# Supplementary material for: The structure of magnesium stearate trihydrate determined from a micrometre-sized single crystal using a microfocused synchrotron X-ray beam
Source: Acta Crystallogr B Struct Sci Cryst Eng Mater. 2023 Jul 8;79(Pt 4):330–5. doi: 10.1107/S2052520623005607 (PMC10410307; doi:10.1107/S2052520623005607)
Supplement: Supplementary file 1 [file b-79-00330-sup1.cif]

data_MgSt_3H2O

#==============================================================================
# PROCESSING SUMMARY (IUCr Office Use Only)

_journal_date_recd_electronic      2022-09-12
_journal_date_to_coeditor         ?
_journal_date_from_coeditor       ?
_journal_date_accepted     ?
_journal_date_printers_first      ?
_journal_date_printers_final      ?
_journal_date_proofs_out          ?
_journal_date_proofs_in           ?
_journal_coeditor_name            ?
_journal_coeditor_code      RM5068
_journal_coeditor_notes
; ?
;
_journal_paper_category      FA
_journal_techeditor_code      ?
_iucr_compatibility_tag          ACTA95
_journal_techeditor_notes  
;
;
_journal_coden_ASTM               ?
_journal_name_full                ?
_journal_year                     ?
_journal_volume                   ?
_journal_issue                    ?
_journal_page_first               ?
_journal_page_last                ?
_journal_suppl_publ_number        ?
_journal_suppl_publ_pages         ?

#==============================================================================


_database_code_depnum_ccdc_archive 'CCDC 2125037'

loop_
_audit_author_name
_audit_author_address
'Toms Rekis'
;University of Copenhagen
Denmark
;
_audit_update_record             
;
2021-11-29 deposited with the CCDC. 2021-12-15 downloaded from the CCDC.
;
# start Validation Reply Form
_vrf_PLAT026_I           
;
PROBLEM: Ratio Observed / Unique Reflections (too) Low ..        28% Check
RESPONSE: The data were collected on a micron size single-crystal of a poorly diffracting material.
;
_vrf_PLAT027_I           
;
PROBLEM: _diffrn_reflns_theta_full value (too) Low ......      13.10 Degree
RESPONSE: The data were collected on a micron size single-crystal of a poorly diffracting material.
;
_vrf_PLAT075_I           
;
PROBLEM: Occupancy      1.125 Greater Than 1.0 for ......          OW1
RESPONSE: Since it was impossible to locate H atoms of the water molecules, the occupancy of the respective O atoms was set to 18/16.
;
_vrf_PLAT075_I_2         
;
PROBLEM: Occupancy      1.125 Greater Than 1.0 for ......          OW2
RESPONSE: Since it was impossible to locate H atoms of the water molecules, the occupancy of the respective O atoms was set to 18/16.
;
_vrf_PLAT075_I_3         
;
PROBLEM: Occupancy      1.125 Greater Than 1.0 for ......          OW3
RESPONSE: Since it was impossible to locate H atoms of the water molecules, the occupancy of the respective O atoms was set to 18/16.
;
# Added during the CSD deposition process: Monday 29 November 2021 02:05 PM
# end Validation Reply Form


#=======================================================================

# 5. CHEMICAL DATA

_chemical_name_systematic
; ?
;
_chemical_name_common                    'magnesium stearate trihydrate'
_chemical_formula_moiety                 ?
_chemical_formula_structural             ?
_chemical_formula_analytical             ?
_chemical_formula_iupac                  ?
_chemical_formula_sum                    'C36 H76 Mg1 O7'
_chemical_formula_weight                 645.3
_chemical_melting_point                  ?
_chemical_compound_source                ?
_chemical_absolute_configuration         .

#=======================================================================

# 6. CRYSTAL DATA

_symmetry_cell_setting                   monoclinic
_symmetry_space_group_name_H-M           'P 1 21/c 1'
_symmetry_space_group_name_Hall          '-P 2ycb'
_symmetry_Int_Tables_number              14

loop_
 _space_group_symop_id
 _space_group_symop_operation_xyz
 1   x,y,z
 2   -x,y+1/2,-z+1/2
 3   -x,-y,-z
 4   x,-y+1/2,z+1/2

_cell_length_a                           53.1859(9)
_cell_length_b                           8.219(17)
_cell_length_c                           8.891(6)
_cell_angle_alpha                        90
_cell_angle_beta                         94.690(8)
_cell_angle_gamma                        90
_cell_volume                             3873.5(2)

loop_
 _twin_individual_id
 _twin_individual_mass_fraction_refined
 _twin_individual_twin_matrix_11
 _twin_individual_twin_matrix_12
 _twin_individual_twin_matrix_13
 _twin_individual_twin_matrix_21
 _twin_individual_twin_matrix_22
 _twin_individual_twin_matrix_23
 _twin_individual_twin_matrix_31
 _twin_individual_twin_matrix_32
 _twin_individual_twin_matrix_33
 ? ? ? ? ? ? ? ? ? ? ?

_cell_formula_units_Z                    4

_cell_measurement_reflns_used            1109
_cell_measurement_theta_min              2.56
_cell_measurement_theta_max              23.17
_cell_measurement_temperature            100
_cell_special_details
; ?
;

_exptl_crystal_density_diffrn            1.1065
_exptl_crystal_density_meas              ?
_exptl_crystal_density_method            ?
_exptl_crystal_F_000                     1440

_exptl_absorpt_coefficient_mu            0.108
_exptl_crystal_description               'platelet'
_exptl_crystal_size_max                  0.005
_exptl_crystal_size_mid                  0.003
_exptl_crystal_size_min                  0.001
_exptl_crystal_size_rad                  ?
_exptl_crystal_colour                    'colourless'
_exptl_absorpt_correction_type           ?
_exptl_absorpt_process_details           ?
_exptl_absorpt_correction_T_min          ?
_exptl_absorpt_correction_T_max          ?
loop_
 _exptl_crystal_face_index_h
 _exptl_crystal_face_index_k
 _exptl_crystal_face_index_l
 _exptl_crystal_face_perp_dist
 ? ? ? ?

#=======================================================================

# 7. EXPERIMENTAL DATA

_exptl_special_details           ?

_diffrn_ambient_temperature      100
_diffrn_source                   synchrotron
_diffrn_source_power             ?
_diffrn_source_voltage           ?
_diffrn_source_current           ?
_diffrn_radiation_type           synchrotron
_diffrn_radiation_source         ?
_diffrn_radiation_wavelength     0.7872
_diffrn_radiation_monochromator  ?
_diffrn_measurement_device       'MD3 Microdiffractometer'
_diffrn_measurement_device_type  'MD3 Microdiffractometer'
_diffrn_detector                 'Eiger 16M Hybrid-pixel Detector'
_diffrn_detector_area_resol_mean ?
_diffrn_measurement_method       ?
_diffrn_measurement_specimen_support ?

_diffrn_reflns_number                    17686
_diffrn_reflns_theta_min                 0.85
_diffrn_reflns_theta_max                 26.69
_diffrn_reflns_theta_full                13.1
_diffrn_measured_fraction_theta_max      0.85
_diffrn_measured_fraction_theta_full     0.98
_diffrn_reflns_av_R_equivalents          0.2128
_diffrn_reflns_av_unetI/netI             0.1475
_diffrn_reflns_limit_h_min               -53
_diffrn_reflns_limit_h_max               53
_diffrn_reflns_limit_k_min               -8
_diffrn_reflns_limit_k_max               8
_diffrn_reflns_limit_l_min               -9
_diffrn_reflns_limit_l_max               9
_diffrn_reflns_reduction_process         ?

_diffrn_standards_number                 ?
_diffrn_standards_interval_count         ?
_diffrn_standards_interval_time          ?
_diffrn_standards_decay_%                ?
loop_
_diffrn_standard_refln_index_h
_diffrn_standard_refln_index_k
_diffrn_standard_refln_index_l
  ? ? ?

_diffrn_radiation_probe                  X-ray

#=======================================================================

# 8. REFINEMENT DATA

_refine_special_details
; ?
;

_reflns_number_total                     5127
_reflns_number_gt                        1443
_reflns_threshold_expression             'I>3\s(I)'

_refine_ls_structure_factor_coef         F
_refine_ls_R_factor_gt                   0.0777
_refine_ls_wR_factor_gt                  0.0891
_refine_ls_R_factor_all                  0.2577
_refine_ls_wR_factor_ref                 0.1118
_refine_ls_goodness_of_fit_ref           1.31
_refine_ls_goodness_of_fit_gt            2.19
_refine_ls_restrained_S_gt               ?
_refine_ls_restrained_S_all              ?
_refine_ls_number_reflns                 5127
_refine_ls_number_parameters             397
_refine_ls_number_restraints             0
_refine_ls_number_constraints            0
_refine_ls_weighting_scheme              sigma
_refine_ls_weighting_details             'w=1/(\s^2^(F)+0.0001F^2^)'
_refine_ls_hydrogen_treatment            'constr'
_refine_ls_shift/su_max                  0.0012
_refine_ls_shift/su_mean                 0.0001
_refine_diff_density_max                 0.37
_refine_diff_density_min                 -0.42
_refine_ls_extinction_method             'none'
_refine_ls_extinction_coef               ?
_refine_ls_extinction_expression         ?
_refine_ls_abs_structure_details         ?
_refine_ls_abs_structure_Flack           ?
_refine_ls_abs_structure_Rogers          ?

loop_
 _atom_type_symbol
 _atom_type_scat_dispersion_real
 _atom_type_scat_dispersion_imag
 _atom_type_scat_source
 C    0.0045  0.0021
 'International Tables Vol C tables 4.2.6.8 and 6.1.1.1'
 H    0.0000  0.0000
 'International Tables Vol C tables 4.2.6.8 and 6.1.1.1'
 Mg   0.0608  0.0463
 'International Tables Vol C tables 4.2.6.8 and 6.1.1.1'
 O    0.0144  0.0078
 'International Tables Vol C tables 4.2.6.8 and 6.1.1.1'

_computing_data_collection               'synchrotron in-house routines'
_computing_cell_refinement               'XDS'
_computing_data_reduction                'Jana2006'
_computing_structure_solution            'SUPERFLIP'
_computing_structure_refinement          'Jana2006'
_computing_molecular_graphics            'Mercury 2021.2.0'
_computing_publication_material          ?


#=======================================================================

# 9. ATOMIC COORDINATES AND DISPLACEMENT PARAMETERS

loop_
 _atom_site_label
 _atom_site_type_symbol
 _atom_site_fract_x
 _atom_site_fract_y
 _atom_site_fract_z
 _atom_site_adp_type
 _atom_site_U_iso_or_equiv
 _atom_site_site_symmetry_multiplicity
 _atom_site_occupancy
 _atom_site_calc_flag
 _atom_site_refinement_flags
 _atom_site_disorder_assembly
 _atom_site_disorder_group
  Mg1 Mg 0.54180(4) 0.1479(2) 0.4758(2) Uani 0.0605(9) 4 1 d . . .
  Ow1 O 0.50685(8) 0.1891(4) 0.5781(4) Uani 0.100(2) 4 1.25 d . . .
  O1 O 0.56038(9) 0.2163(5) 0.6701(5) Uani 0.073(2) 4 1 d . . .
  Ow2 O 0.53585(8) 0.3906(4) 0.4014(4) Uani 0.099(2) 4 1.25 d . . .
  O2 O 0.53613(9) 0.6576(5) 0.5911(5) Uani 0.082(2) 4 1 d . . .
  Ow3 O 0.51887(8) 0.0622(4) 0.2840(4) Uani 0.0946(18) 4 1.25 d . . .
  O3 O 0.57323(8) 0.1229(4) 0.3598(5) Uani 0.0560(18) 4 1 d . . .
  O4 O 0.54141(9) -0.0834(5) 0.5491(6) Uani 0.083(2) 4 1 d . . .
  C1 C 0.54843(14) 0.7885(9) 0.6171(8) Uani 0.069(3) 4 1 d . . .
  C2 C 0.57641(14) 0.3097(8) 0.7326(9) Uani 0.063(3) 4 1 d . . .
  C3 C 0.57224(12) 0.7878(6) 0.7231(8) Uani 0.063(3) 4 1 d . . .
  C4 C 0.61980(12) 0.8337(6) 0.7523(7) Uani 0.060(3) 4 1 d . . .
  C5 C 0.90925(12) 0.8588(7) 0.8942(8) Uani 0.067(3) 4 1 d . . .
  C6 C 0.95782(13) 0.8534(8) 0.9214(9) Uani 0.090(4) 4 1 d . . .
  C7 C 0.62367(11) 0.3407(6) 0.7595(7) Uani 0.058(3) 4 1 d . . .
  C8 C 0.86091(12) 0.8593(7) 0.8726(8) Uani 0.062(3) 4 1 d . . .
  C9 C 0.06410(12) 0.6132(7) 0.1795(8) Uani 0.073(3) 4 1 d . . .
  C10 C 0.59585(11) 0.8375(7) 0.6456(8) Uani 0.062(3) 4 1 d . . .
  C11 C 0.93315(13) 0.8897(7) 0.8215(8) Uani 0.075(3) 4 1 d . . .
  C12 C 0.03970(13) 0.6486(7) 0.0805(9) Uani 0.079(3) 4 1 d . . .
  C13 C 0.76459(12) 0.8642(7) 0.8261(8) Uani 0.063(3) 4 1 d . . .
  C14 C 0.11210(12) 0.6079(7) 0.2020(8) Uani 0.063(3) 4 1 d . . .
  C15 C 0.67179(12) 0.3567(6) 0.7840(8) Uani 0.062(3) 4 1 d . . .
  C16 C 0.08774(12) 0.6415(7) 0.1029(8) Uani 0.070(3) 4 1 d . . .
  C17 C 0.81293(12) 0.8620(7) 0.8494(8) Uani 0.061(3) 4 1 d . . .
  C18 C 0.88467(12) 0.8921(7) 0.7957(8) Uani 0.071(3) 4 1 d . . .
  C19 C 0.71660(12) 0.8637(7) 0.8026(8) Uani 0.061(3) 4 1 d . . .
  C20 C 0.71964(11) 0.3649(6) 0.8065(8) Uani 0.060(3) 4 1 d . . .
  C21 C 0.83655(12) 0.8938(7) 0.7738(8) Uani 0.063(3) 4 1 d . . .
  C22 C 0.66826(12) 0.8572(6) 0.7769(8) Uani 0.063(3) 4 1 d . . .
  C23 C 0.16022(12) 0.6067(7) 0.2246(8) Uani 0.065(3) 4 1 d . . .
  C24 C 0.18425(11) 0.6395(7) 0.1478(7) Uani 0.061(3) 4 1 d . . .
  C25 C 0.78846(12) 0.8945(6) 0.7516(8) Uani 0.063(3) 4 1 d . . .
  C26 C 0.13584(12) 0.6401(6) 0.1247(7) Uani 0.063(3) 4 1 d . . .
  C27 C 0.76770(12) 0.3627(6) 0.8282(7) Uani 0.061(3) 4 1 d . . .
  C28 C 0.59938(12) 0.3515(7) 0.6592(7) Uani 0.061(3) 4 1 d . . .
  C29 C 0.74030(12) 0.8953(6) 0.7283(8) Uani 0.062(3) 4 1 d . . .
  C30 C 0.01640(13) 0.6233(10) 0.1629(8) Uani 0.102(4) 4 1 d . . .
  C31 C 0.79162(12) 0.3948(6) 0.7526(7) Uani 0.061(3) 4 1 d . . .
  C32 C 0.69212(12) 0.8937(6) 0.7040(7) Uani 0.061(3) 4 1 d . . .
  C33 C 0.64381(12) 0.8761(7) 0.6787(8) Uani 0.065(3) 4 1 d . . .
  C34 C 0.74368(12) 0.3957(6) 0.7305(7) Uani 0.060(3) 4 1 d . . .
  C35 C 0.69538(12) 0.3929(7) 0.7073(7) Uani 0.061(3) 4 1 d . . .
  C36 C 0.64727(12) 0.3793(7) 0.6830(8) Uani 0.063(3) 4 1 d . . .
  H1c3 H 0.574698 0.681443 0.766569 Uiso 0.0754 4 1 d . . .
  H2c3 H 0.570139 0.859484 0.806398 Uiso 0.0754 4 1 d . . .
  H1c4 H 0.621594 0.728287 0.798478 Uiso 0.0724 4 1 d . . .
  H2c4 H 0.617939 0.905792 0.835601 Uiso 0.0724 4 1 d . . .
  H1c5 H 0.909176 0.748884 0.930698 Uiso 0.08 4 1 d . . .
  H2c5 H 0.909318 0.920519 0.985907 Uiso 0.08 4 1 d . . .
  H1c6 H 0.972026 0.891706 0.871532 Uiso 0.1085 4 1 d . . .
  H2c6 H 0.957338 0.907724 1.016666 Uiso 0.1085 4 1 d . . .
  H3c6 H 0.959342 0.738213 0.937696 Uiso 0.1085 4 1 d . . .
  H1c7 H 0.625154 0.234281 0.803845 Uiso 0.0692 4 1 d . . .
  H2c7 H 0.622686 0.410765 0.845214 Uiso 0.0692 4 1 d . . .
  H1c8 H 0.860902 0.748307 0.906359 Uiso 0.0749 4 1 d . . .
  H2c8 H 0.861098 0.922326 0.963575 Uiso 0.0749 4 1 d . . .
  H1c9 H 0.064476 0.677652 0.269729 Uiso 0.088 4 1 d . . .
  H2c9 H 0.063823 0.50301 0.215231 Uiso 0.088 4 1 d . . .
  H1c10 H 0.593532 0.944773 0.603976 Uiso 0.0749 4 1 d . . .
  H2c10 H 0.597819 0.766753 0.561476 Uiso 0.0749 4 1 d . . .
  H1c11 H 0.933384 1.000287 0.786875 Uiso 0.0904 4 1 d . . .
  H2c11 H 0.933036 0.828557 0.729454 Uiso 0.0904 4 1 d . . .
  H1c12 H 0.038933 0.58026 -0.007308 Uiso 0.0953 4 1 d . . .
  H2c12 H 0.040046 0.758444 0.044067 Uiso 0.0953 4 1 d . . .
  H1c13 H 0.764677 0.927999 0.916568 Uiso 0.0758 4 1 d . . .
  H2c13 H 0.764601 0.754764 0.863739 Uiso 0.0758 4 1 d . . .
  H1c14 H 0.112107 0.497274 0.2366 Uiso 0.0752 4 1 d . . .
  H2c14 H 0.112288 0.671973 0.292404 Uiso 0.0752 4 1 d . . .
  H1c15 H 0.67136 0.423549 0.872262 Uiso 0.075 4 1 d . . .
  H2c15 H 0.67258 0.247564 0.822674 Uiso 0.075 4 1 d . . .
  H1c16 H 0.087438 0.576263 0.013246 Uiso 0.0836 4 1 d . . .
  H2c16 H 0.08793 0.751322 0.06624 Uiso 0.0836 4 1 d . . .
  H1c17 H 0.813098 0.925144 0.940342 Uiso 0.0735 4 1 d . . .
  H2c17 H 0.812991 0.751743 0.885213 Uiso 0.0735 4 1 d . . .
  H1c18 H 0.884476 0.829071 0.704771 Uiso 0.0855 4 1 d . . .
  H2c18 H 0.884583 1.002737 0.760985 Uiso 0.0855 4 1 d . . .
  H1c19 H 0.716757 0.754209 0.840178 Uiso 0.0736 4 1 d . . .
  H2c19 H 0.716593 0.927628 0.892968 Uiso 0.0736 4 1 d . . .
  H1c20 H 0.719577 0.430974 0.895547 Uiso 0.0716 4 1 d . . .
  H2c20 H 0.719806 0.25599 0.845518 Uiso 0.0716 4 1 d . . .
  H1c21 H 0.836611 1.004487 0.739497 Uiso 0.0758 4 1 d . . .
  H2c21 H 0.836365 0.830725 0.682847 Uiso 0.0758 4 1 d . . .
  H1c22 H 0.669196 0.749509 0.818866 Uiso 0.0759 4 1 d . . .
  H2c22 H 0.667642 0.92227 0.866205 Uiso 0.0759 4 1 d . . .
  H1c23 H 0.160234 0.496038 0.259228 Uiso 0.0777 4 1 d . . .
  H2c23 H 0.160307 0.670362 0.315144 Uiso 0.0777 4 1 d . . .
  H1c24 H 0.184156 0.575898 0.057169 Uiso 0.0728 4 1 d . . .
  H2c24 H 0.184308 0.750365 0.113928 Uiso 0.0728 4 1 d . . .
  H1c25 H 0.788505 1.004202 0.714619 Uiso 0.0761 4 1 d . . .
  H2c25 H 0.788302 0.831512 0.660644 Uiso 0.0761 4 1 d . . .
  H1c26 H 0.135685 0.575678 0.034535 Uiso 0.075 4 1 d . . .
  H2c26 H 0.135827 0.750746 0.090055 Uiso 0.075 4 1 d . . .
  H1c27 H 0.767673 0.252266 0.86331 Uiso 0.0728 4 1 d . . .
  H2c27 H 0.767795 0.425901 0.91906 Uiso 0.0728 4 1 d . . .
  H1c28 H 0.597688 0.45883 0.616988 Uiso 0.0732 4 1 d . . .
  H2c28 H 0.600554 0.283856 0.572083 Uiso 0.0732 4 1 d . . .
  H1c29 H 0.740215 1.005139 0.691512 Uiso 0.0747 4 1 d . . .
  H2c29 H 0.740258 0.831947 0.637555 Uiso 0.0747 4 1 d . . .
  H1c30 H 0.001738 0.650543 0.097537 Uiso 0.1225 4 1 d . . .
  H2c30 H 0.015431 0.511517 0.193162 Uiso 0.1225 4 1 d . . .
  H3c30 H 0.017148 0.691801 0.250656 Uiso 0.1225 4 1 d . . .
  H1c31 H 0.791544 0.331384 0.661907 Uiso 0.0735 4 1 d . . .
  H2c31 H 0.791718 0.505514 0.718348 Uiso 0.0735 4 1 d . . .
  H1c32 H 0.691733 1.004154 0.668838 Uiso 0.073 4 1 d . . .
  H2c32 H 0.692359 0.832484 0.612146 Uiso 0.073 4 1 d . . .
  H1c33 H 0.644604 0.813326 0.588194 Uiso 0.0774 4 1 d . . .
  H2c33 H 0.642574 0.985088 0.639914 Uiso 0.0774 4 1 d . . .
  H1c34 H 0.743524 0.331908 0.639929 Uiso 0.0715 4 1 d . . .
  H2c34 H 0.743776 0.505831 0.69455 Uiso 0.0715 4 1 d . . .
  H1c35 H 0.694874 0.503289 0.671862 Uiso 0.0733 4 1 d . . .
  H2c35 H 0.695573 0.328321 0.617427 Uiso 0.0733 4 1 d . . .
  H1c36 H 0.647783 0.313408 0.59412 Uiso 0.0755 4 1 d . . .
  H2c36 H 0.646355 0.488862 0.645521 Uiso 0.0755 4 1 d . . .

loop_
 _atom_site_aniso_label
 _atom_site_aniso_type_symbol
 _atom_site_aniso_U_11
 _atom_site_aniso_U_22
 _atom_site_aniso_U_33
 _atom_site_aniso_U_12
 _atom_site_aniso_U_13
 _atom_site_aniso_U_23
 Mg1 Mg 0.0689(18) 0.0607(14) 0.0501(15) -0.0100(12) -0.0062(13) 0.0052(11)
 Ow1 O 0.114(4) 0.096(3) 0.089(3) -0.007(2) -0.001(3) -0.012(2)
 O1 O 0.070(4) 0.092(3) 0.054(3) -0.023(3) -0.011(3) -0.012(3)
 Ow2 O 0.123(4) 0.079(3) 0.093(3) -0.001(2) 0.005(3) 0.004(2)
 O2 O 0.106(4) 0.069(3) 0.068(4) -0.019(3) -0.007(3) -0.006(3)
 Ow3 O 0.106(4) 0.101(3) 0.073(3) -0.012(2) -0.012(3) -0.002(2)
 O3 O 0.057(3) 0.051(3) 0.059(3) 0.002(2) 0.004(3) 0.001(2)
 O4 O 0.078(4) 0.070(3) 0.098(4) 0.010(3) -0.007(3) 0.038(3)
 C1 C 0.076(7) 0.070(5) 0.061(6) -0.012(5) 0.008(5) -0.013(4)
 C2 C 0.049(6) 0.062(5) 0.079(6) 0.012(4) 0.010(5) 0.002(4)
 C3 C 0.065(5) 0.047(4) 0.076(6) 0.005(4) 0.005(5) -0.008(4)
 C4 C 0.058(5) 0.064(5) 0.058(5) 0.002(4) 0.000(4) 0.002(4)
 C5 C 0.058(5) 0.080(5) 0.063(5) 0.001(4) 0.013(5) 0.000(4)
 C6 C 0.078(6) 0.093(6) 0.099(6) 0.004(5) -0.006(6) 0.001(5)
 C7 C 0.047(5) 0.062(4) 0.063(5) -0.004(4) 0.000(4) 0.003(3)
 C8 C 0.050(5) 0.072(4) 0.064(5) 0.011(4) -0.003(4) -0.006(4)
 C9 C 0.054(6) 0.092(5) 0.074(6) 0.014(4) 0.001(5) -0.006(4)
 C10 C 0.048(5) 0.076(5) 0.064(5) -0.007(4) 0.006(4) -0.002(4)
 C11 C 0.061(6) 0.083(5) 0.082(6) 0.007(4) 0.011(5) -0.006(4)
 C12 C 0.055(5) 0.090(6) 0.092(6) -0.004(4) 0.004(5) 0.009(4)
 C13 C 0.048(5) 0.070(4) 0.071(5) 0.005(4) -0.004(4) -0.008(4)
 C14 C 0.047(5) 0.074(5) 0.068(5) 0.004(4) 0.009(4) -0.003(4)
 C15 C 0.051(5) 0.061(4) 0.075(5) 0.011(4) -0.001(4) -0.009(4)
 C16 C 0.055(5) 0.081(5) 0.072(5) 0.004(4) -0.003(5) 0.000(4)
 C17 C 0.048(5) 0.070(4) 0.065(5) 0.001(4) 0.004(4) -0.009(4)
 C18 C 0.060(6) 0.085(5) 0.066(5) 0.006(4) -0.010(5) -0.006(4)
 C19 C 0.051(5) 0.069(4) 0.064(5) -0.004(4) 0.001(4) -0.005(4)
 C20 C 0.050(5) 0.057(4) 0.071(5) 0.003(4) -0.004(4) -0.010(3)
 C21 C 0.057(5) 0.068(4) 0.064(5) 0.008(4) -0.003(4) -0.001(4)
 C22 C 0.066(5) 0.065(4) 0.058(5) 0.006(4) -0.001(5) -0.005(4)
 C23 C 0.062(5) 0.067(4) 0.064(5) 0.002(4) -0.003(5) -0.007(4)
 C24 C 0.047(5) 0.068(4) 0.065(5) 0.007(4) -0.004(4) -0.001(4)
 C25 C 0.061(5) 0.058(4) 0.069(5) 0.000(4) -0.004(5) -0.003(3)
 C26 C 0.054(5) 0.071(4) 0.061(5) 0.005(4) -0.007(4) -0.007(4)
 C27 C 0.062(5) 0.061(4) 0.057(5) -0.003(4) -0.008(4) -0.004(3)
 C28 C 0.060(5) 0.069(5) 0.053(5) 0.010(4) -0.003(4) -0.016(3)
 C29 C 0.053(5) 0.066(4) 0.067(5) 0.000(4) 0.001(4) -0.007(4)
 C30 C 0.070(7) 0.142(7) 0.092(7) -0.004(6) -0.007(6) -0.003(5)
 C31 C 0.057(5) 0.070(5) 0.058(5) 0.001(4) 0.013(4) 0.006(3)
 C32 C 0.057(5) 0.067(4) 0.058(5) 0.003(4) 0.005(5) -0.006(3)
 C33 C 0.053(5) 0.078(5) 0.061(5) 0.002(4) -0.002(4) 0.002(4)
 C34 C 0.056(5) 0.069(4) 0.053(5) 0.006(4) 0.000(4) -0.001(3)
 C35 C 0.055(5) 0.073(4) 0.056(5) 0.006(4) 0.008(4) -0.012(3)
 C36 C 0.056(5) 0.071(5) 0.063(5) -0.007(4) 0.014(4) -0.001(4)

loop_
 _jana_atom_site_ADP_C_label
 _jana_atom_site_ADP_C_type_symbol
 _jana_atom_site_ADP_C_111
 _jana_atom_site_ADP_C_112
 _jana_atom_site_ADP_C_113
 _jana_atom_site_ADP_C_122
 _jana_atom_site_ADP_C_123
 _jana_atom_site_ADP_C_133
 _jana_atom_site_ADP_C_222
 _jana_atom_site_ADP_C_223
 _jana_atom_site_ADP_C_233
 _jana_atom_site_ADP_C_333
 ? ? ? ? ? ? ? ? ? ? ? ?

loop_
 _jana_atom_site_ADP_D_label
 _jana_atom_site_ADP_D_type_symbol
 _jana_atom_site_ADP_D_1111
 _jana_atom_site_ADP_D_1112
 _jana_atom_site_ADP_D_1113
 _jana_atom_site_ADP_D_1122
 _jana_atom_site_ADP_D_1123
 _jana_atom_site_ADP_D_1133
 _jana_atom_site_ADP_D_1222
 _jana_atom_site_ADP_D_1223
 _jana_atom_site_ADP_D_1233
 _jana_atom_site_ADP_D_1333
 _jana_atom_site_ADP_D_2222
 _jana_atom_site_ADP_D_2223
 _jana_atom_site_ADP_D_2233
 _jana_atom_site_ADP_D_2333
 _jana_atom_site_ADP_D_3333
 ? ? ? ? ? ? ? ? ? ? ? ? ? ? ? ? ?

loop_
 _jana_atom_site_ADP_E_label
 _jana_atom_site_ADP_E_type_symbol
 _jana_atom_site_ADP_E_11111
 _jana_atom_site_ADP_E_11112
 _jana_atom_site_ADP_E_11113
 _jana_atom_site_ADP_E_11122
 _jana_atom_site_ADP_E_11123
 _jana_atom_site_ADP_E_11133
 _jana_atom_site_ADP_E_11222
 _jana_atom_site_ADP_E_11223
 _jana_atom_site_ADP_E_11233
 _jana_atom_site_ADP_E_11333
 _jana_atom_site_ADP_E_12222
 _jana_atom_site_ADP_E_12223
 _jana_atom_site_ADP_E_12233
 _jana_atom_site_ADP_E_12333
 _jana_atom_site_ADP_E_13333
 _jana_atom_site_ADP_E_22222
 _jana_atom_site_ADP_E_22223
 _jana_atom_site_ADP_E_22233
 _jana_atom_site_ADP_E_22333
 _jana_atom_site_ADP_E_23333
 _jana_atom_site_ADP_E_33333
 ? ? ? ? ? ? ? ? ? ? ? ? ? ? ? ? ? ? ? ? ? ? ?

loop_
 _jana_atom_site_ADP_F_label
 _jana_atom_site_ADP_F_type_symbol
 _jana_atom_site_ADP_F_111111
 _jana_atom_site_ADP_F_111112
 _jana_atom_site_ADP_F_111113
 _jana_atom_site_ADP_F_111122
 _jana_atom_site_ADP_F_111123
 _jana_atom_site_ADP_F_111133
 _jana_atom_site_ADP_F_111222
 _jana_atom_site_ADP_F_111223
 _jana_atom_site_ADP_F_111233
 _jana_atom_site_ADP_F_111333
 _jana_atom_site_ADP_F_112222
 _jana_atom_site_ADP_F_112223
 _jana_atom_site_ADP_F_112233
 _jana_atom_site_ADP_F_112333
 _jana_atom_site_ADP_F_113333
 _jana_atom_site_ADP_F_122222
 _jana_atom_site_ADP_F_122223
 _jana_atom_site_ADP_F_122233
 _jana_atom_site_ADP_F_122333
 _jana_atom_site_ADP_F_123333
 _jana_atom_site_ADP_F_133333
 _jana_atom_site_ADP_F_222222
 _jana_atom_site_ADP_F_222223
 _jana_atom_site_ADP_F_222233
 _jana_atom_site_ADP_F_222333
 _jana_atom_site_ADP_F_223333
 _jana_atom_site_ADP_F_233333
 _jana_atom_site_ADP_F_333333
 ? ? ? ? ? ? ? ? ? ? ? ? ? ? ? ? ? ? ? ? ? ? ? ? ? ? ? ? ? ?


#=======================================================================

# 10. MOLECULAR GEOMETRY


loop_
 _geom_bond_atom_site_label_1
 _geom_bond_atom_site_label_2
 _geom_bond_site_symmetry_1
 _geom_bond_site_symmetry_2
 _geom_bond_distance
 _geom_bond_publ_flag
  Mg1 O1 . . 2.000(5) ?
  Mg1 O3 . . 2.045(5) ?
  Mg1 O4 . . 2.010(5) ?
  O1 C2 . . 1.243(8) ?
  O2 C1 . . 1.270(9) ?
  O3 C2 . 4_554 1.283(9) ?
  O4 C1 . 1_545 1.256(9) ?
  C1 C3 . . 1.515(10) ?
  C2 C28 . . 1.472(10) ?
  C3 C10 . . 1.537(9) ?
  C3 H1c3 . . 0.96 ?
  C3 H2c3 . . 0.96 ?
  C4 C10 . . 1.525(9) ?
  C4 C33 . . 1.522(9) ?
  C4 H1c4 . . 0.96 ?
  C4 H2c4 . . 0.96 ?
  C5 C11 . . 1.494(10) ?
  C5 C18 . . 1.538(9) ?
  C5 H1c5 . . 0.96 ?
  C5 H2c5 . . 0.96 ?
  C6 C11 . . 1.552(9) ?
  C6 H1c6 . . 0.96 ?
  C6 H2c6 . . 0.96 ?
  C6 H3c6 . . 0.96 ?
  C7 C28 . . 1.511(9) ?
  C7 C36 . . 1.509(9) ?
  C7 H1c7 . . 0.96 ?
  C7 H2c7 . . 0.96 ?
  C8 C18 . . 1.509(9) ?
  C8 C21 . . 1.531(9) ?
  C8 H1c8 . . 0.96 ?
  C8 H2c8 . . 0.96 ?
  C9 C12 . . 1.535(9) ?
  C9 C16 . . 1.497(10) ?
  C9 H1c9 . . 0.96 ?
  C9 H2c9 . . 0.96 ?
  C10 H1c10 . . 0.96 ?
  C10 H2c10 . . 0.96 ?
  C11 H1c11 . . 0.96 ?
  C11 H2c11 . . 0.96 ?
  C12 C30 . . 1.505(10) ?
  C12 H1c12 . . 0.96 ?
  C12 H2c12 . . 0.96 ?
  C13 C25 . . 1.499(9) ?
  C13 C29 . . 1.519(9) ?
  C13 H1c13 . . 0.96 ?
  C13 H2c13 . . 0.96 ?
  C14 C16 . . 1.531(9) ?
  C14 C26 . . 1.510(9) ?
  C14 H1c14 . . 0.96 ?
  C14 H2c14 . . 0.96 ?
  C15 C35 . . 1.506(9) ?
  C15 C36 . . 1.533(9) ?
  C15 H1c15 . . 0.96 ?
  C15 H2c15 . . 0.96 ?
  C16 H1c16 . . 0.96 ?
  C16 H2c16 . . 0.96 ?
  C17 C21 . . 1.496(9) ?
  C17 C25 . . 1.528(9) ?
  C17 H1c17 . . 0.96 ?
  C17 H2c17 . . 0.96 ?
  C18 H1c18 . . 0.96 ?
  C18 H2c18 . . 0.96 ?
  C19 C29 . . 1.493(9) ?
  C19 C32 . . 1.529(9) ?
  C19 H1c19 . . 0.96 ?
  C19 H2c19 . . 0.96 ?
  C20 C34 . . 1.516(9) ?
  C20 C35 . . 1.520(9) ?
  C20 H1c20 . . 0.96 ?
  C20 H2c20 . . 0.96 ?
  C21 H1c21 . . 0.96 ?
  C21 H2c21 . . 0.96 ?
  C22 C32 . . 1.501(9) ?
  C22 C33 . . 1.514(9) ?
  C22 H1c22 . . 0.96 ?
  C22 H2c22 . . 0.96 ?
  C23 C24 . . 1.521(9) ?
  C23 C26 . . 1.536(9) ?
  C23 H1c23 . . 0.96 ?
  C23 H2c23 . . 0.96 ?
  C24 C31 . 3_666 1.524(8) ?
  C24 H1c24 . . 0.96 ?
  C24 H2c24 . . 0.96 ?
  C25 H1c25 . . 0.96 ?
  C25 H2c25 . . 0.96 ?
  C26 H1c26 . . 0.96 ?
  C26 H2c26 . . 0.96 ?
  C27 C31 . . 1.510(9) ?
  C27 C34 . . 1.510(8) ?
  C27 H1c27 . . 0.96 ?
  C27 H2c27 . . 0.96 ?
  C28 H1c28 . . 0.96 ?
  C28 H2c28 . . 0.96 ?
  C29 H1c29 . . 0.96 ?
  C29 H2c29 . . 0.96 ?
  C30 H1c30 . . 0.96 ?
  C30 H2c30 . . 0.96 ?
  C30 H3c30 . . 0.96 ?
  C31 H1c31 . . 0.96 ?
  C31 H2c31 . . 0.96 ?
  C32 H1c32 . . 0.96 ?
  C32 H2c32 . . 0.96 ?
  C33 H1c33 . . 0.96 ?
  C33 H2c33 . . 0.96 ?
  C34 H1c34 . . 0.96 ?
  C34 H2c34 . . 0.96 ?
  C35 H1c35 . . 0.96 ?
  C35 H2c35 . . 0.96 ?
  C36 H1c36 . . 0.96 ?
  C36 H2c36 . . 0.96 ?

loop_
 _geom_angle_atom_site_label_1
 _geom_angle_atom_site_label_2
 _geom_angle_atom_site_label_3
 _geom_angle_site_symmetry_1
 _geom_angle_site_symmetry_2
 _geom_angle_site_symmetry_3
 _geom_angle
 _geom_angle_publ_flag
  O1 Mg1 O3 . . . 95.6(2) ?
  O1 Mg1 O4 . . . 90.2(2) ?
  O3 Mg1 O4 . . . 95.68(19) ?
  Mg1 O1 C2 . . . 146.3(5) ?
  Mg1 O3 C2 . . 4_554 125.0(4) ?
  Mg1 O4 C1 . . 1_545 159.8(5) ?
  O2 C1 O4 . . 1_565 119.6(6) ?
  O2 C1 C3 . . . 120.1(6) ?
  O4 C1 C3 1_565 . . 120.2(6) ?
  O1 C2 O3 . . 4_555 121.7(7) ?
  O1 C2 C28 . . . 120.6(7) ?
  O3 C2 C28 4_555 . . 117.6(6) ?
  C1 C3 C10 . . . 113.1(6) ?
  C1 C3 H1c3 . . . 109.47 ?
  C1 C3 H2c3 . . . 109.47 ?
  C10 C3 H1c3 . . . 109.47 ?
  C10 C3 H2c3 . . . 109.47 ?
  H1c3 C3 H2c3 . . . 105.62 ?
  C10 C4 C33 . . . 114.5(5) ?
  C10 C4 H1c4 . . . 109.47 ?
  C10 C4 H2c4 . . . 109.47 ?
  C33 C4 H1c4 . . . 109.47 ?
  C33 C4 H2c4 . . . 109.47 ?
  H1c4 C4 H2c4 . . . 103.89 ?
  C11 C5 C18 . . . 115.9(6) ?
  C11 C5 H1c5 . . . 109.47 ?
  C11 C5 H2c5 . . . 109.47 ?
  C18 C5 H1c5 . . . 109.47 ?
  C18 C5 H2c5 . . . 109.47 ?
  H1c5 C5 H2c5 . . . 102.13 ?
  C11 C6 H1c6 . . . 109.47 ?
  C11 C6 H2c6 . . . 109.47 ?
  C11 C6 H3c6 . . . 109.47 ?
  H1c6 C6 H2c6 . . . 109.47 ?
  H1c6 C6 H3c6 . . . 109.47 ?
  H2c6 C6 H3c6 . . . 109.47 ?
  C28 C7 C36 . . . 115.1(5) ?
  C28 C7 H1c7 . . . 109.47 ?
  C28 C7 H2c7 . . . 109.47 ?
  C36 C7 H1c7 . . . 109.47 ?
  C36 C7 H2c7 . . . 109.47 ?
  H1c7 C7 H2c7 . . . 103.21 ?
  C18 C8 C21 . . . 114.1(5) ?
  C18 C8 H1c8 . . . 109.47 ?
  C18 C8 H2c8 . . . 109.47 ?
  C21 C8 H1c8 . . . 109.47 ?
  C21 C8 H2c8 . . . 109.47 ?
  H1c8 C8 H2c8 . . . 104.47 ?
  C12 C9 C16 . . . 114.3(6) ?
  C12 C9 H1c9 . . . 109.47 ?
  C12 C9 H2c9 . . . 109.47 ?
  C16 C9 H1c9 . . . 109.47 ?
  C16 C9 H2c9 . . . 109.47 ?
  H1c9 C9 H2c9 . . . 104.14 ?
  C3 C10 C4 . . . 112.8(5) ?
  C3 C10 H1c10 . . . 109.47 ?
  C3 C10 H2c10 . . . 109.47 ?
  C4 C10 H1c10 . . . 109.47 ?
  C4 C10 H2c10 . . . 109.47 ?
  H1c10 C10 H2c10 . . . 105.95 ?
  C5 C11 C6 . . . 115.4(6) ?
  C5 C11 H1c11 . . . 109.47 ?
  C5 C11 H2c11 . . . 109.47 ?
  C6 C11 H1c11 . . . 109.47 ?
  C6 C11 H2c11 . . . 109.47 ?
  H1c11 C11 H2c11 . . . 102.8 ?
  C9 C12 C30 . . . 112.7(6) ?
  C9 C12 H1c12 . . . 109.47 ?
  C9 C12 H2c12 . . . 109.47 ?
  C30 C12 H1c12 . . . 109.47 ?
  C30 C12 H2c12 . . . 109.47 ?
  H1c12 C12 H2c12 . . . 106.04 ?
  C25 C13 C29 . . . 115.5(6) ?
  C25 C13 H1c13 . . . 109.47 ?
  C25 C13 H2c13 . . . 109.47 ?
  C29 C13 H1c13 . . . 109.47 ?
  C29 C13 H2c13 . . . 109.47 ?
  H1c13 C13 H2c13 . . . 102.67 ?
  C16 C14 C26 . . . 114.0(6) ?
  C16 C14 H1c14 . . . 109.47 ?
  C16 C14 H2c14 . . . 109.47 ?
  C26 C14 H1c14 . . . 109.47 ?
  C26 C14 H2c14 . . . 109.47 ?
  H1c14 C14 H2c14 . . . 104.58 ?
  C35 C15 C36 . . . 114.3(6) ?
  C35 C15 H1c15 . . . 109.47 ?
  C35 C15 H2c15 . . . 109.47 ?
  C36 C15 H1c15 . . . 109.47 ?
  C36 C15 H2c15 . . . 109.47 ?
  H1c15 C15 H2c15 . . . 104.2 ?
  C9 C16 C14 . . . 114.4(6) ?
  C9 C16 H1c16 . . . 109.47 ?
  C9 C16 H2c16 . . . 109.47 ?
  C14 C16 H1c16 . . . 109.47 ?
  C14 C16 H2c16 . . . 109.47 ?
  H1c16 C16 H2c16 . . . 104.06 ?
  C21 C17 C25 . . . 114.9(5) ?
  C21 C17 H1c17 . . . 109.47 ?
  C21 C17 H2c17 . . . 109.47 ?
  C25 C17 H1c17 . . . 109.47 ?
  C25 C17 H2c17 . . . 109.47 ?
  H1c17 C17 H2c17 . . . 103.42 ?
  C5 C18 C8 . . . 114.5(6) ?
  C5 C18 H1c18 . . . 109.47 ?
  C5 C18 H2c18 . . . 109.47 ?
  C8 C18 H1c18 . . . 109.47 ?
  C8 C18 H2c18 . . . 109.47 ?
  H1c18 C18 H2c18 . . . 103.92 ?
  C29 C19 C32 . . . 115.4(6) ?
  C29 C19 H1c19 . . . 109.47 ?
  C29 C19 H2c19 . . . 109.47 ?
  C32 C19 H1c19 . . . 109.47 ?
  C32 C19 H2c19 . . . 109.47 ?
  H1c19 C19 H2c19 . . . 102.83 ?
  C34 C20 C35 . . . 115.0(5) ?
  C34 C20 H1c20 . . . 109.47 ?
  C34 C20 H2c20 . . . 109.47 ?
  C35 C20 H1c20 . . . 109.47 ?
  C35 C20 H2c20 . . . 109.47 ?
  H1c20 C20 H2c20 . . . 103.3 ?
  C8 C21 C17 . . . 114.4(5) ?
  C8 C21 H1c21 . . . 109.47 ?
  C8 C21 H2c21 . . . 109.47 ?
  C17 C21 H1c21 . . . 109.47 ?
  C17 C21 H2c21 . . . 109.47 ?
  H1c21 C21 H2c21 . . . 104.11 ?
  C32 C22 C33 . . . 116.5(6) ?
  C32 C22 H1c22 . . . 109.47 ?
  C32 C22 H2c22 . . . 109.47 ?
  C33 C22 H1c22 . . . 109.47 ?
  C33 C22 H2c22 . . . 109.47 ?
  H1c22 C22 H2c22 . . . 101.35 ?
  C24 C23 C26 . . . 114.2(5) ?
  C24 C23 H1c23 . . . 109.47 ?
  C24 C23 H2c23 . . . 109.47 ?
  C26 C23 H1c23 . . . 109.47 ?
  C26 C23 H2c23 . . . 109.47 ?
  H1c23 C23 H2c23 . . . 104.34 ?
  C23 C24 C31 . . 3_666 113.9(5) ?
  C23 C24 H1c24 . . . 109.47 ?
  C23 C24 H2c24 . . . 109.47 ?
  C31 C24 H1c24 3_666 . . 109.47 ?
  C31 C24 H2c24 3_666 . . 109.47 ?
  H1c24 C24 H2c24 . . . 104.68 ?
  C13 C25 C17 . . . 115.6(6) ?
  C13 C25 H1c25 . . . 109.47 ?
  C13 C25 H2c25 . . . 109.47 ?
  C17 C25 H1c25 . . . 109.47 ?
  C17 C25 H2c25 . . . 109.47 ?
  H1c25 C25 H2c25 . . . 102.56 ?
  C14 C26 C23 . . . 113.8(5) ?
  C14 C26 H1c26 . . . 109.47 ?
  C14 C26 H2c26 . . . 109.47 ?
  C23 C26 H1c26 . . . 109.47 ?
  C23 C26 H2c26 . . . 109.47 ?
  H1c26 C26 H2c26 . . . 104.78 ?
  C31 C27 C34 . . . 114.6(5) ?
  C31 C27 H1c27 . . . 109.47 ?
  C31 C27 H2c27 . . . 109.47 ?
  C34 C27 H1c27 . . . 109.47 ?
  C34 C27 H2c27 . . . 109.47 ?
  H1c27 C27 H2c27 . . . 103.77 ?
  C2 C28 C7 . . . 115.2(6) ?
  C2 C28 H1c28 . . . 109.47 ?
  C2 C28 H2c28 . . . 109.47 ?
  C7 C28 H1c28 . . . 109.47 ?
  C7 C28 H2c28 . . . 109.47 ?
  H1c28 C28 H2c28 . . . 103.09 ?
  C13 C29 C19 . . . 115.3(6) ?
  C13 C29 H1c29 . . . 109.47 ?
  C13 C29 H2c29 . . . 109.47 ?
  C19 C29 H1c29 . . . 109.47 ?
  C19 C29 H2c29 . . . 109.47 ?
  H1c29 C29 H2c29 . . . 102.96 ?
  C12 C30 H1c30 . . . 109.47 ?
  C12 C30 H2c30 . . . 109.47 ?
  C12 C30 H3c30 . . . 109.47 ?
  H1c30 C30 H2c30 . . . 109.47 ?
  H1c30 C30 H3c30 . . . 109.47 ?
  H2c30 C30 H3c30 . . . 109.47 ?
  C24 C31 C27 3_666 . . 114.2(5) ?
  C24 C31 H1c31 3_666 . . 109.47 ?
  C24 C31 H2c31 3_666 . . 109.47 ?
  C27 C31 H1c31 . . . 109.47 ?
  C27 C31 H2c31 . . . 109.47 ?
  H1c31 C31 H2c31 . . . 104.33 ?
  C19 C32 C22 . . . 115.5(5) ?
  C19 C32 H1c32 . . . 109.47 ?
  C19 C32 H2c32 . . . 109.47 ?
  C22 C32 H1c32 . . . 109.47 ?
  C22 C32 H2c32 . . . 109.47 ?
  H1c32 C32 H2c32 . . . 102.71 ?
  C4 C33 C22 . . . 116.1(6) ?
  C4 C33 H1c33 . . . 109.47 ?
  C4 C33 H2c33 . . . 109.47 ?
  C22 C33 H1c33 . . . 109.47 ?
  C22 C33 H2c33 . . . 109.47 ?
  H1c33 C33 H2c33 . . . 101.93 ?
  C20 C34 C27 . . . 114.7(5) ?
  C20 C34 H1c34 . . . 109.47 ?
  C20 C34 H2c34 . . . 109.47 ?
  C27 C34 H1c34 . . . 109.47 ?
  C27 C34 H2c34 . . . 109.47 ?
  H1c34 C34 H2c34 . . . 103.65 ?
  C15 C35 C20 . . . 114.0(5) ?
  C15 C35 H1c35 . . . 109.47 ?
  C15 C35 H2c35 . . . 109.47 ?
  C20 C35 H1c35 . . . 109.47 ?
  C20 C35 H2c35 . . . 109.47 ?
  H1c35 C35 H2c35 . . . 104.56 ?
  C7 C36 C15 . . . 114.2(5) ?
  C7 C36 H1c36 . . . 109.47 ?
  C7 C36 H2c36 . . . 109.47 ?
  C15 C36 H1c36 . . . 109.47 ?
  C15 C36 H2c36 . . . 109.47 ?
  H1c36 C36 H2c36 . . . 104.34 ?

loop_
 _geom_torsion_atom_site_label_1
 _geom_torsion_atom_site_label_2
 _geom_torsion_atom_site_label_3
 _geom_torsion_atom_site_label_4
 _geom_torsion_site_symmetry_1
 _geom_torsion_site_symmetry_2
 _geom_torsion_site_symmetry_3
 _geom_torsion_site_symmetry_4
 _geom_torsion
 _geom_torsion_publ_flag
 ? ? ? ? ? ? ? ? ? ?

loop_
 _geom_hbond_atom_site_label_D
 _geom_hbond_atom_site_label_H
 _geom_hbond_atom_site_label_A
 _geom_hbond_site_symmetry_D
 _geom_hbond_site_symmetry_H
 _geom_hbond_site_symmetry_A
 _geom_hbond_distance_DH
 _geom_hbond_distance_HA
 _geom_hbond_distance_DA
 _geom_hbond_angle_DHA
 _geom_hbond_publ_flag
 ? ? ? ? ? ? ? ? ? ? ?


#=======================================================================

# 11. STRUCTURE-FACTOR LIST

loop_
 _refln_index_h
 _refln_index_k
 _refln_index_l
 _refln_F_squared_calc
 _refln_F_squared_meas
 _refln_F_squared_sigma
 _refln_observed_status
   2   0   0   7164.61   5951.59    360.33 o
   3   0   0  16052.00  13461.90    821.89 o
   4   0   0    420.64    445.36     32.39 o
   5   0   0   2361.64   2064.84    129.56 o
   6   0   0   2298.08   1894.79    121.46 o
   7   0   0    291.69    340.09     32.39 o
   8   0   0   7651.71   6522.46    400.82 o
   9   0   0   2301.04   2149.86    141.71 o
  10   0   0   8397.79   7218.84    449.41 o
  11   0   0   2405.07   2429.22    161.95 o
  12   0   0   5294.39   4510.25    287.46 o
  13   0   0   1231.78   1247.00     97.17 o
  14   0   0   2394.54   2178.20    153.85 o
  15   0   0    491.12    518.23     60.73 o
  16   0   0    760.47    696.38     68.83 o
  17   0   0    232.60    251.02     48.58 o
  18   0   0    391.40    327.95     48.58 o
  19   0   0     30.77     36.44     36.44 <
  21   0   0    184.19     93.12     40.49 <
  22   0   0    870.46    793.55     76.93 o
  23   0   0    949.97    910.96     85.02 o
  24   0   0   1973.37   1878.60    141.71 o
  25   0   0   1888.46   1785.48    137.66 o
  26   0   0   2958.12   2599.27    186.24 o
  27   0   0   2114.43   1955.52    149.80 o
  28   0   0   2252.44   1910.99    149.80 o
  29   0   0    853.74    769.25     80.97 o
  30   0   0    338.46    226.73     48.58 o
  31   0   0     10.13     -8.10     36.44 <
  32   0   0     94.65    153.85     76.93 <
  33   0   0    467.51    522.28     85.02 o
  34   0   0   1310.46   1578.99    129.56 o
  35   0   0   1188.06   1457.53    125.51 o
  36   0   0   2410.18   2866.48    210.53 o
  37   0   0   1021.16   1125.54    109.32 o
  38   0   0   2827.57   3332.08    222.68 o
  39   0   0    108.28    137.66     80.97 <
  40   0   0   3874.82   4765.32    303.65 o
  41   0   0  12241.60  17150.30   1085.05 o
  42   0   0   2662.06   2720.73    226.73 o
  43   0   0   4083.36   5368.58    348.19 o
  44   0   0      0.06   -133.61    101.22 <
  45   0   0    326.59    364.38    113.36 o
  46   0   0     30.36     60.73     89.07 <
  47   0   0      3.71     36.44     85.02 <
  48   0   0    103.45    214.58    101.22 <
  49   0   0     63.52     80.97     80.97 <
  50   0   0    223.69    198.39     93.12 <
  51   0   0    158.56     93.12     89.07 <
  52   0   0    117.93    283.41     93.12 o
  53   0   0     47.00    242.92    129.56 <
   1   1   0    376.66    461.55     20.24 o
   2   1   0    709.56    825.93     32.39 o
   3   1   0   2253.05   2291.57    101.22 o
   4   1   0   1415.24   1392.75     56.68 o
   5   1   0   3061.63   2842.19    113.36 o
   6   1   0    891.91    753.06     36.44 o
   7   1   0   1870.11   1384.66     64.78 o
   8   1   0     87.59      4.05     16.19 <
   9   1   0    486.64    348.19     24.29 o
  10   1   0    130.64    218.63     24.29 o
  11   1   0    190.76     85.02     20.24 o
  12   1   0    150.00    202.43     24.29 o
  13   1   0    386.02    275.31     28.34 o
  14   1   0      3.14     -4.05     20.24 <
  15   1   0   1255.77   1157.93     64.78 o
  16   1   0    360.81    340.09     32.39 o
  17   1   0   2359.13   2072.94    101.22 o
  18   1   0    690.68    647.79     44.54 o
  19   1   0   2095.20   1975.77    101.22 o
  20   1   0    233.45    271.26     32.39 o
  21   1   0    457.87    461.55     40.49 o
  22   1   0    110.47    137.66     28.34 o
  23   1   0    147.07    153.85     28.34 o
  24   1   0      4.61    -16.19     28.34 <
  25   1   0     40.21     -4.05     24.29 <
  26   1   0      4.58    -12.15     28.34 <
  27   1   0     61.41     56.68     28.34 <
  28   1   0     45.52     52.63     28.34 <
  29   1   0    175.08    129.56     32.39 o
  30   1   0    209.95    129.56     36.44 o
  31   1   0    247.27    230.78     40.49 o
  32   1   0    275.41    214.58     36.44 o
  33   1   0    212.78    234.82     80.97 <
  34   1   0    148.10    271.26     60.73 o
  35   1   0     35.20    121.46     52.63 <
  36   1   0     24.95     72.88     44.54 <
  37   1   0      0.32      4.05     44.54 <
  38   1   0      9.39    -64.78     44.54 <
  39   1   0      0.71    -16.19     52.63 <
  40   1   0     53.75    -36.44     60.73 <
  41   1   0    905.83   1226.76     97.17 o
  42   1   0    383.40    315.80     68.83 o
  43   1   0    694.07    708.52     80.97 o
  44   1   0     17.55    129.56     72.88 <
  45   1   0    324.77    323.90     72.88 o
  46   1   0     49.20      8.10     56.68 <
  47   1   0     75.54    166.00     60.73 <
  48   1   0      0.64     28.34     56.68 <
  49   1   0      0.15    -52.63     52.63 <
  50   1   0     13.81    -20.24     56.68 <
  51   1   0      7.25     56.68     60.73 <
  52   1   0     46.36    133.61     60.73 <
  53   1   0     39.73     -4.05     56.68 <
   0   2   0  10637.20  11385.00    692.33 o
   1   2   0   7337.65   8421.30    364.38 o
   2   2   0   5117.20   5384.77    210.53 o
   3   2   0      0.12      4.05      8.10 <
   4   2   0    850.92    813.79     40.49 o
   5   2   0   2413.73   2186.30     97.17 o
   6   2   0   1926.12   1943.38     89.07 o
   7   2   0   1363.03   1368.46     56.68 o
   8   2   0    961.23    882.62     40.49 o
   9   2   0    280.78    267.21     20.24 o
  10   2   0    155.62    109.32     16.19 o
  11   2   0     34.83     44.54     20.24 <
  12   2   0     74.74     64.78     20.24 o
  13   2   0    738.54    651.84     36.44 o
  14   2   0    480.67    425.11     32.39 o
  15   2   0   1499.21   1534.46     72.88 o
  16   2   0    736.84    785.45     44.54 o
  17   2   0   2483.39   2421.12    105.27 o
  18   2   0    623.36    570.87     40.49 o
  19   2   0   3449.75   2943.41    129.56 o
  20   2   0     39.54     56.68     24.29 <
  21   2   0   2528.55   2672.14    121.46 o
  22   2   0   2271.21   2166.06    101.22 o
  23   2   0    182.46     80.97     32.39 <
  24   2   0    288.82    242.92     36.44 o
  25   2   0     70.65     28.34     32.39 <
  26   2   0    124.09     68.83     32.39 <
  27   2   0     59.93     68.83     32.39 <
  28   2   0    127.89    153.85     32.39 o
  29   2   0    132.87     85.02     36.44 <
  30   2   0    142.97     76.93     36.44 <
  31   2   0    165.24    113.36     44.54 <
  32   2   0     75.81     -4.05     44.54 <
  33   2   0     55.94     48.58     48.58 <
  34   2   0      0.08     16.19     40.49 <
  35   2   0      0.63     16.19     44.54 <
  36   2   0     62.03     97.17     44.54 <
  37   2   0     16.50      4.05     44.54 <
  38   2   0     22.68    109.32     60.73 <
  39   2   0     45.42     80.97     68.83 <
  40   2   0     56.88    -32.39     68.83 <
  41   2   0     30.27     89.07     80.97 <
  42   2   0     20.17    -24.29     76.93 <
  43   2   0      0.83    109.32     93.12 <
  44   2   0     41.04    101.22     85.02 <
  45   2   0    101.98    145.75     76.93 <
  46   2   0     79.42     48.58     76.93 <
  47   2   0     37.29      0.00     56.68 <
  48   2   0      3.10    -24.29     60.73 <
  49   2   0      1.17     36.44     76.93 <
  50   2   0      3.42    -68.83     52.63 <
  51   2   0      3.76    -72.88     52.63 <
  52   2   0      3.96     89.07     56.68 <
  53   2   0      0.96    -32.39     76.93 <
   1   3   0    147.31    153.85     12.15 o
   2   3   0    442.97    433.21     20.24 o
   3   3   0    850.73    777.35     36.44 o
   4   3   0    681.08    668.04     32.39 o
   5   3   0    757.74    724.72     36.44 o
   6   3   0    345.10    348.19     28.34 o
   7   3   0    344.92    275.31     24.29 o
   8   3   0     71.64     64.78     16.19 o
   9   3   0    336.26    230.78     20.24 o
  10   3   0     93.56     64.78     16.19 o
  11   3   0    455.46    364.38     28.34 o
  12   3   0    158.74    141.71     20.24 o
  13   3   0    646.94    623.50     36.44 o
  14   3   0    244.44    202.43     24.29 o
  15   3   0    572.10    542.53     36.44 o
  16   3   0    158.02     89.07     24.29 o
  17   3   0    247.44    166.00     28.34 o
  18   3   0     13.30    -12.15     24.29 <
  19   3   0      7.18     48.58     36.44 <
  20   3   0     32.13     28.34     32.39 <
  21   3   0      4.01    -28.34     36.44 <
  22   3   0    475.65    271.26     44.54 o
  23   3   0    204.05    125.51     40.49 o
  24   3   0    297.88    234.82     44.54 o
  25   3   0    108.72    109.32     44.54 <
  26   3   0     86.12    -40.49     44.54 <
  27   3   0      2.21     12.15     52.63 <
  28   3   0      8.86     -4.05     44.54 <
  29   3   0     72.02     80.97     44.54 <
  30   3   0     48.48     64.78     36.44 <
  31   3   0     25.34     44.54     48.58 <
  32   3   0     39.12     12.15     36.44 <
  33   3   0      4.15     -4.05     36.44 <
  34   3   0      7.35    -32.39     36.44 <
  35   3   0    103.24     40.49     40.49 <
  36   3   0    107.10    145.75     48.58 <
  37   3   0    231.39    174.09     52.63 o
  38   3   0    315.48    242.92     56.68 o
  39   3   0    358.22    315.80     60.73 o
  40   3   0    385.51    251.02     64.78 o
  41   3   0    165.17    113.36     60.73 <
  42   3   0    112.89    117.41     56.68 <
  43   3   0    176.97    218.63     56.68 o
  44   3   0     56.06    121.46     56.68 <
  45   3   0      5.74    -36.44     48.58 <
  46   3   0     69.29     32.39     52.63 <
  47   3   0      9.12     48.58     52.63 <
  48   3   0      4.24     20.24     48.58 <
  49   3   0      2.22     16.19     48.58 <
  50   3   0      3.27    -48.58     48.58 <
  51   3   0     13.34     64.78     52.63 <
  52   3   0     11.52    -32.39     60.73 <
   2   4   0    267.25    757.11     64.78 o
   3   4   0    294.74    259.12     16.19 o
   4   4   0      5.88     -4.05      8.10 <
   5   4   0    402.36    356.29     20.24 o
   6   4   0      0.39     -4.05      8.10 <
   7   4   0     31.74     24.29      8.10 o
   8   4   0    279.64    271.26     20.24 o
   9   4   0    162.34    145.75     16.19 o
  10   4   0    832.91    789.50     44.54 o
  11   4   0    599.89    550.62     32.39 o
  12   4   0   1192.98   1198.42     64.78 o
  13   4   0    993.30    971.69     56.68 o
  14   4   0   1381.18   1234.85     68.83 o
  15   4   0   1262.18   1218.66     72.88 o
  16   4   0   1281.36   1263.20     68.83 o
  17   4   0    891.66    846.18     52.63 o
  18   4   0    436.06    392.72     36.44 o
  19   4   0     52.03     76.93     28.34 <
  20   4   0     19.67    -28.34     24.29 <
  21   4   0     90.81     93.12     24.29 o
  22   4   0    445.10    267.21     52.63 o
  23   4   0    523.01    421.07     60.73 o
  24   4   0    728.84    680.18     48.58 o
  25   4   0    745.69    801.64     56.68 o
  26   4   0   1019.74    967.64     60.73 o
  27   4   0    842.90    874.52     60.73 o
  28   4   0    734.57    821.89     52.63 o
  29   4   0    246.16    323.90     44.54 o
  30   4   0     83.26     85.02     40.49 <
  31   4   0      0.04     12.15     48.58 <
  32   4   0     30.69     40.49     44.54 <
  33   4   0    100.23    101.22     40.49 <
  34   4   0    219.74    275.31     48.58 o
  35   4   0    197.22    198.39     48.58 o
  36   4   0    402.95    327.95     52.63 o
  37   4   0    224.86    129.56     48.58 <
  38   4   0    609.26    716.62     64.78 o
  39   4   0    103.05    166.00     44.54 o
  40   4   0   1163.51   1493.97     97.17 o
  42   4   0    509.25    226.73     60.73 o
  44   4   0      0.41      4.05     56.68 <
  45   4   0     32.28     32.39     56.68 <
  46   4   0     46.31     32.39     44.54 <
  47   4   0      5.69    -12.15     44.54 <
  48   4   0     36.55      4.05     48.58 <
  49   4   0     16.05    -12.15     44.54 <
  50   4   0     31.18     28.34     56.68 <
  51   4   0     18.97    -68.83     64.78 <
   7   5   0    104.36    141.71     28.34 o
   8   5   0      2.14      4.05     16.19 <
   9   5   0      1.47     12.15     16.19 <
  10   5   0     82.95     68.83     24.29 <
  11   5   0     54.03     28.34     16.19 <
  12   5   0    174.06    141.71     16.19 o
  13   5   0     98.39     89.07     16.19 o
  14   5   0    211.83    251.02     24.29 o
  15   5   0    107.09     97.17     20.24 o
  16   5   0    229.17    194.34     24.29 o
  17   5   0    113.45    101.22     20.24 o
  18   5   0    217.39    238.87     28.34 o
  19   5   0     60.04     36.44     24.29 <
  20   5   0    261.63    202.43     28.34 o
  21   5   0    271.21    206.48     32.39 o
  22   5   0     99.78     89.07     24.29 o
  23   5   0     49.33     48.58     24.29 <
  24   5   0     12.13    -12.15     24.29 <
  25   5   0      1.11    -24.29     28.34 <
  26   5   0     57.11     24.29     28.34 <
  27   5   0    198.38     80.97     40.49 <
  28   5   0    280.29    251.02     52.63 o
  29   5   0    412.22    336.04     60.73 o
  30   5   0    449.29    481.80     68.83 o
  31   5   0    379.55    441.31     60.73 o
  32   5   0    245.75    315.80     56.68 o
  33   5   0    166.18    206.48     48.58 o
  34   5   0     35.89    -44.54     40.49 <
  35   5   0      0.09    -24.29     36.44 <
  36   5   0     31.26     16.19     40.49 <
  37   5   0    108.88      8.10     40.49 <
  38   5   0    155.75    109.32     44.54 <
  39   5   0     94.10      4.05     40.49 <
  40   5   0    107.82     72.88     40.49 <
  41   5   0     48.24     40.49     36.44 <
  42   5   0     51.57     28.34     40.49 <
  43   5   0     82.64     20.24     40.49 <
  44   5   0      0.18     56.68     44.54 <
  45   5   0     20.35    -48.58     40.49 <
  46   5   0      0.01     20.24     44.54 <
  47   5   0      3.43    -52.63     44.54 <
  48   5   0     20.62    105.27     48.58 <
  49   5   0     13.44    -52.63     48.58 <
  50   5   0     11.31    -28.34     85.02 <
  10   6   0      8.60      4.05      8.10 <
  11   6   0      8.65      0.00      8.10 <
  12   6   0      5.19     -4.05     16.19 <
  13   6   0      5.10      4.05     16.19 <
  14   6   0     73.85     36.44     20.24 <
  15   6   0     41.55      4.05     20.24 <
  16   6   0     77.31     12.15     20.24 <
  17   6   0      3.15     36.44     20.24 <
  18   6   0      5.86    -12.15     20.24 <
  19   6   0    363.80    319.85     32.39 o
  20   6   0     45.68     28.34     24.29 <
  21   6   0    549.79    412.97     36.44 o
  22   6   0    727.65    728.77     60.73 o
  23   6   0    172.13    109.32     28.34 o
  24   6   0    140.57     97.17     24.29 o
  25   6   0     57.34     28.34     24.29 <
  26   6   0     46.46     48.58     24.29 <
  27   6   0     11.20    -24.29     24.29 <
  28   6   0     19.43     -4.05     28.34 <
  29   6   0     17.91     40.49     32.39 <
  30   6   0     17.23     -8.10     28.34 <
  31   6   0     31.60    -16.19     28.34 <
  32   6   0      7.87     32.39     32.39 <
  33   6   0      8.78    -44.54     32.39 <
  34   6   0      3.61     -8.10     36.44 <
  35   6   0      7.51    -48.58     52.63 <
  36   6   0     70.50      4.05     52.63 <
  37   6   0     43.50     24.29     36.44 <
  38   6   0     76.93     72.88     36.44 <
  39   6   0      2.23     36.44     36.44 <
  40   6   0     11.18    -32.39     32.39 <
  41   6   0      8.18     52.63     40.49 <
  42   6   0     17.89    -52.63     28.34 <
  43   6   0      0.60     20.24     40.49 <
  44   6   0     11.71     36.44     40.49 <
  45   6   0     35.37   -101.22     72.88 <
  15   7   0      3.12     -4.05      8.10 <
  16   7   0      3.99     -4.05     12.15 <
  17   7   0     10.09     24.29     12.15 <
  18   7   0      9.30      4.05     12.15 <
  19   7   0     10.06     36.44     16.19 <
  20   7   0      1.88     12.15     16.19 <
  21   7   0      4.70      0.00     16.19 <
  22   7   0     34.83     52.63     20.24 <
  23   7   0     10.92      0.00     16.19 <
  24   7   0     17.81    -16.19     16.19 <
  25   7   0     27.45     24.29     20.24 <
  26   7   0     26.88     -8.10     20.24 <
  27   7   0      8.87     20.24     20.24 <
  28   7   0      4.28     12.15     20.24 <
  29   7   0      0.40     -8.10     20.24 <
  30   7   0      3.32      8.10     24.29 <
  31   7   0      5.05     -8.10     20.24 <
  32   7   0      0.07    -12.15     28.34 <
  33   7   0      3.41     28.34     24.29 <
  34   7   0      1.29    -16.19     24.29 <
  35   7   0      0.09     -8.10     24.29 <
  36   7   0      3.79     16.19     28.34 <
  37   7   0      1.32     52.63     28.34 <
  38   7   0      0.08    -52.63     24.29 <
  39   7   0      9.62    -40.49     52.63 <
  40   7   0     17.98    -52.63     40.49 <
 -53   1   1      1.01    -68.83     60.73 <
 -52   1   1     10.96    -28.34     52.63 <
 -51   1   1     19.32    -16.19     56.68 <
 -50   1   1     25.88    105.27     56.68 <
 -49   1   1     17.77    109.32     60.73 <
 -48   1   1     37.66      8.10     52.63 <
 -47   1   1     40.55    214.58     56.68 o
 -46   1   1     48.09     85.02     56.68 <
 -45   1   1    123.95    170.04     72.88 <
 -44   1   1     64.49     24.29     64.78 <
 -43   1   1   1101.74   1433.24    109.32 o
 -42   1   1    333.07    190.29     68.83 <
 -41   1   1    111.89     64.78     64.78 <
 -40   1   1    158.67    295.55     68.83 o
 -39   1   1     81.37    194.34     60.73 o
 -38   1   1     67.56     64.78     52.63 <
 -37   1   1     13.46      8.10     44.54 <
 -36   1   1     11.31      8.10     48.58 <
 -35   1   1      9.75    -16.19     52.63 <
 -34   1   1    161.58    101.22     52.63 <
 -33   1   1     90.05     76.93     52.63 <
 -32   1   1    324.51    267.21     56.68 o
 -31   1   1    102.70    113.36     40.49 <
 -30   1   1    128.57    137.66     36.44 o
 -29   1   1     33.28    -16.19     32.39 <
 -28   1   1      0.22    -20.24     32.39 <
 -27   1   1     68.95     93.12     32.39 <
 -26   1   1    230.35    198.39     36.44 o
 -25   1   1    257.11    246.97     36.44 o
 -24   1   1    582.70    587.06     44.54 o
 -23   1   1    293.42    222.68     32.39 o
 -22   1   1   1441.05   1854.31     93.12 o
 -21   1   1      1.13     24.29     24.29 <
 -20   1   1     46.35     32.39     24.29 <
 -19   1   1    191.09     68.83     24.29 <
 -18   1   1     80.50     32.39     24.29 <
 -17   1   1    625.95    477.75     36.44 o
 -16   1   1     93.43     60.73     20.24 <
 -15   1   1    904.46    724.72     36.44 o
 -14   1   1     46.69     16.19     16.19 <
 -13   1   1    927.41    805.69     40.49 o
 -12   1   1      6.55     -4.05     16.19 <
 -11   1   1   1152.11    951.45     52.63 o
 -10   1   1      0.01     -4.05     16.19 <
  -9   1   1   1230.10   1060.76     56.68 o
  -8   1   1      0.31     12.15     16.19 <
  -7   1   1    987.55    931.20     44.54 o
  -6   1   1     43.67     76.93     16.19 o
  -5   1   1    417.10    352.24     24.29 o
  -4   1   1    388.15    453.45     28.34 o
  -3   1   1      0.43      4.05     12.15 <
  -2   1   1   1652.58   1684.26     76.93 o
  -1   1   1    949.74    987.88     48.58 o
   0   1   1   3927.32   3708.61    166.00 o
   1   1   1   2314.82   2271.32    105.27 o
   2   1   1   3409.57   3145.84    141.71 o
   3   1   1   1547.79   1583.04     76.93 o
   4   1   1   1008.40   1032.42     52.63 o
   5   1   1    222.28    246.97     20.24 o
   6   1   1      2.07      0.00     16.19 <
   7   1   1     93.69    113.36     20.24 o
   8   1   1    423.23    429.16     32.39 o
   9   1   1    102.97    125.51     24.29 o
  10   1   1    173.59    214.58     28.34 o
  11   1   1    114.30     85.02     24.29 o
  12   1   1     92.53    113.36     24.29 o
  13   1   1   1522.85   1514.21     80.97 o
  14   1   1   1105.56   1166.03     68.83 o
  15   1   1   3147.23   3044.62    145.75 o
  16   1   1   1893.94   1773.33     93.12 o
  17   1   1   3167.46   3247.06    157.90 o
  18   1   1   1248.24   1072.91     64.78 o
  19   1   1    962.27    817.84     56.68 o
  20   1   1     23.01    -20.24     24.29 <
  21   1   1   2143.96   2028.40    109.32 o
  22   1   1     96.61     85.02     28.34 <
  23   1   1    340.74    331.99     40.49 o
  24   1   1     23.55     40.49     28.34 <
  25   1   1    147.48    113.36     32.39 o
  26   1   1      6.40     -4.05     28.34 <
  27   1   1     40.36      8.10     24.29 <
  28   1   1      1.95    -16.19     28.34 <
  29   1   1      0.20    -16.19     24.29 <
  30   1   1     92.13     85.02     28.34 <
  31   1   1    171.83    242.92     44.54 o
  32   1   1    316.97    287.46     44.54 o
  33   1   1    530.24    712.57     60.73 o
  34   1   1    647.91    829.98     68.83 o
  35   1   1    883.97   1052.66     80.97 o
  36   1   1    661.56    732.82     68.83 o
  37   1   1    770.35   1032.42     80.97 o
  38   1   1    503.53    587.06     60.73 o
  39   1   1    515.97    510.14     56.68 o
  40   1   1    319.45    441.31     52.63 o
  41   1   1   1112.71    963.59    109.32 o
  42   1   1    225.14    210.53     40.49 o
  43   1   1     27.91    -20.24     32.39 <
  44   1   1    120.20    133.61     36.44 o
  45   1   1      0.25     12.15     32.39 <
  46   1   1     73.77     80.97     36.44 <
  47   1   1      0.87     48.58     36.44 <
  48   1   1     24.42     48.58     52.63 <
  49   1   1      0.01    -44.54     52.63 <
  50   1   1      9.24    -52.63     52.63 <
  51   1   1      1.06    -28.34     52.63 <
  52   1   1      3.62     68.83     85.02 <
 -52   2   1     15.22     76.93     76.93 <
 -51   2   1     49.21     52.63     60.73 <
 -50   2   1     10.58     16.19     52.63 <
 -49   2   1     10.57     -4.05     60.73 <
 -48   2   1      3.69    -20.24     52.63 <
 -47   2   1      0.00     -8.10     60.73 <
 -46   2   1      2.91    109.32     60.73 <
 -45   2   1     94.22     48.58     64.78 <
 -44   2   1     45.34     68.83     64.78 <
 -42   2   1   4820.59   5433.36    263.17 o
 -41   2   1   3724.20   5546.72    267.21 o
 -40   2   1    383.51    202.43     64.78 o
 -39   2   1    148.14    238.87     76.93 o
 -38   2   1    543.20    251.02     72.88 o
 -37   2   1      8.09    -93.12     60.73 <
 -36   2   1    528.94    441.31     72.88 o
 -35   2   1     45.99     64.78     60.73 <
 -34   2   1    359.41    230.78     64.78 o
 -33   2   1     11.79     72.88     76.93 <
 -32   2   1     67.90     20.24     52.63 <
 -31   2   1     14.50     28.34     68.83 <
 -30   2   1      1.19     -4.05     36.44 <
 -29   2   1    176.24    125.51     36.44 o
 -28   2   1    120.67      8.10     32.39 <
 -27   2   1    269.66    246.97     36.44 o
 -26   2   1     19.49    -28.34     28.34 <
 -25   2   1     94.68     89.07     32.39 <
 -24   2   1    197.44    242.92     36.44 o
 -23   2   1    106.07    101.22     32.39 o
 -22   2   1   6930.07   7583.22    283.41 o
 -21   2   1   1920.22   2242.98    101.22 o
 -20   2   1   3933.90   3793.63    145.75 o
 -19   2   1      2.09     48.58     28.34 <
 -18   2   1    561.25    473.70     36.44 o
 -17   2   1      5.72     24.29     24.29 <
 -16   2   1    257.17    190.29     28.34 o
 -15   2   1     85.70     72.88     24.29 <
 -14   2   1    223.01    186.24     24.29 o
 -13   2   1    331.77    323.90     28.34 o
 -12   2   1    112.78    117.41     24.29 o
 -11   2   1    560.03    595.16     32.39 o
 -10   2   1     19.09     40.49     16.19 <
  -9   2   1    987.65   1097.20     48.58 o
  -8   2   1     31.23     32.39     16.19 <
  -7   2   1   1760.13   1923.13     89.07 o
  -6   2   1    545.94    619.45     44.54 o
  -5   2   1   1703.08   2162.01     89.07 o
  -4   2   1   6530.70   7482.00    291.51 o
  -3   2   1    210.12    259.12     16.19 o
  -2   2   1  63002.50  79111.60   3409.01 o
  -1   2   1   2690.81   3340.18    149.80 o
   1   2   1  15146.30  16607.80    716.62 o
   2   2   1     56.78    101.22     16.19 o
   3   2   1  11838.70  13251.40    574.92 o
   4   2   1   2990.87   3445.45    153.85 o
   5   2   1   7314.54   7360.54    323.90 o
   6   2   1   1960.99   2255.13    105.27 o
   7   2   1   1956.44   2105.32    101.22 o
   8   2   1     62.83     93.12     20.24 o
   9   2   1      0.58     36.44     16.19 <
  10   2   1    579.30    473.70     48.58 o
  11   2   1    664.39    578.96     36.44 o
  12   2   1   1414.14   1425.14     72.88 o
  13   2   1    643.93    631.60     40.49 o
  14   2   1    679.77    619.45     40.49 o
  15   2   1     10.33     -8.10     20.24 <
  16   2   1     17.00      8.10     20.24 <
  17   2   1    687.39    663.99     44.54 o
  18   2   1    236.16    279.36     32.39 o
  19   2   1   3108.67   3469.74    166.00 o
  20   2   1  13518.70  13255.40    583.01 o
  21   2   1   2541.18   2651.90    133.61 o
  22   2   1    127.59     89.07     28.34 o
  23   2   1     11.04     24.29     28.34 <
  24   2   1     13.46     76.93     28.34 <
  25   2   1    227.43    279.36     36.44 o
  26   2   1     83.02    117.41     32.39 o
  27   2   1    488.09    558.72     48.58 o
  28   2   1    274.45    348.19     40.49 o
  29   2   1   1102.65   1230.81    109.32 o
  30   2   1    684.36    870.47     72.88 o
  31   2   1   1389.16   1619.48    137.66 o
  32   2   1    638.86    878.57     76.93 o
  33   2   1   1004.80   1186.27    157.90 o
  34   2   1    299.48    352.24     48.58 o
  35   2   1    398.22    372.48     52.63 o
  36   2   1     62.24     89.07     36.44 <
  37   2   1     98.86     89.07     40.49 <
  38   2   1     29.08     56.68     36.44 <
  39   2   1     44.62    -12.15     36.44 <
  40   2   1    668.26    554.67     64.78 o
  42   2   1    658.60    453.45    109.32 o
  43   2   1    218.79    -60.73     56.68 <
  44   2   1     23.08     64.78     52.63 <
  45   2   1     66.77     28.34     56.68 <
  46   2   1      0.21    -48.58     52.63 <
  47   2   1     44.11    145.75     72.88 <
  48   2   1      1.38    -64.78     60.73 <
  49   2   1      5.03     64.78     68.83 <
  50   2   1      8.25     28.34     60.73 <
  51   2   1      0.11     -8.10     60.73 <
  52   2   1      0.37    -56.68     60.73 <
 -52   3   1      9.46    -52.63     56.68 <
 -51   3   1     12.65     24.29     60.73 <
 -50   3   1     17.30    -32.39     52.63 <
 -49   3   1      6.59      8.10     56.68 <
 -48   3   1     16.83     12.15     56.68 <
 -47   3   1     27.81    -16.19     60.73 <
 -46   3   1     77.03    -24.29     60.73 <
 -45   3   1    118.39     72.88     64.78 <
 -44   3   1     49.39    133.61     56.68 <
 -43   3   1    393.33    469.65     64.78 o
 -42   3   1    359.96    303.65     60.73 o
 -41   3   1    104.40     -8.10     64.78 <
 -40   3   1      1.31     44.54     60.73 <
 -39   3   1      0.34    -56.68     60.73 <
 -38   3   1      1.86    -12.15     56.68 <
 -37   3   1      0.01    -28.34     60.73 <
 -36   3   1     17.51    -36.44     60.73 <
 -35   3   1     41.16      4.05     56.68 <
 -34   3   1    166.17     85.02     56.68 <
 -33   3   1    229.12    206.48     68.83 <
 -32   3   1    282.39    246.97     76.93 o
 -31   3   1    294.48    287.46     56.68 o
 -30   3   1    199.48    291.51     60.73 o
 -29   3   1    100.45    129.56     52.63 <
 -28   3   1      5.65      8.10     48.58 <
 -27   3   1      3.72     36.44     48.58 <
 -26   3   1    175.02    190.29     44.54 o
 -25   3   1    421.37    327.95     44.54 o
 -24   3   1   1020.35   1008.13     64.78 o
 -23   3   1   1063.11    906.91     60.73 o
 -22   3   1   1972.59   2044.59    109.32 o
 -21   3   1   2388.61   2566.88    170.04 o
 -20   3   1   1181.53   1226.76     72.88 o
 -19   3   1    675.38    558.72     48.58 o
 -18   3   1    840.43    789.50     48.58 o
 -17   3   1    328.81    214.58     28.34 o
 -16   3   1    630.22    497.99     44.54 o
 -15   3   1    186.31    133.61     32.39 o
 -14   3   1    477.89    412.97     40.49 o
 -13   3   1     80.44     32.39     24.29 <
 -12   3   1    340.88    230.78     28.34 o
 -11   3   1      9.92     12.15     20.24 <
 -10   3   1    242.41    230.78     36.44 o
  -9   3   1      3.55     24.29     24.29 <
  -8   3   1    101.82    101.22     40.49 <
  -7   3   1     25.81     64.78     32.39 <
  -6   3   1    140.82     68.83     28.34 <
  -5   3   1      2.08     -4.05     28.34 <
  -4   3   1    482.71    429.16     44.54 o
  -3   3   1    238.74    178.14     28.34 o
  -2   3   1   1289.43   1392.75     97.17 o
  -1   3   1   1014.00   1166.03     85.02 o
   0   3   1   2131.18   2408.98    157.90 o
   1   3   1   1396.77   1457.53    101.22 o
   2   3   1   1307.03   1315.83     93.12 o
   3   3   1    489.93    493.94     32.39 o
   4   3   1    157.67    182.19     20.24 o
   5   3   1      0.09      0.00     12.15 <
   6   3   1     99.84    105.27     20.24 o
   7   3   1    292.34    307.70     28.34 o
   8   3   1    501.40    534.43     40.49 o
   9   3   1    412.19    441.31     36.44 o
  10   3   1    312.30    331.99     32.39 o
  11   3   1     33.14     60.73     20.24 <
  12   3   1      0.48    -20.24     16.19 <
  13   3   1    145.90    174.09     28.34 o
  14   3   1    174.35    182.19     28.34 o
  15   3   1    498.39    510.14     44.54 o
  16   3   1    252.19    267.21     36.44 o
  17   3   1    371.14    356.29     40.49 o
  18   3   1     55.91    109.32     24.29 o
  19   3   1    149.83    178.14     28.34 o
  20   3   1    293.07    295.55     32.39 o
  21   3   1      0.57     24.29     24.29 <
  22   3   1      2.15      8.10     20.24 <
  23   3   1      0.05      8.10     24.29 <
  24   3   1      0.19     -4.05     20.24 <
  25   3   1     11.45    -24.29     20.24 <
  26   3   1     44.82    -20.24     24.29 <
  27   3   1    112.52     12.15     24.29 <
  28   3   1     81.62     64.78     28.34 <
  29   3   1    110.66    113.36     28.34 o
  30   3   1     60.64    -16.19     28.34 <
  31   3   1      4.77      4.05     28.34 <
  32   3   1      3.77    -20.24     32.39 <
  33   3   1     40.05    113.36     52.63 <
  34   3   1    161.65    255.07     52.63 o
  35   3   1    275.12    327.95     60.73 o
  36   3   1    329.91    327.95     60.73 o
  37   3   1    441.56    388.67     60.73 o
  38   3   1    276.72    348.19     68.83 o
  39   3   1    139.95     60.73     60.73 <
  40   3   1     31.22     48.58     56.68 <
  41   3   1    889.62    995.98     76.93 o
  42   3   1    223.10     28.34     72.88 <
  43   3   1      0.83    -56.68     52.63 <
  44   3   1     77.22     24.29     48.58 <
  45   3   1      6.61    -36.44     48.58 <
  46   3   1      6.93      8.10     44.54 <
  47   3   1      0.23     16.19     44.54 <
  48   3   1     12.50      0.00     44.54 <
  49   3   1      0.12    -52.63     44.54 <
  50   3   1      2.32    -76.93     44.54 <
  51   3   1      1.91     52.63     56.68 <
 -52   4   1     13.63    -12.15     56.68 <
 -51   4   1     16.09     -8.10     52.63 <
 -50   4   1      4.92      4.05     44.54 <
 -49   4   1      0.42     52.63     68.83 <
 -48   4   1      6.48     64.78     85.02 <
 -47   4   1     77.33     93.12     60.73 <
 -46   4   1    192.86    -24.29     48.58 <
 -45   4   1    257.63     56.68     48.58 <
 -44   4   1    155.26     16.19     48.58 <
 -43   4   1      3.12     72.88     48.58 <
 -42   4   1     95.66     24.29     48.58 <
 -41   4   1     17.62     24.29     56.68 <
 -40   4   1    257.21    299.60     72.88 o
 -39   4   1    197.25    113.36     64.78 <
 -38   4   1     43.71      4.05     52.63 <
 -37   4   1     57.80     32.39     56.68 <
 -36   4   1      4.17      4.05     56.68 <
 -35   4   1     47.01     40.49     52.63 <
 -34   4   1     22.89     72.88     52.63 <
 -33   4   1    156.09    117.41     48.58 <
 -32   4   1    120.84    133.61     48.58 <
 -31   4   1    312.27    376.53     68.83 o
 -30   4   1    188.23    198.39     48.58 o
 -29   4   1    378.55    412.97     52.63 o
 -28   4   1    214.22    153.85     44.54 o
 -27   4   1    361.91    364.38     48.58 o
 -26   4   1    221.56    218.63     40.49 o
 -25   4   1    235.31    287.46     44.54 o
 -24   4   1     30.12     60.73     36.44 <
 -23   4   1    153.34    161.95     40.49 o
 -22   4   1    233.47    295.55     44.54 o
 -21   4   1   3432.19   3028.43    157.90 o
 -20   4   1    292.26    214.58     36.44 o
 -19   4   1     20.01    -24.29     24.29 <
 -18   4   1    152.94     93.12     24.29 o
 -17   4   1     90.28     56.68     24.29 <
 -16   4   1    371.14    283.41     28.34 o
 -15   4   1    220.15    137.66     24.29 o
 -14   4   1    182.66    105.27     24.29 o
 -13   4   1      0.45      8.10     24.29 <
 -12   4   1     25.87     32.39     20.24 <
 -11   4   1    284.34    210.53     24.29 o
 -10   4   1    408.45    287.46     36.44 o
  -9   4   1    912.14    890.71     48.58 o
  -8   4   1    630.51    510.14     32.39 o
  -7   4   1    666.67    700.42     40.49 o
  -6   4   1     54.11    -36.44     32.39 <
  -5   4   1     53.88     24.29     28.34 <
  -4   4   1    606.07    647.79     56.68 o
  -3   4   1    390.10    388.67     44.54 o
  -2   4   1      2.01    -12.15     16.19 <
  -1   4   1     12.08      8.10     20.24 <
   0   4   1      6.26     24.29     20.24 <
   1   4   1     34.50     32.39     20.24 <
   2   4   1    174.43    206.48     28.34 o
   3   4   1   3290.46   3392.81    218.63 o
   4   4   1   4533.90   4627.67    291.51 o
   5   4   1   6384.98   6680.36    417.02 o
   6   4   1   4353.35   4623.62    206.48 o
   7   4   1   3669.83   3639.78    166.00 o
   8   4   1   1832.14   1821.92     89.07 o
   9   4   1   1221.35   1121.49     52.63 o
  10   4   1    419.53    348.19     32.39 o
  11   4   1    157.46    117.41     20.24 o
  12   4   1      9.23      0.00     16.19 <
  13   4   1      9.17     28.34     16.19 <
  14   4   1     30.57     28.34     20.24 <
  15   4   1     82.47     72.88     20.24 o
  16   4   1     49.84      8.10     20.24 <
  17   4   1    260.74    242.92     28.34 o
  18   4   1     34.62     32.39     20.24 <
  19   4   1   1969.66   1955.52     93.12 o
  20   4   1    291.07    251.02     32.39 o
  21   4   1    150.87    105.27     32.39 o
  22   4   1   1562.88   1392.75     76.93 o
  23   4   1    406.64    352.24     40.49 o
  24   4   1    586.46    506.09     44.54 o
  25   4   1     95.85    105.27     32.39 o
  26   4   1     43.87     20.24     32.39 <
  27   4   1     35.23     -4.05     32.39 <
  28   4   1     31.17     60.73     32.39 <
  29   4   1    203.79    117.41     36.44 o
  30   4   1    153.62    210.53     48.58 o
  31   4   1    257.28    263.17     44.54 o
  32   4   1    243.41    242.92     48.58 o
  33   4   1    289.06    311.75     48.58 o
  34   4   1    276.58    174.09     48.58 o
  35   4   1    276.93    166.00     80.97 <
  36   4   1    318.41    255.07     52.63 o
  37   4   1    198.40    105.27     44.54 <
  38   4   1     88.44      8.10     40.49 <
  39   4   1     32.67    -24.29     32.39 <
  40   4   1    194.33    238.87     44.54 o
  41   4   1    309.78    307.70    101.22 o
  42   4   1    158.83     97.17     48.58 <
  43   4   1    175.09     60.73     44.54 <
  44   4   1     21.40     28.34     44.54 <
  45   4   1      0.66      8.10     44.54 <
  46   4   1     20.95     97.17     48.58 <
  47   4   1     11.46     52.63     48.58 <
  48   4   1     10.80    -60.73     44.54 <
  49   4   1     13.67    -24.29     48.58 <
  50   4   1      5.18    -60.73     60.73 <
  51   4   1      6.67     68.83     93.12 <
 -50   5   1      0.32    -48.58     76.93 <
 -49   5   1      0.01     20.24     44.54 <
 -48   5   1      0.42    -28.34     44.54 <
 -47   5   1     12.19     48.58     48.58 <
 -46   5   1     13.24     40.49     40.49 <
 -45   5   1      6.90     -4.05     40.49 <
 -44   5   1      0.08     20.24     44.54 <
 -43   5   1    159.40    101.22     44.54 <
 -42   5   1     18.16     32.39     40.49 <
 -41   5   1      6.87     40.49     36.44 <
 -40   5   1    119.68     52.63     40.49 <
 -39   5   1     54.14    -12.15     40.49 <
 -38   5   1     23.09    -32.39     36.44 <
 -37   5   1      0.26     -4.05     40.49 <
 -36   5   1     16.20     16.19     36.44 <
 -35   5   1     23.32     44.54     36.44 <
 -34   5   1     59.53     89.07     40.49 <
 -33   5   1     21.59     -8.10     40.49 <
 -32   5   1     76.97     28.34     40.49 <
 -31   5   1      3.36     -8.10     44.54 <
 -30   5   1     14.29     16.19     52.63 <
 -29   5   1      1.33     76.93     48.58 <
 -28   5   1      0.41     -4.05     40.49 <
 -27   5   1     19.36      4.05     28.34 <
 -26   5   1     18.94    -16.19     28.34 <
 -25   5   1      3.69    -20.24     24.29 <
 -24   5   1     19.16     44.54     24.29 <
 -23   5   1     74.88     97.17     28.34 o
 -22   5   1     95.88    109.32     28.34 o
 -21   5   1    637.19    433.21     52.63 o
 -20   5   1    629.16    680.18     60.73 o
 -19   5   1    568.37    538.48     56.68 o
 -18   5   1    385.21    242.92     68.83 o
 -17   5   1    242.95    194.34     60.73 o
 -16   5   1     91.82    129.56     52.63 <
 -15   5   1     25.71     52.63     36.44 <
 -14   5   1      1.69     16.19     32.39 <
 -13   5   1      8.62     28.34     28.34 <
 -12   5   1     73.48    -40.49     28.34 <
 -11   5   1     26.58     -4.05     16.19 <
 -10   5   1     35.82     16.19     28.34 <
  -9   5   1      0.28     44.54     32.39 <
  -8   5   1      0.00     16.19     36.44 <
  -7   5   1     57.76     52.63     28.34 <
  -6   5   1    150.15    141.71     28.34 o
  -5   5   1    295.47    279.36     32.39 o
  -4   5   1    364.62    331.99     32.39 o
  -3   5   1    492.62    619.45     60.73 o
  -2   5   1    365.92    396.77     44.54 o
  -1   5   1    220.69    246.97     36.44 o
   0   5   1     62.83    101.22     28.34 o
   1   5   1     15.94     12.15     16.19 <
   2   5   1      4.68      8.10     16.19 <
   3   5   1     16.14     16.19     20.24 <
   4   5   1     14.10     36.44     20.24 <
   5   5   1      0.27      8.10     20.24 <
   6   5   1      8.44      0.00     16.19 <
   7   5   1    114.55     48.58     28.34 <
   8   5   1    178.22    246.97     44.54 o
   9   5   1    178.35    133.61     16.19 o
  10   5   1    209.84    230.78     24.29 o
  11   5   1    183.16    129.56     20.24 o
  12   5   1    152.79    166.00     24.29 o
  13   5   1     56.57     72.88     20.24 o
  14   5   1     34.66      4.05     20.24 <
  15   5   1      0.74    -12.15     20.24 <
  16   5   1      4.20     40.49     24.29 <
  17   5   1     20.74     16.19     28.34 <
  18   5   1     46.03    113.36     40.49 <
  19   5   1     32.50     32.39     24.29 <
  20   5   1     76.37     40.49     24.29 <
  21   5   1    283.68    234.82     40.49 o
  22   5   1     28.89    -16.19     28.34 <
  23   5   1     86.66     52.63     32.39 <
  24   5   1     22.24      8.10     32.39 <
  25   5   1     29.07     16.19     32.39 <
  26   5   1      3.01     32.39     36.44 <
  27   5   1     11.30    -56.68     32.39 <
  28   5   1      0.27    -24.29     32.39 <
  29   5   1      0.99     16.19     36.44 <
  30   5   1     18.29     28.34     44.54 <
  31   5   1     13.16     44.54     44.54 <
  32   5   1     18.60     68.83     40.49 <
  33   5   1     33.67     24.29     40.49 <
  34   5   1     10.09     68.83     36.44 <
  35   5   1     17.69     20.24     28.34 <
  36   5   1      1.34     20.24     28.34 <
  37   5   1      5.71      8.10     32.39 <
  38   5   1      8.49    -16.19     32.39 <
  39   5   1     78.56      8.10     32.39 <
  40   5   1     78.00     24.29     32.39 <
  41   5   1    108.49    -12.15     32.39 <
  42   5   1      9.57     -4.05     32.39 <
  43   5   1     24.71    -52.63     32.39 <
  44   5   1     24.40     40.49     36.44 <
  45   5   1      8.80     20.24     36.44 <
  46   5   1     44.10    -16.19     40.49 <
  47   5   1      9.14     36.44     44.54 <
  48   5   1      3.79    -12.15     40.49 <
  49   5   1      0.24      8.10     44.54 <
 -44   6   1     11.97      0.00     36.44 <
 -43   6   1    705.27    109.32     76.93 <
 -42   6   1    249.05     89.07     40.49 <
 -41   6   1     96.58     28.34     36.44 <
 -40   6   1    417.77    242.92     48.58 o
 -39   6   1     79.65    121.46     64.78 <
 -38   6   1    232.35    327.95     76.93 o
 -37   6   1     39.65     76.93     32.39 <
 -36   6   1     44.92     52.63     28.34 <
 -35   6   1      1.39     36.44     28.34 <
 -34   6   1      2.53     44.54     28.34 <
 -33   6   1     52.72     72.88     44.54 <
 -32   6   1     48.02     36.44     32.39 <
 -31   6   1     87.05     56.68     36.44 <
 -30   6   1     96.27     40.49     28.34 <
 -29   6   1     97.54     52.63     32.39 <
 -28   6   1     99.06     28.34     32.39 <
 -27   6   1     48.74     72.88     32.39 <
 -26   6   1      0.25    -36.44     28.34 <
 -25   6   1     11.44      0.00     28.34 <
 -24   6   1     53.25     40.49     28.34 <
 -23   6   1      0.03    -20.24     28.34 <
 -22   6   1    205.35    194.34     36.44 o
 -21   6   1     83.45     24.29     28.34 <
 -20   6   1     91.43    105.27     24.29 o
 -19   6   1      5.73     -4.05     20.24 <
 -18   6   1      1.93      0.00     20.24 <
 -17   6   1     10.41     36.44     20.24 <
 -16   6   1      1.92      0.00     16.19 <
 -15   6   1      5.30     12.15     12.15 <
 -14   6   1      0.15     20.24     16.19 <
 -13   6   1      1.36      0.00     20.24 <
 -12   6   1      5.23     -8.10     20.24 <
 -11   6   1     10.80     16.19     20.24 <
 -10   6   1     34.60     24.29     20.24 <
  -9   6   1      3.21     -4.05     16.19 <
  -8   6   1     10.37    -16.19     16.19 <
  -7   6   1     87.09     36.44     16.19 <
  -6   6   1     44.11     36.44     16.19 <
  -5   6   1    379.37    376.53     32.39 o
  -4   6   1      0.38     28.34     16.19 <
  -3   6   1     84.28     72.88     24.29 <
  -2   6   1   2442.76   4911.08    437.26 o
  -1   6   1      2.09     -4.05     56.68 <
   1   6   1   1397.23   3732.90    251.02 o
   2   6   1    588.62    506.09     48.58 o
   3   6   1    674.60    793.55     60.73 o
   4   6   1    253.55    218.63     28.34 o
   5   6   1    124.89     93.12     20.24 o
   6   6   1     37.64     32.39     20.24 <
   7   6   1      5.29     32.39     20.24 <
   8   6   1      0.15     -8.10     20.24 <
   9   6   1      9.92     -4.05     20.24 <
  10   6   1     31.15     -4.05     20.24 <
  11   6   1     93.57     72.88     24.29 <
  12   6   1    152.75    129.56     20.24 o
  13   6   1    196.19     93.12     20.24 o
  14   6   1    265.98    275.31     24.29 o
  15   6   1    182.35    137.66     20.24 o
  16   6   1    211.43    174.09     20.24 o
  17   6   1    105.70     36.44     16.19 <
  18   6   1    323.60    230.78     24.29 o
  19   6   1    101.22     85.02     20.24 o
  20   6   1     34.02     20.24     20.24 <
  21   6   1    535.16    433.21     40.49 o
  22   6   1    180.54    117.41     28.34 o
  23   6   1      2.91      8.10     20.24 <
  24   6   1     24.32     20.24     24.29 <
  25   6   1    112.02     68.83     28.34 <
  26   6   1     69.54     64.78     28.34 <
  27   6   1     59.69      4.05     28.34 <
  28   6   1     25.01      0.00     28.34 <
  29   6   1     56.93     36.44     32.39 <
  30   6   1     13.82     16.19     28.34 <
  31   6   1     28.40    -20.24     32.39 <
  32   6   1      0.81     24.29     36.44 <
  33   6   1      3.78     52.63     36.44 <
  34   6   1     66.24     -8.10     28.34 <
  35   6   1     73.61     44.54     32.39 <
  36   6   1    127.13     64.78     36.44 <
  37   6   1     62.11     56.68     40.49 <
  38   6   1     34.35    -24.29     32.39 <
  39   6   1      9.76    -48.58     32.39 <
  40   6   1    123.93      4.05     36.44 <
  41   6   1   1037.65    141.71    170.04 <
  42   6   1      4.30      8.10     44.54 <
  43   6   1    181.10     36.44     48.58 <
  44   6   1      4.88    -93.12     48.58 <
  45   6   1     16.88      4.05     60.73 <
 -40   7   1      5.51     -4.05     48.58 <
 -39   7   1      0.78    -56.68     44.54 <
 -38   7   1      1.38    -40.49     32.39 <
 -37   7   1      0.01    -28.34     28.34 <
 -36   7   1      6.27     20.24     28.34 <
 -35   7   1     21.55     20.24     28.34 <
 -34   7   1     45.61      8.10     36.44 <
 -33   7   1     60.03     20.24     28.34 <
 -32   7   1     41.72     32.39     28.34 <
 -31   7   1     37.64     36.44     28.34 <
 -30   7   1     17.54     32.39     28.34 <
 -29   7   1      3.59      0.00     28.34 <
 -28   7   1      0.49    -16.19     20.24 <
 -27   7   1      4.42      8.10     20.24 <
 -26   7   1     27.82     24.29     20.24 <
 -25   7   1     38.92     32.39     20.24 <
 -24   7   1     39.31     60.73     20.24 <
 -23   7   1      9.80    -16.19     20.24 <
 -22   7   1      8.27    -32.39     16.19 <
 -21   7   1     29.30     16.19     16.19 <
 -20   7   1      3.95      8.10     16.19 <
 -19   7   1     19.01      4.05     16.19 <
 -18   7   1      0.54      8.10     24.29 <
 -17   7   1      0.00    -16.19     20.24 <
 -16   7   1     12.61    -20.24     20.24 <
 -15   7   1     15.97      4.05     20.24 <
 -14   7   1     39.37     40.49     20.24 <
 -13   7   1     27.55     32.39     20.24 <
 -12   7   1     32.39     28.34     20.24 <
 -11   7   1     12.97     12.15     16.19 <
 -10   7   1     12.48     28.34     16.19 <
  -9   7   1      0.00      0.00     12.15 <
   7   7   1      1.63    -16.19     12.15 <
   8   7   1      6.33    -24.29     16.19 <
   9   7   1     28.60      8.10     16.19 <
  10   7   1     57.12     24.29     16.19 <
  11   7   1     63.71     40.49     20.24 <
  12   7   1     73.13     64.78     20.24 o
  13   7   1     74.46     44.54     20.24 <
  14   7   1     67.49     52.63     20.24 <
  15   7   1     45.31     16.19     20.24 <
  16   7   1     51.62     56.68     32.39 <
  17   7   1     32.78     12.15     32.39 <
  18   7   1     17.25     20.24     12.15 <
  19   7   1      1.80      4.05     16.19 <
  20   7   1     43.26      8.10     16.19 <
  21   7   1      8.67      8.10     12.15 <
  22   7   1      4.55      0.00     16.19 <
  23   7   1      3.71      4.05     16.19 <
  24   7   1      2.98    -12.15     16.19 <
  25   7   1      0.21      0.00     16.19 <
  26   7   1      3.89     16.19     20.24 <
  27   7   1     10.58     20.24     20.24 <
  28   7   1      8.55      8.10     20.24 <
  29   7   1     11.36      8.10     20.24 <
  30   7   1      8.91     24.29     24.29 <
  31   7   1      2.69     28.34     28.34 <
  32   7   1      2.40     28.34     28.34 <
  33   7   1      3.51     -8.10     28.34 <
  34   7   1      0.21     32.39     28.34 <
  35   7   1      0.03    -24.29     28.34 <
  36   7   1      3.50     32.39     28.34 <
  37   7   1     21.54    -32.39     40.49 <
  39   7   1     23.57     20.24     44.54 <
  16   8   1     22.13    -28.34     20.24 <
  17   8   1     90.56      8.10     28.34 <
  18   8   1     92.07     24.29     28.34 <
  20   8   1     24.01     16.19     28.34 <
  21   8   1     23.42      4.05     32.39 <
  22   8   1    477.53     24.29     36.44 <
 -53   0   2     13.20     16.19    105.27 <
 -52   0   2     22.09    -44.54    121.46 <
 -51   0   2      0.46    -44.54    117.41 <
 -50   0   2     66.04    -64.78     93.12 <
 -49   0   2      3.49   -121.46    117.41 <
 -48   0   2     63.60    161.95    121.46 <
 -47   0   2      1.19     40.49     72.88 <
 -46   0   2     79.38    113.36     76.93 <
 -45   0   2     38.65     36.44     60.73 <
 -44   0   2    953.53    781.40     97.17 o
 -42   0   2   5696.42   6927.33    465.60 o
 -40   0   2     18.83    -24.29     44.54 <
 -39   0   2    131.82    186.24     48.58 o
 -38   0   2     75.23     32.39     40.49 <
 -37   0   2     18.44    -24.29     44.54 <
 -36   0   2     77.97    121.46     44.54 <
 -35   0   2     16.66     -4.05     36.44 <
 -34   0   2     40.68     80.97     44.54 <
 -33   0   2     46.88     60.73     36.44 <
 -32   0   2      7.97     68.83     40.49 <
 -23   0   2   1538.08   1190.32    178.14 o
 -22   0   2 113309.00 123283.00  10595.50 o
 -21   0   2  11084.30   7631.80    704.47 o
 -20   0   2   1685.90   1421.09    186.24 o
 -19   0   2    988.43    583.01    121.46 o
 -18   0   2   2975.66   2749.07    287.46 o
 -17   0   2    521.98    668.04    121.46 o
 -16   0   2   7416.23   7267.42    668.04 o
 -15   0   2   3268.57   3429.25    340.09 o
 -14   0   2   9052.13   8538.71    765.21 o
 -13   0   2   4177.09   3655.98    348.19 o
 -12   0   2   6107.35   4303.77    400.82 o
 -11   0   2   2763.09   2133.67    214.58 o
 -10   0   2   2424.40   1708.55    182.19 o
  -9   0   2    966.15    692.33    101.22 o
  -8   0   2     26.13     24.29     40.49 <
  -7   0   2    131.07    -56.68     36.44 <
  -6   0   2   2514.31   2878.63    271.26 o
  -5   0   2    186.74    307.70     56.68 o
  -4   0   2  21085.70  23130.20   2000.06 o
  -3   0   2   2555.96   3643.83    336.04 o
  -2   0   2 213971.00 213771.00  18312.30 o
  -1   0   2  19044.20  17790.00   1546.60 o
   0   0   2 125115.00 124295.00  10660.20 o
   1   0   2  12646.80   9915.27    874.52 o
   2   0   2   1421.85   1481.82    157.90 o
   3   0   2  10677.90  10895.10    959.54 o
   4   0   2    121.79    121.46     44.54 <
   5   0   2   6383.96   6263.34    562.77 o
   6   0   2     29.58    -16.19     44.54 <
   7   0   2   1528.45   1121.49    133.61 o
   8   0   2    836.86    894.76    113.36 o
   9   0   2     18.40      8.10     44.54 <
  10   0   2   3738.51   2951.50    283.41 o
  11   0   2   1227.06   1376.56    153.85 o
  12   0   2   6658.21   6959.72    627.55 o
  13   0   2   1726.02   1659.97    178.14 o
  14   0   2   6731.38   6818.01    619.45 o
  15   0   2    709.00    619.45     93.12 o
  16   0   2   5753.62   6000.18    550.62 o
  17   0   2    403.99    267.21     64.78 o
  18   0   2   4077.64   4749.13    445.36 o
  19   0   2  33438.80  33069.80   2870.53 o
  20   0   2  41020.30  45021.60   3894.85 o
  21   0   2  11996.30  12955.80   1153.88 o
  22   0   2    483.65    445.36     80.97 o
  23   0   2     63.39    121.46     60.73 <
  24   0   2    886.54    749.01    117.41 o
  25   0   2    548.23    417.02     93.12 o
  26   0   2   1311.20   1275.34    166.00 o
  27   0   2   1243.13   1113.39    157.90 o
  28   0   2   1097.51   1113.39    153.85 o
  29   0   2    955.20    829.98    133.61 o
  31   0   2    151.90    137.66     60.73 <
  32   0   2    115.82    206.48     72.88 <
  33   0   2     80.52    182.19     76.93 <
  34   0   2    988.05   1016.22    157.90 o
  35   0   2    382.08    530.38    117.41 o
  36   0   2   1497.82   2226.79    271.26 o
  37   0   2    236.31    473.70    113.36 o
  38   0   2    913.26   1222.71    186.24 o
  39   0   2    385.67    105.27     80.97 <
  40   0   2     20.22     32.39     72.88 <
  41   0   2  10800.40  15170.50   1384.66 o
  42   0   2      0.01     44.54     72.88 <
  43   0   2     13.37   -137.66     76.93 <
  44   0   2    112.94    190.29     93.12 <
  45   0   2    161.54    -20.24     85.02 <
  46   0   2    192.29     93.12     89.07 <
  47   0   2    152.04     52.63     72.88 <
  48   0   2    102.69    -12.15     80.97 <
  49   0   2      5.88    -85.02     72.88 <
  50   0   2      1.40    -48.58     72.88 <
  51   0   2     12.76    145.75    101.22 <
 -53   1   2      7.64   -145.75    105.27 <
 -52   1   2     18.15     20.24     60.73 <
 -51   1   2      2.58     32.39     52.63 <
 -50   1   2      2.19    -56.68     56.68 <
 -49   1   2     12.64    -56.68     60.73 <
 -48   1   2      0.35    -20.24     56.68 <
 -47   1   2      5.73    -16.19     56.68 <
 -46   1   2     32.17     44.54     56.68 <
 -45   1   2      5.23     36.44     56.68 <
 -44   1   2    165.62    263.17     72.88 o
 -43   1   2    477.77    327.95    133.61 <
 -42   1   2    488.77    453.45     72.88 o
 -41   1   2     19.58     44.54     60.73 <
 -40   1   2     11.99    -40.49     56.68 <
 -39   1   2      7.51     -4.05     56.68 <
 -38   1   2     34.76     44.54     60.73 <
 -37   1   2     44.50    -60.73     56.68 <
 -36   1   2    129.77    101.22     56.68 <
 -35   1   2     49.37    -52.63     52.63 <
 -34   1   2    141.11     40.49     56.68 <
 -33   1   2      0.73     32.39     52.63 <
 -32   1   2      2.82    -12.15     52.63 <
 -31   1   2    238.58    157.90     64.78 <
 -30   1   2    337.74    348.19     52.63 o
 -29   1   2   1026.84    793.55     76.93 o
 -28   1   2   1027.14   1044.57     89.07 o
 -27   1   2   1454.83   1052.66     85.02 o
 -26   1   2   1085.33   1008.13     80.97 o
 -25   1   2    951.01    663.99     60.73 o
 -24   1   2    584.68    449.41     48.58 o
 -23   1   2     82.22     20.24     32.39 <
 -22   1   2   1026.53    404.87     85.02 o
 -21   1   2     27.19      8.10     44.54 <
 -20   1   2   1165.38   1259.15     64.78 o
 -19   1   2   1814.10   1732.84     80.97 o
 -18   1   2   2581.56   2615.46    109.32 o
 -17   1   2   3832.13   3530.47    141.71 o
 -16   1   2   3050.83   2947.46    121.46 o
 -15   1   2   4187.28   4089.19    157.90 o
 -14   1   2   2458.26   2182.25    101.22 o
 -13   1   2   3508.35   3251.11    157.90 o
 -12   1   2   1612.37   1356.32     68.83 o
 -11   1   2   2853.96   2643.80    129.56 o
 -10   1   2    772.69    821.89     56.68 o
  -9   1   2   2237.84   2283.47    113.36 o
  -8   1   2    348.69    368.43     32.39 o
  -7   1   2   1349.71   1247.00     68.83 o
  -6   1   2      0.08      8.10     20.24 <
  -5   1   2    347.36    376.53     32.39 o
  -4   1   2    485.45    453.45     36.44 o
  -3   1   2     41.75     56.68     20.24 <
  -2   1   2   2288.23   2149.86    105.27 o
  -1   1   2   1124.12   1174.12     64.78 o
   0   1   2   4179.52   4020.36    186.24 o
   1   1   2   1484.41   1449.44     76.93 o
   2   1   2   2484.95   2720.73    129.56 o
   3   1   2    323.12    392.72     32.39 o
   4   1   2    335.11    417.02     36.44 o
   5   1   2    107.88    109.32     24.29 o
   6   1   2    291.81    255.07     28.34 o
   7   1   2   1487.87   1388.70     76.93 o
   8   1   2   1982.45   1651.87     89.07 o
   9   1   2   3234.37   2631.66    129.56 o
  10   1   2   3276.24   3093.21    149.80 o
  11   1   2   3574.01   3182.28    153.85 o
  12   1   2   3203.31   3101.31    149.80 o
  13   1   2   2640.21   2498.05    125.51 o
  14   1   2   2396.47   2230.83    113.36 o
  15   1   2   1558.10   1425.14     80.97 o
  16   1   2   1154.71   1056.71     64.78 o
  17   1   2    687.04    530.38     44.54 o
  18   1   2    346.47    275.31     32.39 o
  19   1   2    590.07    570.87     64.78 o
  20   1   2   1297.90   1267.24     76.93 o
  21   1   2    878.92   1076.95     68.83 o
  22   1   2    271.42    392.72     44.54 o
  23   1   2   1174.48   1445.39     89.07 o
  24   1   2    537.96    603.26     52.63 o
  25   1   2    671.25    700.42     56.68 o
  26   1   2    174.20    157.90     36.44 o
  27   1   2     92.52    125.51     32.39 o
  28   1   2     33.77     40.49     32.39 <
  29   1   2     60.06     24.29     32.39 <
  30   1   2    397.38    392.72     44.54 o
  31   1   2    531.35    574.92     56.68 o
  32   1   2    695.39    647.79     60.73 o
  33   1   2    610.31    724.72     93.12 o
  34   1   2    627.57    599.21     60.73 o
  35   1   2    444.00    477.75     52.63 o
  36   1   2    259.08    291.51     44.54 o
  37   1   2    227.39    295.55     48.58 o
  38   1   2     29.60      4.05     32.39 <
  39   1   2     91.54     36.44     36.44 <
  40   1   2     33.61     24.29     32.39 <
  41   1   2   1698.36   1712.60    113.36 o
  42   1   2    169.59    145.75     44.54 o
  43   1   2     51.02    109.32     40.49 <
  44   1   2     21.85     72.88     40.49 <
  45   1   2     37.15     93.12     40.49 <
  46   1   2     19.73    117.41     44.54 <
  47   1   2     89.61     28.34     44.54 <
  48   1   2     37.24     52.63     40.49 <
  49   1   2     63.04     40.49     44.54 <
  50   1   2     20.01     20.24     44.54 <
  51   1   2     19.28   -105.27     80.97 <
 -53   2   2      0.08    -32.39     89.07 <
 -52   2   2      1.15    -40.49     48.58 <
 -51   2   2      6.01     44.54     60.73 <
 -50   2   2      2.72    -80.97     68.83 <
 -49   2   2      3.09     97.17     76.93 <
 -48   2   2      0.00    -44.54     72.88 <
 -47   2   2     11.64     -4.05     80.97 <
 -46   2   2     74.75     36.44     60.73 <
 -45   2   2    116.71     60.73     60.73 <
 -44   2   2    184.60    194.34     64.78 o
 -43   2   2      2.33     -8.10     64.78 <
 -42   2   2     37.07     12.15     68.83 <
 -41   2   2     45.11    105.27     72.88 <
 -40   2   2     62.67    141.71     64.78 <
 -39   2   2      0.87     -4.05     60.73 <
 -38   2   2      1.66    -60.73     56.68 <
 -37   2   2      7.15     72.88     56.68 <
 -36   2   2     27.09     44.54     56.68 <
 -35   2   2     23.04    -16.19     52.63 <
 -34   2   2     27.16     52.63     56.68 <
 -33   2   2      0.58     32.39     52.63 <
 -32   2   2      0.65     56.68     52.63 <
 -31   2   2     49.00     93.12     48.58 <
 -30   2   2     20.56      4.05     60.73 <
 -29   2   2    141.87     44.54     56.68 <
 -28   2   2     23.68    -48.58     48.58 <
 -27   2   2    189.19    137.66     48.58 <
 -26   2   2      5.20      0.00     36.44 <
 -25   2   2     52.42      4.05     40.49 <
 -24   2   2    372.10    283.41     48.58 o
 -23   2   2    114.60    137.66     40.49 o
 -22   2   2    190.02    157.90     40.49 o
 -21   2   2   7846.67   7109.52    295.55 o
 -20   2   2    530.07    542.53     48.58 o
 -19   2   2    230.46    210.53     36.44 o
 -18   2   2     91.43      8.10     28.34 <
 -17   2   2    160.29     56.68     28.34 <
 -16   2   2    266.41    170.04     28.34 o
 -15   2   2    137.26    109.32     28.34 o
 -14   2   2    129.92     32.39     28.34 <
 -13   2   2     43.79     48.58     24.29 <
 -12   2   2      4.30     32.39     20.24 <
 -11   2   2     79.44    101.22     24.29 o
 -10   2   2    325.90    364.38     32.39 o
  -9   2   2    901.54   1060.76     64.78 o
  -8   2   2   1993.60   2319.91    113.36 o
  -7   2   2   3290.93   3635.73    170.04 o
  -6   2   2   6085.55   6526.51    291.51 o
  -5   2   2   9475.88   9696.64    425.11 o
  -4   2   2  11025.20  11810.10    518.23 o
  -3   2   2   8605.12   8660.17    380.58 o
  -2   2   2   1649.71   1773.33     89.07 o
  -1   2   2   2493.85   2340.15    113.36 o
   0   2   2    378.41    364.38     28.34 o
   1   2   2    374.40    360.33     28.34 o
   2   2   2   1155.85   1133.64     60.73 o
   3   2   2     70.49     89.07     20.24 o
   4   2   2     41.21     64.78     16.19 o
   5   2   2    311.76    336.04     28.34 o
   6   2   2    143.34    141.71     24.29 o
   7   2   2    760.08    708.52     44.54 o
   8   2   2    249.79    267.21     28.34 o
   9   2   2    685.57    704.47     44.54 o
  10   2   2     86.60    117.41     20.24 o
  11   2   2    182.19    194.34     24.29 o
  12   2   2     40.66     28.34     20.24 <
  13   2   2     41.19     28.34     20.24 <
  14   2   2    569.74    522.28     40.49 o
  15   2   2    398.53    344.14     36.44 o
  16   2   2    647.03    583.01     44.54 o
  17   2   2    242.96    145.75     28.34 o
  18   2   2    201.90    234.82     40.49 o
  19   2   2   2715.40   3271.35    190.29 o
  20   2   2   1940.51   2174.15    133.61 o
  21   2   2     44.49     72.88     32.39 <
  22   2   2    595.69    651.84     64.78 o
  23   2   2    299.83    271.26     44.54 o
  24   2   2    388.84    376.53     48.58 o
  25   2   2     82.99    121.46     36.44 o
  26   2   2     22.32     85.02     32.39 <
  27   2   2      4.79     -4.05     28.34 <
  28   2   2      0.17      8.10     32.39 <
  29   2   2     13.05     72.88     44.54 <
  30   2   2      5.11    -16.19     32.39 <
  31   2   2      3.53      0.00     32.39 <
  32   2   2     38.48     52.63     32.39 <
  33   2   2     27.83     89.07     32.39 <
  34   2   2     60.72     76.93     32.39 <
  35   2   2     19.60     20.24     28.34 <
  36   2   2      4.10     24.29     28.34 <
  37   2   2      3.21    -32.39     28.34 <
  38   2   2      0.60    -12.15     32.39 <
  39   2   2     12.88    -24.29     32.39 <
  40   2   2    330.94    299.60     48.58 o
  41   2   2    107.65     52.63     36.44 <
  42   2   2      4.15     40.49     36.44 <
  43   2   2     49.24     52.63     40.49 <
  44   2   2      0.25     60.73     40.49 <
  45   2   2      5.26     40.49     32.39 <
  46   2   2     35.10     32.39     36.44 <
  47   2   2     15.74    -32.39     44.54 <
  48   2   2     23.54     28.34     48.58 <
  49   2   2      7.17    -32.39     44.54 <
  50   2   2      3.69    -68.83     48.58 <
  51   2   2      0.03    -48.58     80.97 <
 -52   3   2     25.90    153.85    113.36 <
 -51   3   2     24.81     16.19     76.93 <
 -50   3   2     23.76     24.29     64.78 <
 -49   3   2      2.90    -56.68     48.58 <
 -48   3   2      5.25    -28.34     44.54 <
 -47   3   2      8.16    -20.24     44.54 <
 -46   3   2      2.24    -56.68     48.58 <
 -45   3   2     29.59     20.24     44.54 <
 -44   3   2      1.22     80.97     52.63 <
 -43   3   2    200.06     40.49     44.54 <
 -42   3   2    252.07     56.68     56.68 <
 -41   3   2     50.73      8.10     48.58 <
 -40   3   2      5.07    -28.34     52.63 <
 -39   3   2      2.12    -32.39     52.63 <
 -38   3   2      1.17    -52.63     48.58 <
 -37   3   2      4.62    121.46     52.63 <
 -36   3   2     15.30     -8.10     48.58 <
 -35   3   2      6.87    -44.54     44.54 <
 -34   3   2     23.22     72.88     44.54 <
 -33   3   2      1.69     32.39     48.58 <
 -32   3   2     21.84    -24.29     44.54 <
 -31   3   2     44.52     40.49     44.54 <
 -30   3   2      1.31    -72.88     52.63 <
 -29   3   2     58.33     52.63     64.78 <
 -28   3   2     34.43     20.24     60.73 <
 -27   3   2    211.04    141.71     60.73 <
 -26   3   2    104.85     12.15     52.63 <
 -25   3   2    146.72    117.41     52.63 <
 -24   3   2      9.06    -20.24     40.49 <
 -23   3   2     18.96      8.10     40.49 <
 -22   3   2     65.86     60.73     36.44 <
 -21   3   2    408.28    352.24     40.49 o
 -20   3   2    515.89    388.67     93.12 o
 -19   3   2    498.23    485.84     44.54 o
 -18   3   2    433.81    417.02     44.54 o
 -17   3   2    358.29    388.67     40.49 o
 -16   3   2    290.79    234.82     32.39 o
 -15   3   2    390.65    400.82     36.44 o
 -14   3   2    335.63    283.41     40.49 o
 -13   3   2    598.14    578.96     44.54 o
 -12   3   2    493.47    457.50     40.49 o
 -11   3   2   1110.88   1194.37     60.73 o
 -10   3   2    661.49    635.65     40.49 o
  -9   3   2   1183.98   1230.81     60.73 o
  -8   3   2    299.26    275.31     24.29 o
  -7   3   2    428.23    449.41     28.34 o
  -6   3   2      0.32    -12.15     16.19 <
  -5   3   2      4.88      4.05     16.19 <
  -4   3   2    711.74    765.21     44.54 o
  -3   3   2    672.91    793.55     48.58 o
  -2   3   2   2328.35   2740.97    129.56 o
  -1   3   2   2230.37   2554.73    121.46 o
   0   3   2   4064.76   4259.23    194.34 o
   1   3   2   2823.12   2947.46    137.66 o
   2   3   2   3406.59   3579.05    166.00 o
   3   3   2   1728.07   1850.26     93.12 o
   4   3   2   1357.47   1506.12     76.93 o
   5   3   2    343.41    327.95     28.34 o
   6   3   2    130.96    121.46     20.24 o
   7   3   2     24.91     32.39     16.19 <
   8   3   2     36.81     -4.05     16.19 <
   9   3   2     63.82     64.78     20.24 o
  10   3   2     13.00    -16.19     16.19 <
  11   3   2      0.02     12.15     16.19 <
  12   3   2     39.23      8.10     20.24 <
  13   3   2    158.55     89.07     24.29 o
  14   3   2    217.45    149.80     28.34 o
  15   3   2    314.42    271.26     32.39 o
  16   3   2    244.93    198.39     32.39 o
  17   3   2    191.76    121.46     28.34 o
  18   3   2     82.53     56.68     24.29 <
  19   3   2     85.37    117.41     24.29 o
  20   3   2     33.14      4.05     24.29 <
  21   3   2    180.34    174.09     28.34 o
  22   3   2     28.22     40.49     24.29 <
  23   3   2     36.12     28.34     24.29 <
  24   3   2      0.18      4.05     24.29 <
  25   3   2    139.16    170.04     32.39 o
  26   3   2     79.27     85.02     28.34 <
  27   3   2    298.31    368.43     44.54 o
  28   3   2    178.68    129.56     36.44 o
  29   3   2    274.22    206.48     40.49 o
  30   3   2     61.79     64.78     28.34 <
  31   3   2     86.52     80.97     28.34 <
  32   3   2      5.20      0.00     32.39 <
  33   3   2      1.75      8.10     32.39 <
  34   3   2      6.41     44.54     36.44 <
  35   3   2     29.83     68.83     36.44 <
  36   3   2     39.57    145.75     40.49 o
  37   3   2     96.90    125.51     40.49 o
  38   3   2    126.84    214.58     44.54 o
  39   3   2    495.21    445.36     52.63 o
  40   3   2    360.08    323.90     48.58 o
  41   3   2     90.98     12.15     32.39 <
  42   3   2     26.64    -40.49     32.39 <
  43   3   2     66.48     28.34     36.44 <
  44   3   2      0.28     36.44     36.44 <
  45   3   2      5.47      8.10     36.44 <
  46   3   2     18.22     40.49     36.44 <
  47   3   2      1.17    -28.34     48.58 <
  48   3   2     10.61     60.73     52.63 <
  49   3   2      0.97    -12.15     56.68 <
 -52   4   2     24.54     52.63     85.02 <
 -51   4   2      7.51      8.10     80.97 <
 -50   4   2     48.58     64.78     72.88 <
 -49   4   2      4.96     16.19     64.78 <
 -48   4   2     13.87    -56.68     52.63 <
 -47   4   2     14.84     93.12     64.78 <
 -46   4   2      0.22    117.41     85.02 <
 -45   4   2      8.86    101.22     80.97 <
 -44   4   2    213.23     44.54     68.83 <
 -43   4   2   1295.21    291.51    105.27 <
 -41   4   2    174.54     48.58     56.68 <
 -40   4   2      3.80    -24.29     52.63 <
 -39   4   2     19.10    -52.63     48.58 <
 -38   4   2     14.56     68.83     52.63 <
 -37   4   2     27.22    125.51     56.68 <
 -36   4   2      2.81     60.73     56.68 <
 -35   4   2     93.83     52.63     60.73 <
 -34   4   2     42.61     28.34     56.68 <
 -33   4   2    155.52    141.71     56.68 <
 -32   4   2     54.78     76.93     52.63 <
 -31   4   2     55.08     64.78     56.68 <
 -30   4   2      7.59     36.44     48.58 <
 -29   4   2      0.19    -24.29     48.58 <
 -28   4   2     16.57     64.78     44.54 <
 -27   4   2     90.98     36.44     44.54 <
 -26   4   2    227.80    251.02     48.58 o
 -25   4   2    295.61    315.80     48.58 o
 -24   4   2    386.47    461.55     72.88 o
 -23   4   2      7.70      8.10     44.54 <
 -21   4   2    175.57    226.73     44.54 o
 -20   4   2    754.85    643.74     76.93 o
 -19   4   2     76.05    105.27     40.49 <
 -18   4   2    348.52    319.85     44.54 o
 -17   4   2     28.92    -28.34     32.39 <
 -16   4   2    132.74    137.66     28.34 o
 -15   4   2      8.36     16.19     24.29 <
 -14   4   2    126.24    117.41     24.29 o
 -13   4   2     30.31     72.88     24.29 <
 -12   4   2    160.74    190.29     32.39 o
 -11   4   2    110.12    133.61     28.34 o
 -10   4   2    331.77    336.04     32.39 o
  -9   4   2    462.44    530.38     40.49 o
  -8   4   2    700.00    834.03     52.63 o
  -7   4   2   1461.00   1785.48     93.12 o
  -6   4   2   1049.30   1230.81     64.78 o
  -5   4   2   1796.46   2157.96    105.27 o
  -4   4   2      0.15     12.15     16.19 <
  -3   4   2     60.21     60.73     16.19 o
   0   4   2   5682.62  11299.90    497.99 o
   1   4   2   6495.63   8753.29    384.63 o
   2   4   2   2097.93   2206.54    105.27 o
   3   4   2   6105.26   7931.41    352.24 o
   4   4   2   2078.39   2518.29    117.41 o
   5   4   2   2229.82   2680.24    125.51 o
   6   4   2    215.91    234.82     24.29 o
   7   4   2     22.16     16.19     16.19 <
   8   4   2    500.14    449.41     32.39 o
   9   4   2    792.97    817.84     48.58 o
  10   4   2   2010.58   2113.42    105.27 o
  11   4   2   1767.80   2004.11    101.22 o
  12   4   2   2319.79   2542.58    125.51 o
  13   4   2   1210.32   1425.14     76.93 o
  14   4   2   1300.06   1336.07     72.88 o
  15   4   2    235.09    275.31     28.34 o
  16   4   2    384.43    384.63     36.44 o
  17   4   2     36.13     40.49     20.24 <
  18   4   2    489.64    437.26     36.44 o
  19   4   2   1934.30   2113.42    157.90 o
  20   4   2   2749.76   2489.95    178.14 o
  21   4   2   1314.53   1473.73     80.97 o
  22   4   2      0.31     28.34     24.29 <
  23   4   2      3.00     16.19     20.24 <
  24   4   2    167.72    145.75     28.34 o
  25   4   2    184.76    170.04     28.34 o
  26   4   2    262.83    246.97     32.39 o
  27   4   2    209.21    194.34     36.44 o
  28   4   2    174.16    145.75     32.39 o
  29   4   2    166.31    174.09     40.49 o
  30   4   2     49.59     36.44     28.34 <
  31   4   2     54.72     56.68     28.34 <
  32   4   2     10.67    -28.34     24.29 <
  33   4   2     10.23     16.19     28.34 <
  34   4   2    219.64    222.68     40.49 o
  35   4   2    120.42     80.97     32.39 <
  36   4   2    395.20    348.19     48.58 o
  37   4   2     63.21     80.97     32.39 <
  38   4   2    165.80     76.93     40.49 <
  39   4   2    287.21     72.88     44.54 <
  40   4   2     63.82     32.39     40.49 <
  42   4   2     34.53    -16.19     40.49 <
  43   4   2     74.33     -4.05     40.49 <
  44   4   2     69.93     60.73     48.58 <
  45   4   2     68.91    -44.54     52.63 <
  46   4   2     41.14     52.63     44.54 <
  47   4   2     42.89     93.12     52.63 <
  48   4   2     20.68     36.44     52.63 <
  49   4   2      2.42    -60.73     60.73 <
 -50   5   2     12.27    -56.68     56.68 <
 -49   5   2      0.97   -101.22     60.73 <
 -48   5   2      2.84    -44.54     52.63 <
 -47   5   2     27.51    -12.15     48.58 <
 -46   5   2      1.67    -36.44     44.54 <
 -45   5   2     25.92     76.93     48.58 <
 -44   5   2      0.54     24.29     44.54 <
 -43   5   2      1.76    -20.24     40.49 <
 -41   5   2     84.06     56.68     44.54 <
 -40   5   2     74.48     44.54     40.49 <
 -39   5   2     41.26     20.24     40.49 <
 -38   5   2     25.84     80.97     44.54 <
 -37   5   2      5.07     40.49     40.49 <
 -36   5   2      4.15     32.39     36.44 <
 -35   5   2      0.56     44.54     36.44 <
 -34   5   2      0.35     24.29     36.44 <
 -33   5   2     14.77     -4.05     36.44 <
 -32   5   2     26.81     80.97     40.49 <
 -31   5   2     78.88     48.58     44.54 <
 -30   5   2    137.39    141.71     48.58 <
 -29   5   2    231.47    315.80     52.63 o
 -28   5   2    258.01    340.09     52.63 o
 -27   5   2    228.55    380.58     76.93 o
 -26   5   2    244.15    194.34     60.73 o
 -25   5   2    195.42    161.95     52.63 o
 -24   5   2    134.59    125.51     56.68 <
 -23   5   2     11.12      8.10     48.58 <
 -22   5   2     36.94    -36.44     48.58 <
 -20   5   2    194.44     80.97     48.58 <
 -19   5   2    259.15    182.19     60.73 <
 -18   5   2    315.88    267.21     60.73 o
 -17   5   2    317.86    400.82     56.68 o
 -16   5   2    203.49    251.02     48.58 o
 -15   5   2    136.91    125.51     40.49 o
 -14   5   2     55.17     48.58     40.49 <
 -13   5   2     37.29    -36.44     36.44 <
 -12   5   2      1.69     32.39     36.44 <
 -11   5   2      0.02      0.00     36.44 <
 -10   5   2     33.00     24.29     32.39 <
  -9   5   2     27.12     89.07     48.58 <
  -8   5   2    115.02    182.19     52.63 o
  -7   5   2     73.34    129.56     40.49 o
  -6   5   2    237.95    380.58     56.68 o
  -5   5   2    144.55    364.38     56.68 o
  -4   5   2    348.95    441.31     60.73 o
  -3   5   2    159.27    242.92     40.49 o
  -2   5   2    320.43    360.33     48.58 o
  -1   5   2    136.68    202.43     36.44 o
   0   5   2    270.30    299.60     44.54 o
   1   5   2     42.41      8.10     24.29 <
   2   5   2      9.74     24.29     24.29 <
   3   5   2     78.09     32.39     24.29 <
   4   5   2    211.58    202.43     32.39 o
   5   5   2    584.80    716.62     64.78 o
   6   5   2    827.52    890.71     72.88 o
   7   5   2   1219.56   1242.95     97.17 o
   8   5   2   1237.72   1174.12     72.88 o
   9   5   2   1164.44   1198.42     64.78 o
  10   5   2    814.30    789.50     48.58 o
  11   5   2    479.38    550.62     40.49 o
  12   5   2    180.69    206.48     28.34 o
  13   5   2     54.34     64.78     24.29 <
  14   5   2      0.00    -12.15     24.29 <
  15   5   2     24.16     44.54     28.34 <
  16   5   2     53.19     40.49     32.39 <
  17   5   2     39.29     28.34     32.39 <
  18   5   2     69.33     52.63     28.34 <
  19   5   2     45.30     20.24     28.34 <
  20   5   2     75.16     64.78     32.39 <
  21   5   2     11.16    -56.68     32.39 <
  22   5   2      3.38     12.15     28.34 <
  23   5   2     10.08     20.24     32.39 <
  24   5   2      0.00    -28.34     32.39 <
  25   5   2      3.14     52.63     36.44 <
  26   5   2      1.94     20.24     36.44 <
  27   5   2      0.16    -44.54     36.44 <
  28   5   2      5.10     -8.10     40.49 <
  29   5   2      0.04    -12.15     40.49 <
  30   5   2      0.71    -24.29     36.44 <
  31   5   2      1.74     12.15     36.44 <
  32   5   2      0.00      0.00     36.44 <
  33   5   2      1.27      0.00     44.54 <
  34   5   2      0.29      8.10     40.49 <
  35   5   2      2.51     36.44     36.44 <
  36   5   2      0.03      4.05     32.39 <
  37   5   2     12.51     28.34     32.39 <
  38   5   2      6.22     56.68     32.39 <
  39   5   2     26.19     48.58     32.39 <
  40   5   2     10.51     60.73     32.39 <
  41   5   2    348.88    299.60     68.83 o
  42   5   2     38.77    -28.34     36.44 <
  43   5   2     30.01     40.49     36.44 <
  44   5   2     19.65      0.00     36.44 <
  45   5   2      0.37     40.49     40.49 <
  46   5   2      0.01     28.34     36.44 <
 -45   6   2     76.90     32.39     60.73 <
 -43   6   2      6.82    -12.15     36.44 <
 -42   6   2     38.24     52.63     40.49 <
 -41   6   2     18.97     76.93     40.49 <
 -40   6   2     78.26     40.49     52.63 <
 -39   6   2      8.79    -24.29     48.58 <
 -38   6   2      5.84     -8.10     36.44 <
 -37   6   2      0.24     12.15     36.44 <
 -36   6   2      3.99     12.15     48.58 <
 -35   6   2      4.89      0.00     40.49 <
 -34   6   2      9.19      8.10     40.49 <
 -33   6   2      0.01      8.10     28.34 <
 -32   6   2      1.22     -8.10     28.34 <
 -31   6   2      1.33    -24.29     28.34 <
 -30   6   2      2.89      8.10     28.34 <
 -29   6   2      3.92     28.34     28.34 <
 -28   6   2      7.02      0.00     28.34 <
 -27   6   2     14.19     -8.10     28.34 <
 -26   6   2      0.02    -28.34     24.29 <
 -25   6   2     20.94     40.49     24.29 <
 -24   6   2     50.05     40.49     24.29 <
 -23   6   2    262.96    429.16     64.78 o
 -22   6   2     21.98      4.05     20.24 <
 -21   6   2   1184.68   1619.48    129.56 o
 -20   6   2      0.61     -4.05     16.19 <
 -19   6   2     21.29      8.10     20.24 <
 -18   6   2     64.70     44.54     16.19 <
 -17   6   2     12.79      8.10     12.15 <
 -16   6   2      6.28     -4.05     24.29 <
 -15   6   2     60.88     36.44     28.34 <
 -14   6   2     91.22     89.07     28.34 o
 -13   6   2     65.85     20.24     40.49 <
 -12   6   2     30.86     64.78     36.44 <
 -11   6   2     12.78     32.39     36.44 <
 -10   6   2      0.01     32.39     32.39 <
  -9   6   2     14.03    -60.73     32.39 <
  -8   6   2     16.43     20.24     28.34 <
  -7   6   2     28.64      8.10     28.34 <
  -6   6   2     21.20     85.02     44.54 <
  -5   6   2    206.59    295.55     52.63 o
  -4   6   2    819.21    890.71     85.02 o
  -3   6   2    713.11    712.57     68.83 o
  -2   6   2    160.89    153.85     36.44 o
  -1   6   2     39.96     36.44     28.34 <
   0   6   2    111.69    117.41     28.34 o
   1   6   2      0.18    -16.19     20.24 <
   2   6   2      9.42     16.19     24.29 <
   3   6   2    147.68    101.22     28.34 o
   4   6   2    135.72    125.51     28.34 o
   5   6   2    237.68    157.90     32.39 o
   6   6   2     43.17     12.15     24.29 <
   7   6   2     23.76     36.44     24.29 <
   8   6   2     30.30      0.00     24.29 <
   9   6   2     20.36     24.29     24.29 <
  10   6   2    173.69    157.90     32.39 o
  11   6   2    100.23     64.78     28.34 <
  12   6   2    250.97    226.73     36.44 o
  13   6   2    134.47    125.51     20.24 o
  14   6   2    220.08    166.00     24.29 o
  15   6   2     67.51     56.68     20.24 <
  16   6   2    106.01     76.93     20.24 o
  17   6   2      0.81    -20.24     24.29 <
  18   6   2      6.59     24.29     24.29 <
  19   6   2    462.20    530.38     48.58 o
  21   6   2    197.20    121.46     24.29 o
  22   6   2     73.02     48.58     24.29 <
  23   6   2     10.41     28.34     24.29 <
  24   6   2     20.55     24.29     24.29 <
  25   6   2      4.97    -24.29     32.39 <
  26   6   2     28.43     16.19     28.34 <
  27   6   2     76.18     40.49     28.34 <
  28   6   2     30.53     16.19     28.34 <
  29   6   2     33.31     16.19     24.29 <
  30   6   2      0.62     36.44     28.34 <
  31   6   2      4.58      8.10     28.34 <
  32   6   2     46.29     28.34     24.29 <
  33   6   2     54.14      4.05     24.29 <
  34   6   2     99.94     32.39     32.39 <
  35   6   2     50.29    -16.19     32.39 <
  36   6   2     12.53     28.34     28.34 <
  37   6   2      2.29      0.00     32.39 <
  38   6   2      4.69    -44.54     32.39 <
  39   6   2      0.84    -16.19     28.34 <
  40   6   2    160.77     28.34     36.44 <
  41   6   2     47.33     12.15     32.39 <
  42   6   2      0.00    -12.15     40.49 <
  43   6   2     31.31    -44.54     52.63 <
 -37   7   2     12.61    -36.44     32.39 <
 -36   7   2     14.64      8.10     24.29 <
 -35   7   2     26.63     16.19     32.39 <
 -34   7   2     20.77      8.10     28.34 <
 -33   7   2     10.19    -60.73     20.24 <
 -32   7   2     14.20     12.15     24.29 <
 -31   7   2      0.29      4.05     24.29 <
 -30   7   2      3.00    -20.24     20.24 <
 -29   7   2      0.00     -4.05     20.24 <
 -28   7   2      0.12    -32.39     16.19 <
 -27   7   2     12.42    -12.15     16.19 <
 -26   7   2     10.83     16.19     16.19 <
 -25   7   2     14.02     12.15     16.19 <
 -24   7   2      2.17     12.15     16.19 <
 -23   7   2      0.59     28.34     16.19 <
 -22   7   2      0.41      0.00     16.19 <
 -21   7   2     42.99     24.29     20.24 <
 -20   7   2     16.60    -28.34     20.24 <
 -19   7   2      2.13     -8.10     28.34 <
 -18   7   2      6.43     -8.10     24.29 <
 -17   7   2     30.72     20.24     28.34 <
 -16   7   2     43.44     24.29     28.34 <
 -15   7   2     53.77     48.58     24.29 <
 -14   7   2     39.98      0.00     24.29 <
 -13   7   2     19.88    -32.39     20.24 <
 -12   7   2     13.47      8.10     20.24 <
 -11   7   2      0.25    -40.49     16.19 <
 -10   7   2      2.49     28.34     24.29 <
  -9   7   2     19.66     20.24     20.24 <
  -8   7   2      3.87     28.34     28.34 <
  -7   7   2     10.29    -20.24     24.29 <
  -6   7   2      3.06      8.10     20.24 <
  -5   7   2      1.17     16.19     24.29 <
  -4   7   2     11.21     24.29     32.39 <
  -3   7   2      9.91      8.10     20.24 <
  -2   7   2     23.65     -4.05     28.34 <
  -1   7   2     30.51     44.54     28.34 <
   0   7   2     37.11     24.29     28.34 <
   1   7   2     23.30     20.24     28.34 <
   2   7   2     25.98     16.19     28.34 <
   3   7   2     19.93      8.10     28.34 <
   4   7   2      5.23     -8.10     24.29 <
   5   7   2      1.08     -4.05     20.24 <
   6   7   2      1.17     -4.05     24.29 <
   7   7   2      4.66      0.00     24.29 <
   8   7   2      0.07     -4.05     24.29 <
   9   7   2      3.20    -12.15     24.29 <
  10   7   2      6.80    -16.19     24.29 <
  11   7   2     10.49    -20.24     24.29 <
  12   7   2      9.36      8.10     24.29 <
  13   7   2     14.99    -40.49     20.24 <
  14   7   2      5.09     -4.05     24.29 <
  15   7   2      3.20     44.54     24.29 <
  16   7   2      0.00    -16.19     24.29 <
  17   7   2      3.29     24.29     24.29 <
  18   7   2      5.55     24.29     40.49 <
  19   7   2     55.36     24.29     16.19 <
  20   7   2      3.45    -12.15     16.19 <
  21   7   2      3.72     16.19     16.19 <
  22   7   2      5.93     20.24     16.19 <
  23   7   2      2.50    -16.19     20.24 <
  24   7   2      3.10      0.00     20.24 <
  25   7   2     17.17     12.15     20.24 <
  26   7   2     27.88     48.58     24.29 <
  27   7   2     62.16     44.54     24.29 <
  28   7   2     45.68     28.34     24.29 <
  29   7   2     35.65     32.39     24.29 <
  30   7   2      5.33    -16.19     24.29 <
  31   7   2      6.38    -20.24     24.29 <
  32   7   2      0.24    -32.39     24.29 <
  33   7   2      0.39    -24.29     36.44 <
  34   7   2      0.03      0.00     40.49 <
  35   7   2      0.12    -24.29     36.44 <
  36   7   2      6.05     16.19     48.58 <
 -16   8   2      0.20     12.15     16.19 <
 -15   8   2      0.32      8.10     16.19 <
 -14   8   2      4.19     -4.05     16.19 <
 -13   8   2      1.17      8.10     20.24 <
 -12   8   2      3.08     16.19     16.19 <
 -11   8   2      0.95      0.00     16.19 <
 -10   8   2      1.03     -4.05     12.15 <
  -9   8   2      4.47     -8.10     16.19 <
  -8   8   2      0.29      0.00     16.19 <
  -7   8   2     30.56      8.10     12.15 <
  -6   8   2    145.10      0.00     16.19 <
  -4   8   2    114.99    -20.24     12.15 <
  -3   8   2     29.07      4.05     12.15 <
  -2   8   2    519.37    174.09     20.24 o
  -1   8   2     57.81    -32.39     16.19 <
   0   8   2    218.81    129.56     20.24 o
   1   8   2    323.08    279.36     24.29 o
   3   8   2    137.48     64.78     20.24 o
   4   8   2     41.65     24.29     32.39 <
   5   8   2     32.56    -12.15     20.24 <
   6   8   2      7.84      0.00     20.24 <
   7   8   2      0.21      8.10     24.29 <
   8   8   2      0.70    -24.29     24.29 <
   9   8   2      4.71    -12.15     20.24 <
  10   8   2      4.76    -12.15     20.24 <
  11   8   2      9.23      4.05     20.24 <
  12   8   2      6.54      4.05     20.24 <
  13   8   2      5.28    -20.24     20.24 <
  14   8   2      6.07    -20.24     32.39 <
  15   8   2      0.43     12.15     36.44 <
  16   8   2      0.10     16.19     40.49 <
  17   8   2      7.94    -28.34     32.39 <
  18   8   2     76.54     20.24     32.39 <
  19   8   2     15.00     44.54     32.39 <
  20   8   2     29.05    -16.19     28.34 <
  21   8   2    228.74     52.63     40.49 <
  22   8   2     76.60      4.05     32.39 <
 -52   1   3      0.47     85.02     93.12 <
 -51   1   3      3.11     36.44     64.78 <
 -50   1   3      9.32    -20.24     60.73 <
 -49   1   3     43.55    -16.19     60.73 <
 -48   1   3     12.84     36.44     64.78 <
 -47   1   3     54.59     97.17     64.78 <
 -46   1   3      1.22     28.34     56.68 <
 -45   1   3     56.35     56.68     56.68 <
 -44   1   3    108.05    -32.39     56.68 <
 -43   1   3    237.12    170.04     64.78 <
 -42   1   3     86.15     12.15     64.78 <
 -41   1   3     10.71   -101.22     60.73 <
 -40   1   3     20.50     36.44     60.73 <
 -39   1   3     53.75      8.10     60.73 <
 -38   1   3     45.41     80.97     60.73 <
 -37   1   3     32.40    141.71     60.73 <
 -36   1   3     17.65    -64.78     52.63 <
 -35   1   3     21.02      4.05     56.68 <
 -34   1   3      2.09     16.19     48.58 <
 -33   1   3     60.94     32.39     52.63 <
 -32   1   3     12.50     28.34     60.73 <
 -31   1   3     56.55     20.24     60.73 <
 -30   1   3     39.98     56.68     72.88 <
 -29   1   3      1.44     16.19     56.68 <
 -28   1   3    318.15    255.07     52.63 o
 -27   1   3    130.70    117.41     44.54 <
 -26   1   3    993.84    724.72     64.78 o
 -25   1   3    620.47    558.72     52.63 o
 -24   1   3   2125.82   1696.41    113.36 o
 -23   1   3    875.10    445.36     64.78 o
 -22   1   3     75.82     28.34     32.39 <
 -21   1   3   1248.66   1056.71     72.88 o
 -20   1   3    929.18    801.64     60.73 o
 -19   1   3    303.76    303.65     40.49 o
 -18   1   3     67.49     36.44     28.34 <
 -17   1   3     23.07     68.83     32.39 <
 -16   1   3    184.26    145.75     36.44 o
 -15   1   3    302.76    251.02     40.49 o
 -14   1   3    447.98    376.53     44.54 o
 -13   1   3    237.32    190.29     36.44 o
 -12   1   3    174.49    178.14     32.39 o
 -11   1   3      8.86     12.15     28.34 <
 -10   1   3      8.46     24.29     24.29 <
  -9   1   3    557.16    542.53     44.54 o
  -8   1   3    304.09    275.31     32.39 o
  -7   1   3   1226.77   1319.88     76.93 o
  -6   1   3    400.40    404.87     36.44 o
  -5   1   3   1359.73   1267.24     72.88 o
  -4   1   3    207.30    214.58     32.39 o
  -3   1   3    858.06    890.71     56.68 o
  -2   1   3     11.32     20.24     20.24 <
  -1   1   3    285.25    303.65     32.39 o
   0   1   3     59.93     60.73     24.29 <
   1   1   3     65.47     56.68     24.29 <
   2   1   3    146.83     72.88     24.29 <
   3   1   3     13.63     -8.10     20.24 <
   4   1   3    282.03    230.78     28.34 o
   5   1   3     47.26     20.24     20.24 <
   6   1   3    595.43    477.75     40.49 o
   7   1   3    391.25    360.33     36.44 o
   8   1   3   1487.60   1319.88     76.93 o
   9   1   3   1554.52   1457.53     85.02 o
  10   1   3   2946.10   2923.16    145.75 o
  11   1   3   2833.95   2745.02    137.66 o
  12   1   3   3628.31   3311.84    166.00 o
  13   1   3   3158.75   3291.59    166.00 o
  14   1   3   2684.56   2481.85    129.56 o
  15   1   3   1865.13   1866.45    105.27 o
  16   1   3   1085.43   1044.57     68.83 o
  17   1   3    423.06    376.53     40.49 o
  18   1   3    106.64    206.48     36.44 o
  19   1   3   1501.90   1404.90     89.07 o
  20   1   3   1169.44   1234.85     80.97 o
  21   1   3     22.74    -36.44     24.29 <
  22   1   3    660.75    712.57     60.73 o
  23   1   3    113.13    113.36     32.39 o
  24   1   3    465.46    461.55     48.58 o
  25   1   3     75.33     93.12     32.39 <
  26   1   3    218.26    206.48     40.49 o
  27   1   3     30.05      4.05     32.39 <
  28   1   3    128.97    121.46     32.39 o
  29   1   3      8.57     24.29     28.34 <
  30   1   3     84.70     85.02     28.34 <
  31   1   3      1.40      8.10     28.34 <
  32   1   3     19.48     40.49     28.34 <
  33   1   3     16.43     60.73     32.39 <
  34   1   3      4.52     -4.05     32.39 <
  35   1   3     54.70     32.39     32.39 <
  36   1   3     35.47     20.24     32.39 <
  37   1   3     44.27    117.41     36.44 o
  38   1   3     37.73     36.44     36.44 <
  39   1   3     48.23     44.54     36.44 <
  40   1   3      0.72     -4.05     32.39 <
  41   1   3    429.62    384.63     56.68 o
  42   1   3      0.19     56.68     36.44 <
  43   1   3      0.75     20.24     36.44 <
  44   1   3     13.63      0.00     36.44 <
  45   1   3     41.26     20.24     40.49 <
  46   1   3     26.41     24.29     40.49 <
  47   1   3     50.45     89.07     44.54 <
  48   1   3     28.35      0.00     48.58 <
  49   1   3     31.34     32.39     76.93 <
 -52   2   3     11.13     12.15     89.07 <
 -51   2   3      3.45    -93.12     76.93 <
 -50   2   3     29.83    -24.29     64.78 <
 -49   2   3      0.55     28.34     64.78 <
 -48   2   3      8.54    -16.19     60.73 <
 -47   2   3     38.50      0.00     56.68 <
 -46   2   3      4.77    -60.73     56.68 <
 -45   2   3     39.13     76.93     64.78 <
 -42   2   3   1298.89    696.38    129.56 o
 -41   2   3      1.69     32.39     93.12 <
 -40   2   3     68.79    -44.54     76.93 <
 -39   2   3      0.02    -60.73     72.88 <
 -38   2   3      1.82    -40.49     56.68 <
 -37   2   3      4.65    -48.58     48.58 <
 -36   2   3      8.18    -20.24     52.63 <
 -35   2   3     18.00     -8.10     52.63 <
 -34   2   3     13.73    -28.34     52.63 <
 -33   2   3     30.45     52.63     52.63 <
 -32   2   3      1.34    -12.15     56.68 <
 -31   2   3      7.34    -93.12     56.68 <
 -30   2   3      5.92     12.15     56.68 <
 -29   2   3    111.42    121.46     64.78 <
 -28   2   3      7.63     -4.05     48.58 <
 -27   2   3    184.29    137.66     56.68 <
 -26   2   3     42.20      4.05     60.73 <
 -25   2   3     23.35    -24.29     40.49 <
 -24   2   3   1397.74   1255.10     76.93 o
 -23   2   3    308.24    190.29     72.88 <
 -21   2   3    652.62   1004.08     89.07 o
 -20   2   3   1436.18   1263.20     72.88 o
 -19   2   3   1345.89   1332.02     85.02 o
 -18   2   3   1951.90   1821.92     97.17 o
 -17   2   3    715.04    753.06     56.68 o
 -16   2   3    805.04    749.01     52.63 o
 -15   2   3     20.96     28.34     28.34 <
 -14   2   3     46.61     68.83     36.44 <
 -13   2   3    212.20    129.56     40.49 o
 -12   2   3     44.02     64.78     36.44 <
 -11   2   3    284.58    206.48     36.44 o
 -10   2   3     11.13      8.10     24.29 <
  -9   2   3      0.02      0.00     28.34 <
  -8   2   3    761.40    639.70     56.68 o
  -7   2   3   1057.55    987.88     72.88 o
  -6   2   3   2813.81   3012.23    170.04 o
  -5   2   3   2645.33   2862.43    166.00 o
  -4   2   3   1500.40   1546.60    101.22 o
  -3   2   3    210.90    202.43     36.44 o
  -2   2   3  21237.70  22506.70   1133.64 o
  -1   2   3  17176.80  17259.60    874.52 o
   0   2   3  10138.00  10967.90    562.77 o
   1   2   3    344.88    299.60     40.49 o
   2   2   3   1739.72   1781.43    113.36 o
   3   2   3    168.99    121.46     28.34 o
   4   2   3   1128.68   1093.15     76.93 o
   5   2   3    417.81    425.11     44.54 o
   6   2   3   1443.89   1554.70    101.22 o
   7   2   3   1105.28   1040.52     76.93 o
   8   2   3   1916.66   1874.55    117.41 o
   9   2   3   1122.62   1307.73     93.12 o
  10   2   3   1234.25   1498.02    101.22 o
  11   2   3    344.64    396.77     44.54 o
  12   2   3    259.45    234.82     36.44 o
  13   2   3     27.17    -12.15     24.29 <
  14   2   3      4.64      0.00     24.29 <
  15   2   3    542.62    502.04     48.58 o
  16   2   3      5.18     36.44     24.29 <
  17   2   3   1412.78   1413.00     89.07 o
  18   2   3   1398.62   1526.36     93.12 o
  20   2   3  10248.40  12210.90    550.62 o
  21   2   3   1787.67   1878.60    109.32 o
  22   2   3    199.19    202.43     36.44 o
  23   2   3    578.35    562.77     56.68 o
  24   2   3      0.02    -12.15     24.29 <
  25   2   3    307.92    246.97     40.49 o
  26   2   3     17.31     60.73     32.39 <
  27   2   3    165.19    242.92     36.44 o
  28   2   3     14.42     20.24     28.34 <
  29   2   3    152.64    218.63     36.44 o
  30   2   3     85.80    109.32     32.39 o
  31   2   3    172.60    246.97     40.49 o
  32   2   3    249.14    214.58     56.68 o
  33   2   3    246.72    287.46     44.54 o
  34   2   3    369.42    340.09     48.58 o
  35   2   3    126.66     97.17     36.44 <
  36   2   3    267.71    307.70     48.58 o
  37   2   3      0.24      8.10     32.39 <
  38   2   3     24.36     72.88     44.54 <
  40   2   3     45.72     56.68     44.54 <
  41   2   3    992.38    595.16     80.97 o
  42   2   3    318.89    230.78     56.68 o
  43   2   3     46.04     52.63     44.54 <
  44   2   3    184.93    137.66     48.58 <
  45   2   3     58.24    -28.34     40.49 <
  46   2   3     89.07     89.07     44.54 <
  47   2   3     25.90    -16.19     40.49 <
  48   2   3     24.73    -56.68     56.68 <
  49   2   3      7.63    157.90     97.17 <
 -51   3   3      7.63   -178.14     76.93 <
 -50   3   3     21.30     76.93     85.02 <
 -49   3   3     70.91     44.54     56.68 <
 -48   3   3     55.14     24.29     60.73 <
 -47   3   3    114.51     89.07     64.78 <
 -46   3   3     17.70     12.15     56.68 <
 -45   3   3     92.58     16.19     56.68 <
 -44   3   3     37.89    -28.34     52.63 <
 -43   3   3      2.21     -4.05     56.68 <
 -42   3   3    255.78    109.32     60.73 <
 -41   3   3      2.83    -44.54     52.63 <
 -40   3   3     15.11     68.83     56.68 <
 -39   3   3      2.29     16.19     56.68 <
 -38   3   3      2.78    105.27     56.68 <
 -37   3   3     30.91     -8.10     48.58 <
 -36   3   3     36.23    -32.39     44.54 <
 -35   3   3     83.04     76.93     44.54 <
 -34   3   3     35.08     -4.05     44.54 <
 -33   3   3    142.25     60.73     44.54 <
 -32   3   3     22.30     97.17     48.58 <
 -31   3   3     96.64    113.36     64.78 <
 -30   3   3      4.85     64.78     52.63 <
 -29   3   3     11.48     60.73     52.63 <
 -28   3   3     96.50     -8.10     48.58 <
 -27   3   3    193.37    271.26     56.68 o
 -26   3   3    681.76    473.70    109.32 o
 -25   3   3    701.49    627.55    105.27 o
 -24   3   3   1255.60   1170.07     89.07 o
 -23   3   3   1288.42   1178.17    101.22 o
 -22   3   3    259.40    279.36     48.58 o
 -21   3   3    514.75    514.18     56.68 o
 -20   3   3    558.72    570.87     56.68 o
 -19   3   3    165.66    137.66     40.49 o
 -18   3   3     41.66     48.58     32.39 <
 -17   3   3     10.35      0.00     36.44 <
 -16   3   3    159.84    157.90     36.44 o
 -15   3   3    408.28    437.26     48.58 o
 -14   3   3    607.65    558.72     48.58 o
 -13   3   3    598.92    744.96     56.68 o
 -12   3   3    549.48    663.99     52.63 o
 -11   3   3    391.33    388.67     52.63 o
 -10   3   3    236.72    307.70     40.49 o
  -9   3   3     87.27    178.14     36.44 o
  -8   3   3     27.36     40.49     28.34 <
  -7   3   3      2.69    -16.19     24.29 <
  -6   3   3      1.30     -4.05     24.29 <
  -5   3   3     76.01     80.97     24.29 o
  -4   3   3     18.21     64.78     24.29 <
  -3   3   3    167.82    202.43     32.39 o
  -2   3   3     16.42     28.34     24.29 <
  -1   3   3    151.48    149.80     28.34 o
   0   3   3     27.18     44.54     20.24 <
   1   3   3    404.19    473.70     44.54 o
   2   3   3    306.77    348.19     36.44 o
   3   3   3   1045.40   1226.76     80.97 o
   4   3   3    857.53   1008.13     68.83 o
   5   3   3   1470.86   1680.21    101.22 o
   6   3   3    943.40   1068.86     72.88 o
   7   3   3    980.44   1251.05     85.02 o
   8   3   3    367.17    421.07     44.54 o
   9   3   3    129.35    117.41     28.34 o
  10   3   3     20.78     36.44     24.29 <
  11   3   3    208.54    186.24     32.39 o
  12   3   3    836.80    781.40     64.78 o
  13   3   3   1128.78   1085.05     72.88 o
  14   3   3   1625.91   1890.74    105.27 o
  15   3   3   1577.37   1744.99    101.22 o
  16   3   3   1432.44   1514.21     89.07 o
  17   3   3    662.19    781.40     60.73 o
  18   3   3    603.09    680.18     52.63 o
  19   3   3      3.00     -8.10     24.29 <
  20   3   3    250.62    263.17     36.44 o
  21   3   3     16.33     24.29     24.29 <
  22   3   3     25.22     32.39     28.34 <
  23   3   3      7.60    -12.15     28.34 <
  24   3   3     22.70      8.10     24.29 <
  25   3   3      9.15     16.19     24.29 <
  26   3   3     27.44     44.54     28.34 <
  27   3   3      9.14     -8.10     28.34 <
  28   3   3     40.09     28.34     28.34 <
  29   3   3      0.21      8.10     24.29 <
  30   3   3      8.98     44.54     24.29 <
  31   3   3      1.18     12.15     28.34 <
  32   3   3      7.90     56.68     32.39 <
  33   3   3     61.10    117.41     36.44 o
  34   3   3     51.45     80.97     36.44 <
  35   3   3    135.62    222.68     44.54 o
  36   3   3     72.63     32.39     40.49 <
  37   3   3     39.04     48.58     44.54 <
  38   3   3     27.17     52.63     44.54 <
  39   3   3      3.65     48.58     44.54 <
  40   3   3    221.39    113.36     52.63 <
  41   3   3    585.92    246.97     60.73 o
  42   3   3     52.30    -24.29     36.44 <
  43   3   3     93.94     24.29     40.49 <
  44   3   3      7.38     28.34     40.49 <
  45   3   3      2.09     60.73     40.49 <
  46   3   3     12.90    -32.39     36.44 <
  47   3   3     18.18     64.78     56.68 <
  48   3   3     13.86     36.44     56.68 <
 -51   4   3      1.54    -56.68     80.97 <
 -50   4   3      2.76     40.49     72.88 <
 -49   4   3      8.72     60.73     72.88 <
 -48   4   3      4.12     48.58     56.68 <
 -47   4   3      1.20     16.19     44.54 <
 -46   4   3     47.08    -16.19     44.54 <
 -45   4   3    128.01    -64.78     44.54 <
 -44   4   3    246.07     80.97     52.63 <
 -43   4   3    107.18     52.63     52.63 <
 -42   4   3     35.73      4.05     60.73 <
 -41   4   3      0.99    -24.29     56.68 <
 -40   4   3    228.71    129.56     72.88 <
 -39   4   3     56.78     -8.10     52.63 <
 -38   4   3    180.50     93.12     48.58 <
 -37   4   3     46.04     56.68     40.49 <
 -36   4   3     28.35     48.58     44.54 <
 -35   4   3      2.30     52.63     40.49 <
 -34   4   3      9.98     -4.05     44.54 <
 -33   4   3     22.46     28.34     44.54 <
 -32   4   3     29.15     -8.10     40.49 <
 -31   4   3     43.36     40.49     56.68 <
 -30   4   3     32.25     85.02     56.68 <
 -29   4   3      8.96    -44.54     48.58 <
 -28   4   3      5.69    -32.39     52.63 <
 -27   4   3     77.05     56.68     44.54 <
 -26   4   3     77.70     72.88     44.54 <
 -25   4   3    221.46    210.53     52.63 o
 -24   4   3      0.18      8.10     40.49 <
 -23   4   3   1463.61   1076.95    109.32 o
 -22   4   3      2.22     -8.10     36.44 <
 -21   4   3    776.86    676.13     72.88 o
 -20   4   3     39.28     -8.10     36.44 <
 -19   4   3    101.28    141.71     36.44 o
 -18   4   3    612.50    672.09     56.68 o
 -17   4   3    411.85    453.45     52.63 o
 -16   4   3    330.85    295.55     44.54 o
 -15   4   3     58.69     44.54     32.39 <
 -14   4   3      8.08     52.63     32.39 <
 -13   4   3      8.07     28.34     28.34 <
 -12   4   3     13.27     16.19     24.29 <
 -11   4   3     68.69     85.02     24.29 o
 -10   4   3     12.06      8.10     20.24 <
  -9   4   3     28.05     48.58     20.24 <
  -8   4   3      0.12     12.15     16.19 <
  -7   4   3      7.99     16.19     16.19 <
  -6   4   3     48.20     60.73     24.29 <
  -5   4   3    561.00    603.26     48.58 o
  -4   4   3    955.91   1145.78     68.83 o
  -3   4   3   1694.03   2230.83    117.41 o
  -2   4   3     21.39     -4.05     20.24 <
  -1   4   3   1568.25   1680.21     89.07 o
   0   4   3     40.19     36.44     20.24 <
   1   4   3    927.36   1093.15     64.78 o
   2   4   3    591.14    728.77     48.58 o
   3   4   3    438.94    526.33     40.49 o
   4   4   3    204.03    222.68     28.34 o
   5   4   3     93.67     68.83     20.24 o
   6   4   3     90.71    109.32     24.29 o
   7   4   3     85.99     89.07     20.24 o
   8   4   3    209.17    194.34     24.29 o
   9   4   3    164.99    129.56     24.29 o
  10   4   3    420.53    376.53     32.39 o
  11   4   3    227.69    230.78     28.34 o
  12   4   3    518.36    534.43     40.49 o
  13   4   3    198.50    238.87     32.39 o
  14   4   3    523.87    627.55     48.58 o
  15   4   3     66.96     40.49     24.29 <
  16   4   3    210.93    190.29     28.34 o
  17   4   3    200.73    149.80     28.34 o
  18   4   3     18.60     24.29     24.29 <
  19   4   3     49.88     97.17     28.34 o
  20   4   3   3049.02   3222.77    166.00 o
  21   4   3    244.02    259.12     36.44 o
  22   4   3      0.87     16.19     28.34 <
  23   4   3    205.33    255.07     36.44 o
  24   4   3    457.28    526.33     56.68 o
  25   4   3    579.07    619.45     64.78 o
  26   4   3    435.05    392.72     52.63 o
  27   4   3    426.29    449.41     56.68 o
  28   4   3    341.45    356.29     52.63 o
  29   4   3    276.90    275.31     48.58 o
  30   4   3    263.08    275.31     40.49 o
  31   4   3    184.66    206.48     40.49 o
  32   4   3    127.08      4.05     32.39 <
  33   4   3     58.35     36.44     32.39 <
  34   4   3     29.01     76.93     32.39 <
  35   4   3      0.08    -24.29     32.39 <
  36   4   3     68.94     44.54     32.39 <
  37   4   3    196.68    149.80     40.49 o
  38   4   3    304.96    174.09     56.68 o
  39   4   3    175.34    153.85     48.58 o
  40   4   3     88.69     76.93     40.49 <
  41   4   3     36.18    109.32     36.44 o
  42   4   3     35.03     32.39     36.44 <
  43   4   3      0.79    -24.29     32.39 <
  44   4   3      9.98    -40.49     32.39 <
  45   4   3      9.13     80.97     36.44 <
  46   4   3     22.32     60.73     48.58 <
  47   4   3      6.39    -44.54     44.54 <
  48   4   3     15.11    109.32     80.97 <
 -48   5   3      0.14    -12.15     64.78 <
 -47   5   3      5.31    -28.34     48.58 <
 -46   5   3      0.03     -8.10     44.54 <
 -45   5   3      8.12    -36.44     44.54 <
 -44   5   3     34.96      4.05     44.54 <
 -43   5   3    164.62    113.36     48.58 <
 -42   5   3      3.26     16.19     40.49 <
 -41   5   3      7.04     32.39     44.54 <
 -40   5   3     25.43     72.88     44.54 <
 -39   5   3      6.19     28.34     40.49 <
 -38   5   3      1.34     76.93     44.54 <
 -37   5   3     16.96     48.58     40.49 <
 -36   5   3     17.26     40.49     40.49 <
 -35   5   3     49.49    -28.34     40.49 <
 -34   5   3     24.40    -16.19     36.44 <
 -33   5   3     12.83     20.24     36.44 <
 -32   5   3     10.04     36.44     32.39 <
 -31   5   3      8.16    -20.24     32.39 <
 -30   5   3      0.26    -28.34     28.34 <
 -29   5   3     19.15    -36.44     28.34 <
 -28   5   3     19.67      0.00     48.58 <
 -27   5   3    124.48    117.41     68.83 <
 -26   5   3     76.58     12.15     68.83 <
 -25   5   3    129.86     85.02     68.83 <
 -24   5   3      4.23      0.00     72.88 <
 -23   5   3     93.88     40.49     40.49 <
 -22   5   3     46.65     -4.05     48.58 <
 -21   5   3     25.05     32.39     40.49 <
 -20   5   3     27.51    -36.44     36.44 <
 -19   5   3      6.81      0.00     32.39 <
 -18   5   3      0.37    -64.78     32.39 <
 -17   5   3     40.25     24.29     32.39 <
 -16   5   3     58.46     52.63     28.34 <
 -15   5   3    108.36    121.46     28.34 o
 -14   5   3     84.33     64.78     32.39 <
 -13   5   3     87.68    137.66     32.39 o
 -12   5   3     50.96     56.68     28.34 <
 -11   5   3      7.58     12.15     20.24 <
 -10   5   3      1.73     12.15     20.24 <
  -9   5   3     10.64     16.19     20.24 <
  -8   5   3      1.20     -4.05     24.29 <
  -7   5   3     29.46     -8.10     20.24 <
  -6   5   3     16.06      8.10     16.19 <
  -5   5   3     23.26     48.58     20.24 <
  -4   5   3     12.50      4.05     16.19 <
  -3   5   3     73.75    117.41     16.19 o
  -2   5   3     65.41     72.88     16.19 o
  -1   5   3    119.47    149.80     24.29 o
   0   5   3     76.09     97.17     20.24 o
   1   5   3    121.25    170.04     32.39 o
   2   5   3     33.63     24.29     16.19 <
   3   5   3     20.54     16.19     16.19 <
   4   5   3      2.17    -24.29     16.19 <
   5   5   3     31.70     24.29     16.19 <
   6   5   3    157.54    174.09     20.24 o
   7   5   3    168.64    226.73     36.44 o
   8   5   3    406.40    425.11     32.39 o
   9   5   3    466.96    534.43     40.49 o
  10   5   3    565.40    651.84     44.54 o
  11   5   3    416.62    453.45     36.44 o
  12   5   3    313.62    291.51     28.34 o
  13   5   3    150.04    141.71     24.29 o
  14   5   3     40.60     40.49     20.24 <
  15   5   3      0.22    -16.19     20.24 <
  16   5   3     27.93     20.24     20.24 <
  17   5   3     69.01     89.07     24.29 o
  18   5   3    125.90    149.80     32.39 o
  19   5   3    614.31    728.77     60.73 o
  20   5   3    197.92    234.82     40.49 o
  21   5   3     76.93     97.17     28.34 o
  22   5   3    201.82    259.12     40.49 o
  23   5   3     93.45     93.12     32.39 <
  24   5   3    121.39    145.75     32.39 o
  25   5   3     39.31     48.58     28.34 <
  26   5   3     34.60     68.83     28.34 <
  27   5   3      1.81     -4.05     24.29 <
  28   5   3      8.51     36.44     24.29 <
  29   5   3      6.82     24.29     24.29 <
  30   5   3     25.90     36.44     28.34 <
  31   5   3      6.00     36.44     28.34 <
  32   5   3     25.31      8.10     24.29 <
  33   5   3      0.04     56.68     32.39 <
  34   5   3      1.28    -56.68     32.39 <
  35   5   3     19.92     40.49     32.39 <
  36   5   3     51.55      8.10     28.34 <
  37   5   3     82.37     32.39     32.39 <
  38   5   3     51.98    -12.15     28.34 <
  39   5   3      7.26     20.24     36.44 <
  40   5   3     13.30     60.73     40.49 <
  41   5   3     45.54    -36.44     36.44 <
  42   5   3     16.26     32.39     40.49 <
  43   5   3     33.90    -36.44     44.54 <
  44   5   3     23.39    -44.54     48.58 <
  45   5   3     32.10    -48.58     80.97 <
 -44   6   3     62.50    -56.68     44.54 <
 -42   6   3    288.52    133.61     80.97 <
 -41   6   3      4.39     24.29     44.54 <
 -40   6   3      8.50    -40.49     40.49 <
 -39   6   3     28.42     40.49     32.39 <
 -38   6   3     35.07     16.19     32.39 <
 -37   6   3      9.82     36.44     32.39 <
 -36   6   3      1.89    -16.19     28.34 <
 -35   6   3      4.64      4.05     28.34 <
 -34   6   3     16.65     40.49     28.34 <
 -33   6   3     50.04     36.44     28.34 <
 -32   6   3     27.43     52.63     32.39 <
 -31   6   3     24.79      0.00     44.54 <
 -30   6   3     12.01      4.05     44.54 <
 -29   6   3      1.16     24.29     24.29 <
 -28   6   3      0.02      4.05     24.29 <
 -27   6   3     43.32     36.44     28.34 <
 -26   6   3      6.53      4.05     24.29 <
 -25   6   3     77.23     44.54     24.29 <
 -24   6   3     72.61     16.19     32.39 <
 -23   6   3     34.31     72.88     32.39 <
 -21   6   3    138.12     93.12     36.44 <
 -20   6   3    454.57    437.26     48.58 o
 -19   6   3    294.04    149.80     36.44 o
 -18   6   3    171.62    125.51     36.44 o
 -17   6   3     18.71     28.34     28.34 <
 -16   6   3      0.36    -12.15     28.34 <
 -15   6   3     60.78     16.19     28.34 <
 -14   6   3     75.17     68.83     28.34 <
 -13   6   3    210.56    178.14     36.44 o
 -12   6   3    178.08    137.66     28.34 o
 -11   6   3    351.73    291.51     68.83 o
 -10   6   3    229.93    340.09     68.83 o
  -9   6   3    336.02    603.26     80.97 o
  -8   6   3    114.17     32.39     40.49 <
  -7   6   3     42.60      8.10     36.44 <
  -6   6   3     50.84     20.24     32.39 <
  -5   6   3     58.87     -4.05     32.39 <
  -4   6   3     69.30    -36.44     28.34 <
  -3   6   3     65.43     64.78     32.39 <
  -2   6   3   2874.61   3902.95    267.21 o
  -1   6   3    495.95    777.35     80.97 o
   0   6   3    171.01    174.09     40.49 o
   1   6   3    295.67    291.51     44.54 o
   2   6   3     34.62     44.54     28.34 <
   3   6   3     85.31     -8.10     28.34 <
   4   6   3      3.57    -28.34     24.29 <
   5   6   3      5.45    -36.44     20.24 <
   6   6   3     79.77    109.32     32.39 o
   7   6   3     94.12     76.93     28.34 <
   8   6   3     98.82    133.61     32.39 o
   9   6   3     40.40      8.10     24.29 <
  10   6   3      2.41     -4.05     16.19 <
  11   6   3     12.72     24.29     16.19 <
  12   6   3     95.83     56.68     20.24 <
  13   6   3    189.45    129.56     24.29 o
  14   6   3    240.21    117.41     40.49 <
  15   6   3    289.75     85.02     40.49 <
  16   6   3    153.02    129.56     28.34 o
  18   6   3    348.19    445.36     48.58 o
  20   6   3     91.75    121.46     28.34 o
  21   6   3   1093.74   1153.88     72.88 o
  22   6   3    236.36    178.14     32.39 o
  23   6   3    255.10    194.34     32.39 o
  24   6   3      5.95    -12.15     24.29 <
  25   6   3      0.11    -16.19     28.34 <
  26   6   3     23.82     12.15     24.29 <
  27   6   3     13.84     32.39     28.34 <
  28   6   3     37.92     -4.05     32.39 <
  29   6   3     13.55      0.00     28.34 <
  30   6   3     16.22      4.05     28.34 <
  31   6   3      6.99    -32.39     28.34 <
  32   6   3      0.10     12.15     28.34 <
  33   6   3      4.34      0.00     28.34 <
  34   6   3     40.68      0.00     28.34 <
  35   6   3     50.15     32.39     28.34 <
  36   6   3    103.39     48.58     32.39 <
  37   6   3     31.66     48.58     32.39 <
  38   6   3     14.18     -4.05     32.39 <
  39   6   3    284.02    174.09     40.49 o
  40   6   3     12.32     24.29     44.54 <
 -34   7   3      3.14     12.15     32.39 <
 -33   7   3     13.55     -4.05     24.29 <
 -32   7   3     12.70     -8.10     24.29 <
 -31   7   3     24.60      0.00     24.29 <
 -30   7   3     27.57     16.19     24.29 <
 -29   7   3     47.20     20.24     24.29 <
 -28   7   3     24.54     16.19     20.24 <
 -27   7   3     20.48     12.15     20.24 <
 -26   7   3      7.06      0.00     20.24 <
 -25   7   3      5.93    -28.34     20.24 <
 -24   7   3      0.79    -12.15     20.24 <
 -23   7   3     19.61     28.34     20.24 <
 -22   7   3      3.08      4.05     16.19 <
 -21   7   3     42.63     -4.05     16.19 <
 -20   7   3    150.14     16.19     20.24 <
 -19   7   3    121.00    -40.49     48.58 <
 -18   7   3    100.75    -24.29     36.44 <
 -17   7   3     52.38     32.39     32.39 <
 -16   7   3      6.57      8.10     36.44 <
 -15   7   3      4.12      8.10     36.44 <
 -14   7   3     33.61      0.00     32.39 <
 -13   7   3     58.64      0.00     32.39 <
 -12   7   3    101.66    105.27     36.44 <
 -11   7   3    145.05     16.19     93.12 <
 -10   7   3    178.84    137.66     36.44 o
  -9   7   3    230.88    263.17     40.49 o
  -8   7   3    220.95     52.63     89.07 <
  -7   7   3    192.96    145.75     48.58 <
  -6   7   3    152.58    129.56     44.54 <
  -5   7   3     83.59     32.39     40.49 <
  -4   7   3     36.02     -8.10     32.39 <
  -3   7   3      0.28     72.88     56.68 <
  -2   7   3     19.47     20.24     52.63 <
  -1   7   3     77.51    -28.34     56.68 <
   0   7   3     87.65     48.58     36.44 <
   1   7   3    187.99    166.00     36.44 o
   2   7   3    197.68     97.17     32.39 o
   3   7   3    249.29    182.19     40.49 o
   4   7   3    192.02    153.85     36.44 o
   5   7   3    177.31     72.88     28.34 <
   6   7   3    105.19     48.58     28.34 <
   7   7   3     76.36      4.05     24.29 <
   8   7   3     23.86     -4.05     24.29 <
   9   7   3      5.05    -48.58     28.34 <
  10   7   3      1.35     12.15     28.34 <
  11   7   3     15.94      4.05     24.29 <
  12   7   3     44.10      0.00     28.34 <
  13   7   3     43.94    -16.19     28.34 <
  14   7   3     77.29     16.19     28.34 <
  15   7   3     80.58     64.78     32.39 <
  16   7   3     65.96    -12.15     28.34 <
  17   7   3     20.67     16.19     16.19 <
  18   7   3     56.36     36.44     20.24 <
  19   7   3      1.44     44.54     20.24 <
  20   7   3     37.53     36.44     20.24 <
  21   7   3      0.09     16.19     20.24 <
  22   7   3      0.15     20.24     20.24 <
  23   7   3      1.12     32.39     20.24 <
  24   7   3      4.78     16.19     20.24 <
  25   7   3     16.94     32.39     24.29 <
  26   7   3     17.40      4.05     24.29 <
  27   7   3     21.40    -12.15     24.29 <
  28   7   3     34.20     20.24     24.29 <
  29   7   3     26.03     32.39     28.34 <
  30   7   3     37.57     32.39     52.63 <
  31   7   3     29.33     -4.05     24.29 <
  33   7   3      0.23     36.44     56.68 <
  34   7   3      2.52    -52.63     52.63 <
 -16   8   3     31.69    -20.24     40.49 <
 -15   8   3      0.06     24.29     28.34 <
 -14   8   3      8.40      0.00     24.29 <
 -13   8   3     19.66     16.19     28.34 <
 -12   8   3     20.52    -12.15     24.29 <
 -11   8   3     31.20     -4.05     28.34 <
 -10   8   3     10.60     56.68     32.39 <
  -9   8   3      4.73    -28.34     28.34 <
  -8   8   3      3.77     40.49     28.34 <
  -7   8   3      8.52    -12.15     24.29 <
  -6   8   3      5.13     16.19     24.29 <
  -5   8   3     27.88     12.15     28.34 <
  -4   8   3    115.11     52.63     28.34 <
  -3   8   3    459.78    226.73     76.93 <
  -1   8   3    226.86    153.85     40.49 o
   0   8   3    157.20     76.93     40.49 <
   1   8   3     10.57     16.19     32.39 <
   2   8   3     18.82    -28.34     32.39 <
   3   8   3     18.12      0.00     32.39 <
   4   8   3     28.94      0.00     36.44 <
   5   8   3     31.76     40.49     36.44 <
   6   8   3     38.20     24.29     28.34 <
   7   8   3     32.60     32.39     28.34 <
   8   8   3     30.71     24.29     24.29 <
   9   8   3      5.70     -4.05     28.34 <
  10   8   3      5.79    -12.15     24.29 <
  11   8   3      5.24    -32.39     24.29 <
  12   8   3      2.93    -16.19     24.29 <
  13   8   3     29.70     -4.05     40.49 <
  14   8   3      9.56     16.19     36.44 <
  15   8   3     38.98    -60.73     36.44 <
  16   8   3      2.55      4.05     36.44 <
  17   8   3    118.18     60.73     44.54 <
  18   8   3      0.91    -12.15     28.34 <
  20   8   3    345.14     60.73     48.58 <
  21   8   3     10.92     28.34     36.44 <
 -50   0   4     23.48    -24.29    121.46 <
 -49   0   4     97.85    -20.24    105.27 <
 -48   0   4    113.52    315.80    113.36 <
 -47   0   4    284.88    214.58    117.41 <
 -46   0   4    185.80    166.00     97.17 <
 -45   0   4    343.38    315.80    117.41 <
 -44   0   4    329.27    -24.29     85.02 <
 -43   0   4     54.44     44.54     76.93 <
 -42   0   4    314.48    182.19     93.12 <
 -41   0   4      2.66    -60.73     60.73 <
 -40   0   4     52.62     48.58     76.93 <
 -39   0   4     43.38     52.63     64.78 <
 -38   0   4     12.73     44.54     64.78 <
 -37   0   4     90.67    178.14     68.83 <
 -36   0   4     48.86    166.00     89.07 <
 -35   0   4    137.01    275.31     97.17 <
 -34   0   4     72.24    133.61     89.07 <
 -33   0   4    118.10     93.12     76.93 <
 -32   0   4    166.74     97.17     76.93 <
 -31   0   4    208.64    299.60     76.93 o
 -30   0   4     71.34     60.73     68.83 <
 -29   0   4    220.80    105.27     72.88 <
 -28   0   4     17.00    -20.24     60.73 <
 -27   0   4     42.80     97.17     68.83 <
 -26   0   4   1443.05   1052.66    157.90 o
 -25   0   4    166.16    198.39     72.88 <
 -24   0   4  15721.70  18170.60    947.40 o
 -23   0   4      0.06    -56.68     76.93 <
 -22   0   4  28782.40  28470.50   1793.57 o
 -20   0   4     66.24     36.44     64.78 <
 -19   0   4   1257.50    967.64    117.41 o
 -18   0   4    175.18    194.34     60.73 o
 -17   0   4    773.63    469.65     76.93 o
 -16   0   4    303.01    214.58     60.73 o
 -15   0   4    418.86    384.63     68.83 o
 -14   0   4    313.18    178.14     56.68 o
 -13   0   4    261.33    161.95     48.58 o
 -12   0   4    374.15    327.95     56.68 o
 -11   0   4    402.81    380.58     60.73 o
 -10   0   4    827.43    890.71     93.12 o
  -9   0   4    486.70    522.28     72.88 o
  -8   0   4   1101.91   1072.91    101.22 o
  -7   0   4    397.07    530.38     68.83 o
  -6   0   4    772.38    753.06     80.97 o
  -5   0   4     53.00     40.49     36.44 <
  -4   0   4    248.92    218.63     48.58 o
  -3   0   4   1158.47   1052.66    101.22 o
  -2   0   4   7302.45   6372.66    421.07 o
  -1   0   4    914.76    858.33     89.07 o
   0   0   4     69.00     56.68     36.44 <
   1   0   4      0.35     16.19     36.44 <
   2   0   4     29.34     28.34     40.49 <
   3   0   4     54.42    101.22     40.49 <
   4   0   4     28.46     93.12     40.49 <
   5   0   4    215.91    279.36     52.63 o
   6   0   4     38.67     80.97     40.49 <
   7   0   4     74.10     64.78     36.44 <
   8   0   4    138.65     72.88     40.49 <
   9   0   4    205.24    255.07     52.63 o
  10   0   4   1432.26   1255.10    113.36 o
  11   0   4   1333.80   1153.88    109.32 o
  12   0   4   2882.18   2558.78    198.39 o
  13   0   4   1655.75   1538.51    137.66 o
  14   0   4   2192.61   2016.25    166.00 o
  15   0   4    249.83    121.46     44.54 <
  16   0   4     91.55    105.27     44.54 <
  17   0   4    904.41   1052.66    113.36 o
  18   0   4   5876.85   6676.31    453.45 o
  19   0   4  42399.10  47936.60   2963.65 o
  20   0   4    904.00   1307.73    129.56 o
  22   0   4     23.26    -20.24     36.44 <
  23   0   4    659.98    550.62     76.93 o
  24   0   4     22.02      8.10     36.44 <
  25   0   4    106.74     44.54     40.49 <
  26   0   4     68.45    141.71     48.58 <
  27   0   4     97.88    125.51     48.58 <
  28   0   4    613.59    550.62     85.02 o
  29   0   4    297.04    263.17     60.73 o
  30   0   4    691.81    688.28     89.07 o
  31   0   4    306.91    267.21     64.78 o
  32   0   4    331.59    327.95     68.83 o
  33   0   4     87.52     72.88     52.63 <
  34   0   4     84.45     97.17     52.63 <
  35   0   4     33.96    -40.49     52.63 <
  36   0   4      3.02      4.05     52.63 <
  37   0   4      3.25     56.68     52.63 <
  38   0   4      2.97     64.78     48.58 <
  39   0   4    899.45    481.80     93.12 o
  40   0   4     37.64     89.07     56.68 <
  41   0   4    147.84    145.75     64.78 <
  42   0   4     20.46      0.00     56.68 <
  43   0   4     11.42    -60.73     52.63 <
  44   0   4      0.63    -32.39     48.58 <
  45   0   4     22.04     16.19     56.68 <
  46   0   4     12.44    101.22     89.07 <
 -50   1   4     59.47   -121.46     97.17 <
 -49   1   4     56.40    -28.34     76.93 <
 -48   1   4     32.79     80.97     76.93 <
 -47   1   4     23.17    -89.07     68.83 <
 -46   1   4      0.01    -12.15     60.73 <
 -45   1   4      3.72     56.68     52.63 <
 -44   1   4    276.22    238.87     68.83 o
 -43   1   4     71.20     93.12     56.68 <
 -42   1   4     16.12     80.97     48.58 <
 -41   1   4    139.36    194.34     56.68 o
 -40   1   4    108.16    149.80     60.73 <
 -39   1   4    170.66    230.78     56.68 o
 -38   1   4    137.45     93.12     52.63 <
 -37   1   4    102.72    222.68     52.63 o
 -36   1   4     82.09     48.58     40.49 <
 -35   1   4     17.06     68.83     40.49 <
 -34   1   4      8.21    -28.34     48.58 <
 -33   1   4      4.40     44.54     52.63 <
 -32   1   4     36.24    -56.68     44.54 <
 -31   1   4      0.66    -48.58     40.49 <
 -30   1   4     88.10    145.75     48.58 <
 -29   1   4     33.38    121.46     44.54 <
 -28   1   4    378.49    400.82     56.68 o
 -27   1   4    205.65    182.19     48.58 o
 -26   1   4    863.44   1016.22    105.27 o
 -25   1   4    314.73    255.07     48.58 o
 -24   1   4   1357.52   1340.12    105.27 o
 -22   1   4     78.59    -40.49    105.27 <
 -21   1   4      2.69    -20.24     52.63 <
 -20   1   4     95.82    105.27     52.63 <
 -19   1   4    549.13    465.60     68.83 o
 -18   1   4    698.73    732.82     80.97 o
 -17   1   4   1413.14   1336.07    109.32 o
 -16   1   4   1514.16   1983.86    234.82 o
 -15   1   4   1946.74   1882.65    129.56 o
 -14   1   4   1588.16   1850.26    125.51 o
 -13   1   4   1489.94   1522.31    109.32 o
 -12   1   4   1131.12    967.64     76.93 o
 -11   1   4    874.55    882.62     76.93 o
 -10   1   4    614.93    570.87     60.73 o
  -9   1   4    415.46    429.16     52.63 o
  -8   1   4    300.13    319.85     44.54 o
  -7   1   4    154.22    129.56     32.39 o
  -6   1   4     81.04     32.39     28.34 <
  -5   1   4      8.59     76.93     32.39 <
  -4   1   4     22.18     40.49     28.34 <
  -3   1   4    342.26    400.82     48.58 o
  -2   1   4    230.71    279.36     40.49 o
  -1   1   4    778.02    805.69     68.83 o
   0   1   4    509.82    506.09     56.68 o
   1   1   4    883.16    842.13     72.88 o
   2   1   4    255.21    331.99     44.54 o
   3   1   4    178.88    242.92     40.49 o
   4   1   4     77.30     12.15     28.34 <
   5   1   4    263.44    141.71     36.44 o
   6   1   4   1555.18   1461.58    105.27 o
   7   1   4   2189.92   2101.28    137.66 o
   8   1   4   3905.48   3745.05    214.58 o
   9   1   4   4001.30   3931.29    226.73 o
  10   1   4   4738.97   5105.41    283.41 o
  11   1   4   3505.04   3502.13    206.48 o
  12   1   4   3098.68   2915.07    178.14 o
  13   1   4   1505.51   1303.68     97.17 o
  14   1   4    808.54    749.01     72.88 o
  15   1   4    209.57    174.09     40.49 o
  16   1   4      3.95    -40.49     28.34 <
  17   1   4     92.87    137.66     36.44 o
  18   1   4    216.52    360.33     64.78 o
  19   1   4   3365.84   3753.15    222.68 o
  20   1   4   1520.61   1587.09    113.36 o
  21   1   4    326.17    271.26     44.54 o
  22   1   4    245.71    234.82     44.54 o
  23   1   4      2.06    -24.29     32.39 <
  24   1   4      0.46     -4.05     32.39 <
  25   1   4     86.12     89.07     36.44 <
  26   1   4     38.38      4.05     32.39 <
  27   1   4     69.81    105.27     40.49 <
  28   1   4      2.60    -16.19     36.44 <
  29   1   4     12.69    -32.39     28.34 <
  30   1   4     20.53     56.68     36.44 <
  31   1   4      4.76     60.73     40.49 <
  32   1   4     43.22    149.80     48.58 o
  33   1   4      0.59     -4.05     36.44 <
  34   1   4     15.24     44.54     40.49 <
  35   1   4      7.85     44.54     44.54 <
  36   1   4      5.97      8.10     44.54 <
  37   1   4      3.88    101.22     44.54 <
  38   1   4      8.45    -64.78     40.49 <
  39   1   4     44.11     24.29     44.54 <
  40   1   4     42.01     32.39     44.54 <
  41   1   4     86.42     -8.10     48.58 <
  42   1   4      1.26    -24.29     48.58 <
  43   1   4      5.65      4.05     48.58 <
  44   1   4     17.96     97.17     52.63 <
  45   1   4     20.41     60.73     60.73 <
  46   1   4     41.97     93.12     97.17 <
 -50   2   4      8.14     52.63     93.12 <
 -49   2   4     12.89     56.68     76.93 <
 -48   2   4     22.64    -12.15     64.78 <
 -47   2   4      8.13    -44.54     52.63 <
 -46   2   4      2.73     20.24     56.68 <
 -45   2   4     31.26     24.29     52.63 <
 -44   2   4     47.99     40.49     52.63 <
 -43   2   4    327.28    283.41     68.83 o
 -42   2   4     16.98     93.12     52.63 <
 -41   2   4      8.10     64.78     52.63 <
 -40   2   4     50.46    125.51     56.68 <
 -39   2   4      4.16    -16.19     44.54 <
 -38   2   4     38.37    -16.19     40.49 <
 -37   2   4      0.33     52.63     64.78 <
 -36   2   4      2.19    -56.68     72.88 <
 -35   2   4     19.30     89.07     80.97 <
 -34   2   4      4.82    -52.63     89.07 <
 -33   2   4     10.37     48.58     93.12 <
 -32   2   4      0.20     16.19     89.07 <
 -31   2   4      0.09    121.46     76.93 <
 -30   2   4     46.24     44.54     68.83 <
 -29   2   4     62.88     24.29     64.78 <
 -28   2   4    217.34    267.21     68.83 o
 -27   2   4    454.32    315.80     72.88 o
 -26   2   4    649.72    514.18     64.78 o
 -25   2   4    435.72    502.04     60.73 o
 -24   2   4     84.95     68.83     48.58 <
 -23   2   4    254.16    461.55     64.78 o
 -22   2   4    166.94    226.73     52.63 o
 -21   2   4    584.77    761.16     68.83 o
 -20   2   4    582.25    518.23     56.68 o
 -19   2   4    241.49    307.70     44.54 o
 -18   2   4     59.58     12.15     40.49 <
 -17   2   4      0.07    -24.29     36.44 <
 -16   2   4     13.83     68.83     36.44 <
 -15   2   4     47.22     12.15     36.44 <
 -14   2   4     61.01     36.44     32.39 <
 -13   2   4    119.51    174.09     36.44 o
 -12   2   4    122.19     85.02     32.39 <
 -11   2   4     89.95     97.17     32.39 o
 -10   2   4     86.10     56.68     28.34 <
  -9   2   4      5.91     28.34     28.34 <
  -8   2   4      0.16      8.10     28.34 <
  -7   2   4    128.23     93.12     28.34 o
  -6   2   4    298.25    267.21     36.44 o
  -5   2   4   1744.51   2000.06    113.36 o
  -4   2   4   1941.45   2332.05    125.51 o
  -3   2   4   8623.27  10810.00    489.89 o
  -2   2   4    337.31    623.50     52.63 o
  -1   2   4    549.84    773.30     60.73 o
   0   2   4   1468.95   1558.75     93.12 o
   1   2   4     64.96     56.68     28.34 <
   2   2   4     47.43     89.07     28.34 o
   3   2   4    174.36    133.61     28.34 o
   4   2   4     15.99    -28.34     24.29 <
   5   2   4    137.87    145.75     32.39 o
   6   2   4      2.72     20.24     24.29 <
   7   2   4     18.78     -4.05     28.34 <
   8   2   4     22.90    -24.29     24.29 <
   9   2   4     27.88     32.39     28.34 <
  10   2   4    111.28     93.12     28.34 o
  11   2   4    136.13    145.75     32.39 o
  12   2   4    117.07     60.73     28.34 <
  13   2   4     85.72    101.22     32.39 o
  14   2   4      0.75      0.00     24.29 <
  15   2   4      1.15     44.54     28.34 <
  16   2   4     50.99    121.46     32.39 o
  17   2   4    116.98    121.46     32.39 o
  18   2   4     14.73     52.63     28.34 <
  19   2   4     31.99     48.58     28.34 <
  20   2   4    442.33    643.74     60.73 o
  21   2   4     52.37    105.27     32.39 o
  22   2   4      0.00     16.19     28.34 <
  23   2   4    105.73    117.41     40.49 <
  24   2   4    179.15     24.29     32.39 <
  25   2   4    225.11    109.32     36.44 o
  26   2   4     95.87     36.44     36.44 <
  27   2   4     72.14     48.58     36.44 <
  28   2   4      7.37    -12.15     32.39 <
  29   2   4      1.90    -24.29     36.44 <
  30   2   4      4.73     64.78     36.44 <
  31   2   4      4.31     52.63     40.49 <
  32   2   4     25.61      0.00     36.44 <
  33   2   4     13.10     32.39     40.49 <
  34   2   4     22.50      8.10     36.44 <
  35   2   4      9.81     -4.05     36.44 <
  36   2   4     78.54      8.10     36.44 <
  37   2   4     48.34     20.24     36.44 <
  38   2   4    264.44    133.61     44.54 <
  39   2   4     36.30    -16.19     36.44 <
  40   2   4    114.21     80.97     40.49 <
  41   2   4     80.61     60.73     40.49 <
  42   2   4     20.68    -20.24     40.49 <
  43   2   4     14.20    -16.19     36.44 <
  44   2   4     20.16     32.39     44.54 <
  45   2   4     24.38     93.12     60.73 <
  46   2   4     19.89    -24.29     60.73 <
 -50   3   4      2.16    101.22     97.17 <
 -49   3   4      4.26    -40.49     68.83 <
 -48   3   4      0.94    -89.07     72.88 <
 -47   3   4      5.84    -52.63     56.68 <
 -46   3   4      0.00      8.10     60.73 <
 -45   3   4     31.76      4.05     56.68 <
 -44   3   4     75.00     48.58     52.63 <
 -43   3   4    135.52    125.51     60.73 <
 -42   3   4      2.76    -80.97     40.49 <
 -41   3   4     15.65    -64.78     44.54 <
 -40   3   4     11.46     -4.05     44.54 <
 -39   3   4     12.74    -32.39     44.54 <
 -38   3   4     14.32     24.29     44.54 <
 -37   3   4      3.05     52.63     56.68 <
 -36   3   4     17.59     28.34     60.73 <
 -35   3   4      2.03      8.10     64.78 <
 -34   3   4     34.47     89.07     64.78 <
 -33   3   4     35.90    -20.24     56.68 <
 -32   3   4     16.67     97.17     56.68 <
 -31   3   4     46.47    -32.39     52.63 <
 -30   3   4      1.34     52.63     52.63 <
 -29   3   4      9.58    -48.58     60.73 <
 -28   3   4    148.05    206.48     72.88 <
 -27   3   4    106.97    101.22     68.83 <
 -26   3   4    497.77    744.96    190.29 o
 -25   3   4    400.31    404.87     80.97 o
 -24   3   4   1363.14   1157.93    137.66 o
 -23   3   4    330.74    356.29     72.88 o
 -22   3   4    352.23    327.95     64.78 o
 -21   3   4    679.70    886.67     89.07 o
 -20   3   4    515.97    623.50     68.83 o
 -19   3   4    181.19    174.09     52.63 o
 -18   3   4     56.54     64.78     44.54 <
 -17   3   4     21.58    -12.15     40.49 <
 -16   3   4     54.36     44.54     40.49 <
 -15   3   4    203.41    190.29     56.68 o
 -14   3   4    145.60    125.51     48.58 <
 -13   3   4    230.66    157.90     44.54 o
 -12   3   4     81.86     40.49     32.39 <
 -11   3   4     39.42    -28.34     32.39 <
 -10   3   4      3.97     52.63     32.39 <
  -9   3   4      1.69     60.73     32.39 <
  -8   3   4      2.60     -8.10     28.34 <
  -7   3   4     16.92      0.00     32.39 <
  -6   3   4      1.70    -40.49     24.29 <
  -5   3   4      6.90     32.39     28.34 <
  -4   3   4      2.05     40.49     28.34 <
  -3   3   4     17.90     20.24     28.34 <
  -2   3   4      1.30    -52.63     24.29 <
  -1   3   4     95.86     85.02     28.34 <
   0   3   4     43.86     48.58     28.34 <
   1   3   4    230.01    206.48     36.44 o
   2   3   4    108.86     20.24     24.29 <
   3   3   4    336.06    315.80     44.54 o
   4   3   4    100.88     89.07     28.34 o
   5   3   4    156.37    149.80     32.39 o
   6   3   4     13.31    -36.44     24.29 <
   7   3   4     24.17      0.00     24.29 <
   8   3   4     49.51     76.93     32.39 <
   9   3   4     54.49     60.73     28.34 <
  10   3   4    287.34    267.21     40.49 o
  11   3   4    214.27    222.68     36.44 o
  12   3   4    401.58    400.82     48.58 o
  13   3   4    316.93    275.31     40.49 o
  14   3   4    393.62    384.63     48.58 o
  15   3   4    288.97    283.41     44.54 o
  16   3   4    272.50    336.04     48.58 o
  17   3   4    335.28    323.90     48.58 o
  18   3   4    197.90    133.61     32.39 o
  19   3   4    177.49    133.61     36.44 o
  20   3   4      0.42     16.19     28.34 <
  21   3   4      0.46      4.05     28.34 <
  22   3   4     69.64     16.19     32.39 <
  23   3   4     81.96     80.97     28.34 <
  24   3   4    273.45    234.82     40.49 o
  25   3   4    206.73    105.27     36.44 <
  26   3   4    304.11    255.07     44.54 o
  27   3   4    173.09    117.41     36.44 o
  28   3   4    231.05    194.34     40.49 o
  29   3   4    143.25     85.02     36.44 <
  30   3   4    131.70     97.17     36.44 <
  31   3   4     35.68     56.68     36.44 <
  32   3   4     36.60    -12.15     32.39 <
  33   3   4     10.15     60.73     36.44 <
  34   3   4     14.64     -4.05     36.44 <
  35   3   4     93.91     72.88     40.49 <
  36   3   4     83.52     40.49     36.44 <
  37   3   4    134.68     64.78     36.44 <
  38   3   4     60.35     12.15     36.44 <
  39   3   4     21.69    -28.34     36.44 <
  40   3   4     25.12     12.15     40.49 <
  41   3   4     17.37     12.15     44.54 <
  42   3   4     58.87     -4.05     44.54 <
  43   3   4     29.09     36.44     52.63 <
  44   3   4     63.14   -101.22     80.97 <
  45   3   4     35.24    -32.39     89.07 <
 -49   4   4      4.38     89.07     68.83 <
 -48   4   4     21.72    -80.97     60.73 <
 -47   4   4    118.28     -4.05     64.78 <
 -46   4   4    113.79    -44.54     60.73 <
 -45   4   4    193.66     24.29     52.63 <
 -44   4   4    222.19    -28.34     48.58 <
 -43   4   4     41.73      8.10     44.54 <
 -42   4   4    153.82     52.63     44.54 <
 -41   4   4     18.92     36.44     44.54 <
 -40   4   4      5.99    -20.24     40.49 <
 -39   4   4     19.22    -24.29     36.44 <
 -38   4   4      0.43      8.10     36.44 <
 -37   4   4      1.68     44.54     36.44 <
 -36   4   4      0.91     12.15     52.63 <
 -35   4   4      0.00      8.10     68.83 <
 -34   4   4      0.74     40.49     64.78 <
 -33   4   4      0.17     12.15     64.78 <
 -32   4   4     33.81     -8.10     56.68 <
 -31   4   4     68.16     93.12     52.63 <
 -30   4   4    125.46     97.17     52.63 <
 -29   4   4    304.54    412.97     80.97 o
 -28   4   4    163.94    182.19     56.68 o
 -27   4   4    375.24    319.85     64.78 o
 -26   4   4      0.25    -16.19     44.54 <
 -25   4   4     59.70     64.78     52.63 <
 -24   4   4   2544.48   2979.84    153.85 o
 -23   4   4     26.82     85.02     48.58 <
 -22   4   4   2971.08   4546.69    214.58 o
 -21   4   4   1456.73   1777.38    121.46 o
 -20   4   4    794.97    963.59     89.07 o
 -19   4   4   1684.23   2133.67    137.66 o
 -18   4   4    760.87    931.20     76.93 o
 -17   4   4    484.45    578.96     60.73 o
 -16   4   4     40.22     44.54     36.44 <
 -15   4   4     17.44     28.34     40.49 <
 -14   4   4    223.67    214.58     40.49 o
 -13   4   4    524.43    530.38     56.68 o
 -12   4   4    685.51    777.35     64.78 o
 -11   4   4    810.48    801.64     76.93 o
 -10   4   4    511.13    599.21     56.68 o
  -9   4   4    458.09    453.45     48.58 o
  -8   4   4     49.84     36.44     28.34 <
  -7   4   4      0.59      0.00     28.34 <
  -6   4   4    460.51    562.77     52.63 o
  -5   4   4    307.61    348.19     40.49 o
  -4   4   4    873.18   1141.73     72.88 o
  -3   4   4    269.98    380.58     40.49 o
  -2   4   4   2939.57   4554.79    218.63 o
  -1   4   4   1444.18   2360.39    178.14 o
   0   4   4     14.91     48.58     32.39 <
   1   4   4      4.72      4.05     20.24 <
   2   4   4      4.95     20.24     20.24 <
   3   4   4      1.03    -12.15     20.24 <
   4   4   4      9.50      4.05     20.24 <
   5   4   4     12.79     16.19     20.24 <
   6   4   4     38.35     28.34     20.24 <
   7   4   4     61.16      8.10     28.34 <
   8   4   4     24.43     24.29     24.29 <
   9   4   4     19.12     24.29     28.34 <
  10   4   4     11.34     20.24     28.34 <
  11   4   4     16.12     24.29     28.34 <
  12   4   4    179.71    157.90     40.49 o
  13   4   4    102.07    137.66     32.39 o
  14   4   4    262.92    234.82     48.58 o
  15   4   4     19.62     48.58     28.34 <
  16   4   4     31.48     40.49     32.39 <
  17   4   4    324.94    291.51     44.54 o
  18   4   4   1625.69   1664.02    101.22 o
  20   4   4      1.77      0.00     24.29 <
  21   4   4    975.43    813.79     64.78 o
  22   4   4    318.51    246.97     40.49 o
  23   4   4    516.73    554.67     56.68 o
  24   4   4     73.40    109.32     44.54 <
  25   4   4     57.46     80.97     32.39 <
  26   4   4      3.22      0.00     28.34 <
  27   4   4      8.42    -24.29     28.34 <
  28   4   4     75.20    109.32     36.44 o
  29   4   4     14.86     16.19     28.34 <
  30   4   4     59.45     44.54     40.49 <
  31   4   4     11.44    -24.29     36.44 <
  32   4   4     12.62    -24.29     36.44 <
  33   4   4      0.00     24.29     36.44 <
  34   4   4      0.09      0.00     32.39 <
  35   4   4      3.18      8.10     32.39 <
  36   4   4      7.80     24.29     36.44 <
  37   4   4      0.07     16.19     36.44 <
  38   4   4     22.61      0.00     32.39 <
  39   4   4    678.90    190.29     52.63 o
  40   4   4      0.48     -8.10     36.44 <
  41   4   4     17.04    -28.34     36.44 <
  42   4   4     58.47     -8.10     40.49 <
  43   4   4      0.07     32.39     52.63 <
  44   4   4      0.08    -32.39     48.58 <
  45   4   4     23.77    -48.58     85.02 <
 -46   5   4      0.42     20.24     64.78 <
 -44   5   4    114.11    -56.68     48.58 <
 -43   5   4      0.10    -24.29     40.49 <
 -42   5   4      0.39      0.00     40.49 <
 -41   5   4     25.38     12.15     40.49 <
 -40   5   4      6.55    -52.63     36.44 <
 -39   5   4     10.44    -12.15     32.39 <
 -38   5   4      2.60     12.15     36.44 <
 -37   5   4      2.00    -44.54     32.39 <
 -36   5   4      2.18     16.19     32.39 <
 -35   5   4      0.00    -20.24     32.39 <
 -34   5   4      1.32      4.05     36.44 <
 -33   5   4      0.83    -44.54     36.44 <
 -32   5   4     16.03     28.34     40.49 <
 -31   5   4      5.94     20.24     40.49 <
 -30   5   4     21.69    105.27     44.54 <
 -29   5   4      5.13    -28.34     44.54 <
 -28   5   4     61.13    -44.54     72.88 <
 -27   5   4     41.70     44.54     60.73 <
 -26   5   4    102.89     20.24     52.63 <
 -25   5   4     16.00    -20.24     52.63 <
 -24   5   4     74.04    -20.24     56.68 <
 -23   5   4      0.23     28.34     44.54 <
 -22   5   4    106.89    113.36     40.49 <
 -21   5   4     67.25     89.07     44.54 <
 -20   5   4    100.33    145.75     44.54 o
 -19   5   4    233.69    287.46     44.54 o
 -18   5   4    275.29    380.58     56.68 o
 -17   5   4    362.48    587.06     64.78 o
 -16   5   4    432.55    554.67     60.73 o
 -15   5   4    487.27    744.96     64.78 o
 -14   5   4    377.92    489.89     48.58 o
 -13   5   4    210.49    259.12     48.58 o
 -12   5   4    104.08    121.46     28.34 o
 -11   5   4     25.46     64.78     32.39 <
 -10   5   4      0.44     12.15     28.34 <
  -9   5   4      5.96     -8.10     24.29 <
  -8   5   4     60.20     64.78     24.29 <
  -7   5   4     77.62     56.68     24.29 <
  -6   5   4    148.66    210.53     32.39 o
  -5   5   4    147.92    194.34     32.39 o
  -4   5   4    203.44    327.95     40.49 o
  -3   5   4    247.76    453.45     44.54 o
  -2   5   4    198.70    364.38     40.49 o
  -1   5   4    160.20    336.04     40.49 o
   0   5   4     82.68    117.41     28.34 o
   1   5   4     92.48    161.95     28.34 o
   2   5   4     19.19     60.73     24.29 <
   3   5   4     12.34     56.68     24.29 <
   4   5   4      3.21    -12.15     20.24 <
   5   5   4      4.06     12.15     20.24 <
   6   5   4     55.97     80.97     24.29 o
   7   5   4     36.60      8.10     20.24 <
   8   5   4     84.76     68.83     28.34 <
   9   5   4     55.36     40.49     20.24 <
  10   5   4     68.64    101.22     28.34 o
  11   5   4     36.44     48.58     24.29 <
  12   5   4     34.12     12.15     24.29 <
  13   5   4      2.32    -28.34     20.24 <
  14   5   4      3.78      4.05     20.24 <
  15   5   4      1.66      4.05     24.29 <
  16   5   4      0.13     20.24     20.24 <
  17   5   4     18.20     20.24     24.29 <
  18   5   4      0.23    -40.49     24.29 <
  19   5   4    295.86    251.02     40.49 o
  20   5   4    288.95    210.53     36.44 o
  21   5   4     55.77    109.32     32.39 o
  22   5   4     47.05     64.78     32.39 <
  23   5   4      0.08      8.10     28.34 <
  24   5   4      9.50     20.24     24.29 <
  25   5   4      2.80     12.15     28.34 <
  26   5   4      0.80      8.10     24.29 <
  27   5   4      0.05    -44.54     28.34 <
  28   5   4      0.31    -12.15     28.34 <
  29   5   4      5.23      4.05     28.34 <
  30   5   4      1.27     -4.05     28.34 <
  31   5   4     14.23     60.73     32.39 <
  32   5   4     32.25     16.19     32.39 <
  33   5   4     80.12     64.78     40.49 <
  34   5   4     85.30     97.17     40.49 <
  35   5   4    166.76     56.68     40.49 <
  36   5   4     72.03     85.02     40.49 <
  37   5   4     41.79     32.39     40.49 <
  38   5   4      3.00     44.54     36.44 <
  39   5   4     22.81     -8.10     32.39 <
  40   5   4     21.69     12.15     32.39 <
  41   5   4      0.05     -8.10     44.54 <
 -41   6   4      0.78    -24.29     44.54 <
 -39   6   4      1.53     -4.05     36.44 <
 -38   6   4     42.28     48.58     36.44 <
 -37   6   4      9.09     28.34     32.39 <
 -36   6   4     13.93      8.10     36.44 <
 -35   6   4      2.04     12.15     32.39 <
 -34   6   4      1.16    -44.54     28.34 <
 -33   6   4     10.97    -20.24     28.34 <
 -32   6   4     10.04     -4.05     28.34 <
 -31   6   4     40.97     44.54     36.44 <
 -30   6   4     17.91     28.34     32.39 <
 -29   6   4     41.51    -52.63     28.34 <
 -28   6   4      6.36    -20.24     28.34 <
 -27   6   4      8.07     48.58     32.39 <
 -26   6   4     80.02     20.24     32.39 <
 -25   6   4     40.11     44.54     36.44 <
 -24   6   4      4.54     28.34     44.54 <
 -23   6   4    349.90    327.95     64.78 o
 -22   6   4     22.82     -4.05     44.54 <
 -21   6   4    127.34     68.83     36.44 <
 -20   6   4      5.91      0.00     28.34 <
 -19   6   4     32.52      0.00     28.34 <
 -18   6   4    127.70     64.78     40.49 <
 -17   6   4    120.23    161.95     32.39 o
 -16   6   4     53.61     44.54     20.24 <
 -15   6   4      0.69     32.39     32.39 <
 -14   6   4     30.89      8.10     28.34 <
 -13   6   4     66.20     24.29     32.39 <
 -12   6   4    127.17     56.68     28.34 <
 -11   6   4    142.84    105.27     28.34 o
 -10   6   4     89.57     56.68     28.34 <
  -9   6   4     53.58     32.39     24.29 <
  -8   6   4      1.06    -16.19     24.29 <
  -7   6   4      2.34      8.10     24.29 <
  -6   6   4      8.08    -52.63     32.39 <
  -5   6   4     34.55     52.63     36.44 <
  -4   6   4    154.72    121.46     36.44 o
  -3   6   4   1069.35   1044.57    157.90 o
  -2   6   4    302.45    275.31     44.54 o
  -1   6   4    364.50    372.48     97.17 o
   0   6   4    152.25     52.63     60.73 <
   1   6   4    125.38    113.36     36.44 o
   2   6   4      7.86     48.58     68.83 <
   3   6   4     54.81     20.24     64.78 <
   4   6   4      3.63      4.05     20.24 <
   5   6   4      7.88     44.54     20.24 <
   6   6   4      6.51     12.15     20.24 <
   7   6   4      2.60     -8.10     16.19 <
   8   6   4     33.51      8.10     16.19 <
   9   6   4     28.44    -16.19     16.19 <
  10   6   4     53.05     24.29     20.24 <
  11   6   4     66.32      0.00     20.24 <
  12   6   4     56.94     20.24     20.24 <
  13   6   4     51.14     20.24     20.24 <
  14   6   4      0.33    -44.54     20.24 <
  15   6   4      0.07     12.15     20.24 <
  16   6   4     35.95    -24.29     20.24 <
  17   6   4    111.02    101.22     24.29 o
  18   6   4     76.09     76.93     28.34 <
  19   6   4      3.60      0.00     24.29 <
  20   6   4    470.46    449.41     52.63 o
  21   6   4     39.16     16.19     28.34 <
  22   6   4      2.54     12.15     24.29 <
  23   6   4     96.34     97.17     28.34 o
  24   6   4    140.81     52.63     28.34 <
  25   6   4    121.48    105.27     28.34 o
  26   6   4     34.61     40.49     24.29 <
  27   6   4     16.74     12.15     24.29 <
  28   6   4      0.42    -12.15     24.29 <
  29   6   4      0.30     -8.10     24.29 <
  30   6   4      0.06    -12.15     24.29 <
  31   6   4      1.20     48.58     28.34 <
  32   6   4      0.15      4.05     28.34 <
  33   6   4      5.34     -4.05     28.34 <
  34   6   4      7.75     32.39     28.34 <
  35   6   4      7.38    -40.49     36.44 <
  36   6   4     12.15     -4.05     32.39 <
  37   6   4     22.15     28.34     44.54 <
 -32   7   4     21.38    -28.34     64.78 <
 -31   7   4     29.78     80.97     44.54 <
 -30   7   4     13.64    -48.58     36.44 <
 -29   7   4      4.76    -60.73     36.44 <
 -28   7   4      2.12    -24.29     20.24 <
 -27   7   4      1.25    -12.15     24.29 <
 -26   7   4      0.27     20.24     28.34 <
 -25   7   4      5.24    -28.34     24.29 <
 -24   7   4     64.28     64.78     28.34 <
 -23   7   4      9.69     -8.10     28.34 <
 -22   7   4     24.06     -4.05     20.24 <
 -21   7   4     83.54     24.29     40.49 <
 -20   7   4     79.53    -24.29     40.49 <
 -19   7   4     47.90     28.34     16.19 <
 -18   7   4     14.57      0.00     24.29 <
 -17   7   4      0.29    -28.34     36.44 <
 -16   7   4      0.02     12.15     36.44 <
 -15   7   4      4.32      0.00     32.39 <
 -14   7   4      0.05     -8.10     32.39 <
 -13   7   4      1.92    -36.44     32.39 <
 -12   7   4      0.20    -24.29     32.39 <
 -11   7   4      1.00     36.44     40.49 <
 -10   7   4      1.23    -24.29     44.54 <
  -9   7   4      1.41     20.24     44.54 <
  -8   7   4      1.60    -40.49     28.34 <
  -7   7   4      0.60      8.10     36.44 <
  -6   7   4     15.69     40.49     36.44 <
  -5   7   4     46.20    -24.29     44.54 <
  -4   7   4     74.26     16.19     44.54 <
  -3   7   4     43.63      8.10     40.49 <
  -2   7   4     33.82    -48.58     28.34 <
  -1   7   4      3.33    -16.19     28.34 <
   0   7   4      1.24    -12.15     32.39 <
   1   7   4     38.05     12.15     32.39 <
   2   7   4     72.48     16.19     32.39 <
   3   7   4    141.53     52.63     40.49 <
   4   7   4    176.88    145.75     48.58 <
   5   7   4    152.58    117.41     36.44 o
   6   7   4    123.36     97.17     32.39 o
   7   7   4    111.64      0.00     32.39 <
   8   7   4     34.21     32.39     32.39 <
   9   7   4     12.38      8.10     32.39 <
  10   7   4      0.09     -4.05     28.34 <
  11   7   4      0.04     16.19     32.39 <
  12   7   4      0.43     36.44     32.39 <
  13   7   4      0.41      0.00     28.34 <
  14   7   4      0.00    -16.19     16.19 <
  15   7   4      0.11      8.10     16.19 <
  16   7   4      0.43      8.10     16.19 <
  17   7   4      7.48    -28.34     20.24 <
  18   7   4      6.70    -12.15     28.34 <
  19   7   4      5.52     32.39     24.29 <
  20   7   4     25.58     -4.05     24.29 <
  21   7   4     38.53     -4.05     28.34 <
  22   7   4     14.53     12.15     24.29 <
  23   7   4     16.29     32.39     24.29 <
  24   7   4      6.36    -32.39     24.29 <
  25   7   4      4.93     16.19     36.44 <
  26   7   4      5.84     36.44     40.49 <
  27   7   4     10.87     32.39     40.49 <
  28   7   4      0.87    -12.15     48.58 <
  29   7   4      1.14    -28.34     48.58 <
 -18   8   4     41.23    -68.83     93.12 <
 -17   8   4     11.88   -190.29     93.12 <
 -16   8   4      0.23     32.39     89.07 <
 -15   8   4      4.98     24.29     85.02 <
 -14   8   4     11.59     -8.10     85.02 <
 -13   8   4     13.95    -32.39     80.97 <
 -12   8   4     13.31    -36.44     44.54 <
 -11   8   4     28.70    -28.34     32.39 <
 -10   8   4     35.15      0.00     32.39 <
  -9   8   4     68.71    -48.58     32.39 <
  -8   8   4     63.47      4.05     32.39 <
  -7   8   4     20.63    -36.44     28.34 <
  -6   8   4     10.82     -4.05     28.34 <
  -5   8   4     27.90    -40.49     44.54 <
  -4   8   4     50.15     97.17     44.54 <
  -3   8   4     42.08    -12.15     28.34 <
  -2   8   4    163.15     28.34     32.39 <
  -1   8   4     29.78      0.00     36.44 <
   0   8   4      9.64     -4.05     32.39 <
   1   8   4     31.73     24.29     36.44 <
   2   8   4      0.31     12.15     36.44 <
   3   8   4      1.60     76.93     40.49 <
   4   8   4     26.57    -44.54     32.39 <
   5   8   4     25.09      4.05     28.34 <
   6   8   4     49.26      4.05     28.34 <
   7   8   4     56.96     -8.10     28.34 <
   8   8   4     58.05    -24.29     44.54 <
   9   8   4     46.87    -72.88     48.58 <
  10   8   4     20.60     28.34     44.54 <
  11   8   4      9.90     24.29     48.58 <
  12   8   4      2.51     36.44     52.63 <
  13   8   4      5.66     32.39     48.58 <
  14   8   4     41.13    -32.39     44.54 <
  15   8   4     21.27    -72.88     44.54 <
  17   8   4      8.51    -52.63     40.49 <
 -47   1   5     23.48    -89.07    101.22 <
 -46   1   5     17.34     16.19     64.78 <
 -45   1   5      0.55    -28.34     52.63 <
 -44   1   5     83.00      4.05     52.63 <
 -43   1   5     19.06     56.68     52.63 <
 -42   1   5      3.85    -80.97     44.54 <
 -41   1   5      3.68    -16.19     56.68 <
 -40   1   5     25.11     64.78     60.73 <
 -39   1   5     28.50     24.29     60.73 <
 -38   1   5     33.77    -24.29     60.73 <
 -37   1   5     38.10     20.24     68.83 <
 -36   1   5     11.48     85.02     68.83 <
 -35   1   5     43.15     -4.05     68.83 <
 -34   1   5      1.51     48.58     68.83 <
 -33   1   5      0.07     20.24     68.83 <
 -32   1   5      8.96     68.83     64.78 <
 -31   1   5     45.08     89.07     60.73 <
 -30   1   5     40.37    -93.12     60.73 <
 -29   1   5     43.26     40.49     56.68 <
 -28   1   5      6.47      4.05     52.63 <
 -27   1   5     34.59    -12.15     52.63 <
 -26   1   5      5.18    -60.73     52.63 <
 -25   1   5      3.22     52.63     56.68 <
 -24   1   5    330.58    246.97     76.93 o
 -23   1   5     62.59     76.93     60.73 <
 -22   1   5     30.31      8.10     52.63 <
 -21   1   5      2.69     36.44     48.58 <
 -20   1   5     14.64      8.10     44.54 <
 -19   1   5      3.29      8.10     40.49 <
 -18   1   5     80.72     16.19     40.49 <
 -17   1   5     33.45     93.12     52.63 <
 -16   1   5    217.72    166.00     44.54 o
 -15   1   5    196.43    222.68     52.63 o
 -14   1   5    650.73    554.67     60.73 o
 -13   1   5    515.22    473.70     56.68 o
 -12   1   5    922.02    874.52     89.07 o
 -11   1   5    713.54    749.01     64.78 o
 -10   1   5    732.35    749.01     64.78 o
  -9   1   5    359.22    360.33     44.54 o
  -8   1   5    196.84    141.71     36.44 o
  -7   1   5      7.38      0.00     28.34 <
  -6   1   5     18.10     16.19     32.39 <
  -5   1   5    146.45    141.71     36.44 o
  -4   1   5    396.11    421.07     52.63 o
  -3   1   5    571.42    615.40     60.73 o
  -2   1   5    955.04    923.10     72.88 o
  -1   1   5    634.78    583.01     56.68 o
   0   1   5    835.65    720.67     60.73 o
   1   1   5    524.64    408.92     48.58 o
   2   1   5    696.65    570.87     56.68 o
   3   1   5    346.58    311.75     44.54 o
   4   1   5    554.25    469.65     52.63 o
   5   1   5    237.82    202.43     40.49 o
   6   1   5    324.73    238.87     40.49 o
   7   1   5     76.59     48.58     32.39 <
   8   1   5     86.32     80.97     32.39 <
   9   1   5      3.99     24.29     28.34 <
  10   1   5      5.64     32.39     28.34 <
  11   1   5    233.14    246.97     40.49 o
  12   1   5    241.65    230.78     44.54 o
  13   1   5    583.93    550.62     56.68 o
  14   1   5    423.09    457.50     48.58 o
  15   1   5    451.65    445.36     56.68 o
  16   1   5    297.76    291.51     44.54 o
  17   1   5     27.75     44.54     28.34 <
  18   1   5     15.87      4.05     24.29 <
  19   1   5    953.42    838.08     72.88 o
  20   1   5     28.83      8.10     28.34 <
  21   1   5      0.14    -12.15     28.34 <
  22   1   5     24.97     28.34     28.34 <
  23   1   5     63.98     -8.10     28.34 <
  24   1   5     33.97     36.44     32.39 <
  25   1   5     72.04    101.22     36.44 <
  26   1   5     31.49     28.34     32.39 <
  27   1   5     25.74     44.54     36.44 <
  28   1   5      0.32    -48.58     28.34 <
  29   1   5      0.84     28.34     36.44 <
  30   1   5     16.80      4.05     32.39 <
  31   1   5     24.47     24.29     32.39 <
  32   1   5     61.39    141.71     44.54 o
  33   1   5     15.17    -12.15     36.44 <
  34   1   5     36.19     76.93     40.49 <
  35   1   5      5.79     64.78     44.54 <
  36   1   5     41.62     20.24     44.54 <
  37   1   5      5.00      0.00     44.54 <
  38   1   5     39.31     89.07     52.63 <
  39   1   5     84.94      8.10     48.58 <
  40   1   5     60.19     28.34     52.63 <
  41   1   5     10.68     28.34     68.83 <
  42   1   5     59.74    -97.17     72.88 <
 -47   2   5     54.52     60.73     76.93 <
 -46   2   5     58.58     93.12     76.93 <
 -45   2   5     15.65      4.05     56.68 <
 -44   2   5    211.76    -12.15     52.63 <
 -43   2   5     98.79    113.36     52.63 <
 -42   2   5     79.63     32.39     60.73 <
 -41   2   5    154.04    137.66     64.78 <
 -40   2   5     69.23    190.29     60.73 o
 -39   2   5    137.05     72.88     56.68 <
 -38   2   5     47.43     97.17     56.68 <
 -37   2   5     34.87     32.39     52.63 <
 -36   2   5      4.88     32.39     56.68 <
 -35   2   5      5.93     64.78     56.68 <
 -34   2   5      1.40     56.68     64.78 <
 -33   2   5      0.28     12.15     64.78 <
 -32   2   5     37.63     80.97     60.73 <
 -31   2   5     17.06     80.97     64.78 <
 -30   2   5     82.76    125.51     64.78 <
 -29   2   5    102.54    125.51     60.73 <
 -28   2   5     59.91     93.12     56.68 <
 -27   2   5     61.02    141.71     60.73 <
 -26   2   5    214.54    149.80     60.73 <
 -25   2   5    140.55     52.63     60.73 <
 -23   2   5    485.56    663.99     97.17 o
 -22   2   5   4272.62   4218.75    364.38 o
 -21   2   5    376.71    283.41     97.17 <
 -20   2   5    237.01    323.90     76.93 o
 -19   2   5    104.03      8.10     60.73 <
 -18   2   5    234.98    287.46     68.83 o
 -17   2   5     37.47    -80.97     52.63 <
 -16   2   5    574.30    510.14     76.93 o
 -15   2   5    393.28    445.36     68.83 o
 -14   2   5    827.10    862.37     93.12 o
 -13   2   5    548.88    558.72     80.97 o
 -12   2   5    582.16    603.26     85.02 o
 -11   2   5    180.96    259.12     60.73 o
 -10   2   5     64.83     44.54     36.44 <
  -9   2   5      4.51     40.49     32.39 <
  -8   2   5    125.44    137.66     44.54 o
  -7   2   5    382.08    425.11     64.78 o
  -6   2   5    920.91   1153.88    121.46 o
  -5   2   5   1042.60   1137.69    117.41 o
  -4   2   5   1698.91   1724.75    153.85 o
  -3   2   5     56.07    206.48     56.68 o
  -2   2   5      0.53     16.19     40.49 <
  -1   2   5    729.19    789.50     93.12 o
   0   2   5     37.26     56.68     40.49 <
   1   2   5     94.05     93.12     40.49 <
   2   2   5      0.09     -4.05     32.39 <
   3   2   5      9.16     28.34     32.39 <
   4   2   5     20.19     -8.10     32.39 <
   5   2   5     26.44      8.10     32.39 <
   6   2   5    163.22    198.39     44.54 o
   7   2   5    241.44    251.02     60.73 o
   8   2   5    732.93    761.16     76.93 o
   9   2   5    711.43    595.16     68.83 o
  10   2   5   1496.07   1558.75    117.41 o
  11   2   5    988.71   1000.03     89.07 o
  12   2   5   1630.60   1647.82    121.46 o
  13   2   5    453.76    437.26     56.68 o
  14   2   5    839.48    753.06     76.93 o
  15   2   5    111.51     89.07     36.44 <
  16   2   5      4.89     56.68     44.54 <
  17   2   5   6429.40   7097.37    396.77 o
  18   2   5   2619.76   3190.38    202.43 o
  20   2   5    375.42    380.58     48.58 o
  21   2   5    124.59     76.93     32.39 <
  22   2   5    301.01    356.29     48.58 o
  23   2   5    178.38    206.48     40.49 o
  24   2   5    114.75    105.27     32.39 o
  25   2   5     39.64     36.44     32.39 <
  26   2   5      7.93     36.44     32.39 <
  27   2   5     18.89     44.54     32.39 <
  28   2   5     35.02     32.39     32.39 <
  29   2   5     20.58     36.44     32.39 <
  30   2   5     59.55      0.00     32.39 <
  31   2   5     21.28     20.24     36.44 <
  32   2   5     28.82    -56.68     32.39 <
  33   2   5      5.01    -40.49     36.44 <
  34   2   5     19.45     60.73     36.44 <
  35   2   5      9.52    -48.58     36.44 <
  36   2   5      1.94      8.10     36.44 <
  37   2   5      0.03     32.39     40.49 <
  38   2   5     26.26     28.34     40.49 <
  39   2   5     82.19     56.68     40.49 <
  40   2   5     23.10     48.58     52.63 <
  41   2   5      8.31    -12.15     52.63 <
  42   2   5      9.87    -72.88     72.88 <
 -47   3   5     37.69    145.75    109.32 <
 -46   3   5     17.85     32.39     68.83 <
 -45   3   5     34.27    -48.58     64.78 <
 -44   3   5    115.18     12.15     60.73 <
 -43   3   5      4.50     -8.10     48.58 <
 -42   3   5      0.90      8.10     44.54 <
 -41   3   5      7.40     -8.10     52.63 <
 -40   3   5     25.63      8.10     48.58 <
 -39   3   5     32.91     -4.05     48.58 <
 -38   3   5     49.09     -8.10     52.63 <
 -37   3   5     49.62     85.02     56.68 <
 -36   3   5     22.58     89.07     52.63 <
 -35   3   5     42.68     20.24     48.58 <
 -34   3   5      2.08      4.05     60.73 <
 -33   3   5      4.83     64.78     60.73 <
 -32   3   5      0.25     16.19     68.83 <
 -31   3   5     11.60    105.27     80.97 <
 -30   3   5     38.26    -28.34     80.97 <
 -29   3   5     82.36    190.29     85.02 <
 -28   3   5     35.58     60.73     80.97 <
 -27   3   5     61.91    174.09     85.02 <
 -26   3   5     10.45    129.56     80.97 <
 -25   3   5     67.17    295.55    105.27 <
 -24   3   5     16.59     -4.05     56.68 <
 -23   3   5    219.73    372.48     72.88 o
 -22   3   5    238.53    251.02     68.83 o
 -21   3   5    142.09    166.00     52.63 o
 -20   3   5    149.20    226.73     68.83 o
 -19   3   5    195.65    222.68     60.73 o
 -18   3   5     69.14     64.78     48.58 <
 -17   3   5     49.25     32.39     44.54 <
 -16   3   5      1.47    -44.54     40.49 <
 -15   3   5      1.38     -8.10     36.44 <
 -14   3   5    112.84    226.73     48.58 o
 -13   3   5    276.48    315.80     48.58 o
 -12   3   5    499.98    538.48     60.73 o
 -11   3   5    740.48    793.55     72.88 o
 -10   3   5    905.76   1032.42     80.97 o
  -9   3   5    747.00    850.23     72.88 o
  -8   3   5    712.26    769.25     68.83 o
  -7   3   5    393.25    331.99     48.58 o
  -6   3   5    325.26    340.09     48.58 o
  -5   3   5     97.74    113.36     32.39 o
  -4   3   5     53.79     89.07     32.39 <
  -3   3   5      0.00     -8.10     28.34 <
  -2   3   5     34.42      0.00     28.34 <
  -1   3   5    132.56     44.54     32.39 <
   0   3   5    190.51    222.68     36.44 o
   1   3   5    241.70    242.92     40.49 o
   3   3   5    350.54    259.12     40.49 o
   4   3   5    329.89    255.07     40.49 o
   5   3   5    176.21    145.75     32.39 o
   6   3   5    127.96    137.66     32.39 o
   7   3   5      5.23     12.15     24.29 <
   8   3   5     13.46     36.44     28.34 <
   9   3   5    188.25    230.78     40.49 o
  10   3   5    389.06    493.94     52.63 o
  11   3   5    832.08    943.35     72.88 o
  12   3   5    929.24    967.64     76.93 o
  13   3   5   1328.62   1340.12    105.27 o
  14   3   5   1007.84   1072.91     89.07 o
  15   3   5    737.30    971.69    109.32 o
  16   3   5    532.07    607.30     68.83 o
  17   3   5    255.48    340.09     64.78 o
  18   3   5    188.11    133.61     40.49 o
  19   3   5   1023.47   1226.76    101.22 o
  20   3   5    169.32    137.66     40.49 o
  21   3   5     32.34     64.78     32.39 <
  22   3   5     12.76     28.34     32.39 <
  23   3   5    138.66     32.39     32.39 <
  24   3   5    153.65     72.88     36.44 <
  25   3   5    255.63    149.80     40.49 o
  26   3   5    248.09    121.46     40.49 <
  27   3   5    202.78    149.80     44.54 o
  28   3   5    148.68    141.71     40.49 o
  29   3   5    112.91    117.41     40.49 <
  30   3   5     45.54     32.39     36.44 <
  31   3   5     28.41     -4.05     36.44 <
  32   3   5     11.29    -36.44     36.44 <
  33   3   5     12.53     56.68     36.44 <
  34   3   5      1.08    -36.44     32.39 <
  35   3   5      5.94     40.49     36.44 <
  36   3   5     16.16    -12.15     44.54 <
  37   3   5     15.66    -40.49     40.49 <
  38   3   5    224.11     60.73     48.58 <
  39   3   5    133.61     32.39     44.54 <
  40   3   5     24.11    -36.44     44.54 <
  41   3   5     86.85     16.19     52.63 <
  42   3   5    101.69    -68.83     72.88 <
 -46   4   5      2.42     16.19     56.68 <
 -45   4   5    195.53    153.85     68.83 <
 -44   4   5     88.66     24.29     56.68 <
 -43   4   5    109.89    -24.29     56.68 <
 -42   4   5     57.08    -20.24     52.63 <
 -41   4   5      7.50      0.00     40.49 <
 -40   4   5     14.77      8.10     48.58 <
 -39   4   5      8.39    -44.54     44.54 <
 -38   4   5      1.89     20.24     48.58 <
 -37   4   5      0.76     80.97     48.58 <
 -36   4   5      7.28     48.58     44.54 <
 -35   4   5      1.16     24.29     44.54 <
 -34   4   5      0.04     44.54     48.58 <
 -33   4   5      1.75    -32.39     40.49 <
 -32   4   5      2.70     44.54     44.54 <
 -31   4   5     17.97     20.24     44.54 <
 -30   4   5      4.86     68.83     48.58 <
 -29   4   5     29.71    -20.24     44.54 <
 -28   4   5      0.43    -20.24     44.54 <
 -27   4   5     49.43     60.73     48.58 <
 -26   4   5    256.48    291.51     72.88 o
 -25   4   5    122.08     -4.05     68.83 <
 -24   4   5     52.40      0.00     76.93 <
 -23   4   5     32.46     36.44     93.12 <
 -22   4   5     60.32    182.19     97.17 <
 -21   4   5    282.12    307.70     72.88 o
 -20   4   5    361.68    279.36    101.22 <
 -19   4   5    117.69    137.66     44.54 o
 -18   4   5     65.13     52.63     40.49 <
 -17   4   5      5.08     56.68     40.49 <
 -16   4   5     12.26     56.68     36.44 <
 -15   4   5     23.70    105.27     48.58 <
 -14   4   5    122.58    153.85     48.58 o
 -13   4   5    121.12    206.48     44.54 o
 -12   4   5    286.28    311.75     48.58 o
 -11   4   5    209.52    275.31     44.54 o
 -10   4   5    259.76    327.95     48.58 o
  -9   4   5    114.39    161.95     40.49 o
  -8   4   5     88.43    153.85     40.49 o
  -7   4   5      7.62     -4.05     28.34 <
  -6   4   5     28.65     89.07     32.39 <
  -5   4   5     53.14     85.02     32.39 <
  -4   4   5    639.64    761.16     89.07 o
  -3   4   5   2483.37   3222.77    174.09 o
  -2   4   5   1122.28   1493.97     97.17 o
  -1   4   5     49.96    113.36     44.54 <
   0   4   5    187.84    170.04     36.44 o
   1   4   5      3.76      0.00     28.34 <
   2   4   5     90.75    105.27     32.39 o
   3   4   5      4.60      4.05     24.29 <
   4   4   5     74.45     68.83     28.34 <
   5   4   5     20.51    -16.19     24.29 <
   6   4   5     94.02     93.12     28.34 o
   7   4   5     23.76      8.10     24.29 <
   8   4   5     62.83     36.44     24.29 <
   9   4   5      1.90     -8.10     24.29 <
  10   4   5      6.62     16.19     24.29 <
  11   4   5     18.97    -16.19     24.29 <
  12   4   5     19.89     28.34     28.34 <
  13   4   5    169.44    170.04     32.39 o
  14   4   5    407.14    554.67     52.63 o
  15   4   5    803.11    951.45     72.88 o
  16   4   5    783.67    862.37     68.83 o
  17   4   5    187.35    174.09     36.44 o
  18   4   5    252.37    502.04     60.73 o
  19   4   5      2.02     -8.10     28.34 <
  20   4   5    154.41    153.85     40.49 o
  21   4   5    217.15    279.36     52.63 o
  22   4   5     79.01     20.24     36.44 <
  23   4   5     12.36     20.24     32.39 <
  24   4   5      4.66     44.54     32.39 <
  25   4   5      9.05      4.05     28.34 <
  26   4   5      5.62     24.29     28.34 <
  27   4   5      3.09     -4.05     32.39 <
  28   4   5      0.89     12.15     32.39 <
  29   4   5      0.56    -16.19     32.39 <
  30   4   5      1.02     28.34     32.39 <
  31   4   5      4.02     28.34     32.39 <
  32   4   5      1.89      4.05     32.39 <
  33   4   5      8.50     28.34     32.39 <
  34   4   5     14.53     52.63     32.39 <
  35   4   5     19.35     68.83     36.44 <
  36   4   5      0.39     36.44     32.39 <
  37   4   5      0.22      4.05     36.44 <
  38   4   5    239.04     60.73     48.58 <
  39   4   5     25.12     -8.10     48.58 <
  40   4   5    184.83    -80.97     48.58 <
  41   4   5     23.39    -44.54     48.58 <
 -43   5   5     29.66      0.00     56.68 <
 -42   5   5      1.07    -40.49     44.54 <
 -41   5   5      3.72     -8.10     48.58 <
 -39   5   5      0.05    -48.58     56.68 <
 -38   5   5      3.76    -80.97     36.44 <
 -37   5   5      6.53     12.15     40.49 <
 -36   5   5      3.64      8.10     44.54 <
 -35   5   5     16.25     44.54     40.49 <
 -34   5   5      0.37    -44.54     40.49 <
 -33   5   5      1.33     12.15     40.49 <
 -32   5   5      0.36     56.68     40.49 <
 -31   5   5      0.55     28.34     36.44 <
 -30   5   5      0.54    -32.39     36.44 <
 -29   5   5      8.00     80.97     44.54 <
 -28   5   5      3.84     -8.10     52.63 <
 -27   5   5      0.81     36.44     52.63 <
 -26   5   5      0.04     72.88     60.73 <
 -25   5   5      0.00    -20.24     52.63 <
 -24   5   5     19.57      4.05     52.63 <
 -23   5   5     65.98    190.29     36.44 o
 -22   5   5     44.90     40.49     60.73 <
 -21   5   5      3.78     12.15     36.44 <
 -20   5   5      0.23     -8.10     36.44 <
 -19   5   5      0.06    -20.24     36.44 <
 -18   5   5      2.44     16.19     32.39 <
 -17   5   5      2.28     60.73     32.39 <
 -16   5   5     30.76     40.49     32.39 <
 -15   5   5     31.84     44.54     36.44 <
 -14   5   5    117.70    141.71     36.44 o
 -13   5   5     65.64     64.78     32.39 <
 -12   5   5    134.58     85.02     36.44 <
 -11   5   5     57.16     68.83     32.39 <
 -10   5   5     42.75     24.29     40.49 <
  -9   5   5      0.56    -44.54     32.39 <
  -8   5   5      9.89    -16.19     28.34 <
  -7   5   5     59.17    129.56     36.44 o
  -6   5   5    155.04    255.07     40.49 o
  -5   5   5    298.65    263.17     40.49 o
  -4   5   5    361.46    437.26     48.58 o
  -3   5   5    310.17    388.67     48.58 o
  -2   5   5    267.84    327.95     44.54 o
  -1   5   5    107.31    218.63     36.44 o
   0   5   5     57.28     60.73     28.34 <
   1   5   5      3.17     28.34     24.29 <
   2   5   5      0.07     16.19     24.29 <
   3   5   5     19.60    -12.15     24.29 <
   4   5   5      7.31     16.19     24.29 <
   5   5   5      5.00      0.00     24.29 <
   6   5   5      0.10     -8.10     20.24 <
   7   5   5      1.75      4.05     20.24 <
   8   5   5     32.89     16.19     24.29 <
   9   5   5     30.58     36.44     24.29 <
  10   5   5     62.68     44.54     24.29 <
  11   5   5     14.54    -20.24     20.24 <
  12   5   5      5.88    -12.15     24.29 <
  13   5   5      1.64     -4.05     24.29 <
  14   5   5      6.87     -4.05     24.29 <
  15   5   5     23.40      8.10     24.29 <
  16   5   5     12.71     16.19     24.29 <
  17   5   5     24.81    -24.29     28.34 <
  18   5   5     26.00     68.83     28.34 <
  19   5   5      8.47      0.00     28.34 <
  20   5   5    115.31     28.34     40.49 <
  21   5   5    140.43     24.29     32.39 <
  22   5   5    132.90    101.22     36.44 <
  23   5   5    102.11     68.83     32.39 <
  24   5   5     51.57     32.39     28.34 <
  25   5   5     31.75     24.29     28.34 <
  26   5   5     19.75     16.19     28.34 <
  27   5   5     17.38    -24.29     36.44 <
  28   5   5      0.04     -4.05     32.39 <
  29   5   5      4.80    -40.49     36.44 <
  30   5   5     10.79     28.34     32.39 <
  31   5   5     33.54    -40.49     32.39 <
  32   5   5     56.66    -20.24     32.39 <
  33   5   5     26.06     44.54     36.44 <
  34   5   5     25.94     20.24     36.44 <
  35   5   5      4.21    -40.49     44.54 <
  36   5   5      0.02     32.39     60.73 <
  37   5   5     11.92     32.39     40.49 <
  38   5   5     19.60    -60.73     68.83 <
 -38   6   5      2.16      0.00     60.73 <
 -37   6   5      0.04    -36.44     40.49 <
 -36   6   5      1.75    -52.63     52.63 <
 -35   6   5      4.91     24.29     36.44 <
 -34   6   5     16.79     16.19     36.44 <
 -33   6   5     22.67    -36.44     36.44 <
 -32   6   5      5.99    -36.44     36.44 <
 -31   6   5     22.27     40.49     36.44 <
 -30   6   5      0.94    -24.29     36.44 <
 -29   6   5      0.06    -32.39     32.39 <
 -28   6   5     19.43    -12.15     32.39 <
 -27   6   5     32.45     -8.10     32.39 <
 -26   6   5      4.53     36.44     36.44 <
 -25   6   5      2.22    -52.63     32.39 <
 -24   6   5   1326.65    591.11    113.36 o
 -23   6   5     68.38     28.34     32.39 <
 -22   6   5    449.38    141.71     56.68 <
 -21   6   5    190.70    137.66     36.44 o
 -20   6   5     46.86    -12.15     28.34 <
 -19   6   5    159.22     36.44     32.39 <
 -18   6   5     10.01     16.19     32.39 <
 -17   6   5      3.30     -8.10     28.34 <
 -16   6   5     37.94     32.39     32.39 <
 -15   6   5     47.09      8.10     28.34 <
 -14   6   5     98.40    113.36     32.39 o
 -13   6   5     51.56     40.49     24.29 <
 -12   6   5     36.59     24.29     28.34 <
 -11   6   5     11.48    -16.19     24.29 <
 -10   6   5      2.22     -8.10     24.29 <
  -9   6   5      0.66    -24.29     24.29 <
  -8   6   5      0.06      8.10     28.34 <
  -7   6   5     26.19     64.78     36.44 <
  -6   6   5    149.16     76.93     36.44 <
  -5   6   5    204.63    145.75     40.49 o
  -4   6   5    205.97    153.85     40.49 o
  -3   6   5     27.13     16.19     32.39 <
  -2   6   5     62.38     32.39     32.39 <
  -1   6   5     13.22     16.19     28.34 <
   0   6   5     50.38     40.49     32.39 <
   1   6   5     17.27     40.49     28.34 <
   2   6   5      1.30    -32.39     28.34 <
   3   6   5     13.86    -20.24     28.34 <
   4   6   5     53.17    -12.15     24.29 <
   5   6   5     62.65     32.39     20.24 <
   6   6   5     83.33     16.19     20.24 <
   7   6   5     62.13     32.39     20.24 <
   8   6   5     31.68    -32.39     16.19 <
   9   6   5      9.88      0.00     16.19 <
  10   6   5      3.07     20.24     20.24 <
  11   6   5     14.88      4.05     20.24 <
  12   6   5    120.43     28.34     20.24 <
  13   6   5    105.27    101.22     24.29 o
  14   6   5    275.61    129.56     28.34 o
  15   6   5     43.11     36.44     24.29 <
  16   6   5    153.15     28.34     24.29 <
  18   6   5    263.80    101.22     32.39 o
  20   6   5    180.79    133.61     32.39 o
  21   6   5    333.77    251.02     48.58 o
  22   6   5    308.12    157.90     36.44 o
  23   6   5    197.77     89.07     32.39 <
  24   6   5     63.53    -20.24     28.34 <
  25   6   5     16.82      8.10     28.34 <
  26   6   5      0.04     24.29     28.34 <
  27   6   5     12.92     44.54     28.34 <
  28   6   5     23.22      4.05     28.34 <
  29   6   5     16.87    -16.19     28.34 <
  30   6   5     30.28      0.00     28.34 <
  31   6   5     18.92     12.15     32.39 <
  32   6   5     18.63     16.19     44.54 <
 -28   7   5      4.57    -32.39    125.51 <
 -26   7   5      0.11   -105.27     68.83 <
 -25   7   5     18.80    -44.54     44.54 <
 -24   7   5     12.90     32.39     48.58 <
 -23   7   5    111.34      8.10     48.58 <
 -22   7   5    156.32    -28.34     48.58 <
 -21   7   5    106.35     68.83     52.63 <
 -20   7   5     87.71     -8.10     48.58 <
 -19   7   5     76.16      4.05     44.54 <
 -18   7   5     26.18      4.05     28.34 <
 -17   7   5      6.85      8.10     20.24 <
 -16   7   5      0.03      8.10     20.24 <
 -15   7   5      1.07      0.00     16.19 <
 -14   7   5     21.24      4.05     16.19 <
 -13   7   5     61.99      0.00     20.24 <
 -12   7   5     83.12    -16.19     36.44 <
 -11   7   5    130.93    -16.19     44.54 <
 -10   7   5    122.87     24.29     48.58 <
  -9   7   5     79.47     24.29     44.54 <
  -8   7   5     55.59      8.10     44.54 <
  -7   7   5     23.65     36.44     44.54 <
  -6   7   5      6.95    -60.73     40.49 <
  -5   7   5      0.84     72.88     48.58 <
  -4   7   5      3.14    -44.54     32.39 <
  -3   7   5      5.52    -12.15     36.44 <
  -2   7   5     13.85    -12.15     32.39 <
  -1   7   5     22.25     -8.10     36.44 <
   0   7   5     19.41     32.39     40.49 <
   1   7   5     12.17    -48.58     36.44 <
   2   7   5     21.01     40.49     36.44 <
   3   7   5     28.46      4.05     36.44 <
   4   7   5     32.04     16.19     36.44 <
   5   7   5     33.38     28.34     32.39 <
   6   7   5     41.76     56.68     40.49 <
   7   7   5     27.41    -36.44     36.44 <
   8   7   5     19.98     48.58     40.49 <
   9   7   5      2.98     -8.10     24.29 <
  10   7   5      1.26     12.15     24.29 <
  11   7   5     18.52     52.63     28.34 <
  12   7   5     53.33     32.39     28.34 <
  13   7   5    123.53     40.49     32.39 <
  14   7   5    111.85     12.15     36.44 <
  15   7   5     79.05    -24.29     40.49 <
  16   7   5     70.16      0.00     32.39 <
  17   7   5     27.59    -20.24     36.44 <
  18   7   5      5.31      4.05     36.44 <
  19   7   5     65.87     -4.05     40.49 <
  20   7   5     11.07      4.05     40.49 <
  21   7   5      0.36     20.24     52.63 <
  23   7   5     58.63     24.29     52.63 <
 -12   8   5     28.79     12.15     97.17 <
 -10   8   5     18.75    -68.83     80.97 <
  -9   8   5      1.09    -76.93     85.02 <
  -7   8   5     34.35     36.44     80.97 <
  -6   8   5     32.61    -85.02     68.83 <
  -3   8   5    238.59    -12.15     89.07 <
  -1   8   5     28.40    -36.44     85.02 <
   0   8   5     63.14    -20.24     68.83 <
   2   8   5     16.41     -8.10     52.63 <
   3   8   5      0.03     -4.05     52.63 <
   4   8   5      0.23     20.24     56.68 <
   5   8   5      9.57      0.00     52.63 <
   6   8   5      4.35    -24.29     52.63 <
   7   8   5     10.77    -72.88     52.63 <
   8   8   5      1.18      0.00     52.63 <
 -43   0   6     91.15    149.80    121.46 <
 -42   0   6     87.72    -40.49     85.02 <
 -41   0   6     29.85     44.54     89.07 <
 -40   0   6     13.74    -32.39     76.93 <
 -39   0   6      5.61     72.88     76.93 <
 -38   0   6      0.17      8.10     76.93 <
 -37   0   6      3.54     85.02     76.93 <
 -36   0   6      2.94    -85.02     68.83 <
 -35   0   6      4.15     72.88     76.93 <
 -34   0   6     13.35    -52.63     60.73 <
 -33   0   6      0.01      0.00     64.78 <
 -32   0   6     38.04     44.54     76.93 <
 -31   0   6      0.88    -32.39     80.97 <
 -30   0   6     86.68    182.19     89.07 <
 -29   0   6      4.33     44.54     85.02 <
 -28   0   6     65.46     56.68     85.02 <
 -27   0   6     35.37     44.54    105.27 <
 -26   0   6     62.19    157.90    105.27 <
 -25   0   6   1273.43   1550.65    210.53 o
 -24   0   6  13718.30  13676.50    939.30 o
 -23   0   6    989.20    591.11    121.46 o
 -22   0   6    704.46    429.16    101.22 o
 -21   0   6      2.03     -4.05     60.73 <
 -20   0   6    447.62    283.41     89.07 o
 -19   0   6     63.07    129.56     76.93 <
 -18   0   6    636.10    647.79    117.41 o
 -17   0   6    203.27     97.17     68.83 <
 -16   0   6    494.95    570.87    101.22 o
 -15   0   6     77.14     89.07     60.73 <
 -14   0   6     51.11     60.73     56.68 <
 -13   0   6     53.65     93.12     56.68 <
 -12   0   6    162.19    105.27     56.68 <
 -11   0   6    705.71    692.33    101.22 o
 -10   0   6    889.81    789.50    101.22 o
  -9   0   6   1372.83   1408.95    145.75 o
  -8   0   6   1166.99   1348.22    141.71 o
  -7   0   6   1013.09    919.05    113.36 o
  -6   0   6    505.62    497.99     80.97 o
  -5   0   6    473.42    441.31     76.93 o
  -4   0   6     79.37     56.68     48.58 <
  -3   0   6   1108.99    862.37    105.27 o
  -2   0   6    260.07    497.99     80.97 o
  -1   0   6      3.57     16.19     36.44 <
   0   0   6     50.60     32.39     40.49 <
   1   0   6     10.82     60.73     44.54 <
   2   0   6     58.45     89.07     44.54 <
   3   0   6     74.53     89.07     48.58 <
   4   0   6    117.26    109.32     48.58 <
   5   0   6    138.57    105.27     52.63 <
   6   0   6    155.33    117.41     48.58 <
   7   0   6     48.78    -32.39     36.44 <
   8   0   6      4.37     -4.05     36.44 <
   9   0   6      8.10      0.00     44.54 <
  10   0   6    130.25    194.34     60.73 o
  11   0   6    158.25    121.46     48.58 <
  12   0   6    367.64    376.53     72.88 o
  13   0   6    132.38     93.12     48.58 <
  14   0   6    412.74    340.09     68.83 o
  15   0   6     47.36     44.54     40.49 <
  16   0   6    135.68     97.17     48.58 <
  17   0   6   9438.08   9911.22    659.94 o
  18   0   6    111.21    222.68     60.73 o
  19   0   6   5686.44   5838.23    417.02 o
  20   0   6     92.54     60.73     52.63 <
  21   0   6    248.16    251.02     64.78 o
  22   0   6      7.12      8.10     44.54 <
  23   0   6     41.76    113.36     52.63 <
  24   0   6      4.62    -12.15     40.49 <
  25   0   6      5.60      8.10     44.54 <
  26   0   6     11.36    -16.19     40.49 <
  27   0   6     23.44     -8.10     48.58 <
  28   0   6      4.62    -44.54     44.54 <
  29   0   6      0.68    -20.24     48.58 <
  30   0   6      2.58     52.63     52.63 <
  31   0   6      0.55     32.39     48.58 <
  32   0   6     11.26     16.19     48.58 <
  33   0   6      9.07     16.19     48.58 <
  34   0   6      8.21    117.41     64.78 <
  35   0   6      0.02    -16.19     52.63 <
  36   0   6     40.31      8.10     52.63 <
  37   0   6      0.67      8.10     76.93 <
 -43   1   6     28.04    153.85     97.17 <
 -42   1   6     34.31      8.10     68.83 <
 -41   1   6     71.68      4.05     60.73 <
 -40   1   6     77.44    113.36     56.68 <
 -39   1   6     65.91     60.73     56.68 <
 -38   1   6     56.16     40.49     56.68 <
 -37   1   6     24.85     72.88     56.68 <
 -36   1   6      8.02     64.78     56.68 <
 -35   1   6     16.50      4.05     56.68 <
 -34   1   6      2.49    -44.54     52.63 <
 -33   1   6      5.59     36.44     56.68 <
 -32   1   6      0.89    -36.44     52.63 <
 -31   1   6      0.40     -8.10     56.68 <
 -30   1   6      8.00    -85.02     56.68 <
 -29   1   6      0.56     24.29     56.68 <
 -28   1   6      0.10      8.10     64.78 <
 -27   1   6      1.32      8.10     60.73 <
 -26   1   6      0.33    117.41     89.07 <
 -25   1   6     11.14     32.39     64.78 <
 -24   1   6    158.00    170.04     68.83 <
 -23   1   6     81.41     36.44     56.68 <
 -22   1   6      6.30    -52.63     44.54 <
 -21   1   6      0.06     32.39     60.73 <
 -20   1   6      1.62    -24.29     48.58 <
 -19   1   6     12.68     44.54     52.63 <
 -18   1   6    125.88    129.56     52.63 <
 -17   1   6    161.79    137.66     52.63 <
 -16   1   6    370.70    360.33     64.78 o
 -15   1   6    367.14    534.43     68.83 o
 -14   1   6    728.62    744.96     76.93 o
 -13   1   6    474.65    587.06     68.83 o
 -12   1   6    526.08    542.53     64.78 o
 -11   1   6    250.70    251.02     48.58 o
 -10   1   6    118.90    109.32     36.44 o
  -9   1   6      1.98     36.44     36.44 <
  -8   1   6     64.41    105.27     36.44 <
  -7   1   6    384.72    315.80     48.58 o
  -6   1   6    441.20    372.48     52.63 o
  -5   1   6    731.70    635.65     68.83 o
  -4   1   6    522.07    534.43     60.73 o
  -3   1   6    575.95    550.62     60.73 o
  -2   1   6    307.17    279.36     48.58 o
  -1   1   6     75.89     48.58     28.34 <
   0   1   6      0.68      8.10     24.29 <
   1   1   6     69.30     64.78     32.39 <
   2   1   6    130.88    109.32     32.39 o
   3   1   6    217.10    178.14     40.49 o
   4   1   6    187.37    161.95     40.49 o
   5   1   6    178.78     93.12     36.44 <
   6   1   6     60.17      0.00     28.34 <
   7   1   6     44.64     24.29     32.39 <
   8   1   6      8.20     28.34     28.34 <
   9   1   6      6.17     44.54     32.39 <
  10   1   6      0.52     -8.10     28.34 <
  11   1   6      4.96    -40.49     28.34 <
  12   1   6      0.87     24.29     28.34 <
  13   1   6      7.43     16.19     32.39 <
  14   1   6     28.00      0.00     32.39 <
  15   1   6     46.18     60.73     36.44 <
  16   1   6    106.83    117.41     40.49 <
  17   1   6    428.72    356.29     56.68 o
  18   1   6     94.11    101.22     44.54 <
  19   1   6     78.47     36.44     36.44 <
  20   1   6     57.36     48.58     40.49 <
  21   1   6      7.67     20.24     36.44 <
  22   1   6    111.89    137.66     44.54 o
  23   1   6     65.12     93.12     44.54 <
  24   1   6     77.07    129.56     44.54 <
  25   1   6     74.71     40.49     40.49 <
  26   1   6     62.91     68.83     44.54 <
  27   1   6     28.27     72.88     44.54 <
  28   1   6     16.51    -16.19     36.44 <
  29   1   6      0.12     -8.10     36.44 <
  30   1   6      1.14    -24.29     32.39 <
  31   1   6     28.41     -8.10     36.44 <
  32   1   6     40.05    -16.19     36.44 <
  33   1   6     53.23    125.51     44.54 <
  34   1   6     54.38    -20.24     36.44 <
  35   1   6     51.40     48.58     40.49 <
  36   1   6     64.34     28.34     48.58 <
  37   1   6     32.57      8.10     72.88 <
 -44   2   6      1.74    -20.24     89.07 <
 -43   2   6     45.23    137.66     76.93 <
 -42   2   6      0.21     60.73     68.83 <
 -41   2   6     14.05    -93.12     60.73 <
 -40   2   6      0.10    -28.34     60.73 <
 -39   2   6      6.28     28.34     52.63 <
 -38   2   6      5.79     85.02     52.63 <
 -37   2   6     10.18    -97.17     52.63 <
 -36   2   6      6.05     40.49     52.63 <
 -35   2   6      0.38     16.19     52.63 <
 -34   2   6      0.01     44.54     52.63 <
 -33   2   6      0.50      8.10     52.63 <
 -32   2   6      3.56    -72.88     52.63 <
 -31   2   6      3.86     -8.10     52.63 <
 -30   2   6      1.99     16.19     48.58 <
 -29   2   6      1.80     56.68     64.78 <
 -28   2   6      9.98    117.41     64.78 <
 -27   2   6    126.59    186.24     68.83 <
 -26   2   6    291.05    295.55     76.93 o
 -25   2   6    488.46    417.02     97.17 o
 -24   2   6     39.75     -4.05     68.83 <
 -23   2   6     37.34     76.93     60.73 <
 -22   2   6     12.35     12.15     56.68 <
 -21   2   6    182.50     68.83     56.68 <
 -20   2   6    229.96    133.61     56.68 <
 -19   2   6    299.89    194.34     76.93 <
 -18   2   6    263.04    234.82     56.68 o
 -17   2   6    154.48    166.00     48.58 o
 -16   2   6     94.31    105.27     44.54 <
 -15   2   6     39.02     52.63     40.49 <
 -14   2   6     20.02     44.54     40.49 <
 -13   2   6      1.96    -64.78     32.39 <
 -12   2   6      7.98     -8.10     36.44 <
 -11   2   6     96.14    141.71     40.49 o
 -10   2   6    101.33     64.78     40.49 <
  -9   2   6    264.92    331.99     52.63 o
  -8   2   6    164.84    101.22     40.49 <
  -7   2   6    303.05    238.87     44.54 o
  -6   2   6     95.74     16.19     32.39 <
  -5   2   6    199.03    230.78     52.63 o
  -4   2   6    172.51    129.56     48.58 <
  -3   2   6    376.66    344.14     60.73 o
  -2   2   6    711.58   1182.22    109.32 o
  -1   2   6      2.94    153.85     48.58 o
   0   2   6      5.35    -16.19     28.34 <
   1   2   6     20.53      8.10     28.34 <
   2   2   6     37.06     16.19     28.34 <
   3   2   6     14.96     36.44     32.39 <
   4   2   6      4.32     -4.05     32.39 <
   5   2   6      0.46    -36.44     28.34 <
   6   2   6      4.02    -24.29     28.34 <
   7   2   6     17.44     -8.10     28.34 <
   8   2   6     23.53    -32.39     28.34 <
   9   2   6     43.85     64.78     32.39 <
  10   2   6     38.49     -4.05     28.34 <
  11   2   6     59.24     32.39     32.39 <
  12   2   6     40.84     89.07     32.39 <
  13   2   6    100.74     89.07     32.39 <
  14   2   6    250.21    178.14     40.49 o
  15   2   6    489.44    457.50     56.68 o
  16   2   6    621.22    684.23     68.83 o
  17   2   6    340.68    396.77     52.63 o
  18   2   6      0.09      8.10     28.34 <
  19   2   6     75.38    109.32     36.44 o
  20   2   6     22.37     97.17     32.39 o
  21   2   6      3.10    -20.24     28.34 <
  22   2   6      4.51     36.44     32.39 <
  23   2   6      4.10     32.39     32.39 <
  24   2   6     35.43     36.44     32.39 <
  25   2   6     18.86     68.83     36.44 <
  26   2   6     17.28     36.44     36.44 <
  27   2   6      1.31     -4.05     32.39 <
  28   2   6      0.07     36.44     36.44 <
  29   2   6      8.68     -8.10     36.44 <
  30   2   6      9.41      8.10     40.49 <
  31   2   6     23.24     -4.05     40.49 <
  32   2   6     21.60    -12.15     36.44 <
  33   2   6     26.01     60.73     40.49 <
  34   2   6      6.14     28.34     40.49 <
  35   2   6      3.79     44.54     44.54 <
  36   2   6      0.00    -40.49     48.58 <
  37   2   6      0.41      8.10     52.63 <
  38   2   6     49.28     85.02     89.07 <
 -44   3   6     29.48     36.44     89.07 <
 -41   3   6      0.02     93.12    125.51 <
 -40   3   6      7.91    -56.68     60.73 <
 -39   3   6      9.57    -16.19     64.78 <
 -38   3   6     22.11    -64.78     56.68 <
 -37   3   6     14.28    -48.58     52.63 <
 -36   3   6     12.01    -28.34     64.78 <
 -35   3   6     33.53     56.68     64.78 <
 -34   3   6      0.79    -64.78     64.78 <
 -33   3   6      6.79     12.15     76.93 <
 -32   3   6      0.05    -68.83     72.88 <
 -31   3   6      0.01      4.05     76.93 <
 -30   3   6      0.81    145.75     85.02 <
 -29   3   6      4.48    -56.68     60.73 <
 -28   3   6      0.01    -60.73     56.68 <
 -27   3   6      0.10     -8.10     60.73 <
 -26   3   6      3.91    -60.73     44.54 <
 -25   3   6      0.17     20.24     52.63 <
 -24   3   6     42.01    121.46     52.63 <
 -23   3   6    115.25     56.68     48.58 <
 -22   3   6     76.19     40.49     48.58 <
 -21   3   6     33.30    -40.49     56.68 <
 -20   3   6     22.51     56.68     52.63 <
 -19   3   6     13.58     97.17     52.63 <
 -18   3   6      0.58      0.00     44.54 <
 -17   3   6      0.57     36.44     48.58 <
 -16   3   6      9.99    -32.39     36.44 <
 -15   3   6     10.52      4.05     36.44 <
 -14   3   6     81.18     16.19     36.44 <
 -13   3   6     25.41     -8.10     40.49 <
 -12   3   6     98.06     36.44     40.49 <
 -11   3   6     28.58      4.05     40.49 <
 -10   3   6     43.38     36.44     40.49 <
  -9   3   6      1.58     12.15     32.39 <
  -8   3   6      5.33      8.10     32.39 <
  -7   3   6      7.31     28.34     32.39 <
  -6   3   6      5.05     20.24     32.39 <
  -5   3   6     42.49     56.68     36.44 <
  -4   3   6     31.18     28.34     32.39 <
  -3   3   6     91.44     36.44     36.44 <
  -2   3   6     98.75     60.73     36.44 <
  -1   3   6     77.49     32.39     36.44 <
   0   3   6    103.51     80.97     36.44 <
   1   3   6    121.44    109.32     36.44 o
   2   3   6    161.94    202.43     40.49 o
   3   3   6    122.63    117.41     36.44 o
   4   3   6    196.54    161.95     44.54 o
   5   3   6    139.05    105.27     40.49 <
   6   3   6    137.74    109.32     32.39 o
   7   3   6     72.12     93.12     32.39 <
   8   3   6     45.96     60.73     32.39 <
   9   3   6      1.42      4.05     28.34 <
  10   3   6      0.01    -24.29     24.29 <
  11   3   6     81.32     44.54     32.39 <
  12   3   6    105.19     89.07     32.39 <
  13   3   6    232.36    222.68     40.49 o
  14   3   6    142.79    170.04     40.49 o
  15   3   6    154.82    137.66     36.44 o
  16   3   6     34.91      4.05     28.34 <
  17   3   6     96.48     20.24     32.39 <
  18   3   6    102.80     72.88     40.49 <
  19   3   6      1.36      4.05     32.39 <
  20   3   6    206.75    149.80     44.54 o
  21   3   6    130.32    113.36     40.49 <
  22   3   6    166.38    113.36     40.49 <
  23   3   6     45.68     24.29     36.44 <
  24   3   6      3.54    -36.44     44.54 <
  25   3   6      7.10     24.29     48.58 <
  26   3   6     32.90     -8.10     48.58 <
  27   3   6     67.21    133.61     60.73 <
  28   3   6    133.94    166.00     60.73 <
  29   3   6    160.25    206.48     48.58 o
  30   3   6    128.45     72.88     44.54 <
  31   3   6    158.10     93.12     40.49 <
  32   3   6    111.80    117.41     44.54 <
  33   3   6     50.36    -20.24     36.44 <
  34   3   6     23.45     36.44     48.58 <
  35   3   6      2.35     16.19     48.58 <
  36   3   6      0.18    -28.34     60.73 <
  37   3   6      8.21    -40.49     68.83 <
  38   3   6     19.68    -48.58     64.78 <
 -43   4   6     39.50     28.34     76.93 <
 -42   4   6     65.90     32.39     64.78 <
 -41   4   6     52.54    -56.68     64.78 <
 -40   4   6     23.57     -8.10     52.63 <
 -39   4   6     16.86     72.88     56.68 <
 -38   4   6      0.01    -24.29     48.58 <
 -37   4   6     11.18     20.24     48.58 <
 -36   4   6     37.24   -101.22     56.68 <
 -35   4   6     61.52     56.68     48.58 <
 -34   4   6    120.74     80.97     44.54 <
 -33   4   6     90.68    125.51     48.58 <
 -32   4   6     36.43     48.58     44.54 <
 -31   4   6     70.44     64.78     44.54 <
 -30   4   6      0.19    -20.24     40.49 <
 -29   4   6      0.25      4.05     44.54 <
 -28   4   6    111.75    105.27     48.58 <
 -27   4   6     44.22    105.27     40.49 <
 -26   4   6    127.89     97.17     48.58 <
 -25   4   6     53.15    -20.24     52.63 <
 -23   4   6    817.11    696.38     93.12 o
 -22   4   6    502.01    340.09     68.83 o
 -21   4   6      0.50     56.68     40.49 <
 -20   4   6     42.79     44.54     40.49 <
 -19   4   6     10.06     20.24     36.44 <
 -18   4   6     29.16    -40.49     40.49 <
 -17   4   6      0.05    -52.63     36.44 <
 -16   4   6     41.69      8.10     44.54 <
 -15   4   6      7.09      4.05     40.49 <
 -14   4   6     27.97     72.88     40.49 <
 -13   4   6      0.69    -56.68     32.39 <
 -12   4   6      0.99    -24.29     32.39 <
 -11   4   6      6.06    101.22     36.44 <
 -10   4   6      5.65     52.63     44.54 <
  -9   4   6      9.36      4.05     32.39 <
  -8   4   6      1.57    -32.39     32.39 <
  -7   4   6     16.89     16.19     32.39 <
  -6   4   6     35.18     20.24     36.44 <
  -5   4   6    100.59     93.12     40.49 <
  -4   4   6     51.70     -8.10     32.39 <
  -3   4   6      0.08     20.24     32.39 <
  -2   4   6      1.78     36.44     36.44 <
  -1   4   6      2.94    -28.34     28.34 <
   0   4   6     39.31     28.34     32.39 <
   1   4   6     14.55    -28.34     28.34 <
   2   4   6      8.29      8.10     28.34 <
   3   4   6      1.87     16.19     32.39 <
   4   4   6      6.75     36.44     36.44 <
   5   4   6     12.82     16.19     28.34 <
   6   4   6     18.64    -20.24     28.34 <
   7   4   6      2.17     -4.05     28.34 <
   8   4   6      0.34      8.10     32.39 <
   9   4   6      3.76    -16.19     24.29 <
  10   4   6     16.82     16.19     28.34 <
  11   4   6     28.40     32.39     28.34 <
  12   4   6     68.23     80.97     32.39 <
  13   4   6     48.62     36.44     28.34 <
  14   4   6    126.37    161.95     36.44 o
  15   4   6      5.63      8.10     28.34 <
  16   4   6     27.34     40.49     48.58 <
  18   4   6     92.70    101.22     36.44 <
  20   4   6     86.08     56.68     36.44 <
  21   4   6     13.36     -8.10     28.34 <
  22   4   6     11.17     -8.10     28.34 <
  23   4   6     15.19    -36.44     28.34 <
  24   4   6      8.79    -20.24     32.39 <
  25   4   6     40.79      4.05     32.39 <
  26   4   6     31.00     60.73     36.44 <
  27   4   6     87.90    -24.29     32.39 <
  28   4   6     23.97     48.58     36.44 <
  29   4   6     16.02     24.29     32.39 <
  30   4   6      2.06     12.15     32.39 <
  31   4   6      0.38    -20.24     36.44 <
  32   4   6      7.68    -32.39     40.49 <
  33   4   6     11.74    -48.58     40.49 <
  34   4   6     15.91     -4.05     48.58 <
  35   4   6     10.90    -44.54     44.54 <
  36   4   6     43.19     -4.05     52.63 <
  37   4   6      1.98    -56.68     85.02 <
 -39   5   6      8.58      4.05     72.88 <
 -38   5   6     13.67     -8.10     48.58 <
 -37   5   6      5.77     -4.05     44.54 <
 -36   5   6      1.69     -8.10     44.54 <
 -35   5   6      0.26    -40.49     40.49 <
 -34   5   6      3.24      0.00     56.68 <
 -33   5   6      0.30     -4.05     40.49 <
 -32   5   6      5.65    -20.24     60.73 <
 -31   5   6      0.78     60.73     68.83 <
 -30   5   6     15.05     -4.05     44.54 <
 -29   5   6      7.38     48.58     40.49 <
 -28   5   6      9.99    -48.58     44.54 <
 -27   5   6      1.70      0.00     60.73 <
 -26   5   6      5.27     52.63     52.63 <
 -25   5   6      2.90     12.15     44.54 <
 -24   5   6      5.02     32.39     44.54 <
 -23   5   6     61.16    117.41     52.63 <
 -22   5   6     24.81     32.39     48.58 <
 -21   5   6     10.99     24.29     48.58 <
 -20   5   6      4.27     16.19     32.39 <
 -19   5   6      1.90     12.15     36.44 <
 -18   5   6      9.35    -32.39     36.44 <
 -17   5   6     18.01     20.24     36.44 <
 -16   5   6     37.40     -4.05     32.39 <
 -15   5   6     16.67      8.10     36.44 <
 -14   5   6     49.57     40.49     32.39 <
 -13   5   6     30.72     16.19     36.44 <
 -12   5   6     21.80     24.29     32.39 <
 -11   5   6     20.57    -12.15     28.34 <
 -10   5   6      3.43     -8.10     28.34 <
  -9   5   6      2.65     -8.10     28.34 <
  -8   5   6     15.23      4.05     28.34 <
  -7   5   6     31.47     52.63     28.34 <
  -6   5   6     34.39     36.44     28.34 <
  -5   5   6     56.35     44.54     32.39 <
  -4   5   6     23.16      4.05     28.34 <
  -3   5   6     18.15      8.10     28.34 <
  -2   5   6      9.72     36.44     28.34 <
  -1   5   6      2.62     32.39     28.34 <
   0   5   6      4.05     40.49     28.34 <
   1   5   6     15.51    -32.39     28.34 <
   2   5   6     12.70     24.29     28.34 <
   3   5   6      7.46     56.68     28.34 <
   4   5   6     14.78    -12.15     24.29 <
   5   5   6     10.57      0.00     28.34 <
   6   5   6      7.28     12.15     24.29 <
   7   5   6     16.54      4.05     24.29 <
   8   5   6     26.97     60.73     28.34 <
   9   5   6     54.64     48.58     32.39 <
  10   5   6     90.76     36.44     24.29 <
  11   5   6    135.73     80.97     28.34 <
  12   5   6    136.70    101.22     32.39 o
  13   5   6    175.98     89.07     32.39 <
  14   5   6     48.89     60.73     40.49 <
  15   5   6      0.80    -56.68     36.44 <
  16   5   6     21.58    -40.49     44.54 <
  17   5   6    180.18    149.80     56.68 <
  18   5   6    141.98    141.71     52.63 <
  19   5   6     16.65    -20.24     32.39 <
  20   5   6    142.23     52.63     36.44 <
  21   5   6    103.69     32.39     32.39 <
  22   5   6    174.78     44.54     36.44 <
  23   5   6    139.86    109.32     36.44 o
  24   5   6     77.31     80.97     36.44 <
  25   5   6     41.88    -28.34     32.39 <
  26   5   6     16.43    -32.39     36.44 <
  27   5   6      0.31     60.73     40.49 <
  28   5   6      1.13     16.19     36.44 <
  29   5   6     11.82    -12.15     40.49 <
  30   5   6     24.84     12.15     40.49 <
  31   5   6     36.93     -4.05     40.49 <
  32   5   6     21.84   -121.46     60.73 <
 -32   6   6     25.03     36.44     40.49 <
 -31   6   6      8.72    -32.39     32.39 <
 -30   6   6      0.17     20.24     48.58 <
 -29   6   6     16.06     44.54     44.54 <
 -28   6   6     11.96     68.83     40.49 <
 -27   6   6      0.70     -4.05     36.44 <
 -26   6   6     39.20    -36.44     36.44 <
 -25   6   6     37.16    -56.68     32.39 <
 -24   6   6      0.03    -16.19     32.39 <
 -23   6   6     24.69     24.29     32.39 <
 -22   6   6     10.77    -16.19     36.44 <
 -21   6   6    173.55    206.48     56.68 o
 -20   6   6    149.91    190.29     60.73 o
 -19   6   6     69.67     44.54     36.44 <
 -18   6   6     28.47     28.34     32.39 <
 -17   6   6      0.15     16.19     28.34 <
 -16   6   6      2.66     32.39     28.34 <
 -15   6   6      4.10     28.34     28.34 <
 -14   6   6      0.96      8.10     28.34 <
 -13   6   6      4.74    -16.19     24.29 <
 -12   6   6      0.17      0.00     28.34 <
 -11   6   6      9.45    -20.24     28.34 <
 -10   6   6      3.84     36.44     24.29 <
  -9   6   6     42.56     24.29     24.29 <
  -8   6   6     30.39    -24.29     20.24 <
  -7   6   6    131.49     68.83     24.29 <
  -6   6   6     66.79      0.00     28.34 <
  -5   6   6    216.09    133.61     32.39 o
  -4   6   6    104.74    -16.19     28.34 <
  -3   6   6    179.08    166.00     40.49 o
  -2   6   6    763.07    497.99     76.93 o
  -1   6   6      4.65     48.58     32.39 <
   0   6   6     11.84     16.19     24.29 <
   1   6   6     23.18     24.29     24.29 <
   2   6   6     75.17     93.12     28.34 o
   3   6   6     41.79     32.39     28.34 <
   4   6   6     32.27     28.34     28.34 <
   5   6   6      9.81    -28.34     24.29 <
   6   6   6      8.81     24.29     24.29 <
   7   6   6      2.64     28.34     24.29 <
   8   6   6      4.02     48.58     28.34 <
   9   6   6      0.28     24.29     24.29 <
  10   6   6      4.05    -12.15     20.24 <
  11   6   6      0.83      8.10     24.29 <
  12   6   6     12.53     -4.05     20.24 <
  13   6   6      0.31     -8.10     24.29 <
  14   6   6     26.17    -20.24     24.29 <
  15   6   6    214.71     20.24     40.49 <
  16   6   6    273.88     52.63     32.39 <
  17   6   6    160.78     36.44     32.39 <
  18   6   6     45.10     24.29     28.34 <
  19   6   6     39.37     -8.10     28.34 <
  20   6   6      3.19     40.49     28.34 <
  21   6   6      7.83    -24.29     24.29 <
  22   6   6      1.13     32.39     28.34 <
  23   6   6      2.58    -28.34     28.34 <
  24   6   6     15.02     -4.05     36.44 <
  26   6   6      0.07      4.05     44.54 <
 -18   7   6     42.61   -113.36    113.36 <
 -17   7   6     28.13    -68.83     97.17 <
 -16   7   6     19.30   -129.56    109.32 <
 -15   7   6      9.10     89.07     60.73 <
 -14   7   6      0.02     16.19     60.73 <
 -13   7   6      0.01     12.15     48.58 <
 -12   7   6      9.94    -32.39     44.54 <
 -11   7   6      7.00    -52.63     44.54 <
 -10   7   6     16.57     16.19     48.58 <
  -9   7   6      8.75    -24.29     44.54 <
  -8   7   6     18.48     -4.05     56.68 <
  -7   7   6     20.11    -40.49     44.54 <
  -6   7   6     17.20      8.10     60.73 <
  -5   7   6      4.57    -32.39     44.54 <
  -4   7   6      5.38    -48.58     44.54 <
  -3   7   6      1.69     24.29     52.63 <
  -2   7   6      0.50     12.15     48.58 <
  -1   7   6      1.30    -32.39     40.49 <
   0   7   6      0.03     48.58     48.58 <
   1   7   6      0.05    -24.29     48.58 <
   2   7   6      0.28     20.24     48.58 <
   3   7   6      0.12     48.58     44.54 <
   4   7   6      0.71     -4.05     40.49 <
   5   7   6      2.83    -24.29     40.49 <
   6   7   6      6.06     36.44     40.49 <
   7   7   6     10.75    -28.34     44.54 <
   8   7   6     22.39     36.44     44.54 <
   9   7   6     23.61    -80.97     36.44 <
  10   7   6     34.09    -44.54     64.78 <
  12   7   6      3.79    -28.34     56.68 <
  13   7   6      0.44     24.29     64.78 <
  14   7   6     10.47      4.05     56.68 <
 -38   1   7      1.11   -170.04    161.95 <
 -37   1   7      4.42    -97.17    161.95 <
 -36   1   7      5.34   -113.36     89.07 <
 -35   1   7      2.61     48.58    133.61 <
 -34   1   7     20.29    101.22    117.41 <
 -33   1   7      2.00    -44.54     89.07 <
 -32   1   7      6.72   -198.39     89.07 <
 -31   1   7      0.15    -24.29     76.93 <
 -30   1   7      3.10     76.93     76.93 <
 -29   1   7     14.19     -8.10     64.78 <
 -28   1   7      0.73    -80.97     89.07 <
 -27   1   7     13.46     72.88     85.02 <
 -26   1   7      0.21     -4.05     80.97 <
 -25   1   7     54.31     -8.10     76.93 <
 -24   1   7    136.69    170.04     72.88 <
 -23   1   7      7.73     24.29     64.78 <
 -22   1   7      3.93     12.15     60.73 <
 -21   1   7      6.91    -48.58     56.68 <
 -20   1   7      8.83    -44.54     60.73 <
 -19   1   7     20.99    -24.29     52.63 <
 -18   1   7     41.59    -97.17     52.63 <
 -17   1   7     29.16    -36.44     60.73 <
 -16   1   7     21.71    153.85     60.73 <
 -15   1   7      5.56     -8.10     56.68 <
 -14   1   7     12.05      0.00     52.63 <
 -13   1   7     19.72    -32.39     52.63 <
 -12   1   7     11.57     32.39     52.63 <
 -11   1   7     97.30    198.39     64.78 o
 -10   1   7    118.56    133.61     60.73 <
  -9   1   7    262.17    307.70     68.83 o
  -8   1   7    205.29    230.78     60.73 o
  -7   1   7    281.42    170.04     56.68 <
  -6   1   7    143.46    198.39     60.73 o
  -5   1   7    137.32     68.83     52.63 <
  -4   1   7     25.46     20.24     48.58 <
  -3   1   7     64.86     80.97     52.63 <
  -2   1   7      8.77      4.05     44.54 <
  -1   1   7      0.01    -12.15     40.49 <
   0   1   7     12.49    -32.39     40.49 <
   1   1   7      5.01    -28.34     40.49 <
   2   1   7      4.12      0.00     44.54 <
   3   1   7      1.50     28.34     40.49 <
   4   1   7      0.81    -12.15     36.44 <
   5   1   7      5.19     85.02     48.58 <
   6   1   7     22.24     85.02     44.54 <
   7   1   7     29.13     72.88     44.54 <
   8   1   7     25.73      4.05     36.44 <
   9   1   7     24.93      8.10     40.49 <
  10   1   7     24.57     -8.10     36.44 <
  11   1   7      0.67     32.39     36.44 <
  12   1   7      0.56    -28.34     36.44 <
  13   1   7      7.08    -28.34     40.49 <
  14   1   7     10.60     28.34     40.49 <
  15   1   7      0.66    -40.49     40.49 <
  16   1   7     39.96     32.39     44.54 <
  17   1   7    333.28    226.73     60.73 o
  18   1   7     80.18    129.56     52.63 <
  19   1   7      4.41    -28.34     36.44 <
  20   1   7     37.38     64.78     44.54 <
  21   1   7      1.52     12.15     40.49 <
  22   1   7      3.92     52.63     48.58 <
  23   1   7     35.04     97.17     52.63 <
  24   1   7     47.32    125.51     52.63 <
  25   1   7     99.23     68.83     48.58 <
  26   1   7     94.73    145.75     56.68 <
  27   1   7    106.07     72.88     48.58 <
  28   1   7     86.71     76.93     56.68 <
  29   1   7     73.95     56.68     64.78 <
  30   1   7     25.92    -36.44     80.97 <
  31   1   7     36.18     48.58     89.07 <
 -39   2   7     35.44     76.93    101.22 <
 -38   2   7     60.90     36.44     97.17 <
 -37   2   7     74.74     52.63     68.83 <
 -36   2   7     55.29     76.93     72.88 <
 -35   2   7     49.92     16.19     64.78 <
 -34   2   7     57.50     20.24     56.68 <
 -33   2   7      0.86    -36.44     48.58 <
 -32   2   7      8.83     12.15     48.58 <
 -31   2   7     12.58     16.19     48.58 <
 -30   2   7    154.97    101.22     60.73 <
 -29   2   7    126.66    141.71     60.73 <
 -28   2   7    594.12    554.67     80.97 o
 -27   2   7    202.31    259.12     64.78 o
 -26   2   7    944.85    902.86    125.51 o
 -25   2   7    345.62    194.34     68.83 <
 -23   2   7   1189.42   1012.18    109.32 o
 -22   2   7     70.59     40.49     48.58 <
 -21   2   7     79.29    105.27     52.63 <
 -20   2   7      8.43    -24.29     40.49 <
 -19   2   7      7.08    -16.19     44.54 <
 -18   2   7     16.80     60.73     44.54 <
 -17   2   7    140.08     89.07     48.58 <
 -16   2   7    181.26    255.07     56.68 o
 -15   2   7    425.96    360.33     68.83 o
 -14   2   7    516.12    441.31     68.83 o
 -13   2   7    703.87    769.25     85.02 o
 -12   2   7    684.37    583.01     76.93 o
 -11   2   7    596.03    502.04     76.93 o
 -10   2   7    437.36    392.72     64.78 o
  -9   2   7    174.00    101.22     44.54 <
  -8   2   7     35.45     36.44     44.54 <
  -7   2   7     48.01    -28.34     40.49 <
  -6   2   7    188.84    161.95     48.58 o
  -5   2   7    620.48    591.11     72.88 o
  -4   2   7    954.68    744.96     80.97 o
  -3   2   7     19.67    182.19     52.63 o
  -2   2   7    314.68    166.00     44.54 o
  -1   2   7    499.53    396.77     60.73 o
   0   2   7    261.31    360.33     56.68 o
   1   2   7    264.81    226.73     48.58 o
   2   2   7    118.46     72.88     36.44 <
   3   2   7     70.54    121.46     36.44 o
   4   2   7     19.99     40.49     36.44 <
   5   2   7      0.88      0.00     32.39 <
   6   2   7     10.70    -16.19     32.39 <
   7   2   7      2.84    -20.24     28.34 <
   8   2   7     33.94    -28.34     28.34 <
   9   2   7     10.06    -16.19     32.39 <
  10   2   7     30.51     -4.05     32.39 <
  11   2   7      3.04    -12.15     32.39 <
  12   2   7     25.52     -4.05     32.39 <
  13   2   7      0.40     48.58     32.39 <
  14   2   7      0.83     12.15     32.39 <
  15   2   7      0.14     32.39     32.39 <
  16   2   7      6.68    -16.19     32.39 <
  18   2   7    126.75    113.36     44.54 <
  19   2   7   1279.89   1202.46    105.27 o
  20   2   7     54.11    133.61     44.54 <
  21   2   7    577.09    659.94     72.88 o
  22   2   7    250.09    291.51     56.68 o
  23   2   7    471.84    583.01     72.88 o
  24   2   7    244.31    210.53     52.63 o
  25   2   7    224.25    214.58     52.63 o
  26   2   7     89.26     48.58     36.44 <
  27   2   7    100.39     28.34     48.58 <
  28   2   7      2.23     20.24     52.63 <
  29   2   7      0.66     44.54     48.58 <
  30   2   7     18.63     56.68     56.68 <
  31   2   7     25.79    -36.44     76.93 <
  32   2   7     62.10     12.15     85.02 <
 -39   3   7      4.18     -8.10     89.07 <
 -38   3   7      1.98     80.97     68.83 <
 -37   3   7      2.26    -20.24     64.78 <
 -36   3   7      5.40     20.24     56.68 <
 -35   3   7     18.79     24.29     64.78 <
 -34   3   7     33.13    -64.78     76.93 <
 -33   3   7     19.22     36.44    137.66 <
 -32   3   7     30.35    -52.63     85.02 <
 -31   3   7     10.60     85.02     85.02 <
 -30   3   7     38.46     12.15     56.68 <
 -29   3   7      6.08     36.44     56.68 <
 -28   3   7     22.38     72.88     52.63 <
 -27   3   7      0.58     64.78     48.58 <
 -26   3   7     18.53     64.78     48.58 <
 -25   3   7     16.32     56.68     44.54 <
 -24   3   7     25.20     60.73     48.58 <
 -23   3   7     16.43    -36.44     48.58 <
 -22   3   7      3.74     12.15     44.54 <
 -21   3   7      5.57     -4.05     44.54 <
 -20   3   7      9.04     12.15     44.54 <
 -19   3   7     14.77     12.15     40.49 <
 -18   3   7     34.87     -4.05     40.49 <
 -17   3   7     20.98    129.56     52.63 <
 -16   3   7      6.74     16.19     40.49 <
 -15   3   7      4.99     36.44     40.49 <
 -14   3   7      5.04    -16.19     40.49 <
 -13   3   7     90.85     60.73     48.58 <
 -12   3   7    110.07    117.41     48.58 <
 -11   3   7    185.26    105.27     52.63 <
 -10   3   7    216.80    149.80     52.63 <
  -9   3   7    300.13    125.51     48.58 <
  -8   3   7    259.90    170.04     52.63 o
  -7   3   7    197.33    105.27     52.63 <
  -6   3   7     87.38      0.00     44.54 <
  -5   3   7     47.29     76.93     44.54 <
  -4   3   7      0.03     48.58     40.49 <
  -3   3   7      0.40     32.39     40.49 <
  -2   3   7     27.21     36.44     44.54 <
  -1   3   7     70.14     93.12     44.54 <
   0   3   7    181.36    133.61     48.58 <
   1   3   7    193.88     89.07     44.54 <
   2   3   7    144.93    133.61     44.54 <
   3   3   7     90.39     64.78     40.49 <
   4   3   7     67.45     60.73     40.49 <
   5   3   7     15.47    -85.02     32.39 <
   6   3   7      0.12    -28.34     32.39 <
   7   3   7      4.04     60.73     36.44 <
   8   3   7      7.64      0.00     32.39 <
   9   3   7     19.61     -8.10     36.44 <
  10   3   7     11.05      0.00     36.44 <
  11   3   7      8.40      8.10     36.44 <
  12   3   7      8.12     12.15     28.34 <
  13   3   7      2.26      0.00     28.34 <
  14   3   7     79.20     44.54     36.44 <
  15   3   7    136.24     80.97     36.44 <
  16   3   7    330.98    121.46     44.54 <
  17   3   7    645.93    542.53     68.83 o
  18   3   7    171.08     80.97     44.54 <
  19   3   7     22.27    -24.29     36.44 <
  20   3   7     65.93     72.88     40.49 <
  21   3   7      0.02     12.15     36.44 <
  22   3   7      2.49    -44.54     44.54 <
  23   3   7     24.81     16.19     44.54 <
  24   3   7     41.75     60.73     44.54 <
  25   3   7     82.97     68.83     60.73 <
  26   3   7     93.82     52.63     72.88 <
  27   3   7    109.18     24.29     60.73 <
  28   3   7     72.68    109.32     76.93 <
  29   3   7     65.77     64.78     48.58 <
  30   3   7     25.68      0.00     52.63 <
  31   3   7     20.38     36.44     52.63 <
  32   3   7      0.33    -48.58     64.78 <
 -35   4   7     18.75    -64.78     56.68 <
 -34   4   7     20.14     56.68     60.73 <
 -33   4   7     11.68    -20.24     56.68 <
 -32   4   7      1.20    -36.44     48.58 <
 -31   4   7      1.12     44.54     48.58 <
 -30   4   7     20.97      4.05     48.58 <
 -29   4   7     72.70      0.00     48.58 <
 -28   4   7     60.11     44.54     48.58 <
 -27   4   7      2.10     64.78     48.58 <
 -26   4   7     41.57     16.19     40.49 <
 -25   4   7    195.85    133.61     48.58 <
 -24   4   7      4.96     56.68     44.54 <
 -23   4   7      6.45    -20.24     36.44 <
 -22   4   7     24.84     44.54     40.49 <
 -21   4   7     66.24     28.34     36.44 <
 -20   4   7     20.23    -12.15     48.58 <
 -19   4   7     41.64     52.63     40.49 <
 -18   4   7      6.06    -36.44     40.49 <
 -17   4   7      0.43     40.49     40.49 <
 -16   4   7     18.97     80.97     48.58 <
 -15   4   7     16.84     32.39     36.44 <
 -14   4   7     17.69      0.00     40.49 <
 -13   4   7      8.02    -32.39     32.39 <
 -12   4   7      1.92      8.10     40.49 <
 -11   4   7      0.12    -20.24     32.39 <
 -10   4   7      1.71    -40.49     36.44 <
  -9   4   7      0.94    -16.19     32.39 <
  -8   4   7     24.20    -16.19     36.44 <
  -7   4   7      8.85     20.24     36.44 <
  -6   4   7     28.98     36.44     36.44 <
  -5   4   7      9.18      8.10     32.39 <
  -4   4   7    527.98    558.72     64.78 o
  -3   4   7     99.26    234.82     64.78 o
  -2   4   7    301.71    340.09     68.83 o
  -1   4   7      0.92     48.58     36.44 <
   0   4   7     21.42     44.54     40.49 <
   1   4   7      0.79    -28.34     28.34 <
   2   4   7      2.91     28.34     32.39 <
   3   4   7      8.88     48.58     32.39 <
   4   4   7      2.36    -12.15     36.44 <
   5   4   7      1.69     16.19     28.34 <
   6   4   7      1.03     28.34     32.39 <
   7   4   7      3.82    -12.15     32.39 <
   8   4   7      2.60      0.00     28.34 <
   9   4   7      9.59     28.34     32.39 <
  10   4   7     10.88    -12.15     28.34 <
  11   4   7     20.83     24.29     28.34 <
  12   4   7     39.88     32.39     32.39 <
  13   4   7     14.42     36.44     32.39 <
  14   4   7     14.32     44.54     32.39 <
  15   4   7    157.62    125.51     40.49 o
  16   4   7    441.22    404.87     56.68 o
  17   4   7    150.96     93.12     36.44 <
  18   4   7      1.44     24.29     32.39 <
  19   4   7     70.37     60.73     36.44 <
  20   4   7      2.40      8.10     32.39 <
  21   4   7     34.10     52.63     40.49 <
  22   4   7     27.12     12.15     40.49 <
  23   4   7     25.59      0.00     44.54 <
  24   4   7      6.28     24.29     44.54 <
  25   4   7      7.04     28.34     44.54 <
  26   4   7      6.26     -8.10     40.49 <
  27   4   7      8.52    -20.24     48.58 <
  28   4   7      4.68     28.34     48.58 <
  29   4   7     11.41    -52.63     48.58 <
 -31   5   7      0.34     -8.10     36.44 <
 -29   5   7     23.07     56.68     48.58 <
 -28   5   7     18.52    -16.19     44.54 <
 -27   5   7     26.81     28.34     44.54 <
 -26   5   7      8.18     20.24     40.49 <
 -25   5   7     35.45    -16.19     52.63 <
 -24   5   7     46.04    -56.68     48.58 <
 -23   5   7      6.68     32.39     52.63 <
 -22   5   7      6.37      0.00     48.58 <
 -21   5   7      4.73     52.63     44.54 <
 -20   5   7      7.06    -12.15     36.44 <
 -19   5   7      3.38    -32.39     52.63 <
 -18   5   7      3.23     28.34     76.93 <
 -17   5   7      0.16     24.29     68.83 <
 -16   5   7      0.85     32.39     72.88 <
 -15   5   7     11.47    -24.29     52.63 <
 -14   5   7     27.94      4.05     40.49 <
 -13   5   7     19.72    -16.19     32.39 <
 -12   5   7     37.01    -40.49     32.39 <
 -11   5   7     11.57     28.34     32.39 <
 -10   5   7      7.39     24.29     28.34 <
  -9   5   7      0.35    -16.19     28.34 <
  -8   5   7      0.13    -36.44     28.34 <
  -7   5   7      2.22     -4.05     32.39 <
  -6   5   7      0.40    -12.15     32.39 <
  -5   5   7      3.83     -4.05     28.34 <
  -4   5   7      0.87     16.19     32.39 <
  -3   5   7      1.80     12.15     24.29 <
  -2   5   7      0.33     24.29     32.39 <
  -1   5   7      1.59     16.19     36.44 <
   0   5   7      2.83      0.00     28.34 <
   1   5   7      0.62    -24.29     32.39 <
   2   5   7      1.50      0.00     28.34 <
   3   5   7      3.89    -40.49     28.34 <
   4   5   7      1.18      8.10     28.34 <
   5   5   7      2.22     12.15     32.39 <
   6   5   7      0.88     -4.05     28.34 <
   7   5   7      0.04    -56.68     28.34 <
   8   5   7      0.01     -8.10     40.49 <
   9   5   7      0.89      8.10     40.49 <
  10   5   7      4.59     36.44     48.58 <
  11   5   7      0.27    -28.34     36.44 <
  12   5   7      1.38    -40.49     40.49 <
  13   5   7     15.13     24.29     44.54 <
  14   5   7     23.04    -16.19     32.39 <
  15   5   7     76.78     64.78     32.39 <
  16   5   7     48.97     52.63     32.39 <
  17   5   7      1.34      8.10     32.39 <
  18   5   7      2.44      0.00     32.39 <
  19   5   7     21.03     -8.10     36.44 <
  20   5   7      5.03     32.39     36.44 <
  21   5   7      1.41    -12.15     36.44 <
  22   5   7      8.25    -40.49     36.44 <
  23   5   7      0.65    -60.73     36.44 <
 -23   6   7    289.82     -8.10     48.58 <
 -22   6   7     47.52     24.29     36.44 <
 -21   6   7     12.25     36.44     32.39 <
 -20   6   7      3.65      8.10     32.39 <
 -19   6   7      0.02     12.15     44.54 <
 -18   6   7      1.95    -28.34     40.49 <
 -17   6   7      0.00    -32.39     28.34 <
 -16   6   7      0.47     48.58     32.39 <
 -15   6   7      0.78     44.54     36.44 <
 -14   6   7      1.97    -32.39     28.34 <
 -13   6   7     20.07     -4.05     32.39 <
 -12   6   7     29.27    -12.15     32.39 <
 -11   6   7     38.00     12.15     32.39 <
 -10   6   7     50.23    -16.19     28.34 <
  -9   6   7     14.76     60.73     36.44 <
  -8   6   7      5.09    -44.54     28.34 <
  -7   6   7      0.40    -28.34     32.39 <
  -6   6   7      1.03    -20.24     32.39 <
  -5   6   7     11.84      4.05     32.39 <
  -4   6   7     66.20     64.78     44.54 <
  -3   6   7     15.71     16.19     36.44 <
  -2   6   7     34.93     20.24     40.49 <
  -1   6   7    147.66     72.88     44.54 <
   0   6   7    162.13    210.53     48.58 o
   1   6   7    132.33    101.22     36.44 <
   2   6   7     69.25      8.10     32.39 <
   3   6   7     19.29      8.10     28.34 <
   4   6   7      0.87     32.39     32.39 <
   5   6   7      3.83     12.15     28.34 <
   6   6   7     22.86     40.49     28.34 <
   7   6   7     26.85    -16.19     36.44 <
   8   6   7     64.88    -16.19     32.39 <
   9   6   7     66.60     28.34     36.44 <
  10   6   7    111.98     44.54     40.49 <
  11   6   7     87.76      0.00     44.54 <
  12   6   7     88.42    -32.39     36.44 <
  13   6   7     10.54    -40.49     36.44 <
  14   6   7      2.29     -8.10     44.54 <
  15   6   7     14.44      0.00     44.54 <
  16   6   7      0.97      4.05     44.54 <
 -29   0   8    124.90    263.17    178.14 <
 -28   0   8    237.68    198.39    105.27 <
 -27   0   8     74.66     -8.10     76.93 <
 -26   0   8    584.97    396.77    113.36 o
 -24   0   8   1566.80    850.23    149.80 o
 -23   0   8     69.55    153.85     80.97 <
 -22   0   8    103.47     28.34     72.88 <
 -21   0   8      5.27     32.39     72.88 <
 -20   0   8     31.85    -12.15     60.73 <
 -19   0   8      0.11      8.10     68.83 <
 -18   0   8      5.25     80.97     68.83 <
 -17   0   8      0.35     64.78     68.83 <
 -16   0   8      0.43    -28.34     48.58 <
 -15   0   8      1.18     16.19     60.73 <
 -14   0   8      4.33     40.49     60.73 <
 -13   0   8      6.25     48.58     56.68 <
 -12   0   8      7.62     20.24     60.73 <
 -11   0   8      0.26     44.54     52.63 <
 -10   0   8      3.19      0.00     56.68 <
  -9   0   8     13.27     -8.10     52.63 <
  -8   0   8      3.87     -8.10     56.68 <
  -7   0   8    258.55     40.49     60.73 <
  -6   0   8    116.71    161.95     72.88 <
  -5   0   8   1723.42    724.72    121.46 o
  -4   0   8    546.90    299.60     93.12 o
  -2   0   8     26.60     36.44     72.88 <
  -1   0   8      6.59      8.10     52.63 <
   0   0   8      6.23    -48.58     56.68 <
   1   0   8     10.82    -16.19     68.83 <
   2   0   8     16.89     80.97     60.73 <
   3   0   8     11.19     40.49     52.63 <
   4   0   8      5.87     -8.10     48.58 <
   5   0   8     17.73    -56.68     52.63 <
   6   0   8     11.67    -48.58     44.54 <
   7   0   8      2.24    -16.19     52.63 <
   8   0   8      7.63    -32.39     48.58 <
   9   0   8      1.38     16.19     52.63 <
  10   0   8      1.57     16.19     60.73 <
  11   0   8     55.93     80.97     56.68 <
  12   0   8     18.41     60.73     56.68 <
  13   0   8    218.97    206.48     72.88 <
  14   0   8    101.43     36.44     52.63 <
  15   0   8    734.72    360.33     89.07 o
  16   0   8     15.74    133.61     64.78 <
  19   0   8    408.40    340.09     93.12 o
  20   0   8    172.84    109.32     68.83 <
  21   0   8    214.91     80.97    105.27 <
 -30   1   8      2.92    -72.88    178.14 <
 -29   1   8     30.76   -133.61     85.02 <
 -28   1   8     10.42     89.07     80.97 <
 -27   1   8     23.98    -24.29     68.83 <
 -26   1   8      0.68     16.19     64.78 <
 -25   1   8     66.65     24.29     52.63 <
 -24   1   8     14.24    -48.58     44.54 <
 -23   1   8     15.68     12.15     48.58 <
 -22   1   8      2.90    -40.49     56.68 <
 -21   1   8     11.85     -4.05     52.63 <
 -20   1   8     14.10     -4.05     56.68 <
 -19   1   8      4.16    117.41     64.78 <
 -18   1   8      0.39    -52.63     52.63 <
 -17   1   8      0.47      0.00     60.73 <
 -16   1   8      0.27     16.19     48.58 <
 -15   1   8      0.95     -8.10     52.63 <
 -14   1   8      3.62    -12.15     48.58 <
 -13   1   8      1.33     60.73     52.63 <
 -12   1   8      2.75    -48.58     44.54 <
 -11   1   8      0.05     48.58     48.58 <
 -10   1   8      1.42    -80.97     44.54 <
  -9   1   8      0.95     20.24     44.54 <
  -8   1   8      1.09     72.88     48.58 <
  -7   1   8      1.19     20.24     48.58 <
  -6   1   8      8.31    -28.34     48.58 <
  -5   1   8      5.33     28.34     48.58 <
  -4   1   8     15.41     68.83     52.63 <
  -3   1   8      3.77     32.39     48.58 <
  -2   1   8      0.04     12.15     48.58 <
  -1   1   8      0.22    -48.58     44.54 <
   0   1   8     10.86    -48.58     44.54 <
   1   1   8      1.19    -60.73     48.58 <
   2   1   8      2.22      0.00     52.63 <
   3   1   8      1.55     32.39     40.49 <
   4   1   8      5.56     52.63     44.54 <
   5   1   8      0.45    -24.29     40.49 <
   6   1   8      0.03    -48.58     40.49 <
   7   1   8      1.00     20.24     44.54 <
   8   1   8      0.14     36.44     44.54 <
   9   1   8      7.98    -16.19     44.54 <
  10   1   8      1.72      0.00     44.54 <
  11   1   8      1.60    -32.39     44.54 <
  12   1   8      1.03     20.24     44.54 <
  13   1   8      3.07     40.49     48.58 <
  14   1   8      5.22      8.10     40.49 <
  15   1   8      0.10     12.15     44.54 <
  16   1   8     27.67    -44.54     44.54 <
  17   1   8     81.06    -44.54     36.44 <
  18   1   8     12.52     20.24     40.49 <
  19   1   8     71.92    -24.29     48.58 <
  20   1   8     72.51    129.56     68.83 <
  21   1   8    192.81     80.97     68.83 <
  22   1   8    135.49    -76.93    101.22 <
 -31   2   8     40.54    -44.54     85.02 <
 -30   2   8     60.01     36.44     68.83 <
 -29   2   8     91.22    -60.73     60.73 <
 -28   2   8     55.93     24.29     85.02 <
 -27   2   8     11.69      0.00     76.93 <
 -26   2   8     35.28     60.73     76.93 <
 -25   2   8    173.23     -8.10     68.83 <
 -24   2   8      0.24     76.93     68.83 <
 -23   2   8     37.58     64.78     52.63 <
 -22   2   8     71.48    -12.15     44.54 <
 -21   2   8      4.38    -36.44     44.54 <
 -20   2   8      9.35      8.10     48.58 <
 -19   2   8      3.66    -16.19     44.54 <
 -18   2   8      3.09    -12.15     40.49 <
 -17   2   8     13.03      8.10     40.49 <
 -16   2   8      8.98    -24.29     44.54 <
 -15   2   8     27.01      8.10     44.54 <
 -14   2   8     29.24     56.68     48.58 <
 -13   2   8     51.42     -4.05     40.49 <
 -12   2   8     46.05      8.10     44.54 <
 -11   2   8     58.79     60.73     40.49 <
 -10   2   8     39.82    -32.39     36.44 <
  -9   2   8     44.99     85.02     44.54 <
  -8   2   8     68.33    -16.19     36.44 <
  -7   2   8     83.62     93.12     40.49 <
  -6   2   8     64.10     72.88     40.49 <
  -5   2   8     21.09     12.15     36.44 <
  -4   2   8    100.00     48.58     44.54 <
  -3   2   8      5.96    -12.15     36.44 <
  -2   2   8      8.91     56.68     40.49 <
  -1   2   8      6.25     44.54     40.49 <
   0   2   8     14.95     -8.10     36.44 <
   1   2   8      4.97    -28.34     36.44 <
   2   2   8      3.41    -20.24     36.44 <
   3   2   8      2.99    -12.15     32.39 <
   4   2   8     10.72     28.34     36.44 <
   5   2   8     19.45    -16.19     36.44 <
   6   2   8     25.07     20.24     36.44 <
   7   2   8     26.82      8.10     36.44 <
   8   2   8     28.92    -12.15     36.44 <
   9   2   8     14.41    -12.15     36.44 <
  10   2   8      9.86    -20.24     36.44 <
  11   2   8      0.10      8.10     36.44 <
  12   2   8      6.56     24.29     36.44 <
  13   2   8     17.18     48.58     40.49 <
  14   2   8      3.32     40.49     36.44 <
  15   2   8      0.69     12.15     36.44 <
  16   2   8     86.87      8.10     44.54 <
  17   2   8      6.61     44.54     44.54 <
  18   2   8     56.73     20.24     48.58 <
  19   2   8      1.30     93.12     60.73 <
  20   2   8     25.88     80.97     56.68 <
  21   2   8     12.91    -32.39     48.58 <
  22   2   8     10.03    -24.29     56.68 <
  23   2   8      0.45     48.58     80.97 <
 -32   3   8      0.40     64.78     89.07 <
 -31   3   8      1.49    -97.17     76.93 <
 -30   3   8      3.30    -44.54     52.63 <
 -29   3   8     17.05     12.15     56.68 <
 -28   3   8      4.97    -68.83     52.63 <
 -27   3   8      8.52     44.54     52.63 <
 -26   3   8      1.60    -28.34     56.68 <
 -25   3   8     36.01     12.15     85.02 <
 -24   3   8     35.67      8.10     60.73 <
 -23   3   8      2.99      8.10     64.78 <
 -22   3   8      0.72    -20.24     60.73 <
 -21   3   8      0.91     93.12     64.78 <
 -20   3   8      1.50     20.24     52.63 <
 -19   3   8      5.26    -44.54     52.63 <
 -18   3   8      6.84      8.10     44.54 <
 -17   3   8      9.02     36.44     44.54 <
 -16   3   8      0.35    -24.29     48.58 <
 -15   3   8      1.81    -12.15     52.63 <
 -14   3   8      0.01    -89.07     44.54 <
 -13   3   8     10.61      4.05     56.68 <
 -12   3   8      8.51    -36.44     44.54 <
 -11   3   8     37.87     32.39     48.58 <
 -10   3   8     46.21    -52.63     48.58 <
  -9   3   8     68.88    -16.19     44.54 <
  -8   3   8     26.18     52.63     44.54 <
  -7   3   8     20.02     56.68     48.58 <
  -6   3   8      0.13    -40.49     44.54 <
  -5   3   8      5.03    -24.29     48.58 <
  -4   3   8     51.50     48.58     48.58 <
  -3   3   8     15.74     -4.05     44.54 <
  -2   3   8     38.38     48.58     97.17 <
  -1   3   8     24.38     28.34     44.54 <
   0   3   8     16.28     16.19     44.54 <
   1   3   8      1.35    -20.24     44.54 <
   2   3   8     10.50    -60.73     40.49 <
   3   3   8     41.15     52.63     48.58 <
   4   3   8     74.12     12.15     44.54 <
   5   3   8     98.50     93.12     48.58 <
   6   3   8    117.86     93.12     85.02 <
   7   3   8    122.12    149.80     56.68 <
   8   3   8     76.38     97.17     48.58 <
   9   3   8     83.18    -24.29     40.49 <
  10   3   8     43.00     12.15     44.54 <
  11   3   8      8.33      0.00     44.54 <
  12   3   8      0.50     56.68     44.54 <
  13   3   8     17.23      8.10     36.44 <
  14   3   8     22.75    -16.19     40.49 <
  15   3   8    105.00    -24.29     40.49 <
  16   3   8     48.76    101.22     52.63 <
  17   3   8      1.30      4.05     48.58 <
  18   3   8     17.62     72.88     44.54 <
  19   3   8     34.95     40.49     48.58 <
  20   3   8      0.83      0.00     44.54 <
  21   3   8      5.40     16.19     44.54 <
  22   3   8      1.51    -32.39     44.54 <
  23   3   8      3.75      4.05     72.88 <
  24   3   8      1.94    -40.49     80.97 <
 -29   4   8      0.05      0.00     64.78 <
 -28   4   8     27.48    -24.29     44.54 <
 -27   4   8     25.94      8.10     48.58 <
 -26   4   8    335.63    129.56    149.80 <
 -25   4   8    350.18    -85.02     52.63 <
 -24   4   8    406.12   -166.00     60.73 <
 -23   4   8    161.81    -48.58     52.63 <
 -22   4   8      0.55    -16.19     36.44 <
 -21   4   8     20.22    -32.39     48.58 <
 -20   4   8      2.02    -20.24     52.63 <
 -19   4   8      0.00      8.10     48.58 <
 -18   4   8      2.65    -44.54     52.63 <
 -17   4   8      4.30      0.00     48.58 <
 -16   4   8      5.53     20.24     44.54 <
 -15   4   8      9.22    -32.39     40.49 <
 -14   4   8      8.86     56.68     48.58 <
 -13   4   8     15.81   -113.36     40.49 <
 -12   4   8      7.59     -8.10     40.49 <
 -11   4   8      2.55      0.00     44.54 <
 -10   4   8      2.65      0.00     32.39 <
  -9   4   8      5.25     12.15     36.44 <
  -8   4   8      4.47      4.05     32.39 <
  -7   4   8     87.36    -12.15     32.39 <
  -6   4   8     24.76      0.00     36.44 <
  -5   4   8    472.50    153.85     80.97 <
  -4   4   8    133.00     56.68     40.49 <
  -3   4   8    340.47    259.12     85.02 o
  -2   4   8      0.01     20.24     36.44 <
  -1   4   8      3.92     -8.10     32.39 <
   0   4   8      4.49     -4.05     32.39 <
   1   4   8     10.01    -12.15     32.39 <
   2   4   8     17.39    -64.78     36.44 <
   3   4   8     24.90     40.49     40.49 <
   4   4   8     24.09    -48.58     36.44 <
   5   4   8     39.83    -28.34     40.49 <
   6   4   8     27.00     -8.10     44.54 <
   7   4   8     12.85    -76.93     36.44 <
   8   4   8     14.68     24.29     40.49 <
   9   4   8      2.73     44.54     40.49 <
  10   4   8      4.20    -32.39     36.44 <
  11   4   8      0.68    -24.29     36.44 <
  12   4   8      0.10     16.19     36.44 <
  13   4   8     62.53     40.49     44.54 <
  14   4   8     34.69      4.05     40.49 <
  16   4   8      0.04     97.17     64.78 <
  18   4   8    173.73    182.19     80.97 <
  19   4   8     87.36     24.29     44.54 <
  20   4   8      4.44     24.29     60.73 <
 -21   5   8      0.57     12.15     52.63 <
 -20   5   8      0.58     12.15     36.44 <
 -19   5   8      0.03     16.19     36.44 <
 -18   5   8      1.35    -24.29     40.49 <
 -17   5   8      5.12     36.44     52.63 <
 -16   5   8      0.69    -16.19     48.58 <
 -15   5   8      0.00    -44.54     40.49 <
 -14   5   8      0.01      0.00     40.49 <
 -13   5   8     11.39    -12.15     44.54 <
 -12   5   8      9.08     68.83     72.88 <
 -11   5   8     13.68      0.00     40.49 <
 -10   5   8     11.94      0.00     40.49 <
  -9   5   8     20.83      0.00     40.49 <
  -8   5   8      5.91    -28.34     36.44 <
  -7   5   8      0.20      0.00     40.49 <
  -6   5   8      9.58      0.00     40.49 <
  -5   5   8     22.94    -72.88     32.39 <
  -4   5   8     57.39      8.10     40.49 <
  -3   5   8     42.88     64.78     40.49 <
  -2   5   8     46.15    -12.15     36.44 <
  -1   5   8     44.03      4.05     36.44 <
   0   5   8     66.41     44.54     36.44 <
   1   5   8     46.61     60.73     36.44 <
   2   5   8     13.76     -4.05     32.39 <
   3   5   8      4.37     16.19     32.39 <
   4   5   8      1.68    -24.29     36.44 <
   5   5   8      2.01    -20.24     36.44 <
   6   5   8     12.96     28.34     32.39 <
   7   5   8     19.41    -16.19     36.44 <
   8   5   8     26.49    -40.49     32.39 <
   9   5   8     30.74    -44.54     32.39 <
  10   5   8     10.04    -12.15     36.44 <
 -16   1   9      6.02      8.10     85.02 <
 -15   1   9      0.07     36.44     93.12 <
 -14   1   9      6.21   -113.36     97.17 <
 -13   1   9     12.55     93.12     97.17 <
 -12   1   9      6.15    -12.15     48.58 <
 -11   1   9     11.32     56.68     56.68 <
 -10   1   9     10.57     52.63     56.68 <
  -9   1   9     12.26     12.15     52.63 <
  -8   1   9      0.03    -36.44     48.58 <
  -7   1   9      0.65     44.54     56.68 <
  -6   1   9     11.53     12.15     48.58 <
  -5   1   9     30.40    -48.58     48.58 <
  -4   1   9     49.80     16.19     52.63 <
  -3   1   9      4.39    -40.49     48.58 <
  -2   1   9      6.50     20.24     52.63 <
  -1   1   9      0.77    -64.78     48.58 <
   0   1   9      1.52      4.05     48.58 <
   1   1   9     12.05     16.19     52.63 <
   2   1   9     15.60     56.68     56.68 <
   3   1   9     29.64     93.12     68.83 <
   4   1   9     24.09      4.05     80.97 <
   5   1   9     31.64      8.10     85.02 <
   6   1   9     29.43     85.02     89.07 <
   7   1   9     21.63    -28.34     80.97 <
 -15   2   9     15.57    -80.97     52.63 <
 -14   2   9     13.36    -20.24     48.58 <
 -13   2   9      5.23     32.39     56.68 <
 -12   2   9     10.65     16.19     60.73 <
 -11   2   9      3.12     -4.05     44.54 <
 -10   2   9      0.65     12.15     52.63 <
  -9   2   9      0.18    -32.39     52.63 <
  -8   2   9      6.79     40.49     60.73 <
  -7   2   9      5.74     16.19     48.58 <
  -6   2   9      6.83     -8.10     56.68 <
  -5   2   9   1091.74    153.85     80.97 <
  -4   2   9      1.73    -56.68     68.83 <
  -3   2   9   1000.65    234.82     93.12 <
  -1   2   9    321.44    186.24     76.93 <
   0   2   9    159.52    170.04     72.88 <
   1   2   9    179.51    222.68     72.88 o
   2   2   9     87.84     32.39     56.68 <
   3   2   9     40.31     20.24     60.73 <
   4   2   9      3.75     20.24     56.68 <
   5   2   9      1.51      0.00     52.63 <
   6   2   9     13.39    -85.02     52.63 <
 -19   3   9      3.68     80.97     93.12 <
 -18   3   9      0.29    -64.78     85.02 <
 -17   3   9      1.80     12.15     56.68 <
 -16   3   9      0.01      0.00     48.58 <
 -15   3   9      3.30     12.15     52.63 <
 -14   3   9      0.13    -40.49     56.68 <
 -13   3   9      0.92     12.15     52.63 <
 -12   3   9      0.05     12.15     48.58 <
 -11   3   9      0.08     20.24     52.63 <
 -10   3   9      0.16     -4.05     48.58 <
  -9   3   9      0.11     44.54     52.63 <
  -8   3   9      7.07     72.88     56.68 <
  -7   3   9     25.75     44.54     44.54 <
  -6   3   9     51.56     40.49     60.73 <
  -5   3   9     66.38     40.49     56.68 <
  -4   3   9     67.66     36.44     52.63 <
  -3   3   9     14.80     36.44     52.63 <
  -2   3   9      7.59      4.05     52.63 <
  -1   3   9      0.64    -20.24     44.54 <
   0   3   9      3.07     -8.10     48.58 <
   1   3   9      2.62     72.88     48.58 <
   2   3   9     11.19    -56.68     44.54 <
   3   3   9     14.80     24.29     48.58 <
   4   3   9      9.45    -76.93     48.58 <
   5   3   9     18.71     68.83     48.58 <
   6   3   9     19.13     -8.10     44.54 <
   7   3   9     11.85     -4.05     44.54 <
   8   3   9      8.61     20.24     52.63 <
   9   3   9      8.26     56.68     76.93 <
  10   3   9      0.00    -40.49     68.83 <

loop_
 _twin_refln_datum_id
 _twin_refln_individual_id
 _twin_refln_index_h
 _twin_refln_index_k
 _twin_refln_index_l
 _twin_refln_F_squared_calc
 _twin_refln_F_squared_meas
 _twin_refln_F_squared_sigma
 _twin_refln_include_status
 ? ? ? ? ? ? ? ? ?
