# Supplementary material for: The structure of magnesium stearate trihydrate determined from a micrometre-sized single crystal using a microfocused synchrotron X-ray beam
Source: Acta Crystallogr B Struct Sci Cryst Eng Mater. 2023 Jul 8;79(Pt 4):330–5. doi: 10.1107/S2052520623005607 (PMC10410307; doi:10.1107/S2052520623005607)
Supplement: Supplementary file 3 [file b-79-00330-sup3.txt]

# Created by the Bilbao Crystallographic Server
# http://www.cryst.ehu.es
# Date: 15/04/2021 12:08:07

# Generated by cif2cell 1.2.2.  :  Failed -- non-magnetic

data_sNzWMeKe
_audit_creation_date               2021-04-15
_audit_creation_method             "Bilbao Crystallographic Server"
_symmetry_Int_Tables_number        1
#_symmetry_space_group_name_H-M    "P11'"
_cell_length_a                     52.972197
_cell_length_b                     8.035293
_cell_length_c                     8.734922
_cell_angle_alpha                  90.000000
_cell_angle_beta                   94.275514
_cell_angle_gamma                  90.000000

loop_
_symmetry_equiv_pos_site_id
_symmetry_equiv_pos_as_xyz
   1   x,y,z

loop_
_atom_site_label
_atom_site_type_symbol
_atom_site_fract_x
_atom_site_fract_y
_atom_site_fract_z
_atom_site_occupancy
H1 H 0.59974 0.78357 0.55182 1.0000
H2 H 0.40026 0.21643 0.44818 1.0000
H3 H 0.59974 0.71643 0.05182 1.0000
H4 H 0.40026 0.28357 0.94818 1.0000
H5 H 0.59665 -0.00772 0.48637 1.0000
H6 H 0.40335 0.00772 0.51363 1.0000
H7 H 0.59665 0.50772 0.98637 1.0000
H8 H 0.40335 0.49228 0.01363 1.0000
H9 H 0.62507 0.71810 0.32436 1.0000
H10 H 0.37493 0.28190 0.67564 1.0000
H11 H 0.62507 0.78190 0.82436 1.0000
H12 H 0.37493 0.21810 0.17564 1.0000
H13 H 0.62216 0.92702 0.26435 1.0000
H14 H 0.37784 0.07298 0.73565 1.0000
H15 H 0.62216 0.57298 0.76435 1.0000
H16 H 0.37784 0.42702 0.23565 1.0000
H17 H 0.64764 0.81247 0.57451 1.0000
H18 H 0.35236 0.18753 0.42549 1.0000
H19 H 0.64764 0.68753 0.07451 1.0000
H20 H 0.35236 0.31247 0.92549 1.0000
H21 H 0.64608 0.01946 0.50824 1.0000
H22 H 0.35392 -0.01946 0.49176 1.0000
H23 H 0.64608 0.48054 0.00824 1.0000
H24 H 0.35392 0.51946 -0.00824 1.0000
H25 H 0.67208 0.73224 0.34930 1.0000
H26 H 0.32792 0.26776 0.65070 1.0000
H27 H 0.67208 0.76776 0.84930 1.0000
H28 H 0.32792 0.23224 0.15070 1.0000
H29 H 0.67129 0.94030 0.28625 1.0000
H30 H 0.32871 0.05970 0.71375 1.0000
H31 H 0.67129 0.55970 0.78625 1.0000
H32 H 0.32871 0.44030 0.21375 1.0000
H33 H 0.69542 0.82162 0.59805 1.0000
H34 H 0.30458 0.17838 0.40195 1.0000
H35 H 0.69542 0.67838 0.09805 1.0000
H36 H 0.30458 0.32162 0.90195 1.0000
H37 H 0.69530 0.02853 0.53172 1.0000
H38 H 0.30470 0.97147 0.46828 1.0000
H39 H 0.69530 0.47147 0.03172 1.0000
H40 H 0.30470 0.52853 0.96828 1.0000
H41 H 0.71979 0.73385 0.37474 1.0000
H42 H 0.28021 0.26615 0.62526 1.0000
H43 H 0.71979 0.76615 0.87474 1.0000
H44 H 0.28021 0.23385 0.12526 1.0000
H45 H 0.72001 0.94118 0.30998 1.0000
H46 H 0.27999 0.05882 0.69002 1.0000
H47 H 0.72001 0.55882 0.80998 1.0000
H48 H 0.27999 0.44118 0.19002 1.0000
H49 H 0.74358 0.82022 0.62235 1.0000
H50 H 0.25642 0.17978 0.37765 1.0000
H51 H 0.74358 0.67978 0.12235 1.0000
H52 H 0.25642 0.32022 0.87765 1.0000
H53 H 0.74391 0.02739 0.55712 1.0000
H54 H 0.25609 0.97261 0.44288 1.0000
H55 H 0.74391 0.47261 0.05712 1.0000
H56 H 0.25609 0.52739 0.94288 1.0000
H57 H 0.76802 0.73150 0.39982 1.0000
H58 H 0.23198 0.26850 0.60018 1.0000
H59 H 0.76802 0.76850 0.89982 1.0000
H60 H 0.23198 0.23150 0.10018 1.0000
H61 H 0.76837 0.93866 0.33461 1.0000
H62 H 0.23163 0.06134 0.66539 1.0000
H63 H 0.76837 0.56134 0.83461 1.0000
H64 H 0.23163 0.43866 0.16539 1.0000
H65 H 0.79195 0.81758 0.64693 1.0000
H66 H 0.20805 0.18242 0.35307 1.0000
H67 H 0.79195 0.68242 0.14693 1.0000
H68 H 0.20805 0.31758 0.85307 1.0000
H69 H 0.79221 0.02492 0.58213 1.0000
H70 H 0.20779 0.97508 0.41787 1.0000
H71 H 0.79221 0.47508 0.08213 1.0000
H72 H 0.20779 0.52492 0.91787 1.0000
H73 H 0.81643 0.72981 0.42430 1.0000
H74 H 0.18357 0.27019 0.57570 1.0000
H75 H 0.81643 0.77019 0.92430 1.0000
H76 H 0.18357 0.22981 0.07570 1.0000
H77 H 0.81663 0.93701 0.35912 1.0000
H78 H 0.18337 0.06299 0.64088 1.0000
H79 H 0.81663 0.56299 0.85912 1.0000
H80 H 0.18337 0.43701 0.14088 1.0000
H81 H 0.84033 0.81662 0.67136 1.0000
H82 H 0.15967 0.18338 0.32864 1.0000
H83 H 0.84033 0.68338 0.17136 1.0000
H84 H 0.15967 0.31662 0.82864 1.0000
H85 H 0.84047 0.02392 0.60638 1.0000
H86 H 0.15953 0.97608 0.39362 1.0000
H87 H 0.84047 0.47608 0.10638 1.0000
H88 H 0.15953 0.52392 0.89362 1.0000
H89 H 0.86482 0.72932 0.44856 1.0000
H90 H 0.13518 0.27068 0.55144 1.0000
H91 H 0.86482 0.77068 0.94856 1.0000
H92 H 0.13518 0.22932 0.05144 1.0000
H93 H 0.86497 0.93662 0.38361 1.0000
H94 H 0.13503 0.06338 0.61639 1.0000
H95 H 0.86497 0.56338 0.88361 1.0000
H96 H 0.13503 0.43662 0.11639 1.0000
H97 H 0.88853 0.81638 0.69623 1.0000
H98 H 0.11147 0.18362 0.30377 1.0000
H99 H 0.88853 0.68362 0.19623 1.0000
H100 H 0.11147 0.31638 0.80377 1.0000
H101 H 0.88879 0.02348 0.63088 1.0000
H102 H 0.11121 0.97652 0.36912 1.0000
H103 H 0.88879 0.47652 0.13088 1.0000
H104 H 0.11121 0.52348 0.86912 1.0000
H105 H 0.91308 0.72820 0.47376 1.0000
H106 H 0.08692 0.27180 0.52624 1.0000
H107 H 0.91308 0.77180 0.97376 1.0000
H108 H 0.08692 0.22820 0.02624 1.0000
H109 H 0.91361 0.93582 0.40979 1.0000
H110 H 0.08639 0.06418 0.59021 1.0000
H111 H 0.91361 0.56418 0.90979 1.0000
H112 H 0.08639 0.43582 0.09021 1.0000
H113 H 0.93635 0.81354 0.72369 1.0000
H114 H 0.06365 0.18646 0.27631 1.0000
H115 H 0.93635 0.68646 0.22369 1.0000
H116 H 0.06365 0.31354 0.77631 1.0000
H117 H 0.93727 0.02028 0.65809 1.0000
H118 H 0.06273 0.97972 0.34191 1.0000
H119 H 0.93727 0.47972 0.15809 1.0000
H120 H 0.06273 0.52028 0.84191 1.0000
H121 H 0.96114 0.72233 0.50294 1.0000
H122 H 0.03886 0.27767 0.49706 1.0000
H123 H 0.96114 0.77767 0.00294 1.0000
H124 H 0.03886 0.22233 -0.00294 1.0000
H125 H 0.96265 0.93020 0.44100 1.0000
H126 H 0.03735 0.06980 0.55900 1.0000
H127 H 0.96265 0.56980 0.94100 1.0000
H128 H 0.03735 0.43020 0.05900 1.0000
H129 H 0.98455 0.79880 0.75527 1.0000
H130 H 0.01545 0.20120 0.24473 1.0000
H131 H 0.98455 0.70120 0.25527 1.0000
H132 H 0.01545 0.29880 0.74473 1.0000
H133 H 0.98654 0.00837 0.69319 1.0000
H134 H 0.01346 -0.00837 0.30681 1.0000
H135 H 0.98654 0.49163 0.19319 1.0000
H136 H 0.01346 0.50837 0.80681 1.0000
H137 H 0.00256 0.84899 0.59829 1.0000
H138 H -0.00256 0.15101 0.40171 1.0000
H139 H 0.00256 0.65101 0.09829 1.0000
H140 H -0.00256 0.34899 0.90171 1.0000
H141 H 0.57023 0.40961 0.26756 1.0000
H142 H 0.42977 0.59039 0.73244 1.0000
H143 H 0.57023 0.09039 0.76756 1.0000
H144 H 0.42977 0.90961 0.23244 1.0000
H145 H 0.57740 0.19288 0.27956 1.0000
H146 H 0.42260 0.80712 0.72044 1.0000
H147 H 0.57740 0.30712 0.77956 1.0000
H148 H 0.42260 0.69288 0.22044 1.0000
H149 H 0.59493 0.46580 0.51081 1.0000
H150 H 0.40507 0.53420 0.48919 1.0000
H151 H 0.59493 0.03420 0.01081 1.0000
H152 H 0.40507 0.96580 -0.01081 1.0000
H153 H 0.59981 0.25233 0.54596 1.0000
H154 H 0.40019 0.74767 0.45404 1.0000
H155 H 0.59981 0.24767 0.04596 1.0000
H156 H 0.40019 0.75233 0.95404 1.0000
H157 H 0.61959 0.43771 0.27203 1.0000
H158 H 0.38041 0.56229 0.72797 1.0000
H159 H 0.61959 0.06229 0.77203 1.0000
H160 H 0.38041 0.93771 0.22797 1.0000
H161 H 0.62383 0.22467 0.31290 1.0000
H162 H 0.37617 0.77533 0.68710 1.0000
H163 H 0.62383 0.27533 0.81290 1.0000
H164 H 0.37617 0.72467 0.18710 1.0000
H165 H 0.64456 0.51473 0.51361 1.0000
H166 H 0.35544 0.48527 0.48639 1.0000
H167 H 0.64456 -0.01473 0.01361 1.0000
H168 H 0.35544 0.01473 -0.01361 1.0000
H169 H 0.64627 0.30515 0.57175 1.0000
H170 H 0.35373 0.69485 0.42825 1.0000
H171 H 0.64627 0.19485 0.07175 1.0000
H172 H 0.35373 0.80515 0.92825 1.0000
H173 H 0.66945 0.44459 0.28632 1.0000
H174 H 0.33055 0.55541 0.71368 1.0000
H175 H 0.66945 0.05541 0.78632 1.0000
H176 H 0.33055 0.94459 0.21368 1.0000
H177 H 0.67052 0.23486 0.34437 1.0000
H178 H 0.32948 0.76514 0.65563 1.0000
H179 H 0.67052 0.26514 0.84437 1.0000
H180 H 0.32948 0.73486 0.15563 1.0000
H181 H 0.69379 0.52768 0.53170 1.0000
H182 H 0.30621 0.47232 0.46830 1.0000
H183 H 0.69379 0.97232 0.03170 1.0000
H184 H 0.30621 0.02768 0.96830 1.0000
H185 H 0.69385 0.31985 0.59537 1.0000
H186 H 0.30615 0.68015 0.40463 1.0000
H187 H 0.69385 0.18015 0.09537 1.0000
H188 H 0.30615 0.81985 0.90463 1.0000
H189 H 0.71843 0.44293 0.30846 1.0000
H190 H 0.28157 0.55707 0.69154 1.0000
H191 H 0.71843 0.05707 0.80846 1.0000
H192 H 0.28157 0.94293 0.19154 1.0000
H193 H 0.71823 0.23498 0.37149 1.0000
H194 H 0.28177 0.76502 0.62851 1.0000
H195 H 0.71823 0.26502 0.87149 1.0000
H196 H 0.28177 0.73498 0.12851 1.0000
H197 H 0.74237 0.52704 0.55601 1.0000
H198 H 0.25763 0.47296 0.44399 1.0000
H199 H 0.74237 0.97296 0.05601 1.0000
H200 H 0.25763 0.02704 0.94399 1.0000
H201 H 0.74196 0.31947 0.62009 1.0000
H202 H 0.25804 0.68053 0.37991 1.0000
H203 H 0.74196 0.18053 0.12009 1.0000
H204 H 0.25804 0.81947 0.87991 1.0000
H205 H 0.76690 0.43937 0.33334 1.0000
H206 H 0.23310 0.56063 0.66666 1.0000
H207 H 0.76690 0.06063 0.83334 1.0000
H208 H 0.23310 0.93937 0.16666 1.0000
H209 H 0.76653 0.23194 0.39780 1.0000
H210 H 0.23347 0.76806 0.60220 1.0000
H211 H 0.76653 0.26806 0.89780 1.0000
H212 H 0.23347 0.73194 0.10220 1.0000
H213 H 0.79064 0.52477 0.58141 1.0000
H214 H 0.20936 0.47523 0.41859 1.0000
H215 H 0.79064 0.97523 0.08141 1.0000
H216 H 0.20936 0.02477 0.91859 1.0000
H217 H 0.79030 0.31730 0.64577 1.0000
H218 H 0.20970 0.68270 0.35423 1.0000
H219 H 0.79030 0.18270 0.14577 1.0000
H220 H 0.20970 0.81730 0.85423 1.0000
H221 H 0.81523 0.43728 0.35899 1.0000
H222 H 0.18477 0.56272 0.64101 1.0000
H223 H 0.81523 0.06272 0.85899 1.0000
H224 H 0.18477 0.93728 0.14101 1.0000
H225 H 0.81498 0.22996 0.42382 1.0000
H226 H 0.18502 0.77004 0.57618 1.0000
H227 H 0.81498 0.27004 0.92382 1.0000
H228 H 0.18502 0.72996 0.07618 1.0000
H229 H 0.83892 0.52375 0.60688 1.0000
H230 H 0.16108 0.47625 0.39312 1.0000
H231 H 0.83892 0.97625 0.10688 1.0000
H232 H 0.16108 0.02375 0.89312 1.0000
H233 H 0.83870 0.31639 0.67166 1.0000
H234 H 0.16130 0.68361 0.32834 1.0000
H235 H 0.83870 0.18361 0.17166 1.0000
H236 H 0.16130 0.81639 0.82834 1.0000
H237 H 0.86351 0.43641 0.38450 1.0000
H238 H 0.13649 0.56359 0.61550 1.0000
H239 H 0.86351 0.06359 0.88450 1.0000
H240 H 0.13649 0.93641 0.11550 1.0000
H241 H 0.86335 0.22917 0.44952 1.0000
H242 H 0.13665 0.77083 0.55048 1.0000
H243 H 0.86335 0.27083 0.94952 1.0000
H244 H 0.13665 0.72917 0.05048 1.0000
H245 H 0.88734 0.52343 0.63167 1.0000
H246 H 0.11266 0.47657 0.36833 1.0000
H247 H 0.88734 0.97657 0.13167 1.0000
H248 H 0.11266 0.02343 0.86833 1.0000
H249 H 0.88716 0.31623 0.69702 1.0000
H250 H 0.11284 0.68377 0.30298 1.0000
H251 H 0.88716 0.18377 0.19702 1.0000
H252 H 0.11284 0.81623 0.80298 1.0000
H253 H 0.91166 0.43473 0.40823 1.0000
H254 H 0.08834 0.56527 0.59177 1.0000
H255 H 0.91166 0.06527 0.90823 1.0000
H256 H 0.08834 0.93473 0.09177 1.0000
H257 H 0.91161 0.22802 0.47455 1.0000
H258 H 0.08839 0.77198 0.52545 1.0000
H259 H 0.91161 0.27198 0.97455 1.0000
H260 H 0.08839 0.72802 0.02545 1.0000
H261 H 0.93590 0.52351 0.65300 1.0000
H262 H 0.06410 0.47649 0.34700 1.0000
H263 H 0.93590 0.97649 0.15300 1.0000
H264 H 0.06410 0.02351 0.84700 1.0000
H265 H 0.93578 0.31716 0.72018 1.0000
H266 H 0.06422 0.68284 0.27982 1.0000
H267 H 0.93578 0.18284 0.22018 1.0000
H268 H 0.06422 0.81716 0.77982 1.0000
H269 H 0.96027 0.43093 0.42786 1.0000
H270 H 0.03973 0.56907 0.57214 1.0000
H271 H 0.96027 0.06907 0.92786 1.0000
H272 H 0.03973 0.93093 0.07214 1.0000
H273 H 0.96038 0.22467 0.49943 1.0000
H274 H 0.03962 0.77533 0.50057 1.0000
H275 H 0.96038 0.27533 -0.00057 1.0000
H276 H 0.03962 0.72467 0.00057 1.0000
H277 H 0.97698 0.38362 0.60619 1.0000
H278 H 0.02302 0.61638 0.39381 1.0000
H279 H 0.97698 0.11638 0.10619 1.0000
H280 H 0.02302 0.88362 0.89381 1.0000
H281 H 0.52801 0.49089 0.82057 1.0000
H282 H 0.47199 0.50911 0.17943 1.0000
H283 H 0.52801 0.00911 0.32057 1.0000
H284 H 0.47199 0.99089 0.67943 1.0000
H285 H 0.50378 0.48462 0.70446 1.0000
H286 H 0.49622 0.51538 0.29554 1.0000
H287 H 0.50378 0.01538 0.20446 1.0000
H288 H 0.49622 -0.01538 0.79554 1.0000
H289 H 0.50865 0.77639 0.35499 1.0000
H290 H 0.49135 0.22361 0.64501 1.0000
H291 H 0.50865 0.72361 0.85499 1.0000
H292 H 0.49135 0.27639 0.14501 1.0000
H293 H 0.48970 0.67713 0.46016 1.0000
H294 H 0.51030 0.32287 0.53984 1.0000
H295 H 0.48970 0.82287 -0.03984 1.0000
H296 H 0.51030 0.17713 0.03984 1.0000
H297 H 0.54417 0.87953 0.74085 1.0000
H298 H 0.45583 0.12047 0.25915 1.0000
H299 H 0.54417 0.62047 0.24085 1.0000
H300 H 0.45583 0.37953 0.75915 1.0000
H301 H 0.53782 0.98287 0.58198 1.0000
H302 H 0.46218 0.01713 0.41802 1.0000
H303 H 0.53782 0.51713 0.08198 1.0000
H304 H 0.46218 0.48287 0.91802 1.0000
Mg1 Mg 0.54016 0.63891 0.56711 1.0000
Mg2 Mg 0.45984 0.36109 0.43289 1.0000
Mg3 Mg 0.54016 0.86109 0.06711 1.0000
Mg4 Mg 0.45984 0.13891 0.93289 1.0000
C1 C 0.57579 0.81706 0.34639 1.0000
C2 C 0.42421 0.18294 0.65361 1.0000
C3 C 0.57579 0.68294 0.84639 1.0000
C4 C 0.42421 0.31706 0.15361 1.0000
C5 C 0.59903 0.86264 0.44918 1.0000
C6 C 0.40097 0.13736 0.55082 1.0000
C7 C 0.59903 0.63736 0.94918 1.0000
C8 C 0.40097 0.36264 0.05082 1.0000
C9 C 0.62343 0.84666 0.36673 1.0000
C10 C 0.37657 0.15334 0.63327 1.0000
C11 C 0.62343 0.65334 0.86673 1.0000
C12 C 0.37657 0.34666 0.13327 1.0000
C13 C 0.64712 0.88912 0.46949 1.0000
C14 C 0.35288 0.11088 0.53051 1.0000
C15 C 0.64712 0.61088 0.96949 1.0000
C16 C 0.35288 0.38912 0.03051 1.0000
C17 C 0.67152 0.86205 0.39018 1.0000
C18 C 0.32848 0.13795 0.60982 1.0000
C19 C 0.67152 0.63795 0.89018 1.0000
C20 C 0.32848 0.36205 0.10982 1.0000
C21 C 0.69549 0.89788 0.49294 1.0000
C22 C 0.30451 0.10212 0.50706 1.0000
C23 C 0.69549 0.60212 0.99294 1.0000
C24 C 0.30451 0.39788 0.00706 1.0000
C25 C 0.71979 0.86422 0.41453 1.0000
C26 C 0.28021 0.13578 0.58547 1.0000
C27 C 0.71979 0.63578 0.91453 1.0000
C28 C 0.28021 0.36422 0.08547 1.0000
C29 C 0.74384 0.89693 0.51762 1.0000
C30 C 0.25616 0.10307 0.48238 1.0000
C31 C 0.74384 0.60307 0.01762 1.0000
C32 C 0.25616 0.39693 -0.01762 1.0000
C33 C 0.76811 0.86198 0.43932 1.0000
C34 C 0.23189 0.13802 0.56068 1.0000
C35 C 0.76811 0.63802 0.93932 1.0000
C36 C 0.23189 0.36198 0.06068 1.0000
C37 C 0.79217 0.89455 0.54235 1.0000
C38 C 0.20783 0.10545 0.45765 1.0000
C39 C 0.79217 0.60545 0.04235 1.0000
C40 C 0.20783 0.39455 0.95765 1.0000
C41 C 0.81644 0.86026 0.46383 1.0000
C42 C 0.18356 0.13974 0.53617 1.0000
C43 C 0.81644 0.63974 0.96383 1.0000
C44 C 0.18356 0.36026 0.03617 1.0000
C45 C 0.84049 0.89352 0.56671 1.0000
C46 C 0.15951 0.10648 0.43329 1.0000
C47 C 0.84049 0.60648 0.06671 1.0000
C48 C 0.15951 0.39352 0.93329 1.0000
C49 C 0.86479 0.85972 0.48821 1.0000
C50 C 0.13521 0.14028 0.51179 1.0000
C51 C 0.86479 0.64028 -0.01179 1.0000
C52 C 0.13521 0.35972 0.01179 1.0000
C53 C 0.88880 0.89300 0.59145 1.0000
C54 C 0.11120 0.10700 0.40855 1.0000
C55 C 0.88880 0.60700 0.09145 1.0000
C56 C 0.11120 0.39300 0.90855 1.0000
C57 C 0.91317 0.85843 0.51396 1.0000
C58 C 0.08683 0.14157 0.48604 1.0000
C59 C 0.91317 0.64157 0.01396 1.0000
C60 C 0.08683 0.35843 0.98604 1.0000
C61 C 0.93706 0.88968 0.61888 1.0000
C62 C 0.06294 0.11032 0.38112 1.0000
C63 C 0.93706 0.61032 0.11888 1.0000
C64 C 0.06294 0.38968 0.88112 1.0000
C65 C 0.96160 0.85201 0.54418 1.0000
C66 C 0.03840 0.14799 0.45582 1.0000
C67 C 0.96160 0.64799 0.04418 1.0000
C68 C 0.03840 0.35201 0.95582 1.0000
C69 C 0.98513 0.87855 0.65324 1.0000
C70 C 0.01487 0.12145 0.34676 1.0000
C71 C 0.98513 0.62145 0.15324 1.0000
C72 C 0.01487 0.37855 0.84676 1.0000
C73 C 0.55103 0.27263 0.43527 1.0000
C74 C 0.44897 0.72737 0.56473 1.0000
C75 C 0.55103 0.22737 0.93527 1.0000
C76 C 0.44897 0.77263 0.06473 1.0000
C77 C 0.57405 0.30507 0.34698 1.0000
C78 C 0.42595 0.69493 0.65302 1.0000
C79 C 0.57405 0.19493 0.84698 1.0000
C80 C 0.42595 0.80507 0.15302 1.0000
C81 C 0.59762 0.34587 0.45366 1.0000
C82 C 0.40238 0.65413 0.54634 1.0000
C83 C 0.59762 0.15413 0.95366 1.0000
C84 C 0.40238 0.84587 0.04634 1.0000
C85 C 0.62164 0.34724 0.36729 1.0000
C86 C 0.37836 0.65276 0.63271 1.0000
C87 C 0.62164 0.15276 0.86729 1.0000
C88 C 0.37836 0.84724 0.13271 1.0000
C89 C 0.64556 0.38638 0.46963 1.0000
C90 C 0.35444 0.61362 0.53037 1.0000
C91 C 0.64556 0.11362 0.96963 1.0000
C92 C 0.35444 0.88638 0.03037 1.0000
C93 C 0.66988 0.36343 0.38842 1.0000
C94 C 0.33012 0.63657 0.61158 1.0000
C95 C 0.66988 0.13657 0.88842 1.0000
C96 C 0.33012 0.86343 0.11158 1.0000
C97 C 0.69392 0.39763 0.49120 1.0000
C98 C 0.30608 0.60237 0.50880 1.0000
C99 C 0.69392 0.10237 0.99120 1.0000
C100 C 0.30608 0.89763 0.00880 1.0000
C101 C 0.71823 0.36495 0.41237 1.0000
C102 C 0.28177 0.63505 0.58763 1.0000
C103 C 0.71823 0.13505 0.91237 1.0000
C104 C 0.28177 0.86495 0.08763 1.0000
C105 C 0.74227 0.39683 0.51580 1.0000
C106 C 0.25773 0.60317 0.48420 1.0000
C107 C 0.74227 0.10317 0.01580 1.0000
C108 C 0.25773 0.89683 -0.01580 1.0000
C109 C 0.76659 0.36225 0.43775 1.0000
C110 C 0.23341 0.63775 0.56225 1.0000
C111 C 0.76659 0.13775 0.93775 1.0000
C112 C 0.23341 0.86225 0.06225 1.0000
C113 C 0.79061 0.39450 0.54138 1.0000
C114 C 0.20939 0.60550 0.45862 1.0000
C115 C 0.79061 0.10550 0.04138 1.0000
C116 C 0.20939 0.89450 0.95862 1.0000
C117 C 0.81496 0.36034 0.46355 1.0000
C118 C 0.18504 0.63966 0.53645 1.0000
C119 C 0.81496 0.13966 0.96355 1.0000
C120 C 0.18504 0.86034 0.03645 1.0000
C121 C 0.83896 0.39339 0.56713 1.0000
C122 C 0.16104 0.60661 0.43287 1.0000
C123 C 0.83896 0.10661 0.06713 1.0000
C124 C 0.16104 0.89339 0.93287 1.0000
C125 C 0.86330 0.35957 0.48916 1.0000
C126 C 0.13670 0.64043 0.51084 1.0000
C127 C 0.86330 0.14043 -0.01084 1.0000
C128 C 0.13670 0.85957 0.01084 1.0000
C129 C 0.88734 0.39294 0.59227 1.0000
C130 C 0.11266 0.60706 0.40773 1.0000
C131 C 0.88734 0.10706 0.09227 1.0000
C132 C 0.11266 0.89294 0.90773 1.0000
C133 C 0.91159 0.35870 0.51348 1.0000
C134 C 0.08841 0.64130 0.48652 1.0000
C135 C 0.91159 0.14130 0.01348 1.0000
C136 C 0.08841 0.85870 0.98652 1.0000
C137 C 0.93582 0.39273 0.61479 1.0000
C138 C 0.06418 0.60727 0.38521 1.0000
C139 C 0.93582 0.10727 0.11479 1.0000
C140 C 0.06418 0.89273 0.88521 1.0000
C141 C 0.95971 0.35639 0.53317 1.0000
C142 C 0.04029 0.64361 0.46683 1.0000
C143 C 0.95971 0.14361 0.03317 1.0000
C144 C 0.04029 0.85639 0.96683 1.0000
O1 O 0.56092 0.70436 0.39228 1.0000
O2 O 0.43908 0.29564 0.60772 1.0000
O3 O 0.56092 0.79564 0.89228 1.0000
O4 O 0.43908 0.20436 0.10772 1.0000
O5 O 0.57213 0.88808 0.21725 1.0000
O6 O 0.42787 0.11192 0.78275 1.0000
O7 O 0.57213 0.61192 0.71725 1.0000
O8 O 0.42787 0.38808 0.28275 1.0000
O9 O 0.53954 0.39275 0.49607 1.0000
O10 O 0.46046 0.60725 0.50393 1.0000
O11 O 0.53954 0.10725 0.99607 1.0000
O12 O 0.46046 0.89275 0.00393 1.0000
O13 O 0.54377 0.12274 0.44857 1.0000
O14 O 0.45623 0.87726 0.55143 1.0000
O15 O 0.54377 0.37726 0.94857 1.0000
O16 O 0.45623 0.62274 0.05143 1.0000
O17 O 0.51735 0.56207 0.74652 1.0000
O18 O 0.48265 0.43793 0.25348 1.0000
O19 O 0.51735 0.93793 0.24652 1.0000
O20 O 0.48265 0.06207 0.75348 1.0000
O21 O 0.50693 0.67499 0.42023 1.0000
O22 O 0.49307 0.32501 0.57977 1.0000
O23 O 0.50693 0.82501 0.92023 1.0000
O24 O 0.49307 0.17499 0.07977 1.0000
O25 O 0.53407 0.88086 0.63994 1.0000
O26 O 0.46593 0.11914 0.36006 1.0000
O27 O 0.53407 0.61914 0.13994 1.0000
O28 O 0.46593 0.38086 0.86006 1.0000
