# Supplementary material for: The structure of magnesium stearate trihydrate determined from a micrometre-sized single crystal using a microfocused synchrotron X-ray beam
Source: Acta Crystallogr B Struct Sci Cryst Eng Mater. 2023 Jul 8;79(Pt 4):330–5. doi: 10.1107/S2052520623005607 (PMC10410307; doi:10.1107/S2052520623005607)
Supplement: Supplementary file 5 [file b-79-00330-sup5.zip]

Archive with 76 entries (71 files):
- option1/
- option1/run30_full_H_opt1.cif
- option1/run30_full_H_opt1.fcf
- option1/run30_full_H_opt1.l51
- option1/run30_full_H_opt1.m40
- option1/run30_full_H_opt1.m50
- option1/run30_full_H_opt1.m70
- option1/run30_full_H_opt1.m80
- option1/run30_full_H_opt1.m83
- option1/run30_full_H_opt1.m85
- option1/run30_full_H_opt1.m90
- option1/run30_full_H_opt1.m95
- option1/run30_full_H_opt1.ref
- option1/run30_full_H_opt1.s40
- option1/run30_full_H_opt1.usd
- option1/run30_full_H_opt1_tmp.cif
- option2/
- option2/run30_full_H_opt2.cif
- option2/run30_full_H_opt2.fcf
- option2/run30_full_H_opt2.m40
- option2/run30_full_H_opt2.m50
- option2/run30_full_H_opt2.m70
- option2/run30_full_H_opt2.m80
- option2/run30_full_H_opt2.m83
- option2/run30_full_H_opt2.m85
- option2/run30_full_H_opt2.m90
- option2/run30_full_H_opt2.m95
- option2/run30_full_H_opt2.ref
- option2/run30_full_H_opt2.s40
- option2/run30_full_H_opt2.usd
- option2/run30_full_H_opt2_tmp.cif
- option3/
- option3/run30_full_H_opt3.cif
- option3/run30_full_H_opt3.fcf
- option3/run30_full_H_opt3.m40
- option3/run30_full_H_opt3.m50
- option3/run30_full_H_opt3.m70
- option3/run30_full_H_opt3.m80
- option3/run30_full_H_opt3.m83
- option3/run30_full_H_opt3.m85
- option3/run30_full_H_opt3.m90
- option3/run30_full_H_opt3.m95
- option3/run30_full_H_opt3.ref
- option3/run30_full_H_opt3.s40
- option3/run30_full_H_opt3.usd
- option3/run30_full_H_opt3_tmp.cif
- option4/
- option4/run30_full_H_opt4.cif
- option4/run30_full_H_opt4.fcf
- option4/run30_full_H_opt4.m40
- option4/run30_full_H_opt4.m50
- option4/run30_full_H_opt4.m70
- option4/run30_full_H_opt4.m80
- option4/run30_full_H_opt4.m83
- option4/run30_full_H_opt4.m85
- option4/run30_full_H_opt4.m90
- option4/run30_full_H_opt4.m95
- option4/run30_full_H_opt4.ref
- option4/run30_full_H_opt4.s40
- option4/run30_full_H_opt4.usd
- option4/run30_full_H_opt4_tmp.cif
- option5/
- option5/run30_full_H_opt5.cif
- option5/run30_full_H_opt5.fcf
- option5/run30_full_H_opt5.m40
- option5/run30_full_H_opt5.m50
- option5/run30_full_H_opt5.m70
- option5/run30_full_H_opt5.m80
- option5/run30_full_H_opt5.m83
- option5/run30_full_H_opt5.m85
- option5/run30_full_H_opt5.m90
- option5/run30_full_H_opt5.m95
- option5/run30_full_H_opt5.ref
- option5/run30_full_H_opt5.s40
- option5/run30_full_H_opt5.usd
- option5/run30_full_H_opt5_tmp.cif
