# Supplementary material for: The structure of magnesium stearate trihydrate determined from a micrometre-sized single crystal using a microfocused synchrotron X-ray beam
Source: Acta Crystallogr B Struct Sci Cryst Eng Mater. 2023 Jul 8;79(Pt 4):330–5. doi: 10.1107/S2052520623005607 (PMC10410307; doi:10.1107/S2052520623005607)
Supplement: Supplementary file 5 [file b-79-00330-sup5.zip › option1/run30_full_H_opt1.fcf]

#
# h,k,l, Fc-squared, Fo-squared, sigma(Fo-squared) and status flag
#
data_I
_shelx_title                             '   '
_shelx_reFln_list_code                   4
_shelx_F_calc_maximum                    451.08
_exptl_crystal_F_000                     1440
_reflns_d_resolution_high                0.8763

loop_
 _symmetry_equiv_pos_as_xyz
 'x, y, z'
 '-x, y+1/2, -z+1/2'
 '-x, -y, -z'
 'x, -y+1/2, z+1/2'

_cell_length_a                           53.1859
_cell_length_b                           8.219
_cell_length_c                           8.891
_cell_angle_alpha                        90
_cell_angle_beta                         94.6908
_cell_angle_gamma                        90

_shelx_F_squared_multiplier              1.000

loop_
 _refln_index_h
 _refln_index_k
 _refln_index_l
 _refln_F_squared_calc
 _refln_F_squared_meas
 _refln_F_squared_sigma
 _refln_observed_status
   2   0   0   7074.20   5664.92    342.98 o
   3   0   0  15893.00  12813.50    782.30 o
   4   0   0    392.62    423.91     30.83 o
   5   0   0   2292.34   1965.38    123.32 o
   6   0   0   2296.19   1803.53    115.61 o
   7   0   0    299.09    323.71     30.83 o
   8   0   0   7613.73   6208.30    381.52 o
   9   0   0   2351.59   2046.31    134.88 o
  10   0   0   8333.44   6871.13    427.76 o
  11   0   0   2421.70   2312.21    154.15 o
  12   0   0   5118.65   4293.01    273.61 o
  13   0   0   1182.30   1186.94     92.49 o
  14   0   0   2266.32   2073.29    146.44 o
  15   0   0    463.42    493.27     57.81 o
  16   0   0    720.98    662.84     65.51 o
  17   0   0    180.97    238.93     46.24 o
  18   0   0    319.86    312.15     46.24 o
  19   0   0     58.73     34.68     34.68 <
  21   0   0    207.29     88.63     38.54 o
  22   0   0    833.26    755.32     73.22 o
  23   0   0    900.87    867.08     80.93 o
  24   0   0   1927.77   1788.11    134.88 o
  25   0   0   1826.89   1699.48    131.02 o
  26   0   0   2835.57   2474.07    177.27 o
  27   0   0   2101.26   1861.33    142.59 o
  28   0   0   2172.36   1818.94    142.59 o
  29   0   0    829.53    732.20     77.07 o
  30   0   0    315.93    215.81     46.24 o
  31   0   0     29.91     -7.71     34.68 <
  32   0   0     56.06    146.44     73.22 <
  33   0   0    350.12    497.13     80.93 o
  34   0   0   1116.83   1502.94    123.32 o
  35   0   0   1001.14   1387.33    119.46 o
  36   0   0   2077.47   2728.41    200.39 o
  37   0   0    808.86   1071.33    104.05 o
  38   0   0   2616.39   3171.59    211.95 o
  39   0   0     68.46    131.02     77.07 <
  40   0   0   3860.30   4535.79    289.03 o
  41   0   0  11165.80  16324.20   1032.79 o
  42   0   0   2302.30   2589.68    215.81 o
  43   0   0   4215.68   5109.99    331.42 o
  44   0   0     12.91   -127.17     96.34 <
  45   0   0    411.92    346.83    107.90 o
  46   0   0      6.42     57.81     84.78 <
  47   0   0      9.49     34.68     80.93 <
  48   0   0     74.36    204.25     96.34 o
  49   0   0     59.31     77.07     77.07 <
  50   0   0    193.37    188.83     88.63 o
  51   0   0    112.99     88.63     84.78 <
  52   0   0     99.71    269.76     88.63 o
  53   0   0     43.67    231.22    123.32 <
   1   1   0    348.90    439.32     19.27 o
   2   1   0    653.28    786.15     30.83 o
   3   1   0   2042.42   2181.19     96.34 o
   4   1   0   1214.64   1325.67     53.95 o
   5   1   0   2658.64   2705.29    107.90 o
   6   1   0    720.25    716.79     34.68 o
   7   1   0   1513.04   1317.96     61.66 o
   8   1   0     14.55      3.85     15.41 <
   9   1   0    352.21    331.42     23.12 o
  10   1   0    199.53    208.10     23.12 o
  11   1   0    111.49     80.93     19.27 o
  12   1   0    223.77    192.68     23.12 o
  13   1   0    296.21    262.05     26.98 o
  14   1   0      5.79     -3.85     19.27 <
  15   1   0   1127.65   1102.16     61.66 o
  16   1   0    284.10    323.71     30.83 o
  17   1   0   2162.66   1973.09     96.34 o
  18   1   0    648.67    616.59     42.39 o
  19   1   0   1983.81   1880.60     96.34 o
  20   1   0    218.66    258.20     30.83 o
  21   1   0    423.42    439.32     38.54 o
  22   1   0    100.66    131.02     26.98 o
  23   1   0    141.68    146.44     26.98 o
  24   1   0      1.75    -15.41     26.98 <
  25   1   0     27.81     -3.85     23.12 <
  26   1   0      0.22    -11.56     26.98 <
  27   1   0     50.22     53.95     26.98 <
  28   1   0     35.79     50.10     26.98 <
  29   1   0    171.45    123.32     30.83 o
  30   1   0    195.59    123.32     34.68 o
  31   1   0    223.93    219.66     38.54 o
  32   1   0    269.10    204.25     34.68 o
  33   1   0    231.64    223.51     77.07 o
  34   1   0    155.49    258.20     57.81 o
  35   1   0     70.12    115.61     50.10 o
  36   1   0     36.14     69.37     42.39 <
  37   1   0      3.00      3.85     42.39 <
  38   1   0      0.21    -61.66     42.39 <
  39   1   0      4.07    -15.41     50.10 <
  40   1   0     21.09    -34.68     57.81 <
  41   1   0    912.97   1167.67     92.49 o
  42   1   0    396.10    300.59     65.51 o
  43   1   0    627.91    674.40     77.07 o
  44   1   0     12.14    123.32     69.37 <
  45   1   0    336.75    308.30     69.37 o
  46   1   0     52.59      7.71     53.95 <
  47   1   0     93.54    158.00     57.81 o
  48   1   0      2.99     26.98     53.95 <
  49   1   0      9.23    -50.10     50.10 <
  50   1   0      5.76    -19.27     53.95 <
  51   1   0     10.34     53.95     57.81 <
  52   1   0     46.84    127.17     57.81 o
  53   1   0     29.15     -3.85     53.95 <
   0   2   0   9779.13  10836.60    658.98 o
   1   2   0   6708.68   8015.68    346.83 o
   2   2   0   4583.91   5125.41    200.39 o
   3   2   0      9.38      3.85      7.71 <
   4   2   0    893.45    774.59     38.54 o
   5   2   0   2524.20   2080.99     92.49 o
   6   2   0   2025.86   1849.77     84.78 o
   7   2   0   1401.95   1302.55     53.95 o
   8   2   0    959.28    840.10     38.54 o
   9   2   0    285.91    254.34     19.27 o
  10   2   0    154.93    104.05     15.41 o
  11   2   0     28.00     42.39     19.27 o
  12   2   0     73.69     61.66     19.27 o
  13   2   0    667.44    620.44     34.68 o
  14   2   0    459.11    404.64     30.83 o
  15   2   0   1433.13   1460.55     69.37 o
  16   2   0    712.52    747.62     42.39 o
  17   2   0   2373.29   2304.51    100.20 o
  18   2   0    584.26    543.37     38.54 o
  19   2   0   3251.87   2801.63    123.32 o
  20   2   0     46.04     53.95     23.12 o
  21   2   0   2555.29   2543.44    115.61 o
  22   2   0   2092.40   2061.72     96.34 o
  23   2   0    159.03     77.07     30.83 o
  24   2   0    258.40    231.22     34.68 o
  25   2   0     51.43     26.98     30.83 <
  26   2   0     92.39     65.51     30.83 o
  27   2   0     37.11     65.51     30.83 o
  28   2   0     95.41    146.44     30.83 o
  29   2   0     81.13     80.93     34.68 o
  30   2   0     84.50     73.22     34.68 o
  31   2   0    108.33    107.90     42.39 o
  32   2   0     35.87     -3.85     42.39 <
  33   2   0     26.62     46.24     46.24 <
  34   2   0      1.97     15.41     38.54 <
  35   2   0      2.97     15.41     42.39 <
  36   2   0     69.84     92.49     42.39 o
  37   2   0     21.22      3.85     42.39 <
  38   2   0     33.24    104.05     57.81 <
  39   2   0     28.87     77.07     65.51 <
  40   2   0     38.67    -30.83     65.51 <
  41   2   0     11.73     84.78     77.07 <
  42   2   0      5.17    -23.12     73.22 <
  43   2   0      4.36    104.05     88.63 <
  44   2   0     67.98     96.34     80.93 <
  45   2   0    129.15    138.73     73.22 <
  46   2   0    106.56     46.24     73.22 <
  47   2   0     57.20      0.00     53.95 <
  48   2   0     11.18    -23.12     57.81 <
  49   2   0      6.23     34.68     73.22 <
  50   2   0      0.01    -65.51     50.10 <
  51   2   0      0.16    -69.37     50.10 <
  52   2   0      0.72     84.78     53.95 <
  53   2   0      1.75    -30.83     73.22 <
   1   3   0    133.91    146.44     11.56 o
   2   3   0    412.62    412.35     19.27 o
   3   3   0    778.44    739.91     34.68 o
   4   3   0    616.14    635.86     30.83 o
   5   3   0    687.23    689.81     34.68 o
   6   3   0    285.90    331.42     26.98 o
   7   3   0    269.00    262.05     23.12 o
   8   3   0     43.97     61.66     15.41 o
   9   3   0    260.66    219.66     19.27 o
  10   3   0     55.33     61.66     15.41 o
  11   3   0    374.65    346.83     26.98 o
  12   3   0    123.38    134.88     19.27 o
  13   3   0    587.93    593.47     34.68 o
  14   3   0    224.03    192.68     23.12 o
  15   3   0    569.91    516.39     34.68 o
  16   3   0    166.21     84.78     23.12 o
  17   3   0    244.13    158.00     26.98 o
  18   3   0     11.92    -11.56     23.12 <
  19   3   0      8.16     46.24     34.68 <
  20   3   0     34.97     26.98     30.83 <
  21   3   0      2.73    -26.98     34.68 <
  22   3   0    441.54    258.20     42.39 o
  23   3   0    182.08    119.46     38.54 o
  24   3   0    263.96    223.51     42.39 o
  25   3   0     94.32    104.05     42.39 o
  26   3   0     93.46    -38.54     42.39 <
  27   3   0      6.65     11.56     50.10 <
  28   3   0      2.04     -3.85     42.39 <
  29   3   0     40.18     77.07     42.39 <
  30   3   0     31.31     61.66     34.68 <
  31   3   0     10.47     42.39     46.24 <
  32   3   0     23.14     11.56     34.68 <
  33   3   0      3.91     -3.85     34.68 <
  34   3   0     10.35    -30.83     34.68 <
  35   3   0     94.55     38.54     38.54 <
  36   3   0    114.75    138.73     46.24 o
  37   3   0    277.25    165.71     50.10 o
  38   3   0    307.44    231.22     53.95 o
  39   3   0    355.12    300.59     57.81 o
  40   3   0    376.02    238.93     61.66 o
  41   3   0    109.47    107.90     57.81 <
  42   3   0     70.85    111.76     53.95 o
  43   3   0    201.40    208.10     53.95 o
  44   3   0     37.30    115.61     53.95 o
  45   3   0      0.76    -34.68     46.24 <
  46   3   0     38.37     30.83     50.10 <
  47   3   0      2.78     46.24     50.10 <
  48   3   0      1.65     19.27     46.24 <
  49   3   0     13.45     15.41     46.24 <
  50   3   0     12.10    -46.24     46.24 <
  51   3   0     18.61     61.66     50.10 <
  52   3   0     17.18    -30.83     57.81 <
   2   4   0    325.53    720.64     61.66 o
   3   4   0    248.85    246.64     15.41 o
   4   4   0      0.31     -3.85      7.71 <
   5   4   0    353.51    339.12     19.27 o
   6   4   0      4.32     -3.85      7.71 <
   7   4   0     20.89     23.12      7.71 o
   8   4   0    279.50    258.20     19.27 o
   9   4   0    165.34    138.73     15.41 o
  10   4   0    800.32    751.47     42.39 o
  11   4   0    569.39    524.10     30.83 o
  12   4   0   1109.47   1140.69     61.66 o
  13   4   0    922.93    924.89     53.95 o
  14   4   0   1314.28   1175.38     65.51 o
  15   4   0   1170.45   1159.96     69.37 o
  16   4   0   1211.03   1202.35     65.51 o
  17   4   0    840.91    805.42     50.10 o
  18   4   0    431.49    373.81     34.68 o
  19   4   0     66.77     73.22     26.98 o
  20   4   0     22.41    -26.98     23.12 <
  21   4   0     70.46     88.63     23.12 o
  22   4   0    382.06    254.34     50.10 o
  23   4   0    448.03    400.78     57.81 o
  24   4   0    632.11    647.42     46.24 o
  25   4   0    657.06    763.03     53.95 o
  26   4   0    902.49    921.03     57.81 o
  27   4   0    775.18    832.40     57.81 o
  28   4   0    695.30    782.30     50.10 o
  29   4   0    253.40    308.30     42.39 o
  30   4   0     91.12     80.93     38.54 o
  31   4   0      2.93     11.56     46.24 <
  32   4   0     12.90     38.54     42.39 <
  33   4   0     67.00     96.34     38.54 o
  34   4   0    190.53    262.05     46.24 o
  35   4   0    179.63    188.83     46.24 o
  36   4   0    347.94    312.15     50.10 o
  37   4   0    190.32    123.32     46.24 o
  38   4   0    575.82    682.10     61.66 o
  39   4   0     81.46    158.00     42.39 o
  40   4   0   1133.37   1422.01     92.49 o
  42   4   0    447.67    215.81     57.81 o
  44   4   0      0.07      3.85     53.95 <
  45   4   0     39.27     30.83     53.95 <
  46   4   0     30.87     30.83     42.39 <
  47   4   0      4.24    -11.56     42.39 <
  48   4   0     31.25      3.85     46.24 <
  49   4   0     20.36    -11.56     42.39 <
  50   4   0     30.39     26.98     53.95 <
  51   4   0     16.21    -65.51     61.66 <
   7   5   0    117.13    134.88     26.98 o
   8   5   0      5.51      3.85     15.41 <
   9   5   0      0.13     11.56     15.41 <
  10   5   0     56.29     65.51     23.12 o
  11   5   0     41.18     26.98     15.41 <
  12   5   0    151.28    134.88     15.41 o
  13   5   0     87.75     84.78     15.41 o
  14   5   0    199.08    238.93     23.12 o
  15   5   0    105.16     92.49     19.27 o
  16   5   0    220.51    184.98     23.12 o
  17   5   0    115.36     96.34     19.27 o
  18   5   0    221.59    227.37     26.98 o
  19   5   0     72.42     34.68     23.12 <
  20   5   0    284.06    192.68     26.98 o
  21   5   0    259.04    196.54     30.83 o
  22   5   0    104.40     84.78     23.12 o
  23   5   0     47.63     46.24     23.12 <
  24   5   0     14.81    -11.56     23.12 <
  25   5   0      0.23    -23.12     26.98 <
  26   5   0     37.15     23.12     26.98 <
  27   5   0    170.95     77.07     38.54 <
  28   5   0    248.35    238.93     50.10 o
  29   5   0    391.74    319.86     57.81 o
  30   5   0    435.55    458.59     65.51 o
  31   5   0    378.39    420.05     57.81 o
  32   5   0    273.48    300.59     53.95 o
  33   5   0    192.25    196.54     46.24 o
  34   5   0     54.39    -42.39     38.54 <
  35   5   0      6.79    -23.12     34.68 <
  36   5   0     13.42     15.41     38.54 <
  37   5   0     52.29      7.71     38.54 <
  38   5   0     92.38    104.05     42.39 o
  39   5   0     46.32      3.85     38.54 <
  40   5   0     63.28     69.37     38.54 <
  41   5   0     76.10     38.54     34.68 <
  42   5   0     71.37     26.98     38.54 <
  43   5   0     55.31     19.27     38.54 <
  44   5   0      3.65     53.95     42.39 <
  45   5   0     13.15    -46.24     38.54 <
  46   5   0      1.97     19.27     42.39 <
  47   5   0      4.75    -50.10     42.39 <
  48   5   0     17.79    100.20     46.24 o
  49   5   0      5.96    -50.10     46.24 <
  50   5   0      7.30    -26.98     80.93 <
  10   6   0      5.43      3.85      7.71 <
  11   6   0      4.74      0.00      7.71 <
  12   6   0      6.71     -3.85     15.41 <
  13   6   0      9.00      3.85     15.41 <
  14   6   0     64.34     34.68     19.27 <
  15   6   0     36.59      3.85     19.27 <
  16   6   0     61.57     11.56     19.27 <
  17   6   0      6.62     34.68     19.27 <
  18   6   0      2.41    -11.56     19.27 <
  19   6   0    374.62    304.44     30.83 o
  20   6   0     31.09     26.98     23.12 <
  21   6   0    484.01    393.08     34.68 o
  22   6   0    730.19    693.66     57.81 o
  23   6   0    191.39    104.05     26.98 o
  24   6   0    161.33     92.49     23.12 o
  25   6   0     75.93     26.98     23.12 <
  26   6   0     63.99     46.24     23.12 <
  27   6   0     26.41    -23.12     23.12 <
  28   6   0     41.58     -3.85     26.98 <
  29   6   0     29.67     38.54     30.83 <
  30   6   0     26.76     -7.71     26.98 <
  31   6   0     42.70    -15.41     26.98 <
  32   6   0      8.86     30.83     30.83 <
  33   6   0      7.73    -42.39     30.83 <
  34   6   0      2.95     -7.71     34.68 <
  35   6   0      5.02    -46.24     50.10 <
  36   6   0     61.30      3.85     50.10 <
  37   6   0     37.85     23.12     34.68 <
  38   6   0     73.18     69.37     34.68 <
  39   6   0      1.27     34.68     34.68 <
  40   6   0      8.77    -30.83     30.83 <
  41   6   0      3.20     50.10     38.54 <
  42   6   0      9.67    -50.10     26.98 <
  43   6   0      0.36     19.27     38.54 <
  44   6   0     17.70     34.68     38.54 <
  45   6   0     38.42    -96.34     69.37 <
  15   7   0      4.51     -3.85      7.71 <
  16   7   0      4.34     -3.85     11.56 <
  17   7   0     13.44     23.12     11.56 <
  18   7   0     16.19      3.85     11.56 <
  19   7   0     20.99     34.68     15.41 o
  20   7   0      9.73     11.56     15.41 <
  21   7   0      0.16      0.00     15.41 <
  22   7   0     51.22     50.10     19.27 o
  23   7   0     21.39      0.00     15.41 <
  24   7   0     26.76    -15.41     15.41 <
  25   7   0     30.61     23.12     19.27 <
  26   7   0     27.72     -7.71     19.27 <
  27   7   0     16.21     19.27     19.27 <
  28   7   0     11.43     11.56     19.27 <
  29   7   0      3.03     -7.71     19.27 <
  30   7   0      6.00      7.71     23.12 <
  31   7   0      9.07     -7.71     19.27 <
  32   7   0      0.21    -11.56     26.98 <
  33   7   0      3.11     26.98     23.12 <
  34   7   0      1.17    -15.41     23.12 <
  35   7   0      0.39     -7.71     23.12 <
  36   7   0      3.13     15.41     26.98 <
  37   7   0      0.12     50.10     26.98 <
  38   7   0      0.01    -50.10     23.12 <
  39   7   0      8.52    -38.54     50.10 <
  40   7   0     17.45    -50.10     38.54 <
 -53   1   1      0.16    -65.51     57.81 <
 -52   1   1      0.70    -26.98     50.10 <
 -51   1   1      3.67    -15.41     53.95 <
 -50   1   1     20.63    100.20     53.95 <
 -49   1   1     24.05    104.05     57.81 <
 -48   1   1     26.39      7.71     50.10 <
 -47   1   1     44.31    204.25     53.95 o
 -46   1   1     68.20     80.93     53.95 <
 -45   1   1    162.82    161.85     69.37 o
 -44   1   1     88.40     23.12     61.66 <
 -43   1   1   1191.93   1364.21    104.05 o
 -42   1   1    207.01    181.12     65.51 o
 -41   1   1     38.43     61.66     61.66 <
 -40   1   1    214.43    281.32     65.51 o
 -39   1   1    140.50    184.98     57.81 o
 -38   1   1    107.49     61.66     50.10 <
 -37   1   1     67.90      7.71     42.39 <
 -36   1   1      0.47      7.71     46.24 <
 -35   1   1      1.43    -15.41     50.10 <
 -34   1   1     96.48     96.34     50.10 <
 -33   1   1     78.32     73.22     50.10 <
 -32   1   1    259.52    254.34     53.95 o
 -31   1   1     79.24    107.90     38.54 o
 -30   1   1    131.61    131.02     34.68 o
 -29   1   1     28.58    -15.41     30.83 <
 -28   1   1      1.14    -19.27     30.83 <
 -27   1   1     71.98     88.63     30.83 o
 -26   1   1    251.13    188.83     34.68 o
 -25   1   1    255.73    235.07     34.68 o
 -24   1   1    595.14    558.78     42.39 o
 -23   1   1    301.64    211.95     30.83 o
 -22   1   1   1497.59   1764.99     88.63 o
 -21   1   1     11.30     23.12     23.12 <
 -20   1   1     20.09     30.83     23.12 <
 -19   1   1    141.20     65.51     23.12 o
 -18   1   1     47.52     30.83     23.12 <
 -17   1   1    528.51    454.73     34.68 o
 -16   1   1     67.00     57.81     19.27 o
 -15   1   1    841.90    689.81     34.68 o
 -14   1   1     25.20     15.41     15.41 <
 -13   1   1    900.18    766.88     38.54 o
 -12   1   1      4.68     -3.85     15.41 <
 -11   1   1   1139.04    905.62     50.10 o
 -10   1   1      0.01     -3.85     15.41 <
  -9   1   1   1188.90   1009.67     53.95 o
  -8   1   1      5.95     11.56     15.41 <
  -7   1   1    961.18    886.35     42.39 o
  -6   1   1     42.73     73.22     15.41 o
  -5   1   1    386.70    335.27     23.12 o
  -4   1   1    395.59    431.61     26.98 o
  -3   1   1      0.26      3.85     11.56 <
  -2   1   1   1585.85   1603.14     73.22 o
  -1   1   1    912.76    940.30     46.24 o
   0   1   1   3800.04   3529.98    158.00 o
   1   1   1   2192.32   2161.92    100.20 o
   2   1   1   3249.43   2994.32    134.88 o
   3   1   1   1444.17   1506.79     73.22 o
   4   1   1    980.95    982.69     50.10 o
   5   1   1    197.65    235.07     19.27 o
   6   1   1      3.20      0.00     15.41 <
   7   1   1    107.87    107.90     19.27 o
   8   1   1    449.36    408.49     30.83 o
   9   1   1    101.19    119.46     23.12 o
  10   1   1    168.95    204.25     26.98 o
  11   1   1    115.41     80.93     23.12 o
  12   1   1    114.05    107.90     23.12 o
  13   1   1   1508.65   1441.28     77.07 o
  14   1   1   1069.24   1109.86     65.51 o
  15   1   1   3213.08   2897.98    138.73 o
  16   1   1   1838.88   1687.92     88.63 o
  17   1   1   3037.67   3090.66    150.29 o
  18   1   1   1180.00   1021.23     61.66 o
  19   1   1    920.23    778.45     53.95 o
  20   1   1     13.75    -19.27     23.12 <
  21   1   1   1957.35   1930.70    104.05 o
  22   1   1     81.05     80.93     26.98 o
  23   1   1    305.94    316.00     38.54 o
  24   1   1     18.20     38.54     26.98 <
  25   1   1    116.18    107.90     30.83 o
  26   1   1      0.00     -3.85     26.98 <
  27   1   1     25.38      7.71     23.12 <
  28   1   1      9.83    -15.41     26.98 <
  29   1   1      3.24    -15.41     23.12 <
  30   1   1    133.78     80.93     26.98 o
  31   1   1    231.02    231.22     42.39 o
  32   1   1    388.04    273.61     42.39 o
  33   1   1    581.81    678.25     57.81 o
  34   1   1    713.85    790.01     65.51 o
  35   1   1    899.80   1001.96     77.07 o
  36   1   1    747.26    697.52     65.51 o
  37   1   1    832.15    982.69     77.07 o
  38   1   1    541.89    558.78     57.81 o
  39   1   1    494.07    485.57     53.95 o
  40   1   1    322.89    420.05     50.10 o
  41   1   1    954.53    917.18    104.05 o
  42   1   1    174.67    200.39     38.54 o
  43   1   1     31.08    -19.27     30.83 <
  44   1   1    109.06    127.17     34.68 o
  45   1   1      0.26     11.56     30.83 <
  46   1   1     71.47     77.07     34.68 o
  47   1   1      0.85     46.24     34.68 <
  48   1   1     28.94     46.24     50.10 <
  49   1   1      0.85    -42.39     50.10 <
  50   1   1      9.20    -50.10     50.10 <
  51   1   1      0.03    -26.98     50.10 <
  52   1   1      4.60     65.51     80.93 <
 -52   2   1     33.42     73.22     73.22 <
 -51   2   1     69.38     50.10     57.81 <
 -50   2   1     42.77     15.41     50.10 <
 -49   2   1     47.79     -3.85     57.81 <
 -48   2   1     31.95    -19.27     50.10 <
 -47   2   1     16.66     -7.71     57.81 <
 -46   2   1     23.26    104.05     57.81 <
 -45   2   1     37.46     46.24     61.66 <
 -44   2   1     15.13     65.51     61.66 <
 -42   2   1   4778.69   5171.65    250.49 o
 -41   2   1   3673.92   5279.56    254.34 o
 -40   2   1    313.08    192.68     61.66 o
 -39   2   1    174.30    227.37     73.22 o
 -38   2   1    508.13    238.93     69.37 o
 -37   2   1      1.94    -88.63     57.81 <
 -36   2   1    510.39    420.05     69.37 o
 -35   2   1     56.13     61.66     57.81 <
 -34   2   1    394.90    219.66     61.66 o
 -33   2   1     17.10     69.37     73.22 <
 -32   2   1     79.14     19.27     50.10 <
 -31   2   1      8.97     26.98     65.51 <
 -30   2   1      1.90     -3.85     34.68 <
 -29   2   1    139.62    119.46     34.68 o
 -28   2   1     87.90      7.71     30.83 <
 -27   2   1    245.95    235.07     34.68 o
 -26   2   1     10.45    -26.98     26.98 <
 -25   2   1     90.78     84.78     30.83 o
 -24   2   1    207.10    231.22     34.68 o
 -23   2   1     91.20     96.34     30.83 o
 -22   2   1   7010.49   7217.96    269.76 o
 -21   2   1   1883.08   2134.94     96.34 o
 -20   2   1   3764.14   3610.91    138.73 o
 -19   2   1      2.28     46.24     26.98 <
 -18   2   1    510.38    450.88     34.68 o
 -17   2   1      2.12     23.12     23.12 <
 -16   2   1    211.74    181.12     26.98 o
 -15   2   1     74.84     69.37     23.12 o
 -14   2   1    197.06    177.27     23.12 o
 -13   2   1    317.14    308.30     26.98 o
 -12   2   1    117.09    111.76     23.12 o
 -11   2   1    555.85    566.49     30.83 o
 -10   2   1     27.77     38.54     15.41 o
  -9   2   1   1012.72   1044.35     46.24 o
  -8   2   1     20.58     30.83     15.41 <
  -7   2   1   1783.66   1830.50     84.78 o
  -6   2   1    510.47    589.61     42.39 o
  -5   2   1   1677.13   2057.87     84.78 o
  -4   2   1   6535.11   7121.62    277.47 o
  -3   2   1    201.43    246.64     15.41 o
  -2   2   1  63147.00  75301.10   3244.81 o
  -1   2   1   2512.76   3179.29    142.59 o
   1   2   1  15410.30  15807.80    682.10 o
   2   2   1     78.72     96.34     15.41 o
   3   2   1  12148.30  12613.10    547.22 o
   4   2   1   3171.45   3279.49    146.44 o
   5   2   1   7518.67   7006.01    308.30 o
   6   2   1   2110.35   2146.51    100.20 o
   7   2   1   2058.10   2003.92     96.34 o
   8   2   1     87.00     88.63     19.27 o
   9   2   1      5.77     34.68     15.41 o
  10   2   1    491.31    450.88     46.24 o
  11   2   1    590.09    551.08     34.68 o
  12   2   1   1316.45   1356.50     69.37 o
  13   2   1    594.43    601.18     38.54 o
  14   2   1    619.47    589.61     38.54 o
  15   2   1      5.25     -7.71     19.27 <
  16   2   1     11.08      7.71     19.27 <
  17   2   1    658.79    632.01     42.39 o
  18   2   1    239.54    265.90     30.83 o
  19   2   1   3193.65   3302.61    158.00 o
  20   2   1  13040.80  12617.00    554.93 o
  21   2   1   2457.76   2524.17    127.17 o
  22   2   1    116.17     84.78     26.98 o
  23   2   1     17.64     23.12     26.98 <
  24   2   1     16.78     73.22     26.98 o
  25   2   1    258.82    265.90     34.68 o
  26   2   1    100.80    111.76     30.83 o
  27   2   1    526.92    531.81     46.24 o
  28   2   1    309.02    331.42     38.54 o
  29   2   1   1178.63   1171.52    104.05 o
  30   2   1    743.55    828.54     69.37 o
  31   2   1   1366.11   1541.48    131.02 o
  32   2   1    645.65    836.25     73.22 o
  33   2   1   1004.18   1129.13    150.29 o
  34   2   1    312.42    335.27     46.24 o
  35   2   1    406.92    354.54     50.10 o
  36   2   1     51.09     84.78     34.68 o
  37   2   1     82.73     84.78     38.54 o
  38   2   1     15.18     53.95     34.68 <
  39   2   1     11.15    -11.56     34.68 <
  40   2   1    621.04    527.96     61.66 o
  42   2   1    721.80    431.61    104.05 o
  43   2   1    164.68    -57.81     53.95 <
  44   2   1     32.41     61.66     50.10 <
  45   2   1     44.94     26.98     53.95 <
  46   2   1      1.43    -46.24     50.10 <
  47   2   1     23.21    138.73     69.37 <
  48   2   1      0.00    -61.66     57.81 <
  49   2   1      0.07     61.66     65.51 <
  50   2   1      8.55     26.98     57.81 <
  51   2   1      0.21     -7.71     57.81 <
  52   2   1      0.02    -53.95     57.81 <
 -52   3   1      0.12    -50.10     53.95 <
 -51   3   1      0.48     23.12     57.81 <
 -50   3   1      7.20    -30.83     50.10 <
 -49   3   1      4.98      7.71     53.95 <
 -48   3   1      7.13     11.56     53.95 <
 -47   3   1     16.76    -15.41     57.81 <
 -46   3   1     59.04    -23.12     57.81 <
 -45   3   1    115.22     69.37     61.66 <
 -44   3   1     37.79    127.17     53.95 o
 -43   3   1    381.48    447.03     61.66 o
 -42   3   1    329.32    289.03     57.81 o
 -41   3   1     82.80     -7.71     61.66 <
 -40   3   1      1.37     42.39     57.81 <
 -39   3   1      0.00    -53.95     57.81 <
 -38   3   1      1.38    -11.56     53.95 <
 -37   3   1      0.33    -26.98     57.81 <
 -36   3   1      9.60    -34.68     57.81 <
 -35   3   1     37.70      3.85     53.95 <
 -34   3   1    123.10     80.93     53.95 <
 -33   3   1    199.86    196.54     65.51 o
 -32   3   1    244.49    235.07     73.22 o
 -31   3   1    245.56    273.61     53.95 o
 -30   3   1    201.35    277.47     57.81 o
 -29   3   1    106.98    123.32     50.10 o
 -28   3   1      5.52      7.71     46.24 <
 -27   3   1      4.50     34.68     46.24 <
 -26   3   1    204.03    181.12     42.39 o
 -25   3   1    390.60    312.15     42.39 o
 -24   3   1    984.49    959.57     61.66 o
 -23   3   1    966.60    863.23     57.81 o
 -22   3   1   1879.08   1946.11    104.05 o
 -21   3   1   2197.59   2443.24    161.85 o
 -20   3   1   1104.97   1167.67     69.37 o
 -19   3   1    609.67    531.81     46.24 o
 -18   3   1    758.51    751.47     46.24 o
 -17   3   1    274.68    204.25     26.98 o
 -16   3   1    540.67    474.00     42.39 o
 -15   3   1    142.93    127.17     30.83 o
 -14   3   1    426.73    393.08     38.54 o
 -13   3   1     45.32     30.83     23.12 <
 -12   3   1    276.36    219.66     26.98 o
 -11   3   1      1.38     11.56     19.27 <
 -10   3   1    171.63    219.66     34.68 o
  -9   3   1     15.13     23.12     23.12 <
  -8   3   1     90.76     96.34     38.54 o
  -7   3   1     31.05     61.66     30.83 <
  -6   3   1    119.74     65.51     26.98 o
  -5   3   1      2.58     -3.85     26.98 <
  -4   3   1    488.87    408.49     42.39 o
  -3   3   1    255.49    169.56     26.98 o
  -2   3   1   1287.26   1325.67     92.49 o
  -1   3   1   1058.55   1109.86     80.93 o
   0   3   1   2173.82   2292.95    150.29 o
   1   3   1   1430.75   1387.33     96.34 o
   2   3   1   1380.83   1252.45     88.63 o
   3   3   1    510.46    470.15     30.83 o
   4   3   1    183.52    173.42     19.27 o
   5   3   1      1.63      0.00     11.56 <
   6   3   1     72.92    100.20     19.27 o
   7   3   1    279.86    292.88     26.98 o
   8   3   1    486.94    508.69     38.54 o
   9   3   1    376.06    420.05     34.68 o
  10   3   1    293.97    316.00     30.83 o
  11   3   1     38.51     57.81     19.27 o
  12   3   1      1.95    -19.27     15.41 <
  13   3   1    124.39    165.71     26.98 o
  14   3   1    133.04    173.42     26.98 o
  15   3   1    434.73    485.57     42.39 o
  16   3   1    212.75    254.34     34.68 o
  17   3   1    321.56    339.12     38.54 o
  18   3   1     44.95    104.05     23.12 o
  19   3   1    106.78    169.56     26.98 o
  20   3   1    310.47    281.32     30.83 o
  21   3   1      0.93     23.12     23.12 <
  22   3   1      3.94      7.71     19.27 <
  23   3   1      0.04      7.71     23.12 <
  24   3   1      0.40     -3.85     19.27 <
  25   3   1      2.77    -23.12     19.27 <
  26   3   1     18.87    -19.27     23.12 <
  27   3   1     80.12     11.56     23.12 <
  28   3   1     54.25     61.66     26.98 o
  29   3   1     77.07    107.90     26.98 o
  30   3   1     33.79    -15.41     26.98 <
  31   3   1      0.63      3.85     26.98 <
  32   3   1      9.41    -19.27     30.83 <
  33   3   1     58.47    107.90     50.10 o
  34   3   1    184.59    242.78     50.10 o
  35   3   1    292.75    312.15     57.81 o
  36   3   1    376.10    312.15     57.81 o
  37   3   1    428.23    369.95     57.81 o
  38   3   1    303.41    331.42     65.51 o
  39   3   1    130.64     57.81     57.81 <
  40   3   1     42.23     46.24     53.95 <
  41   3   1    793.75    948.01     73.22 o
  42   3   1    171.64     26.98     69.37 <
  43   3   1      0.01    -53.95     50.10 <
  44   3   1     57.84     23.12     46.24 <
  45   3   1     11.61    -34.68     46.24 <
  46   3   1      5.09      7.71     42.39 <
  47   3   1      3.79     15.41     42.39 <
  48   3   1      3.93      0.00     42.39 <
  49   3   1      4.66    -50.10     42.39 <
  50   3   1      0.15    -73.22     42.39 <
  51   3   1      2.33     50.10     53.95 <
 -52   4   1      1.88    -11.56     53.95 <
 -51   4   1      5.24     -7.71     50.10 <
 -50   4   1      0.89      3.85     42.39 <
 -49   4   1      1.16     50.10     65.51 <
 -48   4   1      7.18     61.66     80.93 <
 -47   4   1     71.70     88.63     57.81 <
 -46   4   1    164.33    -23.12     46.24 <
 -45   4   1    218.70     53.95     46.24 <
 -44   4   1    127.13     15.41     46.24 <
 -43   4   1      0.00     69.37     46.24 <
 -42   4   1     97.85     23.12     46.24 <
 -41   4   1     28.12     23.12     53.95 <
 -40   4   1    294.39    285.17     69.37 o
 -39   4   1    243.02    107.90     61.66 <
 -38   4   1     70.91      3.85     50.10 <
 -37   4   1    104.68     30.83     53.95 <
 -36   4   1     28.03      3.85     53.95 <
 -35   4   1    102.52     38.54     50.10 <
 -34   4   1     54.45     69.37     50.10 <
 -33   4   1    203.65    111.76     46.24 o
 -32   4   1    157.54    127.17     46.24 o
 -31   4   1    366.35    358.39     65.51 o
 -30   4   1    206.80    188.83     46.24 o
 -29   4   1    416.66    393.08     50.10 o
 -28   4   1    274.97    146.44     42.39 o
 -27   4   1    417.58    346.83     46.24 o
 -26   4   1    259.14    208.10     38.54 o
 -25   4   1    281.74    273.61     42.39 o
 -24   4   1     55.41     57.81     34.68 <
 -23   4   1    193.51    154.15     38.54 o
 -22   4   1    272.14    281.32     42.39 o
 -21   4   1   3096.00   2882.56    150.29 o
 -20   4   1    219.49    204.25     34.68 o
 -19   4   1      6.35    -23.12     23.12 <
 -18   4   1    113.57     88.63     23.12 o
 -17   4   1     58.97     53.95     23.12 o
 -16   4   1    304.02    269.76     26.98 o
 -15   4   1    182.19    131.02     23.12 o
 -14   4   1    162.68    100.20     23.12 o
 -13   4   1      1.17      7.71     23.12 <
 -12   4   1     22.65     30.83     19.27 <
 -11   4   1    245.35    200.39     23.12 o
 -10   4   1    373.15    273.61     34.68 o
  -9   4   1    834.49    847.81     46.24 o
  -8   4   1    583.43    485.57     30.83 o
  -7   4   1    625.22    666.69     38.54 o
  -6   4   1     44.15    -34.68     30.83 <
  -5   4   1     51.57     23.12     26.98 <
  -4   4   1    543.93    616.59     53.95 o
  -3   4   1    400.76    369.95     42.39 o
  -2   4   1      3.48    -11.56     15.41 <
  -1   4   1     13.45      7.71     19.27 <
   0   4   1     11.43     23.12     19.27 <
   1   4   1     24.07     30.83     19.27 <
   2   4   1    156.09    196.54     26.98 o
   3   4   1   3084.74   3229.39    208.10 o
   4   4   1   4151.89   4404.77    277.47 o
   5   4   1   6032.44   6358.59    396.93 o
   6   4   1   4114.87   4400.91    196.54 o
   7   4   1   3451.29   3464.47    158.00 o
   8   4   1   1705.65   1734.16     84.78 o
   9   4   1   1138.54   1067.47     50.10 o
  10   4   1    391.96    331.42     30.83 o
  11   4   1    149.05    111.76     19.27 o
  12   4   1      8.57      0.00     15.41 <
  13   4   1      3.78     26.98     15.41 <
  14   4   1     28.34     26.98     19.27 <
  15   4   1     69.29     69.37     19.27 o
  16   4   1     45.64      7.71     19.27 <
  17   4   1    246.49    231.22     26.98 o
  18   4   1     29.95     30.83     19.27 <
  19   4   1   1829.01   1861.33     88.63 o
  20   4   1    292.64    238.93     30.83 o
  21   4   1    170.40    100.20     30.83 o
  22   4   1   1451.51   1325.67     73.22 o
  23   4   1    374.48    335.27     38.54 o
  24   4   1    558.72    481.71     42.39 o
  25   4   1     94.44    100.20     30.83 o
  26   4   1     48.52     19.27     30.83 <
  27   4   1     25.17     -3.85     30.83 <
  28   4   1     16.45     57.81     30.83 <
  29   4   1    177.78    111.76     34.68 o
  30   4   1    124.89    200.39     46.24 o
  31   4   1    232.35    250.49     42.39 o
  32   4   1    243.88    231.22     46.24 o
  33   4   1    293.53    296.73     46.24 o
  34   4   1    285.08    165.71     46.24 o
  35   4   1    278.92    158.00     77.07 o
  36   4   1    318.95    242.78     50.10 o
  37   4   1    201.42    100.20     42.39 o
  38   4   1    105.83      7.71     38.54 <
  39   4   1     17.21    -23.12     30.83 <
  40   4   1    145.22    227.37     42.39 o
  41   4   1    204.02    292.88     96.34 o
  42   4   1     97.14     92.49     46.24 <
  43   4   1    120.28     57.81     42.39 <
  44   4   1      3.87     26.98     42.39 <
  45   4   1      5.57      7.71     42.39 <
  46   4   1     35.60     92.49     46.24 <
  47   4   1     18.84     50.10     46.24 <
  48   4   1     14.55    -57.81     42.39 <
  49   4   1     11.27    -23.12     46.24 <
  50   4   1      5.14    -57.81     57.81 <
  51   4   1      8.87     65.51     88.63 <
 -50   5   1      2.05    -46.24     73.22 <
 -49   5   1      1.37     19.27     42.39 <
 -48   5   1      0.23    -26.98     42.39 <
 -47   5   1      5.63     46.24     46.24 <
 -46   5   1      3.52     38.54     38.54 <
 -45   5   1      2.14     -3.85     38.54 <
 -44   5   1      0.68     19.27     42.39 <
 -43   5   1    178.63     96.34     42.39 o
 -42   5   1      3.14     30.83     38.54 <
 -41   5   1      0.04     38.54     34.68 <
 -40   5   1    153.39     50.10     38.54 <
 -39   5   1     84.15    -11.56     38.54 <
 -38   5   1     47.22    -30.83     34.68 <
 -37   5   1     11.00     -3.85     38.54 <
 -36   5   1      3.70     15.41     34.68 <
 -35   5   1      9.23     42.39     34.68 <
 -34   5   1     40.36     84.78     38.54 o
 -33   5   1     18.88     -7.71     38.54 <
 -32   5   1     57.18     26.98     38.54 <
 -31   5   1      1.98     -7.71     42.39 <
 -30   5   1     12.33     15.41     50.10 <
 -29   5   1      0.48     73.22     46.24 <
 -28   5   1      0.53     -3.85     38.54 <
 -27   5   1     15.00      3.85     26.98 <
 -26   5   1      4.92    -15.41     26.98 <
 -25   5   1      0.00    -19.27     23.12 <
 -24   5   1     36.84     42.39     23.12 <
 -23   5   1     96.72     92.49     26.98 o
 -22   5   1    119.07    104.05     26.98 o
 -21   5   1    636.89    412.35     50.10 o
 -20   5   1    620.52    647.42     57.81 o
 -19   5   1    581.02    512.54     53.95 o
 -18   5   1    413.24    231.22     65.51 o
 -17   5   1    300.39    184.98     57.81 o
 -16   5   1    146.03    123.32     50.10 o
 -15   5   1     54.88     50.10     34.68 <
 -14   5   1      5.19     15.41     30.83 <
 -13   5   1      0.00     26.98     26.98 <
 -12   5   1     31.79    -38.54     26.98 <
 -11   5   1      6.16     -3.85     15.41 <
 -10   5   1     15.97     15.41     26.98 <
  -9   5   1      6.18     42.39     30.83 <
  -8   5   1      2.63     15.41     34.68 <
  -7   5   1     66.54     50.10     26.98 <
  -6   5   1    161.81    134.88     26.98 o
  -5   5   1    295.11    265.90     30.83 o
  -4   5   1    336.60    316.00     30.83 o
  -3   5   1    435.88    589.61     57.81 o
  -2   5   1    315.68    377.66     42.39 o
  -1   5   1    173.27    235.07     34.68 o
   0   5   1     42.15     96.34     26.98 o
   1   5   1      5.60     11.56     15.41 <
   2   5   1     13.32      7.71     15.41 <
   3   5   1     27.61     15.41     19.27 <
   4   5   1     25.67     34.68     19.27 <
   5   5   1      1.79      7.71     19.27 <
   6   5   1      4.22      0.00     15.41 <
   7   5   1     95.80     46.24     26.98 <
   8   5   1    144.18    235.07     42.39 o
   9   5   1    153.99    127.17     15.41 o
  10   5   1    193.44    219.66     23.12 o
  11   5   1    161.43    123.32     19.27 o
  12   5   1    141.60    158.00     23.12 o
  13   5   1     50.04     69.37     19.27 o
  14   5   1     26.44      3.85     19.27 <
  15   5   1      0.03    -11.56     19.27 <
  16   5   1      7.94     38.54     23.12 <
  17   5   1     23.46     15.41     26.98 <
  18   5   1     45.72    107.90     38.54 o
  19   5   1     31.61     30.83     23.12 <
  20   5   1     68.05     38.54     23.12 <
  21   5   1    266.49    223.51     38.54 o
  22   5   1     30.17    -15.41     26.98 <
  23   5   1     86.61     50.10     30.83 <
  24   5   1     30.11      7.71     30.83 <
  25   5   1     42.10     15.41     30.83 <
  26   5   1      6.35     30.83     34.68 <
  27   5   1     11.42    -53.95     30.83 <
  28   5   1      0.05    -23.12     30.83 <
  29   5   1      0.44     15.41     34.68 <
  30   5   1     19.14     26.98     42.39 <
  31   5   1     20.00     42.39     42.39 <
  32   5   1     24.89     65.51     38.54 <
  33   5   1     36.29     23.12     38.54 <
  34   5   1     11.58     65.51     34.68 <
  35   5   1     15.47     19.27     26.98 <
  36   5   1      2.81     19.27     26.98 <
  37   5   1     10.63      7.71     30.83 <
  38   5   1      7.01    -15.41     30.83 <
  39   5   1     68.92      7.71     30.83 <
  40   5   1     67.23     23.12     30.83 <
  41   5   1     90.22    -11.56     30.83 <
  42   5   1      8.25     -3.85     30.83 <
  43   5   1     17.90    -50.10     30.83 <
  44   5   1     33.38     38.54     34.68 <
  45   5   1     16.56     19.27     34.68 <
  46   5   1     58.23    -15.41     38.54 <
  47   5   1     24.99     34.68     42.39 <
  48   5   1     17.53    -11.56     38.54 <
  49   5   1      0.97      7.71     42.39 <
 -44   6   1     14.20      0.00     34.68 <
 -43   6   1    668.16    104.05     73.22 <
 -42   6   1    218.33     84.78     38.54 o
 -41   6   1     77.03     26.98     34.68 <
 -40   6   1    390.99    231.22     46.24 o
 -39   6   1     78.63    115.61     61.66 <
 -38   6   1    245.07    312.15     73.22 o
 -37   6   1     46.41     73.22     30.83 o
 -36   6   1     59.97     50.10     26.98 <
 -35   6   1      1.54     34.68     26.98 <
 -34   6   1      0.58     42.39     26.98 <
 -33   6   1     30.12     69.37     42.39 <
 -32   6   1     31.34     34.68     30.83 <
 -31   6   1     65.26     53.95     34.68 <
 -30   6   1     70.06     38.54     26.98 <
 -29   6   1     78.49     50.10     30.83 <
 -28   6   1     79.56     26.98     30.83 <
 -27   6   1     34.99     69.37     30.83 o
 -26   6   1      0.05    -34.68     26.98 <
 -25   6   1     11.66      0.00     26.98 <
 -24   6   1     55.35     38.54     26.98 <
 -23   6   1      0.00    -19.27     26.98 <
 -22   6   1    195.18    184.98     34.68 o
 -21   6   1     86.31     23.12     26.98 <
 -20   6   1     82.12    100.20     23.12 o
 -19   6   1      1.59     -3.85     19.27 <
 -18   6   1      0.21      0.00     19.27 <
 -17   6   1     17.24     34.68     19.27 <
 -16   6   1      4.36      0.00     15.41 <
 -15   6   1      7.43     11.56     11.56 <
 -14   6   1      0.64     19.27     15.41 <
 -13   6   1      3.53      0.00     19.27 <
 -12   6   1      7.90     -7.71     19.27 <
 -11   6   1     13.50     15.41     19.27 <
 -10   6   1     36.91     23.12     19.27 <
  -9   6   1      4.59     -3.85     15.41 <
  -8   6   1      9.85    -15.41     15.41 <
  -7   6   1     70.59     34.68     15.41 o
  -6   6   1     34.54     34.68     15.41 o
  -5   6   1    346.26    358.39     30.83 o
  -4   6   1      0.93     26.98     15.41 <
  -3   6   1     85.73     69.37     23.12 o
  -2   6   1   2353.75   4674.53    416.20 o
  -1   6   1      2.62     -3.85     53.95 <
   1   6   1   1318.99   3553.10    238.93 o
   2   6   1    529.78    481.71     46.24 o
   3   6   1    603.70    755.32     57.81 o
   4   6   1    230.89    208.10     26.98 o
   5   6   1    101.56     88.63     19.27 o
   6   6   1     35.88     30.83     19.27 <
   7   6   1      3.87     30.83     19.27 <
   8   6   1      0.01     -7.71     19.27 <
   9   6   1     11.89     -3.85     19.27 <
  10   6   1     34.50     -3.85     19.27 <
  11   6   1     97.87     69.37     23.12 o
  12   6   1    161.35    123.32     19.27 o
  13   6   1    203.90     88.63     19.27 o
  14   6   1    254.83    262.05     23.12 o
  15   6   1    184.14    131.02     19.27 o
  16   6   1    208.91    165.71     19.27 o
  17   6   1    101.35     34.68     15.41 o
  18   6   1    294.92    219.66     23.12 o
  19   6   1     91.88     80.93     19.27 o
  20   6   1     34.79     19.27     19.27 <
  21   6   1    482.91    412.35     38.54 o
  22   6   1    170.00    111.76     26.98 o
  23   6   1      1.70      7.71     19.27 <
  24   6   1     24.00     19.27     23.12 <
  25   6   1    108.24     65.51     26.98 o
  26   6   1     69.75     61.66     26.98 o
  27   6   1     62.31      3.85     26.98 <
  28   6   1     22.19      0.00     26.98 <
  29   6   1     46.61     34.68     30.83 <
  30   6   1      8.76     15.41     26.98 <
  31   6   1     15.12    -19.27     30.83 <
  32   6   1      5.30     23.12     34.68 <
  33   6   1      9.91     50.10     34.68 <
  34   6   1     67.07     -7.71     26.98 <
  35   6   1     70.81     42.39     30.83 <
  36   6   1    135.13     61.66     34.68 <
  37   6   1     64.07     53.95     38.54 <
  38   6   1     38.81    -23.12     30.83 <
  39   6   1      2.98    -46.24     30.83 <
  40   6   1    109.81      3.85     34.68 <
  41   6   1    974.84    134.88    161.85 <
  42   6   1      7.51      7.71     42.39 <
  43   6   1    153.25     34.68     46.24 <
  44   6   1      2.77    -88.63     46.24 <
  45   6   1     15.55      3.85     57.81 <
 -40   7   1      2.55     -3.85     46.24 <
 -39   7   1      0.03    -53.95     42.39 <
 -38   7   1      0.19    -38.54     30.83 <
 -37   7   1      0.32    -26.98     26.98 <
 -36   7   1      6.94     19.27     26.98 <
 -35   7   1     26.76     19.27     26.98 <
 -34   7   1     46.81      7.71     34.68 <
 -33   7   1     65.66     19.27     26.98 <
 -32   7   1     48.99     30.83     26.98 <
 -31   7   1     41.08     34.68     26.98 <
 -30   7   1     23.67     30.83     26.98 <
 -29   7   1      6.54      0.00     26.98 <
 -28   7   1      0.02    -15.41     19.27 <
 -27   7   1      2.85      7.71     19.27 <
 -26   7   1     22.32     23.12     19.27 <
 -25   7   1     26.80     30.83     19.27 <
 -24   7   1     26.93     57.81     19.27 o
 -23   7   1      5.94    -15.41     19.27 <
 -22   7   1      6.15    -30.83     15.41 <
 -21   7   1     28.18     15.41     15.41 <
 -20   7   1      0.87      7.71     15.41 <
 -19   7   1     10.31      3.85     15.41 <
 -18   7   1      0.16      7.71     23.12 <
 -17   7   1      0.46    -15.41     19.27 <
 -16   7   1     16.46    -19.27     19.27 <
 -15   7   1     22.30      3.85     19.27 <
 -14   7   1     50.16     38.54     19.27 <
 -13   7   1     36.04     30.83     19.27 <
 -12   7   1     42.71     26.98     19.27 <
 -11   7   1     19.88     11.56     15.41 <
 -10   7   1     16.43     26.98     15.41 <
  -9   7   1      0.11      0.00     11.56 <
   7   7   1      0.23    -15.41     11.56 <
   8   7   1     16.20    -23.12     15.41 <
   9   7   1     39.90      7.71     15.41 <
  10   7   1     68.07     23.12     15.41 <
  11   7   1     76.12     38.54     19.27 <
  12   7   1     82.07     61.66     19.27 o
  13   7   1     78.76     42.39     19.27 o
  14   7   1     68.45     50.10     19.27 o
  15   7   1     45.67     15.41     19.27 <
  16   7   1     42.83     53.95     30.83 <
  17   7   1     29.83     11.56     30.83 <
  18   7   1     13.86     19.27     11.56 <
  19   7   1      0.59      3.85     15.41 <
  20   7   1     42.54      7.71     15.41 <
  21   7   1      4.03      7.71     11.56 <
  22   7   1      5.53      0.00     15.41 <
  23   7   1      6.90      3.85     15.41 <
  24   7   1      4.74    -11.56     15.41 <
  25   7   1      0.93      0.00     15.41 <
  26   7   1      5.09     15.41     19.27 <
  27   7   1     13.51     19.27     19.27 <
  28   7   1     11.27      7.71     19.27 <
  29   7   1     14.15      7.71     19.27 <
  30   7   1     13.29     23.12     23.12 <
  31   7   1      7.33     26.98     26.98 <
  32   7   1      8.74     26.98     26.98 <
  33   7   1      8.58     -7.71     26.98 <
  34   7   1      2.99     30.83     26.98 <
  35   7   1      1.71    -23.12     26.98 <
  36   7   1      0.56     30.83     26.98 <
  37   7   1      8.02    -30.83     38.54 <
  39   7   1     10.47     19.27     42.39 <
  16   8   1     25.90    -26.98     19.27 <
  17   8   1     97.11      7.71     26.98 <
  18   8   1     91.61     23.12     26.98 <
  20   8   1     18.26     15.41     26.98 <
  21   8   1     19.77      3.85     30.83 <
  22   8   1    452.92     23.12     34.68 <
 -53   0   2     10.77     15.41    100.20 <
 -52   0   2     13.92    -42.39    115.61 <
 -51   0   2      0.85    -42.39    111.76 <
 -50   0   2     37.41    -61.66     88.63 <
 -49   0   2      0.71   -115.61    111.76 <
 -48   0   2     34.60    154.15    115.61 <
 -47   0   2      0.51     38.54     69.37 <
 -46   0   2     51.64    107.90     73.22 <
 -45   0   2     18.30     34.68     57.81 <
 -44   0   2    810.52    743.76     92.49 o
 -42   0   2   5510.95   6593.66    443.17 o
 -40   0   2     39.81    -23.12     42.39 <
 -39   0   2    143.41    177.27     46.24 o
 -38   0   2     51.10     30.83     38.54 <
 -37   0   2     41.40    -23.12     42.39 <
 -36   0   2     66.43    115.61     42.39 o
 -35   0   2     13.62     -3.85     34.68 <
 -34   0   2     57.02     77.07     42.39 <
 -33   0   2     28.89     57.81     34.68 <
 -32   0   2     24.08     65.51     38.54 <
 -23   0   2   1505.16   1132.98    169.56 o
 -22   0   2 111459.00 117345.00  10085.10 o
 -21   0   2  10355.50   7264.21    670.54 o
 -20   0   2   1712.79   1352.65    177.27 o
 -19   0   2    962.92    554.93    115.61 o
 -18   0   2   3084.40   2616.66    273.61 o
 -17   0   2    539.48    635.86    115.61 o
 -16   0   2   7260.84   6917.37    635.86 o
 -15   0   2   3269.38   3264.08    323.71 o
 -14   0   2   8762.44   8127.43    728.35 o
 -13   0   2   3991.67   3479.88    331.42 o
 -12   0   2   5863.90   4096.47    381.52 o
 -11   0   2   2522.51   2030.89    204.25 o
 -10   0   2   2304.69   1626.26    173.42 o
  -9   0   2    835.96    658.98     96.34 o
  -8   0   2     11.94     23.12     38.54 <
  -7   0   2    104.97    -53.95     34.68 <
  -6   0   2   2545.61   2739.97    258.20 o
  -5   0   2    209.70    292.88     53.95 o
  -4   0   2  21087.50  22016.10   1903.72 o
  -3   0   2   2543.61   3468.32    319.86 o
  -2   0   2 212787.00 203475.00  17430.20 o
  -1   0   2  18795.10  16933.10   1472.11 o
   0   0   2 124599.00 118308.00  10146.80 o
   1   0   2  12257.40   9437.69    832.40 o
   2   0   2   1441.06   1410.45    150.29 o
   3   0   2  10633.30  10370.30    913.33 o
   4   0   2    111.40    115.61     42.39 o
   5   0   2   6300.88   5961.66    535.66 o
   6   0   2     19.18    -15.41     42.39 <
   7   0   2   1394.54   1067.47    127.17 o
   8   0   2    933.40    851.67    107.90 o
   9   0   2     34.01      7.71     42.39 <
  10   0   2   3892.61   2809.34    269.76 o
  11   0   2   1409.63   1310.25    146.44 o
  12   0   2   7041.73   6624.49    597.32 o
  13   0   2   1982.70   1580.01    169.56 o
  14   0   2   7155.52   6489.61    589.61 o
  15   0   2    862.69    589.61     88.63 o
  16   0   2   6029.53   5711.17    524.10 o
  17   0   2    259.68    254.34     61.66 o
  18   0   2   4416.66   4520.38    423.91 o
  19   0   2  31754.30  31476.90   2732.27 o
  20   0   2  38552.00  42853.00   3707.25 o
  21   0   2  12451.20  12331.80   1098.30 o
  22   0   2    322.16    423.91     77.07 o
  23   0   2    123.58    115.61     57.81 <
  24   0   2    661.94    712.93    111.76 o
  25   0   2    411.73    396.93     88.63 o
  26   0   2   1052.23   1213.91    158.00 o
  27   0   2   1034.63   1059.76    150.29 o
  28   0   2    908.71   1059.76    146.44 o
  29   0   2    853.35    790.01    127.17 o
  31   0   2    127.41    131.02     57.81 o
  32   0   2    113.11    196.54     69.37 o
  33   0   2     62.05    173.42     73.22 o
  34   0   2    895.08    967.28    150.29 o
  35   0   2    311.14    504.83    111.76 o
  36   0   2   1415.47   2119.53    258.20 o
  37   0   2    193.67    450.88    107.90 o
  38   0   2    987.91   1163.81    177.27 o
  39   0   2    253.35    100.20     77.07 <
  40   0   2     18.29     30.83     69.37 <
  41   0   2  10739.30  14439.80   1317.96 o
  42   0   2     16.39     42.39     69.37 <
  43   0   2      0.00   -131.02     73.22 <
  44   0   2     45.71    181.12     88.63 o
  45   0   2     68.21    -19.27     80.93 <
  46   0   2     86.91     88.63     84.78 <
  47   0   2     42.21     50.10     69.37 <
  48   0   2     18.26    -11.56     77.07 <
  49   0   2     16.30    -80.93     69.37 <
  50   0   2     26.65    -46.24     69.37 <
  51   0   2     42.69    138.73     96.34 <
 -53   1   2     12.64   -138.73    100.20 <
 -52   1   2     11.87     19.27     57.81 <
 -51   1   2      0.69     30.83     50.10 <
 -50   1   2      5.75    -53.95     53.95 <
 -49   1   2      3.50    -53.95     57.81 <
 -48   1   2      0.08    -19.27     53.95 <
 -47   1   2      2.65    -15.41     53.95 <
 -46   1   2     48.75     42.39     53.95 <
 -45   1   2     16.27     34.68     53.95 <
 -44   1   2    185.88    250.49     69.37 o
 -43   1   2    531.13    312.15    127.17 o
 -42   1   2    350.29    431.61     69.37 o
 -41   1   2      0.82     42.39     57.81 <
 -40   1   2      1.10    -38.54     53.95 <
 -39   1   2      0.40     -3.85     53.95 <
 -38   1   2     13.04     42.39     57.81 <
 -37   1   2      2.04    -57.81     53.95 <
 -36   1   2     66.84     96.34     53.95 <
 -35   1   2      8.29    -50.10     50.10 <
 -34   1   2     45.91     38.54     53.95 <
 -33   1   2     15.09     30.83     50.10 <
 -32   1   2      5.52    -11.56     50.10 <
 -31   1   2    321.31    150.29     61.66 o
 -30   1   2    313.57    331.42     50.10 o
 -29   1   2    972.79    755.32     73.22 o
 -28   1   2    979.26    994.25     84.78 o
 -27   1   2   1348.11   1001.96     80.93 o
 -26   1   2    995.29    959.57     77.07 o
 -25   1   2    798.43    632.01     57.81 o
 -24   1   2    501.50    427.76     46.24 o
 -23   1   2     45.02     19.27     30.83 <
 -22   1   2    916.33    385.37     80.93 o
 -21   1   2     44.61      7.71     42.39 <
 -20   1   2   1181.26   1198.50     61.66 o
 -19   1   2   1796.96   1649.38     77.07 o
 -18   1   2   2512.94   2489.48    104.05 o
 -17   1   2   3704.26   3360.42    134.88 o
 -16   1   2   2944.49   2805.49    115.61 o
 -15   1   2   3942.66   3892.23    150.29 o
 -14   1   2   2253.84   2077.14     96.34 o
 -13   1   2   3420.56   3094.51    150.29 o
 -12   1   2   1526.01   1290.99     65.51 o
 -11   1   2   2858.45   2516.46    123.32 o
 -10   1   2    800.70    782.30     53.95 o
  -9   1   2   2275.18   2173.48    107.90 o
  -8   1   2    322.24    350.69     30.83 o
  -7   1   2   1424.97   1186.94     65.51 o
  -6   1   2      2.66      7.71     19.27 <
  -5   1   2    369.74    358.39     30.83 o
  -4   1   2    440.93    431.61     34.68 o
  -3   1   2     28.69     53.95     19.27 o
  -2   1   2   2161.85   2046.31    100.20 o
  -1   1   2   1061.95   1117.57     61.66 o
   0   1   2   4111.60   3826.71    177.27 o
   1   1   2   1428.50   1379.62     73.22 o
   2   1   2   2464.90   2589.68    123.32 o
   3   1   2    312.34    373.81     30.83 o
   4   1   2    349.34    396.93     34.68 o
   5   1   2    103.52    104.05     23.12 o
   6   1   2    257.47    242.78     26.98 o
   7   1   2   1463.39   1321.82     73.22 o
   8   1   2   1889.05   1572.31     84.78 o
   9   1   2   3054.88   2504.90    123.32 o
  10   1   2   3085.65   2944.22    142.59 o
  11   1   2   3403.20   3029.00    146.44 o
  12   1   2   2988.95   2951.93    142.59 o
  13   1   2   2485.80   2377.73    119.46 o
  14   1   2   2258.98   2123.38    107.90 o
  15   1   2   1433.12   1356.50     77.07 o
  16   1   2   1067.77   1005.81     61.66 o
  17   1   2    603.66    504.83     42.39 o
  18   1   2    292.75    262.05     30.83 o
  19   1   2    544.19    543.37     61.66 o
  20   1   2   1170.99   1206.21     73.22 o
  21   1   2    928.78   1025.08     65.51 o
  22   1   2    312.60    373.81     42.39 o
  23   1   2   1229.17   1375.77     84.78 o
  24   1   2    570.48    574.20     50.10 o
  25   1   2    686.90    666.69     53.95 o
  26   1   2    179.88    150.29     34.68 o
  27   1   2    123.02    119.46     30.83 o
  28   1   2     15.06     38.54     30.83 <
  29   1   2     48.32     23.12     30.83 <
  30   1   2    340.26    373.81     42.39 o
  31   1   2    459.71    547.22     53.95 o
  32   1   2    624.65    616.59     57.81 o
  33   1   2    563.81    689.81     88.63 o
  34   1   2    560.59    570.35     57.81 o
  35   1   2    433.19    454.73     50.10 o
  36   1   2    265.48    277.47     42.39 o
  37   1   2    230.53    281.32     46.24 o
  38   1   2     41.16      3.85     30.83 <
  39   1   2     74.26     34.68     34.68 <
  40   1   2     21.68     23.12     30.83 <
  41   1   2   1553.39   1630.11    107.90 o
  42   1   2    128.37    138.73     42.39 o
  43   1   2     47.73    104.05     38.54 o
  44   1   2     15.59     69.37     38.54 <
  45   1   2     26.36     88.63     38.54 o
  46   1   2     16.29    111.76     42.39 o
  47   1   2     85.20     26.98     42.39 <
  48   1   2     33.04     50.10     38.54 <
  49   1   2     68.76     38.54     42.39 <
  50   1   2     10.24     19.27     42.39 <
  51   1   2      4.68   -100.20     77.07 <
 -53   2   2      0.24    -30.83     84.78 <
 -52   2   2      0.01    -38.54     46.24 <
 -51   2   2      2.70     42.39     57.81 <
 -50   2   2      0.64    -77.07     65.51 <
 -49   2   2      1.56     92.49     73.22 <
 -48   2   2      0.19    -42.39     69.37 <
 -47   2   2     14.91     -3.85     77.07 <
 -46   2   2     77.64     34.68     57.81 <
 -45   2   2    128.10     57.81     57.81 <
 -44   2   2    190.29    184.98     61.66 o
 -43   2   2      0.82     -7.71     61.66 <
 -42   2   2     18.13     11.56     65.51 <
 -41   2   2     57.55    100.20     69.37 <
 -40   2   2     43.46    134.88     61.66 o
 -39   2   2      0.01     -3.85     57.81 <
 -38   2   2      0.08    -57.81     53.95 <
 -37   2   2      6.87     69.37     53.95 <
 -36   2   2     21.17     42.39     53.95 <
 -35   2   2     14.13    -15.41     50.10 <
 -34   2   2     21.30     50.10     53.95 <
 -33   2   2      0.81     30.83     50.10 <
 -32   2   2      0.40     53.95     50.10 <
 -31   2   2     39.40     88.63     46.24 <
 -30   2   2      7.58      3.85     57.81 <
 -29   2   2    107.43     42.39     53.95 <
 -28   2   2     14.73    -46.24     46.24 <
 -27   2   2    151.83    131.02     46.24 o
 -26   2   2      0.67      0.00     34.68 <
 -25   2   2     41.35      3.85     38.54 <
 -24   2   2    369.62    269.76     46.24 o
 -23   2   2    101.49    131.02     38.54 o
 -22   2   2    198.36    150.29     38.54 o
 -21   2   2   7632.73   6767.08    281.32 o
 -20   2   2    536.25    516.39     46.24 o
 -19   2   2    228.51    200.39     34.68 o
 -18   2   2     75.62      7.71     26.98 <
 -17   2   2    142.04     53.95     26.98 <
 -16   2   2    246.94    161.85     26.98 o
 -15   2   2    128.09    104.05     26.98 o
 -14   2   2    116.74     30.83     26.98 <
 -13   2   2     36.25     46.24     23.12 <
 -12   2   2      2.18     30.83     19.27 <
 -11   2   2     88.50     96.34     23.12 o
 -10   2   2    328.99    346.83     30.83 o
  -9   2   2    923.83   1009.67     61.66 o
  -8   2   2   1991.54   2208.16    107.90 o
  -7   2   2   3255.52   3460.61    161.85 o
  -6   2   2   6081.46   6212.15    277.47 o
  -5   2   2   9223.58   9229.59    404.64 o
  -4   2   2  10805.90  11241.20    493.27 o
  -3   2   2   8547.58   8243.04    362.25 o
  -2   2   2   1586.30   1687.92     84.78 o
  -1   2   2   2391.68   2227.43    107.90 o
   0   2   2    355.65    346.83     26.98 o
   1   2   2    368.20    342.98     26.98 o
   2   2   2   1103.24   1079.03     57.81 o
   3   2   2     70.95     84.78     19.27 o
   4   2   2     46.85     61.66     15.41 o
   5   2   2    307.31    319.86     26.98 o
   6   2   2    153.82    134.88     23.12 o
   7   2   2    776.49    674.40     42.39 o
   8   2   2    266.35    254.34     26.98 o
   9   2   2    715.95    670.54     42.39 o
  10   2   2    109.11    111.76     19.27 o
  11   2   2    209.13    184.98     23.12 o
  12   2   2     23.17     26.98     19.27 <
  13   2   2     17.16     26.98     19.27 <
  14   2   2    483.02    497.13     38.54 o
  15   2   2    307.31    327.56     34.68 o
  16   2   2    555.06    554.93     42.39 o
  17   2   2    212.78    138.73     26.98 o
  18   2   2    156.41    223.51     38.54 o
  19   2   2   2532.01   3113.78    181.12 o
  20   2   2   1938.41   2069.43    127.17 o
  21   2   2     60.52     69.37     30.83 o
  22   2   2    552.56    620.44     61.66 o
  23   2   2    286.00    258.20     42.39 o
  24   2   2    382.02    358.39     46.24 o
  25   2   2     88.63    115.61     34.68 o
  26   2   2     28.38     80.93     30.83 o
  27   2   2      2.08     -3.85     26.98 <
  28   2   2      0.32      7.71     30.83 <
  29   2   2      8.85     69.37     42.39 <
  30   2   2     10.93    -15.41     30.83 <
  31   2   2      4.77      0.00     30.83 <
  32   2   2     38.47     50.10     30.83 <
  33   2   2     27.05     84.78     30.83 o
  34   2   2     58.67     73.22     30.83 o
  35   2   2     21.84     19.27     26.98 <
  36   2   2      8.08     23.12     26.98 <
  37   2   2      0.32    -30.83     26.98 <
  38   2   2      3.01    -11.56     30.83 <
  39   2   2     22.33    -23.12     30.83 <
  40   2   2    348.72    285.17     46.24 o
  41   2   2    104.02     50.10     34.68 <
  42   2   2      6.20     38.54     34.68 <
  43   2   2     47.53     50.10     38.54 <
  44   2   2      0.61     57.81     38.54 <
  45   2   2      5.07     38.54     30.83 <
  46   2   2     34.34     30.83     34.68 <
  47   2   2     14.21    -30.83     42.39 <
  48   2   2     19.09     26.98     46.24 <
  49   2   2      2.78    -30.83     42.39 <
  50   2   2      1.58    -65.51     46.24 <
  51   2   2      0.02    -46.24     77.07 <
 -52   3   2     22.48    146.44    107.90 <
 -51   3   2     17.99     15.41     73.22 <
 -50   3   2     29.77     23.12     61.66 <
 -49   3   2      5.63    -53.95     46.24 <
 -48   3   2      0.96    -26.98     42.39 <
 -47   3   2      9.58    -19.27     42.39 <
 -46   3   2      2.61    -53.95     46.24 <
 -45   3   2     37.61     19.27     42.39 <
 -44   3   2      0.10     77.07     50.10 <
 -43   3   2    149.21     38.54     42.39 <
 -42   3   2    232.70     53.95     53.95 <
 -41   3   2     45.04      7.71     46.24 <
 -40   3   2      5.28    -26.98     50.10 <
 -39   3   2      4.58    -30.83     50.10 <
 -38   3   2      6.88    -50.10     46.24 <
 -37   3   2      4.40    115.61     50.10 o
 -36   3   2      3.50     -7.71     46.24 <
 -35   3   2      0.28    -42.39     42.39 <
 -34   3   2      7.04     69.37     42.39 <
 -33   3   2      4.84     30.83     46.24 <
 -32   3   2      7.02    -23.12     42.39 <
 -31   3   2     53.78     38.54     42.39 <
 -30   3   2      2.69    -69.37     50.10 <
 -29   3   2     74.75     50.10     61.66 <
 -28   3   2     46.49     19.27     57.81 <
 -27   3   2    198.42    134.88     57.81 o
 -26   3   2     67.88     11.56     50.10 <
 -25   3   2    103.77    111.76     50.10 o
 -24   3   2      0.30    -19.27     38.54 <
 -23   3   2      4.43      7.71     38.54 <
 -22   3   2     31.59     57.81     34.68 <
 -21   3   2    430.48    335.27     38.54 o
 -20   3   2    533.94    369.95     88.63 o
 -19   3   2    499.46    462.44     42.39 o
 -18   3   2    419.76    396.93     42.39 o
 -17   3   2    365.81    369.95     38.54 o
 -16   3   2    268.42    223.51     30.83 o
 -15   3   2    345.05    381.52     34.68 o
 -14   3   2    306.04    269.76     38.54 o
 -13   3   2    520.20    551.08     42.39 o
 -12   3   2    443.00    435.47     38.54 o
 -11   3   2   1004.91   1136.84     57.81 o
 -10   3   2    604.43    605.03     38.54 o
  -9   3   2   1112.62   1171.52     57.81 o
  -8   3   2    261.72    262.05     23.12 o
  -7   3   2    413.56    427.76     26.98 o
  -6   3   2      0.03    -11.56     15.41 <
  -5   3   2      1.82      3.85     15.41 <
  -4   3   2    657.91    728.35     42.39 o
  -3   3   2    606.23    755.32     46.24 o
  -2   3   2   2133.60   2608.95    123.32 o
  -1   3   2   2066.31   2431.68    115.61 o
   0   3   2   3726.93   4054.08    184.98 o
   1   3   2   2623.28   2805.49    131.02 o
   2   3   2   3118.61   3406.66    158.00 o
   3   3   2   1555.21   1761.14     88.63 o
   4   3   2   1245.47   1433.57     73.22 o
   5   3   2    298.58    312.15     26.98 o
   6   3   2     91.54    115.61     19.27 o
   7   3   2     44.62     30.83     15.41 <
   8   3   2     60.16     -3.85     15.41 <
   9   3   2     93.73     61.66     19.27 o
  10   3   2     35.57    -15.41     15.41 <
  11   3   2      3.77     11.56     15.41 <
  12   3   2     17.26      7.71     19.27 <
  13   3   2    109.49     84.78     23.12 o
  14   3   2    166.32    142.59     26.98 o
  15   3   2    264.08    258.20     30.83 o
  16   3   2    203.53    188.83     30.83 o
  17   3   2    148.07    115.61     26.98 o
  18   3   2     58.82     53.95     23.12 o
  19   3   2     99.36    111.76     23.12 o
  20   3   2     49.19      3.85     23.12 <
  21   3   2    143.26    165.71     26.98 o
  22   3   2     36.98     38.54     23.12 <
  23   3   2     23.66     26.98     23.12 <
  24   3   2      0.06      3.85     23.12 <
  25   3   2    123.56    161.85     30.83 o
  26   3   2     62.33     80.93     26.98 o
  27   3   2    259.38    350.69     42.39 o
  28   3   2    141.55    123.32     34.68 o
  29   3   2    228.52    196.54     38.54 o
  30   3   2     47.21     61.66     26.98 o
  31   3   2     61.24     77.07     26.98 o
  32   3   2      0.99      0.00     30.83 <
  33   3   2      0.11      7.71     30.83 <
  34   3   2     11.28     42.39     34.68 <
  35   3   2     36.91     65.51     34.68 <
  36   3   2     60.52    138.73     38.54 o
  37   3   2    134.36    119.46     38.54 o
  38   3   2    157.18    204.25     42.39 o
  39   3   2    523.76    423.91     50.10 o
  40   3   2    414.53    308.30     46.24 o
  41   3   2     37.08     11.56     30.83 <
  42   3   2     64.94    -38.54     30.83 <
  43   3   2    107.03     26.98     34.68 <
  44   3   2      7.16     34.68     34.68 <
  45   3   2     12.56      7.71     34.68 <
  46   3   2      9.44     38.54     34.68 <
  47   3   2      0.63    -26.98     46.24 <
  48   3   2     13.01     57.81     50.10 <
  49   3   2      0.45    -11.56     53.95 <
 -52   4   2     28.30     50.10     80.93 <
 -51   4   2     16.60      7.71     77.07 <
 -50   4   2     47.30     61.66     69.37 <
 -49   4   2      6.65     15.41     61.66 <
 -48   4   2     13.20    -53.95     50.10 <
 -47   4   2     14.01     88.63     61.66 <
 -46   4   2      0.14    111.76     80.93 <
 -45   4   2     12.50     96.34     77.07 <
 -44   4   2    180.09     42.39     65.51 <
 -43   4   2   1157.09    277.47    100.20 o
 -41   4   2    198.78     46.24     53.95 <
 -40   4   2      0.00    -23.12     50.10 <
 -39   4   2     28.02    -50.10     46.24 <
 -38   4   2      8.01     65.51     50.10 <
 -37   4   2     39.32    119.46     53.95 o
 -36   4   2      2.70     57.81     53.95 <
 -35   4   2     69.49     50.10     57.81 <
 -34   4   2     23.32     26.98     53.95 <
 -33   4   2    123.06    134.88     53.95 o
 -32   4   2     39.12     73.22     50.10 <
 -31   4   2     36.30     61.66     53.95 <
 -30   4   2      0.92     34.68     46.24 <
 -29   4   2      2.15    -23.12     46.24 <
 -28   4   2     27.23     61.66     42.39 <
 -27   4   2    110.89     34.68     42.39 <
 -26   4   2    256.74    238.93     46.24 o
 -25   4   2    306.42    300.59     46.24 o
 -24   4   2    409.41    439.32     69.37 o
 -23   4   2     10.03      7.71     42.39 <
 -21   4   2    180.90    215.81     42.39 o
 -20   4   2    701.82    612.74     73.22 o
 -19   4   2     55.43    100.20     38.54 o
 -18   4   2    327.92    304.44     42.39 o
 -17   4   2     23.42    -26.98     30.83 <
 -16   4   2    131.78    131.02     26.98 o
 -15   4   2     12.60     15.41     23.12 <
 -14   4   2    117.27    111.76     23.12 o
 -13   4   2     31.01     69.37     23.12 o
 -12   4   2    154.58    181.12     30.83 o
 -11   4   2    107.83    127.17     26.98 o
 -10   4   2    321.78    319.86     30.83 o
  -9   4   2    450.04    504.83     38.54 o
  -8   4   2    698.92    793.86     50.10 o
  -7   4   2   1419.32   1699.48     88.63 o
  -6   4   2   1035.55   1171.52     61.66 o
  -5   4   2   1766.09   2054.02    100.20 o
  -4   4   2      1.51     11.56     15.41 <
  -3   4   2     80.08     57.81     15.41 o
   0   4   2   5792.80  10755.70    474.00 o
   1   4   2   6183.04   8331.68    366.10 o
   2   4   2   1903.66   2100.26    100.20 o
   3   4   2   5830.81   7549.38    335.27 o
   4   4   2   1962.95   2397.00    111.76 o
   5   4   2   2128.42   2551.14    119.46 o
   6   4   2    218.60    223.51     23.12 o
   7   4   2     26.15     15.41     15.41 <
   8   4   2    452.29    427.76     30.83 o
   9   4   2    711.03    778.45     46.24 o
  10   4   2   1832.24   2011.63    100.20 o
  11   4   2   1618.08   1907.58     96.34 o
  12   4   2   2146.00   2420.12    119.46 o
  13   4   2   1120.48   1356.50     73.22 o
  14   4   2   1163.78   1271.72     69.37 o
  15   4   2    205.16    262.05     26.98 o
  16   4   2    338.86    366.10     34.68 o
  17   4   2     41.79     38.54     19.27 <
  18   4   2    431.94    416.20     34.68 o
  19   4   2   1907.52   2011.63    150.29 o
  20   4   2   2706.92   2370.02    169.56 o
  21   4   2   1214.03   1402.74     77.07 o
  22   4   2      1.16     26.98     23.12 <
  23   4   2      1.18     15.41     19.27 <
  24   4   2    169.99    138.73     26.98 o
  25   4   2    188.53    161.85     26.98 o
  26   4   2    265.24    235.07     30.83 o
  27   4   2    222.75    184.98     34.68 o
  28   4   2    175.89    138.73     30.83 o
  29   4   2    176.51    165.71     38.54 o
  30   4   2     55.85     34.68     26.98 <
  31   4   2     57.55     53.95     26.98 <
  32   4   2      7.36    -26.98     23.12 <
  33   4   2      4.44     15.41     26.98 <
  34   4   2    161.02    211.95     38.54 o
  35   4   2     72.68     77.07     30.83 o
  36   4   2    315.45    331.42     46.24 o
  37   4   2     30.54     77.07     30.83 o
  38   4   2    139.50     73.22     38.54 <
  39   4   2    265.65     69.37     42.39 <
  40   4   2     85.27     30.83     38.54 <
  42   4   2     22.62    -15.41     38.54 <
  43   4   2     54.37     -3.85     38.54 <
  44   4   2     45.82     57.81     46.24 <
  45   4   2     44.10    -42.39     50.10 <
  46   4   2     23.64     50.10     42.39 <
  47   4   2     21.58     88.63     50.10 <
  48   4   2      7.17     34.68     50.10 <
  49   4   2      0.30    -57.81     57.81 <
 -50   5   2      9.07    -53.95     53.95 <
 -49   5   2      0.94    -96.34     57.81 <
 -48   5   2      7.21    -42.39     50.10 <
 -47   5   2     36.05    -11.56     46.24 <
 -46   5   2      4.78    -34.68     42.39 <
 -45   5   2     31.48     73.22     46.24 <
 -44   5   2      4.54     23.12     42.39 <
 -43   5   2      4.18    -19.27     38.54 <
 -41   5   2     87.40     53.95     42.39 <
 -40   5   2     78.40     42.39     38.54 <
 -39   5   2     40.53     19.27     38.54 <
 -38   5   2     30.81     77.07     42.39 <
 -37   5   2      3.71     38.54     38.54 <
 -36   5   2      3.26     30.83     34.68 <
 -35   5   2      0.40     42.39     34.68 <
 -34   5   2      0.08     23.12     34.68 <
 -33   5   2     15.61     -3.85     34.68 <
 -32   5   2     32.61     77.07     38.54 <
 -31   5   2     90.51     46.24     42.39 <
 -30   5   2    125.44    134.88     46.24 o
 -29   5   2    222.74    300.59     50.10 o
 -28   5   2    265.31    323.71     50.10 o
 -27   5   2    256.39    362.25     73.22 o
 -26   5   2    272.86    184.98     57.81 o
 -25   5   2    197.62    154.15     50.10 o
 -24   5   2    140.55    119.46     53.95 o
 -23   5   2     12.37      7.71     46.24 <
 -22   5   2     40.58    -34.68     46.24 <
 -20   5   2    164.28     77.07     46.24 <
 -19   5   2    223.02    173.42     57.81 o
 -18   5   2    273.24    254.34     57.81 o
 -17   5   2    295.91    381.52     53.95 o
 -16   5   2    186.36    238.93     46.24 o
 -15   5   2    119.61    119.46     38.54 o
 -14   5   2     40.47     46.24     38.54 <
 -13   5   2     29.50    -34.68     34.68 <
 -12   5   2      0.08     30.83     34.68 <
 -11   5   2      0.35      0.00     34.68 <
 -10   5   2     38.63     23.12     30.83 <
  -9   5   2     27.65     84.78     46.24 <
  -8   5   2    132.36    173.42     50.10 o
  -7   5   2     79.83    123.32     38.54 o
  -6   5   2    249.96    362.25     53.95 o
  -5   5   2    160.37    346.83     53.95 o
  -4   5   2    362.09    420.05     57.81 o
  -3   5   2    170.10    231.22     38.54 o
  -2   5   2    314.63    342.98     46.24 o
  -1   5   2    145.41    192.68     34.68 o
   0   5   2    254.60    285.17     42.39 o
   1   5   2     42.32      7.71     23.12 <
   2   5   2      9.56     23.12     23.12 <
   3   5   2     77.49     30.83     23.12 <
   4   5   2    211.59    192.68     30.83 o
   5   5   2    553.44    682.10     61.66 o
   6   5   2    776.27    847.81     69.37 o
   7   5   2   1183.01   1183.08     92.49 o
   8   5   2   1196.08   1117.57     69.37 o
   9   5   2   1124.95   1140.69     61.66 o
  10   5   2    788.86    751.47     46.24 o
  11   5   2    485.14    524.10     38.54 o
  12   5   2    194.09    196.54     26.98 o
  13   5   2     60.54     61.66     23.12 o
  14   5   2      0.79    -11.56     23.12 <
  15   5   2     15.06     42.39     26.98 <
  16   5   2     45.97     38.54     30.83 <
  17   5   2     30.67     26.98     30.83 <
  18   5   2     62.58     50.10     26.98 <
  19   5   2     23.42     19.27     26.98 <
  20   5   2     77.57     61.66     30.83 <
  21   5   2     12.60    -53.95     30.83 <
  22   5   2      2.96     11.56     26.98 <
  23   5   2     12.27     19.27     30.83 <
  24   5   2      0.10    -26.98     30.83 <
  25   5   2      3.41     50.10     34.68 <
  26   5   2      2.06     19.27     34.68 <
  27   5   2      0.04    -42.39     34.68 <
  28   5   2      3.96     -7.71     38.54 <
  29   5   2      0.00    -11.56     38.54 <
  30   5   2      0.36    -23.12     34.68 <
  31   5   2      0.34     11.56     34.68 <
  32   5   2      0.60      0.00     34.68 <
  33   5   2      1.32      0.00     42.39 <
  34   5   2      0.68      7.71     38.54 <
  35   5   2      1.00     34.68     34.68 <
  36   5   2      0.12      3.85     30.83 <
  37   5   2     12.96     26.98     30.83 <
  38   5   2      9.86     53.95     30.83 <
  39   5   2     24.52     46.24     30.83 <
  40   5   2      3.69     57.81     30.83 <
  41   5   2    297.01    285.17     65.51 o
  42   5   2     20.93    -26.98     34.68 <
  43   5   2     22.29     38.54     34.68 <
  44   5   2     12.28      0.00     34.68 <
  45   5   2      0.14     38.54     38.54 <
  46   5   2      0.17     26.98     34.68 <
 -45   6   2     67.53     30.83     57.81 <
 -43   6   2      9.97    -11.56     34.68 <
 -42   6   2     30.66     50.10     38.54 <
 -41   6   2     17.81     73.22     38.54 <
 -40   6   2     67.92     38.54     50.10 <
 -39   6   2      6.99    -23.12     46.24 <
 -38   6   2      3.07     -7.71     34.68 <
 -37   6   2      0.23     11.56     34.68 <
 -36   6   2      2.68     11.56     46.24 <
 -35   6   2      1.66      0.00     38.54 <
 -34   6   2      6.23      7.71     38.54 <
 -33   6   2      0.02      7.71     26.98 <
 -32   6   2      0.31     -7.71     26.98 <
 -31   6   2      2.67    -23.12     26.98 <
 -30   6   2      2.79      7.71     26.98 <
 -29   6   2      5.53     26.98     26.98 <
 -28   6   2      1.88      0.00     26.98 <
 -27   6   2     19.95     -7.71     26.98 <
 -26   6   2      0.06    -26.98     23.12 <
 -25   6   2     25.89     38.54     23.12 <
 -24   6   2     38.26     38.54     23.12 <
 -23   6   2    255.64    408.49     61.66 o
 -22   6   2     20.71      3.85     19.27 <
 -21   6   2   1093.57   1541.48    123.32 o
 -20   6   2      1.36     -3.85     15.41 <
 -19   6   2     22.05      7.71     19.27 <
 -18   6   2     63.19     42.39     15.41 o
 -17   6   2     17.17      7.71     11.56 <
 -16   6   2      3.68     -3.85     23.12 <
 -15   6   2     46.60     34.68     26.98 <
 -14   6   2     74.84     84.78     26.98 o
 -13   6   2     61.86     19.27     38.54 <
 -12   6   2     33.69     61.66     34.68 <
 -11   6   2     17.81     30.83     34.68 <
 -10   6   2      0.82     30.83     30.83 <
  -9   6   2      5.61    -57.81     30.83 <
  -8   6   2      6.09     19.27     26.98 <
  -7   6   2     16.37      7.71     26.98 <
  -6   6   2     37.63     80.93     42.39 <
  -5   6   2    227.01    281.32     50.10 o
  -4   6   2    836.78    847.81     80.93 o
  -3   6   2    778.32    678.25     65.51 o
  -2   6   2    191.94    146.44     34.68 o
  -1   6   2     18.53     34.68     26.98 <
   0   6   2    139.90    111.76     26.98 o
   1   6   2      2.65    -15.41     19.27 <
   2   6   2      0.97     15.41     23.12 <
   3   6   2    175.79     96.34     26.98 o
   4   6   2    150.87    119.46     26.98 o
   5   6   2    265.60    150.29     30.83 o
   6   6   2     54.50     11.56     23.12 <
   7   6   2     27.86     34.68     23.12 <
   8   6   2     23.70      0.00     23.12 <
   9   6   2     19.18     23.12     23.12 <
  10   6   2    168.42    150.29     30.83 o
  11   6   2    108.40     61.66     26.98 o
  12   6   2    251.62    215.81     34.68 o
  13   6   2    136.27    119.46     19.27 o
  14   6   2    247.98    158.00     23.12 o
  15   6   2     76.67     53.95     19.27 o
  16   6   2    126.36     73.22     19.27 o
  17   6   2      6.91    -19.27     23.12 <
  18   6   2     14.52     23.12     23.12 <
  19   6   2    489.52    504.83     46.24 o
  21   6   2    162.46    115.61     23.12 o
  22   6   2     87.99     46.24     23.12 <
  23   6   2     14.76     26.98     23.12 <
  24   6   2     27.70     23.12     23.12 <
  25   6   2      1.61    -23.12     30.83 <
  26   6   2     17.60     15.41     26.98 <
  27   6   2     53.54     38.54     26.98 <
  28   6   2     16.60     15.41     26.98 <
  29   6   2     21.29     15.41     23.12 <
  30   6   2      5.03     34.68     26.98 <
  31   6   2      7.74      7.71     26.98 <
  32   6   2     45.47     26.98     23.12 <
  33   6   2     47.73      3.85     23.12 <
  34   6   2     86.79     30.83     30.83 <
  35   6   2     43.24    -15.41     30.83 <
  36   6   2     11.11     26.98     26.98 <
  37   6   2      1.15      0.00     30.83 <
  38   6   2      3.50    -42.39     30.83 <
  39   6   2      1.68    -15.41     26.98 <
  40   6   2    152.64     26.98     34.68 <
  41   6   2     36.58     11.56     30.83 <
  42   6   2      0.00    -11.56     38.54 <
  43   6   2     25.20    -42.39     50.10 <
 -37   7   2      7.57    -34.68     30.83 <
 -36   7   2     14.30      7.71     23.12 <
 -35   7   2     21.16     15.41     30.83 <
 -34   7   2     20.97      7.71     26.98 <
 -33   7   2     11.03    -57.81     19.27 <
 -32   7   2     11.62     11.56     23.12 <
 -31   7   2      0.23      3.85     23.12 <
 -30   7   2      1.82    -19.27     19.27 <
 -29   7   2      0.23     -3.85     19.27 <
 -28   7   2      1.94    -30.83     15.41 <
 -27   7   2     12.31    -11.56     15.41 <
 -26   7   2      4.73     15.41     15.41 <
 -25   7   2      9.33     11.56     15.41 <
 -24   7   2      3.96     11.56     15.41 <
 -23   7   2      0.07     26.98     15.41 <
 -22   7   2      0.02      0.00     15.41 <
 -21   7   2     44.27     23.12     19.27 <
 -20   7   2     17.31    -26.98     19.27 <
 -19   7   2      3.49     -7.71     26.98 <
 -18   7   2      2.94     -7.71     23.12 <
 -17   7   2     13.02     19.27     26.98 <
 -16   7   2     26.47     23.12     26.98 <
 -15   7   2     35.47     46.24     23.12 <
 -14   7   2     17.35      0.00     23.12 <
 -13   7   2     10.51    -30.83     19.27 <
 -12   7   2      5.19      7.71     19.27 <
 -11   7   2      1.33    -38.54     15.41 <
 -10   7   2      3.77     26.98     23.12 <
  -9   7   2     24.38     19.27     19.27 <
  -8   7   2      4.46     26.98     26.98 <
  -7   7   2      7.21    -19.27     23.12 <
  -6   7   2      3.11      7.71     19.27 <
  -5   7   2      0.55     15.41     23.12 <
  -4   7   2      9.92     23.12     30.83 <
  -3   7   2      9.44      7.71     19.27 <
  -2   7   2     21.07     -3.85     26.98 <
  -1   7   2     28.59     42.39     26.98 <
   0   7   2     36.37     23.12     26.98 <
   1   7   2     28.05     19.27     26.98 <
   2   7   2     33.68     15.41     26.98 <
   3   7   2     24.70      7.71     26.98 <
   4   7   2     10.80     -7.71     23.12 <
   5   7   2      6.26     -3.85     19.27 <
   6   7   2      3.73     -3.85     23.12 <
   7   7   2      1.92      0.00     23.12 <
   8   7   2      0.26     -3.85     23.12 <
   9   7   2      5.54    -11.56     23.12 <
  10   7   2      8.54    -15.41     23.12 <
  11   7   2     14.22    -19.27     23.12 <
  12   7   2      8.86      7.71     23.12 <
  13   7   2     16.02    -38.54     19.27 <
  14   7   2      6.94     -3.85     23.12 <
  15   7   2      4.25     42.39     23.12 <
  16   7   2      0.28    -15.41     23.12 <
  17   7   2      1.60     23.12     23.12 <
  18   7   2      2.63     23.12     38.54 <
  19   7   2     45.02     23.12     15.41 <
  20   7   2      2.56    -11.56     15.41 <
  21   7   2      4.28     15.41     15.41 <
  22   7   2      4.66     19.27     15.41 <
  23   7   2      2.52    -15.41     19.27 <
  24   7   2      4.53      0.00     19.27 <
  25   7   2     23.25     11.56     19.27 <
  26   7   2     36.76     46.24     23.12 <
  27   7   2     62.11     42.39     23.12 <
  28   7   2     43.96     26.98     23.12 <
  29   7   2     39.91     30.83     23.12 <
  30   7   2      7.14    -15.41     23.12 <
  31   7   2      6.39    -19.27     23.12 <
  32   7   2      0.14    -30.83     23.12 <
  33   7   2      0.23    -23.12     34.68 <
  34   7   2      0.31      0.00     38.54 <
  35   7   2      0.69    -23.12     34.68 <
  36   7   2      4.97     15.41     46.24 <
 -16   8   2      0.19     11.56     15.41 <
 -15   8   2      0.26      7.71     15.41 <
 -14   8   2      7.17     -3.85     15.41 <
 -13   8   2      3.99      7.71     19.27 <
 -12   8   2      7.77     15.41     15.41 <
 -11   8   2      0.18      0.00     15.41 <
 -10   8   2      0.09     -3.85     11.56 <
  -9   8   2      0.72     -7.71     15.41 <
  -8   8   2      2.63      0.00     15.41 <
  -7   8   2     32.42      7.71     11.56 <
  -6   8   2    131.08      0.00     15.41 <
  -4   8   2    100.81    -19.27     11.56 <
  -3   8   2     24.37      3.85     11.56 <
  -2   8   2    513.48    165.71     19.27 o
  -1   8   2     48.31    -30.83     15.41 <
   0   8   2    190.16    123.32     19.27 o
   1   8   2    318.88    265.90     23.12 o
   3   8   2    140.74     61.66     19.27 o
   4   8   2     47.04     23.12     30.83 <
   5   8   2     35.53    -11.56     19.27 <
   6   8   2     13.57      0.00     19.27 <
   7   8   2      1.75      7.71     23.12 <
   8   8   2      0.00    -23.12     23.12 <
   9   8   2      2.03    -11.56     19.27 <
  10   8   2      2.86    -11.56     19.27 <
  11   8   2      7.29      3.85     19.27 <
  12   8   2      7.95      3.85     19.27 <
  13   8   2      7.99    -19.27     19.27 <
  14   8   2      8.39    -19.27     30.83 <
  15   8   2      0.14     11.56     34.68 <
  16   8   2      0.84     15.41     38.54 <
  17   8   2      2.83    -26.98     30.83 <
  18   8   2     89.22     19.27     30.83 <
  19   8   2      5.92     42.39     30.83 <
  20   8   2     19.53    -15.41     26.98 <
  21   8   2    236.09     50.10     38.54 <
  22   8   2     84.80      3.85     30.83 <
 -52   1   3      0.18     80.93     88.63 <
 -51   1   3      0.39     34.68     61.66 <
 -50   1   3      0.24    -19.27     57.81 <
 -49   1   3      8.77    -15.41     57.81 <
 -48   1   3      2.66     34.68     61.66 <
 -47   1   3     17.38     92.49     61.66 <
 -46   1   3      4.43     26.98     53.95 <
 -45   1   3     21.95     53.95     53.95 <
 -44   1   3    132.05    -30.83     53.95 <
 -43   1   3    245.31    161.85     61.66 o
 -42   1   3     52.23     11.56     61.66 <
 -41   1   3     15.19    -96.34     57.81 <
 -40   1   3     18.55     34.68     57.81 <
 -39   1   3     39.35      7.71     57.81 <
 -38   1   3     29.27     77.07     57.81 <
 -37   1   3     40.26    134.88     57.81 o
 -36   1   3      3.21    -61.66     50.10 <
 -35   1   3     22.32      3.85     53.95 <
 -34   1   3      0.38     15.41     46.24 <
 -33   1   3     43.13     30.83     50.10 <
 -32   1   3      9.15     26.98     57.81 <
 -31   1   3     47.65     19.27     57.81 <
 -30   1   3     54.72     53.95     69.37 <
 -29   1   3      0.01     15.41     53.95 <
 -28   1   3    223.79    242.78     50.10 o
 -27   1   3     87.16    111.76     42.39 o
 -26   1   3    865.17    689.81     61.66 o
 -25   1   3    505.36    531.81     50.10 o
 -24   1   3   1872.01   1614.70    107.90 o
 -23   1   3    747.58    423.91     61.66 o
 -22   1   3     55.45     26.98     30.83 <
 -21   1   3   1113.26   1005.81     69.37 o
 -20   1   3    840.02    763.03     57.81 o
 -19   1   3    262.47    289.03     38.54 o
 -18   1   3     62.38     34.68     26.98 <
 -17   1   3     16.46     65.51     30.83 o
 -16   1   3    182.71    138.73     34.68 o
 -15   1   3    293.69    238.93     38.54 o
 -14   1   3    448.82    358.39     42.39 o
 -13   1   3    248.86    181.12     34.68 o
 -12   1   3    180.08    169.56     30.83 o
 -11   1   3      5.19     11.56     26.98 <
 -10   1   3      7.60     23.12     23.12 <
  -9   1   3    502.61    516.39     42.39 o
  -8   1   3    242.03    262.05     30.83 o
  -7   1   3   1098.86   1256.30     73.22 o
  -6   1   3    352.90    385.37     34.68 o
  -5   1   3   1257.69   1206.21     69.37 o
  -4   1   3    177.32    204.25     30.83 o
  -3   1   3    817.77    847.81     53.95 o
  -2   1   3      9.21     19.27     19.27 <
  -1   1   3    287.14    289.03     30.83 o
   0   1   3     53.00     57.81     23.12 o
   1   1   3     75.36     53.95     23.12 o
   2   1   3    125.30     69.37     23.12 o
   3   1   3     19.47     -7.71     19.27 <
   4   1   3    270.45    219.66     26.98 o
   5   1   3     40.50     19.27     19.27 <
   6   1   3    581.74    454.73     38.54 o
   7   1   3    378.65    342.98     34.68 o
   8   1   3   1473.10   1256.30     73.22 o
   9   1   3   1498.51   1387.33     80.93 o
  10   1   3   2824.96   2782.36    138.73 o
  11   1   3   2725.58   2612.80    131.02 o
  12   1   3   3483.72   3152.32    158.00 o
  13   1   3   3036.80   3133.05    158.00 o
  14   1   3   2564.54   2362.31    123.32 o
  15   1   3   1762.45   1776.55    100.20 o
  16   1   3   1015.09    994.25     65.51 o
  17   1   3    370.12    358.39     38.54 o
  18   1   3     87.73    196.54     34.68 o
  19   1   3   1498.55   1337.23     84.78 o
  20   1   3   1163.29   1175.38     77.07 o
  21   1   3     26.45    -34.68     23.12 <
  22   1   3    645.86    678.25     57.81 o
  23   1   3    119.43    107.90     30.83 o
  24   1   3    448.56    439.32     46.24 o
  25   1   3     74.00     88.63     30.83 o
  26   1   3    215.64    196.54     38.54 o
  27   1   3     22.94      3.85     30.83 <
  28   1   3    115.47    115.61     30.83 o
  29   1   3      8.77     23.12     26.98 <
  30   1   3     66.50     80.93     26.98 o
  31   1   3      0.34      7.71     26.98 <
  32   1   3     13.43     38.54     26.98 <
  33   1   3     21.62     57.81     30.83 <
  34   1   3     11.08     -3.85     30.83 <
  35   1   3     62.60     30.83     30.83 <
  36   1   3     46.53     19.27     30.83 <
  37   1   3     46.96    111.76     34.68 o
  38   1   3     51.26     34.68     34.68 <
  39   1   3     19.99     42.39     34.68 <
  40   1   3      4.97     -3.85     30.83 <
  41   1   3    441.84    366.10     53.95 o
  42   1   3      1.35     53.95     34.68 <
  43   1   3      4.34     19.27     34.68 <
  44   1   3      7.59      0.00     34.68 <
  45   1   3     16.95     19.27     38.54 <
  46   1   3     17.44     23.12     38.54 <
  47   1   3     33.95     84.78     42.39 <
  48   1   3     20.03      0.00     46.24 <
  49   1   3     31.14     30.83     73.22 <
 -52   2   3      1.74     11.56     84.78 <
 -51   2   3      1.59    -88.63     73.22 <
 -50   2   3     13.30    -23.12     61.66 <
 -49   2   3      0.42     26.98     61.66 <
 -48   2   3      5.22    -15.41     57.81 <
 -47   2   3     27.73      0.00     53.95 <
 -46   2   3     10.11    -57.81     53.95 <
 -45   2   3     21.74     73.22     61.66 <
 -42   2   3    987.87    662.84    123.32 o
 -41   2   3     16.52     30.83     88.63 <
 -40   2   3     26.97    -42.39     73.22 <
 -39   2   3     21.12    -57.81     69.37 <
 -38   2   3      2.76    -38.54     53.95 <
 -37   2   3      0.23    -46.24     46.24 <
 -36   2   3      0.00    -19.27     50.10 <
 -35   2   3      2.13     -7.71     50.10 <
 -34   2   3      2.12    -26.98     50.10 <
 -33   2   3     20.83     50.10     50.10 <
 -32   2   3      0.65    -11.56     53.95 <
 -31   2   3     11.86    -88.63     53.95 <
 -30   2   3      9.95     11.56     53.95 <
 -29   2   3    103.72    115.61     61.66 <
 -28   2   3      9.75     -3.85     46.24 <
 -27   2   3    175.52    131.02     53.95 o
 -26   2   3     36.72      3.85     57.81 <
 -25   2   3     18.30    -23.12     38.54 <
 -24   2   3   1350.67   1194.64     73.22 o
 -23   2   3    294.33    181.12     69.37 o
 -21   2   3    630.58    955.72     84.78 o
 -20   2   3   1326.13   1202.35     69.37 o
 -19   2   3   1264.35   1267.86     80.93 o
 -18   2   3   1880.59   1734.16     92.49 o
 -17   2   3    674.23    716.79     53.95 o
 -16   2   3    789.83    712.93     50.10 o
 -15   2   3     33.86     26.98     26.98 <
 -14   2   3     52.10     65.51     34.68 <
 -13   2   3    185.68    123.32     38.54 o
 -12   2   3     35.14     61.66     34.68 <
 -11   2   3    268.05    196.54     34.68 o
 -10   2   3     12.34      7.71     23.12 <
  -9   2   3      0.58      0.00     26.98 <
  -8   2   3    682.90    608.88     53.95 o
  -7   2   3    925.96    940.30     69.37 o
  -6   2   3   2508.49   2867.15    161.85 o
  -5   2   3   2302.14   2724.56    158.00 o
  -4   2   3   1258.40   1472.11     96.34 o
  -3   2   3    133.00    192.68     34.68 o
  -2   2   3  21921.30  21422.70   1079.03 o
  -1   2   3  16043.20  16428.30    832.40 o
   0   2   3   9341.33  10439.60    535.66 o
   1   2   3    263.28    285.17     38.54 o
   2   2   3   1503.95   1695.62    107.90 o
   3   2   3    102.01    115.61     26.98 o
   4   2   3    965.27   1040.50     73.22 o
   5   2   3    328.73    404.64     42.39 o
   6   2   3   1310.48   1479.82     96.34 o
   7   2   3    997.80    990.40     73.22 o
   8   2   3   1795.35   1784.26    111.76 o
   9   2   3   1020.75   1244.74     88.63 o
  10   2   3   1121.60   1425.87     96.34 o
  11   2   3    317.25    377.66     42.39 o
  12   2   3    235.42    223.51     34.68 o
  13   2   3     29.68    -11.56     23.12 <
  14   2   3      6.12      0.00     23.12 <
  15   2   3    541.12    477.86     46.24 o
  16   2   3      8.56     34.68     23.12 <
  17   2   3   1383.10   1344.94     84.78 o
  18   2   3   1343.93   1452.84     88.63 o
  20   2   3   9964.46  11622.70    524.10 o
  21   2   3   1724.96   1788.11    104.05 o
  22   2   3    188.78    192.68     34.68 o
  23   2   3    577.80    535.66     53.95 o
  24   2   3      0.35    -11.56     23.12 <
  25   2   3    328.75    235.07     38.54 o
  26   2   3     23.66     57.81     30.83 <
  27   2   3    188.22    231.22     34.68 o
  28   2   3     25.98     19.27     26.98 <
  29   2   3    177.98    208.10     34.68 o
  30   2   3    107.57    104.05     30.83 o
  31   2   3    202.98    235.07     38.54 o
  32   2   3    274.92    204.25     53.95 o
  33   2   3    252.87    273.61     42.39 o
  34   2   3    365.73    323.71     46.24 o
  35   2   3    114.22     92.49     34.68 o
  36   2   3    259.79    292.88     46.24 o
  37   2   3      3.08      7.71     30.83 <
  38   2   3     42.91     69.37     42.39 <
  40   2   3     64.44     53.95     42.39 <
  41   2   3    945.69    566.49     77.07 o
  42   2   3    279.82    219.66     53.95 o
  43   2   3     52.24     50.10     42.39 <
  44   2   3    191.80    131.02     46.24 o
  45   2   3     74.31    -26.98     38.54 <
  46   2   3    106.05     84.78     42.39 <
  47   2   3     30.33    -15.41     38.54 <
  48   2   3     22.96    -53.95     53.95 <
  49   2   3     10.72    150.29     92.49 <
 -51   3   3     11.32   -169.56     73.22 <
 -50   3   3     14.36     73.22     80.93 <
 -49   3   3     56.04     42.39     53.95 <
 -48   3   3     62.67     23.12     57.81 <
 -47   3   3    103.53     84.78     61.66 <
 -46   3   3     13.21     11.56     53.95 <
 -45   3   3     80.07     15.41     53.95 <
 -44   3   3     28.85    -26.98     50.10 <
 -43   3   3      3.03     -3.85     53.95 <
 -42   3   3    242.07    104.05     57.81 <
 -41   3   3      4.25    -42.39     50.10 <
 -40   3   3     24.72     65.51     53.95 <
 -39   3   3      0.01     15.41     53.95 <
 -38   3   3      1.70    100.20     53.95 <
 -37   3   3     14.34     -7.71     46.24 <
 -36   3   3      4.14    -30.83     42.39 <
 -35   3   3     39.18     73.22     42.39 <
 -34   3   3     11.40     -3.85     42.39 <
 -33   3   3     74.06     57.81     42.39 <
 -32   3   3      7.66     92.49     46.24 <
 -31   3   3     52.21    107.90     61.66 <
 -30   3   3      3.83     61.66     50.10 <
 -29   3   3      0.07     57.81     50.10 <
 -28   3   3    140.26     -7.71     46.24 <
 -27   3   3    218.63    258.20     53.95 o
 -26   3   3    720.12    450.88    104.05 o
 -25   3   3    744.88    597.32    100.20 o
 -24   3   3   1260.25   1113.72     84.78 o
 -23   3   3   1302.97   1121.42     96.34 o
 -22   3   3    269.21    265.90     46.24 o
 -21   3   3    545.75    489.42     53.95 o
 -20   3   3    572.83    543.37     53.95 o
 -19   3   3    173.49    131.02     38.54 o
 -18   3   3     48.68     46.24     30.83 <
 -17   3   3      2.98      0.00     34.68 <
 -16   3   3    116.32    150.29     34.68 o
 -15   3   3    356.90    416.20     46.24 o
 -14   3   3    541.66    531.81     46.24 o
 -13   3   3    524.37    709.08     53.95 o
 -12   3   3    510.97    632.01     50.10 o
 -11   3   3    347.98    369.95     50.10 o
 -10   3   3    221.04    292.88     38.54 o
  -9   3   3     69.31    169.56     34.68 o
  -8   3   3     28.60     38.54     26.98 <
  -7   3   3      4.65    -15.41     23.12 <
  -6   3   3      1.38     -3.85     23.12 <
  -5   3   3     69.99     77.07     23.12 o
  -4   3   3     16.37     61.66     23.12 o
  -3   3   3    154.63    192.68     30.83 o
  -2   3   3     16.63     26.98     23.12 <
  -1   3   3    146.33    142.59     26.98 o
   0   3   3     29.11     42.39     19.27 o
   1   3   3    400.88    450.88     42.39 o
   2   3   3    307.16    331.42     34.68 o
   3   3   3   1051.21   1167.67     77.07 o
   4   3   3    898.27    959.57     65.51 o
   5   3   3   1454.33   1599.28     96.34 o
   6   3   3    935.10   1017.37     69.37 o
   7   3   3    969.80   1190.79     80.93 o
   8   3   3    355.91    400.78     42.39 o
   9   3   3    130.74    111.76     26.98 o
  10   3   3     20.70     34.68     23.12 <
  11   3   3    192.65    177.27     30.83 o
  12   3   3    788.52    743.76     61.66 o
  13   3   3   1095.31   1032.79     69.37 o
  14   3   3   1526.21   1799.67    100.20 o
  15   3   3   1488.33   1660.94     96.34 o
  16   3   3   1378.55   1441.28     84.78 o
  17   3   3    643.98    743.76     57.81 o
  18   3   3    577.51    647.42     50.10 o
  19   3   3     10.40     -7.71     23.12 <
  20   3   3    234.08    250.49     34.68 o
  21   3   3     17.27     23.12     23.12 <
  22   3   3     21.78     30.83     26.98 <
  23   3   3      8.10    -11.56     26.98 <
  24   3   3     29.05      7.71     23.12 <
  25   3   3      9.14     15.41     23.12 <
  26   3   3     29.58     42.39     26.98 <
  27   3   3      6.44     -7.71     26.98 <
  28   3   3     33.39     26.98     26.98 <
  29   3   3      0.53      7.71     23.12 <
  30   3   3      4.93     42.39     23.12 <
  31   3   3      4.67     11.56     26.98 <
  32   3   3     14.22     53.95     30.83 <
  33   3   3     64.52    111.76     34.68 o
  34   3   3     66.48     77.07     34.68 o
  35   3   3    119.72    211.95     42.39 o
  36   3   3     79.46     30.83     38.54 <
  37   3   3     37.21     46.24     42.39 <
  38   3   3     33.21     50.10     42.39 <
  39   3   3      0.04     46.24     42.39 <
  40   3   3    217.27    107.90     50.10 o
  41   3   3    593.73    235.07     57.81 o
  42   3   3     55.30    -23.12     34.68 <
  43   3   3    114.03     23.12     38.54 <
  44   3   3     11.36     26.98     38.54 <
  45   3   3      0.57     57.81     38.54 <
  46   3   3      6.05    -30.83     34.68 <
  47   3   3     10.92     61.66     53.95 <
  48   3   3     13.01     34.68     53.95 <
 -51   4   3      1.14    -53.95     77.07 <
 -50   4   3      0.78     38.54     69.37 <
 -49   4   3      0.75     57.81     69.37 <
 -48   4   3      0.03     46.24     53.95 <
 -47   4   3      6.54     15.41     42.39 <
 -46   4   3     58.43    -15.41     42.39 <
 -45   4   3    149.40    -61.66     42.39 <
 -44   4   3    241.25     77.07     50.10 <
 -43   4   3     83.80     50.10     50.10 <
 -42   4   3     19.16      3.85     57.81 <
 -41   4   3      4.03    -23.12     53.95 <
 -40   4   3    181.90    123.32     69.37 <
 -39   4   3     40.88     -7.71     50.10 <
 -38   4   3    137.94     88.63     46.24 <
 -37   4   3     43.22     53.95     38.54 <
 -36   4   3     34.66     46.24     42.39 <
 -35   4   3      0.14     50.10     38.54 <
 -34   4   3      1.92     -3.85     42.39 <
 -33   4   3      6.66     26.98     42.39 <
 -32   4   3     10.23     -7.71     38.54 <
 -31   4   3     21.29     38.54     53.95 <
 -30   4   3     23.40     80.93     53.95 <
 -29   4   3      2.94    -42.39     46.24 <
 -28   4   3      0.71    -30.83     50.10 <
 -27   4   3     92.33     53.95     42.39 <
 -26   4   3     81.52     69.37     42.39 <
 -25   4   3    246.25    200.39     50.10 o
 -24   4   3      0.11      7.71     38.54 <
 -23   4   3   1426.73   1025.08    104.05 o
 -22   4   3      2.36     -7.71     34.68 <
 -21   4   3    735.10    643.57     69.37 o
 -20   4   3     35.60     -7.71     34.68 <
 -19   4   3     83.76    134.88     34.68 o
 -18   4   3    538.32    639.71     53.95 o
 -17   4   3    349.50    431.61     50.10 o
 -16   4   3    275.30    281.32     42.39 o
 -15   4   3     42.14     42.39     30.83 <
 -14   4   3      3.57     50.10     30.83 <
 -13   4   3     14.42     26.98     26.98 <
 -12   4   3     22.93     15.41     23.12 <
 -11   4   3     79.05     80.93     23.12 o
 -10   4   3     15.50      7.71     19.27 <
  -9   4   3     35.08     46.24     19.27 o
  -8   4   3      0.49     11.56     15.41 <
  -7   4   3      5.30     15.41     15.41 <
  -6   4   3     42.10     57.81     23.12 o
  -5   4   3    462.46    574.20     46.24 o
  -4   4   3    856.12   1090.59     65.51 o
  -3   4   3   1497.56   2123.38    111.76 o
  -2   4   3     39.95     -3.85     19.27 <
  -1   4   3   1603.36   1599.28     84.78 o
   0   4   3     22.21     34.68     19.27 <
   1   4   3    943.66   1040.50     61.66 o
   2   4   3    600.76    693.66     46.24 o
   3   4   3    455.15    500.98     38.54 o
   4   4   3    216.32    211.95     26.98 o
   5   4   3     94.24     65.51     19.27 o
   6   4   3     84.55    104.05     23.12 o
   7   4   3     77.56     84.78     19.27 o
   8   4   3    188.04    184.98     23.12 o
   9   4   3    145.50    123.32     23.12 o
  10   4   3    379.77    358.39     30.83 o
  11   4   3    206.32    219.66     26.98 o
  12   4   3    455.53    508.69     38.54 o
  13   4   3    158.35    227.37     30.83 o
  14   4   3    477.87    597.32     46.24 o
  15   4   3     41.04     38.54     23.12 <
  16   4   3    186.15    181.12     26.98 o
  17   4   3    195.04    142.59     26.98 o
  18   4   3     12.08     23.12     23.12 <
  19   4   3     47.31     92.49     26.98 o
  20   4   3   2948.98   3067.54    158.00 o
  21   4   3    251.60    246.64     34.68 o
  22   4   3      0.44     15.41     26.98 <
  23   4   3    183.85    242.78     34.68 o
  24   4   3    424.49    500.98     53.95 o
  25   4   3    543.12    589.61     61.66 o
  26   4   3    406.62    373.81     50.10 o
  27   4   3    389.94    427.76     53.95 o
  28   4   3    309.46    339.12     50.10 o
  29   4   3    247.22    262.05     46.24 o
  30   4   3    251.64    262.05     38.54 o
  31   4   3    147.96    196.54     38.54 o
  32   4   3     98.12      3.85     30.83 <
  33   4   3     35.43     34.68     30.83 <
  34   4   3     12.59     73.22     30.83 o
  35   4   3      3.82    -23.12     30.83 <
  36   4   3     83.18     42.39     30.83 <
  37   4   3    203.33    142.59     38.54 o
  38   4   3    303.87    165.71     53.95 o
  39   4   3    167.64    146.44     46.24 o
  40   4   3     73.80     73.22     38.54 <
  41   4   3     46.25    104.05     34.68 o
  42   4   3     38.28     30.83     34.68 <
  43   4   3      0.22    -23.12     30.83 <
  44   4   3     20.70    -38.54     30.83 <
  45   4   3     19.87     77.07     34.68 o
  46   4   3     37.59     57.81     46.24 <
  47   4   3     16.32    -42.39     42.39 <
  48   4   3     23.35    104.05     77.07 <
 -48   5   3      3.90    -11.56     61.66 <
 -47   5   3      0.73    -26.98     46.24 <
 -46   5   3      6.61     -7.71     42.39 <
 -45   5   3      0.46    -34.68     42.39 <
 -44   5   3     46.55      3.85     42.39 <
 -43   5   3    167.57    107.90     46.24 o
 -42   5   3      0.21     15.41     38.54 <
 -41   5   3      9.58     30.83     42.39 <
 -40   5   3     30.66     69.37     42.39 <
 -39   5   3      7.78     26.98     38.54 <
 -38   5   3      8.11     73.22     42.39 <
 -37   5   3      1.96     46.24     38.54 <
 -36   5   3      7.28     38.54     38.54 <
 -35   5   3     21.58    -26.98     38.54 <
 -34   5   3     17.96    -15.41     34.68 <
 -33   5   3      9.10     19.27     34.68 <
 -32   5   3      6.60     34.68     30.83 <
 -31   5   3      8.84    -19.27     30.83 <
 -30   5   3      1.40    -26.98     26.98 <
 -29   5   3     34.05    -34.68     26.98 <
 -28   5   3     51.58      0.00     46.24 <
 -27   5   3    147.32    111.76     65.51 <
 -26   5   3     83.70     11.56     65.51 <
 -25   5   3    145.04     80.93     65.51 <
 -24   5   3      6.89      0.00     69.37 <
 -23   5   3     99.17     38.54     38.54 <
 -22   5   3     43.13     -3.85     46.24 <
 -21   5   3     17.02     30.83     38.54 <
 -20   5   3     22.47    -34.68     34.68 <
 -19   5   3      4.15      0.00     30.83 <
 -18   5   3      0.35    -61.66     30.83 <
 -17   5   3     26.36     23.12     30.83 <
 -16   5   3     60.56     50.10     26.98 <
 -15   5   3    104.95    115.61     26.98 o
 -14   5   3     80.02     61.66     30.83 <
 -13   5   3     99.53    131.02     30.83 o
 -12   5   3     53.56     53.95     26.98 <
 -11   5   3     16.05     11.56     19.27 <
 -10   5   3      4.09     11.56     19.27 <
  -9   5   3      3.82     15.41     19.27 <
  -8   5   3      0.24     -3.85     23.12 <
  -7   5   3     11.36     -7.71     19.27 <
  -6   5   3      6.25      7.71     15.41 <
  -5   5   3     15.67     46.24     19.27 o
  -4   5   3      6.16      3.85     15.41 <
  -3   5   3     62.20    111.76     15.41 o
  -2   5   3     58.44     69.37     15.41 o
  -1   5   3    115.69    142.59     23.12 o
   0   5   3     81.42     92.49     19.27 o
   1   5   3    112.07    161.85     30.83 o
   2   5   3     34.26     23.12     15.41 <
   3   5   3     20.82     15.41     15.41 <
   4   5   3      2.96    -23.12     15.41 <
   5   5   3     36.30     23.12     15.41 <
   6   5   3    153.88    165.71     19.27 o
   7   5   3    155.90    215.81     34.68 o
   8   5   3    389.63    404.64     30.83 o
   9   5   3    452.04    508.69     38.54 o
  10   5   3    540.22    620.44     42.39 o
  11   5   3    429.42    431.61     34.68 o
  12   5   3    296.16    277.47     26.98 o
  13   5   3    155.93    134.88     23.12 o
  14   5   3     42.71     38.54     19.27 <
  15   5   3      0.53    -15.41     19.27 <
  16   5   3     25.04     19.27     19.27 <
  17   5   3     68.76     84.78     23.12 o
  18   5   3    121.93    142.59     30.83 o
  19   5   3    605.08    693.66     57.81 o
  20   5   3    220.26    223.51     38.54 o
  21   5   3     99.28     92.49     26.98 o
  22   5   3    246.41    246.64     38.54 o
  23   5   3    137.96     88.63     30.83 o
  24   5   3    165.23    138.73     30.83 o
  25   5   3     67.26     46.24     26.98 <
  26   5   3     59.89     65.51     26.98 o
  27   5   3     16.03     -3.85     23.12 <
  28   5   3     28.80     34.68     23.12 <
  29   5   3     20.59     23.12     23.12 <
  30   5   3     45.98     34.68     26.98 <
  31   5   3     17.83     34.68     26.98 <
  32   5   3     42.87      7.71     23.12 <
  33   5   3      2.46     53.95     30.83 <
  34   5   3      0.10    -53.95     30.83 <
  35   5   3     14.57     38.54     30.83 <
  36   5   3     38.03      7.71     26.98 <
  37   5   3     67.34     30.83     30.83 <
  38   5   3     50.75    -11.56     26.98 <
  39   5   3      4.87     19.27     34.68 <
  40   5   3     11.84     57.81     38.54 <
  41   5   3     32.95    -34.68     34.68 <
  42   5   3     19.93     30.83     38.54 <
  43   5   3     38.56    -34.68     42.39 <
  44   5   3     29.16    -42.39     46.24 <
  45   5   3     35.52    -46.24     77.07 <
 -44   6   3     66.06    -53.95     42.39 <
 -42   6   3    254.62    127.17     77.07 <
 -41   6   3      2.17     23.12     42.39 <
 -40   6   3      3.18    -38.54     38.54 <
 -39   6   3     21.17     38.54     30.83 <
 -38   6   3     23.97     15.41     30.83 <
 -37   6   3      4.74     34.68     30.83 <
 -36   6   3      0.92    -15.41     26.98 <
 -35   6   3      2.66      3.85     26.98 <
 -34   6   3     12.35     38.54     26.98 <
 -33   6   3     49.50     34.68     26.98 <
 -32   6   3     32.24     50.10     30.83 <
 -31   6   3     32.39      0.00     42.39 <
 -30   6   3     19.61      3.85     42.39 <
 -29   6   3      0.46     23.12     23.12 <
 -28   6   3      2.53      3.85     23.12 <
 -27   6   3     24.94     34.68     26.98 <
 -26   6   3      1.16      3.85     23.12 <
 -25   6   3     56.86     42.39     23.12 <
 -24   6   3     79.98     15.41     30.83 <
 -23   6   3     40.36     69.37     30.83 o
 -21   6   3    116.70     88.63     34.68 o
 -20   6   3    381.60    416.20     46.24 o
 -19   6   3    224.57    142.59     34.68 o
 -18   6   3    124.40    119.46     34.68 o
 -17   6   3      4.47     26.98     26.98 <
 -16   6   3      2.66    -11.56     26.98 <
 -15   6   3     72.13     15.41     26.98 <
 -14   6   3     99.10     65.51     26.98 o
 -13   6   3    241.72    169.56     34.68 o
 -12   6   3    208.09    131.02     26.98 o
 -11   6   3    379.43    277.47     65.51 o
 -10   6   3    259.85    323.71     65.51 o
  -9   6   3    364.97    574.20     77.07 o
  -8   6   3    129.98     30.83     38.54 <
  -7   6   3     59.62      7.71     34.68 <
  -6   6   3     28.96     19.27     30.83 <
  -5   6   3     35.14     -3.85     30.83 <
  -4   6   3     55.65    -34.68     26.98 <
  -3   6   3     71.91     61.66     30.83 <
  -2   6   3   2773.05   3714.96    254.34 o
  -1   6   3    476.31    739.91     77.07 o
   0   6   3    163.95    165.71     38.54 o
   1   6   3    270.65    277.47     42.39 o
   2   6   3     26.99     42.39     26.98 <
   3   6   3     81.39     -7.71     26.98 <
   4   6   3      3.33    -26.98     23.12 <
   5   6   3      5.42    -34.68     19.27 <
   6   6   3     67.30    104.05     30.83 o
   7   6   3     77.38     73.22     26.98 o
   8   6   3     80.01    127.17     30.83 o
   9   6   3     28.96      7.71     23.12 <
  10   6   3      0.29     -3.85     15.41 <
  11   6   3     19.42     23.12     15.41 <
  12   6   3     98.49     53.95     19.27 o
  13   6   3    190.48    123.32     23.12 o
  14   6   3    251.29    111.76     38.54 o
  15   6   3    289.56     80.93     38.54 o
  16   6   3    159.59    123.32     26.98 o
  18   6   3    302.43    423.91     46.24 o
  20   6   3    106.57    115.61     26.98 o
  21   6   3    988.38   1098.30     69.37 o
  22   6   3    206.93    169.56     30.83 o
  23   6   3    234.12    184.98     30.83 o
  24   6   3      6.89    -11.56     23.12 <
  25   6   3      1.25    -15.41     26.98 <
  26   6   3     15.57     11.56     23.12 <
  27   6   3      8.40     30.83     26.98 <
  28   6   3     22.36     -3.85     30.83 <
  29   6   3      5.51      0.00     26.98 <
  30   6   3      7.06      3.85     26.98 <
  31   6   3      1.22    -30.83     26.98 <
  32   6   3      3.67     11.56     26.98 <
  33   6   3     10.97      0.00     26.98 <
  34   6   3     45.92      0.00     26.98 <
  35   6   3     51.28     30.83     26.98 <
  36   6   3    102.05     46.24     30.83 <
  37   6   3     25.95     46.24     30.83 <
  38   6   3     18.11     -3.85     30.83 <
  39   6   3    251.43    165.71     38.54 o
  40   6   3     15.63     23.12     42.39 <
 -34   7   3      1.75     11.56     30.83 <
 -33   7   3      7.88     -3.85     23.12 <
 -32   7   3     10.01     -7.71     23.12 <
 -31   7   3     21.81      0.00     23.12 <
 -30   7   3     21.37     15.41     23.12 <
 -29   7   3     46.38     19.27     23.12 <
 -28   7   3     33.88     15.41     19.27 <
 -27   7   3     35.74     11.56     19.27 <
 -26   7   3     20.14      0.00     19.27 <
 -25   7   3     15.82    -26.98     19.27 <
 -24   7   3      1.29    -11.56     19.27 <
 -23   7   3      5.76     26.98     19.27 <
 -22   7   3      0.21      3.85     15.41 <
 -21   7   3     14.47     -3.85     15.41 <
 -20   7   3     85.52     15.41     19.27 <
 -19   7   3     61.31    -38.54     46.24 <
 -18   7   3     52.68    -23.12     34.68 <
 -17   7   3     28.50     30.83     30.83 <
 -16   7   3      1.54      7.71     34.68 <
 -15   7   3     10.61      7.71     34.68 <
 -14   7   3     44.27      0.00     30.83 <
 -13   7   3     68.25      0.00     30.83 <
 -12   7   3    106.90    100.20     34.68 o
 -11   7   3    144.68     15.41     88.63 <
 -10   7   3    162.06    131.02     34.68 o
  -9   7   3    194.36    250.49     38.54 o
  -8   7   3    186.03     50.10     84.78 <
  -7   7   3    148.74    138.73     46.24 o
  -6   7   3    122.72    123.32     42.39 o
  -5   7   3     64.28     30.83     38.54 <
  -4   7   3     25.58     -7.71     30.83 <
  -3   7   3      1.80     69.37     53.95 <
  -2   7   3     22.73     19.27     50.10 <
  -1   7   3     81.49    -26.98     53.95 <
   0   7   3     93.71     46.24     34.68 <
   1   7   3    183.15    158.00     34.68 o
   2   7   3    186.60     92.49     30.83 o
   3   7   3    233.37    173.42     38.54 o
   4   7   3    186.88    146.44     34.68 o
   5   7   3    169.89     69.37     26.98 o
   6   7   3    102.80     46.24     26.98 <
   7   7   3     79.31      3.85     23.12 <
   8   7   3     31.56     -3.85     23.12 <
   9   7   3      9.93    -46.24     26.98 <
  10   7   3      0.02     11.56     26.98 <
  11   7   3      7.64      3.85     23.12 <
  12   7   3     26.82      0.00     26.98 <
  13   7   3     30.37    -15.41     26.98 <
  14   7   3     49.39     15.41     26.98 <
  15   7   3     57.64     61.66     30.83 <
  16   7   3     48.64    -11.56     26.98 <
  17   7   3     12.89     15.41     15.41 <
  18   7   3     41.51     34.68     19.27 <
  19   7   3      0.82     42.39     19.27 o
  20   7   3     41.27     34.68     19.27 <
  21   7   3      0.08     15.41     19.27 <
  22   7   3      1.01     19.27     19.27 <
  23   7   3      0.38     30.83     19.27 <
  24   7   3      8.34     15.41     19.27 <
  25   7   3     18.16     30.83     23.12 <
  26   7   3     17.68      3.85     23.12 <
  27   7   3     16.98    -11.56     23.12 <
  28   7   3     28.49     19.27     23.12 <
  29   7   3     22.68     30.83     26.98 <
  30   7   3     27.55     30.83     50.10 <
  31   7   3     16.89     -3.85     23.12 <
  33   7   3      0.07     34.68     53.95 <
  34   7   3      5.46    -50.10     50.10 <
 -16   8   3     25.24    -19.27     38.54 <
 -15   8   3      0.07     23.12     26.98 <
 -14   8   3      5.86      0.00     23.12 <
 -13   8   3     18.14     15.41     26.98 <
 -12   8   3     22.39    -11.56     23.12 <
 -11   8   3     32.82     -3.85     26.98 <
 -10   8   3     12.59     53.95     30.83 <
  -9   8   3      9.20    -26.98     26.98 <
  -8   8   3      0.51     38.54     26.98 <
  -7   8   3      4.02    -11.56     23.12 <
  -6   8   3      1.41     15.41     23.12 <
  -5   8   3     31.40     11.56     26.98 <
  -4   8   3    115.18     50.10     26.98 <
  -3   8   3    443.05    215.81     73.22 o
  -1   8   3    194.05    146.44     38.54 o
   0   8   3    152.49     73.22     38.54 <
   1   8   3      5.52     15.41     30.83 <
   2   8   3     11.18    -26.98     30.83 <
   3   8   3     12.11      0.00     30.83 <
   4   8   3     21.42      0.00     34.68 <
   5   8   3     19.80     38.54     34.68 <
   6   8   3     28.45     23.12     26.98 <
   7   8   3     26.62     30.83     26.98 <
   8   8   3     24.86     23.12     23.12 <
   9   8   3      5.21     -3.85     26.98 <
  10   8   3      6.66    -11.56     23.12 <
  11   8   3      2.13    -30.83     23.12 <
  12   8   3      1.65    -15.41     23.12 <
  13   8   3     20.85     -3.85     38.54 <
  14   8   3      3.19     15.41     34.68 <
  15   8   3     30.14    -57.81     34.68 <
  16   8   3      0.41      3.85     34.68 <
  17   8   3     85.73     57.81     42.39 <
  18   8   3      2.57    -11.56     26.98 <
  20   8   3    291.69     57.81     46.24 <
  21   8   3      6.58     26.98     34.68 <
 -50   0   4     64.82    -23.12    115.61 <
 -49   0   4    137.98    -19.27    100.20 <
 -48   0   4    194.27    300.59    107.90 o
 -47   0   4    355.54    204.25    111.76 <
 -46   0   4    269.74    158.00     92.49 <
 -45   0   4    442.29    300.59    111.76 o
 -44   0   4    221.33    -23.12     80.93 <
 -43   0   4     40.48     42.39     73.22 <
 -42   0   4    332.08    173.42     88.63 <
 -41   0   4      0.00    -57.81     57.81 <
 -40   0   4     55.17     46.24     73.22 <
 -39   0   4     65.08     50.10     61.66 <
 -38   0   4     13.63     42.39     61.66 <
 -37   0   4    112.01    169.56     65.51 o
 -36   0   4     65.42    158.00     84.78 <
 -35   0   4    171.69    262.05     92.49 o
 -34   0   4     86.56    127.17     84.78 <
 -33   0   4    109.23     88.63     73.22 <
 -32   0   4    151.23     92.49     73.22 <
 -31   0   4    214.87    285.17     73.22 o
 -30   0   4     62.69     57.81     65.51 <
 -29   0   4    194.98    100.20     69.37 <
 -28   0   4     18.03    -19.27     57.81 <
 -27   0   4     32.71     92.49     65.51 <
 -26   0   4   1442.68   1001.96    150.29 o
 -25   0   4    210.82    188.83     69.37 o
 -24   0   4  15592.30  17295.40    901.76 o
 -23   0   4      2.76    -53.95     73.22 <
 -22   0   4  27513.30  27099.20   1707.18 o
 -20   0   4     57.24     34.68     61.66 <
 -19   0   4   1270.98    921.03    111.76 o
 -18   0   4    156.90    184.98     57.81 o
 -17   0   4    682.46    447.03     73.22 o
 -16   0   4    230.43    204.25     57.81 o
 -15   0   4    377.65    366.10     65.51 o
 -14   0   4    224.21    169.56     53.95 o
 -13   0   4    201.82    154.15     46.24 o
 -12   0   4    298.01    312.15     53.95 o
 -11   0   4    346.44    362.25     57.81 o
 -10   0   4    745.00    847.81     88.63 o
  -9   0   4    423.89    497.13     69.37 o
  -8   0   4   1030.81   1021.23     96.34 o
  -7   0   4    361.45    504.83     65.51 o
  -6   0   4    736.41    716.79     77.07 o
  -5   0   4     48.58     38.54     34.68 <
  -4   0   4    233.44    208.10     46.24 o
  -3   0   4   1100.94   1001.96     96.34 o
  -2   0   4   6999.51   6065.71    400.78 o
  -1   0   4    898.75    816.98     84.78 o
   0   0   4     52.96     53.95     34.68 <
   1   0   4      8.74     15.41     34.68 <
   2   0   4     14.33     26.98     38.54 <
   3   0   4     84.63     96.34     38.54 o
   4   0   4     48.72     88.63     38.54 o
   5   0   4    274.64    265.90     50.10 o
   6   0   4     76.58     77.07     38.54 <
   7   0   4    124.59     61.66     34.68 <
   8   0   4     75.41     69.37     38.54 <
   9   0   4    128.65    242.78     50.10 o
  10   0   4   1228.67   1194.64    107.90 o
  11   0   4   1054.40   1098.30    104.05 o
  12   0   4   2548.93   2435.53    188.83 o
  13   0   4   1381.81   1464.40    131.02 o
  14   0   4   1889.58   1919.14    158.00 o
  15   0   4    179.96    115.61     42.39 o
  16   0   4     65.06    100.20     42.39 o
  17   0   4    941.44   1001.96    107.90 o
  18   0   4   5876.98   6354.74    431.61 o
  19   0   4  40391.70  45627.70   2820.90 o
  20   0   4    886.24   1244.74    123.32 o
  22   0   4     23.68    -19.27     34.68 <
  23   0   4    617.72    524.10     73.22 o
  24   0   4     16.93      7.71     34.68 <
  25   0   4     97.87     42.39     38.54 <
  26   0   4     80.20    134.88     46.24 o
  27   0   4     94.55    119.46     46.24 o
  28   0   4    591.91    524.10     80.93 o
  29   0   4    267.85    250.49     57.81 o
  30   0   4    654.59    655.13     84.78 o
  31   0   4    268.21    254.34     61.66 o
  32   0   4    303.66    312.15     65.51 o
  33   0   4     71.32     69.37     50.10 <
  34   0   4     71.52     92.49     50.10 <
  35   0   4     23.31    -38.54     50.10 <
  36   0   4      0.47      3.85     50.10 <
  37   0   4      2.75     53.95     50.10 <
  38   0   4      5.21     61.66     46.24 <
  39   0   4    731.59    458.59     88.63 o
  40   0   4     45.11     84.78     53.95 <
  41   0   4    207.84    138.73     61.66 o
  42   0   4      4.29      0.00     53.95 <
  43   0   4     15.37    -57.81     50.10 <
  44   0   4      1.49    -30.83     46.24 <
  45   0   4     13.01     15.41     53.95 <
  46   0   4      6.65     96.34     84.78 <
 -50   1   4     46.97   -115.61     92.49 <
 -49   1   4     57.67    -26.98     73.22 <
 -48   1   4     46.00     77.07     73.22 <
 -47   1   4     22.17    -84.78     65.51 <
 -46   1   4      0.12    -11.56     57.81 <
 -45   1   4      1.76     53.95     50.10 <
 -44   1   4    259.77    227.37     65.51 o
 -43   1   4     76.70     88.63     53.95 <
 -42   1   4     36.29     77.07     46.24 <
 -41   1   4    166.24    184.98     53.95 o
 -40   1   4    140.04    142.59     57.81 o
 -39   1   4    176.73    219.66     53.95 o
 -38   1   4    145.98     88.63     50.10 <
 -37   1   4    124.90    211.95     50.10 o
 -36   1   4     56.21     46.24     38.54 <
 -35   1   4     31.23     65.51     38.54 <
 -34   1   4      9.22    -26.98     46.24 <
 -33   1   4      7.74     42.39     50.10 <
 -32   1   4     19.37    -53.95     42.39 <
 -31   1   4      0.71    -46.24     38.54 <
 -30   1   4    125.41    138.73     46.24 o
 -29   1   4     33.11    115.61     42.39 o
 -28   1   4    347.17    381.52     53.95 o
 -27   1   4    191.77    173.42     46.24 o
 -26   1   4    859.13    967.28    100.20 o
 -25   1   4    298.26    242.78     46.24 o
 -24   1   4   1279.10   1275.57    100.20 o
 -22   1   4     80.65    -38.54    100.20 <
 -21   1   4      4.49    -19.27     50.10 <
 -20   1   4    115.23    100.20     50.10 <
 -19   1   4    606.19    443.17     65.51 o
 -18   1   4    758.55    697.52     77.07 o
 -17   1   4   1408.68   1271.72    104.05 o
 -16   1   4   1541.28   1888.31    223.51 o
 -15   1   4   1936.85   1791.97    123.32 o
 -14   1   4   1574.33   1761.14    119.46 o
 -13   1   4   1470.92   1448.99    104.05 o
 -12   1   4   1097.66    921.03     73.22 o
 -11   1   4    837.36    840.10     73.22 o
 -10   1   4    582.35    543.37     57.81 o
  -9   1   4    372.11    408.49     50.10 o
  -8   1   4    277.11    304.44     42.39 o
  -7   1   4    149.84    123.32     30.83 o
  -6   1   4     72.48     30.83     26.98 <
  -5   1   4      8.45     73.22     30.83 o
  -4   1   4     28.79     38.54     26.98 <
  -3   1   4    325.52    381.52     46.24 o
  -2   1   4    238.23    265.90     38.54 o
  -1   1   4    774.19    766.88     65.51 o
   0   1   4    529.86    481.71     53.95 o
   1   1   4    917.86    801.57     69.37 o
   2   1   4    272.35    316.00     42.39 o
   3   1   4    221.84    231.22     38.54 o
   4   1   4     39.73     11.56     26.98 <
   5   1   4    188.81    134.88     34.68 o
   6   1   4   1327.33   1391.18    100.20 o
   7   1   4   1946.40   2000.07    131.02 o
   8   1   4   3553.99   3564.66    204.25 o
   9   1   4   3576.00   3741.93    215.81 o
  10   1   4   4317.44   4859.50    269.76 o
  11   1   4   3134.71   3333.44    196.54 o
  12   1   4   2767.69   2774.66    169.56 o
  13   1   4   1354.53   1240.89     92.49 o
  14   1   4    687.46    712.93     69.37 o
  15   1   4    159.18    165.71     38.54 o
  16   1   4      1.04    -38.54     26.98 <
  17   1   4    110.08    131.02     34.68 o
  18   1   4    245.07    342.98     61.66 o
  19   1   4   3412.35   3572.37    211.95 o
  20   1   4   1503.95   1510.65    107.90 o
  21   1   4    339.41    258.20     42.39 o
  22   1   4    251.26    223.51     42.39 o
  23   1   4      0.00    -23.12     30.83 <
  24   1   4      4.85     -3.85     30.83 <
  25   1   4     63.76     84.78     34.68 o
  26   1   4     18.22      3.85     30.83 <
  27   1   4     53.00    100.20     38.54 o
  28   1   4      0.11    -15.41     34.68 <
  29   1   4      1.31    -30.83     26.98 <
  30   1   4     37.11     53.95     34.68 <
  31   1   4     14.76     57.81     38.54 <
  32   1   4     74.09    142.59     46.24 o
  33   1   4     10.52     -3.85     34.68 <
  34   1   4     35.55     42.39     38.54 <
  35   1   4      0.52     42.39     42.39 <
  36   1   4     21.93      7.71     42.39 <
  37   1   4      3.21     96.34     42.39 o
  38   1   4     18.43    -61.66     38.54 <
  39   1   4     54.61     23.12     42.39 <
  40   1   4     26.20     30.83     42.39 <
  41   1   4     66.52     -7.71     46.24 <
  42   1   4      1.75    -23.12     46.24 <
  43   1   4      6.00      3.85     46.24 <
  44   1   4     12.68     92.49     50.10 <
  45   1   4      7.55     57.81     57.81 <
  46   1   4     35.10     88.63     92.49 <
 -50   2   4      8.85     50.10     88.63 <
 -49   2   4     15.90     53.95     73.22 <
 -48   2   4     27.14    -11.56     61.66 <
 -47   2   4     12.50    -42.39     50.10 <
 -46   2   4      5.67     19.27     53.95 <
 -45   2   4     22.73     23.12     50.10 <
 -44   2   4     30.26     38.54     50.10 <
 -43   2   4    323.52    269.76     65.51 o
 -42   2   4     20.95     88.63     50.10 <
 -41   2   4     11.00     61.66     50.10 <
 -40   2   4     57.57    119.46     53.95 o
 -39   2   4      7.97    -15.41     42.39 <
 -38   2   4     46.52    -15.41     38.54 <
 -37   2   4      5.12     50.10     61.66 <
 -36   2   4     13.97    -53.95     69.37 <
 -35   2   4      1.14     84.78     77.07 <
 -34   2   4      1.37    -50.10     84.78 <
 -33   2   4      0.26     46.24     88.63 <
 -32   2   4     15.14     15.41     84.78 <
 -31   2   4     10.92    115.61     73.22 <
 -30   2   4     74.96     42.39     65.51 <
 -29   2   4     92.70     23.12     61.66 <
 -28   2   4    258.42    254.34     65.51 o
 -27   2   4    475.91    300.59     69.37 o
 -26   2   4    650.39    489.42     61.66 o
 -25   2   4    462.84    477.86     57.81 o
 -24   2   4     93.11     65.51     46.24 <
 -23   2   4    267.70    439.32     61.66 o
 -22   2   4    139.11    215.81     50.10 o
 -21   2   4    516.03    724.49     65.51 o
 -20   2   4    519.62    493.27     53.95 o
 -19   2   4    200.99    292.88     42.39 o
 -18   2   4     46.62     11.56     38.54 <
 -17   2   4      1.05    -23.12     34.68 <
 -16   2   4     19.90     65.51     34.68 <
 -15   2   4     61.38     11.56     34.68 <
 -14   2   4     82.23     34.68     30.83 <
 -13   2   4    148.80    165.71     34.68 o
 -12   2   4    150.65     80.93     30.83 o
 -11   2   4    129.56     92.49     30.83 o
 -10   2   4    120.74     53.95     26.98 <
  -9   2   4     13.93     26.98     26.98 <
  -8   2   4      3.49      7.71     26.98 <
  -7   2   4     93.95     88.63     26.98 o
  -6   2   4    250.72    254.34     34.68 o
  -5   2   4   1594.37   1903.72    107.90 o
  -4   2   4   1844.84   2219.73    119.46 o
  -3   2   4   8149.20  10289.40    466.30 o
  -2   2   4    341.70    593.47     50.10 o
  -1   2   4    544.75    736.05     57.81 o
   0   2   4   1382.19   1483.67     88.63 o
   1   2   4     57.75     53.95     26.98 <
   2   2   4     47.94     84.78     26.98 o
   3   2   4    164.91    127.17     26.98 o
   4   2   4     14.09    -26.98     23.12 <
   5   2   4    128.91    138.73     30.83 o
   6   2   4      0.93     19.27     23.12 <
   7   2   4     13.96     -3.85     26.98 <
   8   2   4     30.89    -23.12     23.12 <
   9   2   4     35.27     30.83     26.98 <
  10   2   4    123.59     88.63     26.98 o
  11   2   4    140.36    138.73     30.83 o
  12   2   4    134.30     57.81     26.98 o
  13   2   4     98.16     96.34     30.83 o
  14   2   4      0.01      0.00     23.12 <
  15   2   4      0.39     42.39     26.98 <
  16   2   4     43.42    115.61     30.83 o
  17   2   4    127.13    115.61     30.83 o
  18   2   4      9.00     50.10     26.98 <
  19   2   4     31.29     46.24     26.98 <
  20   2   4    447.70    612.74     57.81 o
  21   2   4     56.34    100.20     30.83 o
  22   2   4      0.05     15.41     26.98 <
  23   2   4     96.67    111.76     38.54 o
  24   2   4    167.60     23.12     30.83 <
  25   2   4    218.47    104.05     34.68 o
  26   2   4     92.95     34.68     34.68 <
  27   2   4     66.59     46.24     34.68 <
  28   2   4      5.74    -11.56     30.83 <
  29   2   4      1.79    -23.12     34.68 <
  30   2   4      3.73     61.66     34.68 <
  31   2   4      6.21     50.10     38.54 <
  32   2   4     26.94      0.00     34.68 <
  33   2   4     16.99     30.83     38.54 <
  34   2   4     29.42      7.71     34.68 <
  35   2   4     14.75     -3.85     34.68 <
  36   2   4     82.65      7.71     34.68 <
  37   2   4     49.25     19.27     34.68 <
  38   2   4    247.18    127.17     42.39 o
  39   2   4     32.94    -15.41     34.68 <
  40   2   4    105.59     77.07     38.54 <
  41   2   4     76.21     57.81     38.54 <
  42   2   4     19.43    -19.27     38.54 <
  43   2   4     18.80    -15.41     34.68 <
  44   2   4     25.65     30.83     42.39 <
  45   2   4     32.66     88.63     57.81 <
  46   2   4     26.49    -23.12     57.81 <
 -50   3   4      0.43     96.34     92.49 <
 -49   3   4      0.07    -38.54     65.51 <
 -48   3   4      0.46    -84.78     69.37 <
 -47   3   4      0.04    -50.10     53.95 <
 -46   3   4      7.33      7.71     57.81 <
 -45   3   4      7.71      3.85     53.95 <
 -44   3   4    103.96     46.24     50.10 <
 -43   3   4    167.71    119.46     57.81 o
 -42   3   4      1.60    -77.07     38.54 <
 -41   3   4     35.14    -61.66     42.39 <
 -40   3   4     31.74     -3.85     42.39 <
 -39   3   4     25.06    -30.83     42.39 <
 -38   3   4     41.69     23.12     42.39 <
 -37   3   4     18.89     50.10     53.95 <
 -36   3   4     24.94     26.98     57.81 <
 -35   3   4     10.16      7.71     61.66 <
 -34   3   4     26.50     84.78     61.66 <
 -33   3   4     22.62    -19.27     53.95 <
 -32   3   4      4.74     92.49     53.95 <
 -31   3   4     13.44    -30.83     50.10 <
 -30   3   4     23.37     50.10     50.10 <
 -29   3   4     23.60    -46.24     57.81 <
 -28   3   4    152.48    196.54     69.37 o
 -27   3   4    149.04     96.34     65.51 <
 -26   3   4    567.88    709.08    181.12 o
 -25   3   4    452.26    385.37     77.07 o
 -24   3   4   1407.95   1102.16    131.02 o
 -23   3   4    375.25    339.12     69.37 o
 -22   3   4    421.27    312.15     61.66 o
 -21   3   4    727.75    843.96     84.78 o
 -20   3   4    588.12    593.47     65.51 o
 -19   3   4    213.38    165.71     50.10 o
 -18   3   4    101.87     61.66     42.39 <
 -17   3   4      1.43    -11.56     38.54 <
 -16   3   4     24.92     42.39     38.54 <
 -15   3   4    123.92    181.12     53.95 o
 -14   3   4     99.45    119.46     46.24 o
 -13   3   4    166.96    150.29     42.39 o
 -12   3   4     49.19     38.54     30.83 <
 -11   3   4     21.34    -26.98     30.83 <
 -10   3   4      0.45     50.10     30.83 <
  -9   3   4      8.70     57.81     30.83 <
  -8   3   4      6.85     -7.71     26.98 <
  -7   3   4     13.35      0.00     30.83 <
  -6   3   4      2.44    -38.54     23.12 <
  -5   3   4      7.64     30.83     26.98 <
  -4   3   4      3.19     38.54     26.98 <
  -3   3   4     15.96     19.27     26.98 <
  -2   3   4      0.39    -50.10     23.12 <
  -1   3   4     95.09     80.93     26.98 o
   0   3   4     46.84     46.24     26.98 <
   1   3   4    219.53    196.54     34.68 o
   2   3   4    116.13     19.27     23.12 <
   3   3   4    335.62    300.59     42.39 o
   4   3   4    109.00     84.78     26.98 o
   5   3   4    160.74    142.59     30.83 o
   6   3   4     16.41    -34.68     23.12 <
   7   3   4     35.03      0.00     23.12 <
   8   3   4     35.67     73.22     30.83 o
   9   3   4     34.08     57.81     26.98 o
  10   3   4    238.57    254.34     38.54 o
  11   3   4    183.84    211.95     34.68 o
  12   3   4    343.29    381.52     46.24 o
  13   3   4    303.31    262.05     38.54 o
  14   3   4    365.09    366.10     46.24 o
  15   3   4    285.12    269.76     42.39 o
  16   3   4    265.51    319.86     46.24 o
  17   3   4    334.96    308.30     46.24 o
  18   3   4    217.30    127.17     30.83 o
  19   3   4    132.35    127.17     34.68 o
  20   3   4      0.62     15.41     26.98 <
  21   3   4      5.25      3.85     26.98 <
  22   3   4     44.28     15.41     30.83 <
  23   3   4     60.99     77.07     26.98 o
  24   3   4    224.99    223.51     38.54 o
  25   3   4    164.85    100.20     34.68 o
  26   3   4    260.44    242.78     42.39 o
  27   3   4    153.79    111.76     34.68 o
  28   3   4    213.45    184.98     38.54 o
  29   3   4    132.03     80.93     34.68 o
  30   3   4    117.59     92.49     34.68 o
  31   3   4     33.54     53.95     34.68 <
  32   3   4     37.27    -11.56     30.83 <
  33   3   4      7.13     57.81     34.68 <
  34   3   4     14.07     -3.85     34.68 <
  35   3   4     82.67     69.37     38.54 <
  36   3   4     73.46     38.54     34.68 <
  37   3   4    113.96     61.66     34.68 <
  38   3   4     63.52     11.56     34.68 <
  39   3   4     12.25    -26.98     34.68 <
  40   3   4     16.16     11.56     38.54 <
  41   3   4     17.60     11.56     42.39 <
  42   3   4     44.63     -3.85     42.39 <
  43   3   4     21.29     34.68     50.10 <
  44   3   4     46.89    -96.34     77.07 <
  45   3   4     16.66    -30.83     84.78 <
 -49   4   4      2.99     84.78     65.51 <
 -48   4   4     25.25    -77.07     57.81 <
 -47   4   4    105.01     -3.85     61.66 <
 -46   4   4    115.06    -42.39     57.81 <
 -45   4   4    196.10     23.12     50.10 <
 -44   4   4    187.17    -26.98     46.24 <
 -43   4   4     35.25      7.71     42.39 <
 -42   4   4    151.63     50.10     42.39 <
 -41   4   4      9.04     34.68     42.39 <
 -40   4   4      9.23    -19.27     38.54 <
 -39   4   4     23.96    -23.12     34.68 <
 -38   4   4      0.84      7.71     34.68 <
 -37   4   4      6.36     42.39     34.68 <
 -36   4   4      0.81     11.56     50.10 <
 -35   4   4      8.77      7.71     65.51 <
 -34   4   4      3.97     38.54     61.66 <
 -33   4   4      7.16     11.56     61.66 <
 -32   4   4     58.58     -7.71     53.95 <
 -31   4   4    101.85     88.63     50.10 <
 -30   4   4    154.17     92.49     50.10 <
 -29   4   4    314.38    393.08     77.07 o
 -28   4   4    176.45    173.42     53.95 o
 -27   4   4    377.02    304.44     61.66 o
 -26   4   4      0.00    -15.41     42.39 <
 -25   4   4     61.35     61.66     50.10 <
 -24   4   4   2418.52   2836.32    146.44 o
 -23   4   4     25.98     80.93     46.24 <
 -22   4   4   2897.95   4327.69    204.25 o
 -21   4   4   1385.65   1691.77    115.61 o
 -20   4   4    745.86    917.18     84.78 o
 -19   4   4   1629.67   2030.89    131.02 o
 -18   4   4    744.14    886.35     73.22 o
 -17   4   4    467.09    551.08     57.81 o
 -16   4   4     55.89     42.39     34.68 <
 -15   4   4      5.34     26.98     38.54 <
 -14   4   4    179.41    204.25     38.54 o
 -13   4   4    449.52    504.83     53.95 o
 -12   4   4    593.16    739.91     61.66 o
 -11   4   4    709.42    763.03     73.22 o
 -10   4   4    442.77    570.35     53.95 o
  -9   4   4    406.21    431.61     46.24 o
  -8   4   4     32.55     34.68     26.98 <
  -7   4   4      0.00      0.00     26.98 <
  -6   4   4    458.59    535.66     50.10 o
  -5   4   4    311.08    331.42     38.54 o
  -4   4   4    907.38   1086.74     69.37 o
  -3   4   4    235.60    362.25     38.54 o
  -2   4   4   2726.32   4335.40    208.10 o
  -1   4   4   1455.31   2246.70    169.56 o
   0   4   4     18.03     46.24     30.83 <
   1   4   4      1.58      3.85     19.27 <
   2   4   4      3.26     19.27     19.27 <
   3   4   4      1.75    -11.56     19.27 <
   4   4   4      6.97      3.85     19.27 <
   5   4   4     10.76     15.41     19.27 <
   6   4   4     33.18     26.98     19.27 <
   7   4   4     53.38      7.71     26.98 <
   8   4   4     22.54     23.12     23.12 <
   9   4   4     17.22     23.12     26.98 <
  10   4   4     13.17     19.27     26.98 <
  11   4   4     15.19     23.12     26.98 <
  12   4   4    165.86    150.29     38.54 o
  13   4   4     91.79    131.02     30.83 o
  14   4   4    245.41    223.51     46.24 o
  15   4   4     17.77     46.24     26.98 <
  16   4   4     32.71     38.54     30.83 <
  17   4   4    293.73    277.47     42.39 o
  18   4   4   1541.03   1583.87     96.34 o
  20   4   4      5.72      0.00     23.12 <
  21   4   4    868.02    774.59     61.66 o
  22   4   4    261.18    235.07     38.54 o
  23   4   4    437.21    527.96     53.95 o
  24   4   4     49.96    104.05     42.39 o
  25   4   4     43.97     77.07     30.83 o
  26   4   4      8.91      0.00     26.98 <
  27   4   4     12.90    -23.12     26.98 <
  28   4   4     80.51    104.05     34.68 o
  29   4   4     15.88     15.41     26.98 <
  30   4   4     61.50     42.39     38.54 <
  31   4   4      9.01    -23.12     34.68 <
  32   4   4      9.33    -23.12     34.68 <
  33   4   4      0.38     23.12     34.68 <
  34   4   4      0.42      0.00     30.83 <
  35   4   4      5.43      7.71     30.83 <
  36   4   4     11.20     23.12     34.68 <
  37   4   4      0.24     15.41     34.68 <
  38   4   4      5.05      0.00     30.83 <
  39   4   4    570.84    181.12     50.10 o
  40   4   4      0.06     -7.71     34.68 <
  41   4   4     30.21    -26.98     34.68 <
  42   4   4     35.66     -7.71     38.54 <
  43   4   4      0.18     30.83     50.10 <
  44   4   4      0.80    -30.83     46.24 <
  45   4   4     20.61    -46.24     80.93 <
 -46   5   4      0.07     19.27     61.66 <
 -44   5   4     75.02    -53.95     46.24 <
 -43   5   4      0.67    -23.12     38.54 <
 -42   5   4      0.07      0.00     38.54 <
 -41   5   4     16.40     11.56     38.54 <
 -40   5   4      3.87    -50.10     34.68 <
 -39   5   4      6.57    -11.56     30.83 <
 -38   5   4      0.93     11.56     34.68 <
 -37   5   4      1.79    -42.39     30.83 <
 -36   5   4      0.01     15.41     30.83 <
 -35   5   4      0.12    -19.27     30.83 <
 -34   5   4      3.04      3.85     34.68 <
 -33   5   4      2.51    -42.39     34.68 <
 -32   5   4     15.29     26.98     38.54 <
 -31   5   4      7.68     19.27     38.54 <
 -30   5   4     35.92    100.20     42.39 o
 -29   5   4      7.75    -26.98     42.39 <
 -28   5   4     56.36    -42.39     69.37 <
 -27   5   4     32.26     42.39     57.81 <
 -26   5   4     87.72     19.27     50.10 <
 -25   5   4     13.20    -19.27     50.10 <
 -24   5   4     61.41    -19.27     53.95 <
 -23   5   4      0.17     26.98     42.39 <
 -22   5   4    103.89    107.90     38.54 o
 -21   5   4     63.06     84.78     42.39 <
 -20   5   4    100.29    138.73     42.39 o
 -19   5   4    243.24    273.61     42.39 o
 -18   5   4    280.94    362.25     53.95 o
 -17   5   4    338.30    558.78     61.66 o
 -16   5   4    403.25    527.96     57.81 o
 -15   5   4    471.70    709.08     61.66 o
 -14   5   4    362.68    466.30     46.24 o
 -13   5   4    213.35    246.64     46.24 o
 -12   5   4    106.45    115.61     26.98 o
 -11   5   4     29.45     61.66     30.83 <
 -10   5   4      0.16     11.56     26.98 <
  -9   5   4      8.70     -7.71     23.12 <
  -8   5   4     65.37     61.66     23.12 o
  -7   5   4     92.15     53.95     23.12 o
  -6   5   4    158.17    200.39     30.83 o
  -5   5   4    155.98    184.98     30.83 o
  -4   5   4    213.93    312.15     38.54 o
  -3   5   4    250.73    431.61     42.39 o
  -2   5   4    205.05    346.83     38.54 o
  -1   5   4    172.17    319.86     38.54 o
   0   5   4     88.95    111.76     26.98 o
   1   5   4     97.33    154.15     26.98 o
   2   5   4     17.07     57.81     23.12 o
   3   5   4     13.71     53.95     23.12 o
   4   5   4      1.55    -11.56     19.27 <
   5   5   4      4.27     11.56     19.27 <
   6   5   4     55.61     77.07     23.12 o
   7   5   4     42.62      7.71     19.27 <
   8   5   4     87.21     65.51     26.98 o
   9   5   4     58.07     38.54     19.27 <
  10   5   4     79.71     96.34     26.98 o
  11   5   4     45.17     46.24     23.12 <
  12   5   4     44.70     11.56     23.12 <
  13   5   4      8.77    -26.98     19.27 <
  14   5   4      6.52      3.85     19.27 <
  15   5   4      6.20      3.85     23.12 <
  16   5   4      0.79     19.27     19.27 <
  17   5   4      6.71     19.27     23.12 <
  18   5   4      0.26    -38.54     23.12 <
  19   5   4    285.35    238.93     38.54 o
  20   5   4    224.93    200.39     34.68 o
  21   5   4     40.19    104.05     30.83 o
  22   5   4     29.65     61.66     30.83 <
  23   5   4      0.12      7.71     26.98 <
  24   5   4      9.17     19.27     23.12 <
  25   5   4      1.68     11.56     26.98 <
  26   5   4      0.93      7.71     23.12 <
  27   5   4      0.03    -42.39     26.98 <
  28   5   4      0.61    -11.56     26.98 <
  29   5   4      2.85      3.85     26.98 <
  30   5   4      1.18     -3.85     26.98 <
  31   5   4     16.86     57.81     30.83 <
  32   5   4     32.16     15.41     30.83 <
  33   5   4     74.54     61.66     38.54 <
  34   5   4     83.72     92.49     38.54 o
  35   5   4    134.51     53.95     38.54 <
  36   5   4     68.53     80.93     38.54 o
  37   5   4     32.42     30.83     38.54 <
  38   5   4      0.62     42.39     34.68 <
  39   5   4     13.06     -7.71     30.83 <
  40   5   4     21.01     11.56     30.83 <
  41   5   4      0.33     -7.71     42.39 <
 -41   6   4      0.02    -23.12     42.39 <
 -39   6   4      3.36     -3.85     34.68 <
 -38   6   4     44.76     46.24     34.68 <
 -37   6   4     14.78     26.98     30.83 <
 -36   6   4     24.36      7.71     34.68 <
 -35   6   4      0.86     11.56     30.83 <
 -34   6   4      1.79    -42.39     26.98 <
 -33   6   4      0.07    -19.27     26.98 <
 -32   6   4      0.01     -3.85     26.98 <
 -31   6   4      9.27     42.39     34.68 <
 -30   6   4      2.49     26.98     30.83 <
 -29   6   4     12.52    -50.10     26.98 <
 -28   6   4      0.17    -19.27     26.98 <
 -27   6   4     23.64     46.24     30.83 <
 -26   6   4    106.62     19.27     30.83 <
 -25   6   4     68.09     42.39     34.68 <
 -24   6   4     13.51     26.98     42.39 <
 -23   6   4    375.86    312.15     61.66 o
 -22   6   4     12.25     -3.85     42.39 <
 -21   6   4     90.32     65.51     34.68 <
 -20   6   4      2.00      0.00     26.98 <
 -19   6   4     35.61      0.00     26.98 <
 -18   6   4    125.76     61.66     38.54 <
 -17   6   4    114.99    154.15     30.83 o
 -16   6   4     48.41     42.39     19.27 o
 -15   6   4      0.65     30.83     30.83 <
 -14   6   4     26.00      7.71     26.98 <
 -13   6   4     66.89     23.12     30.83 <
 -12   6   4    135.33     53.95     26.98 <
 -11   6   4    147.88    100.20     26.98 o
 -10   6   4     98.95     53.95     26.98 <
  -9   6   4     73.54     30.83     23.12 <
  -8   6   4      6.01    -15.41     23.12 <
  -7   6   4      0.21      7.71     23.12 <
  -6   6   4      3.29    -50.10     30.83 <
  -5   6   4     36.22     50.10     34.68 <
  -4   6   4    155.49    115.61     34.68 o
  -3   6   4    974.19    994.25    150.29 o
  -2   6   4    294.97    262.05     42.39 o
  -1   6   4    356.17    354.54     92.49 o
   0   6   4    128.64     50.10     57.81 <
   1   6   4    124.27    107.90     34.68 o
   2   6   4      9.72     46.24     65.51 <
   3   6   4     61.88     19.27     61.66 <
   4   6   4      6.91      3.85     19.27 <
   5   6   4     11.45     42.39     19.27 o
   6   6   4      2.55     11.56     19.27 <
   7   6   4      0.25     -7.71     15.41 <
   8   6   4     21.60      7.71     15.41 <
   9   6   4     16.48    -15.41     15.41 <
  10   6   4     33.88     23.12     19.27 <
  11   6   4     42.39      0.00     19.27 <
  12   6   4     45.55     19.27     19.27 <
  13   6   4     39.06     19.27     19.27 <
  14   6   4      0.02    -42.39     19.27 <
  15   6   4      0.79     11.56     19.27 <
  16   6   4     36.30    -23.12     19.27 <
  17   6   4    102.80     96.34     23.12 o
  18   6   4     66.41     73.22     26.98 o
  19   6   4      2.88      0.00     23.12 <
  20   6   4    450.85    427.76     50.10 o
  21   6   4     38.13     15.41     26.98 <
  22   6   4      1.65     11.56     23.12 <
  23   6   4     81.29     92.49     26.98 o
  24   6   4    124.45     50.10     26.98 <
  25   6   4    109.33    100.20     26.98 o
  26   6   4     30.14     38.54     23.12 <
  27   6   4     13.39     11.56     23.12 <
  28   6   4      0.05    -11.56     23.12 <
  29   6   4      0.26     -7.71     23.12 <
  30   6   4      0.02    -11.56     23.12 <
  31   6   4      0.64     46.24     26.98 <
  32   6   4      0.07      3.85     26.98 <
  33   6   4      2.52     -3.85     26.98 <
  34   6   4      3.11     30.83     26.98 <
  35   6   4      2.38    -38.54     34.68 <
  36   6   4     18.11     -3.85     30.83 <
  37   6   4     27.09     26.98     42.39 <
 -32   7   4     13.32    -26.98     61.66 <
 -31   7   4     19.08     77.07     42.39 <
 -30   7   4      4.92    -46.24     34.68 <
 -29   7   4      2.10    -57.81     34.68 <
 -28   7   4      2.63    -23.12     19.27 <
 -27   7   4      0.01    -11.56     23.12 <
 -26   7   4      2.17     19.27     26.98 <
 -25   7   4      8.89    -26.98     23.12 <
 -24   7   4     67.91     61.66     26.98 o
 -23   7   4     13.47     -7.71     26.98 <
 -22   7   4     32.77     -3.85     19.27 <
 -21   7   4     85.91     23.12     38.54 <
 -20   7   4     86.91    -23.12     38.54 <
 -19   7   4     48.86     26.98     15.41 <
 -18   7   4     23.50      0.00     23.12 <
 -17   7   4      4.92    -26.98     34.68 <
 -16   7   4      0.29     11.56     34.68 <
 -15   7   4      1.03      0.00     30.83 <
 -14   7   4      0.08     -7.71     30.83 <
 -13   7   4      0.65    -34.68     30.83 <
 -12   7   4      1.10    -23.12     30.83 <
 -11   7   4      1.45     34.68     38.54 <
 -10   7   4      3.15    -23.12     42.39 <
  -9   7   4      3.03     19.27     42.39 <
  -8   7   4      0.83    -38.54     26.98 <
  -7   7   4      1.71      7.71     34.68 <
  -6   7   4     13.44     38.54     34.68 <
  -5   7   4     35.70    -23.12     42.39 <
  -4   7   4     59.66     15.41     42.39 <
  -3   7   4     31.57      7.71     38.54 <
  -2   7   4     22.79    -46.24     26.98 <
  -1   7   4      0.38    -15.41     26.98 <
   0   7   4      4.82    -11.56     30.83 <
   1   7   4     42.08     11.56     30.83 <
   2   7   4     76.66     15.41     30.83 <
   3   7   4    145.55     50.10     38.54 <
   4   7   4    178.06    138.73     46.24 o
   5   7   4    145.38    111.76     34.68 o
   6   7   4    123.00     92.49     30.83 o
   7   7   4    125.24      0.00     30.83 <
   8   7   4     41.98     30.83     30.83 <
   9   7   4     20.08      7.71     30.83 <
  10   7   4      1.00     -3.85     26.98 <
  11   7   4      0.10     15.41     30.83 <
  12   7   4      0.25     34.68     30.83 <
  13   7   4      0.08      0.00     26.98 <
  14   7   4      0.12    -15.41     15.41 <
  15   7   4      0.19      7.71     15.41 <
  16   7   4      0.64      7.71     15.41 <
  17   7   4      7.55    -26.98     19.27 <
  18   7   4      9.35    -11.56     26.98 <
  19   7   4      3.37     30.83     23.12 <
  20   7   4     25.29     -3.85     23.12 <
  21   7   4     36.06     -3.85     26.98 <
  22   7   4     12.25     11.56     23.12 <
  23   7   4     12.74     30.83     23.12 <
  24   7   4      3.53    -30.83     23.12 <
  25   7   4      3.83     15.41     34.68 <
  26   7   4      5.09     34.68     38.54 <
  27   7   4      6.13     30.83     38.54 <
  28   7   4      0.23    -11.56     46.24 <
  29   7   4      1.80    -26.98     46.24 <
 -18   8   4     32.23    -65.51     88.63 <
 -17   8   4      6.56   -181.12     88.63 <
 -16   8   4      0.18     30.83     84.78 <
 -15   8   4      4.93     23.12     80.93 <
 -14   8   4     14.09     -7.71     80.93 <
 -13   8   4     19.05    -30.83     77.07 <
 -12   8   4     19.02    -34.68     42.39 <
 -11   8   4     35.84    -26.98     30.83 <
 -10   8   4     46.15      0.00     30.83 <
  -9   8   4     81.85    -46.24     30.83 <
  -8   8   4     74.42      3.85     30.83 <
  -7   8   4     32.32    -34.68     26.98 <
  -6   8   4      1.39     -3.85     26.98 <
  -5   8   4     10.15    -38.54     42.39 <
  -4   8   4     29.04     92.49     42.39 o
  -3   8   4     58.43    -11.56     26.98 <
  -2   8   4    171.06     26.98     30.83 <
  -1   8   4     21.13      0.00     34.68 <
   0   8   4     10.78     -3.85     30.83 <
   1   8   4     26.06     23.12     34.68 <
   2   8   4      0.00     11.56     34.68 <
   3   8   4      2.48     73.22     38.54 <
   4   8   4     31.25    -42.39     30.83 <
   5   8   4     33.59      3.85     26.98 <
   6   8   4     57.85      3.85     26.98 <
   7   8   4     66.21     -7.71     26.98 <
   8   8   4     67.54    -23.12     42.39 <
   9   8   4     57.70    -69.37     46.24 <
  10   8   4     26.89     26.98     42.39 <
  11   8   4     15.83     23.12     46.24 <
  12   8   4      0.01     34.68     50.10 <
  13   8   4      0.82     30.83     46.24 <
  14   8   4     23.85    -30.83     42.39 <
  15   8   4      9.62    -69.37     42.39 <
  17   8   4     11.75    -50.10     38.54 <
 -47   1   5     29.72    -84.78     96.34 <
 -46   1   5     23.85     15.41     61.66 <
 -45   1   5      0.01    -26.98     50.10 <
 -44   1   5     73.62      3.85     50.10 <
 -43   1   5     19.19     53.95     50.10 <
 -42   1   5      0.23    -77.07     42.39 <
 -41   1   5      1.12    -15.41     53.95 <
 -40   1   5     10.72     61.66     57.81 <
 -39   1   5     21.11     23.12     57.81 <
 -38   1   5     12.07    -23.12     57.81 <
 -37   1   5     20.14     19.27     65.51 <
 -36   1   5      6.77     80.93     65.51 <
 -35   1   5     13.28     -3.85     65.51 <
 -34   1   5      7.85     46.24     65.51 <
 -33   1   5      7.35     19.27     65.51 <
 -32   1   5     30.27     65.51     61.66 <
 -31   1   5     58.07     84.78     57.81 <
 -30   1   5     33.68    -88.63     57.81 <
 -29   1   5     67.99     38.54     53.95 <
 -28   1   5     23.18      3.85     50.10 <
 -27   1   5     43.25    -11.56     50.10 <
 -26   1   5      4.01    -57.81     50.10 <
 -25   1   5      3.75     50.10     53.95 <
 -24   1   5    307.06    235.07     73.22 o
 -23   1   5     57.45     73.22     57.81 <
 -22   1   5     17.39      7.71     50.10 <
 -21   1   5      4.56     34.68     46.24 <
 -20   1   5     19.19      7.71     42.39 <
 -19   1   5      1.42      7.71     38.54 <
 -18   1   5     82.66     15.41     38.54 <
 -17   1   5     34.30     88.63     50.10 <
 -16   1   5    192.99    158.00     42.39 o
 -15   1   5    186.66    211.95     50.10 o
 -14   1   5    558.69    527.96     57.81 o
 -13   1   5    442.81    450.88     53.95 o
 -12   1   5    785.31    832.40     84.78 o
 -11   1   5    622.79    712.93     61.66 o
 -10   1   5    681.39    712.93     61.66 o
  -9   1   5    363.62    342.98     42.39 o
  -8   1   5    184.15    134.88     34.68 o
  -7   1   5      2.14      0.00     26.98 <
  -6   1   5     16.79     15.41     30.83 <
  -5   1   5    140.39    134.88     34.68 o
  -4   1   5    356.82    400.78     50.10 o
  -3   1   5    545.33    585.76     57.81 o
  -2   1   5    896.69    878.64     69.37 o
  -1   1   5    584.72    554.93     53.95 o
   0   1   5    756.60    685.96     57.81 o
   1   1   5    491.36    389.22     46.24 o
   2   1   5    661.53    543.37     53.95 o
   3   1   5    321.13    296.73     42.39 o
   4   1   5    495.23    447.03     50.10 o
   5   1   5    223.23    192.68     38.54 o
   6   1   5    301.12    227.37     38.54 o
   7   1   5     74.41     46.24     30.83 <
   8   1   5     77.52     77.07     30.83 o
   9   1   5      7.39     23.12     26.98 <
  10   1   5      9.06     30.83     26.98 <
  11   1   5    251.28    235.07     38.54 o
  12   1   5    263.38    219.66     42.39 o
  13   1   5    576.71    524.10     53.95 o
  14   1   5    434.14    435.47     46.24 o
  15   1   5    448.38    423.91     53.95 o
  16   1   5    293.24    277.47     42.39 o
  17   1   5     33.43     42.39     26.98 <
  18   1   5     16.85      3.85     23.12 <
  19   1   5    885.50    797.71     69.37 o
  20   1   5     20.33      7.71     26.98 <
  21   1   5      0.47    -11.56     26.98 <
  22   1   5     37.36     26.98     26.98 <
  23   1   5     68.96     -7.71     26.98 <
  24   1   5     46.14     34.68     30.83 <
  25   1   5     93.33     96.34     34.68 o
  26   1   5     42.60     26.98     30.83 <
  27   1   5     42.86     42.39     34.68 <
  28   1   5      2.30    -46.24     26.98 <
  29   1   5      0.23     26.98     34.68 <
  30   1   5      5.57      3.85     30.83 <
  31   1   5      8.82     23.12     30.83 <
  32   1   5     41.96    134.88     42.39 o
  33   1   5      7.24    -11.56     34.68 <
  34   1   5     23.80     73.22     38.54 <
  35   1   5      4.42     61.66     42.39 <
  36   1   5     37.44     19.27     42.39 <
  37   1   5     10.76      0.00     42.39 <
  38   1   5     33.87     84.78     50.10 <
  39   1   5     79.37      7.71     46.24 <
  40   1   5     60.12     26.98     50.10 <
  41   1   5     16.35     26.98     65.51 <
  42   1   5     60.30    -92.49     69.37 <
 -47   2   5     26.50     57.81     73.22 <
 -46   2   5     44.28     88.63     73.22 <
 -45   2   5     12.37      3.85     53.95 <
 -44   2   5    197.79    -11.56     50.10 <
 -43   2   5    103.36    107.90     50.10 o
 -42   2   5     68.63     30.83     57.81 <
 -41   2   5    110.98    131.02     61.66 o
 -40   2   5     52.79    181.12     57.81 o
 -39   2   5    126.84     69.37     53.95 <
 -38   2   5     30.11     92.49     53.95 <
 -37   2   5     33.83     30.83     50.10 <
 -36   2   5      3.79     30.83     53.95 <
 -35   2   5      9.87     61.66     53.95 <
 -34   2   5      1.02     53.95     61.66 <
 -33   2   5      0.18     11.56     61.66 <
 -32   2   5     38.83     77.07     57.81 <
 -31   2   5     29.46     77.07     61.66 <
 -30   2   5     97.96    119.46     61.66 <
 -29   2   5    139.43    119.46     57.81 o
 -28   2   5    106.36     88.63     53.95 <
 -27   2   5    119.76    134.88     57.81 o
 -26   2   5    110.00    142.59     57.81 o
 -25   2   5     67.01     50.10     57.81 <
 -23   2   5    603.44    632.01     92.49 o
 -22   2   5   4472.10   4015.55    346.83 o
 -21   2   5    264.79    269.76     92.49 o
 -20   2   5    270.31    308.30     73.22 o
 -19   2   5     95.15      7.71     57.81 <
 -18   2   5    232.12    273.61     65.51 o
 -17   2   5     38.52    -77.07     50.10 <
 -16   2   5    529.41    485.57     73.22 o
 -15   2   5    319.81    423.91     65.51 o
 -14   2   5    765.34    820.84     88.63 o
 -13   2   5    490.19    531.81     77.07 o
 -12   2   5    514.99    574.20     80.93 o
 -11   2   5    148.87    246.64     57.81 o
 -10   2   5     53.44     42.39     34.68 <
  -9   2   5      6.00     38.54     30.83 <
  -8   2   5    132.66    131.02     42.39 o
  -7   2   5    357.85    404.64     61.66 o
  -6   2   5    863.63   1098.30    115.61 o
  -5   2   5    963.56   1082.89    111.76 o
  -4   2   5   1597.05   1641.67    146.44 o
  -3   2   5     48.08    196.54     53.95 o
  -2   2   5      0.54     15.41     38.54 <
  -1   2   5    652.24    751.47     88.63 o
   0   2   5     29.93     53.95     38.54 <
   1   2   5     93.03     88.63     38.54 o
   2   2   5      0.02     -3.85     30.83 <
   3   2   5      4.19     26.98     30.83 <
   4   2   5     30.85     -7.71     30.83 <
   5   2   5     38.18      7.71     30.83 <
   6   2   5    182.03    188.83     42.39 o
   7   2   5    267.51    238.93     57.81 o
   8   2   5    731.53    724.49     73.22 o
   9   2   5    719.41    566.49     65.51 o
  10   2   5   1490.81   1483.67    111.76 o
  11   2   5    920.91    951.86     84.78 o
  12   2   5   1566.69   1568.45    115.61 o
  13   2   5    388.64    416.20     53.95 o
  14   2   5    744.78    716.79     73.22 o
  15   2   5    134.49     84.78     34.68 o
  16   2   5      1.16     53.95     42.39 <
  17   2   5   6313.52   6755.52    377.66 o
  18   2   5   2718.25   3036.71    192.68 o
  20   2   5    401.61    362.25     46.24 o
  21   2   5    154.32     73.22     30.83 o
  22   2   5    354.61    339.12     46.24 o
  23   2   5    207.44    196.54     38.54 o
  24   2   5    145.34    100.20     30.83 o
  25   2   5     57.96     34.68     30.83 <
  26   2   5     12.77     34.68     30.83 <
  27   2   5      8.37     42.39     30.83 <
  28   2   5     22.03     30.83     30.83 <
  29   2   5      9.62     34.68     30.83 <
  30   2   5     50.08      0.00     30.83 <
  31   2   5     13.23     19.27     34.68 <
  32   2   5     25.72    -53.95     30.83 <
  33   2   5      3.08    -38.54     34.68 <
  34   2   5     23.69     57.81     34.68 <
  35   2   5      7.97    -46.24     34.68 <
  36   2   5      4.62      7.71     34.68 <
  37   2   5      0.26     30.83     38.54 <
  38   2   5     11.23     26.98     38.54 <
  39   2   5     80.27     53.95     38.54 <
  40   2   5     20.70     46.24     50.10 <
  41   2   5     18.86    -11.56     50.10 <
  42   2   5     16.53    -69.37     69.37 <
 -47   3   5     29.51    138.73    104.05 <
 -46   3   5     13.11     30.83     65.51 <
 -45   3   5     24.77    -46.24     61.66 <
 -44   3   5     83.32     11.56     57.81 <
 -43   3   5      5.66     -7.71     46.24 <
 -42   3   5      0.10      7.71     42.39 <
 -41   3   5      4.57     -7.71     50.10 <
 -40   3   5     13.06      7.71     46.24 <
 -39   3   5     24.56     -3.85     46.24 <
 -38   3   5     27.62     -7.71     50.10 <
 -37   3   5     31.18     80.93     53.95 <
 -36   3   5     18.73     84.78     50.10 <
 -35   3   5     15.24     19.27     46.24 <
 -34   3   5      0.20      3.85     57.81 <
 -33   3   5      0.91     61.66     57.81 <
 -32   3   5     17.75     15.41     65.51 <
 -31   3   5     37.18    100.20     77.07 <
 -30   3   5     55.86    -26.98     77.07 <
 -29   3   5    134.63    181.12     80.93 o
 -28   3   5     71.29     57.81     77.07 <
 -27   3   5     98.86    165.71     80.93 o
 -26   3   5     19.39    123.32     77.07 <
 -25   3   5     82.08    281.32    100.20 o
 -24   3   5     11.58     -3.85     53.95 <
 -23   3   5    205.39    354.54     69.37 o
 -22   3   5    198.78    238.93     65.51 o
 -21   3   5    110.24    158.00     50.10 o
 -20   3   5    121.27    215.81     65.51 o
 -19   3   5    180.88    211.95     57.81 o
 -18   3   5     63.08     61.66     46.24 <
 -17   3   5     35.29     30.83     42.39 <
 -16   3   5      0.30    -42.39     38.54 <
 -15   3   5      3.84     -7.71     34.68 <
 -14   3   5    122.57    215.81     46.24 o
 -13   3   5    264.51    300.59     46.24 o
 -12   3   5    480.98    512.54     57.81 o
 -11   3   5    677.69    755.32     69.37 o
 -10   3   5    822.04    982.69     77.07 o
  -9   3   5    719.52    809.28     69.37 o
  -8   3   5    651.90    732.20     65.51 o
  -7   3   5    353.89    316.00     46.24 o
  -6   3   5    276.23    323.71     46.24 o
  -5   3   5     73.03    107.90     30.83 o
  -4   3   5     37.39     84.78     30.83 o
  -3   3   5      4.08     -7.71     26.98 <
  -2   3   5     50.65      0.00     26.98 <
  -1   3   5    166.60     42.39     30.83 <
   0   3   5    221.20    211.95     34.68 o
   1   3   5    281.49    231.22     38.54 o
   3   3   5    373.21    246.64     38.54 o
   4   3   5    337.80    242.78     38.54 o
   5   3   5    189.78    138.73     30.83 o
   6   3   5    132.60    131.02     30.83 o
   7   3   5     10.49     11.56     23.12 <
   8   3   5     12.65     34.68     26.98 <
   9   3   5    189.29    219.66     38.54 o
  10   3   5    382.81    470.15     50.10 o
  11   3   5    820.62    897.91     69.37 o
  12   3   5    920.37    921.03     73.22 o
  13   3   5   1284.77   1275.57    100.20 o
  14   3   5   1039.64   1021.23     84.78 o
  15   3   5    748.50    924.89    104.05 o
  16   3   5    548.73    578.05     65.51 o
  17   3   5    269.12    323.71     61.66 o
  18   3   5    220.19    127.17     38.54 o
  19   3   5   1084.32   1167.67     96.34 o
  20   3   5    175.10    131.02     38.54 o
  21   3   5     39.82     61.66     30.83 <
  22   3   5     11.40     26.98     30.83 <
  23   3   5    107.69     30.83     30.83 <
  24   3   5    128.01     69.37     34.68 <
  25   3   5    228.38    142.59     38.54 o
  26   3   5    215.85    115.61     38.54 o
  27   3   5    194.50    142.59     42.39 o
  28   3   5    122.52    134.88     38.54 o
  29   3   5     99.29    111.76     38.54 o
  30   3   5     43.97     30.83     34.68 <
  31   3   5     36.20     -3.85     34.68 <
  32   3   5     11.72    -34.68     34.68 <
  33   3   5     15.51     53.95     34.68 <
  34   3   5      1.50    -34.68     30.83 <
  35   3   5      2.80     38.54     34.68 <
  36   3   5     17.30    -11.56     42.39 <
  37   3   5     28.32    -38.54     38.54 <
  38   3   5    188.38     57.81     46.24 <
  39   3   5    124.74     30.83     42.39 <
  40   3   5     27.42    -34.68     42.39 <
  41   3   5     89.88     15.41     50.10 <
  42   3   5     99.12    -65.51     69.37 <
 -46   4   5      4.36     15.41     53.95 <
 -45   4   5    155.69    146.44     65.51 o
 -44   4   5     58.32     23.12     53.95 <
 -43   4   5    115.00    -23.12     53.95 <
 -42   4   5     39.63    -19.27     50.10 <
 -41   4   5      4.79      0.00     38.54 <
 -40   4   5     10.35      7.71     46.24 <
 -39   4   5      8.68    -42.39     42.39 <
 -38   4   5      0.69     19.27     46.24 <
 -37   4   5      0.22     77.07     46.24 <
 -36   4   5      6.36     46.24     42.39 <
 -35   4   5      0.31     23.12     42.39 <
 -34   4   5      0.74     42.39     46.24 <
 -33   4   5      0.09    -30.83     38.54 <
 -32   4   5      0.31     42.39     42.39 <
 -31   4   5     10.55     19.27     42.39 <
 -30   4   5      4.54     65.51     46.24 <
 -29   4   5     29.90    -19.27     42.39 <
 -28   4   5      0.11    -19.27     42.39 <
 -27   4   5     30.40     57.81     46.24 <
 -26   4   5    200.81    277.47     69.37 o
 -25   4   5     92.08     -3.85     65.51 <
 -24   4   5     28.27      0.00     73.22 <
 -23   4   5     17.39     34.68     88.63 <
 -22   4   5     83.39    173.42     92.49 <
 -21   4   5    301.19    292.88     69.37 o
 -20   4   5    401.64    265.90     96.34 o
 -19   4   5    145.01    131.02     42.39 o
 -18   4   5     94.27     50.10     38.54 <
 -17   4   5     18.37     53.95     38.54 <
 -16   4   5     32.30     53.95     34.68 <
 -15   4   5     44.57    100.20     46.24 o
 -14   4   5    149.55    146.44     46.24 o
 -13   4   5    151.61    196.54     42.39 o
 -12   4   5    316.62    296.73     46.24 o
 -11   4   5    214.03    262.05     42.39 o
 -10   4   5    263.79    312.15     46.24 o
  -9   4   5    131.99    154.15     38.54 o
  -8   4   5     99.44    146.44     38.54 o
  -7   4   5     11.23     -3.85     26.98 <
  -6   4   5     33.33     84.78     30.83 o
  -5   4   5     63.50     80.93     30.83 o
  -4   4   5    654.64    724.49     84.78 o
  -3   4   5   2385.65   3067.54    165.71 o
  -2   4   5    998.71   1422.01     92.49 o
  -1   4   5     34.20    107.90     42.39 o
   0   4   5    208.33    161.85     34.68 o
   1   4   5      0.10      0.00     26.98 <
   2   4   5    114.25    100.20     30.83 o
   3   4   5     11.39      3.85     23.12 <
   4   4   5     90.87     65.51     26.98 o
   5   4   5     27.34    -15.41     23.12 <
   6   4   5    105.17     88.63     26.98 o
   7   4   5     25.03      7.71     23.12 <
   8   4   5     65.69     34.68     23.12 <
   9   4   5      1.39     -7.71     23.12 <
  10   4   5      4.11     15.41     23.12 <
  11   4   5     26.42    -15.41     23.12 <
  12   4   5     20.75     26.98     26.98 <
  13   4   5    183.19    161.85     30.83 o
  14   4   5    399.14    527.96     50.10 o
  15   4   5    729.02    905.62     69.37 o
  16   4   5    770.37    820.84     65.51 o
  17   4   5    170.90    165.71     34.68 o
  18   4   5    245.43    477.86     57.81 o
  19   4   5      0.95     -7.71     26.98 <
  20   4   5    148.39    146.44     38.54 o
  21   4   5    200.45    265.90     50.10 o
  22   4   5     75.36     19.27     34.68 <
  23   4   5     12.41     19.27     30.83 <
  24   4   5      4.16     42.39     30.83 <
  25   4   5      9.67      3.85     26.98 <
  26   4   5      6.23     23.12     26.98 <
  27   4   5      2.67     -3.85     30.83 <
  28   4   5      0.62     11.56     30.83 <
  29   4   5      1.41    -15.41     30.83 <
  30   4   5      2.64     26.98     30.83 <
  31   4   5      5.14     26.98     30.83 <
  32   4   5      4.79      3.85     30.83 <
  33   4   5     10.67     26.98     30.83 <
  34   4   5     15.47     50.10     30.83 <
  35   4   5     20.30     65.51     34.68 <
  36   4   5      0.09     34.68     30.83 <
  37   4   5      1.17      3.85     34.68 <
  38   4   5    193.53     57.81     46.24 <
  39   4   5     31.41     -7.71     46.24 <
  40   4   5    192.15    -77.07     46.24 <
  41   4   5     12.90    -42.39     46.24 <
 -43   5   5     13.74      0.00     53.95 <
 -42   5   5      5.18    -38.54     42.39 <
 -41   5   5      0.02     -7.71     46.24 <
 -39   5   5      2.63    -46.24     53.95 <
 -38   5   5      3.59    -77.07     34.68 <
 -37   5   5      7.97     11.56     38.54 <
 -36   5   5      3.89      7.71     42.39 <
 -35   5   5     14.58     42.39     38.54 <
 -34   5   5      1.56    -42.39     38.54 <
 -33   5   5      4.32     11.56     38.54 <
 -32   5   5      0.62     53.95     38.54 <
 -31   5   5      1.07     26.98     34.68 <
 -30   5   5     10.40    -30.83     34.68 <
 -29   5   5     10.65     77.07     42.39 <
 -28   5   5      2.58     -7.71     50.10 <
 -27   5   5      2.87     34.68     50.10 <
 -26   5   5      0.56     69.37     57.81 <
 -25   5   5      0.28    -19.27     50.10 <
 -24   5   5     19.45      3.85     50.10 <
 -23   5   5     50.28    181.12     34.68 o
 -22   5   5     29.34     38.54     57.81 <
 -21   5   5      1.03     11.56     34.68 <
 -20   5   5      0.70     -7.71     34.68 <
 -19   5   5      0.86    -19.27     34.68 <
 -18   5   5     14.10     15.41     30.83 <
 -17   5   5     12.56     57.81     30.83 <
 -16   5   5     41.42     38.54     30.83 <
 -15   5   5     46.84     42.39     34.68 <
 -14   5   5    111.11    134.88     34.68 o
 -13   5   5     70.63     61.66     30.83 <
 -12   5   5    123.71     80.93     34.68 o
 -11   5   5     60.39     65.51     30.83 o
 -10   5   5     54.14     23.12     38.54 <
  -9   5   5      3.46    -42.39     30.83 <
  -8   5   5      5.99    -15.41     26.98 <
  -7   5   5     70.69    123.32     34.68 o
  -6   5   5    145.72    242.78     38.54 o
  -5   5   5    288.12    250.49     38.54 o
  -4   5   5    352.70    416.20     46.24 o
  -3   5   5    314.18    369.95     46.24 o
  -2   5   5    287.86    312.15     42.39 o
  -1   5   5    115.77    208.10     34.68 o
   0   5   5     72.06     57.81     26.98 o
   1   5   5     13.20     26.98     23.12 <
   2   5   5      5.48     15.41     23.12 <
   3   5   5      3.75    -11.56     23.12 <
   4   5   5      0.41     15.41     23.12 <
   5   5   5      0.29      0.00     23.12 <
   6   5   5      5.98     -7.71     19.27 <
   7   5   5      6.65      3.85     19.27 <
   8   5   5     46.06     15.41     23.12 <
   9   5   5     33.20     34.68     23.12 <
  10   5   5     70.55     42.39     23.12 <
  11   5   5     14.80    -19.27     19.27 <
  12   5   5      3.34    -11.56     23.12 <
  13   5   5      1.55     -3.85     23.12 <
  14   5   5      9.19     -3.85     23.12 <
  15   5   5     26.45      7.71     23.12 <
  16   5   5     20.74     15.41     23.12 <
  17   5   5     15.96    -23.12     26.98 <
  18   5   5     19.16     65.51     26.98 o
  19   5   5      9.41      0.00     26.98 <
  20   5   5     98.24     26.98     38.54 <
  21   5   5    124.80     23.12     30.83 <
  22   5   5    118.76     96.34     34.68 o
  23   5   5     88.84     65.51     30.83 o
  24   5   5     42.97     30.83     26.98 <
  25   5   5     33.45     23.12     26.98 <
  26   5   5     21.60     15.41     26.98 <
  27   5   5     18.22    -23.12     34.68 <
  28   5   5      0.47     -3.85     30.83 <
  29   5   5      2.20    -38.54     34.68 <
  30   5   5      6.28     26.98     30.83 <
  31   5   5     23.99    -38.54     30.83 <
  32   5   5     47.59    -19.27     30.83 <
  33   5   5     22.40     42.39     34.68 <
  34   5   5     19.56     19.27     34.68 <
  35   5   5      3.85    -38.54     42.39 <
  36   5   5      0.02     30.83     57.81 <
  37   5   5      7.93     30.83     38.54 <
  38   5   5     16.56    -57.81     65.51 <
 -38   6   5      1.17      0.00     57.81 <
 -37   6   5      3.73    -34.68     38.54 <
 -36   6   5     10.97    -50.10     50.10 <
 -35   6   5     11.60     23.12     34.68 <
 -34   6   5     27.84     15.41     34.68 <
 -33   6   5     34.48    -34.68     34.68 <
 -32   6   5     13.74    -34.68     34.68 <
 -31   6   5     32.75     38.54     34.68 <
 -30   6   5      4.69    -23.12     34.68 <
 -29   6   5      1.40    -30.83     30.83 <
 -28   6   5      9.61    -11.56     30.83 <
 -27   6   5     20.41     -7.71     30.83 <
 -26   6   5      2.82     34.68     34.68 <
 -25   6   5      2.12    -50.10     30.83 <
 -24   6   5   1230.55    562.64    107.90 o
 -23   6   5     66.62     26.98     30.83 <
 -22   6   5    442.17    134.88     53.95 o
 -21   6   5    159.48    131.02     34.68 o
 -20   6   5     36.35    -11.56     26.98 <
 -19   6   5    149.99     34.68     30.83 <
 -18   6   5      8.96     15.41     30.83 <
 -17   6   5      3.36     -7.71     26.98 <
 -16   6   5     21.18     30.83     30.83 <
 -15   6   5     24.31      7.71     26.98 <
 -14   6   5     66.53    107.90     30.83 o
 -13   6   5     32.14     38.54     23.12 <
 -12   6   5     19.38     23.12     26.98 <
 -11   6   5      3.22    -15.41     23.12 <
 -10   6   5      0.06     -7.71     23.12 <
  -9   6   5      0.26    -23.12     23.12 <
  -8   6   5      3.55      7.71     26.98 <
  -7   6   5     38.21     61.66     34.68 <
  -6   6   5    155.42     73.22     34.68 o
  -5   6   5    217.11    138.73     38.54 o
  -4   6   5    219.22    146.44     38.54 o
  -3   6   5     18.15     15.41     30.83 <
  -2   6   5     40.85     30.83     30.83 <
  -1   6   5     16.87     15.41     26.98 <
   0   6   5     39.17     38.54     30.83 <
   1   6   5     11.49     38.54     26.98 <
   2   6   5      0.79    -30.83     26.98 <
   3   6   5      8.60    -19.27     26.98 <
   4   6   5     38.08    -11.56     23.12 <
   5   6   5     46.44     30.83     19.27 <
   6   6   5     59.53     15.41     19.27 <
   7   6   5     39.77     30.83     19.27 <
   8   6   5     18.75    -30.83     15.41 <
   9   6   5      3.63      0.00     15.41 <
  10   6   5      9.45     19.27     19.27 <
  11   6   5     21.88      3.85     19.27 <
  12   6   5    124.83     26.98     19.27 <
  13   6   5    103.31     96.34     23.12 o
  14   6   5    263.17    123.32     26.98 o
  15   6   5     40.79     34.68     23.12 <
  16   6   5    151.74     26.98     23.12 <
  18   6   5    254.33     96.34     30.83 o
  20   6   5    158.52    127.17     30.83 o
  21   6   5    301.93    238.93     46.24 o
  22   6   5    277.37    150.29     34.68 o
  23   6   5    175.57     84.78     30.83 o
  24   6   5     55.35    -19.27     26.98 <
  25   6   5     15.63      7.71     26.98 <
  26   6   5      0.34     23.12     26.98 <
  27   6   5     14.53     42.39     26.98 <
  28   6   5     24.97      3.85     26.98 <
  29   6   5     19.62    -15.41     26.98 <
  30   6   5     36.74      0.00     26.98 <
  31   6   5     24.06     11.56     30.83 <
  32   6   5     24.73     15.41     42.39 <
 -28   7   5      0.95    -30.83    119.46 <
 -26   7   5      2.61   -100.20     65.51 <
 -25   7   5     27.96    -42.39     42.39 <
 -24   7   5     19.44     30.83     46.24 <
 -23   7   5    108.59      7.71     46.24 <
 -22   7   5    152.12    -26.98     46.24 <
 -21   7   5     99.65     65.51     50.10 <
 -20   7   5     84.38     -7.71     46.24 <
 -19   7   5     78.40      3.85     42.39 <
 -18   7   5     28.18      3.85     26.98 <
 -17   7   5      6.65      7.71     19.27 <
 -16   7   5      0.17      7.71     19.27 <
 -15   7   5      0.41      0.00     15.41 <
 -14   7   5     12.90      3.85     15.41 <
 -13   7   5     41.00      0.00     19.27 <
 -12   7   5     57.37    -15.41     34.68 <
 -11   7   5     89.62    -15.41     42.39 <
 -10   7   5     87.22     23.12     46.24 <
  -9   7   5     60.45     23.12     42.39 <
  -8   7   5     42.19      7.71     42.39 <
  -7   7   5     17.39     34.68     42.39 <
  -6   7   5      3.20    -57.81     38.54 <
  -5   7   5      3.03     69.37     46.24 <
  -4   7   5      5.28    -42.39     30.83 <
  -3   7   5     10.74    -11.56     34.68 <
  -2   7   5     16.53    -11.56     30.83 <
  -1   7   5     22.68     -7.71     34.68 <
   0   7   5     19.67     30.83     38.54 <
   1   7   5     12.44    -46.24     34.68 <
   2   7   5     25.31     38.54     34.68 <
   3   7   5     28.27      3.85     34.68 <
   4   7   5     28.55     15.41     34.68 <
   5   7   5     27.23     26.98     30.83 <
   6   7   5     35.31     53.95     38.54 <
   7   7   5     22.69    -34.68     34.68 <
   8   7   5     12.60     46.24     38.54 <
   9   7   5      0.65     -7.71     23.12 <
  10   7   5      2.08     11.56     23.12 <
  11   7   5     19.99     50.10     26.98 <
  12   7   5     47.89     30.83     26.98 <
  13   7   5    108.05     38.54     30.83 <
  14   7   5    106.76     11.56     34.68 <
  15   7   5     66.43    -23.12     38.54 <
  16   7   5     59.67      0.00     30.83 <
  17   7   5     17.94    -19.27     34.68 <
  18   7   5      4.46      3.85     34.68 <
  19   7   5     60.30     -3.85     38.54 <
  20   7   5      4.58      3.85     38.54 <
  21   7   5      1.55     19.27     50.10 <
  23   7   5     63.09     23.12     50.10 <
 -12   8   5     25.01     11.56     92.49 <
 -10   8   5     15.73    -65.51     77.07 <
  -9   8   5      2.11    -73.22     80.93 <
  -7   8   5     26.08     34.68     77.07 <
  -6   8   5     23.13    -80.93     65.51 <
  -3   8   5    224.73    -11.56     84.78 <
  -1   8   5     20.81    -34.68     80.93 <
   0   8   5     63.89    -19.27     65.51 <
   2   8   5     21.15     -7.71     50.10 <
   3   8   5      0.22     -3.85     50.10 <
   4   8   5      0.07     19.27     53.95 <
   5   8   5      4.16      0.00     50.10 <
   6   8   5      1.91    -23.12     50.10 <
   7   8   5      7.48    -69.37     50.10 <
   8   8   5      0.41      0.00     50.10 <
 -43   0   6    140.35    142.59    115.61 <
 -42   0   6    136.25    -38.54     80.93 <
 -41   0   6     60.90     42.39     84.78 <
 -40   0   6     56.19    -30.83     73.22 <
 -39   0   6     42.07     69.37     73.22 <
 -38   0   6     16.18      7.71     73.22 <
 -37   0   6      8.58     80.93     73.22 <
 -36   0   6      4.56    -80.93     65.51 <
 -35   0   6      4.26     69.37     73.22 <
 -34   0   6      1.61    -50.10     57.81 <
 -33   0   6      1.84      0.00     61.66 <
 -32   0   6     44.32     42.39     73.22 <
 -31   0   6      2.68    -30.83     77.07 <
 -30   0   6     68.84    173.42     84.78 o
 -29   0   6      3.92     42.39     80.93 <
 -28   0   6     60.42     53.95     80.93 <
 -27   0   6     27.07     42.39    100.20 <
 -26   0   6     52.71    150.29    100.20 <
 -25   0   6   1200.32   1475.96    200.39 o
 -24   0   6  12878.70  13017.80    894.06 o
 -23   0   6    919.35    562.64    115.61 o
 -22   0   6    694.52    408.49     96.34 o
 -21   0   6      6.99     -3.85     57.81 <
 -20   0   6    413.41    269.76     84.78 o
 -19   0   6     56.40    123.32     73.22 <
 -18   0   6    608.64    616.59    111.76 o
 -17   0   6    222.98     92.49     65.51 <
 -16   0   6    503.93    543.37     96.34 o
 -15   0   6     76.12     84.78     57.81 <
 -14   0   6     71.83     57.81     53.95 <
 -13   0   6     37.24     88.63     53.95 <
 -12   0   6    145.21    100.20     53.95 <
 -11   0   6    654.96    658.98     96.34 o
 -10   0   6    824.24    751.47     96.34 o
  -9   0   6   1322.46   1341.08    138.73 o
  -8   0   6   1122.46   1283.28    134.88 o
  -7   0   6    941.94    874.79    107.90 o
  -6   0   6    460.23    474.00     77.07 o
  -5   0   6    406.80    420.05     73.22 o
  -4   0   6     58.71     53.95     46.24 <
  -3   0   6   1000.33    820.84    100.20 o
  -2   0   6    228.81    474.00     77.07 o
  -1   0   6     10.50     15.41     34.68 <
   0   0   6     36.25     30.83     38.54 <
   1   0   6     10.68     57.81     42.39 <
   2   0   6     59.54     84.78     42.39 <
   3   0   6     73.17     84.78     46.24 <
   4   0   6    119.32    104.05     46.24 o
   5   0   6    139.29    100.20     50.10 <
   6   0   6    169.60    111.76     46.24 o
   7   0   6     51.50    -30.83     34.68 <
   8   0   6     11.85     -3.85     34.68 <
   9   0   6      5.73      0.00     42.39 <
  10   0   6    107.60    184.98     57.81 o
  11   0   6    125.97    115.61     46.24 o
  12   0   6    340.28    358.39     69.37 o
  13   0   6     99.77     88.63     46.24 <
  14   0   6    388.99    323.71     65.51 o
  15   0   6     50.54     42.39     38.54 <
  16   0   6    140.91     92.49     46.24 <
  17   0   6   8742.85   9433.83    628.15 o
  18   0   6    108.96    211.95     57.81 o
  19   0   6   5366.52   5557.02    396.93 o
  20   0   6     60.50     57.81     50.10 <
  21   0   6    247.23    238.93     61.66 o
  22   0   6      6.48      7.71     42.39 <
  23   0   6     43.03    107.90     50.10 o
  24   0   6      6.94    -11.56     38.54 <
  25   0   6      4.51      7.71     42.39 <
  26   0   6     12.24    -15.41     38.54 <
  27   0   6     15.61     -7.71     46.24 <
  28   0   6      8.93    -42.39     42.39 <
  29   0   6      0.17    -19.27     46.24 <
  30   0   6      4.32     50.10     50.10 <
  31   0   6      2.41     30.83     46.24 <
  32   0   6     13.12     15.41     46.24 <
  33   0   6     11.03     15.41     46.24 <
  34   0   6      4.58    111.76     61.66 <
  35   0   6      0.31    -15.41     50.10 <
  36   0   6     22.72      7.71     50.10 <
  37   0   6      0.15      7.71     73.22 <
 -43   1   6     23.24    146.44     92.49 <
 -42   1   6     24.44      7.71     65.51 <
 -41   1   6     63.99      3.85     57.81 <
 -40   1   6     67.57    107.90     53.95 <
 -39   1   6     81.45     57.81     53.95 <
 -38   1   6     59.39     38.54     53.95 <
 -37   1   6     57.94     69.37     53.95 <
 -36   1   6     36.56     61.66     53.95 <
 -35   1   6     40.03      3.85     53.95 <
 -34   1   6      2.14    -42.39     50.10 <
 -33   1   6     15.58     34.68     53.95 <
 -32   1   6      0.10    -34.68     50.10 <
 -31   1   6     10.24     -7.71     53.95 <
 -30   1   6      0.35    -80.93     53.95 <
 -29   1   6      4.36     23.12     53.95 <
 -28   1   6      0.83      7.71     61.66 <
 -27   1   6      8.65      7.71     57.81 <
 -26   1   6      7.93    111.76     84.78 <
 -25   1   6     27.98     30.83     61.66 <
 -24   1   6    201.04    161.85     65.51 o
 -23   1   6     40.76     34.68     53.95 <
 -22   1   6      0.65    -50.10     42.39 <
 -21   1   6      4.88     30.83     57.81 <
 -20   1   6     13.62    -23.12     46.24 <
 -19   1   6     17.79     42.39     50.10 <
 -18   1   6    148.05    123.32     50.10 o
 -17   1   6    178.22    131.02     50.10 o
 -16   1   6    393.64    342.98     61.66 o
 -15   1   6    419.52    508.69     65.51 o
 -14   1   6    758.63    709.08     73.22 o
 -13   1   6    496.65    558.78     65.51 o
 -12   1   6    535.40    516.39     61.66 o
 -11   1   6    251.94    238.93     46.24 o
 -10   1   6    128.84    104.05     34.68 o
  -9   1   6      0.63     34.68     34.68 <
  -8   1   6     49.40    100.20     34.68 o
  -7   1   6    346.97    300.59     46.24 o
  -6   1   6    397.44    354.54     50.10 o
  -5   1   6    642.67    605.03     65.51 o
  -4   1   6    452.37    508.69     57.81 o
  -3   1   6    527.62    524.10     57.81 o
  -2   1   6    260.29    265.90     46.24 o
  -1   1   6     57.26     46.24     26.98 <
   0   1   6      5.44      7.71     23.12 <
   1   1   6     76.32     61.66     30.83 <
   2   1   6    128.86    104.05     30.83 o
   3   1   6    236.86    169.56     38.54 o
   4   1   6    207.50    154.15     38.54 o
   5   1   6    182.94     88.63     34.68 o
   6   1   6     62.17      0.00     26.98 <
   7   1   6     34.36     23.12     30.83 <
   8   1   6      7.71     26.98     26.98 <
   9   1   6      4.84     42.39     30.83 <
  10   1   6      0.90     -7.71     26.98 <
  11   1   6      2.42    -38.54     26.98 <
  12   1   6      1.78     23.12     26.98 <
  13   1   6      2.34     15.41     30.83 <
  14   1   6     30.70      0.00     30.83 <
  15   1   6     58.68     57.81     34.68 <
  16   1   6    115.36    111.76     38.54 o
  17   1   6    405.12    339.12     53.95 o
  18   1   6     84.41     96.34     42.39 o
  19   1   6     78.24     34.68     34.68 <
  20   1   6     52.58     46.24     38.54 <
  21   1   6      6.99     19.27     34.68 <
  22   1   6    105.68    131.02     42.39 o
  23   1   6     49.21     88.63     42.39 o
  24   1   6     74.23    123.32     42.39 o
  25   1   6     69.14     38.54     38.54 <
  26   1   6     63.89     65.51     42.39 <
  27   1   6     33.08     69.37     42.39 <
  28   1   6     16.71    -15.41     34.68 <
  29   1   6      1.61     -7.71     34.68 <
  30   1   6      0.07    -23.12     30.83 <
  31   1   6      8.93     -7.71     34.68 <
  32   1   6     21.78    -15.41     34.68 <
  33   1   6     23.53    119.46     42.39 o
  34   1   6     30.34    -19.27     34.68 <
  35   1   6     29.36     46.24     38.54 <
  36   1   6     47.58     26.98     46.24 <
  37   1   6     27.49      7.71     69.37 <
 -44   2   6      0.39    -19.27     84.78 <
 -43   2   6     46.49    131.02     73.22 <
 -42   2   6      0.02     57.81     65.51 <
 -41   2   6     13.52    -88.63     57.81 <
 -40   2   6      0.23    -26.98     57.81 <
 -39   2   6      4.33     26.98     50.10 <
 -38   2   6      3.51     80.93     50.10 <
 -37   2   6      6.50    -92.49     50.10 <
 -36   2   6      4.10     38.54     50.10 <
 -35   2   6      0.24     15.41     50.10 <
 -34   2   6      0.05     42.39     50.10 <
 -33   2   6      0.21      7.71     50.10 <
 -32   2   6      2.10    -69.37     50.10 <
 -31   2   6      2.05     -7.71     50.10 <
 -30   2   6      1.73     15.41     46.24 <
 -29   2   6      1.62     53.95     61.66 <
 -28   2   6      9.72    111.76     61.66 <
 -27   2   6    111.49    177.27     65.51 o
 -26   2   6    279.35    281.32     73.22 o
 -25   2   6    470.37    396.93     92.49 o
 -24   2   6     43.00     -3.85     65.51 <
 -23   2   6     24.57     73.22     57.81 <
 -22   2   6     19.21     11.56     53.95 <
 -21   2   6    134.37     65.51     53.95 <
 -20   2   6    180.19    127.17     53.95 o
 -19   2   6    238.34    184.98     73.22 o
 -18   2   6    217.64    223.51     53.95 o
 -17   2   6    130.46    158.00     46.24 o
 -16   2   6     81.95    100.20     42.39 o
 -15   2   6     33.25     50.10     38.54 <
 -14   2   6     15.47     42.39     38.54 <
 -13   2   6      2.52    -61.66     30.83 <
 -12   2   6     10.59     -7.71     34.68 <
 -11   2   6    112.40    134.88     38.54 o
 -10   2   6    117.32     61.66     38.54 <
  -9   2   6    279.74    316.00     50.10 o
  -8   2   6    182.08     96.34     38.54 o
  -7   2   6    332.22    227.37     42.39 o
  -6   2   6    112.53     15.41     30.83 <
  -5   2   6    205.62    219.66     50.10 o
  -4   2   6    143.06    123.32     46.24 o
  -3   2   6    320.27    327.56     57.81 o
  -2   2   6    696.55   1125.28    104.05 o
  -1   2   6      0.87    146.44     46.24 o
   0   2   6      2.96    -15.41     26.98 <
   1   2   6     18.40      7.71     26.98 <
   2   2   6     31.46     15.41     26.98 <
   3   2   6     14.32     34.68     30.83 <
   4   2   6      3.48     -3.85     30.83 <
   5   2   6      0.39    -34.68     26.98 <
   6   2   6      3.02    -23.12     26.98 <
   7   2   6     14.35     -7.71     26.98 <
   8   2   6     15.86    -30.83     26.98 <
   9   2   6     32.96     61.66     30.83 <
  10   2   6     29.54     -3.85     26.98 <
  11   2   6     46.94     30.83     30.83 <
  12   2   6     25.97     84.78     30.83 o
  13   2   6     83.63     84.78     30.83 o
  14   2   6    196.78    169.56     38.54 o
  15   2   6    401.79    435.47     53.95 o
  16   2   6    534.55    651.27     65.51 o
  17   2   6    271.96    377.66     50.10 o
  18   2   6      1.05      7.71     26.98 <
  19   2   6     56.19    104.05     34.68 o
  20   2   6     13.37     92.49     30.83 o
  21   2   6      5.24    -19.27     26.98 <
  22   2   6      1.94     34.68     30.83 <
  23   2   6      2.10     30.83     30.83 <
  24   2   6     28.20     34.68     30.83 <
  25   2   6     16.62     65.51     34.68 <
  26   2   6     15.22     34.68     34.68 <
  27   2   6      0.62     -3.85     30.83 <
  28   2   6      0.01     34.68     34.68 <
  29   2   6      8.60     -7.71     34.68 <
  30   2   6     10.20      7.71     38.54 <
  31   2   6     25.44     -3.85     38.54 <
  32   2   6     20.99    -11.56     34.68 <
  33   2   6     29.27     57.81     38.54 <
  34   2   6      8.62     26.98     38.54 <
  35   2   6      6.42     42.39     42.39 <
  36   2   6      0.70    -38.54     46.24 <
  37   2   6      0.02      7.71     50.10 <
  38   2   6     52.00     80.93     84.78 <
 -44   3   6     46.07     34.68     84.78 <
 -41   3   6      2.32     88.63    119.46 <
 -40   3   6      1.47    -53.95     57.81 <
 -39   3   6      3.46    -15.41     61.66 <
 -38   3   6      6.56    -61.66     53.95 <
 -37   3   6      8.91    -46.24     50.10 <
 -36   3   6      8.55    -26.98     61.66 <
 -35   3   6     24.93     53.95     61.66 <
 -34   3   6      1.01    -61.66     61.66 <
 -33   3   6      8.29     11.56     73.22 <
 -32   3   6      0.02    -65.51     69.37 <
 -31   3   6      3.01      3.85     73.22 <
 -30   3   6      3.90    138.73     80.93 <
 -29   3   6      6.63    -53.95     57.81 <
 -28   3   6      0.01    -57.81     53.95 <
 -27   3   6      0.05     -7.71     57.81 <
 -26   3   6      2.57    -57.81     42.39 <
 -25   3   6      0.12     19.27     50.10 <
 -24   3   6     28.99    115.61     50.10 o
 -23   3   6    115.52     53.95     46.24 <
 -22   3   6     77.04     38.54     46.24 <
 -21   3   6     36.70    -38.54     53.95 <
 -20   3   6     25.87     53.95     50.10 <
 -19   3   6     23.47     92.49     50.10 <
 -18   3   6      0.25      0.00     42.39 <
 -17   3   6      1.22     34.68     46.24 <
 -16   3   6      7.86    -30.83     34.68 <
 -15   3   6      7.84      3.85     34.68 <
 -14   3   6     53.96     15.41     34.68 <
 -13   3   6     13.85     -7.71     38.54 <
 -12   3   6     56.32     34.68     38.54 <
 -11   3   6     17.70      3.85     38.54 <
 -10   3   6     36.03     34.68     38.54 <
  -9   3   6      5.16     11.56     30.83 <
  -8   3   6      4.59      7.71     30.83 <
  -7   3   6     14.12     26.98     30.83 <
  -6   3   6      4.54     19.27     30.83 <
  -5   3   6     40.05     53.95     34.68 <
  -4   3   6     22.68     26.98     30.83 <
  -3   3   6     78.84     34.68     34.68 <
  -2   3   6     84.50     57.81     34.68 <
  -1   3   6     52.20     30.83     34.68 <
   0   3   6     73.24     77.07     34.68 o
   1   3   6     92.23    104.05     34.68 o
   2   3   6    134.58    192.68     38.54 o
   3   3   6     94.94    111.76     34.68 o
   4   3   6    147.82    154.15     42.39 o
   5   3   6    121.98    100.20     38.54 o
   6   3   6    110.68    104.05     30.83 o
   7   3   6     56.27     88.63     30.83 o
   8   3   6     32.32     57.81     30.83 <
   9   3   6      0.04      3.85     26.98 <
  10   3   6      0.33    -23.12     23.12 <
  11   3   6     88.95     42.39     30.83 <
  12   3   6    117.64     84.78     30.83 o
  13   3   6    224.93    211.95     38.54 o
  14   3   6    141.73    161.85     38.54 o
  15   3   6    151.12    131.02     34.68 o
  16   3   6     43.46      3.85     26.98 <
  17   3   6     71.19     19.27     30.83 <
  18   3   6     77.92     69.37     38.54 <
  19   3   6      2.72      3.85     30.83 <
  20   3   6    167.97    142.59     42.39 o
  21   3   6    106.82    107.90     38.54 o
  22   3   6    134.42    107.90     38.54 o
  23   3   6     25.55     23.12     34.68 <
  24   3   6      0.26    -34.68     42.39 <
  25   3   6     13.86     23.12     46.24 <
  26   3   6     47.38     -7.71     46.24 <
  27   3   6     81.31    127.17     57.81 o
  28   3   6    153.35    158.00     57.81 o
  29   3   6    168.34    196.54     46.24 o
  30   3   6    132.46     69.37     42.39 <
  31   3   6    146.98     88.63     38.54 o
  32   3   6    112.43    111.76     42.39 o
  33   3   6     45.50    -19.27     34.68 <
  34   3   6     18.00     34.68     46.24 <
  35   3   6      1.16     15.41     46.24 <
  36   3   6      0.00    -26.98     57.81 <
  37   3   6      8.21    -38.54     65.51 <
  38   3   6     25.81    -46.24     61.66 <
 -43   4   6     50.68     26.98     73.22 <
 -42   4   6     74.49     30.83     61.66 <
 -41   4   6     52.99    -53.95     61.66 <
 -40   4   6     32.70     -7.71     50.10 <
 -39   4   6     23.89     69.37     53.95 <
 -38   4   6      0.86    -23.12     46.24 <
 -37   4   6      2.26     19.27     46.24 <
 -36   4   6     18.80    -96.34     53.95 <
 -35   4   6     30.33     53.95     46.24 <
 -34   4   6     86.84     77.07     42.39 <
 -33   4   6     68.59    119.46     46.24 o
 -32   4   6     29.37     46.24     42.39 <
 -31   4   6     59.63     61.66     42.39 <
 -30   4   6      0.85    -19.27     38.54 <
 -29   4   6      0.87      3.85     42.39 <
 -28   4   6     92.53    100.20     46.24 o
 -27   4   6     37.26    100.20     38.54 o
 -26   4   6    121.90     92.49     46.24 <
 -25   4   6     48.35    -19.27     50.10 <
 -23   4   6    777.83    662.84     88.63 o
 -22   4   6    500.80    323.71     65.51 o
 -21   4   6      0.23     53.95     38.54 <
 -20   4   6     47.29     42.39     38.54 <
 -19   4   6      9.05     19.27     34.68 <
 -18   4   6     33.90    -38.54     38.54 <
 -17   4   6      1.08    -50.10     34.68 <
 -16   4   6     41.72      7.71     42.39 <
 -15   4   6      6.01      3.85     38.54 <
 -14   4   6     35.25     69.37     38.54 <
 -13   4   6      2.92    -53.95     30.83 <
 -12   4   6      2.92    -23.12     30.83 <
 -11   4   6      2.44     96.34     34.68 o
 -10   4   6      1.39     50.10     42.39 <
  -9   4   6      4.67      3.85     30.83 <
  -8   4   6      0.60    -30.83     30.83 <
  -7   4   6      9.70     15.41     30.83 <
  -6   4   6     22.88     19.27     34.68 <
  -5   4   6     79.50     88.63     38.54 o
  -4   4   6     38.63     -7.71     30.83 <
  -3   4   6      0.01     19.27     30.83 <
  -2   4   6      1.22     34.68     34.68 <
  -1   4   6      5.04    -26.98     26.98 <
   0   4   6     36.82     26.98     30.83 <
   1   4   6     11.09    -26.98     26.98 <
   2   4   6      6.06      7.71     26.98 <
   3   4   6      0.83     15.41     30.83 <
   4   4   6      4.85     34.68     34.68 <
   5   4   6      9.91     15.41     26.98 <
   6   4   6     15.67    -19.27     26.98 <
   7   4   6      0.89     -3.85     26.98 <
   8   4   6      0.56      7.71     30.83 <
   9   4   6      5.05    -15.41     23.12 <
  10   4   6     18.87     15.41     26.98 <
  11   4   6     27.78     30.83     26.98 <
  12   4   6     68.98     77.07     30.83 o
  13   4   6     42.18     34.68     26.98 <
  14   4   6    123.57    154.15     34.68 o
  15   4   6      4.14      7.71     26.98 <
  16   4   6     35.76     38.54     46.24 <
  18   4   6     86.15     96.34     34.68 o
  20   4   6     68.03     53.95     34.68 <
  21   4   6     13.09     -7.71     26.98 <
  22   4   6     11.60     -7.71     26.98 <
  23   4   6     12.97    -34.68     26.98 <
  24   4   6      4.97    -19.27     30.83 <
  25   4   6     29.90      3.85     30.83 <
  26   4   6     22.25     57.81     34.68 <
  27   4   6     64.00    -23.12     30.83 <
  28   4   6     12.10     46.24     34.68 <
  29   4   6      5.68     23.12     30.83 <
  30   4   6      0.02     11.56     30.83 <
  31   4   6      4.19    -19.27     34.68 <
  32   4   6     16.24    -30.83     38.54 <
  33   4   6     22.58    -46.24     38.54 <
  34   4   6     21.65     -3.85     46.24 <
  35   4   6     19.99    -42.39     42.39 <
  36   4   6     42.65     -3.85     50.10 <
  37   4   6      4.42    -53.95     80.93 <
 -39   5   6      9.56      3.85     69.37 <
 -38   5   6      9.91     -7.71     46.24 <
 -37   5   6      7.92     -3.85     42.39 <
 -36   5   6      4.26     -7.71     42.39 <
 -35   5   6      0.84    -38.54     38.54 <
 -34   5   6      0.90      0.00     53.95 <
 -33   5   6      0.09     -3.85     38.54 <
 -32   5   6      5.79    -19.27     57.81 <
 -31   5   6      0.35     57.81     65.51 <
 -30   5   6      9.66     -3.85     42.39 <
 -29   5   6     10.16     46.24     38.54 <
 -28   5   6     12.62    -46.24     42.39 <
 -27   5   6      4.52      0.00     57.81 <
 -26   5   6      8.50     50.10     50.10 <
 -25   5   6      7.21     11.56     42.39 <
 -24   5   6      1.39     30.83     42.39 <
 -23   5   6     64.87    111.76     50.10 o
 -22   5   6     24.82     30.83     46.24 <
 -21   5   6     11.21     23.12     46.24 <
 -20   5   6      5.14     15.41     30.83 <
 -19   5   6      5.20     11.56     34.68 <
 -18   5   6      4.97    -30.83     34.68 <
 -17   5   6     15.22     19.27     34.68 <
 -16   5   6     34.26     -3.85     30.83 <
 -15   5   6     21.56      7.71     34.68 <
 -14   5   6     53.56     38.54     30.83 <
 -13   5   6     34.83     15.41     34.68 <
 -12   5   6     29.79     23.12     30.83 <
 -11   5   6     24.13    -11.56     26.98 <
 -10   5   6      7.49     -7.71     26.98 <
  -9   5   6      0.17     -7.71     26.98 <
  -8   5   6      4.35      3.85     26.98 <
  -7   5   6     11.66     50.10     26.98 <
  -6   5   6     17.48     34.68     26.98 <
  -5   5   6     32.44     42.39     30.83 <
  -4   5   6     11.14      3.85     26.98 <
  -3   5   6     13.33      7.71     26.98 <
  -2   5   6      3.21     34.68     26.98 <
  -1   5   6      0.43     30.83     26.98 <
   0   5   6      9.65     38.54     26.98 <
   1   5   6     18.89    -30.83     26.98 <
   2   5   6     10.46     23.12     26.98 <
   3   5   6      9.46     53.95     26.98 <
   4   5   6     15.84    -11.56     23.12 <
   5   5   6     11.76      0.00     26.98 <
   6   5   6      6.44     11.56     23.12 <
   7   5   6     12.31      3.85     23.12 <
   8   5   6     28.27     57.81     26.98 o
   9   5   6     56.36     46.24     30.83 <
  10   5   6     84.93     34.68     23.12 <
  11   5   6    126.04     77.07     26.98 o
  12   5   6    122.50     96.34     30.83 o
  13   5   6    160.15     84.78     30.83 o
  14   5   6     54.03     57.81     38.54 <
  15   5   6      1.36    -53.95     34.68 <
  16   5   6     13.91    -38.54     42.39 <
  17   5   6    149.34    142.59     53.95 o
  18   5   6     98.32    134.88     50.10 o
  19   5   6      6.10    -19.27     30.83 <
  20   5   6    113.18     50.10     34.68 <
  21   5   6     77.70     30.83     30.83 <
  22   5   6    148.65     42.39     34.68 <
  23   5   6    106.90    104.05     34.68 o
  24   5   6     61.36     77.07     34.68 o
  25   5   6     29.96    -26.98     30.83 <
  26   5   6     11.30    -30.83     34.68 <
  27   5   6      0.08     57.81     38.54 <
  28   5   6      2.55     15.41     34.68 <
  29   5   6     12.89    -11.56     38.54 <
  30   5   6     22.56     11.56     38.54 <
  31   5   6     27.02     -3.85     38.54 <
  32   5   6     18.11   -115.61     57.81 <
 -32   6   6     26.31     34.68     38.54 <
 -31   6   6     11.44    -30.83     30.83 <
 -30   6   6      0.27     19.27     46.24 <
 -29   6   6     13.80     42.39     42.39 <
 -28   6   6     10.84     65.51     38.54 <
 -27   6   6      0.00     -3.85     34.68 <
 -26   6   6     29.59    -34.68     34.68 <
 -25   6   6     26.43    -53.95     30.83 <
 -24   6   6      0.91    -15.41     30.83 <
 -23   6   6     29.51     23.12     30.83 <
 -22   6   6     13.99    -15.41     34.68 <
 -21   6   6    159.07    196.54     53.95 o
 -20   6   6    145.96    181.12     57.81 o
 -19   6   6     68.47     42.39     34.68 <
 -18   6   6     31.43     26.98     30.83 <
 -17   6   6      1.06     15.41     26.98 <
 -16   6   6      0.23     30.83     26.98 <
 -15   6   6      1.16     26.98     26.98 <
 -14   6   6      0.08      7.71     26.98 <
 -13   6   6      1.15    -15.41     23.12 <
 -12   6   6      0.21      0.00     26.98 <
 -11   6   6      6.77    -19.27     26.98 <
 -10   6   6      2.41     34.68     23.12 <
  -9   6   6     30.36     23.12     23.12 <
  -8   6   6     21.64    -23.12     19.27 <
  -7   6   6    118.05     65.51     23.12 o
  -6   6   6     59.12      0.00     26.98 <
  -5   6   6    188.24    127.17     30.83 o
  -4   6   6     93.83    -15.41     26.98 <
  -3   6   6    148.97    158.00     38.54 o
  -2   6   6    720.77    474.00     73.22 o
  -1   6   6      7.01     46.24     30.83 <
   0   6   6      6.91     15.41     23.12 <
   1   6   6     17.58     23.12     23.12 <
   2   6   6     61.95     88.63     26.98 o
   3   6   6     34.56     30.83     26.98 <
   4   6   6     26.87     26.98     26.98 <
   5   6   6      8.49    -26.98     23.12 <
   6   6   6      7.28     23.12     23.12 <
   7   6   6      1.57     26.98     23.12 <
   8   6   6      3.54     46.24     26.98 <
   9   6   6      0.03     23.12     23.12 <
  10   6   6      1.49    -11.56     19.27 <
  11   6   6      0.00      7.71     23.12 <
  12   6   6      8.47     -3.85     19.27 <
  13   6   6      3.30     -7.71     23.12 <
  14   6   6     30.59    -19.27     23.12 <
  15   6   6    207.99     19.27     38.54 <
  16   6   6    278.63     50.10     30.83 <
  17   6   6    159.56     34.68     30.83 <
  18   6   6     57.68     23.12     26.98 <
  19   6   6     48.83     -7.71     26.98 <
  20   6   6      7.05     38.54     26.98 <
  21   6   6      2.23    -23.12     23.12 <
  22   6   6      3.52     30.83     26.98 <
  23   6   6      5.49    -26.98     26.98 <
  24   6   6     19.62     -3.85     34.68 <
  26   6   6      0.10      3.85     42.39 <
 -18   7   6     40.87   -107.90    107.90 <
 -17   7   6     31.87    -65.51     92.49 <
 -16   7   6     24.02   -123.32    104.05 <
 -15   7   6     14.11     84.78     57.81 <
 -14   7   6      2.42     15.41     57.81 <
 -13   7   6      0.85     11.56     46.24 <
 -12   7   6      2.98    -30.83     42.39 <
 -11   7   6      3.75    -50.10     42.39 <
 -10   7   6     12.36     15.41     46.24 <
  -9   7   6     11.52    -23.12     42.39 <
  -8   7   6     16.77     -3.85     53.95 <
  -7   7   6     12.23    -38.54     42.39 <
  -6   7   6     15.02      7.71     57.81 <
  -5   7   6      4.08    -30.83     42.39 <
  -4   7   6      6.03    -46.24     42.39 <
  -3   7   6      1.48     23.12     50.10 <
  -2   7   6      0.39     11.56     46.24 <
  -1   7   6      2.02    -30.83     38.54 <
   0   7   6      0.06     46.24     46.24 <
   1   7   6      0.00    -23.12     46.24 <
   2   7   6      1.65     19.27     46.24 <
   3   7   6      0.07     46.24     42.39 <
   4   7   6      1.39     -3.85     38.54 <
   5   7   6      7.97    -23.12     38.54 <
   6   7   6      9.35     34.68     38.54 <
   7   7   6     14.17    -26.98     42.39 <
   8   7   6     25.65     34.68     42.39 <
   9   7   6     24.80    -77.07     34.68 <
  10   7   6     42.16    -42.39     61.66 <
  12   7   6      3.82    -26.98     53.95 <
  13   7   6      0.05     23.12     61.66 <
  14   7   6      7.06      3.85     53.95 <
 -38   1   7      0.44   -161.85    154.15 <
 -37   1   7      3.54    -92.49    154.15 <
 -36   1   7      4.01   -107.90     84.78 <
 -35   1   7      2.02     46.24    127.17 <
 -34   1   7     15.32     96.34    111.76 <
 -33   1   7      2.28    -42.39     84.78 <
 -32   1   7      9.37   -188.83     84.78 <
 -31   1   7      0.87    -23.12     73.22 <
 -30   1   7      0.13     73.22     73.22 <
 -29   1   7     18.15     -7.71     61.66 <
 -28   1   7      2.12    -77.07     84.78 <
 -27   1   7     23.07     69.37     80.93 <
 -26   1   7      1.30     -3.85     77.07 <
 -25   1   7     74.75     -7.71     73.22 <
 -24   1   7    148.52    161.85     69.37 o
 -23   1   7      0.97     23.12     61.66 <
 -22   1   7     12.99     11.56     57.81 <
 -21   1   7     15.91    -46.24     53.95 <
 -20   1   7     15.08    -42.39     57.81 <
 -19   1   7     16.32    -23.12     50.10 <
 -18   1   7     41.91    -92.49     50.10 <
 -17   1   7     19.88    -34.68     57.81 <
 -16   1   7     19.53    146.44     57.81 o
 -15   1   7      4.86     -7.71     53.95 <
 -14   1   7      7.84      0.00     50.10 <
 -13   1   7     26.98    -30.83     50.10 <
 -12   1   7     23.11     30.83     50.10 <
 -11   1   7    120.74    188.83     61.66 o
 -10   1   7    124.39    127.17     57.81 o
  -9   1   7    209.44    292.88     65.51 o
  -8   1   7    202.42    219.66     57.81 o
  -7   1   7    287.49    161.85     53.95 o
  -6   1   7    139.95    188.83     57.81 o
  -5   1   7    126.67     65.51     50.10 <
  -4   1   7     19.45     19.27     46.24 <
  -3   1   7     58.97     77.07     50.10 <
  -2   1   7      6.52      3.85     42.39 <
  -1   1   7      0.91    -11.56     38.54 <
   0   1   7     22.19    -30.83     38.54 <
   1   1   7      9.26    -26.98     38.54 <
   2   1   7      5.45      0.00     42.39 <
   3   1   7      6.34     26.98     38.54 <
   4   1   7      0.13    -11.56     34.68 <
   5   1   7      1.83     80.93     46.24 <
   6   1   7     13.34     80.93     42.39 <
   7   1   7     20.80     69.37     42.39 <
   8   1   7     15.23      3.85     34.68 <
   9   1   7     16.31      7.71     38.54 <
  10   1   7     18.48     -7.71     34.68 <
  11   1   7      0.36     30.83     34.68 <
  12   1   7      0.05    -26.98     34.68 <
  13   1   7      3.91    -26.98     38.54 <
  14   1   7     14.12     26.98     38.54 <
  15   1   7      5.55    -38.54     38.54 <
  16   1   7     52.09     30.83     42.39 <
  17   1   7    339.55    215.81     57.81 o
  18   1   7     94.80    123.32     50.10 o
  19   1   7      0.18    -26.98     34.68 <
  20   1   7     51.48     61.66     42.39 <
  21   1   7      0.27     11.56     38.54 <
  22   1   7     10.18     50.10     46.24 <
  23   1   7     22.89     92.49     50.10 <
  24   1   7     29.50    119.46     50.10 o
  25   1   7     80.48     65.51     46.24 <
  26   1   7     75.70    138.73     53.95 o
  27   1   7     93.12     69.37     46.24 <
  28   1   7     81.61     73.22     53.95 <
  29   1   7     68.57     53.95     61.66 <
  30   1   7     24.12    -34.68     77.07 <
  31   1   7     30.52     46.24     84.78 <
 -39   2   7     31.49     73.22     96.34 <
 -38   2   7     46.17     34.68     92.49 <
 -37   2   7     44.56     50.10     65.51 <
 -36   2   7     30.61     73.22     69.37 <
 -35   2   7     22.24     15.41     61.66 <
 -34   2   7     35.20     19.27     53.95 <
 -33   2   7      0.01    -34.68     46.24 <
 -32   2   7     13.23     11.56     46.24 <
 -31   2   7     16.80     15.41     46.24 <
 -30   2   7    135.16     96.34     57.81 <
 -29   2   7    116.43    134.88     57.81 o
 -28   2   7    524.16    527.96     77.07 o
 -27   2   7    184.15    246.64     61.66 o
 -26   2   7    835.38    859.37    119.46 o
 -25   2   7    361.06    184.98     65.51 o
 -23   2   7    947.35    963.42    104.05 o
 -22   2   7     37.16     38.54     46.24 <
 -21   2   7     46.80    100.20     50.10 <
 -20   2   7      0.14    -23.12     38.54 <
 -19   2   7     34.10    -15.41     42.39 <
 -18   2   7     48.47     57.81     42.39 <
 -17   2   7    183.46     84.78     46.24 <
 -16   2   7    237.37    242.78     53.95 o
 -15   2   7    497.06    342.98     65.51 o
 -14   2   7    513.43    420.05     65.51 o
 -13   2   7    698.28    732.20     80.93 o
 -12   2   7    685.97    554.93     73.22 o
 -11   2   7    577.06    477.86     73.22 o
 -10   2   7    416.93    373.81     61.66 o
  -9   2   7    183.44     96.34     42.39 o
  -8   2   7     40.88     34.68     42.39 <
  -7   2   7     39.81    -26.98     38.54 <
  -6   2   7    175.42    154.15     46.24 o
  -5   2   7    588.86    562.64     69.37 o
  -4   2   7    900.95    709.08     77.07 o
  -3   2   7     18.80    173.42     50.10 o
  -2   2   7    282.00    158.00     42.39 o
  -1   2   7    486.03    377.66     57.81 o
   0   2   7    249.22    342.98     53.95 o
   1   2   7    231.63    215.81     46.24 o
   2   2   7     99.96     69.37     34.68 <
   3   2   7     64.06    115.61     34.68 o
   4   2   7     16.79     38.54     34.68 <
   5   2   7      0.85      0.00     30.83 <
   6   2   7     12.32    -15.41     30.83 <
   7   2   7      2.55    -19.27     26.98 <
   8   2   7     45.66    -26.98     26.98 <
   9   2   7     10.02    -15.41     30.83 <
  10   2   7     41.55     -3.85     30.83 <
  11   2   7      6.88    -11.56     30.83 <
  12   2   7     39.55     -3.85     30.83 <
  13   2   7      2.12     46.24     30.83 <
  14   2   7      5.13     11.56     30.83 <
  15   2   7      2.02     30.83     30.83 <
  16   2   7      9.79    -15.41     30.83 <
  18   2   7     90.61    107.90     42.39 o
  19   2   7   1151.21   1144.55    100.20 o
  20   2   7     59.37    127.17     42.39 o
  21   2   7    530.91    628.15     69.37 o
  22   2   7    239.16    277.47     53.95 o
  23   2   7    456.13    554.93     69.37 o
  24   2   7    233.64    200.39     50.10 o
  25   2   7    233.12    204.25     50.10 o
  26   2   7    100.44     46.24     34.68 <
  27   2   7    111.69     26.98     46.24 <
  28   2   7      4.98     19.27     50.10 <
  29   2   7      2.03     42.39     46.24 <
  30   2   7     10.21     53.95     53.95 <
  31   2   7     17.47    -34.68     73.22 <
  32   2   7     50.09     11.56     80.93 <
 -39   3   7      1.72     -7.71     84.78 <
 -38   3   7      0.04     77.07     65.51 <
 -37   3   7      0.68    -19.27     61.66 <
 -36   3   7      2.89     19.27     53.95 <
 -35   3   7     12.45     23.12     61.66 <
 -34   3   7     23.72    -61.66     73.22 <
 -33   3   7     18.88     34.68    131.02 <
 -32   3   7     32.69    -50.10     80.93 <
 -31   3   7      6.93     80.93     80.93 <
 -30   3   7     27.66     11.56     53.95 <
 -29   3   7      7.42     34.68     53.95 <
 -28   3   7     20.86     69.37     50.10 <
 -27   3   7      0.25     61.66     46.24 <
 -26   3   7     12.75     61.66     46.24 <
 -25   3   7     18.06     53.95     42.39 <
 -24   3   7     26.08     57.81     46.24 <
 -23   3   7      8.54    -34.68     46.24 <
 -22   3   7     10.10     11.56     42.39 <
 -21   3   7     10.29     -3.85     42.39 <
 -20   3   7     12.22     11.56     42.39 <
 -19   3   7      6.80     11.56     38.54 <
 -18   3   7     21.25     -3.85     38.54 <
 -17   3   7      7.82    123.32     50.10 o
 -16   3   7      1.45     15.41     38.54 <
 -15   3   7      7.90     34.68     38.54 <
 -14   3   7     10.96    -15.41     38.54 <
 -13   3   7    109.97     57.81     46.24 <
 -12   3   7    131.71    111.76     46.24 o
 -11   3   7    237.27    100.20     50.10 <
 -10   3   7    248.03    142.59     50.10 o
  -9   3   7    301.74    119.46     46.24 o
  -8   3   7    291.66    161.85     50.10 o
  -7   3   7    219.45    100.20     50.10 <
  -6   3   7    112.61      0.00     42.39 <
  -5   3   7     56.04     73.22     42.39 <
  -4   3   7      2.25     46.24     38.54 <
  -3   3   7      0.74     30.83     38.54 <
  -2   3   7     18.43     34.68     42.39 <
  -1   3   7     58.46     88.63     42.39 o
   0   3   7    177.95    127.17     46.24 o
   1   3   7    169.02     84.78     42.39 <
   2   3   7    120.89    127.17     42.39 o
   3   3   7     89.65     61.66     38.54 <
   4   3   7     63.77     57.81     38.54 <
   5   3   7     15.85    -80.93     30.83 <
   6   3   7      0.00    -26.98     30.83 <
   7   3   7      5.72     57.81     34.68 <
   8   3   7      6.10      0.00     30.83 <
   9   3   7     15.58     -7.71     34.68 <
  10   3   7      9.83      0.00     34.68 <
  11   3   7      9.37      7.71     34.68 <
  12   3   7      9.14     11.56     26.98 <
  13   3   7      4.93      0.00     26.98 <
  14   3   7     78.68     42.39     34.68 <
  15   3   7    154.43     77.07     34.68 o
  16   3   7    325.46    115.61     42.39 o
  17   3   7    621.59    516.39     65.51 o
  18   3   7    161.17     77.07     42.39 <
  19   3   7     23.51    -23.12     34.68 <
  20   3   7     66.15     69.37     38.54 <
  21   3   7      0.27     11.56     34.68 <
  22   3   7      3.16    -42.39     42.39 <
  23   3   7     23.32     15.41     42.39 <
  24   3   7     36.38     57.81     42.39 <
  25   3   7     84.04     65.51     57.81 <
  26   3   7     89.41     50.10     69.37 <
  27   3   7    114.86     23.12     57.81 <
  28   3   7     82.17    104.05     73.22 <
  29   3   7     75.07     61.66     46.24 <
  30   3   7     30.44      0.00     50.10 <
  31   3   7     22.01     34.68     50.10 <
  32   3   7      1.89    -46.24     61.66 <
 -35   4   7     31.73    -61.66     53.95 <
 -34   4   7     36.30     53.95     57.81 <
 -33   4   7     24.41    -19.27     53.95 <
 -32   4   7      9.85    -34.68     46.24 <
 -31   4   7      1.97     42.39     46.24 <
 -30   4   7      5.59      3.85     46.24 <
 -29   4   7     37.80      0.00     46.24 <
 -28   4   7     32.20     42.39     46.24 <
 -27   4   7      0.03     61.66     46.24 <
 -26   4   7     59.55     15.41     38.54 <
 -25   4   7    206.84    127.17     46.24 o
 -24   4   7      0.75     53.95     42.39 <
 -23   4   7      1.50    -19.27     34.68 <
 -22   4   7     37.81     42.39     38.54 <
 -21   4   7     35.64     26.98     34.68 <
 -20   4   7      8.17    -11.56     46.24 <
 -19   4   7     21.40     50.10     38.54 <
 -18   4   7      1.72    -34.68     38.54 <
 -17   4   7      1.43     38.54     38.54 <
 -16   4   7     17.61     77.07     46.24 <
 -15   4   7     14.51     30.83     34.68 <
 -14   4   7     14.00      0.00     38.54 <
 -13   4   7      3.95    -30.83     30.83 <
 -12   4   7      0.50      7.71     38.54 <
 -11   4   7      0.04    -19.27     30.83 <
 -10   4   7      2.03    -38.54     34.68 <
  -9   4   7      2.01    -15.41     30.83 <
  -8   4   7     26.56    -15.41     34.68 <
  -7   4   7      7.51     19.27     34.68 <
  -6   4   7     30.23     34.68     34.68 <
  -5   4   7      5.53      7.71     30.83 <
  -4   4   7    494.41    531.81     61.66 o
  -3   4   7     88.79    223.51     61.66 o
  -2   4   7    279.70    323.71     65.51 o
  -1   4   7      1.88     46.24     34.68 <
   0   4   7     25.24     42.39     38.54 <
   1   4   7      0.13    -26.98     26.98 <
   2   4   7      0.79     26.98     30.83 <
   3   4   7      5.54     46.24     30.83 <
   4   4   7      0.62    -11.56     34.68 <
   5   4   7      0.80     15.41     26.98 <
   6   4   7      0.39     26.98     30.83 <
   7   4   7      3.04    -11.56     30.83 <
   8   4   7      3.81      0.00     26.98 <
   9   4   7     11.12     26.98     30.83 <
  10   4   7     11.59    -11.56     26.98 <
  11   4   7     23.77     23.12     26.98 <
  12   4   7     46.89     30.83     30.83 <
  13   4   7     15.59     34.68     30.83 <
  14   4   7      5.46     42.39     30.83 <
  15   4   7    118.53    119.46     38.54 o
  16   4   7    350.76    385.37     53.95 o
  17   4   7    104.30     88.63     34.68 o
  18   4   7      4.37     23.12     30.83 <
  19   4   7     45.11     57.81     34.68 <
  20   4   7      6.73      7.71     30.83 <
  21   4   7     41.70     50.10     38.54 <
  22   4   7     35.74     11.56     38.54 <
  23   4   7     31.38      0.00     42.39 <
  24   4   7      9.90     23.12     42.39 <
  25   4   7      8.31     26.98     42.39 <
  26   4   7      7.13     -7.71     38.54 <
  27   4   7     10.65    -19.27     46.24 <
  28   4   7      6.23     26.98     46.24 <
  29   4   7     11.78    -50.10     46.24 <
 -31   5   7      2.58     -7.71     34.68 <
 -29   5   7     32.15     53.95     46.24 <
 -28   5   7     28.77    -15.41     42.39 <
 -27   5   7     43.26     26.98     42.39 <
 -26   5   7     21.75     19.27     38.54 <
 -25   5   7     57.29    -15.41     50.10 <
 -24   5   7     63.21    -53.95     46.24 <
 -23   5   7      0.21     30.83     50.10 <
 -22   5   7      0.41      0.00     46.24 <
 -21   5   7      0.02     50.10     42.39 <
 -20   5   7      0.35    -11.56     34.68 <
 -19   5   7      0.01    -30.83     50.10 <
 -18   5   7      1.15     26.98     73.22 <
 -17   5   7      5.78     23.12     65.51 <
 -16   5   7      9.75     30.83     69.37 <
 -15   5   7     20.07    -23.12     50.10 <
 -14   5   7     32.18      3.85     38.54 <
 -13   5   7     18.82    -15.41     30.83 <
 -12   5   7     27.58    -38.54     30.83 <
 -11   5   7      9.81     26.98     30.83 <
 -10   5   7      6.95     23.12     26.98 <
  -9   5   7      1.01    -15.41     26.98 <
  -8   5   7      0.19    -34.68     26.98 <
  -7   5   7      4.01     -3.85     30.83 <
  -6   5   7      0.60    -11.56     30.83 <
  -5   5   7      4.26     -3.85     26.98 <
  -4   5   7      1.26     15.41     30.83 <
  -3   5   7      2.44     11.56     23.12 <
  -2   5   7      0.22     23.12     30.83 <
  -1   5   7      3.15     15.41     34.68 <
   0   5   7      4.79      0.00     26.98 <
   1   5   7      1.73    -23.12     30.83 <
   2   5   7      1.17      0.00     26.98 <
   3   5   7      7.33    -38.54     26.98 <
   4   5   7      4.32      7.71     26.98 <
   5   5   7      3.44     11.56     30.83 <
   6   5   7      4.31     -3.85     26.98 <
   7   5   7      1.50    -53.95     26.98 <
   8   5   7      1.54     -7.71     38.54 <
   9   5   7      0.05      7.71     38.54 <
  10   5   7      2.14     34.68     46.24 <
  11   5   7      2.00    -26.98     34.68 <
  12   5   7      4.63    -38.54     38.54 <
  13   5   7     17.09     23.12     42.39 <
  14   5   7     21.16    -15.41     30.83 <
  15   5   7     69.08     61.66     30.83 <
  16   5   7     47.04     50.10     30.83 <
  17   5   7      1.04      7.71     30.83 <
  18   5   7      1.58      0.00     30.83 <
  19   5   7     14.12     -7.71     34.68 <
  20   5   7      5.67     30.83     34.68 <
  21   5   7      2.59    -11.56     34.68 <
  22   5   7     10.90    -38.54     34.68 <
  23   5   7      0.97    -57.81     34.68 <
 -23   6   7    263.77     -7.71     46.24 <
 -22   6   7     47.87     23.12     34.68 <
 -21   6   7     15.15     34.68     30.83 <
 -20   6   7      3.27      7.71     30.83 <
 -19   6   7      0.08     11.56     42.39 <
 -18   6   7      1.38    -26.98     38.54 <
 -17   6   7      0.01    -30.83     26.98 <
 -16   6   7      0.00     46.24     30.83 <
 -15   6   7      3.00     42.39     34.68 <
 -14   6   7      2.53    -30.83     26.98 <
 -13   6   7     18.57     -3.85     30.83 <
 -12   6   7     27.89    -11.56     30.83 <
 -11   6   7     32.42     11.56     30.83 <
 -10   6   7     39.53    -15.41     26.98 <
  -9   6   7     11.80     57.81     34.68 <
  -8   6   7      4.73    -42.39     26.98 <
  -7   6   7      0.82    -26.98     30.83 <
  -6   6   7      0.40    -19.27     30.83 <
  -5   6   7     12.43      3.85     30.83 <
  -4   6   7     70.03     61.66     42.39 <
  -3   6   7     13.12     15.41     34.68 <
  -2   6   7     30.95     19.27     38.54 <
  -1   6   7    138.66     69.37     42.39 <
   0   6   7    144.65    200.39     46.24 o
   1   6   7    109.32     96.34     34.68 o
   2   6   7     52.65      7.71     30.83 <
   3   6   7     15.65      7.71     26.98 <
   4   6   7      0.22     30.83     30.83 <
   5   6   7      6.39     11.56     26.98 <
   6   6   7     28.57     38.54     26.98 <
   7   6   7     32.32    -15.41     34.68 <
   8   6   7     78.71    -15.41     30.83 <
   9   6   7     74.24     26.98     34.68 <
  10   6   7    121.43     42.39     38.54 <
  11   6   7     95.12      0.00     42.39 <
  12   6   7     99.63    -30.83     34.68 <
  13   6   7     19.61    -38.54     34.68 <
  14   6   7      6.99     -7.71     42.39 <
  15   6   7      6.55      0.00     42.39 <
  16   6   7      0.23      3.85     42.39 <
 -29   0   8    129.87    250.49    169.56 <
 -28   0   8    244.80    188.83    100.20 <
 -27   0   8    104.93     -7.71     73.22 <
 -26   0   8    621.70    377.66    107.90 o
 -24   0   8   1292.35    809.28    142.59 o
 -23   0   8     84.76    146.44     77.07 <
 -22   0   8     56.70     26.98     69.37 <
 -21   0   8     20.79     30.83     69.37 <
 -20   0   8     17.41    -11.56     57.81 <
 -19   0   8      0.81      7.71     65.51 <
 -18   0   8      1.17     77.07     65.51 <
 -17   0   8      2.01     61.66     65.51 <
 -16   0   8      0.33    -26.98     46.24 <
 -15   0   8      0.06     15.41     57.81 <
 -14   0   8      0.33     38.54     57.81 <
 -13   0   8      0.32     46.24     53.95 <
 -12   0   8      1.68     19.27     57.81 <
 -11   0   8      1.56     42.39     50.10 <
 -10   0   8      0.26      0.00     53.95 <
  -9   0   8     14.47     -7.71     50.10 <
  -8   0   8      4.04     -7.71     53.95 <
  -7   0   8    236.87     38.54     57.81 <
  -6   0   8    118.79    154.15     69.37 o
  -5   0   8   1611.77    689.81    115.61 o
  -4   0   8    521.28    285.17     88.63 o
  -2   0   8     21.83     34.68     69.37 <
  -1   0   8      3.48      7.71     50.10 <
   0   0   8      3.20    -46.24     53.95 <
   1   0   8     11.88    -15.41     65.51 <
   2   0   8     15.55     77.07     57.81 <
   3   0   8     10.81     38.54     50.10 <
   4   0   8      4.13     -7.71     46.24 <
   5   0   8     12.84    -53.95     50.10 <
   6   0   8      8.10    -46.24     42.39 <
   7   0   8      0.42    -15.41     50.10 <
   8   0   8      6.81    -30.83     46.24 <
   9   0   8      5.09     15.41     50.10 <
  10   0   8      1.49     15.41     57.81 <
  11   0   8     62.84     77.07     53.95 <
  12   0   8     11.99     57.81     53.95 <
  13   0   8    184.08    196.54     69.37 o
  14   0   8     81.07     34.68     50.10 <
  15   0   8    616.71    342.98     84.78 o
  16   0   8     13.11    127.17     61.66 o
  19   0   8    344.82    323.71     88.63 o
  20   0   8    146.79    104.05     65.51 <
  21   0   8    160.78     77.07    100.20 <
 -30   1   8      0.31    -69.37    169.56 <
 -29   1   8     10.37   -127.17     80.93 <
 -28   1   8      0.87     84.78     77.07 <
 -27   1   8      7.62    -23.12     65.51 <
 -26   1   8      5.81     15.41     61.66 <
 -25   1   8     38.27     23.12     50.10 <
 -24   1   8      3.50    -46.24     42.39 <
 -23   1   8     18.05     11.56     46.24 <
 -22   1   8      3.46    -38.54     53.95 <
 -21   1   8      8.35     -3.85     50.10 <
 -20   1   8     11.33     -3.85     53.95 <
 -19   1   8      7.22    111.76     61.66 <
 -18   1   8      1.04    -50.10     50.10 <
 -17   1   8      0.10      0.00     57.81 <
 -16   1   8      0.04     15.41     46.24 <
 -15   1   8      3.32     -7.71     50.10 <
 -14   1   8      7.76    -11.56     46.24 <
 -13   1   8      0.03     57.81     50.10 <
 -12   1   8      4.55    -46.24     42.39 <
 -11   1   8      0.01     46.24     46.24 <
 -10   1   8      3.86    -77.07     42.39 <
  -9   1   8      0.38     19.27     42.39 <
  -8   1   8      1.61     69.37     46.24 <
  -7   1   8      1.09     19.27     46.24 <
  -6   1   8      6.71    -26.98     46.24 <
  -5   1   8      5.33     26.98     46.24 <
  -4   1   8     11.50     65.51     50.10 <
  -3   1   8      6.60     30.83     46.24 <
  -2   1   8      0.61     11.56     46.24 <
  -1   1   8      0.19    -46.24     42.39 <
   0   1   8     12.39    -46.24     42.39 <
   1   1   8      0.55    -57.81     46.24 <
   2   1   8      0.96      0.00     50.10 <
   3   1   8      2.57     30.83     38.54 <
   4   1   8      5.57     50.10     42.39 <
   5   1   8      0.85    -23.12     38.54 <
   6   1   8      0.09    -46.24     38.54 <
   7   1   8      0.42     19.27     42.39 <
   8   1   8      0.10     34.68     42.39 <
   9   1   8      2.45    -15.41     42.39 <
  10   1   8      0.25      0.00     42.39 <
  11   1   8      0.08    -30.83     42.39 <
  12   1   8      5.02     19.27     42.39 <
  13   1   8      5.79     38.54     46.24 <
  14   1   8      1.95      7.71     38.54 <
  15   1   8      0.01     11.56     42.39 <
  16   1   8     18.01    -42.39     42.39 <
  17   1   8     59.80    -42.39     34.68 <
  18   1   8     18.02     19.27     38.54 <
  19   1   8     75.73    -23.12     46.24 <
  20   1   8     80.95    123.32     65.51 <
  21   1   8    190.30     77.07     65.51 <
  22   1   8    141.98    -73.22     96.34 <
 -31   2   8     39.30    -42.39     80.93 <
 -30   2   8     62.84     34.68     65.51 <
 -29   2   8     95.67    -57.81     57.81 <
 -28   2   8     66.54     23.12     80.93 <
 -27   2   8     19.80      0.00     73.22 <
 -26   2   8     20.43     57.81     73.22 <
 -25   2   8    120.96     -7.71     65.51 <
 -24   2   8      2.66     73.22     65.51 <
 -23   2   8     20.01     61.66     50.10 <
 -22   2   8     49.01    -11.56     42.39 <
 -21   2   8      1.57    -34.68     42.39 <
 -20   2   8      4.37      7.71     46.24 <
 -19   2   8      5.80    -15.41     42.39 <
 -18   2   8      6.33    -11.56     38.54 <
 -17   2   8     19.42      7.71     38.54 <
 -16   2   8     15.65    -23.12     42.39 <
 -15   2   8     36.98      7.71     42.39 <
 -14   2   8     38.59     53.95     46.24 <
 -13   2   8     63.62     -3.85     38.54 <
 -12   2   8     54.40      7.71     42.39 <
 -11   2   8     60.48     57.81     38.54 <
 -10   2   8     38.74    -30.83     34.68 <
  -9   2   8     45.17     80.93     42.39 <
  -8   2   8     63.57    -15.41     34.68 <
  -7   2   8     72.65     88.63     38.54 o
  -6   2   8     62.53     69.37     38.54 <
  -5   2   8     23.24     11.56     34.68 <
  -4   2   8    100.23     46.24     42.39 <
  -3   2   8      7.98    -11.56     34.68 <
  -2   2   8      4.69     53.95     38.54 <
  -1   2   8      3.42     42.39     38.54 <
   0   2   8      9.32     -7.71     34.68 <
   1   2   8      2.29    -26.98     34.68 <
   2   2   8      1.44    -19.27     34.68 <
   3   2   8      0.94    -11.56     30.83 <
   4   2   8      6.83     26.98     34.68 <
   5   2   8     12.89    -15.41     34.68 <
   6   2   8     18.82     19.27     34.68 <
   7   2   8     19.61      7.71     34.68 <
   8   2   8     20.20    -11.56     34.68 <
   9   2   8     10.33    -11.56     34.68 <
  10   2   8      8.16    -19.27     34.68 <
  11   2   8      0.02      7.71     34.68 <
  12   2   8      5.63     23.12     34.68 <
  13   2   8     13.20     46.24     38.54 <
  14   2   8      2.63     38.54     34.68 <
  15   2   8      1.30     11.56     34.68 <
  16   2   8     79.68      7.71     42.39 <
  17   2   8      5.12     42.39     42.39 <
  18   2   8     46.69     19.27     46.24 <
  19   2   8      1.25     88.63     57.81 <
  20   2   8     21.14     77.07     53.95 <
  21   2   8     10.06    -30.83     46.24 <
  22   2   8      8.02    -23.12     53.95 <
  23   2   8      0.11     46.24     77.07 <
 -32   3   8      0.02     61.66     84.78 <
 -31   3   8      3.06    -92.49     73.22 <
 -30   3   8      6.53    -42.39     50.10 <
 -29   3   8     16.68     11.56     53.95 <
 -28   3   8      4.28    -65.51     50.10 <
 -27   3   8      8.34     42.39     50.10 <
 -26   3   8      0.66    -26.98     53.95 <
 -25   3   8     34.06     11.56     80.93 <
 -24   3   8     30.12      7.71     57.81 <
 -23   3   8      1.93      7.71     61.66 <
 -22   3   8      0.72    -19.27     57.81 <
 -21   3   8      2.24     88.63     61.66 <
 -20   3   8      1.85     19.27     50.10 <
 -19   3   8      5.88    -42.39     50.10 <
 -18   3   8      9.77      7.71     42.39 <
 -17   3   8      9.87     34.68     42.39 <
 -16   3   8      2.50    -23.12     46.24 <
 -15   3   8      3.20    -11.56     50.10 <
 -14   3   8      0.10    -84.78     42.39 <
 -13   3   8     12.12      3.85     53.95 <
 -12   3   8     13.00    -34.68     42.39 <
 -11   3   8     48.60     30.83     46.24 <
 -10   3   8     46.11    -50.10     46.24 <
  -9   3   8     43.62    -15.41     42.39 <
  -8   3   8     27.43     50.10     42.39 <
  -7   3   8     24.22     53.95     46.24 <
  -6   3   8      1.22    -38.54     42.39 <
  -5   3   8      2.26    -23.12     46.24 <
  -4   3   8     41.44     46.24     46.24 <
  -3   3   8      7.05     -3.85     42.39 <
  -2   3   8     24.32     46.24     92.49 <
  -1   3   8     17.21     26.98     42.39 <
   0   3   8     11.89     15.41     42.39 <
   1   3   8      3.68    -19.27     42.39 <
   2   3   8     21.67    -57.81     38.54 <
   3   3   8     44.53     50.10     46.24 <
   4   3   8     83.75     11.56     42.39 <
   5   3   8    110.33     88.63     46.24 <
   6   3   8    123.45     88.63     80.93 <
   7   3   8    123.66    142.59     53.95 o
   8   3   8     74.54     92.49     46.24 <
   9   3   8     81.83    -23.12     38.54 <
  10   3   8     47.38     11.56     42.39 <
  11   3   8      8.41      0.00     42.39 <
  12   3   8      1.43     53.95     42.39 <
  13   3   8     15.85      7.71     34.68 <
  14   3   8     20.13    -15.41     38.54 <
  15   3   8     90.84    -23.12     38.54 <
  16   3   8     48.25     96.34     50.10 <
  17   3   8      0.17      3.85     46.24 <
  18   3   8     18.14     69.37     42.39 <
  19   3   8     30.31     38.54     46.24 <
  20   3   8      1.21      0.00     42.39 <
  21   3   8      3.50     15.41     42.39 <
  22   3   8      1.96    -30.83     42.39 <
  23   3   8      1.93      3.85     69.37 <
  24   3   8      0.66    -38.54     77.07 <
 -29   4   8      0.76      0.00     61.66 <
 -28   4   8     17.87    -23.12     42.39 <
 -27   4   8     22.94      7.71     46.24 <
 -26   4   8    303.81    123.32    142.59 <
 -25   4   8    304.63    -80.93     50.10 <
 -24   4   8    351.34   -158.00     57.81 <
 -23   4   8    147.95    -46.24     50.10 <
 -22   4   8      0.03    -15.41     34.68 <
 -21   4   8     29.84    -30.83     46.24 <
 -20   4   8      0.85    -19.27     50.10 <
 -19   4   8      0.02      7.71     46.24 <
 -18   4   8      2.00    -42.39     50.10 <
 -17   4   8      2.66      0.00     46.24 <
 -16   4   8      7.50     19.27     42.39 <
 -15   4   8     13.15    -30.83     38.54 <
 -14   4   8      7.97     53.95     46.24 <
 -13   4   8     17.27   -107.90     38.54 <
 -12   4   8     10.70     -7.71     38.54 <
 -11   4   8      3.45      0.00     42.39 <
 -10   4   8      3.86      0.00     30.83 <
  -9   4   8      1.62     11.56     34.68 <
  -8   4   8      0.95      3.85     30.83 <
  -7   4   8     63.09    -11.56     30.83 <
  -6   4   8     15.76      0.00     34.68 <
  -5   4   8    402.75    146.44     77.07 <
  -4   4   8    114.51     53.95     38.54 <
  -3   4   8    328.81    246.64     80.93 o
  -2   4   8      0.14     19.27     34.68 <
  -1   4   8      3.03     -7.71     30.83 <
   0   4   8      3.01     -3.85     30.83 <
   1   4   8      9.71    -11.56     30.83 <
   2   4   8     14.37    -61.66     34.68 <
   3   4   8     16.53     38.54     38.54 <
   4   4   8     13.78    -46.24     34.68 <
   5   4   8     23.80    -26.98     38.54 <
   6   4   8     13.40     -7.71     42.39 <
   7   4   8      3.43    -73.22     34.68 <
   8   4   8      5.96     23.12     38.54 <
   9   4   8      0.15     42.39     38.54 <
  10   4   8      0.24    -30.83     34.68 <
  11   4   8      7.42    -23.12     34.68 <
  12   4   8      0.61     15.41     34.68 <
  13   4   8     69.96     38.54     42.39 <
  14   4   8     40.09      3.85     38.54 <
  16   4   8      1.40     92.49     61.66 <
  18   4   8    151.12    173.42     77.07 o
  19   4   8     81.55     23.12     42.39 <
  20   4   8      4.92     23.12     57.81 <
 -21   5   8      0.85     11.56     50.10 <
 -20   5   8      0.85     11.56     34.68 <
 -19   5   8      0.45     15.41     34.68 <
 -18   5   8      0.24    -23.12     38.54 <
 -17   5   8      1.64     34.68     50.10 <
 -16   5   8      0.42    -15.41     46.24 <
 -15   5   8      0.07    -42.39     38.54 <
 -14   5   8      0.01      0.00     38.54 <
 -13   5   8      9.41    -11.56     42.39 <
 -12   5   8      7.29     65.51     69.37 <
 -11   5   8     16.52      0.00     38.54 <
 -10   5   8      9.83      0.00     38.54 <
  -9   5   8     16.18      0.00     38.54 <
  -8   5   8      5.95    -26.98     34.68 <
  -7   5   8      0.15      0.00     38.54 <
  -6   5   8      5.81      0.00     38.54 <
  -5   5   8     18.90    -69.37     30.83 <
  -4   5   8     36.86      7.71     38.54 <
  -3   5   8     25.08     61.66     38.54 <
  -2   5   8     32.44    -11.56     34.68 <
  -1   5   8     33.48      3.85     34.68 <
   0   5   8     60.31     42.39     34.68 <
   1   5   8     34.48     57.81     34.68 <
   2   5   8      8.21     -3.85     30.83 <
   3   5   8      2.64     15.41     30.83 <
   4   5   8      0.55    -23.12     34.68 <
   5   5   8      2.53    -19.27     34.68 <
   6   5   8     16.43     26.98     30.83 <
   7   5   8     20.82    -15.41     34.68 <
   8   5   8     21.44    -38.54     30.83 <
   9   5   8     21.76    -42.39     30.83 <
  10   5   8      7.32    -11.56     34.68 <
 -16   1   9      4.28      7.71     80.93 <
 -15   1   9      0.04     34.68     88.63 <
 -14   1   9      2.74   -107.90     92.49 <
 -13   1   9      7.89     88.63     92.49 <
 -12   1   9      4.80    -11.56     46.24 <
 -11   1   9     13.54     53.95     53.95 <
 -10   1   9      4.89     50.10     53.95 <
  -9   1   9      2.01     11.56     50.10 <
  -8   1   9      0.55    -34.68     46.24 <
  -7   1   9      2.68     42.39     53.95 <
  -6   1   9     15.64     11.56     46.24 <
  -5   1   9     39.01    -46.24     46.24 <
  -4   1   9     58.63     15.41     50.10 <
  -3   1   9      5.90    -38.54     46.24 <
  -2   1   9      8.86     19.27     50.10 <
  -1   1   9      3.26    -61.66     46.24 <
   0   1   9      6.05      3.85     46.24 <
   1   1   9      7.01     15.41     50.10 <
   2   1   9     11.61     53.95     53.95 <
   3   1   9     19.02     88.63     65.51 <
   4   1   9     19.62      3.85     77.07 <
   5   1   9     27.06      7.71     80.93 <
   6   1   9     28.43     80.93     84.78 <
   7   1   9     18.06    -26.98     77.07 <
 -15   2   9     11.78    -77.07     50.10 <
 -14   2   9     17.59    -19.27     46.24 <
 -13   2   9      5.74     30.83     53.95 <
 -12   2   9     11.36     15.41     57.81 <
 -11   2   9      6.67     -3.85     42.39 <
 -10   2   9      1.85     11.56     50.10 <
  -9   2   9      0.03    -30.83     50.10 <
  -8   2   9      6.52     38.54     57.81 <
  -7   2   9      4.72     15.41     46.24 <
  -6   2   9      4.96     -7.71     53.95 <
  -5   2   9    979.09    146.44     77.07 <
  -4   2   9      1.08    -53.95     65.51 <
  -3   2   9    913.97    223.51     88.63 o
  -1   2   9    294.31    177.27     73.22 o
   0   2   9    151.98    161.85     69.37 o
   1   2   9    193.51    211.95     69.37 o
   2   2   9     99.14     30.83     53.95 <
   3   2   9     55.37     19.27     57.81 <
   4   2   9      7.82     19.27     53.95 <
   5   2   9      5.67      0.00     50.10 <
   6   2   9      6.14    -80.93     50.10 <
 -19   3   9      2.42     77.07     88.63 <
 -18   3   9      0.22    -61.66     80.93 <
 -17   3   9      0.72     11.56     53.95 <
 -16   3   9      0.27      0.00     46.24 <
 -15   3   9      7.42     11.56     50.10 <
 -14   3   9      1.86    -38.54     53.95 <
 -13   3   9      0.19     11.56     50.10 <
 -12   3   9      0.69     11.56     46.24 <
 -11   3   9      0.04     19.27     50.10 <
 -10   3   9      3.76     -3.85     46.24 <
  -9   3   9      1.77     42.39     50.10 <
  -8   3   9     14.05     69.37     53.95 <
  -7   3   9     35.24     42.39     42.39 <
  -6   3   9     60.84     38.54     57.81 <
  -5   3   9     79.07     38.54     53.95 <
  -4   3   9     67.10     34.68     50.10 <
  -3   3   9     14.49     34.68     50.10 <
  -2   3   9      7.91      3.85     50.10 <
  -1   3   9      1.92    -19.27     42.39 <
   0   3   9      6.42     -7.71     46.24 <
   1   3   9      1.80     69.37     46.24 <
   2   3   9      9.27    -53.95     42.39 <
   3   3   9     12.50     23.12     46.24 <
   4   3   9      9.89    -73.22     46.24 <
   5   3   9     20.18     65.51     46.24 <
   6   3   9     25.45     -7.71     42.39 <
   7   3   9     14.52     -3.85     42.39 <
   8   3   9      8.89     19.27     50.10 <
   9   3   9      5.70     53.95     73.22 <
  10   3   9      0.04    -38.54     65.51 <
