# Supplementary material for: The structure of magnesium stearate trihydrate determined from a micrometre-sized single crystal using a microfocused synchrotron X-ray beam
Source: Acta Crystallogr B Struct Sci Cryst Eng Mater. 2023 Jul 8;79(Pt 4):330–5. doi: 10.1107/S2052520623005607 (PMC10410307; doi:10.1107/S2052520623005607)
Supplement: Supplementary file 5 [file b-79-00330-sup5.zip › option1/run30_full_H_opt1.m40]

  111    1    0    1    0
    3    3
 0.161087 0.000000 0.000000 0.000000 0.000000 0.000000      100000
 0.000000 0.000000 0.000000                                 000
 0.000000 0.000000 0.000000 0.000000 0.000000 0.000000      000000
 0.000000 0.000000 0.000000 0.000000 0.000000 0.000000      000000
Mg1       4  2     1.000000 0.541680 0.147621 0.476227
 0.077256 0.062379 0.052206-0.010222-0.007925 0.005733      0111111111
O1        2  2     1.000000 0.560330 0.216702 0.670235
 0.072600 0.098230 0.054056-0.023151-0.011605-0.012515      0111111111
O2        2  2     1.000000 0.536100 0.658149 0.590814
 0.108933 0.074119 0.071580-0.020965-0.006979-0.006500      0111111111
O3        2  2     1.000000 0.573265 0.123019 0.359897
 0.064594 0.056187 0.061598 0.001195 0.001232-0.000631      0111111111
O4        2  2     1.000000 0.541420-0.082955 0.548611
 0.089596 0.071910 0.104763 0.010410-0.010048 0.040595      0111111111
C1        1  2     1.000000 0.548462 0.788932 0.617137
 0.067505 0.075661 0.062176-0.013908 0.011410-0.014278      0111111111
C2        1  2     1.000000 0.576592 0.310135 0.731931
 0.050403 0.068786 0.081635 0.006727-0.000449 0.003909      0111111111
C3        1  2     1.000000 0.572290 0.788343 0.723197
 0.068970 0.052163 0.076920 0.005824 0.004635-0.005916      0111111111
C4        1  2     1.000000 0.619964 0.834383 0.752083
 0.062458 0.065659 0.057481 0.002699-0.001279 0.004057      0111111111
C5        1  2     1.000000 0.909200 0.859332 0.893957
 0.062642 0.079424 0.065218 0.002267 0.012295-0.002765      0111111111
C6        1  2     1.000000 0.957671 0.853601 0.921291
 0.081596 0.093121 0.100209 0.003700-0.003721 0.002803      0111111111
C7        1  2     1.000000 0.623682 0.340789 0.759813
 0.048004 0.066700 0.066931 0.001019-0.000205-0.000272      0111111111
C8        1  2     1.000000 0.860925 0.860051 0.872467
 0.051927 0.071091 0.069558 0.010167-0.002409-0.004789      0111111111
C9        1  2     1.000000 0.064089 0.613106 0.178569
 0.057960 0.094146 0.073292 0.012139 0.000228-0.006199      0111111111
C10       1  2     1.000000 0.595840 0.837514 0.645791
 0.054011 0.079588 0.067079-0.003684 0.005636-0.002776      0111111111
C11       1  2     1.000000 0.933178 0.889180 0.821444
 0.063532 0.086936 0.084511 0.010714 0.006914-0.002649      0111111111
C12       1  2     1.000000 0.039642 0.648391 0.080984
 0.055004 0.094989 0.091504-0.004497-0.000092 0.007834      0111111111
C13       1  2     1.000000 0.764661 0.863955 0.825699
 0.055248 0.070091 0.073166 0.006740-0.006405-0.009533      0111111111
C14       1  2     1.000000 0.112185 0.607925 0.201888
 0.051886 0.072041 0.071230 0.002477 0.006238-0.004796      0111111111
C15       1  2     1.000000 0.671842 0.356516 0.783857
 0.060187 0.063865 0.075248 0.011255 0.002190-0.008167      0111111111
C16       1  2     1.000000 0.087862 0.641423 0.103035
 0.052583 0.083865 0.076757 0.000469 0.000752 0.004887      0111111111
C17       1  2     1.000000 0.812771 0.862237 0.849689
 0.051568 0.070247 0.068221-0.000706 0.006491-0.009184      0111111111
C18       1  2     1.000000 0.884790 0.892301 0.795368
 0.057022 0.085688 0.072989 0.005244-0.009830-0.001755      0111111111
C19       1  2     1.000000 0.716669 0.863538 0.802096
 0.059043 0.069648 0.062597-0.001701-0.001157-0.005074      0111111111
C20       1  2     1.000000 0.719582 0.364407 0.807191
 0.048500 0.059458 0.076052 0.000533 0.001709-0.010152      0111111111
C21       1  2     1.000000 0.836475 0.893943 0.774290
 0.060605 0.067218 0.065173 0.008409-0.002856-0.001406      0111111111
C22       1  2     1.000000 0.668210 0.857027 0.776980
 0.063635 0.066607 0.062998 0.005839-0.001493-0.006070      0111111111
C23       1  2     1.000000 0.160211 0.606540 0.225274
 0.056773 0.071330 0.067704 0.000862-0.001454-0.007074      0111111111
C24       1  2     1.000000 0.184164 0.638928 0.148163
 0.054137 0.070178 0.066868 0.007139-0.002993-0.002146      0111111111
C25       1  2     1.000000 0.788504 0.893907 0.750984
 0.056939 0.064075 0.072956 0.001793-0.003480-0.002309      0111111111
C26       1  2     1.000000 0.136033 0.639667 0.124495
 0.060263 0.072456 0.064704 0.006726-0.004321-0.006394      0111111111
C27       1  2     1.000000 0.767598 0.362872 0.828148
 0.068546 0.062580 0.061552-0.000896-0.007601-0.004744      0111111111
C28       1  2     1.000000 0.599553 0.352801 0.659200
 0.059865 0.071442 0.059808 0.000212-0.000296-0.013432      0111111111
C29       1  2     1.000000 0.740432 0.895261 0.727336
 0.053300 0.070143 0.072848-0.000562 0.002496-0.005358      0111111111
C30       1  2     1.000000 0.016192 0.623775 0.163001
 0.064692 0.147679 0.098430-0.009767-0.001067-0.001828      0111111111
C31       1  2     1.000000 0.791544 0.394889 0.752301
 0.057755 0.074577 0.062588 0.000843 0.010134 0.005470      0111111111
C32       1  2     1.000000 0.692066 0.893530 0.703939
 0.058132 0.068376 0.061940 0.004996 0.003025-0.003593      0111111111
C33       1  2     1.000000 0.643955 0.876639 0.678341
 0.055361 0.083277 0.059533 0.002984 0.003017 0.004827      0111111111
C34       1  2     1.000000 0.743513 0.394946 0.730525
 0.059954 0.067273 0.051648 0.004634 0.000251 0.000436      0111111111
C35       1  2     1.000000 0.695281 0.392493 0.706650
 0.059543 0.075764 0.054484 0.005004 0.011617-0.012448      0111111111
C36       1  2     1.000000 0.647212 0.379200 0.683056
 0.058581 0.075299 0.068280-0.003028 0.012139-0.001985      0111111111
H1c3      3  1     1.000000 0.574733 0.682155 0.766942
 0.079309 0.000000 0.000000 0.000000 0.000000 0.000000      0000000000
H2c3      3  1     1.000000 0.570206 0.860324 0.806298
 0.079309 0.000000 0.000000 0.000000 0.000000 0.000000      0000000000
H1c4      3  1     1.000000 0.621796 0.729355 0.798943
 0.074646 0.000000 0.000000 0.000000 0.000000 0.000000      0000000000
H2c4      3  1     1.000000 0.618131 0.906491 0.835423
 0.074646 0.000000 0.000000 0.000000 0.000000 0.000000      0000000000
H1c5      3  1     1.000000 0.909059 0.749703 0.931137
 0.082448 0.000000 0.000000 0.000000 0.000000 0.000000      0000000000
H2c5      3  1     1.000000 0.909250 0.921738 0.985252
 0.082448 0.000000 0.000000 0.000000 0.000000 0.000000      0000000000
H1c6      3  1     1.000000 0.971934 0.888764 0.870210
 0.110705 0.000000 0.000000 0.000000 0.000000 0.000000      0000000000
H2c6      3  1     1.000000 0.957366 0.911043 1.015139
 0.110705 0.000000 0.000000 0.000000 0.000000 0.000000      0000000000
H3c6      3  1     1.000000 0.958950 0.738864 0.940638
 0.110705 0.000000 0.000000 0.000000 0.000000 0.000000      0000000000
H1c7      3  1     1.000000 0.625090 0.233897 0.803211
 0.072977 0.000000 0.000000 0.000000 0.000000 0.000000      0000000000
H2c7      3  1     1.000000 0.622717 0.411009 0.845433
 0.072977 0.000000 0.000000 0.000000 0.000000 0.000000      0000000000
H1c8      3  1     1.000000 0.860926 0.749457 0.907203
 0.077516 0.000000 0.000000 0.000000 0.000000 0.000000      0000000000
H2c8      3  1     1.000000 0.861151 0.923195 0.963404
 0.077516 0.000000 0.000000 0.000000 0.000000 0.000000      0000000000
H1c9      3  1     1.000000 0.064469 0.676310 0.269528
 0.090498 0.000000 0.000000 0.000000 0.000000 0.000000      0000000000
H2c9      3  1     1.000000 0.063818 0.503154 0.214835
 0.090498 0.000000 0.000000 0.000000 0.000000 0.000000      0000000000
H1c10     3  1     1.000000 0.593498 0.944381 0.603365
 0.080226 0.000000 0.000000 0.000000 0.000000 0.000000      0000000000
H2c10     3  1     1.000000 0.597768 0.766659 0.561670
 0.080226 0.000000 0.000000 0.000000 0.000000 0.000000      0000000000
H1c11     3  1     1.000000 0.933455 0.999400 0.785882
 0.093935 0.000000 0.000000 0.000000 0.000000 0.000000      0000000000
H2c11     3  1     1.000000 0.933083 0.827289 0.729829
 0.093935 0.000000 0.000000 0.000000 0.000000 0.000000      0000000000
H1c12     3  1     1.000000 0.038822 0.580724-0.007290
 0.096999 0.000000 0.000000 0.000000 0.000000 0.000000      0000000000
H2c12     3  1     1.000000 0.040003 0.757909 0.043690
 0.096999 0.000000 0.000000 0.000000 0.000000 0.000000      0000000000
H1c13     3  1     1.000000 0.764744 0.928264 0.915874
 0.080170 0.000000 0.000000 0.000000 0.000000 0.000000      0000000000
H2c13     3  1     1.000000 0.764630 0.754427 0.863193
 0.080170 0.000000 0.000000 0.000000 0.000000 0.000000      0000000000
H1c14     3  1     1.000000 0.112165 0.497421 0.236855
 0.077983 0.000000 0.000000 0.000000 0.000000 0.000000      0000000000
H2c14     3  1     1.000000 0.112386 0.672018 0.292245
 0.077983 0.000000 0.000000 0.000000 0.000000 0.000000      0000000000
H1c15     3  1     1.000000 0.671477 0.423615 0.872032
 0.079940 0.000000 0.000000 0.000000 0.000000 0.000000      0000000000
H2c15     3  1     1.000000 0.672651 0.247431 0.822548
 0.079940 0.000000 0.000000 0.000000 0.000000 0.000000      0000000000
H1c16     3  1     1.000000 0.087610 0.576795 0.012984
 0.085581 0.000000 0.000000 0.000000 0.000000 0.000000      0000000000
H2c16     3  1     1.000000 0.088068 0.751107 0.066039
 0.085581 0.000000 0.000000 0.000000 0.000000 0.000000      0000000000
H1c17     3  1     1.000000 0.812836 0.926278 0.940018
 0.075909 0.000000 0.000000 0.000000 0.000000 0.000000      0000000000
H2c17     3  1     1.000000 0.812834 0.752135 0.885762
 0.075909 0.000000 0.000000 0.000000 0.000000 0.000000      0000000000
H1c18     3  1     1.000000 0.884618 0.828576 0.704801
 0.087277 0.000000 0.000000 0.000000 0.000000 0.000000      0000000000
H2c18     3  1     1.000000 0.884749 1.002734 0.760182
 0.087277 0.000000 0.000000 0.000000 0.000000 0.000000      0000000000
H1c19     3  1     1.000000 0.716849 0.754057 0.839795
 0.076919 0.000000 0.000000 0.000000 0.000000 0.000000      0000000000
H2c19     3  1     1.000000 0.716708 0.927152 0.892670
 0.076919 0.000000 0.000000 0.000000 0.000000 0.000000      0000000000
H1c20     3  1     1.000000 0.719521 0.431347 0.895644
 0.073827 0.000000 0.000000 0.000000 0.000000 0.000000      0000000000
H2c20     3  1     1.000000 0.719744 0.255353 0.845930
 0.073827 0.000000 0.000000 0.000000 0.000000 0.000000      0000000000
H1c21     3  1     1.000000 0.836502 1.004418 0.739248
 0.077725 0.000000 0.000000 0.000000 0.000000 0.000000      0000000000
H2c21     3  1     1.000000 0.836288 0.831216 0.683122
 0.077725 0.000000 0.000000 0.000000 0.000000 0.000000      0000000000
H1c22     3  1     1.000000 0.669086 0.749026 0.818195
 0.077735 0.000000 0.000000 0.000000 0.000000 0.000000      0000000000
H2c22     3  1     1.000000 0.667564 0.922404 0.866058
 0.077735 0.000000 0.000000 0.000000 0.000000 0.000000      0000000000
H1c23     3  1     1.000000 0.160195 0.495891 0.259852
 0.078754 0.000000 0.000000 0.000000 0.000000 0.000000      0000000000
H2c23     3  1     1.000000 0.160256 0.671338 0.315131
 0.078754 0.000000 0.000000 0.000000 0.000000 0.000000      0000000000
H1c24     3  1     1.000000 0.184029 0.575074 0.057690
 0.076996 0.000000 0.000000 0.000000 0.000000 0.000000      0000000000
H2c24     3  1     1.000000 0.184191 0.749621 0.113714
 0.076996 0.000000 0.000000 0.000000 0.000000 0.000000      0000000000
H1c25     3  1     1.000000 0.788552 1.003516 0.713703
 0.078167 0.000000 0.000000 0.000000 0.000000 0.000000      0000000000
H2c25     3  1     1.000000 0.788417 0.829635 0.660786
 0.078167 0.000000 0.000000 0.000000 0.000000 0.000000      0000000000
H1c26     3  1     1.000000 0.135944 0.574415 0.034899
 0.079591 0.000000 0.000000 0.000000 0.000000 0.000000      0000000000
H2c26     3  1     1.000000 0.136070 0.750234 0.089705
 0.079591 0.000000 0.000000 0.000000 0.000000 0.000000      0000000000
H1c27     3  1     1.000000 0.767627 0.252659 0.863916
 0.077922 0.000000 0.000000 0.000000 0.000000 0.000000      0000000000
H2c27     3  1     1.000000 0.767688 0.426375 0.918812
 0.077922 0.000000 0.000000 0.000000 0.000000 0.000000      0000000000
H1c28     3  1     1.000000 0.597894 0.460692 0.618223
 0.076788 0.000000 0.000000 0.000000 0.000000 0.000000      0000000000
H2c28     3  1     1.000000 0.600770 0.285809 0.571644
 0.076788 0.000000 0.000000 0.000000 0.000000 0.000000      0000000000
H1c29     3  1     1.000000 0.740363 1.005234 0.690926
 0.078692 0.000000 0.000000 0.000000 0.000000 0.000000      0000000000
H2c29     3  1     1.000000 0.740403 0.831538 0.636831
 0.078692 0.000000 0.000000 0.000000 0.000000 0.000000      0000000000
H1c30     3  1     1.000000 0.001615 0.653235 0.097871
 0.124830 0.000000 0.000000 0.000000 0.000000 0.000000      0000000000
H2c30     3  1     1.000000 0.014972 0.511607 0.191623
 0.124830 0.000000 0.000000 0.000000 0.000000 0.000000      0000000000
H3c30     3  1     1.000000 0.017071 0.690824 0.251688
 0.124830 0.000000 0.000000 0.000000 0.000000 0.000000      0000000000
H1c31     3  1     1.000000 0.791448 0.331451 0.661594
 0.077625 0.000000 0.000000 0.000000 0.000000 0.000000      0000000000
H2c31     3  1     1.000000 0.791601 0.505458 0.717529
 0.077625 0.000000 0.000000 0.000000 0.000000 0.000000      0000000000
H1c32     3  1     1.000000 0.691668 1.003955 0.668633
 0.075503 0.000000 0.000000 0.000000 0.000000 0.000000      0000000000
H2c32     3  1     1.000000 0.692267 0.832701 0.611869
 0.075503 0.000000 0.000000 0.000000 0.000000 0.000000      0000000000
H1c33     3  1     1.000000 0.644769 0.813405 0.588086
 0.079379 0.000000 0.000000 0.000000 0.000000 0.000000      0000000000
H2c33     3  1     1.000000 0.642783 0.985865 0.640156
 0.079379 0.000000 0.000000 0.000000 0.000000 0.000000      0000000000
H1c34     3  1     1.000000 0.743335 0.330502 0.640391
 0.071834 0.000000 0.000000 0.000000 0.000000 0.000000      0000000000
H2c34     3  1     1.000000 0.743549 0.504873 0.694043
 0.071834 0.000000 0.000000 0.000000 0.000000 0.000000      0000000000
H1c35     3  1     1.000000 0.694778 0.502961 0.671456
 0.075458 0.000000 0.000000 0.000000 0.000000 0.000000      0000000000
H2c35     3  1     1.000000 0.695477 0.326995 0.617352
 0.075458 0.000000 0.000000 0.000000 0.000000 0.000000      0000000000
H1c36     3  1     1.000000 0.647684 0.313350 0.594152
 0.080407 0.000000 0.000000 0.000000 0.000000 0.000000      0000000000
H2c36     3  1     1.000000 0.646293 0.488730 0.645504
 0.080407 0.000000 0.000000 0.000000 0.000000 0.000000      0000000000
Wat       0 1               Ow
Ow        2  2     1.000000 0.000000 0.000000 0.000000
 0.068128 0.061128 0.070403 0.002845 0.007188-0.004743      0000111111
H1w       3  1     1.000000 0.016518 0.006494 0.005463
 0.079763 0.000000 0.000000 0.000000 0.000000 0.000000      0111000000
H2w       3  1     1.000000-0.004951 0.098774 0.019575
 0.079763 0.000000 0.000000 0.000000 0.000000 0.000000      0111000000
pos#1     1  0     1.000000
    1.894   26.756   10.993 0.535303 0.387463 0.401561      0000111
pos#2     1  0     1.000000
  -53.987   19.505  165.557 0.519246 0.067136 0.284164      0111111
pos#3     1  0     1.000000
  156.052   31.278   31.425 0.507707 0.190132 0.577411      0111111
----------------------------   s.u. block   ----------------------------
 0.000527 0.000000 0.000000 0.000000 0.000000 0.000000
 0.000000 0.000000 0.000000
 0.000000 0.000000 0.000000 0.000000 0.000000 0.000000
 0.000000 0.000000 0.000000 0.000000 0.000000 0.000000
Mg1                0.000000 0.000044 0.000227 0.000241
 0.001773 0.001359 0.001463 0.001189 0.001271 0.001053
O1                 0.000000 0.000085 0.000513 0.000472
 0.003648 0.003283 0.003138 0.002733 0.002728 0.002569
O2                 0.000000 0.000089 0.000499 0.000478
 0.004311 0.003351 0.003494 0.002933 0.003025 0.002561
O3                 0.000000 0.000078 0.000434 0.000507
 0.003441 0.002583 0.003202 0.002190 0.002707 0.002270
O4                 0.000000 0.000086 0.000511 0.000544
 0.004026 0.003239 0.004176 0.002637 0.003154 0.002801
C1                 0.000000 0.000132 0.000891 0.000771
 0.005988 0.005234 0.005462 0.004360 0.004482 0.004187
C2                 0.000000 0.000140 0.000807 0.000917
 0.005635 0.004939 0.006397 0.004022 0.005019 0.004438
C3                 0.000000 0.000120 0.000626 0.000771
 0.005327 0.003956 0.005454 0.003552 0.004762 0.003462
C4                 0.000000 0.000113 0.000605 0.000705
 0.005000 0.004362 0.004727 0.003618 0.004233 0.003398
C5                 0.000000 0.000117 0.000654 0.000751
 0.005320 0.004567 0.005049 0.003985 0.004428 0.003655
C6                 0.000000 0.000121 0.000813 0.000819
 0.005934 0.005553 0.006217 0.004939 0.005472 0.004563
C7                 0.000000 0.000108 0.000606 0.000721
 0.004663 0.004390 0.004939 0.003477 0.004199 0.003449
C8                 0.000000 0.000113 0.000624 0.000737
 0.004859 0.004237 0.005092 0.003694 0.004285 0.003526
C9                 0.000000 0.000119 0.000690 0.000786
 0.005432 0.005058 0.005471 0.004135 0.004676 0.003954
C10                0.000000 0.000112 0.000648 0.000747
 0.004974 0.004821 0.005042 0.003726 0.004318 0.003678
C11                0.000000 0.000123 0.000680 0.000811
 0.005473 0.004906 0.005888 0.004152 0.004957 0.004022
C12                0.000000 0.000121 0.000711 0.000815
 0.005157 0.005354 0.005908 0.004262 0.004934 0.004217
C13                0.000000 0.000115 0.000638 0.000749
 0.004968 0.004332 0.005158 0.003781 0.004460 0.003573
C14                0.000000 0.000112 0.000626 0.000744
 0.004983 0.004342 0.005202 0.003601 0.004374 0.003498
C15                0.000000 0.000114 0.000623 0.000766
 0.005066 0.004226 0.005205 0.003702 0.004488 0.003531
C16                0.000000 0.000115 0.000662 0.000775
 0.005023 0.004717 0.005357 0.003981 0.004530 0.003854
C17                0.000000 0.000113 0.000629 0.000728
 0.004795 0.004241 0.004974 0.003710 0.004299 0.003526
C18                0.000000 0.000116 0.000660 0.000769
 0.005284 0.004844 0.005338 0.003919 0.004629 0.003777
C19                0.000000 0.000115 0.000629 0.000729
 0.005011 0.004199 0.004867 0.003718 0.004288 0.003407
C20                0.000000 0.000109 0.000610 0.000748
 0.004698 0.003969 0.005129 0.003428 0.004254 0.003363
C21                0.000000 0.000114 0.000630 0.000730
 0.005155 0.004279 0.005040 0.003601 0.004359 0.003365
C22                0.000000 0.000116 0.000622 0.000741
 0.005121 0.004239 0.004934 0.003778 0.004375 0.003431
C23                0.000000 0.000113 0.000642 0.000735
 0.005096 0.004387 0.005140 0.003597 0.004427 0.003445
C24                0.000000 0.000111 0.000629 0.000723
 0.004876 0.004264 0.004958 0.003683 0.004313 0.003503
C25                0.000000 0.000116 0.000617 0.000746
 0.005083 0.004158 0.005308 0.003572 0.004515 0.003446
C26                0.000000 0.000114 0.000627 0.000730
 0.005088 0.004375 0.004929 0.003758 0.004373 0.003521
C27                0.000000 0.000115 0.000620 0.000723
 0.005251 0.004063 0.004848 0.003717 0.004383 0.003372
C28                0.000000 0.000116 0.000638 0.000735
 0.005049 0.004428 0.004848 0.003807 0.004368 0.003451
C29                0.000000 0.000114 0.000632 0.000756
 0.004977 0.004380 0.005278 0.003610 0.004390 0.003510
C30                0.000000 0.000127 0.000981 0.000795
 0.006098 0.007280 0.006834 0.005707 0.005439 0.005284
C31                0.000000 0.000114 0.000631 0.000724
 0.005078 0.004467 0.004983 0.003655 0.004301 0.003452
C32                0.000000 0.000114 0.000622 0.000716
 0.005075 0.004197 0.005004 0.003611 0.004398 0.003344
C33                0.000000 0.000115 0.000643 0.000736
 0.005001 0.004620 0.004883 0.003799 0.004290 0.003556
C34                0.000000 0.000111 0.000609 0.000692
 0.005106 0.004216 0.004554 0.003510 0.004124 0.003186
C35                0.000000 0.000114 0.000639 0.000698
 0.005181 0.004382 0.004769 0.003696 0.004285 0.003344
C36                0.000000 0.000115 0.000643 0.000751
 0.005151 0.004495 0.005156 0.003734 0.004409 0.003532
H1c3               0.000000-0.100000-0.100000-0.100000
 0.000000 0.000000 0.000000 0.000000 0.000000 0.000000
H2c3               0.000000-0.100000-0.100000-0.100000
 0.000000 0.000000 0.000000 0.000000 0.000000 0.000000
H1c4               0.000000-0.100000-0.100000-0.100000
 0.000000 0.000000 0.000000 0.000000 0.000000 0.000000
H2c4               0.000000-0.100000-0.100000-0.100000
 0.000000 0.000000 0.000000 0.000000 0.000000 0.000000
H1c5               0.000000-0.100000-0.100000-0.100000
 0.000000 0.000000 0.000000 0.000000 0.000000 0.000000
H2c5               0.000000-0.100000-0.100000-0.100000
 0.000000 0.000000 0.000000 0.000000 0.000000 0.000000
H1c6               0.000000-0.100000-0.100000-0.100000
 0.000000 0.000000 0.000000 0.000000 0.000000 0.000000
H2c6               0.000000-0.100000-0.100000-0.100000
 0.000000 0.000000 0.000000 0.000000 0.000000 0.000000
H3c6               0.000000-0.100000-0.100000-0.100000
 0.000000 0.000000 0.000000 0.000000 0.000000 0.000000
H1c7               0.000000-0.100000-0.100000-0.100000
 0.000000 0.000000 0.000000 0.000000 0.000000 0.000000
H2c7               0.000000-0.100000-0.100000-0.100000
 0.000000 0.000000 0.000000 0.000000 0.000000 0.000000
H1c8               0.000000-0.100000-0.100000-0.100000
 0.000000 0.000000 0.000000 0.000000 0.000000 0.000000
H2c8               0.000000-0.100000-0.100000-0.100000
 0.000000 0.000000 0.000000 0.000000 0.000000 0.000000
H1c9               0.000000-0.100000-0.100000-0.100000
 0.000000 0.000000 0.000000 0.000000 0.000000 0.000000
H2c9               0.000000-0.100000-0.100000-0.100000
 0.000000 0.000000 0.000000 0.000000 0.000000 0.000000
H1c10              0.000000-0.100000-0.100000-0.100000
 0.000000 0.000000 0.000000 0.000000 0.000000 0.000000
H2c10              0.000000-0.100000-0.100000-0.100000
 0.000000 0.000000 0.000000 0.000000 0.000000 0.000000
H1c11              0.000000-0.100000-0.100000-0.100000
 0.000000 0.000000 0.000000 0.000000 0.000000 0.000000
H2c11              0.000000-0.100000-0.100000-0.100000
 0.000000 0.000000 0.000000 0.000000 0.000000 0.000000
H1c12              0.000000-0.100000-0.100000-0.100000
 0.000000 0.000000 0.000000 0.000000 0.000000 0.000000
H2c12              0.000000-0.100000-0.100000-0.100000
 0.000000 0.000000 0.000000 0.000000 0.000000 0.000000
H1c13              0.000000-0.100000-0.100000-0.100000
 0.000000 0.000000 0.000000 0.000000 0.000000 0.000000
H2c13              0.000000-0.100000-0.100000-0.100000
 0.000000 0.000000 0.000000 0.000000 0.000000 0.000000
H1c14              0.000000-0.100000-0.100000-0.100000
 0.000000 0.000000 0.000000 0.000000 0.000000 0.000000
H2c14              0.000000-0.100000-0.100000-0.100000
 0.000000 0.000000 0.000000 0.000000 0.000000 0.000000
H1c15              0.000000-0.100000-0.100000-0.100000
 0.000000 0.000000 0.000000 0.000000 0.000000 0.000000
H2c15              0.000000-0.100000-0.100000-0.100000
 0.000000 0.000000 0.000000 0.000000 0.000000 0.000000
H1c16              0.000000-0.100000-0.100000-0.100000
 0.000000 0.000000 0.000000 0.000000 0.000000 0.000000
H2c16              0.000000-0.100000-0.100000-0.100000
 0.000000 0.000000 0.000000 0.000000 0.000000 0.000000
H1c17              0.000000-0.100000-0.100000-0.100000
 0.000000 0.000000 0.000000 0.000000 0.000000 0.000000
H2c17              0.000000-0.100000-0.100000-0.100000
 0.000000 0.000000 0.000000 0.000000 0.000000 0.000000
H1c18              0.000000-0.100000-0.100000-0.100000
 0.000000 0.000000 0.000000 0.000000 0.000000 0.000000
H2c18              0.000000-0.100000-0.100000-0.100000
 0.000000 0.000000 0.000000 0.000000 0.000000 0.000000
H1c19              0.000000-0.100000-0.100000-0.100000
 0.000000 0.000000 0.000000 0.000000 0.000000 0.000000
H2c19              0.000000-0.100000-0.100000-0.100000
 0.000000 0.000000 0.000000 0.000000 0.000000 0.000000
H1c20              0.000000-0.100000-0.100000-0.100000
 0.000000 0.000000 0.000000 0.000000 0.000000 0.000000
H2c20              0.000000-0.100000-0.100000-0.100000
 0.000000 0.000000 0.000000 0.000000 0.000000 0.000000
H1c21              0.000000-0.100000-0.100000-0.100000
 0.000000 0.000000 0.000000 0.000000 0.000000 0.000000
H2c21              0.000000-0.100000-0.100000-0.100000
 0.000000 0.000000 0.000000 0.000000 0.000000 0.000000
H1c22              0.000000-0.100000-0.100000-0.100000
 0.000000 0.000000 0.000000 0.000000 0.000000 0.000000
H2c22              0.000000-0.100000-0.100000-0.100000
 0.000000 0.000000 0.000000 0.000000 0.000000 0.000000
H1c23              0.000000-0.100000-0.100000-0.100000
 0.000000 0.000000 0.000000 0.000000 0.000000 0.000000
H2c23              0.000000-0.100000-0.100000-0.100000
 0.000000 0.000000 0.000000 0.000000 0.000000 0.000000
H1c24              0.000000-0.100000-0.100000-0.100000
 0.000000 0.000000 0.000000 0.000000 0.000000 0.000000
H2c24              0.000000-0.100000-0.100000-0.100000
 0.000000 0.000000 0.000000 0.000000 0.000000 0.000000
H1c25              0.000000-0.100000-0.100000-0.100000
 0.000000 0.000000 0.000000 0.000000 0.000000 0.000000
H2c25              0.000000-0.100000-0.100000-0.100000
 0.000000 0.000000 0.000000 0.000000 0.000000 0.000000
H1c26              0.000000-0.100000-0.100000-0.100000
 0.000000 0.000000 0.000000 0.000000 0.000000 0.000000
H2c26              0.000000-0.100000-0.100000-0.100000
 0.000000 0.000000 0.000000 0.000000 0.000000 0.000000
H1c27              0.000000-0.100000-0.100000-0.100000
 0.000000 0.000000 0.000000 0.000000 0.000000 0.000000
H2c27              0.000000-0.100000-0.100000-0.100000
 0.000000 0.000000 0.000000 0.000000 0.000000 0.000000
H1c28              0.000000-0.100000-0.100000-0.100000
 0.000000 0.000000 0.000000 0.000000 0.000000 0.000000
H2c28              0.000000-0.100000-0.100000-0.100000
 0.000000 0.000000 0.000000 0.000000 0.000000 0.000000
H1c29              0.000000-0.100000-0.100000-0.100000
 0.000000 0.000000 0.000000 0.000000 0.000000 0.000000
H2c29              0.000000-0.100000-0.100000-0.100000
 0.000000 0.000000 0.000000 0.000000 0.000000 0.000000
H1c30              0.000000-0.100000-0.100000-0.100000
 0.000000 0.000000 0.000000 0.000000 0.000000 0.000000
H2c30              0.000000-0.100000-0.100000-0.100000
 0.000000 0.000000 0.000000 0.000000 0.000000 0.000000
H3c30              0.000000-0.100000-0.100000-0.100000
 0.000000 0.000000 0.000000 0.000000 0.000000 0.000000
H1c31              0.000000-0.100000-0.100000-0.100000
 0.000000 0.000000 0.000000 0.000000 0.000000 0.000000
H2c31              0.000000-0.100000-0.100000-0.100000
 0.000000 0.000000 0.000000 0.000000 0.000000 0.000000
H1c32              0.000000-0.100000-0.100000-0.100000
 0.000000 0.000000 0.000000 0.000000 0.000000 0.000000
H2c32              0.000000-0.100000-0.100000-0.100000
 0.000000 0.000000 0.000000 0.000000 0.000000 0.000000
H1c33              0.000000-0.100000-0.100000-0.100000
 0.000000 0.000000 0.000000 0.000000 0.000000 0.000000
H2c33              0.000000-0.100000-0.100000-0.100000
 0.000000 0.000000 0.000000 0.000000 0.000000 0.000000
H1c34              0.000000-0.100000-0.100000-0.100000
 0.000000 0.000000 0.000000 0.000000 0.000000 0.000000
H2c34              0.000000-0.100000-0.100000-0.100000
 0.000000 0.000000 0.000000 0.000000 0.000000 0.000000
H1c35              0.000000-0.100000-0.100000-0.100000
 0.000000 0.000000 0.000000 0.000000 0.000000 0.000000
H2c35              0.000000-0.100000-0.100000-0.100000
 0.000000 0.000000 0.000000 0.000000 0.000000 0.000000
H1c36              0.000000-0.100000-0.100000-0.100000
 0.000000 0.000000 0.000000 0.000000 0.000000 0.000000
H2c36              0.000000-0.100000-0.100000-0.100000
 0.000000 0.000000 0.000000 0.000000 0.000000 0.000000
Wat
Ow                 0.000000 0.000000 0.000000 0.000000
 0.001944 0.001753 0.001756 0.001331 0.001615 0.001434
H1w                0.000000 0.000373 0.004683 0.006305
 0.000000 0.000000 0.000000 0.000000 0.000000 0.000000
H2w                0.000000 0.000701 0.002906 0.005845
 0.000000 0.000000 0.000000 0.000000 0.000000 0.000000
pos#1              0.000000
    0.000    0.000    0.000 0.000076 0.000443 0.000517
pos#2              0.000000
    4.190    4.586    5.443 0.000086 0.000429 0.000534
pos#3              0.000000
    4.646    4.422    5.380 0.000070 0.000492 0.000492
--------------------------   Saved points   ----------------------------
    0
--------------------------   Fourier maxima   --------------------------
    1    1    1
max1      1  1     1.000000 0.550239 0.090644 0.792456      000  0  0  0
     0.30     0.22
max2      1  1     1.000000 0.497922 0.022424 0.335017      000  0  0  0
     0.27     0.21
max3      1  1     1.000000 0.565101 0.126501 0.851447      000  0  0  0
     0.29     0.19
max4      1  1     1.000000 0.525577 0.021348 0.958348      000  0  0  0
     0.24     0.18
max5      1  1     1.000000 0.507868 0.035092 0.237910      000  0  0  0
     0.27     0.17
max6      1  1     1.000000 0.997349 0.028887 0.981716      000  0  0  0
     0.24     0.17
max7      1  1     1.000000 0.502957 0.116763 0.731659      000  0  0  0
     0.32     0.17
max8      1  1     1.000000 0.468419-0.000103 0.795456      000  0  0  0
     0.25     0.16
max9      1  1     1.000000 0.525067 0.103816 0.832871      000  0  0  0
     0.29     0.16
max10     1  1     1.000000 0.543690 0.061498 0.276967      000  0  0  0
     0.25     0.15
--------------------------   Fourier minima   --------------------------
    1    1    1
min1      1  1     1.000000 0.552704 0.046978 0.514804      000  0  0  0
     0.31     0.17
min2      1  1     1.000000 0.532212 0.025717 0.457428      000  0  0  0
     0.36     0.17
min3      1  1     1.000000 0.536542 0.159265 0.337785      000  0  0  0
     0.35     0.16
min4      1  1     1.000000 0.546497 0.115127 0.625697      000  0  0  0
     0.35     0.16
min5      1  1     1.000000 0.804149 0.235186 0.271408      000  0  0  0
     0.36     0.15
min6      1  1     1.000000 0.469461 0.091008 0.430719      000  0  0  0
     0.34     0.15
min7      1  1     1.000000 0.460617 0.189180 0.490557      000  0  0  0
     0.27     0.14
min8      1  1     1.000000 0.503793 0.140730 0.066796      000  0  0  0
     0.25     0.14
min9      1  1     1.000000 0.200122 0.223838 0.241803      000  0  0  0
     0.28     0.14
min10     1  1     1.000000 0.549218 0.207035 0.982298      000  0  0  0
     0.32     0.14
------------------------------------------------------------------------
