# Supplementary material for: The structure of magnesium stearate trihydrate determined from a micrometre-sized single crystal using a microfocused synchrotron X-ray beam
Source: Acta Crystallogr B Struct Sci Cryst Eng Mater. 2023 Jul 8;79(Pt 4):330–5. doi: 10.1107/S2052520623005607 (PMC10410307; doi:10.1107/S2052520623005607)
Supplement: Supplementary file 5 [file b-79-00330-sup5.zip › option1/run30_full_H_opt1.m50]

Version Jana2006
title
cell 53.1859 8.219 8.891 90 94.6908 90
esdcell 0 0 0 0 0 0
spgroup P21/c 14 22
lattice P
symmetry x y z
symmetry -x y+1/2 -z+1/2
symmetry -x -y -z
symmetry x -y+1/2 z+1/2
unitsnumb 4
atlist C36 O7 H76 Mg
formtab -62
atom C atradius 0.77 color 128073041
atom O atradius 0.74 color 254003000
atom H atradius 0.46 color 255204204
atom Mg atradius 1.6 color 251123021
roundmethod 1
end
*******************************************************************************
contour
end contour
dist
  angles 1
end dist
fourier
  maptype 6
end fourier
refine
  cycles 1000 autkeys 0 convchck 0 keydynam 0 damp 0.1 corr 0.6 siglevel 2
  uisolim 0
  distfix = 0.005 Ow H1w; Ow H2w;
  anglefix 104.4 0.005 H1w Ow H2w;
  keep hydro tetrahed C3 2 2 C1 C10 0.96 H1c3 H2c3
  keep ADP riding C3 1.2 H1c3 H2c3
  keep hydro tetrahed C4 2 2 C10 C33 0.96 H1c4 H2c4
  keep ADP riding C4 1.2 H1c4 H2c4
  keep hydro tetrahed C5 2 2 C18 C11 0.96 H1c5 H2c5
  keep ADP riding C5 1.2 H1c5 H2c5
  keep hydro tetrahed C6 1 3 C11 0.96 H1c6 H2c6 H3c6
  keep ADP riding C6 1.2 H1c6 H2c6 H3c6
  keep hydro tetrahed C7 2 2 C28 C36 0.96 H1c7 H2c7
  keep ADP riding C7 1.2 H1c7 H2c7
  keep hydro tetrahed C8 2 2 C21 C18 0.96 H1c8 H2c8
  keep ADP riding C8 1.2 H1c8 H2c8
  keep hydro tetrahed C9 2 2 C16 C12 0.96 H1c9 H2c9
  keep ADP riding C9 1.2 H1c9 H2c9
  keep hydro tetrahed C10 2 2 C3 C4 0.96 H1c10 H2c10
  keep ADP riding C10 1.2 H1c10 H2c10
  keep hydro tetrahed C11 2 2 C5 C6 0.96 H1c11 H2c11
  keep ADP riding C11 1.2 H1c11 H2c11
  keep hydro tetrahed C12 2 2 C9 C30 0.96 H1c12 H2c12
  keep ADP riding C12 1.2 H1c12 H2c12
  keep hydro tetrahed C13 2 2 C25 C29 0.96 H1c13 H2c13
  keep ADP riding C13 1.2 H1c13 H2c13
  keep hydro tetrahed C14 2 2 C16 C26 0.96 H1c14 H2c14
  keep ADP riding C14 1.2 H1c14 H2c14
  keep hydro tetrahed C15 2 2 C35 C36 0.96 H1c15 H2c15
  keep ADP riding C15 1.2 H1c15 H2c15
  keep hydro tetrahed C16 2 2 C14 C9 0.96 H1c16 H2c16
  keep ADP riding C16 1.2 H1c16 H2c16
  keep hydro tetrahed C17 2 2 C21 C25 0.96 H1c17 H2c17
  keep ADP riding C17 1.2 H1c17 H2c17
  keep hydro tetrahed C18 2 2 C5 C8 0.96 H1c18 H2c18
  keep ADP riding C18 1.2 H1c18 H2c18
  keep hydro tetrahed C19 2 2 C32 C29 0.96 H1c19 H2c19
  keep ADP riding C19 1.2 H1c19 H2c19
  keep hydro tetrahed C20 2 2 C34 C35 0.96 H1c20 H2c20
  keep ADP riding C20 1.2 H1c20 H2c20
  keep hydro tetrahed C21 2 2 C17 C8 0.96 H1c21 H2c21
  keep ADP riding C21 1.2 H1c21 H2c21
  keep hydro tetrahed C22 2 2 C33 C32 0.96 H1c22 H2c22
  keep ADP riding C22 1.2 H1c22 H2c22
  keep hydro tetrahed C23 2 2 C26 C24 0.96 H1c23 H2c23
  keep ADP riding C23 1.2 H1c23 H2c23
  keep hydro tetrahed C24 2 2 C31#s3t1,1,1 C23 0.96 H1c24 H2c24
  keep ADP riding C24 1.2 H1c24 H2c24
  keep hydro tetrahed C25 2 2 C13 C17 0.96 H1c25 H2c25
  keep ADP riding C25 1.2 H1c25 H2c25
  keep hydro tetrahed C26 2 2 C23 C14 0.96 H1c26 H2c26
  keep ADP riding C26 1.2 H1c26 H2c26
  keep hydro tetrahed C27 2 2 C34 C31 0.96 H1c27 H2c27
  keep ADP riding C27 1.2 H1c27 H2c27
  keep hydro tetrahed C28 2 2 C2 C7 0.96 H1c28 H2c28
  keep ADP riding C28 1.2 H1c28 H2c28
  keep hydro tetrahed C29 2 2 C19 C13 0.96 H1c29 H2c29
  keep ADP riding C29 1.2 H1c29 H2c29
  keep hydro tetrahed C30 1 3 C12 0.96 H1c30 H2c30 H3c30
  keep ADP riding C30 1.2 H1c30 H2c30 H3c30
  keep hydro tetrahed C31 2 2 C24#s3t1,1,1 C27 0.96 H1c31 H2c31
  keep ADP riding C31 1.2 H1c31 H2c31
  keep hydro tetrahed C32 2 2 C22 C19 0.96 H1c32 H2c32
  keep ADP riding C32 1.2 H1c32 H2c32
  keep hydro tetrahed C33 2 2 C22 C4 0.96 H1c33 H2c33
  keep ADP riding C33 1.2 H1c33 H2c33
  keep hydro tetrahed C34 2 2 C27 C20 0.96 H1c34 H2c34
  keep ADP riding C34 1.2 H1c34 H2c34
  keep hydro tetrahed C35 2 2 C15 C20 0.96 H1c35 H2c35
  keep ADP riding C35 1.2 H1c35 H2c35
  keep hydro tetrahed C36 2 2 C15 C7 0.96 H1c36 H2c36
  keep ADP riding C36 1.2 H1c36 H2c36
  keep ADP riding Ow 1.2 H1w H2w
end refine
