# Supplementary material for: The structure of magnesium stearate trihydrate determined from a micrometre-sized single crystal using a microfocused synchrotron X-ray beam
Source: Acta Crystallogr B Struct Sci Cryst Eng Mater. 2023 Jul 8;79(Pt 4):330–5. doi: 10.1107/S2052520623005607 (PMC10410307; doi:10.1107/S2052520623005607)
Supplement: Supplementary file 5 [file b-79-00330-sup5.zip › option1/run30_full_H_opt1.m80]

   0   0   0   1 0.14400E+04 0.14400E+04 0.14400E+04 0.14400E+04 0.00000E+00 0.14400E+04 0.00000E+00 0.14400E+04 0.00000E+00 0.14400E+04 0.00000E+00 0.00000E+00 0.00000E+00
   2   0   0   1 0.74806E+02 0.74806E+02 0.83649E+02 0.83649E+02 0.00000E+00 0.00000E+00 0.00000E+00 0.00000E+00 0.00000E+00 0.00000E+00 0.00000E+00 0.23995E+01 0.23995E+01
   3   0   0   1 0.11279E+03 0.11279E+03 0.12566E+03-0.12566E+03 0.00000E+00 0.00000E+00 0.00000E+00 0.00000E+00 0.00000E+00 0.00000E+00 0.00000E+00 0.36362E+01 0.36362E+01
   4   0   0   1 0.20351E+02 0.20351E+02 0.19577E+02 0.19577E+02 0.00000E+00 0.00000E+00 0.00000E+00 0.00000E+00 0.00000E+00 0.00000E+00 0.00000E+00 0.77646E+00 0.77646E+00
   5   0   0   1 0.44183E+02 0.44183E+02 0.47729E+02-0.47729E+02 0.00000E+00 0.00000E+00 0.00000E+00 0.00000E+00 0.00000E+00 0.00000E+00 0.00000E+00 0.14598E+01 0.14598E+01
   6   0   0   1 0.42445E+02 0.42445E+02 0.47896E+02-0.47896E+02 0.00000E+00 0.00000E+00 0.00000E+00 0.00000E+00 0.00000E+00 0.00000E+00 0.00000E+00 0.14259E+01 0.14259E+01
   7   0   0   1 0.17897E+02 0.17897E+02 0.17200E+02 0.17200E+02 0.00000E+00 0.00000E+00 0.00000E+00 0.00000E+00 0.00000E+00 0.00000E+00 0.00000E+00 0.87544E+00 0.87544E+00
   8   0   0   1 0.78572E+02 0.78572E+02 0.87036E+02-0.87036E+02 0.00000E+00 0.00000E+00 0.00000E+00 0.00000E+00 0.00000E+00 0.00000E+00 0.00000E+00 0.25460E+01 0.25460E+01
   9   0   0   1 0.44990E+02 0.44990E+02 0.48247E+02 0.48247E+02 0.00000E+00 0.00000E+00 0.00000E+00 0.00000E+00 0.00000E+00 0.00000E+00 0.00000E+00 0.15579E+01 0.15579E+01
  10   0   0   1 0.82584E+02 0.82584E+02 0.90979E+02-0.90979E+02 0.00000E+00 0.00000E+00 0.00000E+00 0.00000E+00 0.00000E+00 0.00000E+00 0.00000E+00 0.27101E+01 0.27101E+01
  11   0   0   1 0.47799E+02 0.47799E+02 0.48924E+02 0.48924E+02 0.00000E+00 0.00000E+00 0.00000E+00 0.00000E+00 0.00000E+00 0.00000E+00 0.00000E+00 0.16734E+01 0.16734E+01
  12   0   0   1 0.65227E+02 0.65227E+02 0.71251E+02-0.71251E+02 0.00000E+00 0.00000E+00 0.00000E+00 0.00000E+00 0.00000E+00 0.00000E+00 0.00000E+00 0.21883E+01 0.21883E+01
  13   0   0   1 0.34208E+02 0.34208E+02 0.34141E+02 0.34141E+02 0.00000E+00 0.00000E+00 0.00000E+00 0.00000E+00 0.00000E+00 0.00000E+00 0.00000E+00 0.13858E+01 0.13858E+01
  14   0   0   1 0.45311E+02 0.45311E+02 0.47384E+02-0.47384E+02 0.00000E+00 0.00000E+00 0.00000E+00 0.00000E+00 0.00000E+00 0.00000E+00 0.00000E+00 0.16713E+01 0.16713E+01
  15   0   0   1 0.22045E+02 0.22045E+02 0.21362E+02 0.21362E+02 0.00000E+00 0.00000E+00 0.00000E+00 0.00000E+00 0.00000E+00 0.00000E+00 0.00000E+00 0.13201E+01 0.13201E+01
  16   0   0   1 0.25616E+02 0.25616E+02 0.26721E+02-0.26721E+02 0.00000E+00 0.00000E+00 0.00000E+00 0.00000E+00 0.00000E+00 0.00000E+00 0.00000E+00 0.12981E+01 0.12981E+01
  17   0   0   1 0.15379E+02 0.15379E+02 0.13374E+02 0.13374E+02 0.00000E+00 0.00000E+00 0.00000E+00 0.00000E+00 0.00000E+00 0.00000E+00 0.00000E+00 0.15038E+01 0.15038E+01
  18   0   0   1 0.17627E+02 0.17627E+02 0.17844E+02-0.17844E+02 0.00000E+00 0.00000E+00 0.00000E+00 0.00000E+00 0.00000E+00 0.00000E+00 0.00000E+00 0.13206E+01 0.13206E+01
  19   0   0   1 0.58977E+01 0.58977E+01 0.76718E+01 0.76718E+01 0.00000E+00 0.00000E+00 0.00000E+00 0.00000E+00 0.00000E+00 0.00000E+00 0.00000E+00 0.29452E+01 0.29452E+01
  21   0   0   1 0.93100E+01 0.93100E+01 0.14293E+02-0.14293E+02 0.00000E+00 0.00000E+00 0.00000E+00 0.00000E+00 0.00000E+00 0.00000E+00 0.00000E+00 0.20488E+01 0.20488E+01
  22   0   0   1 0.27332E+02 0.27332E+02 0.28715E+02 0.28715E+02 0.00000E+00 0.00000E+00 0.00000E+00 0.00000E+00 0.00000E+00 0.00000E+00 0.00000E+00 0.13601E+01 0.13601E+01
  23   0   0   1 0.29265E+02 0.29265E+02 0.29833E+02-0.29833E+02 0.00000E+00 0.00000E+00 0.00000E+00 0.00000E+00 0.00000E+00 0.00000E+00 0.00000E+00 0.14053E+01 0.14053E+01
  24   0   0   1 0.42073E+02 0.42073E+02 0.43694E+02 0.43694E+02 0.00000E+00 0.00000E+00 0.00000E+00 0.00000E+00 0.00000E+00 0.00000E+00 0.00000E+00 0.16499E+01 0.16499E+01
  25   0   0   1 0.41004E+02 0.41004E+02 0.42522E+02-0.42522E+02 0.00000E+00 0.00000E+00 0.00000E+00 0.00000E+00 0.00000E+00 0.00000E+00 0.00000E+00 0.16418E+01 0.16418E+01
  26   0   0   1 0.49515E+02 0.49515E+02 0.53025E+02 0.53025E+02 0.00000E+00 0.00000E+00 0.00000E+00 0.00000E+00 0.00000E+00 0.00000E+00 0.00000E+00 0.18501E+01 0.18501E+01
  27   0   0   1 0.42943E+02 0.42943E+02 0.45639E+02-0.45639E+02 0.00000E+00 0.00000E+00 0.00000E+00 0.00000E+00 0.00000E+00 0.00000E+00 0.00000E+00 0.17079E+01 0.17079E+01
  28   0   0   1 0.42480E+02 0.42480E+02 0.46439E+02 0.46439E+02 0.00000E+00 0.00000E+00 0.00000E+00 0.00000E+00 0.00000E+00 0.00000E+00 0.00000E+00 0.17252E+01 0.17252E+01
  29   0   0   1 0.26948E+02 0.26948E+02 0.28690E+02-0.28690E+02 0.00000E+00 0.00000E+00 0.00000E+00 0.00000E+00 0.00000E+00 0.00000E+00 0.00000E+00 0.14496E+01 0.14496E+01
  30   0   0   1 0.14641E+02 0.14641E+02 0.17725E+02 0.17725E+02 0.00000E+00 0.00000E+00 0.00000E+00 0.00000E+00 0.00000E+00 0.00000E+00 0.00000E+00 0.15808E+01 0.15808E+01
  31   0   0   1 0.14436E-01 0.14436E-01 0.54765E+01-0.54765E+01 0.00000E+00 0.00000E+00 0.00000E+00 0.00000E+00 0.00000E+00 0.00000E+00 0.00000E+00 0.15687E+02 0.15687E+02
  32   0   0   1 0.12029E+02 0.12029E+02 0.74149E+01-0.74149E+01 0.00000E+00 0.00000E+00 0.00000E+00 0.00000E+00 0.00000E+00 0.00000E+00 0.00000E+00 0.30276E+01 0.30276E+01
  33   0   0   1 0.22176E+02 0.22176E+02 0.18591E+02 0.18591E+02 0.00000E+00 0.00000E+00 0.00000E+00 0.00000E+00 0.00000E+00 0.00000E+00 0.00000E+00 0.18284E+01 0.18284E+01
  34   0   0   1 0.38595E+02 0.38595E+02 0.33246E+02-0.33246E+02 0.00000E+00 0.00000E+00 0.00000E+00 0.00000E+00 0.00000E+00 0.00000E+00 0.00000E+00 0.16370E+01 0.16370E+01
  35   0   0   1 0.37065E+02 0.37065E+02 0.31459E+02 0.31459E+02 0.00000E+00 0.00000E+00 0.00000E+00 0.00000E+00 0.00000E+00 0.00000E+00 0.00000E+00 0.16464E+01 0.16464E+01
  36   0   0   1 0.52021E+02 0.52021E+02 0.45366E+02-0.45366E+02 0.00000E+00 0.00000E+00 0.00000E+00 0.00000E+00 0.00000E+00 0.00000E+00 0.00000E+00 0.19880E+01 0.19880E+01
  37   0   0   1 0.32555E+02 0.32555E+02 0.28265E+02 0.28265E+02 0.00000E+00 0.00000E+00 0.00000E+00 0.00000E+00 0.00000E+00 0.00000E+00 0.00000E+00 0.16228E+01 0.16228E+01
  38   0   0   1 0.56110E+02 0.56110E+02 0.50944E+02-0.50944E+02 0.00000E+00 0.00000E+00 0.00000E+00 0.00000E+00 0.00000E+00 0.00000E+00 0.00000E+00 0.19642E+01 0.19642E+01
  39   0   0   1 0.11341E+02 0.11341E+02 0.81685E+01 0.81685E+01 0.00000E+00 0.00000E+00 0.00000E+00 0.00000E+00 0.00000E+00 0.00000E+00 0.00000E+00 0.33685E+01 0.33685E+01
  40   0   0   1 0.67160E+02 0.67160E+02 0.61943E+02-0.61943E+02 0.00000E+00 0.00000E+00 0.00000E+00 0.00000E+00 0.00000E+00 0.00000E+00 0.00000E+00 0.22490E+01 0.22490E+01
  41   0   0   1 0.12761E+03 0.12761E+03 0.10551E+03-0.10551E+03 0.00000E+00 0.00000E+00 0.00000E+00 0.00000E+00 0.00000E+00 0.00000E+00 0.00000E+00 0.42388E+01 0.42388E+01
  42   0   0   1 0.50817E+02 0.50817E+02 0.47910E+02 0.47910E+02 0.00000E+00 0.00000E+00 0.00000E+00 0.00000E+00 0.00000E+00 0.00000E+00 0.00000E+00 0.21806E+01 0.21806E+01
  43   0   0   1 0.71350E+02 0.71350E+02 0.64794E+02 0.64794E+02 0.00000E+00 0.00000E+00 0.00000E+00 0.00000E+00 0.00000E+00 0.00000E+00 0.00000E+00 0.24258E+01 0.24258E+01
  44   0   0   1 0.16747E-01 0.16747E-01 0.36021E+01-0.36021E+01 0.00000E+00 0.00000E+00 0.00000E+00 0.00000E+00 0.00000E+00 0.00000E+00 0.00000E+00 0.25187E+02 0.25187E+02
  45   0   0   1 0.18611E+02 0.18611E+02 0.20283E+02 0.20283E+02 0.00000E+00 0.00000E+00 0.00000E+00 0.00000E+00 0.00000E+00 0.00000E+00 0.00000E+00 0.29030E+01 0.29030E+01
  46   0   0   1 0.75530E+01 0.75530E+01 0.24840E+01 0.24840E+01 0.00000E+00 0.00000E+00 0.00000E+00 0.00000E+00 0.00000E+00 0.00000E+00 0.00000E+00 0.55749E+01 0.55749E+01
  47   0   0   1 0.59343E+01 0.59343E+01 0.31265E+01 0.31265E+01 0.00000E+00 0.00000E+00 0.00000E+00 0.00000E+00 0.00000E+00 0.00000E+00 0.00000E+00 0.68703E+01 0.68703E+01
  48   0   0   1 0.14213E+02 0.14213E+02 0.85442E+01 0.85442E+01 0.00000E+00 0.00000E+00 0.00000E+00 0.00000E+00 0.00000E+00 0.00000E+00 0.00000E+00 0.33736E+01 0.33736E+01
  49   0   0   1 0.87001E+01 0.87001E+01 0.76221E+01-0.76221E+01 0.00000E+00 0.00000E+00 0.00000E+00 0.00000E+00 0.00000E+00 0.00000E+00 0.00000E+00 0.43903E+01 0.43903E+01
  50   0   0   1 0.13648E+02 0.13648E+02 0.13812E+02 0.13812E+02 0.00000E+00 0.00000E+00 0.00000E+00 0.00000E+00 0.00000E+00 0.00000E+00 0.00000E+00 0.32280E+01 0.32280E+01
  51   0   0   1 0.93340E+01 0.93340E+01 0.10549E+02-0.10549E+02 0.00000E+00 0.00000E+00 0.00000E+00 0.00000E+00 0.00000E+00 0.00000E+00 0.00000E+00 0.45036E+01 0.45036E+01
  52   0   0   1 0.16353E+02 0.16353E+02 0.99143E+01 0.99143E+01 0.00000E+00 0.00000E+00 0.00000E+00 0.00000E+00 0.00000E+00 0.00000E+00 0.00000E+00 0.27032E+01 0.27032E+01
  53   0   0   1 0.15154E+02 0.15154E+02 0.65570E+01-0.65570E+01 0.00000E+00 0.00000E+00 0.00000E+00 0.00000E+00 0.00000E+00 0.00000E+00 0.00000E+00 0.40577E+01 0.40577E+01
   1   1   0   1 0.20882E+02 0.20882E+02 0.18601E+02 0.18601E+02 0.00000E+00 0.00000E+00 0.00000E+00 0.00000E+00 0.00000E+00 0.00000E+00 0.00000E+00 0.50518E+00 0.50518E+00
   2   1   0   1 0.27898E+02 0.27898E+02 0.25419E+02-0.25419E+02 0.00000E+00 0.00000E+00 0.00000E+00 0.00000E+00 0.00000E+00 0.00000E+00 0.00000E+00 0.61714E+00 0.61714E+00
   3   1   0   1 0.46504E+02 0.46504E+02 0.44994E+02 0.44994E+02 0.00000E+00 0.00000E+00 0.00000E+00 0.00000E+00 0.00000E+00 0.00000E+00 0.00000E+00 0.11322E+01 0.11322E+01
   4   1   0   1 0.36191E+02 0.36191E+02 0.34633E+02-0.34633E+02 0.00000E+00 0.00000E+00 0.00000E+00 0.00000E+00 0.00000E+00 0.00000E+00 0.00000E+00 0.82552E+00 0.82552E+00
   5   1   0   1 0.51773E+02 0.51773E+02 0.51323E+02 0.51323E+02 0.00000E+00 0.00000E+00 0.00000E+00 0.00000E+00 0.00000E+00 0.00000E+00 0.00000E+00 0.11604E+01 0.11604E+01
   6   1   0   1 0.26563E+02 0.26563E+02 0.26628E+02-0.26628E+02 0.00000E+00 0.00000E+00 0.00000E+00 0.00000E+00 0.00000E+00 0.00000E+00 0.00000E+00 0.70087E+00 0.70087E+00
   7   1   0   1 0.36109E+02 0.36109E+02 0.38703E+02 0.38703E+02 0.00000E+00 0.00000E+00 0.00000E+00 0.00000E+00 0.00000E+00 0.00000E+00 0.00000E+00 0.92355E+00 0.92355E+00
   8   1   0   1 0.18318E+01 0.18318E+01 0.36812E+01-0.36812E+01 0.00000E+00 0.00000E+00 0.00000E+00 0.00000E+00 0.00000E+00 0.00000E+00 0.00000E+00 0.39230E+01 0.39230E+01
   9   1   0   1 0.18101E+02 0.18101E+02 0.18663E+02 0.18663E+02 0.00000E+00 0.00000E+00 0.00000E+00 0.00000E+00 0.00000E+00 0.00000E+00 0.00000E+00 0.66063E+00 0.66063E+00
  10   1   0   1 0.14462E+02 0.14462E+02 0.14162E+02 0.14162E+02 0.00000E+00 0.00000E+00 0.00000E+00 0.00000E+00 0.00000E+00 0.00000E+00 0.00000E+00 0.81430E+00 0.81430E+00
  11   1   0   1 0.89746E+01 0.89746E+01 0.10538E+02 0.10538E+02 0.00000E+00 0.00000E+00 0.00000E+00 0.00000E+00 0.00000E+00 0.00000E+00 0.00000E+00 0.10747E+01 0.10747E+01
  12   1   0   1 0.13851E+02 0.13851E+02 0.14929E+02 0.14929E+02 0.00000E+00 0.00000E+00 0.00000E+00 0.00000E+00 0.00000E+00 0.00000E+00 0.00000E+00 0.84435E+00 0.84435E+00
  13   1   0   1 0.16210E+02 0.16210E+02 0.17233E+02 0.17233E+02 0.00000E+00 0.00000E+00 0.00000E+00 0.00000E+00 0.00000E+00 0.00000E+00 0.00000E+00 0.84878E+00 0.84878E+00
  14   1   0   1 0.69922E-01 0.69922E-01 0.23532E+01 0.23532E+01 0.00000E+00 0.00000E+00 0.00000E+00 0.00000E+00 0.00000E+00 0.00000E+00 0.00000E+00 0.16262E+02 0.16262E+02
  15   1   0   1 0.33224E+02 0.33224E+02 0.33606E+02 0.33606E+02 0.00000E+00 0.00000E+00 0.00000E+00 0.00000E+00 0.00000E+00 0.00000E+00 0.00000E+00 0.98619E+00 0.98619E+00
  16   1   0   1 0.18033E+02 0.18033E+02 0.16897E+02-0.16897E+02 0.00000E+00 0.00000E+00 0.00000E+00 0.00000E+00 0.00000E+00 0.00000E+00 0.00000E+00 0.87544E+00 0.87544E+00
  17   1   0   1 0.44432E+02 0.44432E+02 0.46517E+02 0.46517E+02 0.00000E+00 0.00000E+00 0.00000E+00 0.00000E+00 0.00000E+00 0.00000E+00 0.00000E+00 0.11719E+01 0.11719E+01
  18   1   0   1 0.24857E+02 0.24857E+02 0.25495E+02-0.25495E+02 0.00000E+00 0.00000E+00 0.00000E+00 0.00000E+00 0.00000E+00 0.00000E+00 0.00000E+00 0.88896E+00 0.88896E+00
  19   1   0   1 0.43369E+02 0.43369E+02 0.44543E+02 0.44543E+02 0.00000E+00 0.00000E+00 0.00000E+00 0.00000E+00 0.00000E+00 0.00000E+00 0.00000E+00 0.11925E+01 0.11925E+01
  20   1   0   1 0.16091E+02 0.16091E+02 0.14810E+02-0.14810E+02 0.00000E+00 0.00000E+00 0.00000E+00 0.00000E+00 0.00000E+00 0.00000E+00 0.00000E+00 0.97267E+00 0.97267E+00
  21   1   0   1 0.20969E+02 0.20969E+02 0.20586E+02 0.20586E+02 0.00000E+00 0.00000E+00 0.00000E+00 0.00000E+00 0.00000E+00 0.00000E+00 0.00000E+00 0.94289E+00 0.94289E+00
  22   1   0   1 0.11457E+02 0.11457E+02 0.10043E+02-0.10043E+02 0.00000E+00 0.00000E+00 0.00000E+00 0.00000E+00 0.00000E+00 0.00000E+00 0.00000E+00 0.11839E+01 0.11839E+01
  23   1   0   1 0.12097E+02 0.12097E+02 0.11898E+02 0.11898E+02 0.00000E+00 0.00000E+00 0.00000E+00 0.00000E+00 0.00000E+00 0.00000E+00 0.00000E+00 0.11211E+01 0.11211E+01
  24   1   0   1 0.13083E-01 0.13083E-01 0.13097E+01-0.13097E+01 0.00000E+00 0.00000E+00 0.00000E+00 0.00000E+00 0.00000E+00 0.00000E+00 0.00000E+00 0.22382E+02 0.22382E+02
  25   1   0   1 0.42818E-01 0.42818E-01 0.52393E+01 0.52393E+01 0.00000E+00 0.00000E+00 0.00000E+00 0.00000E+00 0.00000E+00 0.00000E+00 0.00000E+00 0.19034E+02 0.19034E+02
  26   1   0   1 0.63331E-01 0.63331E-01 0.51626E+00 0.51626E+00 0.00000E+00 0.00000E+00 0.00000E+00 0.00000E+00 0.00000E+00 0.00000E+00 0.00000E+00 0.19741E+02 0.19741E+02
  27   1   0   1 0.72696E+01 0.72696E+01 0.70108E+01 0.70108E+01 0.00000E+00 0.00000E+00 0.00000E+00 0.00000E+00 0.00000E+00 0.00000E+00 0.00000E+00 0.18377E+01 0.18377E+01
  28   1   0   1 0.69858E+01 0.69858E+01 0.58908E+01-0.58908E+01 0.00000E+00 0.00000E+00 0.00000E+00 0.00000E+00 0.00000E+00 0.00000E+00 0.00000E+00 0.19068E+01 0.19068E+01
  29   1   0   1 0.10993E+02 0.10993E+02 0.12982E+02 0.12982E+02 0.00000E+00 0.00000E+00 0.00000E+00 0.00000E+00 0.00000E+00 0.00000E+00 0.00000E+00 0.13925E+01 0.13925E+01
  30   1   0   1 0.10986E+02 0.10986E+02 0.13866E+02-0.13866E+02 0.00000E+00 0.00000E+00 0.00000E+00 0.00000E+00 0.00000E+00 0.00000E+00 0.00000E+00 0.15655E+01 0.15655E+01
  31   1   0   1 0.14703E+02 0.14703E+02 0.14846E+02 0.14846E+02 0.00000E+00 0.00000E+00 0.00000E+00 0.00000E+00 0.00000E+00 0.00000E+00 0.00000E+00 0.13085E+01 0.13085E+01
  32   1   0   1 0.14178E+02 0.14178E+02 0.16291E+02-0.16291E+02 0.00000E+00 0.00000E+00 0.00000E+00 0.00000E+00 0.00000E+00 0.00000E+00 0.00000E+00 0.12218E+01 0.12218E+01
  33   1   0   1 0.14852E+02 0.14852E+02 0.15122E+02 0.15122E+02 0.00000E+00 0.00000E+00 0.00000E+00 0.00000E+00 0.00000E+00 0.00000E+00 0.00000E+00 0.25820E+01 0.25820E+01
  34   1   0   1 0.15992E+02 0.15992E+02 0.12393E+02-0.12393E+02 0.00000E+00 0.00000E+00 0.00000E+00 0.00000E+00 0.00000E+00 0.00000E+00 0.00000E+00 0.18059E+01 0.18059E+01
  35   1   0   1 0.10702E+02 0.10702E+02 0.83238E+01 0.83238E+01 0.00000E+00 0.00000E+00 0.00000E+00 0.00000E+00 0.00000E+00 0.00000E+00 0.00000E+00 0.23321E+01 0.23321E+01
  36   1   0   1 0.83023E+01 0.83023E+01 0.59855E+01-0.59855E+01 0.00000E+00 0.00000E+00 0.00000E+00 0.00000E+00 0.00000E+00 0.00000E+00 0.00000E+00 0.25462E+01 0.25462E+01
  37   1   0   1 0.19622E+01 0.19622E+01 0.17299E+01 0.17299E+01 0.00000E+00 0.00000E+00 0.00000E+00 0.00000E+00 0.00000E+00 0.00000E+00 0.00000E+00 0.10797E+02 0.10797E+02
  38   1   0   1 0.27357E-01 0.27357E-01 0.44141E+00 0.44141E+00 0.00000E+00 0.00000E+00 0.00000E+00 0.00000E+00 0.00000E+00 0.00000E+00 0.00000E+00 0.22936E+02 0.22936E+02
  39   1   0   1 0.37836E-01 0.37836E-01 0.20444E+01 0.20444E+01 0.00000E+00 0.00000E+00 0.00000E+00 0.00000E+00 0.00000E+00 0.00000E+00 0.00000E+00 0.24527E+02 0.24527E+02
  40   1   0   1 0.61601E-01 0.61601E-01 0.45452E+01 0.45452E+01 0.00000E+00 0.00000E+00 0.00000E+00 0.00000E+00 0.00000E+00 0.00000E+00 0.00000E+00 0.28903E+02 0.28903E+02
  41   1   0   1 0.34152E+02 0.34152E+02 0.30197E+02 0.30197E+02 0.00000E+00 0.00000E+00 0.00000E+00 0.00000E+00 0.00000E+00 0.00000E+00 0.00000E+00 0.13958E+01 0.13958E+01
  42   1   0   1 0.17339E+02 0.17339E+02 0.19903E+02-0.19903E+02 0.00000E+00 0.00000E+00 0.00000E+00 0.00000E+00 0.00000E+00 0.00000E+00 0.00000E+00 0.18973E+01 0.18973E+01
  43   1   0   1 0.25875E+02 0.25875E+02 0.24964E+02-0.24964E+02 0.00000E+00 0.00000E+00 0.00000E+00 0.00000E+00 0.00000E+00 0.00000E+00 0.00000E+00 0.15065E+01 0.15065E+01
  44   1   0   1 0.11061E+02 0.11061E+02 0.34401E+01 0.34401E+01 0.00000E+00 0.00000E+00 0.00000E+00 0.00000E+00 0.00000E+00 0.00000E+00 0.00000E+00 0.31250E+01 0.31250E+01
  45   1   0   1 0.17486E+02 0.17486E+02 0.18279E+02-0.18279E+02 0.00000E+00 0.00000E+00 0.00000E+00 0.00000E+00 0.00000E+00 0.00000E+00 0.00000E+00 0.19831E+01 0.19831E+01
  46   1   0   1 0.27364E+01 0.27364E+01 0.72120E+01 0.72120E+01 0.00000E+00 0.00000E+00 0.00000E+00 0.00000E+00 0.00000E+00 0.00000E+00 0.00000E+00 0.97165E+01 0.97165E+01
  47   1   0   1 0.12532E+02 0.12532E+02 0.96341E+01-0.96341E+01 0.00000E+00 0.00000E+00 0.00000E+00 0.00000E+00 0.00000E+00 0.00000E+00 0.00000E+00 0.23028E+01 0.23028E+01
  48   1   0   1 0.51844E+01 0.51844E+01 0.17211E+01 0.17211E+01 0.00000E+00 0.00000E+00 0.00000E+00 0.00000E+00 0.00000E+00 0.00000E+00 0.00000E+00 0.51941E+01 0.51941E+01
  49   1   0   1 0.35396E-02 0.35396E-02 0.30347E+01-0.30347E+01 0.00000E+00 0.00000E+00 0.00000E+00 0.00000E+00 0.00000E+00 0.00000E+00 0.00000E+00 0.32441E+02 0.32441E+02
  50   1   0   1 0.24768E-01 0.24768E-01 0.23810E+01-0.23810E+01 0.00000E+00 0.00000E+00 0.00000E+00 0.00000E+00 0.00000E+00 0.00000E+00 0.00000E+00 0.28788E+02 0.28788E+02
  51   1   0   1 0.73149E+01 0.73149E+01 0.31852E+01 0.31852E+01 0.00000E+00 0.00000E+00 0.00000E+00 0.00000E+00 0.00000E+00 0.00000E+00 0.00000E+00 0.39355E+01 0.39355E+01
  52   1   0   1 0.11230E+02 0.11230E+02 0.67971E+01-0.67971E+01 0.00000E+00 0.00000E+00 0.00000E+00 0.00000E+00 0.00000E+00 0.00000E+00 0.00000E+00 0.25654E+01 0.25654E+01
  53   1   0   1 0.59598E-01 0.59598E-01 0.53505E+01 0.53505E+01 0.00000E+00 0.00000E+00 0.00000E+00 0.00000E+00 0.00000E+00 0.00000E+00 0.00000E+00 0.29837E+02 0.29837E+02
   0   2   0   1 0.10393E+03 0.10393E+03 0.98723E+02-0.98723E+02 0.00000E+00 0.00000E+00 0.00000E+00 0.00000E+00 0.00000E+00 0.00000E+00 0.00000E+00 0.33320E+01 0.33320E+01
   1   2   0   1 0.89380E+02 0.89380E+02 0.81757E+02 0.81757E+02 0.00000E+00 0.00000E+00 0.00000E+00 0.00000E+00 0.00000E+00 0.00000E+00 0.00000E+00 0.21339E+01 0.21339E+01
   2   2   0   1 0.71465E+02 0.71465E+02 0.67578E+02-0.67578E+02 0.00000E+00 0.00000E+00 0.00000E+00 0.00000E+00 0.00000E+00 0.00000E+00 0.00000E+00 0.15720E+01 0.15720E+01
   3   2   0   1 0.20154E+01 0.20154E+01 0.31143E+01-0.31143E+01 0.00000E+00 0.00000E+00 0.00000E+00 0.00000E+00 0.00000E+00 0.00000E+00 0.00000E+00 0.19630E+01 0.19630E+01
   4   2   0   1 0.27840E+02 0.27840E+02 0.29899E+02 0.29899E+02 0.00000E+00 0.00000E+00 0.00000E+00 0.00000E+00 0.00000E+00 0.00000E+00 0.00000E+00 0.74617E+00 0.74617E+00
   5   2   0   1 0.45588E+02 0.45588E+02 0.50212E+02-0.50212E+02 0.00000E+00 0.00000E+00 0.00000E+00 0.00000E+00 0.00000E+00 0.00000E+00 0.00000E+00 0.11116E+01 0.11116E+01
   6   2   0   1 0.42962E+02 0.42962E+02 0.44963E+02 0.44963E+02 0.00000E+00 0.00000E+00 0.00000E+00 0.00000E+00 0.00000E+00 0.00000E+00 0.00000E+00 0.10754E+01 0.10754E+01
   7   2   0   1 0.36034E+02 0.36034E+02 0.37386E+02-0.37386E+02 0.00000E+00 0.00000E+00 0.00000E+00 0.00000E+00 0.00000E+00 0.00000E+00 0.00000E+00 0.83002E+00 0.83002E+00
   8   2   0   1 0.28919E+02 0.28919E+02 0.30907E+02 0.30907E+02 0.00000E+00 0.00000E+00 0.00000E+00 0.00000E+00 0.00000E+00 0.00000E+00 0.00000E+00 0.72522E+00 0.72522E+00
   9   2   0   1 0.15889E+02 0.15889E+02 0.16849E+02-0.16849E+02 0.00000E+00 0.00000E+00 0.00000E+00 0.00000E+00 0.00000E+00 0.00000E+00 0.00000E+00 0.62479E+00 0.62479E+00
  10   2   0   1 0.10143E+02 0.10143E+02 0.12390E+02 0.12390E+02 0.00000E+00 0.00000E+00 0.00000E+00 0.00000E+00 0.00000E+00 0.00000E+00 0.00000E+00 0.76244E+00 0.76244E+00
  11   2   0   1 0.65473E+01 0.65473E+01 0.53280E+01 0.53280E+01 0.00000E+00 0.00000E+00 0.00000E+00 0.00000E+00 0.00000E+00 0.00000E+00 0.00000E+00 0.14811E+01 0.14811E+01
  12   2   0   1 0.78773E+01 0.78773E+01 0.86093E+01-0.86093E+01 0.00000E+00 0.00000E+00 0.00000E+00 0.00000E+00 0.00000E+00 0.00000E+00 0.00000E+00 0.12294E+01 0.12294E+01
  13   2   0   1 0.24906E+02 0.24906E+02 0.25832E+02 0.25832E+02 0.00000E+00 0.00000E+00 0.00000E+00 0.00000E+00 0.00000E+00 0.00000E+00 0.00000E+00 0.73942E+00 0.73942E+00
  14   2   0   1 0.20103E+02 0.20103E+02 0.21415E+02-0.21415E+02 0.00000E+00 0.00000E+00 0.00000E+00 0.00000E+00 0.00000E+00 0.00000E+00 0.00000E+00 0.79227E+00 0.79227E+00
  15   2   0   1 0.38176E+02 0.38176E+02 0.37816E+02 0.37816E+02 0.00000E+00 0.00000E+00 0.00000E+00 0.00000E+00 0.00000E+00 0.00000E+00 0.00000E+00 0.98472E+00 0.98472E+00
  16   2   0   1 0.27300E+02 0.27300E+02 0.26651E+02-0.26651E+02 0.00000E+00 0.00000E+00 0.00000E+00 0.00000E+00 0.00000E+00 0.00000E+00 0.00000E+00 0.82198E+00 0.82198E+00
  17   2   0   1 0.47931E+02 0.47931E+02 0.48642E+02 0.48642E+02 0.00000E+00 0.00000E+00 0.00000E+00 0.00000E+00 0.00000E+00 0.00000E+00 0.00000E+00 0.11487E+01 0.11487E+01
  18   2   0   1 0.23253E+02 0.23253E+02 0.24114E+02-0.24114E+02 0.00000E+00 0.00000E+00 0.00000E+00 0.00000E+00 0.00000E+00 0.00000E+00 0.00000E+00 0.85884E+00 0.85884E+00
  19   2   0   1 0.52834E+02 0.52834E+02 0.56929E+02 0.56929E+02 0.00000E+00 0.00000E+00 0.00000E+00 0.00000E+00 0.00000E+00 0.00000E+00 0.00000E+00 0.12795E+01 0.12795E+01
  20   2   0   1 0.73771E+01 0.73771E+01 0.68170E+01 0.68170E+01 0.00000E+00 0.00000E+00 0.00000E+00 0.00000E+00 0.00000E+00 0.00000E+00 0.00000E+00 0.15757E+01 0.15757E+01
  21   2   0   1 0.50417E+02 0.50417E+02 0.50534E+02-0.50534E+02 0.00000E+00 0.00000E+00 0.00000E+00 0.00000E+00 0.00000E+00 0.00000E+00 0.00000E+00 0.12522E+01 0.12522E+01
  22   2   0   1 0.45316E+02 0.45316E+02 0.45653E+02-0.45653E+02 0.00000E+00 0.00000E+00 0.00000E+00 0.00000E+00 0.00000E+00 0.00000E+00 0.00000E+00 0.11540E+01 0.11540E+01
  23   2   0   1 0.87268E+01 0.87268E+01 0.12558E+02 0.12558E+02 0.00000E+00 0.00000E+00 0.00000E+00 0.00000E+00 0.00000E+00 0.00000E+00 0.00000E+00 0.17580E+01 0.17580E+01
  24   2   0   1 0.15151E+02 0.15151E+02 0.16020E+02-0.16020E+02 0.00000E+00 0.00000E+00 0.00000E+00 0.00000E+00 0.00000E+00 0.00000E+00 0.00000E+00 0.11505E+01 0.11505E+01
  25   2   0   1 0.51497E+01 0.51497E+01 0.71272E+01 0.71272E+01 0.00000E+00 0.00000E+00 0.00000E+00 0.00000E+00 0.00000E+00 0.00000E+00 0.00000E+00 0.29683E+01 0.29683E+01
  26   2   0   1 0.80476E+01 0.80476E+01 0.95653E+01-0.95653E+01 0.00000E+00 0.00000E+00 0.00000E+00 0.00000E+00 0.00000E+00 0.00000E+00 0.00000E+00 0.19062E+01 0.19062E+01
  27   2   0   1 0.80528E+01 0.80528E+01 0.60508E+01 0.60508E+01 0.00000E+00 0.00000E+00 0.00000E+00 0.00000E+00 0.00000E+00 0.00000E+00 0.00000E+00 0.19062E+01 0.19062E+01
  28   2   0   1 0.12056E+02 0.12056E+02 0.97222E+01-0.97222E+01 0.00000E+00 0.00000E+00 0.00000E+00 0.00000E+00 0.00000E+00 0.00000E+00 0.00000E+00 0.12795E+01 0.12795E+01
  29   2   0   1 0.89521E+01 0.89521E+01 0.89632E+01 0.89632E+01 0.00000E+00 0.00000E+00 0.00000E+00 0.00000E+00 0.00000E+00 0.00000E+00 0.00000E+00 0.19298E+01 0.19298E+01
  30   2   0   1 0.85144E+01 0.85144E+01 0.91498E+01-0.91498E+01 0.00000E+00 0.00000E+00 0.00000E+00 0.00000E+00 0.00000E+00 0.00000E+00 0.00000E+00 0.20284E+01 0.20284E+01
  31   2   0   1 0.10345E+02 0.10345E+02 0.10365E+02 0.10365E+02 0.00000E+00 0.00000E+00 0.00000E+00 0.00000E+00 0.00000E+00 0.00000E+00 0.00000E+00 0.20431E+01 0.20431E+01
  32   2   0   1 0.34474E-01 0.34474E-01 0.59579E+01-0.59579E+01 0.00000E+00 0.00000E+00 0.00000E+00 0.00000E+00 0.00000E+00 0.00000E+00 0.00000E+00 0.29287E+02 0.29287E+02
  33   2   0   1 0.67758E+01 0.67758E+01 0.51352E+01 0.51352E+01 0.00000E+00 0.00000E+00 0.00000E+00 0.00000E+00 0.00000E+00 0.00000E+00 0.00000E+00 0.34008E+01 0.34008E+01
  34   2   0   1 0.39318E+01 0.39318E+01 0.14100E+01 0.14100E+01 0.00000E+00 0.00000E+00 0.00000E+00 0.00000E+00 0.00000E+00 0.00000E+00 0.00000E+00 0.49079E+01 0.49079E+01
  35   2   0   1 0.39239E+01 0.39239E+01 0.17206E+01-0.17206E+01 0.00000E+00 0.00000E+00 0.00000E+00 0.00000E+00 0.00000E+00 0.00000E+00 0.00000E+00 0.53986E+01 0.53986E+01
  36   2   0   1 0.95942E+01 0.95942E+01 0.83344E+01 0.83344E+01 0.00000E+00 0.00000E+00 0.00000E+00 0.00000E+00 0.00000E+00 0.00000E+00 0.00000E+00 0.22060E+01 0.22060E+01
  37   2   0   1 0.19395E+01 0.19395E+01 0.45830E+01-0.45830E+01 0.00000E+00 0.00000E+00 0.00000E+00 0.00000E+00 0.00000E+00 0.00000E+00 0.00000E+00 0.10797E+02 0.10797E+02
  38   2   0   1 0.10167E+02 0.10167E+02 0.57321E+01 0.57321E+01 0.00000E+00 0.00000E+00 0.00000E+00 0.00000E+00 0.00000E+00 0.00000E+00 0.00000E+00 0.28353E+01 0.28353E+01
  39   2   0   1 0.87946E+01 0.87946E+01 0.53884E+01 0.53884E+01 0.00000E+00 0.00000E+00 0.00000E+00 0.00000E+00 0.00000E+00 0.00000E+00 0.00000E+00 0.37322E+01 0.37322E+01
  40   2   0   1 0.21251E-01 0.21251E-01 0.62341E+01-0.62341E+01 0.00000E+00 0.00000E+00 0.00000E+00 0.00000E+00 0.00000E+00 0.00000E+00 0.00000E+00 0.29318E+02 0.29318E+02
  41   2   0   1 0.92267E+01 0.92267E+01 0.34445E+01 0.34445E+01 0.00000E+00 0.00000E+00 0.00000E+00 0.00000E+00 0.00000E+00 0.00000E+00 0.00000E+00 0.41863E+01 0.41863E+01
  42   2   0   1 0.22100E-01 0.22100E-01 0.22911E+01-0.22911E+01 0.00000E+00 0.00000E+00 0.00000E+00 0.00000E+00 0.00000E+00 0.00000E+00 0.00000E+00 0.34625E+02 0.34625E+02
  43   2   0   1 0.10178E+02 0.10178E+02 0.20650E+01-0.20650E+01 0.00000E+00 0.00000E+00 0.00000E+00 0.00000E+00 0.00000E+00 0.00000E+00 0.00000E+00 0.43457E+01 0.43457E+01
  44   2   0   1 0.97821E+01 0.97821E+01 0.82116E+01 0.82116E+01 0.00000E+00 0.00000E+00 0.00000E+00 0.00000E+00 0.00000E+00 0.00000E+00 0.00000E+00 0.41236E+01 0.41236E+01
  45   2   0   1 0.11743E+02 0.11743E+02 0.11328E+02-0.11328E+02 0.00000E+00 0.00000E+00 0.00000E+00 0.00000E+00 0.00000E+00 0.00000E+00 0.00000E+00 0.31104E+01 0.31104E+01
  46   2   0   1 0.67709E+01 0.67709E+01 0.10293E+02 0.10293E+02 0.00000E+00 0.00000E+00 0.00000E+00 0.00000E+00 0.00000E+00 0.00000E+00 0.00000E+00 0.53840E+01 0.53840E+01
  47   2   0   1 0.18657E-01 0.18657E-01 0.75451E+01-0.75451E+01 0.00000E+00 0.00000E+00 0.00000E+00 0.00000E+00 0.00000E+00 0.00000E+00 0.00000E+00 0.35411E+02 0.35411E+02
  48   2   0   1 0.49422E-02 0.49422E-02 0.33396E+01 0.33396E+01 0.00000E+00 0.00000E+00 0.00000E+00 0.00000E+00 0.00000E+00 0.00000E+00 0.00000E+00 0.34719E+02 0.34719E+02
  49   2   0   1 0.58889E+01 0.58889E+01 0.24946E+01-0.24946E+01 0.00000E+00 0.00000E+00 0.00000E+00 0.00000E+00 0.00000E+00 0.00000E+00 0.00000E+00 0.62167E+01 0.62167E+01
  50   2   0   1 0.85057E-02 0.85057E-02 0.10927E+00 0.10927E+00 0.00000E+00 0.00000E+00 0.00000E+00 0.00000E+00 0.00000E+00 0.00000E+00 0.00000E+00 0.22550E+02 0.22550E+02
  51   2   0   1 0.60477E-02 0.60477E-02 0.39868E+00-0.39868E+00 0.00000E+00 0.00000E+00 0.00000E+00 0.00000E+00 0.00000E+00 0.00000E+00 0.00000E+00 0.20184E+02 0.20184E+02
  52   2   0   1 0.92067E+01 0.92067E+01 0.84498E+00 0.84498E+00 0.00000E+00 0.00000E+00 0.00000E+00 0.00000E+00 0.00000E+00 0.00000E+00 0.00000E+00 0.29311E+01 0.29311E+01
  53   2   0   1 0.59125E-02 0.59125E-02 0.13167E+01-0.13167E+01 0.00000E+00 0.00000E+00 0.00000E+00 0.00000E+00 0.00000E+00 0.00000E+00 0.00000E+00 0.41459E+02 0.41459E+02
   1   3   0   1 0.12070E+02 0.12070E+02 0.11541E+02 0.11541E+02 0.00000E+00 0.00000E+00 0.00000E+00 0.00000E+00 0.00000E+00 0.00000E+00 0.00000E+00 0.49277E+00 0.49277E+00
   2   3   0   1 0.20252E+02 0.20252E+02 0.20258E+02-0.20258E+02 0.00000E+00 0.00000E+00 0.00000E+00 0.00000E+00 0.00000E+00 0.00000E+00 0.00000E+00 0.51607E+00 0.51607E+00
   3   3   0   1 0.27124E+02 0.27124E+02 0.27823E+02 0.27823E+02 0.00000E+00 0.00000E+00 0.00000E+00 0.00000E+00 0.00000E+00 0.00000E+00 0.00000E+00 0.69313E+00 0.69313E+00
   4   3   0   1 0.25138E+02 0.25138E+02 0.24744E+02-0.24744E+02 0.00000E+00 0.00000E+00 0.00000E+00 0.00000E+00 0.00000E+00 0.00000E+00 0.00000E+00 0.66127E+00 0.66127E+00
   5   3   0   1 0.26177E+02 0.26177E+02 0.26128E+02 0.26128E+02 0.00000E+00 0.00000E+00 0.00000E+00 0.00000E+00 0.00000E+00 0.00000E+00 0.00000E+00 0.71059E+00 0.71059E+00
   6   3   0   1 0.18132E+02 0.18132E+02 0.16836E+02-0.16836E+02 0.00000E+00 0.00000E+00 0.00000E+00 0.00000E+00 0.00000E+00 0.00000E+00 0.00000E+00 0.76293E+00 0.76293E+00
   7   3   0   1 0.16116E+02 0.16116E+02 0.16329E+02 0.16329E+02 0.00000E+00 0.00000E+00 0.00000E+00 0.00000E+00 0.00000E+00 0.00000E+00 0.00000E+00 0.73229E+00 0.73229E+00
   8   3   0   1 0.78011E+01 0.78011E+01 0.65796E+01-0.65796E+01 0.00000E+00 0.00000E+00 0.00000E+00 0.00000E+00 0.00000E+00 0.00000E+00 0.00000E+00 0.98466E+00 0.98466E+00
   9   3   0   1 0.14760E+02 0.14760E+02 0.16084E+02 0.16084E+02 0.00000E+00 0.00000E+00 0.00000E+00 0.00000E+00 0.00000E+00 0.00000E+00 0.00000E+00 0.66672E+00 0.66672E+00
  10   3   0   1 0.78111E+01 0.78111E+01 0.73974E+01-0.73974E+01 0.00000E+00 0.00000E+00 0.00000E+00 0.00000E+00 0.00000E+00 0.00000E+00 0.00000E+00 0.98467E+00 0.98467E+00
  11   3   0   1 0.18568E+02 0.18568E+02 0.19301E+02 0.19301E+02 0.00000E+00 0.00000E+00 0.00000E+00 0.00000E+00 0.00000E+00 0.00000E+00 0.00000E+00 0.74780E+00 0.74780E+00
  12   3   0   1 0.11577E+02 0.11577E+02 0.11071E+02-0.11071E+02 0.00000E+00 0.00000E+00 0.00000E+00 0.00000E+00 0.00000E+00 0.00000E+00 0.00000E+00 0.83764E+00 0.83764E+00
  13   3   0   1 0.24308E+02 0.24308E+02 0.24194E+02 0.24194E+02 0.00000E+00 0.00000E+00 0.00000E+00 0.00000E+00 0.00000E+00 0.00000E+00 0.00000E+00 0.75238E+00 0.75238E+00
  14   3   0   1 0.13848E+02 0.13848E+02 0.14934E+02-0.14934E+02 0.00000E+00 0.00000E+00 0.00000E+00 0.00000E+00 0.00000E+00 0.00000E+00 0.00000E+00 0.84435E+00 0.84435E+00
  15   3   0   1 0.22683E+02 0.22683E+02 0.23832E+02 0.23832E+02 0.00000E+00 0.00000E+00 0.00000E+00 0.00000E+00 0.00000E+00 0.00000E+00 0.00000E+00 0.79625E+00 0.79625E+00
  16   3   0   1 0.91912E+01 0.91912E+01 0.12876E+02-0.12876E+02 0.00000E+00 0.00000E+00 0.00000E+00 0.00000E+00 0.00000E+00 0.00000E+00 0.00000E+00 0.12590E+01 0.12590E+01
  17   3   0   1 0.12558E+02 0.12558E+02 0.15613E+02 0.15613E+02 0.00000E+00 0.00000E+00 0.00000E+00 0.00000E+00 0.00000E+00 0.00000E+00 0.00000E+00 0.10804E+01 0.10804E+01
  18   3   0   1 0.27752E-01 0.27752E-01 0.34697E+01-0.34697E+01 0.00000E+00 0.00000E+00 0.00000E+00 0.00000E+00 0.00000E+00 0.00000E+00 0.00000E+00 0.14799E+02 0.14799E+02
  19   3   0   1 0.68280E+01 0.68280E+01 0.28838E+01 0.28838E+01 0.00000E+00 0.00000E+00 0.00000E+00 0.00000E+00 0.00000E+00 0.00000E+00 0.00000E+00 0.25509E+01 0.25509E+01
  20   3   0   1 0.51451E+01 0.51451E+01 0.58650E+01 0.58650E+01 0.00000E+00 0.00000E+00 0.00000E+00 0.00000E+00 0.00000E+00 0.00000E+00 0.00000E+00 0.29683E+01 0.29683E+01
  21   3   0   1 0.50662E-01 0.50662E-01 0.16917E+01 0.16917E+01 0.00000E+00 0.00000E+00 0.00000E+00 0.00000E+00 0.00000E+00 0.00000E+00 0.00000E+00 0.23289E+02 0.23289E+02
  22   3   0   1 0.15991E+02 0.15991E+02 0.20935E+02 0.20935E+02 0.00000E+00 0.00000E+00 0.00000E+00 0.00000E+00 0.00000E+00 0.00000E+00 0.00000E+00 0.13288E+01 0.13288E+01
  23   3   0   1 0.10868E+02 0.10868E+02 0.13432E+02-0.13432E+02 0.00000E+00 0.00000E+00 0.00000E+00 0.00000E+00 0.00000E+00 0.00000E+00 0.00000E+00 0.17663E+01 0.17663E+01
  24   3   0   1 0.14893E+02 0.14893E+02 0.16189E+02 0.16189E+02 0.00000E+00 0.00000E+00 0.00000E+00 0.00000E+00 0.00000E+00 0.00000E+00 0.00000E+00 0.14256E+01 0.14256E+01
  25   3   0   1 0.10165E+02 0.10165E+02 0.96768E+01-0.96768E+01 0.00000E+00 0.00000E+00 0.00000E+00 0.00000E+00 0.00000E+00 0.00000E+00 0.00000E+00 0.20804E+01 0.20804E+01
  26   3   0   1 0.20649E-01 0.20649E-01 0.96473E+01 0.96473E+01 0.00000E+00 0.00000E+00 0.00000E+00 0.00000E+00 0.00000E+00 0.00000E+00 0.00000E+00 0.32080E+02 0.32080E+02
  27   3   0   1 0.34055E+01 0.34055E+01 0.25832E+01-0.25832E+01 0.00000E+00 0.00000E+00 0.00000E+00 0.00000E+00 0.00000E+00 0.00000E+00 0.00000E+00 0.73670E+01 0.73670E+01
  28   3   0   1 0.34576E-01 0.34576E-01 0.14017E+01-0.14017E+01 0.00000E+00 0.00000E+00 0.00000E+00 0.00000E+00 0.00000E+00 0.00000E+00 0.00000E+00 0.23757E+02 0.23757E+02
  29   3   0   1 0.87389E+01 0.87389E+01 0.62985E+01 0.62985E+01 0.00000E+00 0.00000E+00 0.00000E+00 0.00000E+00 0.00000E+00 0.00000E+00 0.00000E+00 0.24158E+01 0.24158E+01
  30   3   0   1 0.78104E+01 0.78104E+01 0.55536E+01-0.55536E+01 0.00000E+00 0.00000E+00 0.00000E+00 0.00000E+00 0.00000E+00 0.00000E+00 0.00000E+00 0.22098E+01 0.22098E+01
  31   3   0   1 0.64788E+01 0.64788E+01 0.32040E+01 0.32040E+01 0.00000E+00 0.00000E+00 0.00000E+00 0.00000E+00 0.00000E+00 0.00000E+00 0.00000E+00 0.35518E+01 0.35518E+01
  32   3   0   1 0.33724E+01 0.33724E+01 0.47828E+01-0.47828E+01 0.00000E+00 0.00000E+00 0.00000E+00 0.00000E+00 0.00000E+00 0.00000E+00 0.00000E+00 0.51003E+01 0.51003E+01
  33   3   0   1 0.50001E-02 0.50001E-02 0.19771E+01-0.19771E+01 0.00000E+00 0.00000E+00 0.00000E+00 0.00000E+00 0.00000E+00 0.00000E+00 0.00000E+00 0.19945E+01 0.19945E+01
  34   3   0   1 0.16349E-01 0.16349E-01 0.32023E+01 0.32023E+01 0.00000E+00 0.00000E+00 0.00000E+00 0.00000E+00 0.00000E+00 0.00000E+00 0.00000E+00 0.27258E+02 0.27258E+02
  35   3   0   1 0.61640E+01 0.61640E+01 0.96797E+01-0.96797E+01 0.00000E+00 0.00000E+00 0.00000E+00 0.00000E+00 0.00000E+00 0.00000E+00 0.00000E+00 0.31045E+01 0.31045E+01
  36   3   0   1 0.11722E+02 0.11722E+02 0.10656E+02 0.10656E+02 0.00000E+00 0.00000E+00 0.00000E+00 0.00000E+00 0.00000E+00 0.00000E+00 0.00000E+00 0.19666E+01 0.19666E+01
  37   3   0   1 0.12795E+02 0.12795E+02 0.16573E+02-0.16573E+02 0.00000E+00 0.00000E+00 0.00000E+00 0.00000E+00 0.00000E+00 0.00000E+00 0.00000E+00 0.19501E+01 0.19501E+01
  38   3   0   1 0.15123E+02 0.15123E+02 0.17451E+02 0.17451E+02 0.00000E+00 0.00000E+00 0.00000E+00 0.00000E+00 0.00000E+00 0.00000E+00 0.00000E+00 0.17805E+01 0.17805E+01
  39   3   0   1 0.17251E+02 0.17251E+02 0.18758E+02-0.18758E+02 0.00000E+00 0.00000E+00 0.00000E+00 0.00000E+00 0.00000E+00 0.00000E+00 0.00000E+00 0.16760E+01 0.16760E+01
  40   3   0   1 0.15373E+02 0.15373E+02 0.19307E+02 0.19307E+02 0.00000E+00 0.00000E+00 0.00000E+00 0.00000E+00 0.00000E+00 0.00000E+00 0.00000E+00 0.20005E+01 0.20005E+01
  41   3   0   1 0.10393E+02 0.10393E+02 0.10468E+02 0.10468E+02 0.00000E+00 0.00000E+00 0.00000E+00 0.00000E+00 0.00000E+00 0.00000E+00 0.00000E+00 0.27843E+01 0.27843E+01
  42   3   0   1 0.10574E+02 0.10574E+02 0.84197E+01-0.84197E+01 0.00000E+00 0.00000E+00 0.00000E+00 0.00000E+00 0.00000E+00 0.00000E+00 0.00000E+00 0.25539E+01 0.25539E+01
  43   3   0   1 0.14375E+02 0.14375E+02 0.14141E+02-0.14141E+02 0.00000E+00 0.00000E+00 0.00000E+00 0.00000E+00 0.00000E+00 0.00000E+00 0.00000E+00 0.18755E+01 0.18755E+01
  44   3   0   1 0.10746E+02 0.10746E+02 0.61011E+01-0.61011E+01 0.00000E+00 0.00000E+00 0.00000E+00 0.00000E+00 0.00000E+00 0.00000E+00 0.00000E+00 0.25112E+01 0.25112E+01
  45   3   0   1 0.36982E-02 0.36982E-02 0.87089E+00 0.87089E+00 0.00000E+00 0.00000E+00 0.00000E+00 0.00000E+00 0.00000E+00 0.00000E+00 0.00000E+00 0.14376E+02 0.14376E+02
  46   3   0   1 0.55384E+01 0.55384E+01 0.61803E+01-0.61803E+01 0.00000E+00 0.00000E+00 0.00000E+00 0.00000E+00 0.00000E+00 0.00000E+00 0.00000E+00 0.45117E+01 0.45117E+01
  47   3   0   1 0.67973E+01 0.67973E+01 0.16639E+01 0.16639E+01 0.00000E+00 0.00000E+00 0.00000E+00 0.00000E+00 0.00000E+00 0.00000E+00 0.00000E+00 0.36841E+01 0.36841E+01
  48   3   0   1 0.43895E+01 0.43895E+01 0.12830E+01-0.12830E+01 0.00000E+00 0.00000E+00 0.00000E+00 0.00000E+00 0.00000E+00 0.00000E+00 0.00000E+00 0.52677E+01 0.52677E+01
  49   3   0   1 0.39114E+01 0.39114E+01 0.36526E+01-0.36526E+01 0.00000E+00 0.00000E+00 0.00000E+00 0.00000E+00 0.00000E+00 0.00000E+00 0.00000E+00 0.58894E+01 0.58894E+01
  50   3   0   1 0.17348E-01 0.17348E-01 0.34616E+01 0.34616E+01 0.00000E+00 0.00000E+00 0.00000E+00 0.00000E+00 0.00000E+00 0.00000E+00 0.00000E+00 0.32199E+02 0.32199E+02
  51   3   0   1 0.78329E+01 0.78329E+01 0.42945E+01-0.42945E+01 0.00000E+00 0.00000E+00 0.00000E+00 0.00000E+00 0.00000E+00 0.00000E+00 0.00000E+00 0.31910E+01 0.31910E+01
  52   3   0   1 0.19885E-01 0.19885E-01 0.41257E+01 0.41257E+01 0.00000E+00 0.00000E+00 0.00000E+00 0.00000E+00 0.00000E+00 0.00000E+00 0.00000E+00 0.36066E+02 0.36066E+02
   2   4   0   1 0.26956E+02 0.26956E+02 0.18154E+02 0.18154E+02 0.00000E+00 0.00000E+00 0.00000E+00 0.00000E+00 0.00000E+00 0.00000E+00 0.00000E+00 0.11794E+01 0.11794E+01
   3   4   0   1 0.15562E+02 0.15562E+02 0.15633E+02 0.15633E+02 0.00000E+00 0.00000E+00 0.00000E+00 0.00000E+00 0.00000E+00 0.00000E+00 0.00000E+00 0.51527E+00 0.51527E+00
   4   4   0   1 0.96533E-01 0.96533E-01 0.47478E+00-0.47478E+00 0.00000E+00 0.00000E+00 0.00000E+00 0.00000E+00 0.00000E+00 0.00000E+00 0.00000E+00 0.10828E+02 0.10828E+02
   5   4   0   1 0.18345E+02 0.18345E+02 0.18732E+02 0.18732E+02 0.00000E+00 0.00000E+00 0.00000E+00 0.00000E+00 0.00000E+00 0.00000E+00 0.00000E+00 0.55463E+00 0.55463E+00
   6   4   0   1 0.10028E-01 0.10028E-01 0.20700E+01 0.20700E+01 0.00000E+00 0.00000E+00 0.00000E+00 0.00000E+00 0.00000E+00 0.00000E+00 0.00000E+00 0.11729E+02 0.11729E+02
   7   4   0   1 0.48400E+01 0.48400E+01 0.46022E+01 0.46022E+01 0.00000E+00 0.00000E+00 0.00000E+00 0.00000E+00 0.00000E+00 0.00000E+00 0.00000E+00 0.80285E+00 0.80285E+00
   8   4   0   1 0.15967E+02 0.15967E+02 0.16617E+02 0.16617E+02 0.00000E+00 0.00000E+00 0.00000E+00 0.00000E+00 0.00000E+00 0.00000E+00 0.00000E+00 0.62072E+00 0.62072E+00
   9   4   0   1 0.11660E+02 0.11660E+02 0.12739E+02-0.12739E+02 0.00000E+00 0.00000E+00 0.00000E+00 0.00000E+00 0.00000E+00 0.00000E+00 0.00000E+00 0.66486E+00 0.66486E+00
  10   4   0   1 0.27249E+02 0.27249E+02 0.28126E+02 0.28126E+02 0.00000E+00 0.00000E+00 0.00000E+00 0.00000E+00 0.00000E+00 0.00000E+00 0.00000E+00 0.82034E+00 0.82034E+00
  11   4   0   1 0.22726E+02 0.22726E+02 0.23695E+02-0.23695E+02 0.00000E+00 0.00000E+00 0.00000E+00 0.00000E+00 0.00000E+00 0.00000E+00 0.00000E+00 0.71118E+00 0.71118E+00
  12   4   0   1 0.33588E+02 0.33588E+02 0.33123E+02 0.33123E+02 0.00000E+00 0.00000E+00 0.00000E+00 0.00000E+00 0.00000E+00 0.00000E+00 0.00000E+00 0.97329E+00 0.97329E+00
  13   4   0   1 0.30234E+02 0.30234E+02 0.30201E+02-0.30201E+02 0.00000E+00 0.00000E+00 0.00000E+00 0.00000E+00 0.00000E+00 0.00000E+00 0.00000E+00 0.93769E+00 0.93769E+00
  14   4   0   1 0.34104E+02 0.34104E+02 0.36073E+02 0.36073E+02 0.00000E+00 0.00000E+00 0.00000E+00 0.00000E+00 0.00000E+00 0.00000E+00 0.00000E+00 0.10151E+01 0.10151E+01
  15   4   0   1 0.33894E+02 0.33894E+02 0.34047E+02-0.34047E+02 0.00000E+00 0.00000E+00 0.00000E+00 0.00000E+00 0.00000E+00 0.00000E+00 0.00000E+00 0.10738E+01 0.10738E+01
  16   4   0   1 0.34528E+02 0.34528E+02 0.34653E+02 0.34653E+02 0.00000E+00 0.00000E+00 0.00000E+00 0.00000E+00 0.00000E+00 0.00000E+00 0.00000E+00 0.10063E+01 0.10063E+01
  17   4   0   1 0.28264E+02 0.28264E+02 0.28883E+02-0.28883E+02 0.00000E+00 0.00000E+00 0.00000E+00 0.00000E+00 0.00000E+00 0.00000E+00 0.00000E+00 0.92713E+00 0.92713E+00
  18   4   0   1 0.19262E+02 0.19262E+02 0.20700E+02 0.20700E+02 0.00000E+00 0.00000E+00 0.00000E+00 0.00000E+00 0.00000E+00 0.00000E+00 0.00000E+00 0.91754E+00 0.91754E+00
  19   4   0   1 0.85384E+01 0.85384E+01 0.81528E+01-0.81528E+01 0.00000E+00 0.00000E+00 0.00000E+00 0.00000E+00 0.00000E+00 0.00000E+00 0.00000E+00 0.15786E+01 0.15786E+01
  20   4   0   1 0.30187E-01 0.30187E-01 0.47523E+01 0.47523E+01 0.00000E+00 0.00000E+00 0.00000E+00 0.00000E+00 0.00000E+00 0.00000E+00 0.00000E+00 0.14362E+02 0.14362E+02
  21   4   0   1 0.93416E+01 0.93416E+01 0.83213E+01 0.83213E+01 0.00000E+00 0.00000E+00 0.00000E+00 0.00000E+00 0.00000E+00 0.00000E+00 0.00000E+00 0.12316E+01 0.12316E+01
  22   4   0   1 0.15826E+02 0.15826E+02 0.19424E+02-0.19424E+02 0.00000E+00 0.00000E+00 0.00000E+00 0.00000E+00 0.00000E+00 0.00000E+00 0.00000E+00 0.15787E+01 0.15787E+01
  23   4   0   1 0.19874E+02 0.19874E+02 0.21021E+02 0.21021E+02 0.00000E+00 0.00000E+00 0.00000E+00 0.00000E+00 0.00000E+00 0.00000E+00 0.00000E+00 0.14575E+01 0.14575E+01
  24   4   0   1 0.25282E+02 0.25282E+02 0.24979E+02-0.24979E+02 0.00000E+00 0.00000E+00 0.00000E+00 0.00000E+00 0.00000E+00 0.00000E+00 0.00000E+00 0.94367E+00 0.94367E+00
  25   4   0   1 0.27454E+02 0.27454E+02 0.25464E+02 0.25464E+02 0.00000E+00 0.00000E+00 0.00000E+00 0.00000E+00 0.00000E+00 0.00000E+00 0.00000E+00 0.10149E+01 0.10149E+01
  26   4   0   1 0.30175E+02 0.30175E+02 0.29868E+02-0.29868E+02 0.00000E+00 0.00000E+00 0.00000E+00 0.00000E+00 0.00000E+00 0.00000E+00 0.00000E+00 0.99954E+00 0.99954E+00
  27   4   0   1 0.28692E+02 0.28692E+02 0.27683E+02 0.27683E+02 0.00000E+00 0.00000E+00 0.00000E+00 0.00000E+00 0.00000E+00 0.00000E+00 0.00000E+00 0.10425E+01 0.10425E+01
  28   4   0   1 0.27836E+02 0.27836E+02 0.26235E+02-0.26235E+02 0.00000E+00 0.00000E+00 0.00000E+00 0.00000E+00 0.00000E+00 0.00000E+00 0.00000E+00 0.93823E+00 0.93823E+00
  29   4   0   1 0.17473E+02 0.17473E+02 0.15833E+02 0.15833E+02 0.00000E+00 0.00000E+00 0.00000E+00 0.00000E+00 0.00000E+00 0.00000E+00 0.00000E+00 0.12198E+01 0.12198E+01
  30   4   0   1 0.89577E+01 0.89577E+01 0.95076E+01-0.95076E+01 0.00000E+00 0.00000E+00 0.00000E+00 0.00000E+00 0.00000E+00 0.00000E+00 0.00000E+00 0.21438E+01 0.21438E+01
  31   4   0   1 0.34096E+01 0.34096E+01 0.17208E+01 0.17208E+01 0.00000E+00 0.00000E+00 0.00000E+00 0.00000E+00 0.00000E+00 0.00000E+00 0.00000E+00 0.68002E+01 0.68002E+01
  32   4   0   1 0.61565E+01 0.61565E+01 0.35406E+01 0.35406E+01 0.00000E+00 0.00000E+00 0.00000E+00 0.00000E+00 0.00000E+00 0.00000E+00 0.00000E+00 0.34146E+01 0.34146E+01
  33   4   0   1 0.97320E+01 0.97320E+01 0.81022E+01-0.81022E+01 0.00000E+00 0.00000E+00 0.00000E+00 0.00000E+00 0.00000E+00 0.00000E+00 0.00000E+00 0.19655E+01 0.19655E+01
  34   4   0   1 0.16075E+02 0.16075E+02 0.13691E+02 0.13691E+02 0.00000E+00 0.00000E+00 0.00000E+00 0.00000E+00 0.00000E+00 0.00000E+00 0.00000E+00 0.14375E+01 0.14375E+01
  35   4   0   1 0.13625E+02 0.13625E+02 0.13287E+02-0.13287E+02 0.00000E+00 0.00000E+00 0.00000E+00 0.00000E+00 0.00000E+00 0.00000E+00 0.00000E+00 0.16882E+01 0.16882E+01
  36   4   0   1 0.17540E+02 0.17540E+02 0.18525E+02 0.18525E+02 0.00000E+00 0.00000E+00 0.00000E+00 0.00000E+00 0.00000E+00 0.00000E+00 0.00000E+00 0.14287E+01 0.14287E+01
  37   4   0   1 0.11000E+02 0.11000E+02 0.13690E+02-0.13690E+02 0.00000E+00 0.00000E+00 0.00000E+00 0.00000E+00 0.00000E+00 0.00000E+00 0.00000E+00 0.20851E+01 0.20851E+01
  38   4   0   1 0.25999E+02 0.25999E+02 0.23878E+02 0.23878E+02 0.00000E+00 0.00000E+00 0.00000E+00 0.00000E+00 0.00000E+00 0.00000E+00 0.00000E+00 0.12090E+01 0.12090E+01
  39   4   0   1 0.12508E+02 0.12508E+02 0.89632E+01-0.89632E+01 0.00000E+00 0.00000E+00 0.00000E+00 0.00000E+00 0.00000E+00 0.00000E+00 0.00000E+00 0.16909E+01 0.16909E+01
  40   4   0   1 0.37600E+02 0.37600E+02 0.33556E+02 0.33556E+02 0.00000E+00 0.00000E+00 0.00000E+00 0.00000E+00 0.00000E+00 0.00000E+00 0.00000E+00 0.12830E+01 0.12830E+01
  42   4   0   1 0.14629E+02 0.14629E+02 0.21097E+02-0.21097E+02 0.00000E+00 0.00000E+00 0.00000E+00 0.00000E+00 0.00000E+00 0.00000E+00 0.00000E+00 0.19729E+01 0.19729E+01
  44   4   0   1 0.19815E+01 0.19815E+01 0.27825E+00 0.27825E+00 0.00000E+00 0.00000E+00 0.00000E+00 0.00000E+00 0.00000E+00 0.00000E+00 0.00000E+00 0.13683E+02 0.13683E+02
  45   4   0   1 0.55598E+01 0.55598E+01 0.62741E+01-0.62741E+01 0.00000E+00 0.00000E+00 0.00000E+00 0.00000E+00 0.00000E+00 0.00000E+00 0.00000E+00 0.48587E+01 0.48587E+01
  46   4   0   1 0.55116E+01 0.55116E+01 0.55154E+01-0.55154E+01 0.00000E+00 0.00000E+00 0.00000E+00 0.00000E+00 0.00000E+00 0.00000E+00 0.00000E+00 0.38176E+01 0.38176E+01
  47   4   0   1 0.41710E-01 0.41710E-01 0.20275E+01 0.20275E+01 0.00000E+00 0.00000E+00 0.00000E+00 0.00000E+00 0.00000E+00 0.00000E+00 0.00000E+00 0.24698E+02 0.24698E+02
  48   4   0   1 0.19224E+01 0.19224E+01 0.55490E+01-0.55490E+01 0.00000E+00 0.00000E+00 0.00000E+00 0.00000E+00 0.00000E+00 0.00000E+00 0.00000E+00 0.11778E+02 0.11778E+02
  49   4   0   1 0.46166E-01 0.46166E-01 0.44756E+01 0.44756E+01 0.00000E+00 0.00000E+00 0.00000E+00 0.00000E+00 0.00000E+00 0.00000E+00 0.00000E+00 0.25921E+02 0.25921E+02
  50   4   0   1 0.51556E+01 0.51556E+01 0.54744E+01-0.54744E+01 0.00000E+00 0.00000E+00 0.00000E+00 0.00000E+00 0.00000E+00 0.00000E+00 0.00000E+00 0.51940E+01 0.51940E+01
  51   4   0   1 0.39045E-01 0.39045E-01 0.39937E+01 0.39937E+01 0.00000E+00 0.00000E+00 0.00000E+00 0.00000E+00 0.00000E+00 0.00000E+00 0.00000E+00 0.32275E+02 0.32275E+02
   7   5   0   1 0.11495E+02 0.11495E+02 0.10704E+02-0.10704E+02 0.00000E+00 0.00000E+00 0.00000E+00 0.00000E+00 0.00000E+00 0.00000E+00 0.00000E+00 0.11671E+01 0.11671E+01
   8   5   0   1 0.18786E+01 0.18786E+01 0.22634E+01 0.22634E+01 0.00000E+00 0.00000E+00 0.00000E+00 0.00000E+00 0.00000E+00 0.00000E+00 0.00000E+00 0.39242E+01 0.39242E+01
   9   5   0   1 0.33335E+01 0.33335E+01 0.29678E+00-0.29678E+00 0.00000E+00 0.00000E+00 0.00000E+00 0.00000E+00 0.00000E+00 0.00000E+00 0.00000E+00 0.22190E+01 0.22190E+01
  10   5   0   1 0.81127E+01 0.81127E+01 0.75212E+01-0.75212E+01 0.00000E+00 0.00000E+00 0.00000E+00 0.00000E+00 0.00000E+00 0.00000E+00 0.00000E+00 0.14306E+01 0.14306E+01
  11   5   0   1 0.51893E+01 0.51893E+01 0.64126E+01 0.64126E+01 0.00000E+00 0.00000E+00 0.00000E+00 0.00000E+00 0.00000E+00 0.00000E+00 0.00000E+00 0.14849E+01 0.14849E+01
  12   5   0   1 0.11573E+02 0.11573E+02 0.12259E+02-0.12259E+02 0.00000E+00 0.00000E+00 0.00000E+00 0.00000E+00 0.00000E+00 0.00000E+00 0.00000E+00 0.67373E+00 0.67373E+00
  13   5   0   1 0.91491E+01 0.91491E+01 0.93088E+01 0.93088E+01 0.00000E+00 0.00000E+00 0.00000E+00 0.00000E+00 0.00000E+00 0.00000E+00 0.00000E+00 0.84210E+00 0.84210E+00
  14   5   0   1 0.15369E+02 0.15369E+02 0.14021E+02-0.14021E+02 0.00000E+00 0.00000E+00 0.00000E+00 0.00000E+00 0.00000E+00 0.00000E+00 0.00000E+00 0.76373E+00 0.76373E+00
  15   5   0   1 0.95204E+01 0.95204E+01 0.10158E+02 0.10158E+02 0.00000E+00 0.00000E+00 0.00000E+00 0.00000E+00 0.00000E+00 0.00000E+00 0.00000E+00 0.10064E+01 0.10064E+01
  16   5   0   1 0.13483E+02 0.13483E+02 0.14732E+02-0.14732E+02 0.00000E+00 0.00000E+00 0.00000E+00 0.00000E+00 0.00000E+00 0.00000E+00 0.00000E+00 0.86084E+00 0.86084E+00
  17   5   0   1 0.96987E+01 0.96987E+01 0.10624E+02 0.10624E+02 0.00000E+00 0.00000E+00 0.00000E+00 0.00000E+00 0.00000E+00 0.00000E+00 0.00000E+00 0.98640E+00 0.98640E+00
  18   5   0   1 0.14950E+02 0.14950E+02 0.14758E+02-0.14758E+02 0.00000E+00 0.00000E+00 0.00000E+00 0.00000E+00 0.00000E+00 0.00000E+00 0.00000E+00 0.90710E+00 0.90710E+00
  19   5   0   1 0.57785E+01 0.57785E+01 0.83991E+01 0.83991E+01 0.00000E+00 0.00000E+00 0.00000E+00 0.00000E+00 0.00000E+00 0.00000E+00 0.00000E+00 0.19638E+01 0.19638E+01
  20   5   0   1 0.13755E+02 0.13755E+02 0.16728E+02-0.16728E+02 0.00000E+00 0.00000E+00 0.00000E+00 0.00000E+00 0.00000E+00 0.00000E+00 0.00000E+00 0.98153E+00 0.98153E+00
  21   5   0   1 0.13903E+02 0.13903E+02 0.15979E+02 0.15979E+02 0.00000E+00 0.00000E+00 0.00000E+00 0.00000E+00 0.00000E+00 0.00000E+00 0.00000E+00 0.11084E+01 0.11084E+01
  22   5   0   1 0.91305E+01 0.91305E+01 0.10140E+02-0.10140E+02 0.00000E+00 0.00000E+00 0.00000E+00 0.00000E+00 0.00000E+00 0.00000E+00 0.00000E+00 0.12589E+01 0.12589E+01
  23   5   0   1 0.67496E+01 0.67496E+01 0.68509E+01 0.68509E+01 0.00000E+00 0.00000E+00 0.00000E+00 0.00000E+00 0.00000E+00 0.00000E+00 0.00000E+00 0.17014E+01 0.17014E+01
  24   5   0   1 0.21832E-01 0.21832E-01 0.38288E+01-0.38288E+01 0.00000E+00 0.00000E+00 0.00000E+00 0.00000E+00 0.00000E+00 0.00000E+00 0.00000E+00 0.21138E+02 0.21138E+02
  25   5   0   1 0.22808E-01 0.22808E-01 0.46003E+00-0.46003E+00 0.00000E+00 0.00000E+00 0.00000E+00 0.00000E+00 0.00000E+00 0.00000E+00 0.00000E+00 0.19024E+02 0.19024E+02
  26   5   0   1 0.47529E+01 0.47529E+01 0.60394E+01 0.60394E+01 0.00000E+00 0.00000E+00 0.00000E+00 0.00000E+00 0.00000E+00 0.00000E+00 0.00000E+00 0.28053E+01 0.28053E+01
  27   5   0   1 0.86834E+01 0.86834E+01 0.12979E+02-0.12979E+02 0.00000E+00 0.00000E+00 0.00000E+00 0.00000E+00 0.00000E+00 0.00000E+00 0.00000E+00 0.21965E+01 0.21965E+01
  28   5   0   1 0.15336E+02 0.15336E+02 0.15638E+02 0.15638E+02 0.00000E+00 0.00000E+00 0.00000E+00 0.00000E+00 0.00000E+00 0.00000E+00 0.00000E+00 0.16279E+01 0.16279E+01
  29   5   0   1 0.17743E+02 0.17743E+02 0.19651E+02-0.19651E+02 0.00000E+00 0.00000E+00 0.00000E+00 0.00000E+00 0.00000E+00 0.00000E+00 0.00000E+00 0.16259E+01 0.16259E+01
  30   5   0   1 0.21267E+02 0.21267E+02 0.20722E+02 0.20722E+02 0.00000E+00 0.00000E+00 0.00000E+00 0.00000E+00 0.00000E+00 0.00000E+00 0.00000E+00 0.15445E+01 0.15445E+01
  31   5   0   1 0.20354E+02 0.20354E+02 0.19311E+02-0.19311E+02 0.00000E+00 0.00000E+00 0.00000E+00 0.00000E+00 0.00000E+00 0.00000E+00 0.00000E+00 0.14250E+01 0.14250E+01
  32   5   0   1 0.17215E+02 0.17215E+02 0.16415E+02 0.16415E+02 0.00000E+00 0.00000E+00 0.00000E+00 0.00000E+00 0.00000E+00 0.00000E+00 0.00000E+00 0.15655E+01 0.15655E+01
  33   5   0   1 0.13920E+02 0.13920E+02 0.13766E+02-0.13766E+02 0.00000E+00 0.00000E+00 0.00000E+00 0.00000E+00 0.00000E+00 0.00000E+00 0.00000E+00 0.16552E+01 0.16552E+01
  34   5   0   1 0.75413E-01 0.75413E-01 0.73130E+01 0.73130E+01 0.00000E+00 0.00000E+00 0.00000E+00 0.00000E+00 0.00000E+00 0.00000E+00 0.00000E+00 0.25524E+02 0.25524E+02
  35   5   0   1 0.34367E-01 0.34367E-01 0.25774E+01-0.25774E+01 0.00000E+00 0.00000E+00 0.00000E+00 0.00000E+00 0.00000E+00 0.00000E+00 0.00000E+00 0.23916E+02 0.23916E+02
  36   5   0   1 0.39171E+01 0.39171E+01 0.36538E+01-0.36538E+01 0.00000E+00 0.00000E+00 0.00000E+00 0.00000E+00 0.00000E+00 0.00000E+00 0.00000E+00 0.49079E+01 0.49079E+01
  37   5   0   1 0.27399E+01 0.27399E+01 0.71948E+01 0.71948E+01 0.00000E+00 0.00000E+00 0.00000E+00 0.00000E+00 0.00000E+00 0.00000E+00 0.00000E+00 0.69405E+01 0.69405E+01
  38   5   0   1 0.10144E+02 0.10144E+02 0.95554E+01-0.95554E+01 0.00000E+00 0.00000E+00 0.00000E+00 0.00000E+00 0.00000E+00 0.00000E+00 0.00000E+00 0.20804E+01 0.20804E+01
  39   5   0   1 0.19058E+01 0.19058E+01 0.67482E+01 0.67482E+01 0.00000E+00 0.00000E+00 0.00000E+00 0.00000E+00 0.00000E+00 0.00000E+00 0.00000E+00 0.98141E+01 0.98141E+01
  40   5   0   1 0.82645E+01 0.82645E+01 0.78910E+01-0.78910E+01 0.00000E+00 0.00000E+00 0.00000E+00 0.00000E+00 0.00000E+00 0.00000E+00 0.00000E+00 0.23150E+01 0.23150E+01
  41   5   0   1 0.62256E+01 0.62256E+01 0.87415E+01-0.87415E+01 0.00000E+00 0.00000E+00 0.00000E+00 0.00000E+00 0.00000E+00 0.00000E+00 0.00000E+00 0.27942E+01 0.27942E+01
  42   5   0   1 0.52083E+01 0.52083E+01 0.84628E+01 0.84628E+01 0.00000E+00 0.00000E+00 0.00000E+00 0.00000E+00 0.00000E+00 0.00000E+00 0.00000E+00 0.37102E+01 0.37102E+01
  43   5   0   1 0.43383E+01 0.43383E+01 0.73860E+01 0.73860E+01 0.00000E+00 0.00000E+00 0.00000E+00 0.00000E+00 0.00000E+00 0.00000E+00 0.00000E+00 0.43897E+01 0.43897E+01
  44   5   0   1 0.73624E+01 0.73624E+01 0.19277E+01 0.19277E+01 0.00000E+00 0.00000E+00 0.00000E+00 0.00000E+00 0.00000E+00 0.00000E+00 0.00000E+00 0.28863E+01 0.28863E+01
  45   5   0   1 0.31614E-01 0.31614E-01 0.36013E+01 0.36013E+01 0.00000E+00 0.00000E+00 0.00000E+00 0.00000E+00 0.00000E+00 0.00000E+00 0.00000E+00 0.23781E+02 0.23781E+02
  46   5   0   1 0.43913E+01 0.43913E+01 0.14058E+01 0.14058E+01 0.00000E+00 0.00000E+00 0.00000E+00 0.00000E+00 0.00000E+00 0.00000E+00 0.00000E+00 0.48287E+01 0.48287E+01
  47   5   0   1 0.81114E-02 0.81114E-02 0.21724E+01-0.21724E+01 0.00000E+00 0.00000E+00 0.00000E+00 0.00000E+00 0.00000E+00 0.00000E+00 0.00000E+00 0.31985E+02 0.31985E+02
  48   5   0   1 0.99895E+01 0.99895E+01 0.41974E+01 0.41974E+01 0.00000E+00 0.00000E+00 0.00000E+00 0.00000E+00 0.00000E+00 0.00000E+00 0.00000E+00 0.23121E+01 0.23121E+01
  49   5   0   1 0.24628E-01 0.24628E-01 0.24214E+01-0.24214E+01 0.00000E+00 0.00000E+00 0.00000E+00 0.00000E+00 0.00000E+00 0.00000E+00 0.00000E+00 0.28483E+02 0.28483E+02
  50   5   0   1 0.31217E-01 0.31217E-01 0.26758E+01 0.26758E+01 0.00000E+00 0.00000E+00 0.00000E+00 0.00000E+00 0.00000E+00 0.00000E+00 0.00000E+00 0.36710E+02 0.36710E+02
  10   6   0   1 0.19998E+01 0.19998E+01 0.23668E+01 0.23668E+01 0.00000E+00 0.00000E+00 0.00000E+00 0.00000E+00 0.00000E+00 0.00000E+00 0.00000E+00 0.19629E+01 0.19629E+01
  11   6   0   1 0.60618E-01 0.60618E-01 0.22195E+01-0.22195E+01 0.00000E+00 0.00000E+00 0.00000E+00 0.00000E+00 0.00000E+00 0.00000E+00 0.00000E+00 0.98205E+01 0.98205E+01
  12   6   0   1 0.79747E-01 0.79747E-01 0.25300E+01-0.25300E+01 0.00000E+00 0.00000E+00 0.00000E+00 0.00000E+00 0.00000E+00 0.00000E+00 0.00000E+00 0.14876E+02 0.14876E+02
  13   6   0   1 0.19045E+01 0.19045E+01 0.29412E+01 0.29412E+01 0.00000E+00 0.00000E+00 0.00000E+00 0.00000E+00 0.00000E+00 0.00000E+00 0.00000E+00 0.39255E+01 0.39255E+01
  14   6   0   1 0.58193E+01 0.58193E+01 0.79510E+01-0.79510E+01 0.00000E+00 0.00000E+00 0.00000E+00 0.00000E+00 0.00000E+00 0.00000E+00 0.00000E+00 0.16369E+01 0.16369E+01
  15   6   0   1 0.19108E+01 0.19108E+01 0.59964E+01 0.59964E+01 0.00000E+00 0.00000E+00 0.00000E+00 0.00000E+00 0.00000E+00 0.00000E+00 0.00000E+00 0.49071E+01 0.49071E+01
  16   6   0   1 0.33507E+01 0.33507E+01 0.77968E+01-0.77968E+01 0.00000E+00 0.00000E+00 0.00000E+00 0.00000E+00 0.00000E+00 0.00000E+00 0.00000E+00 0.28336E+01 0.28336E+01
  17   6   0   1 0.58907E+01 0.58907E+01 0.25742E+01-0.25742E+01 0.00000E+00 0.00000E+00 0.00000E+00 0.00000E+00 0.00000E+00 0.00000E+00 0.00000E+00 0.16370E+01 0.16370E+01
  18   6   0   1 0.36463E-02 0.36463E-02 0.15498E+01-0.15498E+01 0.00000E+00 0.00000E+00 0.00000E+00 0.00000E+00 0.00000E+00 0.00000E+00 0.00000E+00 0.15922E+02 0.15922E+02
  19   6   0   1 0.17370E+02 0.17370E+02 0.19277E+02-0.19277E+02 0.00000E+00 0.00000E+00 0.00000E+00 0.00000E+00 0.00000E+00 0.00000E+00 0.00000E+00 0.90052E+00 0.90052E+00
  20   6   0   1 0.52017E+01 0.52017E+01 0.55841E+01-0.55841E+01 0.00000E+00 0.00000E+00 0.00000E+00 0.00000E+00 0.00000E+00 0.00000E+00 0.00000E+00 0.22265E+01 0.22265E+01
  21   6   0   1 0.19792E+02 0.19792E+02 0.21967E+02 0.21967E+02 0.00000E+00 0.00000E+00 0.00000E+00 0.00000E+00 0.00000E+00 0.00000E+00 0.00000E+00 0.89687E+00 0.89687E+00
  22   6   0   1 0.26206E+02 0.26206E+02 0.26891E+02 0.26891E+02 0.00000E+00 0.00000E+00 0.00000E+00 0.00000E+00 0.00000E+00 0.00000E+00 0.00000E+00 0.11286E+01 0.11286E+01
  23   6   0   1 0.10105E+02 0.10105E+02 0.13739E+02-0.13739E+02 0.00000E+00 0.00000E+00 0.00000E+00 0.00000E+00 0.00000E+00 0.00000E+00 0.00000E+00 0.13262E+01 0.13262E+01
  24   6   0   1 0.95244E+01 0.95244E+01 0.12609E+02 0.12609E+02 0.00000E+00 0.00000E+00 0.00000E+00 0.00000E+00 0.00000E+00 0.00000E+00 0.00000E+00 0.12060E+01 0.12060E+01
  25   6   0   1 0.51138E+01 0.51138E+01 0.86336E+01-0.86336E+01 0.00000E+00 0.00000E+00 0.00000E+00 0.00000E+00 0.00000E+00 0.00000E+00 0.00000E+00 0.22265E+01 0.22265E+01
  26   6   0   1 0.67276E+01 0.67276E+01 0.79265E+01 0.79265E+01 0.00000E+00 0.00000E+00 0.00000E+00 0.00000E+00 0.00000E+00 0.00000E+00 0.00000E+00 0.17014E+01 0.17014E+01
  27   6   0   1 0.74398E-01 0.74398E-01 0.50796E+01-0.50796E+01 0.00000E+00 0.00000E+00 0.00000E+00 0.00000E+00 0.00000E+00 0.00000E+00 0.00000E+00 0.19291E+02 0.19291E+02
  28   6   0   1 0.66029E-01 0.66029E-01 0.63944E+01 0.63944E+01 0.00000E+00 0.00000E+00 0.00000E+00 0.00000E+00 0.00000E+00 0.00000E+00 0.00000E+00 0.21229E+02 0.21229E+02
  29   6   0   1 0.61654E+01 0.61654E+01 0.54044E+01-0.54044E+01 0.00000E+00 0.00000E+00 0.00000E+00 0.00000E+00 0.00000E+00 0.00000E+00 0.00000E+00 0.24839E+01 0.24839E+01
  30   6   0   1 0.35349E-01 0.35349E-01 0.51423E+01 0.51423E+01 0.00000E+00 0.00000E+00 0.00000E+00 0.00000E+00 0.00000E+00 0.00000E+00 0.00000E+00 0.22275E+02 0.22275E+02
  31   6   0   1 0.25456E-01 0.25456E-01 0.65111E+01-0.65111E+01 0.00000E+00 0.00000E+00 0.00000E+00 0.00000E+00 0.00000E+00 0.00000E+00 0.00000E+00 0.23708E+02 0.23708E+02
  32   6   0   1 0.55495E+01 0.55495E+01 0.29735E+01 0.29735E+01 0.00000E+00 0.00000E+00 0.00000E+00 0.00000E+00 0.00000E+00 0.00000E+00 0.00000E+00 0.27768E+01 0.27768E+01
  33   6   0   1 0.13549E-01 0.13549E-01 0.27878E+01-0.27878E+01 0.00000E+00 0.00000E+00 0.00000E+00 0.00000E+00 0.00000E+00 0.00000E+00 0.00000E+00 0.14770E+02 0.14770E+02
  34   6   0   1 0.36159E-01 0.36159E-01 0.16915E+01-0.16915E+01 0.00000E+00 0.00000E+00 0.00000E+00 0.00000E+00 0.00000E+00 0.00000E+00 0.00000E+00 0.22302E+02 0.22302E+02
  35   6   0   1 0.45084E-01 0.45084E-01 0.22051E+01 0.22051E+01 0.00000E+00 0.00000E+00 0.00000E+00 0.00000E+00 0.00000E+00 0.00000E+00 0.00000E+00 0.27226E+02 0.27226E+02
  36   6   0   1 0.19098E+01 0.19098E+01 0.77758E+01-0.77758E+01 0.00000E+00 0.00000E+00 0.00000E+00 0.00000E+00 0.00000E+00 0.00000E+00 0.00000E+00 0.12758E+02 0.12758E+02
  37   6   0   1 0.47587E+01 0.47587E+01 0.61026E+01 0.61026E+01 0.00000E+00 0.00000E+00 0.00000E+00 0.00000E+00 0.00000E+00 0.00000E+00 0.00000E+00 0.36067E+01 0.36067E+01
  38   6   0   1 0.82742E+01 0.82742E+01 0.84998E+01-0.84998E+01 0.00000E+00 0.00000E+00 0.00000E+00 0.00000E+00 0.00000E+00 0.00000E+00 0.00000E+00 0.20838E+01 0.20838E+01
  39   6   0   1 0.59127E+01 0.59127E+01 0.11509E+01-0.11509E+01 0.00000E+00 0.00000E+00 0.00000E+00 0.00000E+00 0.00000E+00 0.00000E+00 0.00000E+00 0.29443E+01 0.29443E+01
  40   6   0   1 0.19561E-01 0.19561E-01 0.29741E+01 0.29741E+01 0.00000E+00 0.00000E+00 0.00000E+00 0.00000E+00 0.00000E+00 0.00000E+00 0.00000E+00 0.18947E+02 0.18947E+02
  41   6   0   1 0.70881E+01 0.70881E+01 0.17988E+01-0.17988E+01 0.00000E+00 0.00000E+00 0.00000E+00 0.00000E+00 0.00000E+00 0.00000E+00 0.00000E+00 0.27232E+01 0.27232E+01
  42   6   0   1 0.28637E-02 0.28637E-02 0.31107E+01 0.31107E+01 0.00000E+00 0.00000E+00 0.00000E+00 0.00000E+00 0.00000E+00 0.00000E+00 0.00000E+00 0.45685E+01 0.45685E+01
  43   6   0   1 0.43905E+01 0.43905E+01 0.60356E+00-0.60356E+00 0.00000E+00 0.00000E+00 0.00000E+00 0.00000E+00 0.00000E+00 0.00000E+00 0.00000E+00 0.43898E+01 0.43898E+01
  44   6   0   1 0.58805E+01 0.58805E+01 0.41982E+01-0.41982E+01 0.00000E+00 0.00000E+00 0.00000E+00 0.00000E+00 0.00000E+00 0.00000E+00 0.00000E+00 0.32723E+01 0.32723E+01
  45   6   0   1 0.10008E-01 0.10008E-01 0.61881E+01 0.61881E+01 0.00000E+00 0.00000E+00 0.00000E+00 0.00000E+00 0.00000E+00 0.00000E+00 0.00000E+00 0.41639E+02 0.41639E+02
  15   7   0   1 0.28232E-02 0.28232E-02 0.21212E+01 0.21212E+01 0.00000E+00 0.00000E+00 0.00000E+00 0.00000E+00 0.00000E+00 0.00000E+00 0.00000E+00 0.13803E+02 0.13803E+02
  16   7   0   1 0.26042E-02 0.26042E-02 0.20827E+01-0.20827E+01 0.00000E+00 0.00000E+00 0.00000E+00 0.00000E+00 0.00000E+00 0.00000E+00 0.00000E+00 0.52686E+01 0.52686E+01
  17   7   0   1 0.48051E+01 0.48051E+01 0.36621E+01 0.36621E+01 0.00000E+00 0.00000E+00 0.00000E+00 0.00000E+00 0.00000E+00 0.00000E+00 0.00000E+00 0.12031E+01 0.12031E+01
  18   7   0   1 0.19579E+01 0.19579E+01 0.40188E+01-0.40188E+01 0.00000E+00 0.00000E+00 0.00000E+00 0.00000E+00 0.00000E+00 0.00000E+00 0.00000E+00 0.29447E+01 0.29447E+01
  19   7   0   1 0.58800E+01 0.58800E+01 0.45717E+01 0.45717E+01 0.00000E+00 0.00000E+00 0.00000E+00 0.00000E+00 0.00000E+00 0.00000E+00 0.00000E+00 0.13100E+01 0.13100E+01
  20   7   0   1 0.33919E+01 0.33919E+01 0.31107E+01-0.31107E+01 0.00000E+00 0.00000E+00 0.00000E+00 0.00000E+00 0.00000E+00 0.00000E+00 0.00000E+00 0.22670E+01 0.22670E+01
  21   7   0   1 0.30384E-02 0.30384E-02 0.40026E+00-0.40026E+00 0.00000E+00 0.00000E+00 0.00000E+00 0.00000E+00 0.00000E+00 0.00000E+00 0.00000E+00 0.16508E+02 0.16508E+02
  22   7   0   1 0.70489E+01 0.70489E+01 0.71280E+01-0.71280E+01 0.00000E+00 0.00000E+00 0.00000E+00 0.00000E+00 0.00000E+00 0.00000E+00 0.00000E+00 0.13630E+01 0.13630E+01
  23   7   0   1 0.28096E-01 0.28096E-01 0.45992E+01 0.45992E+01 0.00000E+00 0.00000E+00 0.00000E+00 0.00000E+00 0.00000E+00 0.00000E+00 0.00000E+00 0.18023E+02 0.18023E+02
  24   7   0   1 0.32867E-01 0.32867E-01 0.51432E+01-0.51432E+01 0.00000E+00 0.00000E+00 0.00000E+00 0.00000E+00 0.00000E+00 0.00000E+00 0.00000E+00 0.17774E+02 0.17774E+02
  25   7   0   1 0.47769E+01 0.47769E+01 0.55011E+01 0.55011E+01 0.00000E+00 0.00000E+00 0.00000E+00 0.00000E+00 0.00000E+00 0.00000E+00 0.00000E+00 0.20041E+01 0.20041E+01
  26   7   0   1 0.33979E-01 0.33979E-01 0.52351E+01-0.52351E+01 0.00000E+00 0.00000E+00 0.00000E+00 0.00000E+00 0.00000E+00 0.00000E+00 0.00000E+00 0.19449E+02 0.19449E+02
  27   7   0   1 0.43638E+01 0.43638E+01 0.40005E+01 0.40005E+01 0.00000E+00 0.00000E+00 0.00000E+00 0.00000E+00 0.00000E+00 0.00000E+00 0.00000E+00 0.21952E+01 0.21952E+01
  28   7   0   1 0.33782E+01 0.33782E+01 0.33589E+01-0.33589E+01 0.00000E+00 0.00000E+00 0.00000E+00 0.00000E+00 0.00000E+00 0.00000E+00 0.00000E+00 0.28336E+01 0.28336E+01
  29   7   0   1 0.19430E-01 0.19430E-01 0.17237E+01 0.17237E+01 0.00000E+00 0.00000E+00 0.00000E+00 0.00000E+00 0.00000E+00 0.00000E+00 0.00000E+00 0.18172E+02 0.18172E+02
  30   7   0   1 0.27597E+01 0.27597E+01 0.24333E+01-0.24333E+01 0.00000E+00 0.00000E+00 0.00000E+00 0.00000E+00 0.00000E+00 0.00000E+00 0.00000E+00 0.41644E+01 0.41644E+01
  31   7   0   1 0.21695E-01 0.21695E-01 0.29939E+01 0.29939E+01 0.00000E+00 0.00000E+00 0.00000E+00 0.00000E+00 0.00000E+00 0.00000E+00 0.00000E+00 0.17957E+02 0.17957E+02
  32   7   0   1 0.14254E-01 0.14254E-01 0.44502E+00-0.44502E+00 0.00000E+00 0.00000E+00 0.00000E+00 0.00000E+00 0.00000E+00 0.00000E+00 0.00000E+00 0.19460E+02 0.19460E+02
  33   7   0   1 0.51789E+01 0.51789E+01 0.17480E+01 0.17480E+01 0.00000E+00 0.00000E+00 0.00000E+00 0.00000E+00 0.00000E+00 0.00000E+00 0.00000E+00 0.22265E+01 0.22265E+01
  34   7   0   1 0.10747E-01 0.10747E-01 0.10899E+01 0.10899E+01 0.00000E+00 0.00000E+00 0.00000E+00 0.00000E+00 0.00000E+00 0.00000E+00 0.00000E+00 0.16386E+02 0.16386E+02
  35   7   0   1 0.11795E-01 0.11795E-01 0.63267E+00-0.63267E+00 0.00000E+00 0.00000E+00 0.00000E+00 0.00000E+00 0.00000E+00 0.00000E+00 0.00000E+00 0.17510E+02 0.17510E+02
  36   7   0   1 0.39303E+01 0.39303E+01 0.17736E+01 0.17736E+01 0.00000E+00 0.00000E+00 0.00000E+00 0.00000E+00 0.00000E+00 0.00000E+00 0.00000E+00 0.34356E+01 0.34356E+01
  37   7   0   1 0.70836E+01 0.70836E+01 0.34965E+00-0.34965E+00 0.00000E+00 0.00000E+00 0.00000E+00 0.00000E+00 0.00000E+00 0.00000E+00 0.00000E+00 0.19065E+01 0.19065E+01
  38   7   0   1 0.49246E-02 0.49246E-02 0.10825E+00-0.10825E+00 0.00000E+00 0.00000E+00 0.00000E+00 0.00000E+00 0.00000E+00 0.00000E+00 0.00000E+00 0.18491E+02 0.18491E+02
  39   7   0   1 0.85451E-02 0.85451E-02 0.29107E+01 0.29107E+01 0.00000E+00 0.00000E+00 0.00000E+00 0.00000E+00 0.00000E+00 0.00000E+00 0.00000E+00 0.31840E+02 0.31840E+02
  40   7   0   1 0.72921E-02 0.72921E-02 0.41703E+01-0.41703E+01 0.00000E+00 0.00000E+00 0.00000E+00 0.00000E+00 0.00000E+00 0.00000E+00 0.00000E+00 0.29648E+02 0.29648E+02
 -53   1   1   1 0.33109E-02 0.33109E-02 0.39796E+00-0.39796E+00 0.00000E+00 0.00000E+00 0.00000E+00 0.00000E+00 0.00000E+00 0.00000E+00 0.00000E+00 0.31163E+02 0.31163E+02
 -52   1   1   1 0.18480E-01 0.18480E-01 0.82016E+00-0.82016E+00 0.00000E+00 0.00000E+00 0.00000E+00 0.00000E+00 0.00000E+00 0.00000E+00 0.00000E+00 0.29051E+02 0.29051E+02
 -51   1   1   1 0.32437E-01 0.32437E-01 0.18887E+01 0.18887E+01 0.00000E+00 0.00000E+00 0.00000E+00 0.00000E+00 0.00000E+00 0.00000E+00 0.00000E+00 0.30067E+02 0.30067E+02
 -50   1   1   1 0.99698E+01 0.99698E+01 0.45018E+01-0.45018E+01 0.00000E+00 0.00000E+00 0.00000E+00 0.00000E+00 0.00000E+00 0.00000E+00 0.00000E+00 0.26967E+01 0.26967E+01
 -49   1   1   1 0.10155E+02 0.10155E+02 0.48584E+01 0.48584E+01 0.00000E+00 0.00000E+00 0.00000E+00 0.00000E+00 0.00000E+00 0.00000E+00 0.00000E+00 0.28352E+01 0.28352E+01
 -48   1   1   1 0.27272E+01 0.27272E+01 0.50880E+01-0.50880E+01 0.00000E+00 0.00000E+00 0.00000E+00 0.00000E+00 0.00000E+00 0.00000E+00 0.00000E+00 0.90224E+01 0.90224E+01
 -47   1   1   1 0.14237E+02 0.14237E+02 0.66018E+01 0.66018E+01 0.00000E+00 0.00000E+00 0.00000E+00 0.00000E+00 0.00000E+00 0.00000E+00 0.00000E+00 0.18929E+01 0.18929E+01
 -46   1   1   1 0.89371E+01 0.89371E+01 0.81992E+01-0.81992E+01 0.00000E+00 0.00000E+00 0.00000E+00 0.00000E+00 0.00000E+00 0.00000E+00 0.00000E+00 0.30000E+01 0.30000E+01
 -45   1   1   1 0.12654E+02 0.12654E+02 0.12691E+02 0.12691E+02 0.00000E+00 0.00000E+00 0.00000E+00 0.00000E+00 0.00000E+00 0.00000E+00 0.00000E+00 0.27291E+01 0.27291E+01
 -44   1   1   1 0.47488E+01 0.47488E+01 0.93423E+01-0.93423E+01 0.00000E+00 0.00000E+00 0.00000E+00 0.00000E+00 0.00000E+00 0.00000E+00 0.00000E+00 0.64115E+01 0.64115E+01
 -43   1   1   1 0.36824E+02 0.36824E+02 0.34413E+02 0.34413E+02 0.00000E+00 0.00000E+00 0.00000E+00 0.00000E+00 0.00000E+00 0.00000E+00 0.00000E+00 0.14562E+01 0.14562E+01
 -42   1   1   1 0.13461E+02 0.13461E+02 0.14390E+02 0.14390E+02 0.00000E+00 0.00000E+00 0.00000E+00 0.00000E+00 0.00000E+00 0.00000E+00 0.00000E+00 0.24376E+01 0.24376E+01
 -41   1   1   1 0.78660E+01 0.78660E+01 0.62132E+01-0.62132E+01 0.00000E+00 0.00000E+00 0.00000E+00 0.00000E+00 0.00000E+00 0.00000E+00 0.00000E+00 0.39269E+01 0.39269E+01
 -40   1   1   1 0.16726E+02 0.16726E+02 0.14597E+02-0.14597E+02 0.00000E+00 0.00000E+00 0.00000E+00 0.00000E+00 0.00000E+00 0.00000E+00 0.00000E+00 0.19602E+01 0.19602E+01
 -39   1   1   1 0.13572E+02 0.13572E+02 0.11824E+02 0.11824E+02 0.00000E+00 0.00000E+00 0.00000E+00 0.00000E+00 0.00000E+00 0.00000E+00 0.00000E+00 0.21294E+01 0.21294E+01
 -38   1   1   1 0.78395E+01 0.78395E+01 0.10355E+02-0.10355E+02 0.00000E+00 0.00000E+00 0.00000E+00 0.00000E+00 0.00000E+00 0.00000E+00 0.00000E+00 0.31910E+01 0.31910E+01
 -37   1   1   1 0.27822E+01 0.27822E+01 0.82462E+01 0.82462E+01 0.00000E+00 0.00000E+00 0.00000E+00 0.00000E+00 0.00000E+00 0.00000E+00 0.00000E+00 0.76346E+01 0.76346E+01
 -36   1   1   1 0.27382E+01 0.27382E+01 0.65119E+00 0.65119E+00 0.00000E+00 0.00000E+00 0.00000E+00 0.00000E+00 0.00000E+00 0.00000E+00 0.00000E+00 0.83123E+01 0.83123E+01
 -35   1   1   1 0.64766E-01 0.64766E-01 0.11459E+01-0.11459E+01 0.00000E+00 0.00000E+00 0.00000E+00 0.00000E+00 0.00000E+00 0.00000E+00 0.00000E+00 0.26724E+02 0.26724E+02
 -34   1   1   1 0.97431E+01 0.97431E+01 0.97499E+01 0.97499E+01 0.00000E+00 0.00000E+00 0.00000E+00 0.00000E+00 0.00000E+00 0.00000E+00 0.00000E+00 0.25539E+01 0.25539E+01
 -33   1   1   1 0.84845E+01 0.84845E+01 0.87775E+01-0.87775E+01 0.00000E+00 0.00000E+00 0.00000E+00 0.00000E+00 0.00000E+00 0.00000E+00 0.00000E+00 0.29285E+01 0.29285E+01
 -32   1   1   1 0.15867E+02 0.15867E+02 0.16029E+02 0.16029E+02 0.00000E+00 0.00000E+00 0.00000E+00 0.00000E+00 0.00000E+00 0.00000E+00 0.00000E+00 0.16990E+01 0.16990E+01
 -31   1   1   1 0.10332E+02 0.10332E+02 0.88455E+01-0.88455E+01 0.00000E+00 0.00000E+00 0.00000E+00 0.00000E+00 0.00000E+00 0.00000E+00 0.00000E+00 0.18578E+01 0.18578E+01
 -30   1   1   1 0.11402E+02 0.11402E+02 0.11428E+02 0.11428E+02 0.00000E+00 0.00000E+00 0.00000E+00 0.00000E+00 0.00000E+00 0.00000E+00 0.00000E+00 0.15193E+01 0.15193E+01
 -29   1   1   1 0.11001E-01 0.11001E-01 0.53359E+01-0.53359E+01 0.00000E+00 0.00000E+00 0.00000E+00 0.00000E+00 0.00000E+00 0.00000E+00 0.00000E+00 0.25831E+02 0.25831E+02
 -28   1   1   1 0.26770E-01 0.26770E-01 0.10458E+01-0.10458E+01 0.00000E+00 0.00000E+00 0.00000E+00 0.00000E+00 0.00000E+00 0.00000E+00 0.00000E+00 0.20792E+02 0.20792E+02
 -27   1   1   1 0.93561E+01 0.93561E+01 0.84254E+01 0.84254E+01 0.00000E+00 0.00000E+00 0.00000E+00 0.00000E+00 0.00000E+00 0.00000E+00 0.00000E+00 0.16400E+01 0.16400E+01
 -26   1   1   1 0.13657E+02 0.13657E+02 0.15762E+02-0.15762E+02 0.00000E+00 0.00000E+00 0.00000E+00 0.00000E+00 0.00000E+00 0.00000E+00 0.00000E+00 0.12694E+01 0.12694E+01
 -25   1   1   1 0.15228E+02 0.15228E+02 0.15887E+02 0.15887E+02 0.00000E+00 0.00000E+00 0.00000E+00 0.00000E+00 0.00000E+00 0.00000E+00 0.00000E+00 0.11414E+01 0.11414E+01
 -24   1   1   1 0.23522E+02 0.23522E+02 0.24279E+02-0.24279E+02 0.00000E+00 0.00000E+00 0.00000E+00 0.00000E+00 0.00000E+00 0.00000E+00 0.00000E+00 0.92727E+00 0.92727E+00
 -23   1   1   1 0.14446E+02 0.14446E+02 0.17255E+02 0.17255E+02 0.00000E+00 0.00000E+00 0.00000E+00 0.00000E+00 0.00000E+00 0.00000E+00 0.00000E+00 0.10688E+01 0.10688E+01
 -22   1   1   1 0.41895E+02 0.41895E+02 0.38582E+02-0.38582E+02 0.00000E+00 0.00000E+00 0.00000E+00 0.00000E+00 0.00000E+00 0.00000E+00 0.00000E+00 0.11355E+01 0.11355E+01
 -21   1   1   1 0.47360E+01 0.47360E+01 0.32896E+01 0.32896E+01 0.00000E+00 0.00000E+00 0.00000E+00 0.00000E+00 0.00000E+00 0.00000E+00 0.00000E+00 0.24044E+01 0.24044E+01
 -20   1   1   1 0.55930E+01 0.55930E+01 0.45229E+01 0.45229E+01 0.00000E+00 0.00000E+00 0.00000E+00 0.00000E+00 0.00000E+00 0.00000E+00 0.00000E+00 0.20828E+01 0.20828E+01
 -19   1   1   1 0.81040E+01 0.81040E+01 0.11893E+02-0.11893E+02 0.00000E+00 0.00000E+00 0.00000E+00 0.00000E+00 0.00000E+00 0.00000E+00 0.00000E+00 0.14306E+01 0.14306E+01
 -18   1   1   1 0.55386E+01 0.55386E+01 0.68797E+01 0.68797E+01 0.00000E+00 0.00000E+00 0.00000E+00 0.00000E+00 0.00000E+00 0.00000E+00 0.00000E+00 0.20829E+01 0.20829E+01
 -17   1   1   1 0.21275E+02 0.21275E+02 0.22940E+02-0.22940E+02 0.00000E+00 0.00000E+00 0.00000E+00 0.00000E+00 0.00000E+00 0.00000E+00 0.00000E+00 0.84072E+00 0.84072E+00
 -16   1   1   1 0.75413E+01 0.75413E+01 0.81235E+01 0.81235E+01 0.00000E+00 0.00000E+00 0.00000E+00 0.00000E+00 0.00000E+00 0.00000E+00 0.00000E+00 0.12694E+01 0.12694E+01
 -15   1   1   1 0.26170E+02 0.26170E+02 0.28921E+02-0.28921E+02 0.00000E+00 0.00000E+00 0.00000E+00 0.00000E+00 0.00000E+00 0.00000E+00 0.00000E+00 0.71059E+00 0.71059E+00
 -14   1   1   1 0.38347E+01 0.38347E+01 0.49279E+01 0.49279E+01 0.00000E+00 0.00000E+00 0.00000E+00 0.00000E+00 0.00000E+00 0.00000E+00 0.00000E+00 0.19633E+01 0.19633E+01
 -13   1   1   1 0.27573E+02 0.27573E+02 0.29883E+02-0.29883E+02 0.00000E+00 0.00000E+00 0.00000E+00 0.00000E+00 0.00000E+00 0.00000E+00 0.00000E+00 0.74888E+00 0.74888E+00
 -12   1   1   1 0.13663E+00 0.13663E+00 0.20557E+01 0.20557E+01 0.00000E+00 0.00000E+00 0.00000E+00 0.00000E+00 0.00000E+00 0.00000E+00 0.00000E+00 0.15241E+02 0.15241E+02
 -11   1   1   1 0.29961E+02 0.29961E+02 0.33617E+02-0.33617E+02 0.00000E+00 0.00000E+00 0.00000E+00 0.00000E+00 0.00000E+00 0.00000E+00 0.00000E+00 0.88510E+00 0.88510E+00
 -10   1   1   1 0.13604E+00 0.13604E+00 0.57242E-01-0.57242E-01 0.00000E+00 0.00000E+00 0.00000E+00 0.00000E+00 0.00000E+00 0.00000E+00 0.00000E+00 0.13113E+02 0.13113E+02
  -9   1   1   1 0.31651E+02 0.31651E+02 0.34357E+02-0.34357E+02 0.00000E+00 0.00000E+00 0.00000E+00 0.00000E+00 0.00000E+00 0.00000E+00 0.00000E+00 0.90647E+00 0.90647E+00
  -8   1   1   1 0.34825E+01 0.34825E+01 0.25222E+01-0.25222E+01 0.00000E+00 0.00000E+00 0.00000E+00 0.00000E+00 0.00000E+00 0.00000E+00 0.00000E+00 0.22662E+01 0.22662E+01
  -7   1   1   1 0.29684E+02 0.29684E+02 0.30915E+02-0.30915E+02 0.00000E+00 0.00000E+00 0.00000E+00 0.00000E+00 0.00000E+00 0.00000E+00 0.00000E+00 0.77167E+00 0.77167E+00
  -6   1   1   1 0.85899E+01 0.85899E+01 0.65701E+01-0.65701E+01 0.00000E+00 0.00000E+00 0.00000E+00 0.00000E+00 0.00000E+00 0.00000E+00 0.00000E+00 0.90477E+00 0.90477E+00
  -5   1   1   1 0.18292E+02 0.18292E+02 0.19646E+02-0.19646E+02 0.00000E+00 0.00000E+00 0.00000E+00 0.00000E+00 0.00000E+00 0.00000E+00 0.00000E+00 0.65741E+00 0.65741E+00
  -4   1   1   1 0.20728E+02 0.20728E+02 0.19842E+02-0.19842E+02 0.00000E+00 0.00000E+00 0.00000E+00 0.00000E+00 0.00000E+00 0.00000E+00 0.00000E+00 0.68166E+00 0.68166E+00
  -3   1   1   1 0.18860E+01 0.18860E+01 0.43568E+00 0.43568E+00 0.00000E+00 0.00000E+00 0.00000E+00 0.00000E+00 0.00000E+00 0.00000E+00 0.00000E+00 0.29149E+01 0.29149E+01
  -2   1   1   1 0.39904E+02 0.39904E+02 0.39688E+02-0.39688E+02 0.00000E+00 0.00000E+00 0.00000E+00 0.00000E+00 0.00000E+00 0.00000E+00 0.00000E+00 0.99818E+00 0.99818E+00
  -1   1   1   1 0.30508E+02 0.30508E+02 0.30056E+02 0.30056E+02 0.00000E+00 0.00000E+00 0.00000E+00 0.00000E+00 0.00000E+00 0.00000E+00 0.00000E+00 0.81400E+00 0.81400E+00
   0   1   1   1 0.59217E+02 0.59217E+02 0.61448E+02-0.61448E+02 0.00000E+00 0.00000E+00 0.00000E+00 0.00000E+00 0.00000E+00 0.00000E+00 0.00000E+00 0.14564E+01 0.14564E+01
   1   1   1   1 0.46305E+02 0.46305E+02 0.46631E+02 0.46631E+02 0.00000E+00 0.00000E+00 0.00000E+00 0.00000E+00 0.00000E+00 0.00000E+00 0.00000E+00 0.11735E+01 0.11735E+01
   2   1   1   1 0.54530E+02 0.54530E+02 0.56814E+02-0.56814E+02 0.00000E+00 0.00000E+00 0.00000E+00 0.00000E+00 0.00000E+00 0.00000E+00 0.00000E+00 0.13485E+01 0.13485E+01
   3   1   1   1 0.38663E+02 0.38663E+02 0.37847E+02 0.37847E+02 0.00000E+00 0.00000E+00 0.00000E+00 0.00000E+00 0.00000E+00 0.00000E+00 0.00000E+00 0.10199E+01 0.10199E+01
   4   1   1   1 0.31231E+02 0.31231E+02 0.31203E+02-0.31203E+02 0.00000E+00 0.00000E+00 0.00000E+00 0.00000E+00 0.00000E+00 0.00000E+00 0.00000E+00 0.85835E+00 0.85835E+00
   5   1   1   1 0.15266E+02 0.15266E+02 0.13993E+02 0.13993E+02 0.00000E+00 0.00000E+00 0.00000E+00 0.00000E+00 0.00000E+00 0.00000E+00 0.00000E+00 0.64680E+00 0.64680E+00
   6   1   1   1 0.15538E-01 0.15538E-01 0.17993E+01 0.17993E+01 0.00000E+00 0.00000E+00 0.00000E+00 0.00000E+00 0.00000E+00 0.00000E+00 0.00000E+00 0.14002E+02 0.14002E+02
   7   1   1   1 0.10355E+02 0.10355E+02 0.10354E+02-0.10354E+02 0.00000E+00 0.00000E+00 0.00000E+00 0.00000E+00 0.00000E+00 0.00000E+00 0.00000E+00 0.93327E+00 0.93327E+00
   8   1   1   1 0.20136E+02 0.20136E+02 0.21123E+02 0.21123E+02 0.00000E+00 0.00000E+00 0.00000E+00 0.00000E+00 0.00000E+00 0.00000E+00 0.00000E+00 0.78901E+00 0.78901E+00
   9   1   1   1 0.10843E+02 0.10843E+02 0.99723E+01-0.99723E+01 0.00000E+00 0.00000E+00 0.00000E+00 0.00000E+00 0.00000E+00 0.00000E+00 0.00000E+00 0.10633E+01 0.10633E+01
  10   1   1   1 0.14189E+02 0.14189E+02 0.12896E+02 0.12896E+02 0.00000E+00 0.00000E+00 0.00000E+00 0.00000E+00 0.00000E+00 0.00000E+00 0.00000E+00 0.95452E+00 0.95452E+00
  11   1   1   1 0.90760E+01 0.90760E+01 0.10823E+02 0.10823E+02 0.00000E+00 0.00000E+00 0.00000E+00 0.00000E+00 0.00000E+00 0.00000E+00 0.00000E+00 0.12883E+01 0.12883E+01
  12   1   1   1 0.10460E+02 0.10460E+02 0.10752E+02-0.10752E+02 0.00000E+00 0.00000E+00 0.00000E+00 0.00000E+00 0.00000E+00 0.00000E+00 0.00000E+00 0.11178E+01 0.11178E+01
  13   1   1   1 0.37992E+02 0.37992E+02 0.38869E+02 0.38869E+02 0.00000E+00 0.00000E+00 0.00000E+00 0.00000E+00 0.00000E+00 0.00000E+00 0.00000E+00 0.10838E+01 0.10838E+01
  14   1   1   1 0.33329E+02 0.33329E+02 0.32714E+02-0.32714E+02 0.00000E+00 0.00000E+00 0.00000E+00 0.00000E+00 0.00000E+00 0.00000E+00 0.00000E+00 0.10381E+01 0.10381E+01
  15   1   1   1 0.53798E+02 0.53798E+02 0.56649E+02 0.56649E+02 0.00000E+00 0.00000E+00 0.00000E+00 0.00000E+00 0.00000E+00 0.00000E+00 0.00000E+00 0.13965E+01 0.13965E+01
  16   1   1   1 0.41042E+02 0.41042E+02 0.42840E+02-0.42840E+02 0.00000E+00 0.00000E+00 0.00000E+00 0.00000E+00 0.00000E+00 0.00000E+00 0.00000E+00 0.11543E+01 0.11543E+01
  17   1   1   1 0.55515E+02 0.55515E+02 0.55036E+02 0.55036E+02 0.00000E+00 0.00000E+00 0.00000E+00 0.00000E+00 0.00000E+00 0.00000E+00 0.00000E+00 0.14616E+01 0.14616E+01
  18   1   1   1 0.31884E+02 0.31884E+02 0.34278E+02-0.34278E+02 0.00000E+00 0.00000E+00 0.00000E+00 0.00000E+00 0.00000E+00 0.00000E+00 0.00000E+00 0.10163E+01 0.10163E+01
  19   1   1   1 0.27812E+02 0.27812E+02 0.30247E+02 0.30247E+02 0.00000E+00 0.00000E+00 0.00000E+00 0.00000E+00 0.00000E+00 0.00000E+00 0.00000E+00 0.10063E+01 0.10063E+01
  20   1   1   1 0.84299E-01 0.84299E-01 0.36393E+01-0.36393E+01 0.00000E+00 0.00000E+00 0.00000E+00 0.00000E+00 0.00000E+00 0.00000E+00 0.00000E+00 0.19652E+02 0.19652E+02
  21   1   1   1 0.43824E+02 0.43824E+02 0.44127E+02 0.44127E+02 0.00000E+00 0.00000E+00 0.00000E+00 0.00000E+00 0.00000E+00 0.00000E+00 0.00000E+00 0.12629E+01 0.12629E+01
  22   1   1   1 0.89115E+01 0.89115E+01 0.89182E+01-0.89182E+01 0.00000E+00 0.00000E+00 0.00000E+00 0.00000E+00 0.00000E+00 0.00000E+00 0.00000E+00 0.15020E+01 0.15020E+01
  23   1   1   1 0.17677E+02 0.17677E+02 0.17392E+02 0.17392E+02 0.00000E+00 0.00000E+00 0.00000E+00 0.00000E+00 0.00000E+00 0.00000E+00 0.00000E+00 0.10984E+01 0.10984E+01
  24   1   1   1 0.61238E+01 0.61238E+01 0.41818E+01-0.41818E+01 0.00000E+00 0.00000E+00 0.00000E+00 0.00000E+00 0.00000E+00 0.00000E+00 0.00000E+00 0.21733E+01 0.21733E+01
  25   1   1   1 0.10298E+02 0.10298E+02 0.10689E+02 0.10689E+02 0.00000E+00 0.00000E+00 0.00000E+00 0.00000E+00 0.00000E+00 0.00000E+00 0.00000E+00 0.14875E+01 0.14875E+01
  26   1   1   1 0.88708E-01 0.88708E-01 0.50124E-01 0.50124E-01 0.00000E+00 0.00000E+00 0.00000E+00 0.00000E+00 0.00000E+00 0.00000E+00 0.00000E+00 0.17093E+02 0.17093E+02
  27   1   1   1 0.27136E+01 0.27136E+01 0.49753E+01 0.49753E+01 0.00000E+00 0.00000E+00 0.00000E+00 0.00000E+00 0.00000E+00 0.00000E+00 0.00000E+00 0.41641E+01 0.41641E+01
  28   1   1   1 0.45594E-01 0.45594E-01 0.31681E+01 0.31681E+01 0.00000E+00 0.00000E+00 0.00000E+00 0.00000E+00 0.00000E+00 0.00000E+00 0.00000E+00 0.19067E+02 0.19067E+02
  29   1   1   1 0.19179E-01 0.19179E-01 0.18115E+01-0.18115E+01 0.00000E+00 0.00000E+00 0.00000E+00 0.00000E+00 0.00000E+00 0.00000E+00 0.00000E+00 0.16170E+02 0.16170E+02
  30   1   1   1 0.89682E+01 0.89682E+01 0.11538E+02 0.11538E+02 0.00000E+00 0.00000E+00 0.00000E+00 0.00000E+00 0.00000E+00 0.00000E+00 0.00000E+00 0.15020E+01 0.15020E+01
  31   1   1   1 0.15145E+02 0.15145E+02 0.15138E+02-0.15138E+02 0.00000E+00 0.00000E+00 0.00000E+00 0.00000E+00 0.00000E+00 0.00000E+00 0.00000E+00 0.14021E+01 0.14021E+01
  32   1   1   1 0.16447E+02 0.16447E+02 0.19605E+02 0.19605E+02 0.00000E+00 0.00000E+00 0.00000E+00 0.00000E+00 0.00000E+00 0.00000E+00 0.00000E+00 0.12920E+01 0.12920E+01
  33   1   1   1 0.25919E+02 0.25919E+02 0.23997E+02-0.23997E+02 0.00000E+00 0.00000E+00 0.00000E+00 0.00000E+00 0.00000E+00 0.00000E+00 0.00000E+00 0.11399E+01 0.11399E+01
  34   1   1   1 0.27962E+02 0.27962E+02 0.26573E+02 0.26573E+02 0.00000E+00 0.00000E+00 0.00000E+00 0.00000E+00 0.00000E+00 0.00000E+00 0.00000E+00 0.11988E+01 0.11988E+01
  35   1   1   1 0.31494E+02 0.31494E+02 0.29837E+02-0.29837E+02 0.00000E+00 0.00000E+00 0.00000E+00 0.00000E+00 0.00000E+00 0.00000E+00 0.00000E+00 0.12579E+01 0.12579E+01
  36   1   1   1 0.26256E+02 0.26256E+02 0.27181E+02 0.27181E+02 0.00000E+00 0.00000E+00 0.00000E+00 0.00000E+00 0.00000E+00 0.00000E+00 0.00000E+00 0.12681E+01 0.12681E+01
  37   1   1   1 0.31198E+02 0.31198E+02 0.28697E+02-0.28697E+02 0.00000E+00 0.00000E+00 0.00000E+00 0.00000E+00 0.00000E+00 0.00000E+00 0.00000E+00 0.12687E+01 0.12687E+01
  38   1   1   1 0.23513E+02 0.23513E+02 0.23153E+02 0.23153E+02 0.00000E+00 0.00000E+00 0.00000E+00 0.00000E+00 0.00000E+00 0.00000E+00 0.00000E+00 0.12453E+01 0.12453E+01
  39   1   1   1 0.21931E+02 0.21931E+02 0.22123E+02-0.22123E+02 0.00000E+00 0.00000E+00 0.00000E+00 0.00000E+00 0.00000E+00 0.00000E+00 0.00000E+00 0.12439E+01 0.12439E+01
  40   1   1   1 0.20420E+02 0.20420E+02 0.17894E+02 0.17894E+02 0.00000E+00 0.00000E+00 0.00000E+00 0.00000E+00 0.00000E+00 0.00000E+00 0.00000E+00 0.12393E+01 0.12393E+01
  41   1   1   1 0.30236E+02 0.30236E+02 0.30847E+02 0.30847E+02 0.00000E+00 0.00000E+00 0.00000E+00 0.00000E+00 0.00000E+00 0.00000E+00 0.00000E+00 0.17443E+01 0.17443E+01
  42   1   1   1 0.14126E+02 0.14126E+02 0.13186E+02-0.13186E+02 0.00000E+00 0.00000E+00 0.00000E+00 0.00000E+00 0.00000E+00 0.00000E+00 0.00000E+00 0.13685E+01 0.13685E+01
  43   1   1   1 0.88936E-02 0.88936E-02 0.55802E+01-0.55802E+01 0.00000E+00 0.00000E+00 0.00000E+00 0.00000E+00 0.00000E+00 0.00000E+00 0.00000E+00 0.17689E+02 0.17689E+02
  44   1   1   1 0.11224E+02 0.11224E+02 0.10390E+02-0.10390E+02 0.00000E+00 0.00000E+00 0.00000E+00 0.00000E+00 0.00000E+00 0.00000E+00 0.00000E+00 0.15419E+01 0.15419E+01
  45   1   1   1 0.34334E+01 0.34334E+01 0.54076E+00-0.54076E+00 0.00000E+00 0.00000E+00 0.00000E+00 0.00000E+00 0.00000E+00 0.00000E+00 0.00000E+00 0.45227E+01 0.45227E+01
  46   1   1   1 0.87213E+01 0.87213E+01 0.83960E+01-0.83960E+01 0.00000E+00 0.00000E+00 0.00000E+00 0.00000E+00 0.00000E+00 0.00000E+00 0.00000E+00 0.19772E+01 0.19772E+01
  47   1   1   1 0.67608E+01 0.67608E+01 0.88423E+00 0.88423E+00 0.00000E+00 0.00000E+00 0.00000E+00 0.00000E+00 0.00000E+00 0.00000E+00 0.00000E+00 0.25485E+01 0.25485E+01
  48   1   1   1 0.67549E+01 0.67549E+01 0.53346E+01-0.53346E+01 0.00000E+00 0.00000E+00 0.00000E+00 0.00000E+00 0.00000E+00 0.00000E+00 0.00000E+00 0.36841E+01 0.36841E+01
  49   1   1   1 0.33404E-01 0.33404E-01 0.94551E+00-0.94551E+00 0.00000E+00 0.00000E+00 0.00000E+00 0.00000E+00 0.00000E+00 0.00000E+00 0.00000E+00 0.26051E+02 0.26051E+02
  50   1   1   1 0.35617E-01 0.35617E-01 0.30045E+01-0.30045E+01 0.00000E+00 0.00000E+00 0.00000E+00 0.00000E+00 0.00000E+00 0.00000E+00 0.00000E+00 0.27589E+02 0.27589E+02
  51   1   1   1 0.20462E-01 0.20462E-01 0.14892E+00 0.14892E+00 0.00000E+00 0.00000E+00 0.00000E+00 0.00000E+00 0.00000E+00 0.00000E+00 0.00000E+00 0.25603E+02 0.25603E+02
  52   1   1   1 0.80801E+01 0.80801E+01 0.21311E+01-0.21311E+01 0.00000E+00 0.00000E+00 0.00000E+00 0.00000E+00 0.00000E+00 0.00000E+00 0.00000E+00 0.49998E+01 0.49998E+01
 -52   2   1   1 0.84984E+01 0.84984E+01 0.57229E+01-0.57229E+01 0.00000E+00 0.00000E+00 0.00000E+00 0.00000E+00 0.00000E+00 0.00000E+00 0.00000E+00 0.42792E+01 0.42792E+01
 -51   2   1   1 0.70186E+01 0.70186E+01 0.82698E+01 0.82698E+01 0.00000E+00 0.00000E+00 0.00000E+00 0.00000E+00 0.00000E+00 0.00000E+00 0.00000E+00 0.40840E+01 0.40840E+01
 -50   2   1   1 0.38779E+01 0.38779E+01 0.64912E+01-0.64912E+01 0.00000E+00 0.00000E+00 0.00000E+00 0.00000E+00 0.00000E+00 0.00000E+00 0.00000E+00 0.63800E+01 0.63800E+01
 -49   2   1   1 0.49448E-01 0.49448E-01 0.68719E+01 0.68719E+01 0.00000E+00 0.00000E+00 0.00000E+00 0.00000E+00 0.00000E+00 0.00000E+00 0.00000E+00 0.31773E+02 0.31773E+02
 -48   2   1   1 0.36422E-01 0.36422E-01 0.56213E+01-0.56213E+01 0.00000E+00 0.00000E+00 0.00000E+00 0.00000E+00 0.00000E+00 0.00000E+00 0.00000E+00 0.30278E+02 0.30278E+02
 -47   2   1   1 0.21965E-01 0.21965E-01 0.40625E+01 0.40625E+01 0.00000E+00 0.00000E+00 0.00000E+00 0.00000E+00 0.00000E+00 0.00000E+00 0.00000E+00 0.34186E+02 0.34186E+02
 -46   2   1   1 0.10185E+02 0.10185E+02 0.48071E+01-0.48071E+01 0.00000E+00 0.00000E+00 0.00000E+00 0.00000E+00 0.00000E+00 0.00000E+00 0.00000E+00 0.28353E+01 0.28353E+01
 -45   2   1   1 0.67826E+01 0.67826E+01 0.61030E+01-0.61030E+01 0.00000E+00 0.00000E+00 0.00000E+00 0.00000E+00 0.00000E+00 0.00000E+00 0.00000E+00 0.45340E+01 0.45340E+01
 -44   2   1   1 0.80767E+01 0.80767E+01 0.38730E+01 0.38730E+01 0.00000E+00 0.00000E+00 0.00000E+00 0.00000E+00 0.00000E+00 0.00000E+00 0.00000E+00 0.38097E+01 0.38097E+01
 -42   2   1   1 0.71777E+02 0.71777E+02 0.68991E+02-0.68991E+02 0.00000E+00 0.00000E+00 0.00000E+00 0.00000E+00 0.00000E+00 0.00000E+00 0.00000E+00 0.18842E+01 0.18842E+01
 -41   2   1   1 0.72551E+02 0.72551E+02 0.60503E+02 0.60503E+02 0.00000E+00 0.00000E+00 0.00000E+00 0.00000E+00 0.00000E+00 0.00000E+00 0.00000E+00 0.18951E+01 0.18951E+01
 -40   2   1   1 0.13811E+02 0.13811E+02 0.17624E+02 0.17624E+02 0.00000E+00 0.00000E+00 0.00000E+00 0.00000E+00 0.00000E+00 0.00000E+00 0.00000E+00 0.22253E+01 0.22253E+01
 -39   2   1   1 0.15086E+02 0.15086E+02 0.13209E+02 0.13209E+02 0.00000E+00 0.00000E+00 0.00000E+00 0.00000E+00 0.00000E+00 0.00000E+00 0.00000E+00 0.24326E+01 0.24326E+01
 -38   2   1   1 0.15371E+02 0.15371E+02 0.22456E+02 0.22456E+02 0.00000E+00 0.00000E+00 0.00000E+00 0.00000E+00 0.00000E+00 0.00000E+00 0.00000E+00 0.22491E+01 0.22491E+01
 -37   2   1   1 0.49751E-01 0.49751E-01 0.13536E+01-0.13536E+01 0.00000E+00 0.00000E+00 0.00000E+00 0.00000E+00 0.00000E+00 0.00000E+00 0.00000E+00 0.29612E+02 0.29612E+02
 -36   2   1   1 0.20419E+02 0.20419E+02 0.22516E+02 0.22516E+02 0.00000E+00 0.00000E+00 0.00000E+00 0.00000E+00 0.00000E+00 0.00000E+00 0.00000E+00 0.17046E+01 0.17046E+01
 -35   2   1   1 0.78208E+01 0.78208E+01 0.74606E+01-0.74606E+01 0.00000E+00 0.00000E+00 0.00000E+00 0.00000E+00 0.00000E+00 0.00000E+00 0.00000E+00 0.36816E+01 0.36816E+01
 -34   2   1   1 0.14781E+02 0.14781E+02 0.19832E+02 0.19832E+02 0.00000E+00 0.00000E+00 0.00000E+00 0.00000E+00 0.00000E+00 0.00000E+00 0.00000E+00 0.20854E+01 0.20854E+01
 -33   2   1   1 0.83418E+01 0.83418E+01 0.41479E+01-0.41479E+01 0.00000E+00 0.00000E+00 0.00000E+00 0.00000E+00 0.00000E+00 0.00000E+00 0.00000E+00 0.43964E+01 0.43964E+01
 -32   2   1   1 0.44139E+01 0.44139E+01 0.89203E+01 0.89203E+01 0.00000E+00 0.00000E+00 0.00000E+00 0.00000E+00 0.00000E+00 0.00000E+00 0.00000E+00 0.57065E+01 0.57065E+01
 -31   2   1   1 0.51240E+01 0.51240E+01 0.29261E+01 0.29261E+01 0.00000E+00 0.00000E+00 0.00000E+00 0.00000E+00 0.00000E+00 0.00000E+00 0.00000E+00 0.63054E+01 0.63054E+01
 -30   2   1   1 0.10181E+00 0.10181E+00 0.14503E+01 0.14503E+01 0.00000E+00 0.00000E+00 0.00000E+00 0.00000E+00 0.00000E+00 0.00000E+00 0.00000E+00 0.21564E+02 0.21564E+02
 -29   2   1   1 0.10821E+02 0.10821E+02 0.11707E+02 0.11707E+02 0.00000E+00 0.00000E+00 0.00000E+00 0.00000E+00 0.00000E+00 0.00000E+00 0.00000E+00 0.15903E+01 0.15903E+01
 -28   2   1   1 0.26738E+01 0.26738E+01 0.92724E+01-0.92724E+01 0.00000E+00 0.00000E+00 0.00000E+00 0.00000E+00 0.00000E+00 0.00000E+00 0.00000E+00 0.55509E+01 0.55509E+01
 -27   2   1   1 0.15226E+02 0.15226E+02 0.15577E+02 0.15577E+02 0.00000E+00 0.00000E+00 0.00000E+00 0.00000E+00 0.00000E+00 0.00000E+00 0.00000E+00 0.11414E+01 0.11414E+01
 -26   2   1   1 0.88408E-01 0.88408E-01 0.31641E+01-0.31641E+01 0.00000E+00 0.00000E+00 0.00000E+00 0.00000E+00 0.00000E+00 0.00000E+00 0.00000E+00 0.19823E+02 0.19823E+02
 -25   2   1   1 0.91561E+01 0.91561E+01 0.94763E+01 0.94763E+01 0.00000E+00 0.00000E+00 0.00000E+00 0.00000E+00 0.00000E+00 0.00000E+00 0.00000E+00 0.16766E+01 0.16766E+01
 -24   2   1   1 0.15195E+02 0.15195E+02 0.14380E+02 0.14380E+02 0.00000E+00 0.00000E+00 0.00000E+00 0.00000E+00 0.00000E+00 0.00000E+00 0.00000E+00 0.11505E+01 0.11505E+01
 -23   2   1   1 0.98287E+01 0.98287E+01 0.95632E+01 0.95632E+01 0.00000E+00 0.00000E+00 0.00000E+00 0.00000E+00 0.00000E+00 0.00000E+00 0.00000E+00 0.15735E+01 0.15735E+01
 -22   2   1   1 0.84809E+02 0.84809E+02 0.83580E+02 0.83580E+02 0.00000E+00 0.00000E+00 0.00000E+00 0.00000E+00 0.00000E+00 0.00000E+00 0.00000E+00 0.18006E+01 0.18006E+01
 -21   2   1   1 0.46077E+02 0.46077E+02 0.43266E+02-0.43266E+02 0.00000E+00 0.00000E+00 0.00000E+00 0.00000E+00 0.00000E+00 0.00000E+00 0.00000E+00 0.11403E+01 0.11403E+01
 -20   2   1   1 0.60126E+02 0.60126E+02 0.61388E+02-0.61388E+02 0.00000E+00 0.00000E+00 0.00000E+00 0.00000E+00 0.00000E+00 0.00000E+00 0.00000E+00 0.13014E+01 0.13014E+01
 -19   2   1   1 0.66841E+01 0.66841E+01 0.13975E+01-0.13975E+01 0.00000E+00 0.00000E+00 0.00000E+00 0.00000E+00 0.00000E+00 0.00000E+00 0.00000E+00 0.19782E+01 0.19782E+01
 -18   2   1   1 0.21320E+02 0.21320E+02 0.22677E+02-0.22677E+02 0.00000E+00 0.00000E+00 0.00000E+00 0.00000E+00 0.00000E+00 0.00000E+00 0.00000E+00 0.84384E+00 0.84384E+00
 -17   2   1   1 0.49024E+01 0.49024E+01 0.15506E+01 0.15506E+01 0.00000E+00 0.00000E+00 0.00000E+00 0.00000E+00 0.00000E+00 0.00000E+00 0.00000E+00 0.23976E+01 0.23976E+01
 -16   2   1   1 0.13530E+02 0.13530E+02 0.14623E+02-0.14623E+02 0.00000E+00 0.00000E+00 0.00000E+00 0.00000E+00 0.00000E+00 0.00000E+00 0.00000E+00 0.10112E+01 0.10112E+01
 -15   2   1   1 0.83890E+01 0.83890E+01 0.87114E+01 0.87114E+01 0.00000E+00 0.00000E+00 0.00000E+00 0.00000E+00 0.00000E+00 0.00000E+00 0.00000E+00 0.13906E+01 0.13906E+01
 -14   2   1   1 0.13349E+02 0.13349E+02 0.14072E+02-0.14072E+02 0.00000E+00 0.00000E+00 0.00000E+00 0.00000E+00 0.00000E+00 0.00000E+00 0.00000E+00 0.87847E+00 0.87847E+00
 -13   2   1   1 0.17567E+02 0.17567E+02 0.17817E+02 0.17817E+02 0.00000E+00 0.00000E+00 0.00000E+00 0.00000E+00 0.00000E+00 0.00000E+00 0.00000E+00 0.78799E+00 0.78799E+00
 -12   2   1   1 0.10562E+02 0.10562E+02 0.10811E+02-0.10811E+02 0.00000E+00 0.00000E+00 0.00000E+00 0.00000E+00 0.00000E+00 0.00000E+00 0.00000E+00 0.10987E+01 0.10987E+01
 -11   2   1   1 0.23752E+02 0.23752E+02 0.23528E+02 0.23528E+02 0.00000E+00 0.00000E+00 0.00000E+00 0.00000E+00 0.00000E+00 0.00000E+00 0.00000E+00 0.69000E+00 0.69000E+00
 -10   2   1   1 0.61480E+01 0.61480E+01 0.52097E+01-0.52097E+01 0.00000E+00 0.00000E+00 0.00000E+00 0.00000E+00 0.00000E+00 0.00000E+00 0.00000E+00 0.12431E+01 0.12431E+01
  -9   2   1   1 0.32202E+02 0.32202E+02 0.31709E+02 0.31709E+02 0.00000E+00 0.00000E+00 0.00000E+00 0.00000E+00 0.00000E+00 0.00000E+00 0.00000E+00 0.78509E+00 0.78509E+00
  -8   2   1   1 0.56585E+01 0.56585E+01 0.46428E+01 0.46428E+01 0.00000E+00 0.00000E+00 0.00000E+00 0.00000E+00 0.00000E+00 0.00000E+00 0.00000E+00 0.13889E+01 0.13889E+01
  -7   2   1   1 0.42607E+02 0.42607E+02 0.42056E+02 0.42056E+02 0.00000E+00 0.00000E+00 0.00000E+00 0.00000E+00 0.00000E+00 0.00000E+00 0.00000E+00 0.10792E+01 0.10792E+01
  -6   2   1   1 0.24417E+02 0.24417E+02 0.22729E+02 0.22729E+02 0.00000E+00 0.00000E+00 0.00000E+00 0.00000E+00 0.00000E+00 0.00000E+00 0.00000E+00 0.90601E+00 0.90601E+00
  -5   2   1   1 0.45157E+02 0.45157E+02 0.40746E+02 0.40746E+02 0.00000E+00 0.00000E+00 0.00000E+00 0.00000E+00 0.00000E+00 0.00000E+00 0.00000E+00 0.10387E+01 0.10387E+01
  -4   2   1   1 0.84482E+02 0.84482E+02 0.80932E+02 0.80932E+02 0.00000E+00 0.00000E+00 0.00000E+00 0.00000E+00 0.00000E+00 0.00000E+00 0.00000E+00 0.18479E+01 0.18479E+01
  -3   2   1   1 0.15536E+02 0.15536E+02 0.14024E+02 0.14024E+02 0.00000E+00 0.00000E+00 0.00000E+00 0.00000E+00 0.00000E+00 0.00000E+00 0.00000E+00 0.51526E+00 0.51526E+00
  -2   2   1   1 0.27431E+03 0.27431E+03 0.25119E+03 0.25119E+03 0.00000E+00 0.00000E+00 0.00000E+00 0.00000E+00 0.00000E+00 0.00000E+00 0.00000E+00 0.65181E+01 0.65181E+01
  -1   2   1   1 0.56254E+02 0.56254E+02 0.49996E+02 0.49996E+02 0.00000E+00 0.00000E+00 0.00000E+00 0.00000E+00 0.00000E+00 0.00000E+00 0.00000E+00 0.13844E+01 0.13844E+01
   1   2   1   1 0.12560E+03 0.12560E+03 0.12401E+03-0.12401E+03 0.00000E+00 0.00000E+00 0.00000E+00 0.00000E+00 0.00000E+00 0.00000E+00 0.00000E+00 0.29898E+01 0.29898E+01
   2   2   1   1 0.97259E+01 0.97259E+01 0.87830E+01 0.87830E+01 0.00000E+00 0.00000E+00 0.00000E+00 0.00000E+00 0.00000E+00 0.00000E+00 0.00000E+00 0.79132E+00 0.79132E+00
   3   2   1   1 0.11209E+03 0.11209E+03 0.11000E+03-0.11000E+03 0.00000E+00 0.00000E+00 0.00000E+00 0.00000E+00 0.00000E+00 0.00000E+00 0.00000E+00 0.26827E+01 0.26827E+01
   4   2   1   1 0.57050E+02 0.57050E+02 0.56098E+02 0.56098E+02 0.00000E+00 0.00000E+00 0.00000E+00 0.00000E+00 0.00000E+00 0.00000E+00 0.00000E+00 0.14010E+01 0.14010E+01
   5   2   1   1 0.83443E+02 0.83443E+02 0.86451E+02-0.86451E+02 0.00000E+00 0.00000E+00 0.00000E+00 0.00000E+00 0.00000E+00 0.00000E+00 0.00000E+00 0.20229E+01 0.20229E+01
   6   2   1   1 0.46097E+02 0.46097E+02 0.45705E+02 0.45705E+02 0.00000E+00 0.00000E+00 0.00000E+00 0.00000E+00 0.00000E+00 0.00000E+00 0.00000E+00 0.11764E+01 0.11764E+01
   7   2   1   1 0.44552E+02 0.44552E+02 0.45153E+02-0.45153E+02 0.00000E+00 0.00000E+00 0.00000E+00 0.00000E+00 0.00000E+00 0.00000E+00 0.00000E+00 0.11655E+01 0.11655E+01
   8   2   1   1 0.92551E+01 0.92551E+01 0.91679E+01 0.91679E+01 0.00000E+00 0.00000E+00 0.00000E+00 0.00000E+00 0.00000E+00 0.00000E+00 0.00000E+00 0.10276E+01 0.10276E+01
   9   2   1   1 0.57783E+01 0.57783E+01 0.22916E+01-0.22916E+01 0.00000E+00 0.00000E+00 0.00000E+00 0.00000E+00 0.00000E+00 0.00000E+00 0.00000E+00 0.13087E+01 0.13087E+01
  10   2   1   1 0.21282E+02 0.21282E+02 0.22213E+02-0.22213E+02 0.00000E+00 0.00000E+00 0.00000E+00 0.00000E+00 0.00000E+00 0.00000E+00 0.00000E+00 0.11094E+01 0.11094E+01
  11   2   1   1 0.23471E+02 0.23471E+02 0.24288E+02 0.24288E+02 0.00000E+00 0.00000E+00 0.00000E+00 0.00000E+00 0.00000E+00 0.00000E+00 0.00000E+00 0.77513E+00 0.77513E+00
  12   2   1   1 0.36782E+02 0.36782E+02 0.36234E+02-0.36234E+02 0.00000E+00 0.00000E+00 0.00000E+00 0.00000E+00 0.00000E+00 0.00000E+00 0.00000E+00 0.10112E+01 0.10112E+01
  13   2   1   1 0.24445E+02 0.24445E+02 0.24307E+02 0.24307E+02 0.00000E+00 0.00000E+00 0.00000E+00 0.00000E+00 0.00000E+00 0.00000E+00 0.00000E+00 0.82322E+00 0.82322E+00
  14   2   1   1 0.24190E+02 0.24190E+02 0.24797E+02-0.24797E+02 0.00000E+00 0.00000E+00 0.00000E+00 0.00000E+00 0.00000E+00 0.00000E+00 0.00000E+00 0.82985E+00 0.82985E+00
  15   2   1   1 0.11270E+00 0.11270E+00 0.22036E+01 0.22036E+01 0.00000E+00 0.00000E+00 0.00000E+00 0.00000E+00 0.00000E+00 0.00000E+00 0.00000E+00 0.16852E+02 0.16852E+02
  16   2   1   1 0.26866E+01 0.26866E+01 0.32395E+01-0.32395E+01 0.00000E+00 0.00000E+00 0.00000E+00 0.00000E+00 0.00000E+00 0.00000E+00 0.00000E+00 0.34693E+01 0.34693E+01
  17   2   1   1 0.25199E+02 0.25199E+02 0.25726E+02-0.25726E+02 0.00000E+00 0.00000E+00 0.00000E+00 0.00000E+00 0.00000E+00 0.00000E+00 0.00000E+00 0.87978E+00 0.87978E+00
  18   2   1   1 0.16368E+02 0.16368E+02 0.15538E+02 0.15538E+02 0.00000E+00 0.00000E+00 0.00000E+00 0.00000E+00 0.00000E+00 0.00000E+00 0.00000E+00 0.95926E+00 0.95926E+00
  19   2   1   1 0.57478E+02 0.57478E+02 0.56522E+02-0.56522E+02 0.00000E+00 0.00000E+00 0.00000E+00 0.00000E+00 0.00000E+00 0.00000E+00 0.00000E+00 0.14900E+01 0.14900E+01
  20   2   1   1 0.11226E+03 0.11226E+03 0.11413E+03 0.11413E+03 0.00000E+00 0.00000E+00 0.00000E+00 0.00000E+00 0.00000E+00 0.00000E+00 0.00000E+00 0.27136E+01 0.27136E+01
  21   2   1   1 0.50135E+02 0.50135E+02 0.49470E+02 0.49470E+02 0.00000E+00 0.00000E+00 0.00000E+00 0.00000E+00 0.00000E+00 0.00000E+00 0.00000E+00 0.13617E+01 0.13617E+01
  22   2   1   1 0.91579E+01 0.91579E+01 0.10728E+02-0.10728E+02 0.00000E+00 0.00000E+00 0.00000E+00 0.00000E+00 0.00000E+00 0.00000E+00 0.00000E+00 0.14677E+01 0.14677E+01
  23   2   1   1 0.48217E+01 0.48217E+01 0.42127E+01-0.42127E+01 0.00000E+00 0.00000E+00 0.00000E+00 0.00000E+00 0.00000E+00 0.00000E+00 0.00000E+00 0.28054E+01 0.28054E+01
  24   2   1   1 0.85490E+01 0.85490E+01 0.40882E+01 0.40882E+01 0.00000E+00 0.00000E+00 0.00000E+00 0.00000E+00 0.00000E+00 0.00000E+00 0.00000E+00 0.15786E+01 0.15786E+01
  25   2   1   1 0.16255E+02 0.16255E+02 0.16036E+02-0.16036E+02 0.00000E+00 0.00000E+00 0.00000E+00 0.00000E+00 0.00000E+00 0.00000E+00 0.00000E+00 0.10759E+01 0.10759E+01
  26   2   1   1 0.10501E+02 0.10501E+02 0.99696E+01 0.99696E+01 0.00000E+00 0.00000E+00 0.00000E+00 0.00000E+00 0.00000E+00 0.00000E+00 0.00000E+00 0.14619E+01 0.14619E+01
  27   2   1   1 0.22942E+02 0.22942E+02 0.22836E+02-0.22836E+02 0.00000E+00 0.00000E+00 0.00000E+00 0.00000E+00 0.00000E+00 0.00000E+00 0.00000E+00 0.10288E+01 0.10288E+01
  28   2   1   1 0.18069E+02 0.18069E+02 0.17443E+02 0.17443E+02 0.00000E+00 0.00000E+00 0.00000E+00 0.00000E+00 0.00000E+00 0.00000E+00 0.00000E+00 0.10739E+01 0.10739E+01
  29   2   1   1 0.34043E+02 0.34043E+02 0.34146E+02-0.34146E+02 0.00000E+00 0.00000E+00 0.00000E+00 0.00000E+00 0.00000E+00 0.00000E+00 0.00000E+00 0.15580E+01 0.15580E+01
  30   2   1   1 0.28598E+02 0.28598E+02 0.27082E+02 0.27082E+02 0.00000E+00 0.00000E+00 0.00000E+00 0.00000E+00 0.00000E+00 0.00000E+00 0.00000E+00 0.12388E+01 0.12388E+01
  31   2   1   1 0.39056E+02 0.39056E+02 0.36755E+02-0.36755E+02 0.00000E+00 0.00000E+00 0.00000E+00 0.00000E+00 0.00000E+00 0.00000E+00 0.00000E+00 0.17142E+01 0.17142E+01
  32   2   1   1 0.28739E+02 0.28739E+02 0.25230E+02 0.25230E+02 0.00000E+00 0.00000E+00 0.00000E+00 0.00000E+00 0.00000E+00 0.00000E+00 0.00000E+00 0.12986E+01 0.12986E+01
  33   2   1   1 0.33430E+02 0.33430E+02 0.31516E+02-0.31516E+02 0.00000E+00 0.00000E+00 0.00000E+00 0.00000E+00 0.00000E+00 0.00000E+00 0.00000E+00 0.22614E+01 0.22614E+01
  34   2   1   1 0.18189E+02 0.18189E+02 0.17554E+02 0.17554E+02 0.00000E+00 0.00000E+00 0.00000E+00 0.00000E+00 0.00000E+00 0.00000E+00 0.00000E+00 0.12760E+01 0.12760E+01
  35   2   1   1 0.18736E+02 0.18736E+02 0.20079E+02-0.20079E+02 0.00000E+00 0.00000E+00 0.00000E+00 0.00000E+00 0.00000E+00 0.00000E+00 0.00000E+00 0.13436E+01 0.13436E+01
  36   2   1   1 0.91733E+01 0.91733E+01 0.71130E+01 0.71130E+01 0.00000E+00 0.00000E+00 0.00000E+00 0.00000E+00 0.00000E+00 0.00000E+00 0.00000E+00 0.18856E+01 0.18856E+01
  37   2   1   1 0.92045E+01 0.92045E+01 0.90926E+01-0.90926E+01 0.00000E+00 0.00000E+00 0.00000E+00 0.00000E+00 0.00000E+00 0.00000E+00 0.00000E+00 0.20947E+01 0.20947E+01
  38   2   1   1 0.73800E+01 0.73800E+01 0.39305E+01 0.39305E+01 0.00000E+00 0.00000E+00 0.00000E+00 0.00000E+00 0.00000E+00 0.00000E+00 0.00000E+00 0.23620E+01 0.23620E+01
  39   2   1   1 0.76673E-01 0.76673E-01 0.33982E+01-0.33982E+01 0.00000E+00 0.00000E+00 0.00000E+00 0.00000E+00 0.00000E+00 0.00000E+00 0.00000E+00 0.22995E+02 0.22995E+02
  40   2   1   1 0.22999E+02 0.22999E+02 0.24943E+02 0.24943E+02 0.00000E+00 0.00000E+00 0.00000E+00 0.00000E+00 0.00000E+00 0.00000E+00 0.00000E+00 0.13613E+01 0.13613E+01
  42   2   1   1 0.20634E+02 0.20634E+02 0.26725E+02-0.26725E+02 0.00000E+00 0.00000E+00 0.00000E+00 0.00000E+00 0.00000E+00 0.00000E+00 0.00000E+00 0.25128E+01 0.25128E+01
  43   2   1   1 0.60212E-01 0.60212E-01 0.12874E+02-0.12874E+02 0.00000E+00 0.00000E+00 0.00000E+00 0.00000E+00 0.00000E+00 0.00000E+00 0.00000E+00 0.25025E+02 0.25025E+02
  44   2   1   1 0.77811E+01 0.77811E+01 0.56217E+01-0.56217E+01 0.00000E+00 0.00000E+00 0.00000E+00 0.00000E+00 0.00000E+00 0.00000E+00 0.00000E+00 0.31908E+01 0.31908E+01
  45   2   1   1 0.52204E+01 0.52204E+01 0.67306E+01-0.67306E+01 0.00000E+00 0.00000E+00 0.00000E+00 0.00000E+00 0.00000E+00 0.00000E+00 0.00000E+00 0.51940E+01 0.51940E+01
  46   2   1   1 0.39455E-01 0.39455E-01 0.11661E+01-0.11661E+01 0.00000E+00 0.00000E+00 0.00000E+00 0.00000E+00 0.00000E+00 0.00000E+00 0.00000E+00 0.26840E+02 0.26840E+02
  47   2   1   1 0.11780E+02 0.11780E+02 0.48190E+01-0.48190E+01 0.00000E+00 0.00000E+00 0.00000E+00 0.00000E+00 0.00000E+00 0.00000E+00 0.00000E+00 0.29470E+01 0.29470E+01
  48   2   1   1 0.25298E-02 0.25298E-02 0.61900E-01-0.61900E-01 0.00000E+00 0.00000E+00 0.00000E+00 0.00000E+00 0.00000E+00 0.00000E+00 0.00000E+00 0.18712E+02 0.18712E+02
  49   2   1   1 0.78433E+01 0.78433E+01 0.26156E+00-0.26156E+00 0.00000E+00 0.00000E+00 0.00000E+00 0.00000E+00 0.00000E+00 0.00000E+00 0.00000E+00 0.41697E+01 0.41697E+01
  50   2   1   1 0.52012E+01 0.52012E+01 0.29321E+01-0.29321E+01 0.00000E+00 0.00000E+00 0.00000E+00 0.00000E+00 0.00000E+00 0.00000E+00 0.00000E+00 0.55650E+01 0.55650E+01
  51   2   1   1 0.28329E-01 0.28329E-01 0.43752E+00-0.43752E+00 0.00000E+00 0.00000E+00 0.00000E+00 0.00000E+00 0.00000E+00 0.00000E+00 0.00000E+00 0.28288E+02 0.28288E+02
  52   2   1   1 0.30948E-01 0.30948E-01 0.17508E+00-0.17508E+00 0.00000E+00 0.00000E+00 0.00000E+00 0.00000E+00 0.00000E+00 0.00000E+00 0.00000E+00 0.27457E+02 0.27457E+02
 -52   3   1   1 0.20966E-01 0.20966E-01 0.32813E+00 0.32813E+00 0.00000E+00 0.00000E+00 0.00000E+00 0.00000E+00 0.00000E+00 0.00000E+00 0.00000E+00 0.28619E+02 0.28619E+02
 -51   3   1   1 0.47822E+01 0.47822E+01 0.66808E+00-0.66808E+00 0.00000E+00 0.00000E+00 0.00000E+00 0.00000E+00 0.00000E+00 0.00000E+00 0.00000E+00 0.60062E+01 0.60062E+01
 -50   3   1   1 0.46997E-01 0.46997E-01 0.26456E+01 0.26456E+01 0.00000E+00 0.00000E+00 0.00000E+00 0.00000E+00 0.00000E+00 0.00000E+00 0.00000E+00 0.27927E+02 0.27927E+02
 -49   3   1   1 0.27362E+01 0.27362E+01 0.21927E+01-0.21927E+01 0.00000E+00 0.00000E+00 0.00000E+00 0.00000E+00 0.00000E+00 0.00000E+00 0.00000E+00 0.97157E+01 0.97157E+01
 -48   3   1   1 0.33578E+01 0.33578E+01 0.26284E+01 0.26284E+01 0.00000E+00 0.00000E+00 0.00000E+00 0.00000E+00 0.00000E+00 0.00000E+00 0.00000E+00 0.79331E+01 0.79331E+01
 -47   3   1   1 0.58413E-01 0.58413E-01 0.40478E+01-0.40478E+01 0.00000E+00 0.00000E+00 0.00000E+00 0.00000E+00 0.00000E+00 0.00000E+00 0.00000E+00 0.29608E+02 0.29608E+02
 -46   3   1   1 0.65466E-01 0.65466E-01 0.76310E+01 0.76310E+01 0.00000E+00 0.00000E+00 0.00000E+00 0.00000E+00 0.00000E+00 0.00000E+00 0.00000E+00 0.30431E+02 0.30431E+02
 -45   3   1   1 0.82723E+01 0.82723E+01 0.10678E+02-0.10678E+02 0.00000E+00 0.00000E+00 0.00000E+00 0.00000E+00 0.00000E+00 0.00000E+00 0.00000E+00 0.37025E+01 0.37025E+01
 -44   3   1   1 0.11238E+02 0.11238E+02 0.61076E+01 0.61076E+01 0.00000E+00 0.00000E+00 0.00000E+00 0.00000E+00 0.00000E+00 0.00000E+00 0.00000E+00 0.23947E+01 0.23947E+01
 -43   3   1   1 0.21078E+02 0.21078E+02 0.19466E+02-0.19466E+02 0.00000E+00 0.00000E+00 0.00000E+00 0.00000E+00 0.00000E+00 0.00000E+00 0.00000E+00 0.14734E+01 0.14734E+01
 -42   3   1   1 0.16964E+02 0.16964E+02 0.18110E+02-0.18110E+02 0.00000E+00 0.00000E+00 0.00000E+00 0.00000E+00 0.00000E+00 0.00000E+00 0.00000E+00 0.17086E+01 0.17086E+01
 -41   3   1   1 0.25354E-01 0.25354E-01 0.90772E+01 0.90772E+01 0.00000E+00 0.00000E+00 0.00000E+00 0.00000E+00 0.00000E+00 0.00000E+00 0.00000E+00 0.34167E+02 0.34167E+02
 -40   3   1   1 0.65185E+01 0.65185E+01 0.11764E+01 0.11764E+01 0.00000E+00 0.00000E+00 0.00000E+00 0.00000E+00 0.00000E+00 0.00000E+00 0.00000E+00 0.44393E+01 0.44393E+01
 -39   3   1   1 0.32871E-01 0.32871E-01 0.27501E-01 0.27501E-01 0.00000E+00 0.00000E+00 0.00000E+00 0.00000E+00 0.00000E+00 0.00000E+00 0.00000E+00 0.26671E+02 0.26671E+02
 -38   3   1   1 0.47002E-01 0.47002E-01 0.12065E+01 0.12065E+01 0.00000E+00 0.00000E+00 0.00000E+00 0.00000E+00 0.00000E+00 0.00000E+00 0.00000E+00 0.25883E+02 0.25883E+02
 -37   3   1   1 0.65199E-01 0.65199E-01 0.61902E+00-0.61902E+00 0.00000E+00 0.00000E+00 0.00000E+00 0.00000E+00 0.00000E+00 0.00000E+00 0.00000E+00 0.27759E+02 0.27759E+02
 -36   3   1   1 0.88800E-01 0.88800E-01 0.30305E+01-0.30305E+01 0.00000E+00 0.00000E+00 0.00000E+00 0.00000E+00 0.00000E+00 0.00000E+00 0.00000E+00 0.29043E+02 0.29043E+02
 -35   3   1   1 0.18806E+01 0.18806E+01 0.60565E+01 0.60565E+01 0.00000E+00 0.00000E+00 0.00000E+00 0.00000E+00 0.00000E+00 0.00000E+00 0.00000E+00 0.13737E+02 0.13737E+02
 -34   3   1   1 0.88972E+01 0.88972E+01 0.10996E+02-0.10996E+02 0.00000E+00 0.00000E+00 0.00000E+00 0.00000E+00 0.00000E+00 0.00000E+00 0.00000E+00 0.29999E+01 0.29999E+01
 -33   3   1   1 0.13916E+02 0.13916E+02 0.14034E+02 0.14034E+02 0.00000E+00 0.00000E+00 0.00000E+00 0.00000E+00 0.00000E+00 0.00000E+00 0.00000E+00 0.23407E+01 0.23407E+01
 -32   3   1   1 0.15233E+02 0.15233E+02 0.15537E+02-0.15537E+02 0.00000E+00 0.00000E+00 0.00000E+00 0.00000E+00 0.00000E+00 0.00000E+00 0.00000E+00 0.23927E+01 0.23927E+01
 -31   3   1   1 0.16459E+02 0.16459E+02 0.15588E+02 0.15588E+02 0.00000E+00 0.00000E+00 0.00000E+00 0.00000E+00 0.00000E+00 0.00000E+00 0.00000E+00 0.16392E+01 0.16392E+01
 -30   3   1   1 0.16598E+02 0.16598E+02 0.14131E+02-0.14131E+02 0.00000E+00 0.00000E+00 0.00000E+00 0.00000E+00 0.00000E+00 0.00000E+00 0.00000E+00 0.17431E+01 0.17431E+01
 -29   3   1   1 0.11081E+02 0.11081E+02 0.10319E+02 0.10319E+02 0.00000E+00 0.00000E+00 0.00000E+00 0.00000E+00 0.00000E+00 0.00000E+00 0.00000E+00 0.22584E+01 0.22584E+01
 -28   3   1   1 0.27943E+01 0.27943E+01 0.23673E+01-0.23673E+01 0.00000E+00 0.00000E+00 0.00000E+00 0.00000E+00 0.00000E+00 0.00000E+00 0.00000E+00 0.83284E+01 0.83284E+01
 -27   3   1   1 0.58310E+01 0.58310E+01 0.20640E+01-0.20640E+01 0.00000E+00 0.00000E+00 0.00000E+00 0.00000E+00 0.00000E+00 0.00000E+00 0.00000E+00 0.39251E+01 0.39251E+01
 -26   3   1   1 0.13354E+02 0.13354E+02 0.14180E+02 0.14180E+02 0.00000E+00 0.00000E+00 0.00000E+00 0.00000E+00 0.00000E+00 0.00000E+00 0.00000E+00 0.15806E+01 0.15806E+01
 -25   3   1   1 0.17530E+02 0.17530E+02 0.19626E+02-0.19626E+02 0.00000E+00 0.00000E+00 0.00000E+00 0.00000E+00 0.00000E+00 0.00000E+00 0.00000E+00 0.12126E+01 0.12126E+01
 -24   3   1   1 0.30807E+02 0.30807E+02 0.31207E+02 0.31207E+02 0.00000E+00 0.00000E+00 0.00000E+00 0.00000E+00 0.00000E+00 0.00000E+00 0.00000E+00 0.10423E+01 0.10423E+01
 -23   3   1   1 0.29202E+02 0.29202E+02 0.30912E+02-0.30912E+02 0.00000E+00 0.00000E+00 0.00000E+00 0.00000E+00 0.00000E+00 0.00000E+00 0.00000E+00 0.10267E+01 0.10267E+01
 -22   3   1   1 0.43922E+02 0.43922E+02 0.43155E+02 0.43155E+02 0.00000E+00 0.00000E+00 0.00000E+00 0.00000E+00 0.00000E+00 0.00000E+00 0.00000E+00 0.12591E+01 0.12591E+01
 -21   3   1   1 0.49238E+02 0.49238E+02 0.46687E+02-0.46687E+02 0.00000E+00 0.00000E+00 0.00000E+00 0.00000E+00 0.00000E+00 0.00000E+00 0.00000E+00 0.17102E+01 0.17102E+01
 -20   3   1   1 0.34021E+02 0.34021E+02 0.33091E+02 0.33091E+02 0.00000E+00 0.00000E+00 0.00000E+00 0.00000E+00 0.00000E+00 0.00000E+00 0.00000E+00 0.10710E+01 0.10710E+01
 -19   3   1   1 0.22943E+02 0.22943E+02 0.24573E+02-0.24573E+02 0.00000E+00 0.00000E+00 0.00000E+00 0.00000E+00 0.00000E+00 0.00000E+00 0.00000E+00 0.10288E+01 0.10288E+01
 -18   3   1   1 0.27320E+02 0.27320E+02 0.27448E+02 0.27448E+02 0.00000E+00 0.00000E+00 0.00000E+00 0.00000E+00 0.00000E+00 0.00000E+00 0.00000E+00 0.88690E+00 0.88690E+00
 -17   3   1   1 0.14239E+02 0.14239E+02 0.16521E+02-0.16521E+02 0.00000E+00 0.00000E+00 0.00000E+00 0.00000E+00 0.00000E+00 0.00000E+00 0.00000E+00 0.95453E+00 0.95453E+00
 -16   3   1   1 0.21742E+02 0.21742E+02 0.23222E+02 0.23222E+02 0.00000E+00 0.00000E+00 0.00000E+00 0.00000E+00 0.00000E+00 0.00000E+00 0.00000E+00 0.99758E+00 0.99758E+00
 -15   3   1   1 0.11287E+02 0.11287E+02 0.11966E+02-0.11966E+02 0.00000E+00 0.00000E+00 0.00000E+00 0.00000E+00 0.00000E+00 0.00000E+00 0.00000E+00 0.13716E+01 0.13716E+01
 -14   3   1   1 0.19852E+02 0.19852E+02 0.20683E+02 0.20683E+02 0.00000E+00 0.00000E+00 0.00000E+00 0.00000E+00 0.00000E+00 0.00000E+00 0.00000E+00 0.99188E+00 0.99188E+00
 -13   3   1   1 0.56149E+01 0.56149E+01 0.67942E+01-0.67942E+01 0.00000E+00 0.00000E+00 0.00000E+00 0.00000E+00 0.00000E+00 0.00000E+00 0.00000E+00 0.20828E+01 0.20828E+01
 -12   3   1   1 0.14888E+02 0.14888E+02 0.16691E+02 0.16691E+02 0.00000E+00 0.00000E+00 0.00000E+00 0.00000E+00 0.00000E+00 0.00000E+00 0.00000E+00 0.92204E+00 0.92204E+00
 -11   3   1   1 0.34889E+01 0.34889E+01 0.12675E+01-0.12675E+01 0.00000E+00 0.00000E+00 0.00000E+00 0.00000E+00 0.00000E+00 0.00000E+00 0.00000E+00 0.28223E+01 0.28223E+01
 -10   3   1   1 0.14903E+02 0.14903E+02 0.13183E+02 0.13183E+02 0.00000E+00 0.00000E+00 0.00000E+00 0.00000E+00 0.00000E+00 0.00000E+00 0.00000E+00 0.11794E+01 0.11794E+01
  -9   3   1   1 0.47110E+01 0.47110E+01 0.37926E+01 0.37926E+01 0.00000E+00 0.00000E+00 0.00000E+00 0.00000E+00 0.00000E+00 0.00000E+00 0.00000E+00 0.24042E+01 0.24042E+01
  -8   3   1   1 0.98811E+01 0.98811E+01 0.95926E+01 0.95926E+01 0.00000E+00 0.00000E+00 0.00000E+00 0.00000E+00 0.00000E+00 0.00000E+00 0.00000E+00 0.19655E+01 0.19655E+01
  -7   3   1   1 0.77904E+01 0.77904E+01 0.55103E+01 0.55103E+01 0.00000E+00 0.00000E+00 0.00000E+00 0.00000E+00 0.00000E+00 0.00000E+00 0.00000E+00 0.19646E+01 0.19646E+01
  -6   3   1   1 0.81054E+01 0.81054E+01 0.10954E+02 0.10954E+02 0.00000E+00 0.00000E+00 0.00000E+00 0.00000E+00 0.00000E+00 0.00000E+00 0.00000E+00 0.16684E+01 0.16684E+01
  -5   3   1   1 0.17674E-01 0.17674E-01 0.15930E+01-0.15930E+01 0.00000E+00 0.00000E+00 0.00000E+00 0.00000E+00 0.00000E+00 0.00000E+00 0.00000E+00 0.18823E+02 0.18823E+02
  -4   3   1   1 0.20135E+02 0.20135E+02 0.22035E+02 0.22035E+02 0.00000E+00 0.00000E+00 0.00000E+00 0.00000E+00 0.00000E+00 0.00000E+00 0.00000E+00 0.10680E+01 0.10680E+01
  -3   3   1   1 0.12916E+02 0.12916E+02 0.15879E+02-0.15879E+02 0.00000E+00 0.00000E+00 0.00000E+00 0.00000E+00 0.00000E+00 0.00000E+00 0.00000E+00 0.10439E+01 0.10439E+01
  -2   3   1   1 0.36247E+02 0.36247E+02 0.35716E+02 0.35716E+02 0.00000E+00 0.00000E+00 0.00000E+00 0.00000E+00 0.00000E+00 0.00000E+00 0.00000E+00 0.13213E+01 0.13213E+01
  -1   3   1   1 0.33132E+02 0.33132E+02 0.32353E+02-0.32353E+02 0.00000E+00 0.00000E+00 0.00000E+00 0.00000E+00 0.00000E+00 0.00000E+00 0.00000E+00 0.12594E+01 0.12594E+01
   0   3   1   1 0.47670E+02 0.47670E+02 0.46409E+02 0.46409E+02 0.00000E+00 0.00000E+00 0.00000E+00 0.00000E+00 0.00000E+00 0.00000E+00 0.00000E+00 0.16408E+01 0.16408E+01
   1   3   1   1 0.37041E+02 0.37041E+02 0.37620E+02-0.37620E+02 0.00000E+00 0.00000E+00 0.00000E+00 0.00000E+00 0.00000E+00 0.00000E+00 0.00000E+00 0.13458E+01 0.13458E+01
   2   3   1   1 0.35196E+02 0.35196E+02 0.36966E+02 0.36966E+02 0.00000E+00 0.00000E+00 0.00000E+00 0.00000E+00 0.00000E+00 0.00000E+00 0.00000E+00 0.13013E+01 0.13013E+01
   3   3   1   1 0.21529E+02 0.21529E+02 0.22440E+02-0.22440E+02 0.00000E+00 0.00000E+00 0.00000E+00 0.00000E+00 0.00000E+00 0.00000E+00 0.00000E+00 0.74324E+00 0.74324E+00
   4   3   1   1 0.13059E+02 0.13059E+02 0.13438E+02 0.13438E+02 0.00000E+00 0.00000E+00 0.00000E+00 0.00000E+00 0.00000E+00 0.00000E+00 0.00000E+00 0.74334E+00 0.74334E+00
   5   3   1   1 0.75146E-01 0.75146E-01 0.12198E+01-0.12198E+01 0.00000E+00 0.00000E+00 0.00000E+00 0.00000E+00 0.00000E+00 0.00000E+00 0.00000E+00 0.13021E+02 0.13021E+02
   6   3   1   1 0.10013E+02 0.10013E+02 0.85424E+01-0.85424E+01 0.00000E+00 0.00000E+00 0.00000E+00 0.00000E+00 0.00000E+00 0.00000E+00 0.00000E+00 0.96767E+00 0.96767E+00
   7   3   1   1 0.17071E+02 0.17071E+02 0.16686E+02 0.16686E+02 0.00000E+00 0.00000E+00 0.00000E+00 0.00000E+00 0.00000E+00 0.00000E+00 0.00000E+00 0.80650E+00 0.80650E+00
   8   3   1   1 0.22468E+02 0.22468E+02 0.21981E+02-0.21981E+02 0.00000E+00 0.00000E+00 0.00000E+00 0.00000E+00 0.00000E+00 0.00000E+00 0.00000E+00 0.88359E+00 0.88359E+00
   9   3   1   1 0.20390E+02 0.20390E+02 0.19287E+02 0.19287E+02 0.00000E+00 0.00000E+00 0.00000E+00 0.00000E+00 0.00000E+00 0.00000E+00 0.00000E+00 0.87059E+00 0.87059E+00
  10   3   1   1 0.17655E+02 0.17655E+02 0.17024E+02-0.17024E+02 0.00000E+00 0.00000E+00 0.00000E+00 0.00000E+00 0.00000E+00 0.00000E+00 0.00000E+00 0.88516E+00 0.88516E+00
  11   3   1   1 0.74918E+01 0.74918E+01 0.60949E+01 0.60949E+01 0.00000E+00 0.00000E+00 0.00000E+00 0.00000E+00 0.00000E+00 0.00000E+00 0.00000E+00 0.12693E+01 0.12693E+01
  12   3   1   1 0.14286E+00 0.14286E+00 0.12882E+01-0.12882E+01 0.00000E+00 0.00000E+00 0.00000E+00 0.00000E+00 0.00000E+00 0.00000E+00 0.00000E+00 0.14580E+02 0.14580E+02
  13   3   1   1 0.12948E+02 0.12948E+02 0.11228E+02-0.11228E+02 0.00000E+00 0.00000E+00 0.00000E+00 0.00000E+00 0.00000E+00 0.00000E+00 0.00000E+00 0.10556E+01 0.10556E+01
  14   3   1   1 0.13234E+02 0.13234E+02 0.11599E+02 0.11599E+02 0.00000E+00 0.00000E+00 0.00000E+00 0.00000E+00 0.00000E+00 0.00000E+00 0.00000E+00 0.10326E+01 0.10326E+01
  15   3   1   1 0.22066E+02 0.22066E+02 0.20881E+02-0.20881E+02 0.00000E+00 0.00000E+00 0.00000E+00 0.00000E+00 0.00000E+00 0.00000E+00 0.00000E+00 0.98678E+00 0.98678E+00
  16   3   1   1 0.15973E+02 0.15973E+02 0.14611E+02 0.14611E+02 0.00000E+00 0.00000E+00 0.00000E+00 0.00000E+00 0.00000E+00 0.00000E+00 0.00000E+00 0.10990E+01 0.10990E+01
  17   3   1   1 0.18411E+02 0.18411E+02 0.17928E+02-0.17928E+02 0.00000E+00 0.00000E+00 0.00000E+00 0.00000E+00 0.00000E+00 0.00000E+00 0.00000E+00 0.10624E+01 0.10624E+01
  18   3   1   1 0.10198E+02 0.10198E+02 0.67024E+01 0.67024E+01 0.00000E+00 0.00000E+00 0.00000E+00 0.00000E+00 0.00000E+00 0.00000E+00 0.00000E+00 0.11380E+01 0.11380E+01
  19   3   1   1 0.12992E+02 0.12992E+02 0.10304E+02-0.10304E+02 0.00000E+00 0.00000E+00 0.00000E+00 0.00000E+00 0.00000E+00 0.00000E+00 0.00000E+00 0.10440E+01 0.10440E+01
  20   3   1   1 0.16772E+02 0.16772E+02 0.17619E+02-0.17619E+02 0.00000E+00 0.00000E+00 0.00000E+00 0.00000E+00 0.00000E+00 0.00000E+00 0.00000E+00 0.93422E+00 0.93422E+00
  21   3   1   1 0.48509E+01 0.48509E+01 0.10083E+01 0.10083E+01 0.00000E+00 0.00000E+00 0.00000E+00 0.00000E+00 0.00000E+00 0.00000E+00 0.00000E+00 0.24009E+01 0.24009E+01
  22   3   1   1 0.28296E+01 0.28296E+01 0.20383E+01-0.20383E+01 0.00000E+00 0.00000E+00 0.00000E+00 0.00000E+00 0.00000E+00 0.00000E+00 0.00000E+00 0.34690E+01 0.34690E+01
  23   3   1   1 0.28237E+01 0.28237E+01 0.26891E+00 0.26891E+00 0.00000E+00 0.00000E+00 0.00000E+00 0.00000E+00 0.00000E+00 0.00000E+00 0.00000E+00 0.37862E+01 0.37862E+01
  24   3   1   1 0.10634E+00 0.10634E+00 0.70767E+00-0.70767E+00 0.00000E+00 0.00000E+00 0.00000E+00 0.00000E+00 0.00000E+00 0.00000E+00 0.00000E+00 0.15971E+02 0.15971E+02
  25   3   1   1 0.11686E+00 0.11686E+00 0.15759E+01-0.15759E+01 0.00000E+00 0.00000E+00 0.00000E+00 0.00000E+00 0.00000E+00 0.00000E+00 0.00000E+00 0.16368E+02 0.16368E+02
  26   3   1   1 0.11769E+00 0.11769E+00 0.42544E+01 0.42544E+01 0.00000E+00 0.00000E+00 0.00000E+00 0.00000E+00 0.00000E+00 0.00000E+00 0.00000E+00 0.18227E+02 0.18227E+02
  27   3   1   1 0.33079E+01 0.33079E+01 0.88582E+01-0.88582E+01 0.00000E+00 0.00000E+00 0.00000E+00 0.00000E+00 0.00000E+00 0.00000E+00 0.00000E+00 0.33999E+01 0.33999E+01
  28   3   1   1 0.77762E+01 0.77762E+01 0.72893E+01 0.72893E+01 0.00000E+00 0.00000E+00 0.00000E+00 0.00000E+00 0.00000E+00 0.00000E+00 0.00000E+00 0.17194E+01 0.17194E+01
  29   3   1   1 0.10326E+02 0.10326E+02 0.87174E+01-0.87174E+01 0.00000E+00 0.00000E+00 0.00000E+00 0.00000E+00 0.00000E+00 0.00000E+00 0.00000E+00 0.13026E+01 0.13026E+01
  30   3   1   1 0.38460E-01 0.38460E-01 0.57810E+01 0.57810E+01 0.00000E+00 0.00000E+00 0.00000E+00 0.00000E+00 0.00000E+00 0.00000E+00 0.00000E+00 0.21386E+02 0.21386E+02
  31   3   1   1 0.19662E+01 0.19662E+01 0.79719E+00-0.79719E+00 0.00000E+00 0.00000E+00 0.00000E+00 0.00000E+00 0.00000E+00 0.00000E+00 0.00000E+00 0.68707E+01 0.68707E+01
  32   3   1   1 0.47202E-01 0.47202E-01 0.30296E+01-0.30296E+01 0.00000E+00 0.00000E+00 0.00000E+00 0.00000E+00 0.00000E+00 0.00000E+00 0.00000E+00 0.22012E+02 0.22012E+02
  33   3   1   1 0.10318E+02 0.10318E+02 0.75769E+01 0.75769E+01 0.00000E+00 0.00000E+00 0.00000E+00 0.00000E+00 0.00000E+00 0.00000E+00 0.00000E+00 0.24136E+01 0.24136E+01
  34   3   1   1 0.15480E+02 0.15480E+02 0.13484E+02-0.13484E+02 0.00000E+00 0.00000E+00 0.00000E+00 0.00000E+00 0.00000E+00 0.00000E+00 0.00000E+00 0.16151E+01 0.16151E+01
  35   3   1   1 0.17546E+02 0.17546E+02 0.16989E+02 0.16989E+02 0.00000E+00 0.00000E+00 0.00000E+00 0.00000E+00 0.00000E+00 0.00000E+00 0.00000E+00 0.16454E+01 0.16454E+01
  36   3   1   1 0.17536E+02 0.17536E+02 0.19261E+02-0.19261E+02 0.00000E+00 0.00000E+00 0.00000E+00 0.00000E+00 0.00000E+00 0.00000E+00 0.00000E+00 0.16454E+01 0.16454E+01
  37   3   1   1 0.19102E+02 0.19102E+02 0.20562E+02 0.20562E+02 0.00000E+00 0.00000E+00 0.00000E+00 0.00000E+00 0.00000E+00 0.00000E+00 0.00000E+00 0.15149E+01 0.15149E+01
  38   3   1   1 0.18090E+02 0.18090E+02 0.17304E+02-0.17304E+02 0.00000E+00 0.00000E+00 0.00000E+00 0.00000E+00 0.00000E+00 0.00000E+00 0.00000E+00 0.18085E+01 0.18085E+01
  39   3   1   1 0.75173E+01 0.75173E+01 0.11344E+02 0.11344E+02 0.00000E+00 0.00000E+00 0.00000E+00 0.00000E+00 0.00000E+00 0.00000E+00 0.00000E+00 0.38022E+01 0.38022E+01
  40   3   1   1 0.67453E+01 0.67453E+01 0.64437E+01-0.64437E+01 0.00000E+00 0.00000E+00 0.00000E+00 0.00000E+00 0.00000E+00 0.00000E+00 0.00000E+00 0.39674E+01 0.39674E+01
  41   3   1   1 0.30738E+02 0.30738E+02 0.28122E+02-0.28122E+02 0.00000E+00 0.00000E+00 0.00000E+00 0.00000E+00 0.00000E+00 0.00000E+00 0.00000E+00 0.12283E+01 0.12283E+01
  42   3   1   1 0.51611E+01 0.51611E+01 0.13068E+02 0.13068E+02 0.00000E+00 0.00000E+00 0.00000E+00 0.00000E+00 0.00000E+00 0.00000E+00 0.00000E+00 0.66780E+01 0.66780E+01
  43   3   1   1 0.21669E-01 0.21669E-01 0.81976E-01-0.81976E-01 0.00000E+00 0.00000E+00 0.00000E+00 0.00000E+00 0.00000E+00 0.00000E+00 0.00000E+00 0.29525E+02 0.29525E+02
  44   3   1   1 0.47585E+01 0.47585E+01 0.75552E+01 0.75552E+01 0.00000E+00 0.00000E+00 0.00000E+00 0.00000E+00 0.00000E+00 0.00000E+00 0.00000E+00 0.48087E+01 0.48087E+01
  45   3   1   1 0.40046E-01 0.40046E-01 0.34369E+01 0.34369E+01 0.00000E+00 0.00000E+00 0.00000E+00 0.00000E+00 0.00000E+00 0.00000E+00 0.00000E+00 0.25655E+02 0.25655E+02
  46   3   1   1 0.27275E+01 0.27275E+01 0.22076E+01 0.22076E+01 0.00000E+00 0.00000E+00 0.00000E+00 0.00000E+00 0.00000E+00 0.00000E+00 0.00000E+00 0.76336E+01 0.76336E+01
  47   3   1   1 0.39626E+01 0.39626E+01 0.19839E+01 0.19839E+01 0.00000E+00 0.00000E+00 0.00000E+00 0.00000E+00 0.00000E+00 0.00000E+00 0.00000E+00 0.53977E+01 0.53977E+01
  48   3   1   1 0.56253E-01 0.56253E-01 0.19397E+01 0.19397E+01 0.00000E+00 0.00000E+00 0.00000E+00 0.00000E+00 0.00000E+00 0.00000E+00 0.00000E+00 0.25071E+02 0.25071E+02
  49   3   1   1 0.37600E-01 0.37600E-01 0.21841E+01 0.21841E+01 0.00000E+00 0.00000E+00 0.00000E+00 0.00000E+00 0.00000E+00 0.00000E+00 0.00000E+00 0.22833E+02 0.22833E+02
  50   3   1   1 0.35356E-01 0.35356E-01 0.35482E+00 0.35482E+00 0.00000E+00 0.00000E+00 0.00000E+00 0.00000E+00 0.00000E+00 0.00000E+00 0.00000E+00 0.23539E+02 0.23539E+02
  51   3   1   1 0.70901E+01 0.70901E+01 0.15374E+01 0.15374E+01 0.00000E+00 0.00000E+00 0.00000E+00 0.00000E+00 0.00000E+00 0.00000E+00 0.00000E+00 0.38116E+01 0.38116E+01
 -52   4   1   1 0.21124E-01 0.21124E-01 0.13559E+01 0.13559E+01 0.00000E+00 0.00000E+00 0.00000E+00 0.00000E+00 0.00000E+00 0.00000E+00 0.00000E+00 0.29111E+02 0.29111E+02
 -51   4   1   1 0.17677E-01 0.17677E-01 0.22745E+01-0.22745E+01 0.00000E+00 0.00000E+00 0.00000E+00 0.00000E+00 0.00000E+00 0.00000E+00 0.00000E+00 0.28618E+02 0.28618E+02
 -50   4   1   1 0.19587E+01 0.19587E+01 0.93855E+00 0.93855E+00 0.00000E+00 0.00000E+00 0.00000E+00 0.00000E+00 0.00000E+00 0.00000E+00 0.00000E+00 0.10797E+02 0.10797E+02
 -49   4   1   1 0.70698E+01 0.70698E+01 0.10701E+01 0.10701E+01 0.00000E+00 0.00000E+00 0.00000E+00 0.00000E+00 0.00000E+00 0.00000E+00 0.00000E+00 0.46284E+01 0.46284E+01
 -48   4   1   1 0.78326E+01 0.78326E+01 0.26607E+01-0.26607E+01 0.00000E+00 0.00000E+00 0.00000E+00 0.00000E+00 0.00000E+00 0.00000E+00 0.00000E+00 0.51536E+01 0.51536E+01
 -47   4   1   1 0.93729E+01 0.93729E+01 0.84258E+01 0.84258E+01 0.00000E+00 0.00000E+00 0.00000E+00 0.00000E+00 0.00000E+00 0.00000E+00 0.00000E+00 0.30714E+01 0.30714E+01
 -46   4   1   1 0.68315E-01 0.68315E-01 0.12760E+02-0.12760E+02 0.00000E+00 0.00000E+00 0.00000E+00 0.00000E+00 0.00000E+00 0.00000E+00 0.00000E+00 0.29398E+02 0.29398E+02
 -45   4   1   1 0.72785E+01 0.72785E+01 0.14722E+02 0.14722E+02 0.00000E+00 0.00000E+00 0.00000E+00 0.00000E+00 0.00000E+00 0.00000E+00 0.00000E+00 0.31488E+01 0.31488E+01
 -44   4   1   1 0.38673E+01 0.38673E+01 0.11216E+02-0.11216E+02 0.00000E+00 0.00000E+00 0.00000E+00 0.00000E+00 0.00000E+00 0.00000E+00 0.00000E+00 0.58892E+01 0.58892E+01
 -43   4   1   1 0.83432E+01 0.83432E+01 0.80874E-01-0.80874E-01 0.00000E+00 0.00000E+00 0.00000E+00 0.00000E+00 0.00000E+00 0.00000E+00 0.00000E+00 0.24728E+01 0.24728E+01
 -42   4   1   1 0.47997E+01 0.47997E+01 0.98828E+01 0.98828E+01 0.00000E+00 0.00000E+00 0.00000E+00 0.00000E+00 0.00000E+00 0.00000E+00 0.00000E+00 0.48088E+01 0.48088E+01
 -41   4   1   1 0.48141E+01 0.48141E+01 0.53082E+01-0.53082E+01 0.00000E+00 0.00000E+00 0.00000E+00 0.00000E+00 0.00000E+00 0.00000E+00 0.00000E+00 0.56102E+01 0.56102E+01
 -40   4   1   1 0.16852E+02 0.16852E+02 0.17123E+02 0.17123E+02 0.00000E+00 0.00000E+00 0.00000E+00 0.00000E+00 0.00000E+00 0.00000E+00 0.00000E+00 0.20608E+01 0.20608E+01
 -39   4   1   1 0.10347E+02 0.10347E+02 0.15549E+02-0.15549E+02 0.00000E+00 0.00000E+00 0.00000E+00 0.00000E+00 0.00000E+00 0.00000E+00 0.00000E+00 0.29697E+01 0.29697E+01
 -38   4   1   1 0.19312E+01 0.19312E+01 0.83890E+01 0.83890E+01 0.00000E+00 0.00000E+00 0.00000E+00 0.00000E+00 0.00000E+00 0.00000E+00 0.00000E+00 0.12760E+02 0.12760E+02
 -37   4   1   1 0.55050E+01 0.55050E+01 0.10184E+02-0.10184E+02 0.00000E+00 0.00000E+00 0.00000E+00 0.00000E+00 0.00000E+00 0.00000E+00 0.00000E+00 0.48587E+01 0.48587E+01
 -36   4   1   1 0.19176E+01 0.19176E+01 0.52485E+01 0.52485E+01 0.00000E+00 0.00000E+00 0.00000E+00 0.00000E+00 0.00000E+00 0.00000E+00 0.00000E+00 0.13741E+02 0.13741E+02
 -35   4   1   1 0.61395E+01 0.61395E+01 0.10057E+02-0.10057E+02 0.00000E+00 0.00000E+00 0.00000E+00 0.00000E+00 0.00000E+00 0.00000E+00 0.00000E+00 0.40355E+01 0.40355E+01
 -34   4   1   1 0.82580E+01 0.82580E+01 0.73082E+01 0.73082E+01 0.00000E+00 0.00000E+00 0.00000E+00 0.00000E+00 0.00000E+00 0.00000E+00 0.00000E+00 0.30087E+01 0.30087E+01
 -33   4   1   1 0.10476E+02 0.10476E+02 0.14175E+02-0.14175E+02 0.00000E+00 0.00000E+00 0.00000E+00 0.00000E+00 0.00000E+00 0.00000E+00 0.00000E+00 0.21897E+01 0.21897E+01
 -32   4   1   1 0.11180E+02 0.11180E+02 0.12455E+02 0.12455E+02 0.00000E+00 0.00000E+00 0.00000E+00 0.00000E+00 0.00000E+00 0.00000E+00 0.00000E+00 0.20534E+01 0.20534E+01
 -31   4   1   1 0.18815E+02 0.18815E+02 0.19024E+02-0.19024E+02 0.00000E+00 0.00000E+00 0.00000E+00 0.00000E+00 0.00000E+00 0.00000E+00 0.00000E+00 0.17406E+01 0.17406E+01
 -30   4   1   1 0.13636E+02 0.13636E+02 0.14275E+02 0.14275E+02 0.00000E+00 0.00000E+00 0.00000E+00 0.00000E+00 0.00000E+00 0.00000E+00 0.00000E+00 0.16882E+01 0.16882E+01
 -29   4   1   1 0.19708E+02 0.19708E+02 0.20294E+02-0.20294E+02 0.00000E+00 0.00000E+00 0.00000E+00 0.00000E+00 0.00000E+00 0.00000E+00 0.00000E+00 0.12789E+01 0.12789E+01
 -28   4   1   1 0.11998E+02 0.11998E+02 0.16479E+02 0.16479E+02 0.00000E+00 0.00000E+00 0.00000E+00 0.00000E+00 0.00000E+00 0.00000E+00 0.00000E+00 0.17557E+01 0.17557E+01
 -27   4   1   1 0.18519E+02 0.18519E+02 0.20330E+02-0.20330E+02 0.00000E+00 0.00000E+00 0.00000E+00 0.00000E+00 0.00000E+00 0.00000E+00 0.00000E+00 0.12554E+01 0.12554E+01
 -26   4   1   1 0.14344E+02 0.14344E+02 0.16016E+02 0.16016E+02 0.00000E+00 0.00000E+00 0.00000E+00 0.00000E+00 0.00000E+00 0.00000E+00 0.00000E+00 0.13435E+01 0.13435E+01
 -25   4   1   1 0.16470E+02 0.16470E+02 0.16713E+02-0.16713E+02 0.00000E+00 0.00000E+00 0.00000E+00 0.00000E+00 0.00000E+00 0.00000E+00 0.00000E+00 0.12920E+01 0.12920E+01
 -24   4   1   1 0.75691E+01 0.75691E+01 0.74102E+01 0.74102E+01 0.00000E+00 0.00000E+00 0.00000E+00 0.00000E+00 0.00000E+00 0.00000E+00 0.00000E+00 0.22822E+01 0.22822E+01
 -23   4   1   1 0.12380E+02 0.12380E+02 0.13875E+02-0.13875E+02 0.00000E+00 0.00000E+00 0.00000E+00 0.00000E+00 0.00000E+00 0.00000E+00 0.00000E+00 0.15569E+01 0.15569E+01
 -22   4   1   1 0.16747E+02 0.16747E+02 0.16471E+02 0.16471E+02 0.00000E+00 0.00000E+00 0.00000E+00 0.00000E+00 0.00000E+00 0.00000E+00 0.00000E+00 0.12748E+01 0.12748E+01
 -21   4   1   1 0.53527E+02 0.53527E+02 0.55479E+02 0.55479E+02 0.00000E+00 0.00000E+00 0.00000E+00 0.00000E+00 0.00000E+00 0.00000E+00 0.00000E+00 0.14991E+01 0.14991E+01
 -20   4   1   1 0.14211E+02 0.14211E+02 0.14735E+02-0.14735E+02 0.00000E+00 0.00000E+00 0.00000E+00 0.00000E+00 0.00000E+00 0.00000E+00 0.00000E+00 0.12218E+01 0.12218E+01
 -19   4   1   1 0.82936E-01 0.82936E-01 0.24551E+01 0.24551E+01 0.00000E+00 0.00000E+00 0.00000E+00 0.00000E+00 0.00000E+00 0.00000E+00 0.00000E+00 0.18405E+02 0.18405E+02
 -18   4   1   1 0.93239E+01 0.93239E+01 0.10566E+02-0.10566E+02 0.00000E+00 0.00000E+00 0.00000E+00 0.00000E+00 0.00000E+00 0.00000E+00 0.00000E+00 0.12316E+01 0.12316E+01
 -17   4   1   1 0.72598E+01 0.72598E+01 0.75936E+01 0.75936E+01 0.00000E+00 0.00000E+00 0.00000E+00 0.00000E+00 0.00000E+00 0.00000E+00 0.00000E+00 0.15756E+01 0.15756E+01
 -16   4   1   1 0.16321E+02 0.16321E+02 0.17333E+02-0.17333E+02 0.00000E+00 0.00000E+00 0.00000E+00 0.00000E+00 0.00000E+00 0.00000E+00 0.00000E+00 0.83747E+00 0.83747E+00
 -15   4   1   1 0.11363E+02 0.11363E+02 0.13414E+02 0.13414E+02 0.00000E+00 0.00000E+00 0.00000E+00 0.00000E+00 0.00000E+00 0.00000E+00 0.00000E+00 0.10165E+01 0.10165E+01
 -14   4   1   1 0.99419E+01 0.99419E+01 0.12687E+02-0.12687E+02 0.00000E+00 0.00000E+00 0.00000E+00 0.00000E+00 0.00000E+00 0.00000E+00 0.00000E+00 0.11593E+01 0.11593E+01
 -13   4   1   1 0.27535E+01 0.27535E+01 0.10591E+01 0.10591E+01 0.00000E+00 0.00000E+00 0.00000E+00 0.00000E+00 0.00000E+00 0.00000E+00 0.00000E+00 0.41635E+01 0.41635E+01
 -12   4   1   1 0.55420E+01 0.55420E+01 0.47486E+01 0.47486E+01 0.00000E+00 0.00000E+00 0.00000E+00 0.00000E+00 0.00000E+00 0.00000E+00 0.00000E+00 0.17360E+01 0.17360E+01
 -11   4   1   1 0.14097E+02 0.14097E+02 0.15604E+02-0.15604E+02 0.00000E+00 0.00000E+00 0.00000E+00 0.00000E+00 0.00000E+00 0.00000E+00 0.00000E+00 0.82887E+00 0.82887E+00
 -10   4   1   1 0.16453E+02 0.16453E+02 0.19229E+02 0.19229E+02 0.00000E+00 0.00000E+00 0.00000E+00 0.00000E+00 0.00000E+00 0.00000E+00 0.00000E+00 0.10614E+01 0.10614E+01
  -9   4   1   1 0.28990E+02 0.28990E+02 0.28760E+02-0.28760E+02 0.00000E+00 0.00000E+00 0.00000E+00 0.00000E+00 0.00000E+00 0.00000E+00 0.00000E+00 0.84580E+00 0.84580E+00
  -8   4   1   1 0.21904E+02 0.21904E+02 0.24023E+02 0.24023E+02 0.00000E+00 0.00000E+00 0.00000E+00 0.00000E+00 0.00000E+00 0.00000E+00 0.00000E+00 0.73342E+00 0.73342E+00
  -7   4   1   1 0.25680E+02 0.25680E+02 0.24864E+02-0.24864E+02 0.00000E+00 0.00000E+00 0.00000E+00 0.00000E+00 0.00000E+00 0.00000E+00 0.00000E+00 0.78965E+00 0.78965E+00
  -6   4   1   1 0.13102E+00 0.13102E+00 0.65398E+01 0.65398E+01 0.00000E+00 0.00000E+00 0.00000E+00 0.00000E+00 0.00000E+00 0.00000E+00 0.00000E+00 0.22034E+02 0.22034E+02
  -5   4   1   1 0.48792E+01 0.48792E+01 0.72517E+01 0.72517E+01 0.00000E+00 0.00000E+00 0.00000E+00 0.00000E+00 0.00000E+00 0.00000E+00 0.00000E+00 0.28053E+01 0.28053E+01
  -4   4   1   1 0.24855E+02 0.24855E+02 0.23346E+02-0.23346E+02 0.00000E+00 0.00000E+00 0.00000E+00 0.00000E+00 0.00000E+00 0.00000E+00 0.00000E+00 0.11144E+01 0.11144E+01
  -3   4   1   1 0.19245E+02 0.19245E+02 0.20030E+02 0.20030E+02 0.00000E+00 0.00000E+00 0.00000E+00 0.00000E+00 0.00000E+00 0.00000E+00 0.00000E+00 0.11186E+01 0.11186E+01
  -2   4   1   1 0.28465E-01 0.28465E-01 0.18477E+01 0.18477E+01 0.00000E+00 0.00000E+00 0.00000E+00 0.00000E+00 0.00000E+00 0.00000E+00 0.00000E+00 0.12734E+02 0.12734E+02
  -1   4   1   1 0.27420E+01 0.27420E+01 0.36335E+01-0.36335E+01 0.00000E+00 0.00000E+00 0.00000E+00 0.00000E+00 0.00000E+00 0.00000E+00 0.00000E+00 0.34703E+01 0.34703E+01
   0   4   1   1 0.48507E+01 0.48507E+01 0.34227E+01 0.34227E+01 0.00000E+00 0.00000E+00 0.00000E+00 0.00000E+00 0.00000E+00 0.00000E+00 0.00000E+00 0.20041E+01 0.20041E+01
   1   4   1   1 0.54608E+01 0.54608E+01 0.48147E+01 0.48147E+01 0.00000E+00 0.00000E+00 0.00000E+00 0.00000E+00 0.00000E+00 0.00000E+00 0.00000E+00 0.17359E+01 0.17359E+01
   2   4   1   1 0.13914E+02 0.13914E+02 0.12388E+02-0.12388E+02 0.00000E+00 0.00000E+00 0.00000E+00 0.00000E+00 0.00000E+00 0.00000E+00 0.00000E+00 0.97225E+00 0.97225E+00
   3   4   1   1 0.56625E+02 0.56625E+02 0.55338E+02 0.55338E+02 0.00000E+00 0.00000E+00 0.00000E+00 0.00000E+00 0.00000E+00 0.00000E+00 0.00000E+00 0.19171E+01 0.19171E+01
   4   4   1   1 0.66148E+02 0.66148E+02 0.64215E+02-0.64215E+02 0.00000E+00 0.00000E+00 0.00000E+00 0.00000E+00 0.00000E+00 0.00000E+00 0.00000E+00 0.21932E+01 0.21932E+01
   5   4   1   1 0.79487E+02 0.79487E+02 0.77415E+02 0.77415E+02 0.00000E+00 0.00000E+00 0.00000E+00 0.00000E+00 0.00000E+00 0.00000E+00 0.00000E+00 0.26135E+01 0.26135E+01
   6   4   1   1 0.66115E+02 0.66115E+02 0.63922E+02-0.63922E+02 0.00000E+00 0.00000E+00 0.00000E+00 0.00000E+00 0.00000E+00 0.00000E+00 0.00000E+00 0.16231E+01 0.16231E+01
   7   4   1   1 0.58647E+02 0.58647E+02 0.58535E+02 0.58535E+02 0.00000E+00 0.00000E+00 0.00000E+00 0.00000E+00 0.00000E+00 0.00000E+00 0.00000E+00 0.14656E+01 0.14656E+01
   8   4   1   1 0.41475E+02 0.41475E+02 0.41131E+02-0.41131E+02 0.00000E+00 0.00000E+00 0.00000E+00 0.00000E+00 0.00000E+00 0.00000E+00 0.00000E+00 0.10998E+01 0.10998E+01
   9   4   1   1 0.32530E+02 0.32530E+02 0.33600E+02 0.33600E+02 0.00000E+00 0.00000E+00 0.00000E+00 0.00000E+00 0.00000E+00 0.00000E+00 0.00000E+00 0.83339E+00 0.83339E+00
  10   4   1   1 0.18108E+02 0.18108E+02 0.19701E+02-0.19701E+02 0.00000E+00 0.00000E+00 0.00000E+00 0.00000E+00 0.00000E+00 0.00000E+00 0.00000E+00 0.86608E+00 0.86608E+00
  11   4   1   1 0.10508E+02 0.10508E+02 0.12145E+02 0.12145E+02 0.00000E+00 0.00000E+00 0.00000E+00 0.00000E+00 0.00000E+00 0.00000E+00 0.00000E+00 0.91744E+00 0.91744E+00
  12   4   1   1 0.30433E-01 0.30433E-01 0.29030E+01-0.29030E+01 0.00000E+00 0.00000E+00 0.00000E+00 0.00000E+00 0.00000E+00 0.00000E+00 0.00000E+00 0.15863E+02 0.15863E+02
  13   4   1   1 0.51872E+01 0.51872E+01 0.19367E+01-0.19367E+01 0.00000E+00 0.00000E+00 0.00000E+00 0.00000E+00 0.00000E+00 0.00000E+00 0.00000E+00 0.14849E+01 0.14849E+01
  14   4   1   1 0.51621E+01 0.51621E+01 0.52915E+01 0.52915E+01 0.00000E+00 0.00000E+00 0.00000E+00 0.00000E+00 0.00000E+00 0.00000E+00 0.00000E+00 0.18556E+01 0.18556E+01
  15   4   1   1 0.82714E+01 0.82714E+01 0.82669E+01-0.82669E+01 0.00000E+00 0.00000E+00 0.00000E+00 0.00000E+00 0.00000E+00 0.00000E+00 0.00000E+00 0.11597E+01 0.11597E+01
  16   4   1   1 0.27101E+01 0.27101E+01 0.66891E+01 0.66891E+01 0.00000E+00 0.00000E+00 0.00000E+00 0.00000E+00 0.00000E+00 0.00000E+00 0.00000E+00 0.34701E+01 0.34701E+01
  17   4   1   1 0.15108E+02 0.15108E+02 0.15602E+02-0.15602E+02 0.00000E+00 0.00000E+00 0.00000E+00 0.00000E+00 0.00000E+00 0.00000E+00 0.00000E+00 0.89995E+00 0.89995E+00
  18   4   1   1 0.54713E+01 0.54713E+01 0.53917E+01 0.53917E+01 0.00000E+00 0.00000E+00 0.00000E+00 0.00000E+00 0.00000E+00 0.00000E+00 0.00000E+00 0.17359E+01 0.17359E+01
  19   4   1   1 0.42975E+02 0.42975E+02 0.42598E+02-0.42598E+02 0.00000E+00 0.00000E+00 0.00000E+00 0.00000E+00 0.00000E+00 0.00000E+00 0.00000E+00 0.11141E+01 0.11141E+01
  20   4   1   1 0.15483E+02 0.15483E+02 0.17132E+02-0.17132E+02 0.00000E+00 0.00000E+00 0.00000E+00 0.00000E+00 0.00000E+00 0.00000E+00 0.00000E+00 0.10092E+01 0.10092E+01
  21   4   1   1 0.10040E+02 0.10040E+02 0.13084E+02 0.13084E+02 0.00000E+00 0.00000E+00 0.00000E+00 0.00000E+00 0.00000E+00 0.00000E+00 0.00000E+00 0.15432E+01 0.15432E+01
  22   4   1   1 0.36269E+02 0.36269E+02 0.37958E+02 0.37958E+02 0.00000E+00 0.00000E+00 0.00000E+00 0.00000E+00 0.00000E+00 0.00000E+00 0.00000E+00 0.10694E+01 0.10694E+01
  23   4   1   1 0.18224E+02 0.18224E+02 0.19265E+02-0.19265E+02 0.00000E+00 0.00000E+00 0.00000E+00 0.00000E+00 0.00000E+00 0.00000E+00 0.00000E+00 0.10681E+01 0.10681E+01
  24   4   1   1 0.21867E+02 0.21867E+02 0.23557E+02 0.23557E+02 0.00000E+00 0.00000E+00 0.00000E+00 0.00000E+00 0.00000E+00 0.00000E+00 0.00000E+00 0.99033E+00 0.99033E+00
  25   4   1   1 0.99780E+01 0.99780E+01 0.96862E+01-0.96862E+01 0.00000E+00 0.00000E+00 0.00000E+00 0.00000E+00 0.00000E+00 0.00000E+00 0.00000E+00 0.15432E+01 0.15432E+01
  26   4   1   1 0.43831E+01 0.43831E+01 0.69590E+01 0.69590E+01 0.00000E+00 0.00000E+00 0.00000E+00 0.00000E+00 0.00000E+00 0.00000E+00 0.00000E+00 0.35119E+01 0.35119E+01
  27   4   1   1 0.46302E-01 0.46302E-01 0.49794E+01 0.49794E+01 0.00000E+00 0.00000E+00 0.00000E+00 0.00000E+00 0.00000E+00 0.00000E+00 0.00000E+00 0.22495E+02 0.22495E+02
  28   4   1   1 0.75514E+01 0.75514E+01 0.40046E+01-0.40046E+01 0.00000E+00 0.00000E+00 0.00000E+00 0.00000E+00 0.00000E+00 0.00000E+00 0.00000E+00 0.20288E+01 0.20288E+01
  29   4   1   1 0.10487E+02 0.10487E+02 0.13249E+02 0.13249E+02 0.00000E+00 0.00000E+00 0.00000E+00 0.00000E+00 0.00000E+00 0.00000E+00 0.00000E+00 0.16438E+01 0.16438E+01
  30   4   1   1 0.14068E+02 0.14068E+02 0.11088E+02-0.11088E+02 0.00000E+00 0.00000E+00 0.00000E+00 0.00000E+00 0.00000E+00 0.00000E+00 0.00000E+00 0.16395E+01 0.16395E+01
  31   4   1   1 0.15726E+02 0.15726E+02 0.15142E+02 0.15142E+02 0.00000E+00 0.00000E+00 0.00000E+00 0.00000E+00 0.00000E+00 0.00000E+00 0.00000E+00 0.13485E+01 0.13485E+01
  32   4   1   1 0.15104E+02 0.15104E+02 0.15515E+02-0.15515E+02 0.00000E+00 0.00000E+00 0.00000E+00 0.00000E+00 0.00000E+00 0.00000E+00 0.00000E+00 0.15282E+01 0.15282E+01
  33   4   1   1 0.17124E+02 0.17124E+02 0.17031E+02 0.17031E+02 0.00000E+00 0.00000E+00 0.00000E+00 0.00000E+00 0.00000E+00 0.00000E+00 0.00000E+00 0.13533E+01 0.13533E+01
  34   4   1   1 0.12780E+02 0.12780E+02 0.16791E+02-0.16791E+02 0.00000E+00 0.00000E+00 0.00000E+00 0.00000E+00 0.00000E+00 0.00000E+00 0.00000E+00 0.18008E+01 0.18008E+01
  35   4   1   1 0.12487E+02 0.12487E+02 0.16618E+02 0.16618E+02 0.00000E+00 0.00000E+00 0.00000E+00 0.00000E+00 0.00000E+00 0.00000E+00 0.00000E+00 0.30684E+01 0.30684E+01
  36   4   1   1 0.15508E+02 0.15508E+02 0.17786E+02-0.17786E+02 0.00000E+00 0.00000E+00 0.00000E+00 0.00000E+00 0.00000E+00 0.00000E+00 0.00000E+00 0.16151E+01 0.16151E+01
  37   4   1   1 0.99568E+01 0.99568E+01 0.14139E+02 0.14139E+02 0.00000E+00 0.00000E+00 0.00000E+00 0.00000E+00 0.00000E+00 0.00000E+00 0.00000E+00 0.21198E+01 0.21198E+01
  38   4   1   1 0.27477E+01 0.27477E+01 0.10259E+02-0.10259E+02 0.00000E+00 0.00000E+00 0.00000E+00 0.00000E+00 0.00000E+00 0.00000E+00 0.00000E+00 0.69406E+01 0.69406E+01
  39   4   1   1 0.22409E-01 0.22409E-01 0.41304E+01-0.41304E+01 0.00000E+00 0.00000E+00 0.00000E+00 0.00000E+00 0.00000E+00 0.00000E+00 0.00000E+00 0.22312E+02 0.22312E+02
  40   4   1   1 0.15024E+02 0.15024E+02 0.11996E+02 0.11996E+02 0.00000E+00 0.00000E+00 0.00000E+00 0.00000E+00 0.00000E+00 0.00000E+00 0.00000E+00 0.14137E+01 0.14137E+01
  41   4   1   1 0.17049E+02 0.17049E+02 0.14218E+02-0.14218E+02 0.00000E+00 0.00000E+00 0.00000E+00 0.00000E+00 0.00000E+00 0.00000E+00 0.00000E+00 0.28199E+01 0.28199E+01
  42   4   1   1 0.95667E+01 0.95667E+01 0.98058E+01 0.98058E+01 0.00000E+00 0.00000E+00 0.00000E+00 0.00000E+00 0.00000E+00 0.00000E+00 0.00000E+00 0.24062E+01 0.24062E+01
  43   4   1   1 0.75439E+01 0.75439E+01 0.10908E+02-0.10908E+02 0.00000E+00 0.00000E+00 0.00000E+00 0.00000E+00 0.00000E+00 0.00000E+00 0.00000E+00 0.27888E+01 0.27888E+01
  44   4   1   1 0.51617E+01 0.51617E+01 0.19342E+01 0.19342E+01 0.00000E+00 0.00000E+00 0.00000E+00 0.00000E+00 0.00000E+00 0.00000E+00 0.00000E+00 0.40807E+01 0.40807E+01
  45   4   1   1 0.27912E+01 0.27912E+01 0.23760E+01 0.23760E+01 0.00000E+00 0.00000E+00 0.00000E+00 0.00000E+00 0.00000E+00 0.00000E+00 0.00000E+00 0.76345E+01 0.76345E+01
  46   4   1   1 0.96147E+01 0.96147E+01 0.59639E+01-0.59639E+01 0.00000E+00 0.00000E+00 0.00000E+00 0.00000E+00 0.00000E+00 0.00000E+00 0.00000E+00 0.24062E+01 0.24062E+01
  47   4   1   1 0.70717E+01 0.70717E+01 0.43338E+01 0.43338E+01 0.00000E+00 0.00000E+00 0.00000E+00 0.00000E+00 0.00000E+00 0.00000E+00 0.00000E+00 0.32675E+01 0.32675E+01
  48   4   1   1 0.14102E-01 0.14102E-01 0.38014E+01-0.38014E+01 0.00000E+00 0.00000E+00 0.00000E+00 0.00000E+00 0.00000E+00 0.00000E+00 0.00000E+00 0.30924E+02 0.30924E+02
  49   4   1   1 0.22142E-01 0.22142E-01 0.33370E+01 0.33370E+01 0.00000E+00 0.00000E+00 0.00000E+00 0.00000E+00 0.00000E+00 0.00000E+00 0.00000E+00 0.30446E+02 0.30446E+02
  50   4   1   1 0.26981E-01 0.26981E-01 0.22434E+01-0.22434E+01 0.00000E+00 0.00000E+00 0.00000E+00 0.00000E+00 0.00000E+00 0.00000E+00 0.00000E+00 0.32789E+02 0.32789E+02
  51   4   1   1 0.80639E+01 0.80639E+01 0.29475E+01 0.29475E+01 0.00000E+00 0.00000E+00 0.00000E+00 0.00000E+00 0.00000E+00 0.00000E+00 0.00000E+00 0.54758E+01 0.54758E+01
 -50   5   1   1 0.15044E-02 0.15044E-02 0.14321E+01 0.14321E+01 0.00000E+00 0.00000E+00 0.00000E+00 0.00000E+00 0.00000E+00 0.00000E+00 0.00000E+00 0.41777E+02 0.41777E+02
 -49   5   1   1 0.43868E+01 0.43868E+01 0.11671E+01-0.11671E+01 0.00000E+00 0.00000E+00 0.00000E+00 0.00000E+00 0.00000E+00 0.00000E+00 0.00000E+00 0.48287E+01 0.48287E+01
 -48   5   1   1 0.88217E-03 0.88217E-03 0.47784E+00-0.47784E+00 0.00000E+00 0.00000E+00 0.00000E+00 0.00000E+00 0.00000E+00 0.00000E+00 0.00000E+00 0.15031E+02 0.15031E+02
 -47   5   1   1 0.67985E+01 0.67985E+01 0.23718E+01 0.23718E+01 0.00000E+00 0.00000E+00 0.00000E+00 0.00000E+00 0.00000E+00 0.00000E+00 0.00000E+00 0.34008E+01 0.34008E+01
 -46   5   1   1 0.62112E+01 0.62112E+01 0.18789E+01-0.18789E+01 0.00000E+00 0.00000E+00 0.00000E+00 0.00000E+00 0.00000E+00 0.00000E+00 0.00000E+00 0.31045E+01 0.31045E+01
 -45   5   1   1 0.12227E-01 0.12227E-01 0.14722E+01 0.14722E+01 0.00000E+00 0.00000E+00 0.00000E+00 0.00000E+00 0.00000E+00 0.00000E+00 0.00000E+00 0.23493E+02 0.23493E+02
 -44   5   1   1 0.43695E+01 0.43695E+01 0.80504E+00 0.80504E+00 0.00000E+00 0.00000E+00 0.00000E+00 0.00000E+00 0.00000E+00 0.00000E+00 0.00000E+00 0.48276E+01 0.48276E+01
 -43   5   1   1 0.97560E+01 0.97560E+01 0.13306E+02-0.13306E+02 0.00000E+00 0.00000E+00 0.00000E+00 0.00000E+00 0.00000E+00 0.00000E+00 0.00000E+00 0.21616E+01 0.21616E+01
 -42   5   1   1 0.55732E+01 0.55732E+01 0.17934E+01-0.17934E+01 0.00000E+00 0.00000E+00 0.00000E+00 0.00000E+00 0.00000E+00 0.00000E+00 0.00000E+00 0.34705E+01 0.34705E+01
 -41   5   1   1 0.62300E+01 0.62300E+01 0.22594E+00 0.22594E+00 0.00000E+00 0.00000E+00 0.00000E+00 0.00000E+00 0.00000E+00 0.00000E+00 0.00000E+00 0.27760E+01 0.27760E+01
 -40   5   1   1 0.70211E+01 0.70211E+01 0.12328E+02 0.12328E+02 0.00000E+00 0.00000E+00 0.00000E+00 0.00000E+00 0.00000E+00 0.00000E+00 0.00000E+00 0.27232E+01 0.27232E+01
 -39   5   1   1 0.50418E-01 0.50418E-01 0.91292E+01-0.91292E+01 0.00000E+00 0.00000E+00 0.00000E+00 0.00000E+00 0.00000E+00 0.00000E+00 0.00000E+00 0.27076E+02 0.27076E+02
 -38   5   1   1 0.35819E-01 0.35819E-01 0.68402E+01 0.68402E+01 0.00000E+00 0.00000E+00 0.00000E+00 0.00000E+00 0.00000E+00 0.00000E+00 0.00000E+00 0.25798E+02 0.25798E+02
 -37   5   1   1 0.15849E-01 0.15849E-01 0.33027E+01-0.33027E+01 0.00000E+00 0.00000E+00 0.00000E+00 0.00000E+00 0.00000E+00 0.00000E+00 0.00000E+00 0.27504E+02 0.27504E+02
 -36   5   1   1 0.39181E+01 0.39181E+01 0.19155E+01-0.19155E+01 0.00000E+00 0.00000E+00 0.00000E+00 0.00000E+00 0.00000E+00 0.00000E+00 0.00000E+00 0.44171E+01 0.44171E+01
 -35   5   1   1 0.64914E+01 0.64914E+01 0.30183E+01 0.30183E+01 0.00000E+00 0.00000E+00 0.00000E+00 0.00000E+00 0.00000E+00 0.00000E+00 0.00000E+00 0.26643E+01 0.26643E+01
 -34   5   1   1 0.91722E+01 0.91722E+01 0.63173E+01-0.63173E+01 0.00000E+00 0.00000E+00 0.00000E+00 0.00000E+00 0.00000E+00 0.00000E+00 0.00000E+00 0.20947E+01 0.20947E+01
 -33   5   1   1 0.41161E-01 0.41161E-01 0.43101E+01 0.43101E+01 0.00000E+00 0.00000E+00 0.00000E+00 0.00000E+00 0.00000E+00 0.00000E+00 0.00000E+00 0.26209E+02 0.26209E+02
 -32   5   1   1 0.51491E+01 0.51491E+01 0.75168E+01-0.75168E+01 0.00000E+00 0.00000E+00 0.00000E+00 0.00000E+00 0.00000E+00 0.00000E+00 0.00000E+00 0.37102E+01 0.37102E+01
 -31   5   1   1 0.33378E-01 0.33378E-01 0.13807E+01 0.13807E+01 0.00000E+00 0.00000E+00 0.00000E+00 0.00000E+00 0.00000E+00 0.00000E+00 0.00000E+00 0.26763E+02 0.26763E+02
 -30   5   1   1 0.38972E+01 0.38972E+01 0.34826E+01-0.34826E+01 0.00000E+00 0.00000E+00 0.00000E+00 0.00000E+00 0.00000E+00 0.00000E+00 0.00000E+00 0.63800E+01 0.63800E+01
 -29   5   1   1 0.85412E+01 0.85412E+01 0.68081E+00 0.68081E+00 0.00000E+00 0.00000E+00 0.00000E+00 0.00000E+00 0.00000E+00 0.00000E+00 0.00000E+00 0.27028E+01 0.27028E+01
 -28   5   1   1 0.82103E-02 0.82103E-02 0.73303E+00 0.73303E+00 0.00000E+00 0.00000E+00 0.00000E+00 0.00000E+00 0.00000E+00 0.00000E+00 0.00000E+00 0.22623E+02 0.22623E+02
 -27   5   1   1 0.19553E+01 0.19553E+01 0.38651E+01-0.38651E+01 0.00000E+00 0.00000E+00 0.00000E+00 0.00000E+00 0.00000E+00 0.00000E+00 0.00000E+00 0.68708E+01 0.68708E+01
 -26   5   1   1 0.65489E-02 0.65489E-02 0.22119E+01 0.22119E+01 0.00000E+00 0.00000E+00 0.00000E+00 0.00000E+00 0.00000E+00 0.00000E+00 0.00000E+00 0.23853E+02 0.23853E+02
 -25   5   1   1 0.35680E-02 0.35680E-02 0.59131E-01-0.59131E-01 0.00000E+00 0.00000E+00 0.00000E+00 0.00000E+00 0.00000E+00 0.00000E+00 0.00000E+00 0.20130E+02 0.20130E+02
 -24   5   1   1 0.64960E+01 0.64960E+01 0.60546E+01-0.60546E+01 0.00000E+00 0.00000E+00 0.00000E+00 0.00000E+00 0.00000E+00 0.00000E+00 0.00000E+00 0.17769E+01 0.17769E+01
 -23   5   1   1 0.95889E+01 0.95889E+01 0.98065E+01 0.98065E+01 0.00000E+00 0.00000E+00 0.00000E+00 0.00000E+00 0.00000E+00 0.00000E+00 0.00000E+00 0.14058E+01 0.14058E+01
 -22   5   1   1 0.10163E+02 0.10163E+02 0.10875E+02-0.10875E+02 0.00000E+00 0.00000E+00 0.00000E+00 0.00000E+00 0.00000E+00 0.00000E+00 0.00000E+00 0.13262E+01 0.13262E+01
 -21   5   1   1 0.20223E+02 0.20223E+02 0.25153E+02 0.25153E+02 0.00000E+00 0.00000E+00 0.00000E+00 0.00000E+00 0.00000E+00 0.00000E+00 0.00000E+00 0.12502E+01 0.12502E+01
 -20   5   1   1 0.25360E+02 0.25360E+02 0.24826E+02-0.24826E+02 0.00000E+00 0.00000E+00 0.00000E+00 0.00000E+00 0.00000E+00 0.00000E+00 0.00000E+00 0.11641E+01 0.11641E+01
 -19   5   1   1 0.22554E+02 0.22554E+02 0.24019E+02 0.24019E+02 0.00000E+00 0.00000E+00 0.00000E+00 0.00000E+00 0.00000E+00 0.00000E+00 0.00000E+00 0.12129E+01 0.12129E+01
 -18   5   1   1 0.15129E+02 0.15129E+02 0.20251E+02-0.20251E+02 0.00000E+00 0.00000E+00 0.00000E+00 0.00000E+00 0.00000E+00 0.00000E+00 0.00000E+00 0.21595E+01 0.21595E+01
 -17   5   1   1 0.13532E+02 0.13532E+02 0.17263E+02 0.17263E+02 0.00000E+00 0.00000E+00 0.00000E+00 0.00000E+00 0.00000E+00 0.00000E+00 0.00000E+00 0.21294E+01 0.21294E+01
 -16   5   1   1 0.11053E+02 0.11053E+02 0.12033E+02-0.12033E+02 0.00000E+00 0.00000E+00 0.00000E+00 0.00000E+00 0.00000E+00 0.00000E+00 0.00000E+00 0.22584E+01 0.22584E+01
 -15   5   1   1 0.70411E+01 0.70411E+01 0.73710E+01 0.73710E+01 0.00000E+00 0.00000E+00 0.00000E+00 0.00000E+00 0.00000E+00 0.00000E+00 0.00000E+00 0.24511E+01 0.24511E+01
 -14   5   1   1 0.39091E+01 0.39091E+01 0.22618E+01-0.22618E+01 0.00000E+00 0.00000E+00 0.00000E+00 0.00000E+00 0.00000E+00 0.00000E+00 0.00000E+00 0.39263E+01 0.39263E+01
 -13   5   1   1 0.52019E+01 0.52019E+01 0.50097E-01-0.50097E-01 0.00000E+00 0.00000E+00 0.00000E+00 0.00000E+00 0.00000E+00 0.00000E+00 0.00000E+00 0.25348E+01 0.25348E+01
 -12   5   1   1 0.77422E-02 0.77422E-02 0.56310E+01 0.56310E+01 0.00000E+00 0.00000E+00 0.00000E+00 0.00000E+00 0.00000E+00 0.00000E+00 0.00000E+00 0.25597E+02 0.25597E+02
 -11   5   1   1 0.35474E-02 0.35474E-02 0.24839E+01-0.24839E+01 0.00000E+00 0.00000E+00 0.00000E+00 0.00000E+00 0.00000E+00 0.00000E+00 0.00000E+00 0.75072E+01 0.75072E+01
 -10   5   1   1 0.39236E+01 0.39236E+01 0.39939E+01 0.39939E+01 0.00000E+00 0.00000E+00 0.00000E+00 0.00000E+00 0.00000E+00 0.00000E+00 0.00000E+00 0.34356E+01 0.34356E+01
  -9   5   1   1 0.64920E+01 0.64920E+01 0.24677E+01 0.24677E+01 0.00000E+00 0.00000E+00 0.00000E+00 0.00000E+00 0.00000E+00 0.00000E+00 0.00000E+00 0.23684E+01 0.23684E+01
  -8   5   1   1 0.39070E+01 0.39070E+01 0.16037E+01-0.16037E+01 0.00000E+00 0.00000E+00 0.00000E+00 0.00000E+00 0.00000E+00 0.00000E+00 0.00000E+00 0.44169E+01 0.44169E+01
  -7   5   1   1 0.70355E+01 0.70355E+01 0.81145E+01 0.81145E+01 0.00000E+00 0.00000E+00 0.00000E+00 0.00000E+00 0.00000E+00 0.00000E+00 0.00000E+00 0.19069E+01 0.19069E+01
  -6   5   1   1 0.11561E+02 0.11561E+02 0.12668E+02-0.12668E+02 0.00000E+00 0.00000E+00 0.00000E+00 0.00000E+00 0.00000E+00 0.00000E+00 0.00000E+00 0.11672E+01 0.11672E+01
  -5   5   1   1 0.16240E+02 0.16240E+02 0.17112E+02 0.17112E+02 0.00000E+00 0.00000E+00 0.00000E+00 0.00000E+00 0.00000E+00 0.00000E+00 0.00000E+00 0.95927E+00 0.95927E+00
  -4   5   1   1 0.17714E+02 0.17714E+02 0.18284E+02-0.18284E+02 0.00000E+00 0.00000E+00 0.00000E+00 0.00000E+00 0.00000E+00 0.00000E+00 0.00000E+00 0.88518E+00 0.88518E+00
  -3   5   1   1 0.24216E+02 0.24216E+02 0.20812E+02 0.20812E+02 0.00000E+00 0.00000E+00 0.00000E+00 0.00000E+00 0.00000E+00 0.00000E+00 0.00000E+00 0.12148E+01 0.12148E+01
  -2   5   1   1 0.19385E+02 0.19385E+02 0.17719E+02-0.17719E+02 0.00000E+00 0.00000E+00 0.00000E+00 0.00000E+00 0.00000E+00 0.00000E+00 0.00000E+00 0.11078E+01 0.11078E+01
  -1   5   1   1 0.15299E+02 0.15299E+02 0.13130E+02 0.13130E+02 0.00000E+00 0.00000E+00 0.00000E+00 0.00000E+00 0.00000E+00 0.00000E+00 0.00000E+00 0.11414E+01 0.11414E+01
   0   5   1   1 0.98078E+01 0.98078E+01 0.64845E+01-0.64845E+01 0.00000E+00 0.00000E+00 0.00000E+00 0.00000E+00 0.00000E+00 0.00000E+00 0.00000E+00 0.13777E+01 0.13777E+01
   1   5   1   1 0.34072E+01 0.34072E+01 0.23740E+01 0.23740E+01 0.00000E+00 0.00000E+00 0.00000E+00 0.00000E+00 0.00000E+00 0.00000E+00 0.00000E+00 0.22670E+01 0.22670E+01
   2   5   1   1 0.27528E+01 0.27528E+01 0.36263E+01 0.36263E+01 0.00000E+00 0.00000E+00 0.00000E+00 0.00000E+00 0.00000E+00 0.00000E+00 0.00000E+00 0.27763E+01 0.27763E+01
   3   5   1   1 0.39004E+01 0.39004E+01 0.52286E+01-0.52286E+01 0.00000E+00 0.00000E+00 0.00000E+00 0.00000E+00 0.00000E+00 0.00000E+00 0.00000E+00 0.24542E+01 0.24542E+01
   4   5   1   1 0.58704E+01 0.58704E+01 0.50479E+01 0.50479E+01 0.00000E+00 0.00000E+00 0.00000E+00 0.00000E+00 0.00000E+00 0.00000E+00 0.00000E+00 0.16370E+01 0.16370E+01
   5   5   1   1 0.27718E+01 0.27718E+01 0.13345E+01-0.13345E+01 0.00000E+00 0.00000E+00 0.00000E+00 0.00000E+00 0.00000E+00 0.00000E+00 0.00000E+00 0.34704E+01 0.34704E+01
   6   5   1   1 0.17690E-01 0.17690E-01 0.20402E+01-0.20402E+01 0.00000E+00 0.00000E+00 0.00000E+00 0.00000E+00 0.00000E+00 0.00000E+00 0.00000E+00 0.16861E+02 0.16861E+02
   7   5   1   1 0.67604E+01 0.67604E+01 0.97476E+01 0.97476E+01 0.00000E+00 0.00000E+00 0.00000E+00 0.00000E+00 0.00000E+00 0.00000E+00 0.00000E+00 0.19846E+01 0.19846E+01
   8   5   1   1 0.15275E+02 0.15275E+02 0.11951E+02-0.11951E+02 0.00000E+00 0.00000E+00 0.00000E+00 0.00000E+00 0.00000E+00 0.00000E+00 0.00000E+00 0.13909E+01 0.13909E+01
   9   5   1   1 0.11217E+02 0.11217E+02 0.12349E+02 0.12349E+02 0.00000E+00 0.00000E+00 0.00000E+00 0.00000E+00 0.00000E+00 0.00000E+00 0.00000E+00 0.69270E+00 0.69270E+00
  10   5   1   1 0.14753E+02 0.14753E+02 0.13840E+02-0.13840E+02 0.00000E+00 0.00000E+00 0.00000E+00 0.00000E+00 0.00000E+00 0.00000E+00 0.00000E+00 0.79400E+00 0.79400E+00
  11   5   1   1 0.11046E+02 0.11046E+02 0.12647E+02 0.12647E+02 0.00000E+00 0.00000E+00 0.00000E+00 0.00000E+00 0.00000E+00 0.00000E+00 0.00000E+00 0.87464E+00 0.87464E+00
  12   5   1   1 0.12517E+02 0.12517E+02 0.11846E+02-0.11846E+02 0.00000E+00 0.00000E+00 0.00000E+00 0.00000E+00 0.00000E+00 0.00000E+00 0.00000E+00 0.92829E+00 0.92829E+00
  13   5   1   1 0.82999E+01 0.82999E+01 0.70454E+01 0.70454E+01 0.00000E+00 0.00000E+00 0.00000E+00 0.00000E+00 0.00000E+00 0.00000E+00 0.00000E+00 0.11597E+01 0.11597E+01
  14   5   1   1 0.19467E+01 0.19467E+01 0.51251E+01-0.51251E+01 0.00000E+00 0.00000E+00 0.00000E+00 0.00000E+00 0.00000E+00 0.00000E+00 0.00000E+00 0.49077E+01 0.49077E+01
  15   5   1   1 0.87549E-02 0.87549E-02 0.19145E+00 0.19145E+00 0.00000E+00 0.00000E+00 0.00000E+00 0.00000E+00 0.00000E+00 0.00000E+00 0.00000E+00 0.19947E+02 0.19947E+02
  16   5   1   1 0.61869E+01 0.61869E+01 0.27973E+01 0.27973E+01 0.00000E+00 0.00000E+00 0.00000E+00 0.00000E+00 0.00000E+00 0.00000E+00 0.00000E+00 0.18634E+01 0.18634E+01
  17   5   1   1 0.38904E+01 0.38904E+01 0.48078E+01-0.48078E+01 0.00000E+00 0.00000E+00 0.00000E+00 0.00000E+00 0.00000E+00 0.00000E+00 0.00000E+00 0.34356E+01 0.34356E+01
  18   5   1   1 0.10345E+02 0.10345E+02 0.67186E+01 0.67186E+01 0.00000E+00 0.00000E+00 0.00000E+00 0.00000E+00 0.00000E+00 0.00000E+00 0.00000E+00 0.18578E+01 0.18578E+01
  19   5   1   1 0.55095E+01 0.55095E+01 0.55796E+01-0.55796E+01 0.00000E+00 0.00000E+00 0.00000E+00 0.00000E+00 0.00000E+00 0.00000E+00 0.00000E+00 0.20829E+01 0.20829E+01
  20   5   1   1 0.61568E+01 0.61568E+01 0.81980E+01 0.81980E+01 0.00000E+00 0.00000E+00 0.00000E+00 0.00000E+00 0.00000E+00 0.00000E+00 0.00000E+00 0.18634E+01 0.18634E+01
  21   5   1   1 0.14879E+02 0.14879E+02 0.16254E+02-0.16254E+02 0.00000E+00 0.00000E+00 0.00000E+00 0.00000E+00 0.00000E+00 0.00000E+00 0.00000E+00 0.12975E+01 0.12975E+01
  22   5   1   1 0.45923E-01 0.45923E-01 0.54536E+01 0.54536E+01 0.00000E+00 0.00000E+00 0.00000E+00 0.00000E+00 0.00000E+00 0.00000E+00 0.00000E+00 0.21918E+02 0.21918E+02
  23   5   1   1 0.70328E+01 0.70328E+01 0.92612E+01-0.92612E+01 0.00000E+00 0.00000E+00 0.00000E+00 0.00000E+00 0.00000E+00 0.00000E+00 0.00000E+00 0.21790E+01 0.21790E+01
  24   5   1   1 0.27450E+01 0.27450E+01 0.54564E+01 0.54564E+01 0.00000E+00 0.00000E+00 0.00000E+00 0.00000E+00 0.00000E+00 0.00000E+00 0.00000E+00 0.55524E+01 0.55524E+01
  25   5   1   1 0.38966E+01 0.38966E+01 0.64586E+01-0.64586E+01 0.00000E+00 0.00000E+00 0.00000E+00 0.00000E+00 0.00000E+00 0.00000E+00 0.00000E+00 0.39263E+01 0.39263E+01
  26   5   1   1 0.55368E+01 0.55368E+01 0.25051E+01 0.25051E+01 0.00000E+00 0.00000E+00 0.00000E+00 0.00000E+00 0.00000E+00 0.00000E+00 0.00000E+00 0.31237E+01 0.31237E+01
  27   5   1   1 0.13855E-01 0.13855E-01 0.33676E+01-0.33676E+01 0.00000E+00 0.00000E+00 0.00000E+00 0.00000E+00 0.00000E+00 0.00000E+00 0.00000E+00 0.24788E+02 0.24788E+02
  28   5   1   1 0.24809E-02 0.24809E-02 0.22532E+00 0.22532E+00 0.00000E+00 0.00000E+00 0.00000E+00 0.00000E+00 0.00000E+00 0.00000E+00 0.00000E+00 0.17770E+02 0.17770E+02
  29   5   1   1 0.39339E+01 0.39339E+01 0.67087E+00-0.67087E+00 0.00000E+00 0.00000E+00 0.00000E+00 0.00000E+00 0.00000E+00 0.00000E+00 0.00000E+00 0.44168E+01 0.44168E+01
  30   5   1   1 0.51672E+01 0.51672E+01 0.43480E+01-0.43480E+01 0.00000E+00 0.00000E+00 0.00000E+00 0.00000E+00 0.00000E+00 0.00000E+00 0.00000E+00 0.40812E+01 0.40812E+01
  31   5   1   1 0.64773E+01 0.64773E+01 0.44386E+01 0.44386E+01 0.00000E+00 0.00000E+00 0.00000E+00 0.00000E+00 0.00000E+00 0.00000E+00 0.00000E+00 0.32560E+01 0.32560E+01
  32   5   1   1 0.80551E+01 0.80551E+01 0.49499E+01-0.49499E+01 0.00000E+00 0.00000E+00 0.00000E+00 0.00000E+00 0.00000E+00 0.00000E+00 0.00000E+00 0.23819E+01 0.23819E+01
  33   5   1   1 0.47644E+01 0.47644E+01 0.59802E+01 0.59802E+01 0.00000E+00 0.00000E+00 0.00000E+00 0.00000E+00 0.00000E+00 0.00000E+00 0.00000E+00 0.40074E+01 0.40074E+01
  34   5   1   1 0.80570E+01 0.80570E+01 0.33664E+01-0.33664E+01 0.00000E+00 0.00000E+00 0.00000E+00 0.00000E+00 0.00000E+00 0.00000E+00 0.00000E+00 0.21440E+01 0.21440E+01
  35   5   1   1 0.43538E+01 0.43538E+01 0.38974E+01 0.38974E+01 0.00000E+00 0.00000E+00 0.00000E+00 0.00000E+00 0.00000E+00 0.00000E+00 0.00000E+00 0.30730E+01 0.30730E+01
  36   5   1   1 0.43655E+01 0.43655E+01 0.16524E+01-0.16524E+01 0.00000E+00 0.00000E+00 0.00000E+00 0.00000E+00 0.00000E+00 0.00000E+00 0.00000E+00 0.30728E+01 0.30728E+01
  37   5   1   1 0.27552E+01 0.27552E+01 0.32400E+01 0.32400E+01 0.00000E+00 0.00000E+00 0.00000E+00 0.00000E+00 0.00000E+00 0.00000E+00 0.00000E+00 0.55525E+01 0.55525E+01
  38   5   1   1 0.13212E-01 0.13212E-01 0.26351E+01-0.26351E+01 0.00000E+00 0.00000E+00 0.00000E+00 0.00000E+00 0.00000E+00 0.00000E+00 0.00000E+00 0.24471E+02 0.24471E+02
  39   5   1   1 0.27577E+01 0.27577E+01 0.82833E+01 0.82833E+01 0.00000E+00 0.00000E+00 0.00000E+00 0.00000E+00 0.00000E+00 0.00000E+00 0.00000E+00 0.55525E+01 0.55525E+01
  40   5   1   1 0.47961E+01 0.47961E+01 0.81870E+01-0.81870E+01 0.00000E+00 0.00000E+00 0.00000E+00 0.00000E+00 0.00000E+00 0.00000E+00 0.00000E+00 0.32061E+01 0.32061E+01
  41   5   1   1 0.48296E-01 0.48296E-01 0.94562E+01-0.94562E+01 0.00000E+00 0.00000E+00 0.00000E+00 0.00000E+00 0.00000E+00 0.00000E+00 0.00000E+00 0.24258E+02 0.24258E+02
  42   5   1   1 0.36053E-01 0.36053E-01 0.28413E+01 0.28413E+01 0.00000E+00 0.00000E+00 0.00000E+00 0.00000E+00 0.00000E+00 0.00000E+00 0.00000E+00 0.23627E+02 0.23627E+02
  43   5   1   1 0.14563E-01 0.14563E-01 0.42416E+01 0.42416E+01 0.00000E+00 0.00000E+00 0.00000E+00 0.00000E+00 0.00000E+00 0.00000E+00 0.00000E+00 0.20309E+02 0.20309E+02
  44   5   1   1 0.61700E+01 0.61700E+01 0.57397E+01 0.57397E+01 0.00000E+00 0.00000E+00 0.00000E+00 0.00000E+00 0.00000E+00 0.00000E+00 0.00000E+00 0.27942E+01 0.27942E+01
  45   5   1   1 0.43594E+01 0.43594E+01 0.40390E+01-0.40390E+01 0.00000E+00 0.00000E+00 0.00000E+00 0.00000E+00 0.00000E+00 0.00000E+00 0.00000E+00 0.39508E+01 0.39508E+01
  46   5   1   1 0.41981E-01 0.41981E-01 0.75945E+01 0.75945E+01 0.00000E+00 0.00000E+00 0.00000E+00 0.00000E+00 0.00000E+00 0.00000E+00 0.00000E+00 0.26993E+02 0.26993E+02
  47   5   1   1 0.58636E+01 0.58636E+01 0.49734E+01-0.49734E+01 0.00000E+00 0.00000E+00 0.00000E+00 0.00000E+00 0.00000E+00 0.00000E+00 0.00000E+00 0.35994E+01 0.35994E+01
  48   5   1   1 0.23010E-01 0.23010E-01 0.41663E+01 0.41663E+01 0.00000E+00 0.00000E+00 0.00000E+00 0.00000E+00 0.00000E+00 0.00000E+00 0.00000E+00 0.27019E+02 0.27019E+02
  49   5   1   1 0.27675E+01 0.27675E+01 0.97516E+00-0.97516E+00 0.00000E+00 0.00000E+00 0.00000E+00 0.00000E+00 0.00000E+00 0.00000E+00 0.00000E+00 0.76345E+01 0.76345E+01
 -44   6   1   1 0.27212E-01 0.27212E-01 0.37452E+01-0.37452E+01 0.00000E+00 0.00000E+00 0.00000E+00 0.00000E+00 0.00000E+00 0.00000E+00 0.00000E+00 0.24375E+02 0.24375E+02
 -43   6   1   1 0.10111E+02 0.10111E+02 0.25759E+02 0.25759E+02 0.00000E+00 0.00000E+00 0.00000E+00 0.00000E+00 0.00000E+00 0.00000E+00 0.00000E+00 0.35905E+01 0.35905E+01
 -42   6   1   1 0.91899E+01 0.91899E+01 0.14758E+02 0.14758E+02 0.00000E+00 0.00000E+00 0.00000E+00 0.00000E+00 0.00000E+00 0.00000E+00 0.00000E+00 0.20947E+01 0.20947E+01
 -41   6   1   1 0.51990E+01 0.51990E+01 0.87815E+01-0.87815E+01 0.00000E+00 0.00000E+00 0.00000E+00 0.00000E+00 0.00000E+00 0.00000E+00 0.00000E+00 0.33393E+01 0.33393E+01
 -40   6   1   1 0.15117E+02 0.15117E+02 0.19684E+02-0.19684E+02 0.00000E+00 0.00000E+00 0.00000E+00 0.00000E+00 0.00000E+00 0.00000E+00 0.00000E+00 0.15282E+01 0.15282E+01
 -39   6   1   1 0.10690E+02 0.10690E+02 0.88054E+01 0.88054E+01 0.00000E+00 0.00000E+00 0.00000E+00 0.00000E+00 0.00000E+00 0.00000E+00 0.00000E+00 0.28692E+01 0.28692E+01
 -38   6   1   1 0.17586E+02 0.17586E+02 0.15573E+02-0.15573E+02 0.00000E+00 0.00000E+00 0.00000E+00 0.00000E+00 0.00000E+00 0.00000E+00 0.00000E+00 0.20796E+01 0.20796E+01
 -37   6   1   1 0.85017E+01 0.85017E+01 0.67577E+01 0.67577E+01 0.00000E+00 0.00000E+00 0.00000E+00 0.00000E+00 0.00000E+00 0.00000E+00 0.00000E+00 0.18035E+01 0.18035E+01
 -36   6   1   1 0.70261E+01 0.70261E+01 0.76922E+01-0.76922E+01 0.00000E+00 0.00000E+00 0.00000E+00 0.00000E+00 0.00000E+00 0.00000E+00 0.00000E+00 0.19069E+01 0.19069E+01
 -35   6   1   1 0.58648E+01 0.58648E+01 0.12164E+01 0.12164E+01 0.00000E+00 0.00000E+00 0.00000E+00 0.00000E+00 0.00000E+00 0.00000E+00 0.00000E+00 0.22907E+01 0.22907E+01
 -34   6   1   1 0.65009E+01 0.65009E+01 0.75080E+00-0.75080E+00 0.00000E+00 0.00000E+00 0.00000E+00 0.00000E+00 0.00000E+00 0.00000E+00 0.00000E+00 0.20726E+01 0.20726E+01
 -33   6   1   1 0.83068E+01 0.83068E+01 0.54665E+01-0.54665E+01 0.00000E+00 0.00000E+00 0.00000E+00 0.00000E+00 0.00000E+00 0.00000E+00 0.00000E+00 0.25462E+01 0.25462E+01
 -32   6   1   1 0.58520E+01 0.58520E+01 0.55608E+01 0.55608E+01 0.00000E+00 0.00000E+00 0.00000E+00 0.00000E+00 0.00000E+00 0.00000E+00 0.00000E+00 0.26181E+01 0.26181E+01
 -31   6   1   1 0.72881E+01 0.72881E+01 0.80216E+01-0.80216E+01 0.00000E+00 0.00000E+00 0.00000E+00 0.00000E+00 0.00000E+00 0.00000E+00 0.00000E+00 0.23621E+01 0.23621E+01
 -30   6   1   1 0.61401E+01 0.61401E+01 0.83024E+01 0.83024E+01 0.00000E+00 0.00000E+00 0.00000E+00 0.00000E+00 0.00000E+00 0.00000E+00 0.00000E+00 0.21736E+01 0.21736E+01
 -29   6   1   1 0.70036E+01 0.70036E+01 0.87851E+01-0.87851E+01 0.00000E+00 0.00000E+00 0.00000E+00 0.00000E+00 0.00000E+00 0.00000E+00 0.00000E+00 0.21790E+01 0.21790E+01
 -28   6   1   1 0.51202E+01 0.51202E+01 0.88460E+01 0.88460E+01 0.00000E+00 0.00000E+00 0.00000E+00 0.00000E+00 0.00000E+00 0.00000E+00 0.00000E+00 0.29683E+01 0.29683E+01
 -27   6   1   1 0.82691E+01 0.82691E+01 0.58555E+01-0.58555E+01 0.00000E+00 0.00000E+00 0.00000E+00 0.00000E+00 0.00000E+00 0.00000E+00 0.00000E+00 0.18526E+01 0.18526E+01
 -26   6   1   1 0.40997E-01 0.40997E-01 0.25799E+00-0.25799E+00 0.00000E+00 0.00000E+00 0.00000E+00 0.00000E+00 0.00000E+00 0.00000E+00 0.00000E+00 0.19500E+02 0.19500E+02
 -25   6   1   1 0.14772E-01 0.14772E-01 0.34222E+01 0.34222E+01 0.00000E+00 0.00000E+00 0.00000E+00 0.00000E+00 0.00000E+00 0.00000E+00 0.00000E+00 0.14209E+02 0.14209E+02
 -24   6   1   1 0.61891E+01 0.61891E+01 0.74210E+01-0.74210E+01 0.00000E+00 0.00000E+00 0.00000E+00 0.00000E+00 0.00000E+00 0.00000E+00 0.00000E+00 0.21736E+01 0.21736E+01
 -23   6   1   1 0.13058E-01 0.13058E-01 0.20728E-01-0.20728E-01 0.00000E+00 0.00000E+00 0.00000E+00 0.00000E+00 0.00000E+00 0.00000E+00 0.00000E+00 0.19905E+02 0.19905E+02
 -22   6   1   1 0.13542E+02 0.13542E+02 0.13912E+02-0.13912E+02 0.00000E+00 0.00000E+00 0.00000E+00 0.00000E+00 0.00000E+00 0.00000E+00 0.00000E+00 0.12823E+01 0.12823E+01
 -21   6   1   1 0.47546E+01 0.47546E+01 0.92362E+01 0.92362E+01 0.00000E+00 0.00000E+00 0.00000E+00 0.00000E+00 0.00000E+00 0.00000E+00 0.00000E+00 0.28054E+01 0.28054E+01
 -20   6   1   1 0.10021E+02 0.10021E+02 0.90729E+01 0.90729E+01 0.00000E+00 0.00000E+00 0.00000E+00 0.00000E+00 0.00000E+00 0.00000E+00 0.00000E+00 0.11593E+01 0.11593E+01
 -19   6   1   1 0.41351E-01 0.41351E-01 0.12911E+01-0.12911E+01 0.00000E+00 0.00000E+00 0.00000E+00 0.00000E+00 0.00000E+00 0.00000E+00 0.00000E+00 0.15318E+02 0.15318E+02
 -18   6   1   1 0.45292E-01 0.45292E-01 0.49109E+00 0.49109E+00 0.00000E+00 0.00000E+00 0.00000E+00 0.00000E+00 0.00000E+00 0.00000E+00 0.00000E+00 0.15460E+02 0.15460E+02
 -17   6   1   1 0.58484E+01 0.58484E+01 0.41109E+01 0.41109E+01 0.00000E+00 0.00000E+00 0.00000E+00 0.00000E+00 0.00000E+00 0.00000E+00 0.00000E+00 0.16369E+01 0.16369E+01
 -16   6   1   1 0.43436E-01 0.43436E-01 0.20558E+01-0.20558E+01 0.00000E+00 0.00000E+00 0.00000E+00 0.00000E+00 0.00000E+00 0.00000E+00 0.00000E+00 0.13949E+02 0.13949E+02
 -15   6   1   1 0.33736E+01 0.33736E+01 0.26996E+01 0.26996E+01 0.00000E+00 0.00000E+00 0.00000E+00 0.00000E+00 0.00000E+00 0.00000E+00 0.00000E+00 0.17003E+01 0.17003E+01
 -14   6   1   1 0.43739E+01 0.43739E+01 0.78399E+00-0.78399E+00 0.00000E+00 0.00000E+00 0.00000E+00 0.00000E+00 0.00000E+00 0.00000E+00 0.00000E+00 0.17556E+01 0.17556E+01
 -13   6   1   1 0.20582E-01 0.20582E-01 0.18648E+01 0.18648E+01 0.00000E+00 0.00000E+00 0.00000E+00 0.00000E+00 0.00000E+00 0.00000E+00 0.00000E+00 0.15188E+02 0.15188E+02
 -12   6   1   1 0.16135E-01 0.16135E-01 0.27977E+01-0.27977E+01 0.00000E+00 0.00000E+00 0.00000E+00 0.00000E+00 0.00000E+00 0.00000E+00 0.00000E+00 0.16923E+02 0.16923E+02
 -11   6   1   1 0.39133E+01 0.39133E+01 0.36615E+01 0.36615E+01 0.00000E+00 0.00000E+00 0.00000E+00 0.00000E+00 0.00000E+00 0.00000E+00 0.00000E+00 0.24542E+01 0.24542E+01
 -10   6   1   1 0.47953E+01 0.47953E+01 0.60625E+01-0.60625E+01 0.00000E+00 0.00000E+00 0.00000E+00 0.00000E+00 0.00000E+00 0.00000E+00 0.00000E+00 0.20041E+01 0.20041E+01
  -9   6   1   1 0.80839E-02 0.80839E-02 0.21432E+01 0.21432E+01 0.00000E+00 0.00000E+00 0.00000E+00 0.00000E+00 0.00000E+00 0.00000E+00 0.00000E+00 0.59574E+00 0.59574E+00
  -8   6   1   1 0.17171E-01 0.17171E-01 0.31460E+01-0.31460E+01 0.00000E+00 0.00000E+00 0.00000E+00 0.00000E+00 0.00000E+00 0.00000E+00 0.00000E+00 0.81488E+01 0.81488E+01
  -7   6   1   1 0.58479E+01 0.58479E+01 0.83605E+01-0.83605E+01 0.00000E+00 0.00000E+00 0.00000E+00 0.00000E+00 0.00000E+00 0.00000E+00 0.00000E+00 0.13100E+01 0.13100E+01
  -6   6   1   1 0.58421E+01 0.58421E+01 0.58302E+01 0.58302E+01 0.00000E+00 0.00000E+00 0.00000E+00 0.00000E+00 0.00000E+00 0.00000E+00 0.00000E+00 0.13100E+01 0.13100E+01
  -5   6   1   1 0.18850E+02 0.18850E+02 0.18527E+02-0.18527E+02 0.00000E+00 0.00000E+00 0.00000E+00 0.00000E+00 0.00000E+00 0.00000E+00 0.00000E+00 0.83596E+00 0.83596E+00
  -4   6   1   1 0.52347E+01 0.52347E+01 0.10035E+01-0.10035E+01 0.00000E+00 0.00000E+00 0.00000E+00 0.00000E+00 0.00000E+00 0.00000E+00 0.00000E+00 0.14827E+01 0.14827E+01
  -3   6   1   1 0.82680E+01 0.82680E+01 0.91981E+01-0.91981E+01 0.00000E+00 0.00000E+00 0.00000E+00 0.00000E+00 0.00000E+00 0.00000E+00 0.00000E+00 0.13906E+01 0.13906E+01
  -2   6   1   1 0.68302E+02 0.68302E+02 0.48447E+02-0.48447E+02 0.00000E+00 0.00000E+00 0.00000E+00 0.00000E+00 0.00000E+00 0.00000E+00 0.00000E+00 0.31195E+01 0.31195E+01
  -1   6   1   1 0.44825E-01 0.44825E-01 0.15833E+01-0.15833E+01 0.00000E+00 0.00000E+00 0.00000E+00 0.00000E+00 0.00000E+00 0.00000E+00 0.00000E+00 0.28953E+02 0.28953E+02
   1   6   1   1 0.59529E+02 0.59529E+02 0.36239E+02 0.36239E+02 0.00000E+00 0.00000E+00 0.00000E+00 0.00000E+00 0.00000E+00 0.00000E+00 0.00000E+00 0.20909E+01 0.20909E+01
   2   6   1   1 0.21880E+02 0.21880E+02 0.22949E+02-0.22949E+02 0.00000E+00 0.00000E+00 0.00000E+00 0.00000E+00 0.00000E+00 0.00000E+00 0.00000E+00 0.10761E+01 0.10761E+01
   3   6   1   1 0.27393E+02 0.27393E+02 0.24480E+02 0.24480E+02 0.00000E+00 0.00000E+00 0.00000E+00 0.00000E+00 0.00000E+00 0.00000E+00 0.00000E+00 0.10870E+01 0.10870E+01
   4   6   1   1 0.14337E+02 0.14337E+02 0.15106E+02-0.15106E+02 0.00000E+00 0.00000E+00 0.00000E+00 0.00000E+00 0.00000E+00 0.00000E+00 0.00000E+00 0.94605E+00 0.94605E+00
   5   6   1   1 0.93261E+01 0.93261E+01 0.99892E+01 0.99892E+01 0.00000E+00 0.00000E+00 0.00000E+00 0.00000E+00 0.00000E+00 0.00000E+00 0.00000E+00 0.10276E+01 0.10276E+01
   6   6   1   1 0.54670E+01 0.54670E+01 0.59046E+01-0.59046E+01 0.00000E+00 0.00000E+00 0.00000E+00 0.00000E+00 0.00000E+00 0.00000E+00 0.00000E+00 0.17359E+01 0.17359E+01
   7   6   1   1 0.54826E+01 0.54826E+01 0.18972E+01 0.18972E+01 0.00000E+00 0.00000E+00 0.00000E+00 0.00000E+00 0.00000E+00 0.00000E+00 0.00000E+00 0.17350E+01 0.17350E+01
   8   6   1   1 0.69546E-01 0.69546E-01 0.12189E+00 0.12189E+00 0.00000E+00 0.00000E+00 0.00000E+00 0.00000E+00 0.00000E+00 0.00000E+00 0.00000E+00 0.15948E+02 0.15948E+02
   9   6   1   1 0.37430E-01 0.37430E-01 0.34723E+01-0.34723E+01 0.00000E+00 0.00000E+00 0.00000E+00 0.00000E+00 0.00000E+00 0.00000E+00 0.00000E+00 0.14585E+02 0.14585E+02
  10   6   1   1 0.98844E-02 0.98844E-02 0.58723E+01 0.58723E+01 0.00000E+00 0.00000E+00 0.00000E+00 0.00000E+00 0.00000E+00 0.00000E+00 0.00000E+00 0.27584E+01 0.27584E+01
  11   6   1   1 0.82949E+01 0.82949E+01 0.98594E+01-0.98594E+01 0.00000E+00 0.00000E+00 0.00000E+00 0.00000E+00 0.00000E+00 0.00000E+00 0.00000E+00 0.13906E+01 0.13906E+01
  12   6   1   1 0.11043E+02 0.11043E+02 0.12641E+02 0.12641E+02 0.00000E+00 0.00000E+00 0.00000E+00 0.00000E+00 0.00000E+00 0.00000E+00 0.00000E+00 0.87464E+00 0.87464E+00
  13   6   1   1 0.93317E+01 0.93317E+01 0.14196E+02-0.14196E+02 0.00000E+00 0.00000E+00 0.00000E+00 0.00000E+00 0.00000E+00 0.00000E+00 0.00000E+00 0.10276E+01 0.10276E+01
  14   6   1   1 0.16088E+02 0.16088E+02 0.15863E+02 0.15863E+02 0.00000E+00 0.00000E+00 0.00000E+00 0.00000E+00 0.00000E+00 0.00000E+00 0.00000E+00 0.73229E+00 0.73229E+00
  15   6   1   1 0.11347E+02 0.11347E+02 0.13470E+02-0.13470E+02 0.00000E+00 0.00000E+00 0.00000E+00 0.00000E+00 0.00000E+00 0.00000E+00 0.00000E+00 0.84940E+00 0.84940E+00
  16   6   1   1 0.12769E+02 0.12769E+02 0.14350E+02 0.14350E+02 0.00000E+00 0.00000E+00 0.00000E+00 0.00000E+00 0.00000E+00 0.00000E+00 0.00000E+00 0.75940E+00 0.75940E+00
  17   6   1   1 0.57992E+01 0.57992E+01 0.99772E+01-0.99772E+01 0.00000E+00 0.00000E+00 0.00000E+00 0.00000E+00 0.00000E+00 0.00000E+00 0.00000E+00 0.13100E+01 0.13100E+01
  18   6   1   1 0.14715E+02 0.14715E+02 0.17067E+02 0.17067E+02 0.00000E+00 0.00000E+00 0.00000E+00 0.00000E+00 0.00000E+00 0.00000E+00 0.00000E+00 0.79400E+00 0.79400E+00
  19   6   1   1 0.89143E+01 0.89143E+01 0.95036E+01-0.95036E+01 0.00000E+00 0.00000E+00 0.00000E+00 0.00000E+00 0.00000E+00 0.00000E+00 0.00000E+00 0.10747E+01 0.10747E+01
  20   6   1   1 0.44245E+01 0.44245E+01 0.59332E+01-0.59332E+01 0.00000E+00 0.00000E+00 0.00000E+00 0.00000E+00 0.00000E+00 0.00000E+00 0.00000E+00 0.21952E+01 0.21952E+01
  21   6   1   1 0.20211E+02 0.20211E+02 0.21880E+02-0.21880E+02 0.00000E+00 0.00000E+00 0.00000E+00 0.00000E+00 0.00000E+00 0.00000E+00 0.00000E+00 0.97037E+00 0.97037E+00
  22   6   1   1 0.10508E+02 0.10508E+02 0.12975E+02 0.12975E+02 0.00000E+00 0.00000E+00 0.00000E+00 0.00000E+00 0.00000E+00 0.00000E+00 0.00000E+00 0.12802E+01 0.12802E+01
  23   6   1   1 0.27558E+01 0.27558E+01 0.12819E+01-0.12819E+01 0.00000E+00 0.00000E+00 0.00000E+00 0.00000E+00 0.00000E+00 0.00000E+00 0.00000E+00 0.34701E+01 0.34701E+01
  24   6   1   1 0.43800E+01 0.43800E+01 0.48889E+01-0.48889E+01 0.00000E+00 0.00000E+00 0.00000E+00 0.00000E+00 0.00000E+00 0.00000E+00 0.00000E+00 0.26341E+01 0.26341E+01
  25   6   1   1 0.80591E+01 0.80591E+01 0.10369E+02 0.10369E+02 0.00000E+00 0.00000E+00 0.00000E+00 0.00000E+00 0.00000E+00 0.00000E+00 0.00000E+00 0.16684E+01 0.16684E+01
  26   6   1   1 0.78120E+01 0.78120E+01 0.83115E+01-0.83115E+01 0.00000E+00 0.00000E+00 0.00000E+00 0.00000E+00 0.00000E+00 0.00000E+00 0.00000E+00 0.17195E+01 0.17195E+01
  27   6   1   1 0.19162E+01 0.19162E+01 0.78466E+01 0.78466E+01 0.00000E+00 0.00000E+00 0.00000E+00 0.00000E+00 0.00000E+00 0.00000E+00 0.00000E+00 0.68702E+01 0.68702E+01
  28   6   1   1 0.57892E-01 0.57892E-01 0.46646E+01-0.46646E+01 0.00000E+00 0.00000E+00 0.00000E+00 0.00000E+00 0.00000E+00 0.00000E+00 0.00000E+00 0.20595E+02 0.20595E+02
  29   6   1   1 0.58346E+01 0.58346E+01 0.67727E+01 0.67727E+01 0.00000E+00 0.00000E+00 0.00000E+00 0.00000E+00 0.00000E+00 0.00000E+00 0.00000E+00 0.26181E+01 0.26181E+01
  30   6   1   1 0.38802E+01 0.38802E+01 0.29131E+01-0.29131E+01 0.00000E+00 0.00000E+00 0.00000E+00 0.00000E+00 0.00000E+00 0.00000E+00 0.00000E+00 0.34353E+01 0.34353E+01
  31   6   1   1 0.56006E-01 0.56006E-01 0.38445E+01 0.38445E+01 0.00000E+00 0.00000E+00 0.00000E+00 0.00000E+00 0.00000E+00 0.00000E+00 0.00000E+00 0.21839E+02 0.21839E+02
  32   6   1   1 0.48296E+01 0.48296E+01 0.23231E+01 0.23231E+01 0.00000E+00 0.00000E+00 0.00000E+00 0.00000E+00 0.00000E+00 0.00000E+00 0.00000E+00 0.36065E+01 0.36065E+01
  33   6   1   1 0.70857E+01 0.70857E+01 0.31556E+01-0.31556E+01 0.00000E+00 0.00000E+00 0.00000E+00 0.00000E+00 0.00000E+00 0.00000E+00 0.00000E+00 0.24511E+01 0.24511E+01
  34   6   1   1 0.18693E-01 0.18693E-01 0.81711E+01 0.81711E+01 0.00000E+00 0.00000E+00 0.00000E+00 0.00000E+00 0.00000E+00 0.00000E+00 0.00000E+00 0.25404E+02 0.25404E+02
  35   6   1   1 0.64776E+01 0.64776E+01 0.83815E+01-0.83815E+01 0.00000E+00 0.00000E+00 0.00000E+00 0.00000E+00 0.00000E+00 0.00000E+00 0.00000E+00 0.23685E+01 0.23685E+01
  36   6   1   1 0.77984E+01 0.77984E+01 0.11571E+02 0.11571E+02 0.00000E+00 0.00000E+00 0.00000E+00 0.00000E+00 0.00000E+00 0.00000E+00 0.00000E+00 0.22099E+01 0.22099E+01
  37   6   1   1 0.72907E+01 0.72907E+01 0.79496E+01-0.79496E+01 0.00000E+00 0.00000E+00 0.00000E+00 0.00000E+00 0.00000E+00 0.00000E+00 0.00000E+00 0.26243E+01 0.26243E+01
  38   6   1   1 0.65824E-01 0.65824E-01 0.61742E+01 0.61742E+01 0.00000E+00 0.00000E+00 0.00000E+00 0.00000E+00 0.00000E+00 0.00000E+00 0.00000E+00 0.23419E+02 0.23419E+02
  39   6   1   1 0.46765E-01 0.46765E-01 0.17631E+01 0.17631E+01 0.00000E+00 0.00000E+00 0.00000E+00 0.00000E+00 0.00000E+00 0.00000E+00 0.00000E+00 0.22023E+02 0.22023E+02
  40   6   1   1 0.19760E+01 0.19760E+01 0.10492E+02-0.10492E+02 0.00000E+00 0.00000E+00 0.00000E+00 0.00000E+00 0.00000E+00 0.00000E+00 0.00000E+00 0.88336E+01 0.88336E+01
  41   6   1   1 0.11489E+02 0.11489E+02 0.31097E+02-0.31097E+02 0.00000E+00 0.00000E+00 0.00000E+00 0.00000E+00 0.00000E+00 0.00000E+00 0.00000E+00 0.69691E+01 0.69691E+01
  42   6   1   1 0.27374E+01 0.27374E+01 0.27015E+01 0.27015E+01 0.00000E+00 0.00000E+00 0.00000E+00 0.00000E+00 0.00000E+00 0.00000E+00 0.00000E+00 0.76342E+01 0.76342E+01
  43   6   1   1 0.58772E+01 0.58772E+01 0.12367E+02 0.12367E+02 0.00000E+00 0.00000E+00 0.00000E+00 0.00000E+00 0.00000E+00 0.00000E+00 0.00000E+00 0.39266E+01 0.39266E+01
  44   6   1   1 0.14347E-01 0.14347E-01 0.16728E+01-0.16728E+01 0.00000E+00 0.00000E+00 0.00000E+00 0.00000E+00 0.00000E+00 0.00000E+00 0.00000E+00 0.22012E+02 0.22012E+02
  45   6   1   1 0.19571E+01 0.19571E+01 0.39368E+01 0.39368E+01 0.00000E+00 0.00000E+00 0.00000E+00 0.00000E+00 0.00000E+00 0.00000E+00 0.00000E+00 0.14723E+02 0.14723E+02
 -40   7   1   1 0.41569E-02 0.41569E-02 0.15996E+01-0.15996E+01 0.00000E+00 0.00000E+00 0.00000E+00 0.00000E+00 0.00000E+00 0.00000E+00 0.00000E+00 0.12025E+02 0.12025E+02
 -39   7   1   1 0.19823E-01 0.19823E-01 0.19705E+00 0.19705E+00 0.00000E+00 0.00000E+00 0.00000E+00 0.00000E+00 0.00000E+00 0.00000E+00 0.00000E+00 0.24144E+02 0.24144E+02
 -38   7   1   1 0.31499E-01 0.31499E-01 0.45792E+00-0.45792E+00 0.00000E+00 0.00000E+00 0.00000E+00 0.00000E+00 0.00000E+00 0.00000E+00 0.00000E+00 0.20951E+02 0.20951E+02
 -37   7   1   1 0.46212E-01 0.46212E-01 0.52894E+00-0.52894E+00 0.00000E+00 0.00000E+00 0.00000E+00 0.00000E+00 0.00000E+00 0.00000E+00 0.00000E+00 0.20162E+02 0.20162E+02
 -36   7   1   1 0.43394E+01 0.43394E+01 0.25843E+01 0.25843E+01 0.00000E+00 0.00000E+00 0.00000E+00 0.00000E+00 0.00000E+00 0.00000E+00 0.00000E+00 0.30727E+01 0.30727E+01
 -35   7   1   1 0.43270E+01 0.43270E+01 0.51106E+01-0.51106E+01 0.00000E+00 0.00000E+00 0.00000E+00 0.00000E+00 0.00000E+00 0.00000E+00 0.00000E+00 0.30729E+01 0.30729E+01
 -34   7   1   1 0.27068E+01 0.27068E+01 0.67722E+01 0.67722E+01 0.00000E+00 0.00000E+00 0.00000E+00 0.00000E+00 0.00000E+00 0.00000E+00 0.00000E+00 0.62460E+01 0.62460E+01
 -33   7   1   1 0.43179E+01 0.43179E+01 0.80313E+01-0.80313E+01 0.00000E+00 0.00000E+00 0.00000E+00 0.00000E+00 0.00000E+00 0.00000E+00 0.00000E+00 0.30729E+01 0.30729E+01
 -32   7   1   1 0.54893E+01 0.54893E+01 0.69362E+01 0.69362E+01 0.00000E+00 0.00000E+00 0.00000E+00 0.00000E+00 0.00000E+00 0.00000E+00 0.00000E+00 0.24298E+01 0.24298E+01
 -31   7   1   1 0.58372E+01 0.58372E+01 0.63577E+01-0.63577E+01 0.00000E+00 0.00000E+00 0.00000E+00 0.00000E+00 0.00000E+00 0.00000E+00 0.00000E+00 0.22910E+01 0.22910E+01
 -30   7   1   1 0.55174E+01 0.55174E+01 0.48299E+01 0.48299E+01 0.00000E+00 0.00000E+00 0.00000E+00 0.00000E+00 0.00000E+00 0.00000E+00 0.00000E+00 0.24298E+01 0.24298E+01
 -29   7   1   1 0.15233E-01 0.15233E-01 0.25442E+01-0.25442E+01 0.00000E+00 0.00000E+00 0.00000E+00 0.00000E+00 0.00000E+00 0.00000E+00 0.00000E+00 0.23467E+02 0.23467E+02
 -28   7   1   1 0.12960E-01 0.12960E-01 0.11570E+00-0.11570E+00 0.00000E+00 0.00000E+00 0.00000E+00 0.00000E+00 0.00000E+00 0.00000E+00 0.00000E+00 0.15272E+02 0.15272E+02
 -27   7   1   1 0.27478E+01 0.27478E+01 0.16596E+01 0.16596E+01 0.00000E+00 0.00000E+00 0.00000E+00 0.00000E+00 0.00000E+00 0.00000E+00 0.00000E+00 0.34700E+01 0.34700E+01
 -26   7   1   1 0.47593E+01 0.47593E+01 0.46749E+01-0.46749E+01 0.00000E+00 0.00000E+00 0.00000E+00 0.00000E+00 0.00000E+00 0.00000E+00 0.00000E+00 0.20041E+01 0.20041E+01
 -25   7   1   1 0.54929E+01 0.54929E+01 0.51177E+01 0.51177E+01 0.00000E+00 0.00000E+00 0.00000E+00 0.00000E+00 0.00000E+00 0.00000E+00 0.00000E+00 0.17360E+01 0.17360E+01
 -24   7   1   1 0.75381E+01 0.75381E+01 0.51243E+01-0.51243E+01 0.00000E+00 0.00000E+00 0.00000E+00 0.00000E+00 0.00000E+00 0.00000E+00 0.00000E+00 0.12694E+01 0.12694E+01
 -23   7   1   1 0.74146E-01 0.74146E-01 0.23805E+01 0.23805E+01 0.00000E+00 0.00000E+00 0.00000E+00 0.00000E+00 0.00000E+00 0.00000E+00 0.00000E+00 0.16916E+02 0.16916E+02
 -22   7   1   1 0.69342E-01 0.69342E-01 0.24270E+01-0.24270E+01 0.00000E+00 0.00000E+00 0.00000E+00 0.00000E+00 0.00000E+00 0.00000E+00 0.00000E+00 0.15054E+02 0.15054E+02
 -21   7   1   1 0.38704E+01 0.38704E+01 0.52530E+01 0.52530E+01 0.00000E+00 0.00000E+00 0.00000E+00 0.00000E+00 0.00000E+00 0.00000E+00 0.00000E+00 0.19634E+01 0.19634E+01
 -20   7   1   1 0.28041E+01 0.28041E+01 0.96101E+00 0.96101E+00 0.00000E+00 0.00000E+00 0.00000E+00 0.00000E+00 0.00000E+00 0.00000E+00 0.00000E+00 0.27747E+01 0.27747E+01
 -19   7   1   1 0.19753E+01 0.19753E+01 0.32232E+01-0.32232E+01 0.00000E+00 0.00000E+00 0.00000E+00 0.00000E+00 0.00000E+00 0.00000E+00 0.00000E+00 0.39262E+01 0.39262E+01
 -18   7   1   1 0.27646E+01 0.27646E+01 0.39188E+00-0.39188E+00 0.00000E+00 0.00000E+00 0.00000E+00 0.00000E+00 0.00000E+00 0.00000E+00 0.00000E+00 0.41624E+01 0.41624E+01
 -17   7   1   1 0.31083E-02 0.31083E-02 0.67713E+00 0.67713E+00 0.00000E+00 0.00000E+00 0.00000E+00 0.00000E+00 0.00000E+00 0.00000E+00 0.00000E+00 0.21764E+02 0.21764E+02
 -16   7   1   1 0.57247E-02 0.57247E-02 0.40544E+01-0.40544E+01 0.00000E+00 0.00000E+00 0.00000E+00 0.00000E+00 0.00000E+00 0.00000E+00 0.00000E+00 0.10534E+02 0.10534E+02
 -15   7   1   1 0.19655E+01 0.19655E+01 0.47251E+01 0.47251E+01 0.00000E+00 0.00000E+00 0.00000E+00 0.00000E+00 0.00000E+00 0.00000E+00 0.00000E+00 0.49077E+01 0.49077E+01
 -14   7   1   1 0.62110E+01 0.62110E+01 0.70854E+01-0.70854E+01 0.00000E+00 0.00000E+00 0.00000E+00 0.00000E+00 0.00000E+00 0.00000E+00 0.00000E+00 0.15532E+01 0.15532E+01
 -13   7   1   1 0.55635E+01 0.55635E+01 0.60146E+01 0.60146E+01 0.00000E+00 0.00000E+00 0.00000E+00 0.00000E+00 0.00000E+00 0.00000E+00 0.00000E+00 0.17360E+01 0.17360E+01
 -12   7   1   1 0.52097E+01 0.52097E+01 0.65513E+01-0.65513E+01 0.00000E+00 0.00000E+00 0.00000E+00 0.00000E+00 0.00000E+00 0.00000E+00 0.00000E+00 0.18556E+01 0.18556E+01
 -11   7   1   1 0.34246E+01 0.34246E+01 0.44831E+01 0.44831E+01 0.00000E+00 0.00000E+00 0.00000E+00 0.00000E+00 0.00000E+00 0.00000E+00 0.00000E+00 0.22670E+01 0.22670E+01
 -10   7   1   1 0.52233E+01 0.52233E+01 0.40828E+01-0.40828E+01 0.00000E+00 0.00000E+00 0.00000E+00 0.00000E+00 0.00000E+00 0.00000E+00 0.00000E+00 0.14848E+01 0.14848E+01
  -9   7   1   1 0.54761E-01 0.54761E-01 0.37390E+00 0.37390E+00 0.00000E+00 0.00000E+00 0.00000E+00 0.00000E+00 0.00000E+00 0.00000E+00 0.00000E+00 0.12203E+02 0.12203E+02
   7   7   1   1 0.16264E-01 0.16264E-01 0.46331E+00-0.46331E+00 0.00000E+00 0.00000E+00 0.00000E+00 0.00000E+00 0.00000E+00 0.00000E+00 0.00000E+00 0.13567E+02 0.13567E+02
   8   7   1   1 0.51169E-01 0.51169E-01 0.39833E+01 0.39833E+01 0.00000E+00 0.00000E+00 0.00000E+00 0.00000E+00 0.00000E+00 0.00000E+00 0.00000E+00 0.15866E+02 0.15866E+02
   9   7   1   1 0.27133E+01 0.27133E+01 0.62534E+01-0.62534E+01 0.00000E+00 0.00000E+00 0.00000E+00 0.00000E+00 0.00000E+00 0.00000E+00 0.00000E+00 0.27762E+01 0.27762E+01
  10   7   1   1 0.47279E+01 0.47279E+01 0.81699E+01 0.81699E+01 0.00000E+00 0.00000E+00 0.00000E+00 0.00000E+00 0.00000E+00 0.00000E+00 0.00000E+00 0.16035E+01 0.16035E+01
  11   7   1   1 0.61185E+01 0.61185E+01 0.86352E+01-0.86352E+01 0.00000E+00 0.00000E+00 0.00000E+00 0.00000E+00 0.00000E+00 0.00000E+00 0.00000E+00 0.15531E+01 0.15531E+01
  12   7   1   1 0.77591E+01 0.77591E+01 0.89660E+01 0.89660E+01 0.00000E+00 0.00000E+00 0.00000E+00 0.00000E+00 0.00000E+00 0.00000E+00 0.00000E+00 0.12294E+01 0.12294E+01
  13   7   1   1 0.64204E+01 0.64204E+01 0.87840E+01-0.87840E+01 0.00000E+00 0.00000E+00 0.00000E+00 0.00000E+00 0.00000E+00 0.00000E+00 0.00000E+00 0.14811E+01 0.14811E+01
  14   7   1   1 0.69948E+01 0.69948E+01 0.81904E+01 0.81904E+01 0.00000E+00 0.00000E+00 0.00000E+00 0.00000E+00 0.00000E+00 0.00000E+00 0.00000E+00 0.13630E+01 0.13630E+01
  15   7   1   1 0.38569E+01 0.38569E+01 0.66882E+01-0.66882E+01 0.00000E+00 0.00000E+00 0.00000E+00 0.00000E+00 0.00000E+00 0.00000E+00 0.00000E+00 0.24541E+01 0.24541E+01
  16   7   1   1 0.72877E+01 0.72877E+01 0.64868E+01 0.64868E+01 0.00000E+00 0.00000E+00 0.00000E+00 0.00000E+00 0.00000E+00 0.00000E+00 0.00000E+00 0.20999E+01 0.20999E+01
  17   7   1   1 0.33590E+01 0.33590E+01 0.54209E+01-0.54209E+01 0.00000E+00 0.00000E+00 0.00000E+00 0.00000E+00 0.00000E+00 0.00000E+00 0.00000E+00 0.45336E+01 0.45336E+01
  18   7   1   1 0.43662E+01 0.43662E+01 0.36992E+01 0.36992E+01 0.00000E+00 0.00000E+00 0.00000E+00 0.00000E+00 0.00000E+00 0.00000E+00 0.00000E+00 0.13176E+01 0.13176E+01
  19   7   1   1 0.19609E+01 0.19609E+01 0.76665E+00 0.76665E+00 0.00000E+00 0.00000E+00 0.00000E+00 0.00000E+00 0.00000E+00 0.00000E+00 0.00000E+00 0.39262E+01 0.39262E+01
  20   7   1   1 0.27698E+01 0.27698E+01 0.65155E+01 0.65155E+01 0.00000E+00 0.00000E+00 0.00000E+00 0.00000E+00 0.00000E+00 0.00000E+00 0.00000E+00 0.27764E+01 0.27764E+01
  21   7   1   1 0.27920E+01 0.27920E+01 0.20221E+01-0.20221E+01 0.00000E+00 0.00000E+00 0.00000E+00 0.00000E+00 0.00000E+00 0.00000E+00 0.00000E+00 0.20822E+01 0.20822E+01
  22   7   1   1 0.50296E-01 0.50296E-01 0.23140E+01-0.23140E+01 0.00000E+00 0.00000E+00 0.00000E+00 0.00000E+00 0.00000E+00 0.00000E+00 0.00000E+00 0.14724E+02 0.14724E+02
  23   7   1   1 0.19183E+01 0.19183E+01 0.25816E+01 0.25816E+01 0.00000E+00 0.00000E+00 0.00000E+00 0.00000E+00 0.00000E+00 0.00000E+00 0.00000E+00 0.39257E+01 0.39257E+01
  24   7   1   1 0.63243E-01 0.63243E-01 0.21301E+01-0.21301E+01 0.00000E+00 0.00000E+00 0.00000E+00 0.00000E+00 0.00000E+00 0.00000E+00 0.00000E+00 0.14802E+02 0.14802E+02
  25   7   1   1 0.60902E-01 0.60902E-01 0.91732E+00 0.91732E+00 0.00000E+00 0.00000E+00 0.00000E+00 0.00000E+00 0.00000E+00 0.00000E+00 0.00000E+00 0.14694E+02 0.14694E+02
  26   7   1   1 0.38779E+01 0.38779E+01 0.22088E+01-0.22088E+01 0.00000E+00 0.00000E+00 0.00000E+00 0.00000E+00 0.00000E+00 0.00000E+00 0.00000E+00 0.24537E+01 0.24537E+01
  27   7   1   1 0.43419E+01 0.43419E+01 0.36277E+01 0.36277E+01 0.00000E+00 0.00000E+00 0.00000E+00 0.00000E+00 0.00000E+00 0.00000E+00 0.00000E+00 0.21951E+01 0.21951E+01
  28   7   1   1 0.27359E+01 0.27359E+01 0.33169E+01-0.33169E+01 0.00000E+00 0.00000E+00 0.00000E+00 0.00000E+00 0.00000E+00 0.00000E+00 0.00000E+00 0.34702E+01 0.34702E+01
  29   7   1   1 0.27440E+01 0.27440E+01 0.37289E+01 0.37289E+01 0.00000E+00 0.00000E+00 0.00000E+00 0.00000E+00 0.00000E+00 0.00000E+00 0.00000E+00 0.34703E+01 0.34703E+01
  30   7   1   1 0.47866E+01 0.47866E+01 0.36232E+01-0.36232E+01 0.00000E+00 0.00000E+00 0.00000E+00 0.00000E+00 0.00000E+00 0.00000E+00 0.00000E+00 0.24047E+01 0.24047E+01
  31   7   1   1 0.51848E+01 0.51848E+01 0.26984E+01 0.26984E+01 0.00000E+00 0.00000E+00 0.00000E+00 0.00000E+00 0.00000E+00 0.00000E+00 0.00000E+00 0.25974E+01 0.25974E+01
  32   7   1   1 0.51938E+01 0.51938E+01 0.29566E+01-0.29566E+01 0.00000E+00 0.00000E+00 0.00000E+00 0.00000E+00 0.00000E+00 0.00000E+00 0.00000E+00 0.25974E+01 0.25974E+01
  33   7   1   1 0.14822E-01 0.14822E-01 0.29372E+01 0.29372E+01 0.00000E+00 0.00000E+00 0.00000E+00 0.00000E+00 0.00000E+00 0.00000E+00 0.00000E+00 0.13788E+02 0.13788E+02
  34   7   1   1 0.55693E+01 0.55693E+01 0.17471E+01-0.17471E+01 0.00000E+00 0.00000E+00 0.00000E+00 0.00000E+00 0.00000E+00 0.00000E+00 0.00000E+00 0.24296E+01 0.24296E+01
  35   7   1   1 0.30773E-01 0.30773E-01 0.13273E+01 0.13273E+01 0.00000E+00 0.00000E+00 0.00000E+00 0.00000E+00 0.00000E+00 0.00000E+00 0.00000E+00 0.17803E+02 0.17803E+02
  36   7   1   1 0.55248E+01 0.55248E+01 0.72325E+00 0.72325E+00 0.00000E+00 0.00000E+00 0.00000E+00 0.00000E+00 0.00000E+00 0.00000E+00 0.00000E+00 0.24274E+01 0.24274E+01
  37   7   1   1 0.39547E-01 0.39547E-01 0.28016E+01-0.28016E+01 0.00000E+00 0.00000E+00 0.00000E+00 0.00000E+00 0.00000E+00 0.00000E+00 0.00000E+00 0.23457E+02 0.23457E+02
  39   7   1   1 0.43700E+01 0.43700E+01 0.32159E+01-0.32159E+01 0.00000E+00 0.00000E+00 0.00000E+00 0.00000E+00 0.00000E+00 0.00000E+00 0.00000E+00 0.48287E+01 0.48287E+01
  16   8   1   1 0.78955E-01 0.78955E-01 0.50247E+01-0.50247E+01 0.00000E+00 0.00000E+00 0.00000E+00 0.00000E+00 0.00000E+00 0.00000E+00 0.00000E+00 0.17923E+02 0.17923E+02
  17   8   1   1 0.26890E+01 0.26890E+01 0.97668E+01 0.97668E+01 0.00000E+00 0.00000E+00 0.00000E+00 0.00000E+00 0.00000E+00 0.00000E+00 0.00000E+00 0.48578E+01 0.48578E+01
  18   8   1   1 0.47168E+01 0.47168E+01 0.94795E+01-0.94795E+01 0.00000E+00 0.00000E+00 0.00000E+00 0.00000E+00 0.00000E+00 0.00000E+00 0.00000E+00 0.28053E+01 0.28053E+01
  20   8   1   1 0.39749E+01 0.39749E+01 0.43216E+01 0.43216E+01 0.00000E+00 0.00000E+00 0.00000E+00 0.00000E+00 0.00000E+00 0.00000E+00 0.00000E+00 0.34355E+01 0.34355E+01
  21   8   1   1 0.20033E+01 0.20033E+01 0.44865E+01-0.44865E+01 0.00000E+00 0.00000E+00 0.00000E+00 0.00000E+00 0.00000E+00 0.00000E+00 0.00000E+00 0.78518E+01 0.78518E+01
  22   8   1   1 0.47078E+01 0.47078E+01 0.21181E+02-0.21181E+02 0.00000E+00 0.00000E+00 0.00000E+00 0.00000E+00 0.00000E+00 0.00000E+00 0.00000E+00 0.36065E+01 0.36065E+01
 -53   0   2   1 0.39096E+01 0.39096E+01 0.32648E+01-0.32648E+01 0.00000E+00 0.00000E+00 0.00000E+00 0.00000E+00 0.00000E+00 0.00000E+00 0.00000E+00 0.12760E+02 0.12760E+02
 -52   0   2   1 0.34896E-01 0.34896E-01 0.37019E+01 0.37019E+01 0.00000E+00 0.00000E+00 0.00000E+00 0.00000E+00 0.00000E+00 0.00000E+00 0.00000E+00 0.45492E+02 0.45492E+02
 -51   0   2   1 0.41638E-01 0.41638E-01 0.88636E+00-0.88636E+00 0.00000E+00 0.00000E+00 0.00000E+00 0.00000E+00 0.00000E+00 0.00000E+00 0.00000E+00 0.42709E+02 0.42709E+02
 -50   0   2   1 0.65656E-01 0.65656E-01 0.60621E+01 0.60621E+01 0.00000E+00 0.00000E+00 0.00000E+00 0.00000E+00 0.00000E+00 0.00000E+00 0.00000E+00 0.38619E+02 0.38619E+02
 -49   0   2   1 0.58655E-01 0.58655E-01 0.79416E+00-0.79416E+00 0.00000E+00 0.00000E+00 0.00000E+00 0.00000E+00 0.00000E+00 0.00000E+00 0.00000E+00 0.41260E+02 0.41260E+02
 -48   0   2   1 0.12356E+02 0.12356E+02 0.58229E+01 0.58229E+01 0.00000E+00 0.00000E+00 0.00000E+00 0.00000E+00 0.00000E+00 0.00000E+00 0.00000E+00 0.46573E+01 0.46573E+01
 -47   0   2   1 0.62475E+01 0.62475E+01 0.75330E+00 0.75330E+00 0.00000E+00 0.00000E+00 0.00000E+00 0.00000E+00 0.00000E+00 0.00000E+00 0.00000E+00 0.55737E+01 0.55737E+01
 -46   0   2   1 0.10332E+02 0.10332E+02 0.71310E+01 0.71310E+01 0.00000E+00 0.00000E+00 0.00000E+00 0.00000E+00 0.00000E+00 0.00000E+00 0.00000E+00 0.35258E+01 0.35258E+01
 -45   0   2   1 0.58458E+01 0.58458E+01 0.42343E+01-0.42343E+01 0.00000E+00 0.00000E+00 0.00000E+00 0.00000E+00 0.00000E+00 0.00000E+00 0.00000E+00 0.49079E+01 0.49079E+01
 -44   0   2   1 0.27182E+02 0.27182E+02 0.28379E+02 0.28379E+02 0.00000E+00 0.00000E+00 0.00000E+00 0.00000E+00 0.00000E+00 0.00000E+00 0.00000E+00 0.17175E+01 0.17175E+01
 -42   0   2   1 0.81045E+02 0.81045E+02 0.74080E+02-0.74080E+02 0.00000E+00 0.00000E+00 0.00000E+00 0.00000E+00 0.00000E+00 0.00000E+00 0.00000E+00 0.28471E+01 0.28471E+01
 -40   0   2   1 0.26689E-01 0.26689E-01 0.62873E+01-0.62873E+01 0.00000E+00 0.00000E+00 0.00000E+00 0.00000E+00 0.00000E+00 0.00000E+00 0.00000E+00 0.26734E+02 0.26734E+02
 -39   0   2   1 0.13272E+02 0.13272E+02 0.11933E+02 0.11933E+02 0.00000E+00 0.00000E+00 0.00000E+00 0.00000E+00 0.00000E+00 0.00000E+00 0.00000E+00 0.17417E+01 0.17417E+01
 -38   0   2   1 0.55675E+01 0.55675E+01 0.71634E+01 0.71634E+01 0.00000E+00 0.00000E+00 0.00000E+00 0.00000E+00 0.00000E+00 0.00000E+00 0.00000E+00 0.34707E+01 0.34707E+01
 -37   0   2   1 0.71160E-01 0.71160E-01 0.63806E+01 0.63806E+01 0.00000E+00 0.00000E+00 0.00000E+00 0.00000E+00 0.00000E+00 0.00000E+00 0.00000E+00 0.24402E+02 0.24402E+02
 -36   0   2   1 0.10789E+02 0.10789E+02 0.81871E+01 0.81871E+01 0.00000E+00 0.00000E+00 0.00000E+00 0.00000E+00 0.00000E+00 0.00000E+00 0.00000E+00 0.19741E+01 0.19741E+01
 -35   0   2   1 0.93573E-01 0.93573E-01 0.36200E+01 0.36200E+01 0.00000E+00 0.00000E+00 0.00000E+00 0.00000E+00 0.00000E+00 0.00000E+00 0.00000E+00 0.21945E+02 0.21945E+02
 -34   0   2   1 0.88343E+01 0.88343E+01 0.76061E+01 0.76061E+01 0.00000E+00 0.00000E+00 0.00000E+00 0.00000E+00 0.00000E+00 0.00000E+00 0.00000E+00 0.24158E+01 0.24158E+01
 -33   0   2   1 0.75233E+01 0.75233E+01 0.52957E+01 0.52957E+01 0.00000E+00 0.00000E+00 0.00000E+00 0.00000E+00 0.00000E+00 0.00000E+00 0.00000E+00 0.22820E+01 0.22820E+01
 -32   0   2   1 0.81458E+01 0.81458E+01 0.49591E+01 0.49591E+01 0.00000E+00 0.00000E+00 0.00000E+00 0.00000E+00 0.00000E+00 0.00000E+00 0.00000E+00 0.23818E+01 0.23818E+01
 -23   0   2   1 0.33342E+02 0.33342E+02 0.38479E+02-0.38479E+02 0.00000E+00 0.00000E+00 0.00000E+00 0.00000E+00 0.00000E+00 0.00000E+00 0.00000E+00 0.25411E+01 0.25411E+01
 -22   0   2   1 0.34198E+03 0.34198E+03 0.33327E+03 0.33327E+03 0.00000E+00 0.00000E+00 0.00000E+00 0.00000E+00 0.00000E+00 0.00000E+00 0.00000E+00 0.15114E+02 0.15114E+02
 -21   0   2   1 0.84907E+02 0.84907E+02 0.10144E+03-0.10144E+03 0.00000E+00 0.00000E+00 0.00000E+00 0.00000E+00 0.00000E+00 0.00000E+00 0.00000E+00 0.40250E+01 0.40250E+01
 -20   0   2   1 0.36922E+02 0.36922E+02 0.41529E+02-0.41529E+02 0.00000E+00 0.00000E+00 0.00000E+00 0.00000E+00 0.00000E+00 0.00000E+00 0.00000E+00 0.24379E+01 0.24379E+01
 -19   0   2   1 0.23422E+02 0.23422E+02 0.30896E+02-0.30896E+02 0.00000E+00 0.00000E+00 0.00000E+00 0.00000E+00 0.00000E+00 0.00000E+00 0.00000E+00 0.24651E+01 0.24651E+01
 -18   0   2   1 0.51140E+02 0.51140E+02 0.55524E+02-0.55524E+02 0.00000E+00 0.00000E+00 0.00000E+00 0.00000E+00 0.00000E+00 0.00000E+00 0.00000E+00 0.27229E+01 0.27229E+01
 -17   0   2   1 0.25153E+02 0.25153E+02 0.23163E+02 0.23163E+02 0.00000E+00 0.00000E+00 0.00000E+00 0.00000E+00 0.00000E+00 0.00000E+00 0.00000E+00 0.23062E+01 0.23062E+01
 -16   0   2   1 0.82990E+02 0.82990E+02 0.85030E+02-0.85030E+02 0.00000E+00 0.00000E+00 0.00000E+00 0.00000E+00 0.00000E+00 0.00000E+00 0.00000E+00 0.39120E+01 0.39120E+01
 -15   0   2   1 0.56920E+02 0.56920E+02 0.56966E+02 0.56966E+02 0.00000E+00 0.00000E+00 0.00000E+00 0.00000E+00 0.00000E+00 0.00000E+00 0.00000E+00 0.28900E+01 0.28900E+01
 -14   0   2   1 0.89872E+02 0.89872E+02 0.93328E+02-0.93328E+02 0.00000E+00 0.00000E+00 0.00000E+00 0.00000E+00 0.00000E+00 0.00000E+00 0.00000E+00 0.41389E+01 0.41389E+01
 -13   0   2   1 0.58718E+02 0.58718E+02 0.62907E+02 0.62907E+02 0.00000E+00 0.00000E+00 0.00000E+00 0.00000E+00 0.00000E+00 0.00000E+00 0.00000E+00 0.28703E+01 0.28703E+01
 -12   0   2   1 0.63719E+02 0.63719E+02 0.76291E+02-0.76291E+02 0.00000E+00 0.00000E+00 0.00000E+00 0.00000E+00 0.00000E+00 0.00000E+00 0.00000E+00 0.30484E+01 0.30484E+01
 -11   0   2   1 0.44819E+02 0.44819E+02 0.49978E+02 0.49978E+02 0.00000E+00 0.00000E+00 0.00000E+00 0.00000E+00 0.00000E+00 0.00000E+00 0.00000E+00 0.23105E+01 0.23105E+01
 -10   0   2   1 0.40107E+02 0.40107E+02 0.47788E+02-0.47788E+02 0.00000E+00 0.00000E+00 0.00000E+00 0.00000E+00 0.00000E+00 0.00000E+00 0.00000E+00 0.21876E+01 0.21876E+01
  -9   0   2   1 0.25506E+02 0.25506E+02 0.28749E+02 0.28749E+02 0.00000E+00 0.00000E+00 0.00000E+00 0.00000E+00 0.00000E+00 0.00000E+00 0.00000E+00 0.18940E+01 0.18940E+01
  -8   0   2   1 0.47036E+01 0.47036E+01 0.33504E+01-0.33504E+01 0.00000E+00 0.00000E+00 0.00000E+00 0.00000E+00 0.00000E+00 0.00000E+00 0.00000E+00 0.40059E+01 0.40059E+01
  -7   0   2   1 0.84209E-01 0.84209E-01 0.10184E+02 0.10184E+02 0.00000E+00 0.00000E+00 0.00000E+00 0.00000E+00 0.00000E+00 0.00000E+00 0.00000E+00 0.21283E+02 0.21283E+02
  -6   0   2   1 0.52311E+02 0.52311E+02 0.50420E+02 0.50420E+02 0.00000E+00 0.00000E+00 0.00000E+00 0.00000E+00 0.00000E+00 0.00000E+00 0.00000E+00 0.25213E+01 0.25213E+01
  -5   0   2   1 0.17062E+02 0.17062E+02 0.14430E+02-0.14430E+02 0.00000E+00 0.00000E+00 0.00000E+00 0.00000E+00 0.00000E+00 0.00000E+00 0.00000E+00 0.15855E+01 0.15855E+01
  -4   0   2   1 0.14818E+03 0.14818E+03 0.14501E+03 0.14501E+03 0.00000E+00 0.00000E+00 0.00000E+00 0.00000E+00 0.00000E+00 0.00000E+00 0.00000E+00 0.65845E+01 0.65845E+01
  -3   0   2   1 0.58727E+02 0.58727E+02 0.50269E+02-0.50269E+02 0.00000E+00 0.00000E+00 0.00000E+00 0.00000E+00 0.00000E+00 0.00000E+00 0.00000E+00 0.27787E+01 0.27787E+01
  -2   0   2   1 0.45054E+03 0.45054E+03 0.46074E+03 0.46074E+03 0.00000E+00 0.00000E+00 0.00000E+00 0.00000E+00 0.00000E+00 0.00000E+00 0.00000E+00 0.19840E+02 0.19840E+02
  -1   0   2   1 0.13020E+03 0.13020E+03 0.13717E+03 0.13717E+03 0.00000E+00 0.00000E+00 0.00000E+00 0.00000E+00 0.00000E+00 0.00000E+00 0.00000E+00 0.58042E+01 0.58042E+01
   0   0   2   1 0.34386E+03 0.34386E+03 0.35289E+03-0.35289E+03 0.00000E+00 0.00000E+00 0.00000E+00 0.00000E+00 0.00000E+00 0.00000E+00 0.00000E+00 0.15146E+02 0.15146E+02
   1   0   2   1 0.96842E+02 0.96842E+02 0.11041E+03-0.11041E+03 0.00000E+00 0.00000E+00 0.00000E+00 0.00000E+00 0.00000E+00 0.00000E+00 0.00000E+00 0.43929E+01 0.43929E+01
   2   0   2   1 0.37730E+02 0.37730E+02 0.38135E+02-0.38135E+02 0.00000E+00 0.00000E+00 0.00000E+00 0.00000E+00 0.00000E+00 0.00000E+00 0.00000E+00 0.20359E+01 0.20359E+01
   3   0   2   1 0.10156E+03 0.10156E+03 0.10284E+03-0.10284E+03 0.00000E+00 0.00000E+00 0.00000E+00 0.00000E+00 0.00000E+00 0.00000E+00 0.00000E+00 0.45985E+01 0.45985E+01
   4   0   2   1 0.10589E+02 0.10589E+02 0.10391E+02 0.10391E+02 0.00000E+00 0.00000E+00 0.00000E+00 0.00000E+00 0.00000E+00 0.00000E+00 0.00000E+00 0.19740E+01 0.19740E+01
   5   0   2   1 0.77040E+02 0.77040E+02 0.79206E+02-0.79206E+02 0.00000E+00 0.00000E+00 0.00000E+00 0.00000E+00 0.00000E+00 0.00000E+00 0.00000E+00 0.35537E+01 0.35537E+01
   6   0   2   1 0.69109E-01 0.69109E-01 0.43264E+01 0.43264E+01 0.00000E+00 0.00000E+00 0.00000E+00 0.00000E+00 0.00000E+00 0.00000E+00 0.00000E+00 0.25163E+02 0.25163E+02
   7   0   2   1 0.32655E+02 0.32655E+02 0.37326E+02-0.37326E+02 0.00000E+00 0.00000E+00 0.00000E+00 0.00000E+00 0.00000E+00 0.00000E+00 0.00000E+00 0.19734E+01 0.19734E+01
   8   0   2   1 0.29085E+02 0.29085E+02 0.30453E+02-0.30453E+02 0.00000E+00 0.00000E+00 0.00000E+00 0.00000E+00 0.00000E+00 0.00000E+00 0.00000E+00 0.18716E+01 0.18716E+01
   9   0   2   1 0.26410E+01 0.26410E+01 0.56956E+01 0.56956E+01 0.00000E+00 0.00000E+00 0.00000E+00 0.00000E+00 0.00000E+00 0.00000E+00 0.00000E+00 0.76321E+01 0.76321E+01
  10   0   2   1 0.52780E+02 0.52780E+02 0.62167E+02-0.62167E+02 0.00000E+00 0.00000E+00 0.00000E+00 0.00000E+00 0.00000E+00 0.00000E+00 0.00000E+00 0.25993E+01 0.25993E+01
  11   0   2   1 0.35963E+02 0.35963E+02 0.37311E+02 0.37311E+02 0.00000E+00 0.00000E+00 0.00000E+00 0.00000E+00 0.00000E+00 0.00000E+00 0.00000E+00 0.20549E+01 0.20549E+01
  12   0   2   1 0.81110E+02 0.81110E+02 0.83634E+02-0.83634E+02 0.00000E+00 0.00000E+00 0.00000E+00 0.00000E+00 0.00000E+00 0.00000E+00 0.00000E+00 0.37586E+01 0.37586E+01
  13   0   2   1 0.39503E+02 0.39503E+02 0.44282E+02 0.44282E+02 0.00000E+00 0.00000E+00 0.00000E+00 0.00000E+00 0.00000E+00 0.00000E+00 0.00000E+00 0.21696E+01 0.21696E+01
  14   0   2   1 0.80303E+02 0.80303E+02 0.84335E+02-0.84335E+02 0.00000E+00 0.00000E+00 0.00000E+00 0.00000E+00 0.00000E+00 0.00000E+00 0.00000E+00 0.37472E+01 0.37472E+01
  15   0   2   1 0.24103E+02 0.24103E+02 0.29192E+02 0.29192E+02 0.00000E+00 0.00000E+00 0.00000E+00 0.00000E+00 0.00000E+00 0.00000E+00 0.00000E+00 0.18412E+01 0.18412E+01
  16   0   2   1 0.75395E+02 0.75395E+02 0.77473E+02-0.77473E+02 0.00000E+00 0.00000E+00 0.00000E+00 0.00000E+00 0.00000E+00 0.00000E+00 0.00000E+00 0.35489E+01 0.35489E+01
  17   0   2   1 0.16001E+02 0.16001E+02 0.16167E+02-0.16167E+02 0.00000E+00 0.00000E+00 0.00000E+00 0.00000E+00 0.00000E+00 0.00000E+00 0.00000E+00 0.19397E+01 0.19397E+01
  18   0   2   1 0.67152E+02 0.67152E+02 0.66376E+02-0.66376E+02 0.00000E+00 0.00000E+00 0.00000E+00 0.00000E+00 0.00000E+00 0.00000E+00 0.00000E+00 0.32234E+01 0.32234E+01
  19   0   2   1 0.17723E+03 0.17723E+03 0.17801E+03-0.17801E+03 0.00000E+00 0.00000E+00 0.00000E+00 0.00000E+00 0.00000E+00 0.00000E+00 0.00000E+00 0.79019E+01 0.79019E+01
  20   0   2   1 0.20676E+03 0.20676E+03 0.19610E+03 0.19610E+03 0.00000E+00 0.00000E+00 0.00000E+00 0.00000E+00 0.00000E+00 0.00000E+00 0.00000E+00 0.91905E+01 0.91905E+01
  21   0   2   1 0.11103E+03 0.11103E+03 0.11157E+03 0.11157E+03 0.00000E+00 0.00000E+00 0.00000E+00 0.00000E+00 0.00000E+00 0.00000E+00 0.00000E+00 0.50683E+01 0.50683E+01
  22   0   2   1 0.20448E+02 0.20448E+02 0.17808E+02 0.17808E+02 0.00000E+00 0.00000E+00 0.00000E+00 0.00000E+00 0.00000E+00 0.00000E+00 0.00000E+00 0.18830E+01 0.18830E+01
  23   0   2   1 0.10884E+02 0.10884E+02 0.11249E+02 0.11249E+02 0.00000E+00 0.00000E+00 0.00000E+00 0.00000E+00 0.00000E+00 0.00000E+00 0.00000E+00 0.26901E+01 0.26901E+01
  24   0   2   1 0.26515E+02 0.26515E+02 0.25542E+02 0.25542E+02 0.00000E+00 0.00000E+00 0.00000E+00 0.00000E+00 0.00000E+00 0.00000E+00 0.00000E+00 0.21097E+01 0.21097E+01
  25   0   2   1 0.19733E+02 0.19733E+02 0.20101E+02-0.20101E+02 0.00000E+00 0.00000E+00 0.00000E+00 0.00000E+00 0.00000E+00 0.00000E+00 0.00000E+00 0.22333E+01 0.22333E+01
  26   0   2   1 0.34640E+02 0.34640E+02 0.32237E+02 0.32237E+02 0.00000E+00 0.00000E+00 0.00000E+00 0.00000E+00 0.00000E+00 0.00000E+00 0.00000E+00 0.22940E+01 0.22940E+01
  27   0   2   1 0.32359E+02 0.32359E+02 0.31971E+02-0.31971E+02 0.00000E+00 0.00000E+00 0.00000E+00 0.00000E+00 0.00000E+00 0.00000E+00 0.00000E+00 0.23312E+01 0.23312E+01
  28   0   2   1 0.32384E+02 0.32384E+02 0.29975E+02 0.29975E+02 0.00000E+00 0.00000E+00 0.00000E+00 0.00000E+00 0.00000E+00 0.00000E+00 0.00000E+00 0.22726E+01 0.22726E+01
  29   0   2   1 0.27963E+02 0.27963E+02 0.29068E+02-0.29068E+02 0.00000E+00 0.00000E+00 0.00000E+00 0.00000E+00 0.00000E+00 0.00000E+00 0.00000E+00 0.22797E+01 0.22797E+01
  31   0   2   1 0.11406E+02 0.11406E+02 0.11247E+02-0.11247E+02 0.00000E+00 0.00000E+00 0.00000E+00 0.00000E+00 0.00000E+00 0.00000E+00 0.00000E+00 0.25276E+01 0.25276E+01
  32   0   2   1 0.13978E+02 0.13978E+02 0.10594E+02-0.10594E+02 0.00000E+00 0.00000E+00 0.00000E+00 0.00000E+00 0.00000E+00 0.00000E+00 0.00000E+00 0.24779E+01 0.24779E+01
  33   0   2   1 0.13093E+02 0.13093E+02 0.78011E+01 0.78011E+01 0.00000E+00 0.00000E+00 0.00000E+00 0.00000E+00 0.00000E+00 0.00000E+00 0.00000E+00 0.27831E+01 0.27831E+01
  34   0   2   1 0.30947E+02 0.30947E+02 0.29764E+02-0.29764E+02 0.00000E+00 0.00000E+00 0.00000E+00 0.00000E+00 0.00000E+00 0.00000E+00 0.00000E+00 0.24361E+01 0.24361E+01
  35   0   2   1 0.22312E+02 0.22312E+02 0.17482E+02 0.17482E+02 0.00000E+00 0.00000E+00 0.00000E+00 0.00000E+00 0.00000E+00 0.00000E+00 0.00000E+00 0.24970E+01 0.24970E+01
  36   0   2   1 0.45825E+02 0.45825E+02 0.37409E+02-0.37409E+02 0.00000E+00 0.00000E+00 0.00000E+00 0.00000E+00 0.00000E+00 0.00000E+00 0.00000E+00 0.28417E+01 0.28417E+01
  37   0   2   1 0.21065E+02 0.21065E+02 0.13747E+02 0.13747E+02 0.00000E+00 0.00000E+00 0.00000E+00 0.00000E+00 0.00000E+00 0.00000E+00 0.00000E+00 0.25496E+01 0.25496E+01
  38   0   2   1 0.33917E+02 0.33917E+02 0.31233E+02-0.31233E+02 0.00000E+00 0.00000E+00 0.00000E+00 0.00000E+00 0.00000E+00 0.00000E+00 0.00000E+00 0.26204E+01 0.26204E+01
  39   0   2   1 0.10088E+02 0.10088E+02 0.15995E+02-0.15995E+02 0.00000E+00 0.00000E+00 0.00000E+00 0.00000E+00 0.00000E+00 0.00000E+00 0.00000E+00 0.38512E+01 0.38512E+01
  40   0   2   1 0.56289E+01 0.56289E+01 0.43533E+01 0.43533E+01 0.00000E+00 0.00000E+00 0.00000E+00 0.00000E+00 0.00000E+00 0.00000E+00 0.00000E+00 0.62460E+01 0.62460E+01
  41   0   2   1 0.11987E+03 0.11987E+03 0.10333E+03 0.10333E+03 0.00000E+00 0.00000E+00 0.00000E+00 0.00000E+00 0.00000E+00 0.00000E+00 0.00000E+00 0.56140E+01 0.56140E+01
  42   0   2   1 0.64730E+01 0.64730E+01 0.40106E+01-0.40106E+01 0.00000E+00 0.00000E+00 0.00000E+00 0.00000E+00 0.00000E+00 0.00000E+00 0.00000E+00 0.53273E+01 0.53273E+01
  43   0   2   1 0.28201E-02 0.28201E-02 0.19606E-01-0.19606E-01 0.00000E+00 0.00000E+00 0.00000E+00 0.00000E+00 0.00000E+00 0.00000E+00 0.00000E+00 0.31654E+02 0.31654E+02
  44   0   2   1 0.13422E+02 0.13422E+02 0.67250E+01 0.67250E+01 0.00000E+00 0.00000E+00 0.00000E+00 0.00000E+00 0.00000E+00 0.00000E+00 0.00000E+00 0.32957E+01 0.32957E+01
  45   0   2   1 0.65092E-01 0.65092E-01 0.82053E+01-0.82053E+01 0.00000E+00 0.00000E+00 0.00000E+00 0.00000E+00 0.00000E+00 0.00000E+00 0.00000E+00 0.37080E+02 0.37080E+02
  46   0   2   1 0.93507E+01 0.93507E+01 0.92589E+01 0.92589E+01 0.00000E+00 0.00000E+00 0.00000E+00 0.00000E+00 0.00000E+00 0.00000E+00 0.00000E+00 0.45036E+01 0.45036E+01
  47   0   2   1 0.70212E+01 0.70212E+01 0.64403E+01-0.64403E+01 0.00000E+00 0.00000E+00 0.00000E+00 0.00000E+00 0.00000E+00 0.00000E+00 0.00000E+00 0.49005E+01 0.49005E+01
  48   0   2   1 0.60708E-01 0.60708E-01 0.42270E+01 0.42270E+01 0.00000E+00 0.00000E+00 0.00000E+00 0.00000E+00 0.00000E+00 0.00000E+00 0.00000E+00 0.33487E+02 0.33487E+02
  49   0   2   1 0.29118E-01 0.29118E-01 0.40535E+01 0.40535E+01 0.00000E+00 0.00000E+00 0.00000E+00 0.00000E+00 0.00000E+00 0.00000E+00 0.00000E+00 0.23461E+02 0.23461E+02
  50   0   2   1 0.15719E-01 0.15719E-01 0.51651E+01-0.51651E+01 0.00000E+00 0.00000E+00 0.00000E+00 0.00000E+00 0.00000E+00 0.00000E+00 0.00000E+00 0.76952E+01 0.76952E+01
  51   0   2   1 0.11768E+02 0.11768E+02 0.65227E+01 0.65227E+01 0.00000E+00 0.00000E+00 0.00000E+00 0.00000E+00 0.00000E+00 0.00000E+00 0.00000E+00 0.40914E+01 0.40914E+01
 -53   1   2   1 0.63097E-01 0.63097E-01 0.35042E+01-0.35042E+01 0.00000E+00 0.00000E+00 0.00000E+00 0.00000E+00 0.00000E+00 0.00000E+00 0.00000E+00 0.40792E+02 0.40792E+02
 -52   1   2   1 0.43405E+01 0.43405E+01 0.33959E+01 0.33959E+01 0.00000E+00 0.00000E+00 0.00000E+00 0.00000E+00 0.00000E+00 0.00000E+00 0.00000E+00 0.65842E+01 0.65842E+01
 -51   1   2   1 0.55141E+01 0.55141E+01 0.79402E+00-0.79402E+00 0.00000E+00 0.00000E+00 0.00000E+00 0.00000E+00 0.00000E+00 0.00000E+00 0.00000E+00 0.45070E+01 0.45070E+01
 -50   1   2   1 0.43665E-01 0.43665E-01 0.23634E+01 0.23634E+01 0.00000E+00 0.00000E+00 0.00000E+00 0.00000E+00 0.00000E+00 0.00000E+00 0.00000E+00 0.29474E+02 0.29474E+02
 -49   1   2   1 0.22239E-01 0.22239E-01 0.18884E+01 0.18884E+01 0.00000E+00 0.00000E+00 0.00000E+00 0.00000E+00 0.00000E+00 0.00000E+00 0.00000E+00 0.28232E+02 0.28232E+02
 -48   1   2   1 0.17126E-01 0.17126E-01 0.26114E+00 0.26114E+00 0.00000E+00 0.00000E+00 0.00000E+00 0.00000E+00 0.00000E+00 0.00000E+00 0.00000E+00 0.29100E+02 0.29100E+02
 -47   1   2   1 0.17323E-02 0.17323E-02 0.16284E+01 0.16284E+01 0.00000E+00 0.00000E+00 0.00000E+00 0.00000E+00 0.00000E+00 0.00000E+00 0.00000E+00 0.26039E+02 0.26039E+02
 -46   1   2   1 0.64963E+01 0.64963E+01 0.69678E+01 0.69678E+01 0.00000E+00 0.00000E+00 0.00000E+00 0.00000E+00 0.00000E+00 0.00000E+00 0.00000E+00 0.41438E+01 0.41438E+01
 -45   1   2   1 0.58885E+01 0.58885E+01 0.40331E+01-0.40331E+01 0.00000E+00 0.00000E+00 0.00000E+00 0.00000E+00 0.00000E+00 0.00000E+00 0.00000E+00 0.45809E+01 0.45809E+01
 -44   1   2   1 0.15810E+02 0.15810E+02 0.13617E+02 0.13617E+02 0.00000E+00 0.00000E+00 0.00000E+00 0.00000E+00 0.00000E+00 0.00000E+00 0.00000E+00 0.21971E+01 0.21971E+01
 -43   1   2   1 0.17634E+02 0.17634E+02 0.23012E+02-0.23012E+02 0.00000E+00 0.00000E+00 0.00000E+00 0.00000E+00 0.00000E+00 0.00000E+00 0.00000E+00 0.36033E+01 0.36033E+01
 -42   1   2   1 0.20709E+02 0.20709E+02 0.18649E+02-0.18649E+02 0.00000E+00 0.00000E+00 0.00000E+00 0.00000E+00 0.00000E+00 0.00000E+00 0.00000E+00 0.16823E+01 0.16823E+01
 -41   1   2   1 0.64780E+01 0.64780E+01 0.87487E+00 0.87487E+00 0.00000E+00 0.00000E+00 0.00000E+00 0.00000E+00 0.00000E+00 0.00000E+00 0.00000E+00 0.44349E+01 0.44349E+01
 -40   1   2   1 0.48906E-01 0.48906E-01 0.10115E+01-0.10115E+01 0.00000E+00 0.00000E+00 0.00000E+00 0.00000E+00 0.00000E+00 0.00000E+00 0.00000E+00 0.26312E+02 0.26312E+02
 -39   1   2   1 0.47632E-01 0.47632E-01 0.66416E+00-0.66416E+00 0.00000E+00 0.00000E+00 0.00000E+00 0.00000E+00 0.00000E+00 0.00000E+00 0.00000E+00 0.26290E+02 0.26290E+02
 -38   1   2   1 0.64678E+01 0.64678E+01 0.35684E+01-0.35684E+01 0.00000E+00 0.00000E+00 0.00000E+00 0.00000E+00 0.00000E+00 0.00000E+00 0.00000E+00 0.44394E+01 0.44394E+01
 -37   1   2   1 0.45401E-01 0.45401E-01 0.13937E+01 0.13937E+01 0.00000E+00 0.00000E+00 0.00000E+00 0.00000E+00 0.00000E+00 0.00000E+00 0.00000E+00 0.28330E+02 0.28330E+02
 -36   1   2   1 0.97751E+01 0.97751E+01 0.81355E+01-0.81355E+01 0.00000E+00 0.00000E+00 0.00000E+00 0.00000E+00 0.00000E+00 0.00000E+00 0.00000E+00 0.27501E+01 0.27501E+01
 -35   1   2   1 0.20252E-01 0.20252E-01 0.28617E+01 0.28617E+01 0.00000E+00 0.00000E+00 0.00000E+00 0.00000E+00 0.00000E+00 0.00000E+00 0.00000E+00 0.30490E+02 0.30490E+02
 -34   1   2   1 0.62013E+01 0.62013E+01 0.67692E+01-0.67692E+01 0.00000E+00 0.00000E+00 0.00000E+00 0.00000E+00 0.00000E+00 0.00000E+00 0.00000E+00 0.43459E+01 0.43459E+01
 -33   1   2   1 0.55167E+01 0.55167E+01 0.38486E+01-0.38486E+01 0.00000E+00 0.00000E+00 0.00000E+00 0.00000E+00 0.00000E+00 0.00000E+00 0.00000E+00 0.45116E+01 0.45116E+01
 -32   1   2   1 0.76415E-01 0.76415E-01 0.22906E+01 0.22906E+01 0.00000E+00 0.00000E+00 0.00000E+00 0.00000E+00 0.00000E+00 0.00000E+00 0.00000E+00 0.27463E+02 0.27463E+02
 -31   1   2   1 0.12146E+02 0.12146E+02 0.17811E+02-0.17811E+02 0.00000E+00 0.00000E+00 0.00000E+00 0.00000E+00 0.00000E+00 0.00000E+00 0.00000E+00 0.25177E+01 0.25177E+01
 -30   1   2   1 0.18066E+02 0.18066E+02 0.17569E+02 0.17569E+02 0.00000E+00 0.00000E+00 0.00000E+00 0.00000E+00 0.00000E+00 0.00000E+00 0.00000E+00 0.13879E+01 0.13879E+01
 -29   1   2   1 0.27302E+02 0.27302E+02 0.31009E+02-0.31009E+02 0.00000E+00 0.00000E+00 0.00000E+00 0.00000E+00 0.00000E+00 0.00000E+00 0.00000E+00 0.13601E+01 0.13601E+01
 -28   1   2   1 0.31341E+02 0.31341E+02 0.31102E+02 0.31102E+02 0.00000E+00 0.00000E+00 0.00000E+00 0.00000E+00 0.00000E+00 0.00000E+00 0.00000E+00 0.13808E+01 0.13808E+01
 -27   1   2   1 0.31453E+02 0.31453E+02 0.36516E+02-0.36516E+02 0.00000E+00 0.00000E+00 0.00000E+00 0.00000E+00 0.00000E+00 0.00000E+00 0.00000E+00 0.13169E+01 0.13169E+01
 -26   1   2   1 0.30799E+02 0.30799E+02 0.31370E+02 0.31370E+02 0.00000E+00 0.00000E+00 0.00000E+00 0.00000E+00 0.00000E+00 0.00000E+00 0.00000E+00 0.12820E+01 0.12820E+01
 -25   1   2   1 0.24989E+02 0.24989E+02 0.28106E+02-0.28106E+02 0.00000E+00 0.00000E+00 0.00000E+00 0.00000E+00 0.00000E+00 0.00000E+00 0.00000E+00 0.11768E+01 0.11768E+01
 -24   1   2   1 0.20582E+02 0.20582E+02 0.22293E+02 0.22293E+02 0.00000E+00 0.00000E+00 0.00000E+00 0.00000E+00 0.00000E+00 0.00000E+00 0.00000E+00 0.11369E+01 0.11369E+01
 -23   1   2   1 0.43484E+01 0.43484E+01 0.66688E+01-0.66688E+01 0.00000E+00 0.00000E+00 0.00000E+00 0.00000E+00 0.00000E+00 0.00000E+00 0.00000E+00 0.35119E+01 0.35119E+01
 -22   1   2   1 0.19626E+02 0.19626E+02 0.30266E+02 0.30266E+02 0.00000E+00 0.00000E+00 0.00000E+00 0.00000E+00 0.00000E+00 0.00000E+00 0.00000E+00 0.20706E+01 0.20706E+01
 -21   1   2   1 0.26948E+01 0.26948E+01 0.65975E+01 0.65975E+01 0.00000E+00 0.00000E+00 0.00000E+00 0.00000E+00 0.00000E+00 0.00000E+00 0.00000E+00 0.76337E+01 0.76337E+01
 -20   1   2   1 0.34459E+02 0.34459E+02 0.34210E+02-0.34210E+02 0.00000E+00 0.00000E+00 0.00000E+00 0.00000E+00 0.00000E+00 0.00000E+00 0.00000E+00 0.95545E+00 0.95545E+00
 -19   1   2   1 0.40414E+02 0.40414E+02 0.42192E+02 0.42192E+02 0.00000E+00 0.00000E+00 0.00000E+00 0.00000E+00 0.00000E+00 0.00000E+00 0.00000E+00 0.10321E+01 0.10321E+01
 -18   1   2   1 0.49660E+02 0.49660E+02 0.49894E+02-0.49894E+02 0.00000E+00 0.00000E+00 0.00000E+00 0.00000E+00 0.00000E+00 0.00000E+00 0.00000E+00 0.11559E+01 0.11559E+01
 -17   1   2   1 0.57723E+02 0.57723E+02 0.60616E+02 0.60616E+02 0.00000E+00 0.00000E+00 0.00000E+00 0.00000E+00 0.00000E+00 0.00000E+00 0.00000E+00 0.12998E+01 0.12998E+01
 -16   1   2   1 0.52726E+02 0.52726E+02 0.54023E+02-0.54023E+02 0.00000E+00 0.00000E+00 0.00000E+00 0.00000E+00 0.00000E+00 0.00000E+00 0.00000E+00 0.12131E+01 0.12131E+01
 -15   1   2   1 0.62165E+02 0.62165E+02 0.62568E+02 0.62568E+02 0.00000E+00 0.00000E+00 0.00000E+00 0.00000E+00 0.00000E+00 0.00000E+00 0.00000E+00 0.13565E+01 0.13565E+01
 -14   1   2   1 0.45391E+02 0.45391E+02 0.47290E+02-0.47290E+02 0.00000E+00 0.00000E+00 0.00000E+00 0.00000E+00 0.00000E+00 0.00000E+00 0.00000E+00 0.11510E+01 0.11510E+01
 -13   1   2   1 0.55475E+02 0.55475E+02 0.58332E+02 0.58332E+02 0.00000E+00 0.00000E+00 0.00000E+00 0.00000E+00 0.00000E+00 0.00000E+00 0.00000E+00 0.14609E+01 0.14609E+01
 -12   1   2   1 0.35827E+02 0.35827E+02 0.38961E+02-0.38961E+02 0.00000E+00 0.00000E+00 0.00000E+00 0.00000E+00 0.00000E+00 0.00000E+00 0.00000E+00 0.97991E+00 0.97991E+00
 -11   1   2   1 0.50091E+02 0.50091E+02 0.53391E+02 0.53391E+02 0.00000E+00 0.00000E+00 0.00000E+00 0.00000E+00 0.00000E+00 0.00000E+00 0.00000E+00 0.13276E+01 0.13276E+01
 -10   1   2   1 0.27949E+02 0.27949E+02 0.28276E+02-0.28276E+02 0.00000E+00 0.00000E+00 0.00000E+00 0.00000E+00 0.00000E+00 0.00000E+00 0.00000E+00 0.10042E+01 0.10042E+01
  -9   1   2   1 0.46617E+02 0.46617E+02 0.47695E+02 0.47695E+02 0.00000E+00 0.00000E+00 0.00000E+00 0.00000E+00 0.00000E+00 0.00000E+00 0.00000E+00 0.12476E+01 0.12476E+01
  -8   1   2   1 0.18772E+02 0.18772E+02 0.17996E+02-0.17996E+02 0.00000E+00 0.00000E+00 0.00000E+00 0.00000E+00 0.00000E+00 0.00000E+00 0.00000E+00 0.84418E+00 0.84418E+00
  -7   1   2   1 0.34502E+02 0.34502E+02 0.37799E+02 0.37799E+02 0.00000E+00 0.00000E+00 0.00000E+00 0.00000E+00 0.00000E+00 0.00000E+00 0.00000E+00 0.10113E+01 0.10113E+01
  -6   1   2   1 0.28696E+01 0.28696E+01 0.17246E+01-0.17246E+01 0.00000E+00 0.00000E+00 0.00000E+00 0.00000E+00 0.00000E+00 0.00000E+00 0.00000E+00 0.34644E+01 0.34644E+01
  -5   1   2   1 0.19024E+02 0.19024E+02 0.19322E+02 0.19322E+02 0.00000E+00 0.00000E+00 0.00000E+00 0.00000E+00 0.00000E+00 0.00000E+00 0.00000E+00 0.83596E+00 0.83596E+00
  -4   1   2   1 0.20641E+02 0.20641E+02 0.20864E+02 0.20864E+02 0.00000E+00 0.00000E+00 0.00000E+00 0.00000E+00 0.00000E+00 0.00000E+00 0.00000E+00 0.86018E+00 0.86018E+00
  -3   1   2   1 0.72235E+01 0.72235E+01 0.52346E+01-0.52346E+01 0.00000E+00 0.00000E+00 0.00000E+00 0.00000E+00 0.00000E+00 0.00000E+00 0.00000E+00 0.13134E+01 0.13134E+01
  -2   1   2   1 0.45085E+02 0.45085E+02 0.46345E+02 0.46345E+02 0.00000E+00 0.00000E+00 0.00000E+00 0.00000E+00 0.00000E+00 0.00000E+00 0.00000E+00 0.11963E+01 0.11963E+01
  -1   1   2   1 0.33305E+02 0.33305E+02 0.32463E+02-0.32463E+02 0.00000E+00 0.00000E+00 0.00000E+00 0.00000E+00 0.00000E+00 0.00000E+00 0.00000E+00 0.98093E+00 0.98093E+00
   0   1   2   1 0.61727E+02 0.61727E+02 0.63988E+02 0.63988E+02 0.00000E+00 0.00000E+00 0.00000E+00 0.00000E+00 0.00000E+00 0.00000E+00 0.00000E+00 0.15607E+01 0.15607E+01
   1   1   2   1 0.37063E+02 0.37063E+02 0.37715E+02-0.37715E+02 0.00000E+00 0.00000E+00 0.00000E+00 0.00000E+00 0.00000E+00 0.00000E+00 0.00000E+00 0.10533E+01 0.10533E+01
   2   1   2   1 0.50829E+02 0.50829E+02 0.49588E+02 0.49588E+02 0.00000E+00 0.00000E+00 0.00000E+00 0.00000E+00 0.00000E+00 0.00000E+00 0.00000E+00 0.13142E+01 0.13142E+01
   3   1   2   1 0.19342E+02 0.19342E+02 0.17681E+02-0.17681E+02 0.00000E+00 0.00000E+00 0.00000E+00 0.00000E+00 0.00000E+00 0.00000E+00 0.00000E+00 0.82039E+00 0.82039E+00
   4   1   2   1 0.19966E+02 0.19966E+02 0.18733E+02 0.18733E+02 0.00000E+00 0.00000E+00 0.00000E+00 0.00000E+00 0.00000E+00 0.00000E+00 0.00000E+00 0.89293E+00 0.89293E+00
   5   1   2   1 0.10095E+02 0.10095E+02 0.10069E+02 0.10069E+02 0.00000E+00 0.00000E+00 0.00000E+00 0.00000E+00 0.00000E+00 0.00000E+00 0.00000E+00 0.11379E+01 0.11379E+01
   6   1   2   1 0.15443E+02 0.15443E+02 0.15907E+02-0.15907E+02 0.00000E+00 0.00000E+00 0.00000E+00 0.00000E+00 0.00000E+00 0.00000E+00 0.00000E+00 0.87953E+00 0.87953E+00
   7   1   2   1 0.36176E+02 0.36176E+02 0.38074E+02 0.38074E+02 0.00000E+00 0.00000E+00 0.00000E+00 0.00000E+00 0.00000E+00 0.00000E+00 0.00000E+00 0.10706E+01 0.10706E+01
   8   1   2   1 0.39457E+02 0.39457E+02 0.43268E+02-0.43268E+02 0.00000E+00 0.00000E+00 0.00000E+00 0.00000E+00 0.00000E+00 0.00000E+00 0.00000E+00 0.11402E+01 0.11402E+01
   9   1   2   1 0.49843E+02 0.49843E+02 0.55065E+02 0.55065E+02 0.00000E+00 0.00000E+00 0.00000E+00 0.00000E+00 0.00000E+00 0.00000E+00 0.00000E+00 0.13298E+01 0.13298E+01
  10   1   2   1 0.54064E+02 0.54064E+02 0.55352E+02-0.55352E+02 0.00000E+00 0.00000E+00 0.00000E+00 0.00000E+00 0.00000E+00 0.00000E+00 0.00000E+00 0.14215E+01 0.14215E+01
  11   1   2   1 0.54857E+02 0.54857E+02 0.58157E+02 0.58157E+02 0.00000E+00 0.00000E+00 0.00000E+00 0.00000E+00 0.00000E+00 0.00000E+00 0.00000E+00 0.14397E+01 0.14397E+01
  12   1   2   1 0.54179E+02 0.54179E+02 0.54519E+02-0.54519E+02 0.00000E+00 0.00000E+00 0.00000E+00 0.00000E+00 0.00000E+00 0.00000E+00 0.00000E+00 0.14202E+01 0.14202E+01
  13   1   2   1 0.48645E+02 0.48645E+02 0.49741E+02 0.49741E+02 0.00000E+00 0.00000E+00 0.00000E+00 0.00000E+00 0.00000E+00 0.00000E+00 0.00000E+00 0.13185E+01 0.13185E+01
  14   1   2   1 0.45992E+02 0.45992E+02 0.47440E+02-0.47440E+02 0.00000E+00 0.00000E+00 0.00000E+00 0.00000E+00 0.00000E+00 0.00000E+00 0.00000E+00 0.12582E+01 0.12582E+01
  15   1   2   1 0.36784E+02 0.36784E+02 0.37810E+02 0.37810E+02 0.00000E+00 0.00000E+00 0.00000E+00 0.00000E+00 0.00000E+00 0.00000E+00 0.00000E+00 0.11093E+01 0.11093E+01
  16   1   2   1 0.31694E+02 0.31694E+02 0.32657E+02-0.32657E+02 0.00000E+00 0.00000E+00 0.00000E+00 0.00000E+00 0.00000E+00 0.00000E+00 0.00000E+00 0.10225E+01 0.10225E+01
  17   1   2   1 0.22484E+02 0.22484E+02 0.24585E+02 0.24585E+02 0.00000E+00 0.00000E+00 0.00000E+00 0.00000E+00 0.00000E+00 0.00000E+00 0.00000E+00 0.96972E+00 0.96972E+00
  18   1   2   1 0.16223E+02 0.16223E+02 0.17145E+02-0.17145E+02 0.00000E+00 0.00000E+00 0.00000E+00 0.00000E+00 0.00000E+00 0.00000E+00 0.00000E+00 0.96589E+00 0.96589E+00
  19   1   2   1 0.23358E+02 0.23358E+02 0.23376E+02 0.23376E+02 0.00000E+00 0.00000E+00 0.00000E+00 0.00000E+00 0.00000E+00 0.00000E+00 0.00000E+00 0.13430E+01 0.13430E+01
  20   1   2   1 0.34770E+02 0.34770E+02 0.34259E+02-0.34259E+02 0.00000E+00 0.00000E+00 0.00000E+00 0.00000E+00 0.00000E+00 0.00000E+00 0.00000E+00 0.11099E+01 0.11099E+01
  21   1   2   1 0.31900E+02 0.31900E+02 0.30359E+02-0.30359E+02 0.00000E+00 0.00000E+00 0.00000E+00 0.00000E+00 0.00000E+00 0.00000E+00 0.00000E+00 0.10720E+01 0.10720E+01
  22   1   2   1 0.19239E+02 0.19239E+02 0.17585E+02 0.17585E+02 0.00000E+00 0.00000E+00 0.00000E+00 0.00000E+00 0.00000E+00 0.00000E+00 0.00000E+00 0.11132E+01 0.11132E+01
  23   1   2   1 0.36976E+02 0.36976E+02 0.34944E+02-0.34944E+02 0.00000E+00 0.00000E+00 0.00000E+00 0.00000E+00 0.00000E+00 0.00000E+00 0.00000E+00 0.12016E+01 0.12016E+01
  24   1   2   1 0.23878E+02 0.23878E+02 0.23800E+02 0.23800E+02 0.00000E+00 0.00000E+00 0.00000E+00 0.00000E+00 0.00000E+00 0.00000E+00 0.00000E+00 0.10725E+01 0.10725E+01
  25   1   2   1 0.25745E+02 0.25745E+02 0.26134E+02-0.26134E+02 0.00000E+00 0.00000E+00 0.00000E+00 0.00000E+00 0.00000E+00 0.00000E+00 0.00000E+00 0.10762E+01 0.10762E+01
  26   1   2   1 0.12228E+02 0.12228E+02 0.13381E+02 0.13381E+02 0.00000E+00 0.00000E+00 0.00000E+00 0.00000E+00 0.00000E+00 0.00000E+00 0.00000E+00 0.14199E+01 0.14199E+01
  27   1   2   1 0.10924E+02 0.10924E+02 0.11086E+02-0.11086E+02 0.00000E+00 0.00000E+00 0.00000E+00 0.00000E+00 0.00000E+00 0.00000E+00 0.00000E+00 0.14145E+01 0.14145E+01
  28   1   2   1 0.61614E+01 0.61614E+01 0.38340E+01-0.38340E+01 0.00000E+00 0.00000E+00 0.00000E+00 0.00000E+00 0.00000E+00 0.00000E+00 0.00000E+00 0.24837E+01 0.24837E+01
  29   1   2   1 0.47352E+01 0.47352E+01 0.68776E+01 0.68776E+01 0.00000E+00 0.00000E+00 0.00000E+00 0.00000E+00 0.00000E+00 0.00000E+00 0.00000E+00 0.32059E+01 0.32059E+01
  30   1   2   1 0.19218E+02 0.19218E+02 0.18330E+02-0.18330E+02 0.00000E+00 0.00000E+00 0.00000E+00 0.00000E+00 0.00000E+00 0.00000E+00 0.00000E+00 0.11132E+01 0.11132E+01
  31   1   2   1 0.23258E+02 0.23258E+02 0.21306E+02 0.21306E+02 0.00000E+00 0.00000E+00 0.00000E+00 0.00000E+00 0.00000E+00 0.00000E+00 0.00000E+00 0.11766E+01 0.11766E+01
  32   1   2   1 0.24681E+02 0.24681E+02 0.24843E+02-0.24843E+02 0.00000E+00 0.00000E+00 0.00000E+00 0.00000E+00 0.00000E+00 0.00000E+00 0.00000E+00 0.11901E+01 0.11901E+01
  33   1   2   1 0.26119E+02 0.26119E+02 0.23599E+02 0.23599E+02 0.00000E+00 0.00000E+00 0.00000E+00 0.00000E+00 0.00000E+00 0.00000E+00 0.00000E+00 0.17077E+01 0.17077E+01
  34   1   2   1 0.23745E+02 0.23745E+02 0.23540E+02-0.23540E+02 0.00000E+00 0.00000E+00 0.00000E+00 0.00000E+00 0.00000E+00 0.00000E+00 0.00000E+00 0.12336E+01 0.12336E+01
  35   1   2   1 0.21211E+02 0.21211E+02 0.20700E+02 0.20700E+02 0.00000E+00 0.00000E+00 0.00000E+00 0.00000E+00 0.00000E+00 0.00000E+00 0.00000E+00 0.11938E+01 0.11938E+01
  36   1   2   1 0.16574E+02 0.16574E+02 0.16211E+02-0.16211E+02 0.00000E+00 0.00000E+00 0.00000E+00 0.00000E+00 0.00000E+00 0.00000E+00 0.00000E+00 0.12833E+01 0.12833E+01
  37   1   2   1 0.16716E+02 0.16716E+02 0.15127E+02 0.15127E+02 0.00000E+00 0.00000E+00 0.00000E+00 0.00000E+00 0.00000E+00 0.00000E+00 0.00000E+00 0.13887E+01 0.13887E+01
  38   1   2   1 0.19482E+01 0.19482E+01 0.64006E+01-0.64006E+01 0.00000E+00 0.00000E+00 0.00000E+00 0.00000E+00 0.00000E+00 0.00000E+00 0.00000E+00 0.78523E+01 0.78523E+01
  39   1   2   1 0.58909E+01 0.58909E+01 0.86191E+01 0.86191E+01 0.00000E+00 0.00000E+00 0.00000E+00 0.00000E+00 0.00000E+00 0.00000E+00 0.00000E+00 0.29452E+01 0.29452E+01
  40   1   2   1 0.47636E+01 0.47636E+01 0.46109E+01 0.46109E+01 0.00000E+00 0.00000E+00 0.00000E+00 0.00000E+00 0.00000E+00 0.00000E+00 0.00000E+00 0.32060E+01 0.32060E+01
  41   1   2   1 0.40237E+02 0.40237E+02 0.39275E+02-0.39275E+02 0.00000E+00 0.00000E+00 0.00000E+00 0.00000E+00 0.00000E+00 0.00000E+00 0.00000E+00 0.13959E+01 0.13959E+01
  42   1   2   1 0.11703E+02 0.11703E+02 0.11254E+02 0.11254E+02 0.00000E+00 0.00000E+00 0.00000E+00 0.00000E+00 0.00000E+00 0.00000E+00 0.00000E+00 0.18033E+01 0.18033E+01
  43   1   2   1 0.10138E+02 0.10138E+02 0.68462E+01-0.68462E+01 0.00000E+00 0.00000E+00 0.00000E+00 0.00000E+00 0.00000E+00 0.00000E+00 0.00000E+00 0.18917E+01 0.18917E+01
  44   1   2   1 0.82812E+01 0.82812E+01 0.39014E+01 0.39014E+01 0.00000E+00 0.00000E+00 0.00000E+00 0.00000E+00 0.00000E+00 0.00000E+00 0.00000E+00 0.23149E+01 0.23149E+01
  45   1   2   1 0.94287E+01 0.94287E+01 0.51486E+01 0.51486E+01 0.00000E+00 0.00000E+00 0.00000E+00 0.00000E+00 0.00000E+00 0.00000E+00 0.00000E+00 0.20488E+01 0.20488E+01
  46   1   2   1 0.10576E+02 0.10576E+02 0.40410E+01-0.40410E+01 0.00000E+00 0.00000E+00 0.00000E+00 0.00000E+00 0.00000E+00 0.00000E+00 0.00000E+00 0.20077E+01 0.20077E+01
  47   1   2   1 0.51750E+01 0.51750E+01 0.92116E+01 0.92116E+01 0.00000E+00 0.00000E+00 0.00000E+00 0.00000E+00 0.00000E+00 0.00000E+00 0.00000E+00 0.40812E+01 0.40812E+01
  48   1   2   1 0.70589E+01 0.70589E+01 0.57293E+01-0.57293E+01 0.00000E+00 0.00000E+00 0.00000E+00 0.00000E+00 0.00000E+00 0.00000E+00 0.00000E+00 0.27232E+01 0.27232E+01
  49   1   2   1 0.61765E+01 0.61765E+01 0.82610E+01 0.82610E+01 0.00000E+00 0.00000E+00 0.00000E+00 0.00000E+00 0.00000E+00 0.00000E+00 0.00000E+00 0.34149E+01 0.34149E+01
  50   1   2   1 0.43681E+01 0.43681E+01 0.31788E+01-0.31788E+01 0.00000E+00 0.00000E+00 0.00000E+00 0.00000E+00 0.00000E+00 0.00000E+00 0.00000E+00 0.48287E+01 0.48287E+01
  51   1   2   1 0.23775E-01 0.23775E-01 0.21453E+01 0.21453E+01 0.00000E+00 0.00000E+00 0.00000E+00 0.00000E+00 0.00000E+00 0.00000E+00 0.00000E+00 0.34733E+02 0.34733E+02
 -53   2   2   1 0.12228E-01 0.12228E-01 0.47862E+00 0.47862E+00 0.00000E+00 0.00000E+00 0.00000E+00 0.00000E+00 0.00000E+00 0.00000E+00 0.00000E+00 0.38512E+02 0.38512E+02
 -52   2   2   1 0.10736E-01 0.10736E-01 0.99724E-01 0.99724E-01 0.00000E+00 0.00000E+00 0.00000E+00 0.00000E+00 0.00000E+00 0.00000E+00 0.00000E+00 0.26859E+02 0.26859E+02
 -51   2   2   1 0.65149E+01 0.65149E+01 0.16483E+01-0.16483E+01 0.00000E+00 0.00000E+00 0.00000E+00 0.00000E+00 0.00000E+00 0.00000E+00 0.00000E+00 0.44396E+01 0.44396E+01
 -50   2   2   1 0.87352E-02 0.87352E-02 0.80563E+00 0.80563E+00 0.00000E+00 0.00000E+00 0.00000E+00 0.00000E+00 0.00000E+00 0.00000E+00 0.00000E+00 0.27254E+02 0.27254E+02
 -49   2   2   1 0.96214E+01 0.96214E+01 0.12531E+01-0.12531E+01 0.00000E+00 0.00000E+00 0.00000E+00 0.00000E+00 0.00000E+00 0.00000E+00 0.00000E+00 0.38079E+01 0.38079E+01
 -48   2   2   1 0.11953E-01 0.11953E-01 0.42240E+00-0.42240E+00 0.00000E+00 0.00000E+00 0.00000E+00 0.00000E+00 0.00000E+00 0.00000E+00 0.00000E+00 0.29961E+02 0.29961E+02
 -47   2   2   1 0.21580E-01 0.21580E-01 0.38432E+01 0.38432E+01 0.00000E+00 0.00000E+00 0.00000E+00 0.00000E+00 0.00000E+00 0.00000E+00 0.00000E+00 0.35740E+02 0.35740E+02
 -46   2   2   1 0.58590E+01 0.58590E+01 0.87809E+01-0.87809E+01 0.00000E+00 0.00000E+00 0.00000E+00 0.00000E+00 0.00000E+00 0.00000E+00 0.00000E+00 0.49080E+01 0.49080E+01
 -45   2   2   1 0.75661E+01 0.75661E+01 0.11281E+02 0.11281E+02 0.00000E+00 0.00000E+00 0.00000E+00 0.00000E+00 0.00000E+00 0.00000E+00 0.00000E+00 0.38022E+01 0.38022E+01
 -44   2   2   1 0.13559E+02 0.13559E+02 0.13753E+02-0.13753E+02 0.00000E+00 0.00000E+00 0.00000E+00 0.00000E+00 0.00000E+00 0.00000E+00 0.00000E+00 0.22708E+01 0.22708E+01
 -43   2   2   1 0.10766E-01 0.10766E-01 0.91251E+00-0.91251E+00 0.00000E+00 0.00000E+00 0.00000E+00 0.00000E+00 0.00000E+00 0.00000E+00 0.00000E+00 0.31303E+02 0.31303E+02
 -42   2   2   1 0.34009E+01 0.34009E+01 0.42587E+01 0.42587E+01 0.00000E+00 0.00000E+00 0.00000E+00 0.00000E+00 0.00000E+00 0.00000E+00 0.00000E+00 0.96338E+01 0.96338E+01
 -41   2   2   1 0.99862E+01 0.99862E+01 0.75628E+01 0.75628E+01 0.00000E+00 0.00000E+00 0.00000E+00 0.00000E+00 0.00000E+00 0.00000E+00 0.00000E+00 0.34664E+01 0.34664E+01
 -40   2   2   1 0.11606E+02 0.11606E+02 0.65844E+01 0.65844E+01 0.00000E+00 0.00000E+00 0.00000E+00 0.00000E+00 0.00000E+00 0.00000E+00 0.00000E+00 0.26571E+01 0.26571E+01
 -39   2   2   1 0.33579E-02 0.33579E-02 0.10668E+00-0.10668E+00 0.00000E+00 0.00000E+00 0.00000E+00 0.00000E+00 0.00000E+00 0.00000E+00 0.00000E+00 0.36190E+02 0.36190E+02
 -38   2   2   1 0.38912E-02 0.38912E-02 0.28490E+00 0.28490E+00 0.00000E+00 0.00000E+00 0.00000E+00 0.00000E+00 0.00000E+00 0.00000E+00 0.00000E+00 0.22652E+01 0.22652E+01
 -37   2   2   1 0.83275E+01 0.83275E+01 0.26202E+01 0.26202E+01 0.00000E+00 0.00000E+00 0.00000E+00 0.00000E+00 0.00000E+00 0.00000E+00 0.00000E+00 0.32400E+01 0.32400E+01
 -36   2   2   1 0.65100E+01 0.65100E+01 0.46006E+01-0.46006E+01 0.00000E+00 0.00000E+00 0.00000E+00 0.00000E+00 0.00000E+00 0.00000E+00 0.00000E+00 0.41437E+01 0.41437E+01
 -35   2   2   1 0.11532E-01 0.11532E-01 0.37641E+01 0.37641E+01 0.00000E+00 0.00000E+00 0.00000E+00 0.00000E+00 0.00000E+00 0.00000E+00 0.00000E+00 0.17517E+02 0.17517E+02
 -34   2   2   1 0.70866E+01 0.70866E+01 0.46241E+01-0.46241E+01 0.00000E+00 0.00000E+00 0.00000E+00 0.00000E+00 0.00000E+00 0.00000E+00 0.00000E+00 0.38119E+01 0.38119E+01
 -33   2   2   1 0.55300E+01 0.55300E+01 0.87648E+00-0.87648E+00 0.00000E+00 0.00000E+00 0.00000E+00 0.00000E+00 0.00000E+00 0.00000E+00 0.00000E+00 0.45102E+01 0.45102E+01
 -32   2   2   1 0.73206E+01 0.73206E+01 0.60737E+00 0.60737E+00 0.00000E+00 0.00000E+00 0.00000E+00 0.00000E+00 0.00000E+00 0.00000E+00 0.00000E+00 0.34086E+01 0.34086E+01
 -31   2   2   1 0.93821E+01 0.93821E+01 0.62448E+01-0.62448E+01 0.00000E+00 0.00000E+00 0.00000E+00 0.00000E+00 0.00000E+00 0.00000E+00 0.00000E+00 0.24578E+01 0.24578E+01
 -30   2   2   1 0.19394E+01 0.19394E+01 0.27290E+01 0.27290E+01 0.00000E+00 0.00000E+00 0.00000E+00 0.00000E+00 0.00000E+00 0.00000E+00 0.00000E+00 0.14723E+02 0.14723E+02
 -29   2   2   1 0.64821E+01 0.64821E+01 0.10336E+02-0.10336E+02 0.00000E+00 0.00000E+00 0.00000E+00 0.00000E+00 0.00000E+00 0.00000E+00 0.00000E+00 0.41437E+01 0.41437E+01
 -28   2   2   1 0.10565E-01 0.10565E-01 0.38271E+01 0.38271E+01 0.00000E+00 0.00000E+00 0.00000E+00 0.00000E+00 0.00000E+00 0.00000E+00 0.00000E+00 0.33383E+02 0.33383E+02
 -27   2   2   1 0.11435E+02 0.11435E+02 0.12311E+02-0.12311E+02 0.00000E+00 0.00000E+00 0.00000E+00 0.00000E+00 0.00000E+00 0.00000E+00 0.00000E+00 0.20232E+01 0.20232E+01
 -26   2   2   1 0.23713E-01 0.23713E-01 0.83624E+00 0.83624E+00 0.00000E+00 0.00000E+00 0.00000E+00 0.00000E+00 0.00000E+00 0.00000E+00 0.00000E+00 0.20850E+02 0.20850E+02
 -25   2   2   1 0.19882E+01 0.19882E+01 0.64554E+01-0.64554E+01 0.00000E+00 0.00000E+00 0.00000E+00 0.00000E+00 0.00000E+00 0.00000E+00 0.00000E+00 0.98150E+01 0.98150E+01
 -24   2   2   1 0.16356E+02 0.16356E+02 0.19158E+02-0.19158E+02 0.00000E+00 0.00000E+00 0.00000E+00 0.00000E+00 0.00000E+00 0.00000E+00 0.00000E+00 0.14173E+01 0.14173E+01
 -23   2   2   1 0.11491E+02 0.11491E+02 0.10119E+02-0.10119E+02 0.00000E+00 0.00000E+00 0.00000E+00 0.00000E+00 0.00000E+00 0.00000E+00 0.00000E+00 0.16872E+01 0.16872E+01
 -22   2   2   1 0.12188E+02 0.12188E+02 0.14013E+02-0.14013E+02 0.00000E+00 0.00000E+00 0.00000E+00 0.00000E+00 0.00000E+00 0.00000E+00 0.00000E+00 0.15765E+01 0.15765E+01
 -21   2   2   1 0.82121E+02 0.82121E+02 0.87224E+02 0.87224E+02 0.00000E+00 0.00000E+00 0.00000E+00 0.00000E+00 0.00000E+00 0.00000E+00 0.00000E+00 0.18975E+01 0.18975E+01
 -20   2   2   1 0.22657E+02 0.22657E+02 0.23090E+02-0.23090E+02 0.00000E+00 0.00000E+00 0.00000E+00 0.00000E+00 0.00000E+00 0.00000E+00 0.00000E+00 0.10426E+01 0.10426E+01
 -19   2   2   1 0.14110E+02 0.14110E+02 0.15070E+02 0.15070E+02 0.00000E+00 0.00000E+00 0.00000E+00 0.00000E+00 0.00000E+00 0.00000E+00 0.00000E+00 0.12332E+01 0.12332E+01
 -18   2   2   1 0.27852E+01 0.27852E+01 0.87049E+01 0.87049E+01 0.00000E+00 0.00000E+00 0.00000E+00 0.00000E+00 0.00000E+00 0.00000E+00 0.00000E+00 0.48584E+01 0.48584E+01
 -17   2   2   1 0.73365E+01 0.73365E+01 0.11909E+02-0.11909E+02 0.00000E+00 0.00000E+00 0.00000E+00 0.00000E+00 0.00000E+00 0.00000E+00 0.00000E+00 0.18378E+01 0.18378E+01
 -16   2   2   1 0.12697E+02 0.12697E+02 0.15689E+02 0.15689E+02 0.00000E+00 0.00000E+00 0.00000E+00 0.00000E+00 0.00000E+00 0.00000E+00 0.00000E+00 0.10678E+01 0.10678E+01
 -15   2   2   1 0.10168E+02 0.10168E+02 0.11285E+02-0.11285E+02 0.00000E+00 0.00000E+00 0.00000E+00 0.00000E+00 0.00000E+00 0.00000E+00 0.00000E+00 0.13262E+01 0.13262E+01
 -14   2   2   1 0.55129E+01 0.55129E+01 0.10765E+02 0.10765E+02 0.00000E+00 0.00000E+00 0.00000E+00 0.00000E+00 0.00000E+00 0.00000E+00 0.00000E+00 0.24298E+01 0.24298E+01
 -13   2   2   1 0.67620E+01 0.67620E+01 0.59826E+01-0.59826E+01 0.00000E+00 0.00000E+00 0.00000E+00 0.00000E+00 0.00000E+00 0.00000E+00 0.00000E+00 0.17014E+01 0.17014E+01
 -12   2   2   1 0.55203E+01 0.55203E+01 0.14446E+01 0.14446E+01 0.00000E+00 0.00000E+00 0.00000E+00 0.00000E+00 0.00000E+00 0.00000E+00 0.00000E+00 0.17355E+01 0.17355E+01
 -11   2   2   1 0.98284E+01 0.98284E+01 0.94207E+01 0.94207E+01 0.00000E+00 0.00000E+00 0.00000E+00 0.00000E+00 0.00000E+00 0.00000E+00 0.00000E+00 0.11819E+01 0.11819E+01
 -10   2   2   1 0.18616E+02 0.18616E+02 0.18131E+02-0.18131E+02 0.00000E+00 0.00000E+00 0.00000E+00 0.00000E+00 0.00000E+00 0.00000E+00 0.00000E+00 0.84840E+00 0.84840E+00
  -9   2   2   1 0.31741E+02 0.31741E+02 0.30360E+02 0.30360E+02 0.00000E+00 0.00000E+00 0.00000E+00 0.00000E+00 0.00000E+00 0.00000E+00 0.00000E+00 0.10209E+01 0.10209E+01
  -8   2   2   1 0.46926E+02 0.46926E+02 0.44561E+02-0.44561E+02 0.00000E+00 0.00000E+00 0.00000E+00 0.00000E+00 0.00000E+00 0.00000E+00 0.00000E+00 0.12406E+01 0.12406E+01
  -7   2   2   1 0.58734E+02 0.58734E+02 0.56964E+02 0.56964E+02 0.00000E+00 0.00000E+00 0.00000E+00 0.00000E+00 0.00000E+00 0.00000E+00 0.00000E+00 0.14962E+01 0.14962E+01
  -6   2   2   1 0.78688E+02 0.78688E+02 0.77854E+02-0.77854E+02 0.00000E+00 0.00000E+00 0.00000E+00 0.00000E+00 0.00000E+00 0.00000E+00 0.00000E+00 0.19286E+01 0.19286E+01
  -5   2   2   1 0.95914E+02 0.95914E+02 0.95882E+02 0.95882E+02 0.00000E+00 0.00000E+00 0.00000E+00 0.00000E+00 0.00000E+00 0.00000E+00 0.00000E+00 0.23147E+01 0.23147E+01
  -4   2   2   1 0.10585E+03 0.10585E+03 0.10378E+03-0.10378E+03 0.00000E+00 0.00000E+00 0.00000E+00 0.00000E+00 0.00000E+00 0.00000E+00 0.00000E+00 0.25564E+01 0.25564E+01
  -3   2   2   1 0.90631E+02 0.90631E+02 0.92293E+02 0.92293E+02 0.00000E+00 0.00000E+00 0.00000E+00 0.00000E+00 0.00000E+00 0.00000E+00 0.00000E+00 0.21918E+01 0.21918E+01
  -2   2   2   1 0.40977E+02 0.40977E+02 0.39721E+02-0.39721E+02 0.00000E+00 0.00000E+00 0.00000E+00 0.00000E+00 0.00000E+00 0.00000E+00 0.00000E+00 0.11106E+01 0.11106E+01
  -1   2   2   1 0.47220E+02 0.47220E+02 0.48929E+02-0.48929E+02 0.00000E+00 0.00000E+00 0.00000E+00 0.00000E+00 0.00000E+00 0.00000E+00 0.00000E+00 0.12367E+01 0.12367E+01
   0   2   2   1 0.18560E+02 0.18560E+02 0.18795E+02-0.18795E+02 0.00000E+00 0.00000E+00 0.00000E+00 0.00000E+00 0.00000E+00 0.00000E+00 0.00000E+00 0.74780E+00 0.74780E+00
   1   2   2   1 0.18539E+02 0.18539E+02 0.19208E+02-0.19208E+02 0.00000E+00 0.00000E+00 0.00000E+00 0.00000E+00 0.00000E+00 0.00000E+00 0.00000E+00 0.75148E+00 0.75148E+00
   2   2   2   1 0.32848E+02 0.32848E+02 0.33215E+02 0.33215E+02 0.00000E+00 0.00000E+00 0.00000E+00 0.00000E+00 0.00000E+00 0.00000E+00 0.00000E+00 0.93919E+00 0.93919E+00
   3   2   2   1 0.92281E+01 0.92281E+01 0.84437E+01-0.84437E+01 0.00000E+00 0.00000E+00 0.00000E+00 0.00000E+00 0.00000E+00 0.00000E+00 0.00000E+00 0.10504E+01 0.10504E+01
   4   2   2   1 0.78707E+01 0.78707E+01 0.68634E+01 0.68634E+01 0.00000E+00 0.00000E+00 0.00000E+00 0.00000E+00 0.00000E+00 0.00000E+00 0.00000E+00 0.98467E+00 0.98467E+00
   5   2   2   1 0.17846E+02 0.17846E+02 0.17492E+02 0.17492E+02 0.00000E+00 0.00000E+00 0.00000E+00 0.00000E+00 0.00000E+00 0.00000E+00 0.00000E+00 0.77508E+00 0.77508E+00
   6   2   2   1 0.11585E+02 0.11585E+02 0.12374E+02-0.12374E+02 0.00000E+00 0.00000E+00 0.00000E+00 0.00000E+00 0.00000E+00 0.00000E+00 0.00000E+00 0.10022E+01 0.10022E+01
   7   2   2   1 0.25930E+02 0.25930E+02 0.27827E+02 0.27827E+02 0.00000E+00 0.00000E+00 0.00000E+00 0.00000E+00 0.00000E+00 0.00000E+00 0.00000E+00 0.85649E+00 0.85649E+00
   8   2   2   1 0.15927E+02 0.15927E+02 0.16299E+02-0.16299E+02 0.00000E+00 0.00000E+00 0.00000E+00 0.00000E+00 0.00000E+00 0.00000E+00 0.00000E+00 0.86064E+00 0.86064E+00
   9   2   2   1 0.25870E+02 0.25870E+02 0.26732E+02 0.26732E+02 0.00000E+00 0.00000E+00 0.00000E+00 0.00000E+00 0.00000E+00 0.00000E+00 0.00000E+00 0.85850E+00 0.85850E+00
  10   2   2   1 0.10572E+02 0.10572E+02 0.10446E+02-0.10446E+02 0.00000E+00 0.00000E+00 0.00000E+00 0.00000E+00 0.00000E+00 0.00000E+00 0.00000E+00 0.91745E+00 0.91745E+00
  11   2   2   1 0.13606E+02 0.13606E+02 0.14467E+02 0.14467E+02 0.00000E+00 0.00000E+00 0.00000E+00 0.00000E+00 0.00000E+00 0.00000E+00 0.00000E+00 0.86085E+00 0.86085E+00
  12   2   2   1 0.51573E+01 0.51573E+01 0.47767E+01 0.47767E+01 0.00000E+00 0.00000E+00 0.00000E+00 0.00000E+00 0.00000E+00 0.00000E+00 0.00000E+00 0.18556E+01 0.18556E+01
  13   2   2   1 0.51480E+01 0.51480E+01 0.40968E+01-0.40968E+01 0.00000E+00 0.00000E+00 0.00000E+00 0.00000E+00 0.00000E+00 0.00000E+00 0.00000E+00 0.18556E+01 0.18556E+01
  14   2   2   1 0.22221E+02 0.22221E+02 0.21902E+02 0.21902E+02 0.00000E+00 0.00000E+00 0.00000E+00 0.00000E+00 0.00000E+00 0.00000E+00 0.00000E+00 0.89250E+00 0.89250E+00
  15   2   2   1 0.18021E+02 0.18021E+02 0.17452E+02-0.17452E+02 0.00000E+00 0.00000E+00 0.00000E+00 0.00000E+00 0.00000E+00 0.00000E+00 0.00000E+00 0.97511E+00 0.97511E+00
  16   2   2   1 0.23466E+02 0.23466E+02 0.23469E+02 0.23469E+02 0.00000E+00 0.00000E+00 0.00000E+00 0.00000E+00 0.00000E+00 0.00000E+00 0.00000E+00 0.93007E+00 0.93007E+00
  17   2   2   1 0.11698E+02 0.11698E+02 0.14507E+02-0.14507E+02 0.00000E+00 0.00000E+00 0.00000E+00 0.00000E+00 0.00000E+00 0.00000E+00 0.00000E+00 0.11512E+01 0.11512E+01
  18   2   2   1 0.14877E+02 0.14877E+02 0.12433E+02 0.12433E+02 0.00000E+00 0.00000E+00 0.00000E+00 0.00000E+00 0.00000E+00 0.00000E+00 0.00000E+00 0.12975E+01 0.12975E+01
  19   2   2   1 0.55699E+02 0.55699E+02 0.50217E+02-0.50217E+02 0.00000E+00 0.00000E+00 0.00000E+00 0.00000E+00 0.00000E+00 0.00000E+00 0.00000E+00 0.17162E+01 0.17162E+01
  20   2   2   1 0.45482E+02 0.45482E+02 0.44019E+02-0.44019E+02 0.00000E+00 0.00000E+00 0.00000E+00 0.00000E+00 0.00000E+00 0.00000E+00 0.00000E+00 0.14699E+01 0.14699E+01
  21   2   2   1 0.83436E+01 0.83436E+01 0.77947E+01 0.77947E+01 0.00000E+00 0.00000E+00 0.00000E+00 0.00000E+00 0.00000E+00 0.00000E+00 0.00000E+00 0.18527E+01 0.18527E+01
  22   2   2   1 0.24871E+02 0.24871E+02 0.23469E+02 0.23469E+02 0.00000E+00 0.00000E+00 0.00000E+00 0.00000E+00 0.00000E+00 0.00000E+00 0.00000E+00 0.12625E+01 0.12625E+01
  23   2   2   1 0.16050E+02 0.16050E+02 0.16893E+02-0.16893E+02 0.00000E+00 0.00000E+00 0.00000E+00 0.00000E+00 0.00000E+00 0.00000E+00 0.00000E+00 0.13288E+01 0.13288E+01
  24   2   2   1 0.18920E+02 0.18920E+02 0.19534E+02 0.19534E+02 0.00000E+00 0.00000E+00 0.00000E+00 0.00000E+00 0.00000E+00 0.00000E+00 0.00000E+00 0.12360E+01 0.12360E+01
  25   2   2   1 0.10763E+02 0.10763E+02 0.94251E+01-0.94251E+01 0.00000E+00 0.00000E+00 0.00000E+00 0.00000E+00 0.00000E+00 0.00000E+00 0.00000E+00 0.16164E+01 0.16164E+01
  26   2   2   1 0.90192E+01 0.90192E+01 0.53503E+01 0.53503E+01 0.00000E+00 0.00000E+00 0.00000E+00 0.00000E+00 0.00000E+00 0.00000E+00 0.00000E+00 0.17159E+01 0.17159E+01
  27   2   2   1 0.44827E-01 0.44827E-01 0.14088E+01 0.14088E+01 0.00000E+00 0.00000E+00 0.00000E+00 0.00000E+00 0.00000E+00 0.00000E+00 0.00000E+00 0.20126E+02 0.20126E+02
  28   2   2   1 0.28036E+01 0.28036E+01 0.59146E+00 0.59146E+00 0.00000E+00 0.00000E+00 0.00000E+00 0.00000E+00 0.00000E+00 0.00000E+00 0.00000E+00 0.55445E+01 0.55445E+01
  29   2   2   1 0.83013E+01 0.83013E+01 0.29481E+01 0.29481E+01 0.00000E+00 0.00000E+00 0.00000E+00 0.00000E+00 0.00000E+00 0.00000E+00 0.00000E+00 0.25461E+01 0.25461E+01
  30   2   2   1 0.92581E-02 0.92581E-02 0.33119E+01 0.33119E+01 0.00000E+00 0.00000E+00 0.00000E+00 0.00000E+00 0.00000E+00 0.00000E+00 0.00000E+00 0.16703E+02 0.16703E+02
  31   2   2   1 0.45060E-02 0.45060E-02 0.21792E+01-0.21792E+01 0.00000E+00 0.00000E+00 0.00000E+00 0.00000E+00 0.00000E+00 0.00000E+00 0.00000E+00 0.27316E+02 0.27316E+02
  32   2   2   1 0.70528E+01 0.70528E+01 0.61768E+01 0.61768E+01 0.00000E+00 0.00000E+00 0.00000E+00 0.00000E+00 0.00000E+00 0.00000E+00 0.00000E+00 0.21790E+01 0.21790E+01
  33   2   2   1 0.91722E+01 0.91722E+01 0.51658E+01-0.51658E+01 0.00000E+00 0.00000E+00 0.00000E+00 0.00000E+00 0.00000E+00 0.00000E+00 0.00000E+00 0.16766E+01 0.16766E+01
  34   2   2   1 0.85062E+01 0.85062E+01 0.76087E+01 0.76087E+01 0.00000E+00 0.00000E+00 0.00000E+00 0.00000E+00 0.00000E+00 0.00000E+00 0.00000E+00 0.18035E+01 0.18035E+01
  35   2   2   1 0.43377E+01 0.43377E+01 0.46213E+01-0.46213E+01 0.00000E+00 0.00000E+00 0.00000E+00 0.00000E+00 0.00000E+00 0.00000E+00 0.00000E+00 0.30729E+01 0.30729E+01
  36   2   2   1 0.47567E+01 0.47567E+01 0.27906E+01 0.27906E+01 0.00000E+00 0.00000E+00 0.00000E+00 0.00000E+00 0.00000E+00 0.00000E+00 0.00000E+00 0.28051E+01 0.28051E+01
  37   2   2   1 0.54933E-01 0.54933E-01 0.60667E+00 0.60667E+00 0.00000E+00 0.00000E+00 0.00000E+00 0.00000E+00 0.00000E+00 0.00000E+00 0.00000E+00 0.20919E+02 0.20919E+02
  38   2   2   1 0.55498E-01 0.55498E-01 0.16904E+01 0.16904E+01 0.00000E+00 0.00000E+00 0.00000E+00 0.00000E+00 0.00000E+00 0.00000E+00 0.00000E+00 0.22561E+02 0.22561E+02
  39   2   2   1 0.56836E-01 0.56836E-01 0.46782E+01-0.46782E+01 0.00000E+00 0.00000E+00 0.00000E+00 0.00000E+00 0.00000E+00 0.00000E+00 0.00000E+00 0.22960E+02 0.22960E+02
  40   2   2   1 0.16819E+02 0.16819E+02 0.18606E+02 0.18606E+02 0.00000E+00 0.00000E+00 0.00000E+00 0.00000E+00 0.00000E+00 0.00000E+00 0.00000E+00 0.13796E+01 0.13796E+01
  41   2   2   1 0.70351E+01 0.70351E+01 0.10156E+02-0.10156E+02 0.00000E+00 0.00000E+00 0.00000E+00 0.00000E+00 0.00000E+00 0.00000E+00 0.00000E+00 0.24511E+01 0.24511E+01
  42   2   2   1 0.61893E+01 0.61893E+01 0.24714E+01 0.24714E+01 0.00000E+00 0.00000E+00 0.00000E+00 0.00000E+00 0.00000E+00 0.00000E+00 0.00000E+00 0.27942E+01 0.27942E+01
  43   2   2   1 0.70586E+01 0.70586E+01 0.68746E+01-0.68746E+01 0.00000E+00 0.00000E+00 0.00000E+00 0.00000E+00 0.00000E+00 0.00000E+00 0.00000E+00 0.27232E+01 0.27232E+01
  44   2   2   1 0.75967E+01 0.75967E+01 0.77647E+00-0.77647E+00 0.00000E+00 0.00000E+00 0.00000E+00 0.00000E+00 0.00000E+00 0.00000E+00 0.00000E+00 0.25354E+01 0.25354E+01
  45   2   2   1 0.61921E+01 0.61921E+01 0.22353E+01 0.22353E+01 0.00000E+00 0.00000E+00 0.00000E+00 0.00000E+00 0.00000E+00 0.00000E+00 0.00000E+00 0.24839E+01 0.24839E+01
  46   2   2   1 0.55243E+01 0.55243E+01 0.58319E+01-0.58319E+01 0.00000E+00 0.00000E+00 0.00000E+00 0.00000E+00 0.00000E+00 0.00000E+00 0.00000E+00 0.31237E+01 0.31237E+01
  47   2   2   1 0.29220E-01 0.29220E-01 0.37452E+01 0.37452E+01 0.00000E+00 0.00000E+00 0.00000E+00 0.00000E+00 0.00000E+00 0.00000E+00 0.00000E+00 0.27219E+02 0.27219E+02
  48   2   2   1 0.51679E+01 0.51679E+01 0.43435E+01-0.43435E+01 0.00000E+00 0.00000E+00 0.00000E+00 0.00000E+00 0.00000E+00 0.00000E+00 0.00000E+00 0.44521E+01 0.44521E+01
  49   2   2   1 0.22512E-01 0.22512E-01 0.16507E+01 0.16507E+01 0.00000E+00 0.00000E+00 0.00000E+00 0.00000E+00 0.00000E+00 0.00000E+00 0.00000E+00 0.26005E+02 0.26005E+02
  50   2   2   1 0.19331E-01 0.19331E-01 0.12404E+01-0.12404E+01 0.00000E+00 0.00000E+00 0.00000E+00 0.00000E+00 0.00000E+00 0.00000E+00 0.00000E+00 0.26702E+02 0.26702E+02
  51   2   2   1 0.12856E-01 0.12856E-01 0.16547E+00-0.16547E+00 0.00000E+00 0.00000E+00 0.00000E+00 0.00000E+00 0.00000E+00 0.00000E+00 0.00000E+00 0.32146E+02 0.32146E+02
 -52   3   2   1 0.12067E+02 0.12067E+02 0.47062E+01 0.47062E+01 0.00000E+00 0.00000E+00 0.00000E+00 0.00000E+00 0.00000E+00 0.00000E+00 0.00000E+00 0.44599E+01 0.44599E+01
 -51   3   2   1 0.38935E+01 0.38935E+01 0.42092E+01-0.42092E+01 0.00000E+00 0.00000E+00 0.00000E+00 0.00000E+00 0.00000E+00 0.00000E+00 0.00000E+00 0.93246E+01 0.93246E+01
 -50   3   2   1 0.47760E+01 0.47760E+01 0.54237E+01 0.54237E+01 0.00000E+00 0.00000E+00 0.00000E+00 0.00000E+00 0.00000E+00 0.00000E+00 0.00000E+00 0.64115E+01 0.64115E+01
 -49   3   2   1 0.24578E-01 0.24578E-01 0.23516E+01-0.23516E+01 0.00000E+00 0.00000E+00 0.00000E+00 0.00000E+00 0.00000E+00 0.00000E+00 0.00000E+00 0.27815E+02 0.27815E+02
 -48   3   2   1 0.13496E-01 0.13496E-01 0.96991E+00 0.96991E+00 0.00000E+00 0.00000E+00 0.00000E+00 0.00000E+00 0.00000E+00 0.00000E+00 0.00000E+00 0.25407E+02 0.25407E+02
 -47   3   2   1 0.54222E-02 0.54222E-02 0.30900E+01 0.30900E+01 0.00000E+00 0.00000E+00 0.00000E+00 0.00000E+00 0.00000E+00 0.00000E+00 0.00000E+00 0.32416E+02 0.32416E+02
 -46   3   2   1 0.71669E-02 0.71669E-02 0.16089E+01-0.16089E+01 0.00000E+00 0.00000E+00 0.00000E+00 0.00000E+00 0.00000E+00 0.00000E+00 0.00000E+00 0.31452E+02 0.31452E+02
 -45   3   2   1 0.43680E+01 0.43680E+01 0.61114E+01 0.61114E+01 0.00000E+00 0.00000E+00 0.00000E+00 0.00000E+00 0.00000E+00 0.00000E+00 0.00000E+00 0.48287E+01 0.48287E+01
 -44   3   2   1 0.87699E+01 0.87699E+01 0.29925E+00-0.29925E+00 0.00000E+00 0.00000E+00 0.00000E+00 0.00000E+00 0.00000E+00 0.00000E+00 0.00000E+00 0.28531E+01 0.28531E+01
 -43   3   2   1 0.61860E+01 0.61860E+01 0.12193E+02-0.12193E+02 0.00000E+00 0.00000E+00 0.00000E+00 0.00000E+00 0.00000E+00 0.00000E+00 0.00000E+00 0.34149E+01 0.34149E+01
 -42   3   2   1 0.72953E+01 0.72953E+01 0.15205E+02-0.15205E+02 0.00000E+00 0.00000E+00 0.00000E+00 0.00000E+00 0.00000E+00 0.00000E+00 0.00000E+00 0.36733E+01 0.36733E+01
 -41   3   2   1 0.27464E+01 0.27464E+01 0.66815E+01 0.66815E+01 0.00000E+00 0.00000E+00 0.00000E+00 0.00000E+00 0.00000E+00 0.00000E+00 0.00000E+00 0.83286E+01 0.83286E+01
 -40   3   2   1 0.12564E-01 0.12564E-01 0.23047E+01 0.23047E+01 0.00000E+00 0.00000E+00 0.00000E+00 0.00000E+00 0.00000E+00 0.00000E+00 0.00000E+00 0.19585E+02 0.19585E+02
 -39   3   2   1 0.14870E-01 0.14870E-01 0.21492E+01-0.21492E+01 0.00000E+00 0.00000E+00 0.00000E+00 0.00000E+00 0.00000E+00 0.00000E+00 0.00000E+00 0.21741E+02 0.21741E+02
 -38   3   2   1 0.12589E-01 0.12589E-01 0.26299E+01 0.26299E+01 0.00000E+00 0.00000E+00 0.00000E+00 0.00000E+00 0.00000E+00 0.00000E+00 0.00000E+00 0.18725E+02 0.18725E+02
 -37   3   2   1 0.10761E+02 0.10761E+02 0.21065E+01-0.21065E+01 0.00000E+00 0.00000E+00 0.00000E+00 0.00000E+00 0.00000E+00 0.00000E+00 0.00000E+00 0.23321E+01 0.23321E+01
 -36   3   2   1 0.20557E-01 0.20557E-01 0.18556E+01-0.18556E+01 0.00000E+00 0.00000E+00 0.00000E+00 0.00000E+00 0.00000E+00 0.00000E+00 0.00000E+00 0.26603E+02 0.26603E+02
 -35   3   2   1 0.12128E-01 0.12128E-01 0.53481E+00-0.53481E+00 0.00000E+00 0.00000E+00 0.00000E+00 0.00000E+00 0.00000E+00 0.00000E+00 0.00000E+00 0.24942E+02 0.24942E+02
 -34   3   2   1 0.83183E+01 0.83183E+01 0.26428E+01-0.26428E+01 0.00000E+00 0.00000E+00 0.00000E+00 0.00000E+00 0.00000E+00 0.00000E+00 0.00000E+00 0.25462E+01 0.25462E+01
 -33   3   2   1 0.55463E+01 0.55463E+01 0.21941E+01-0.21941E+01 0.00000E+00 0.00000E+00 0.00000E+00 0.00000E+00 0.00000E+00 0.00000E+00 0.00000E+00 0.41647E+01 0.41647E+01
 -32   3   2   1 0.86366E-02 0.86366E-02 0.26542E+01-0.26542E+01 0.00000E+00 0.00000E+00 0.00000E+00 0.00000E+00 0.00000E+00 0.00000E+00 0.00000E+00 0.18678E+02 0.18678E+02
 -31   3   2   1 0.61731E+01 0.61731E+01 0.72988E+01-0.72988E+01 0.00000E+00 0.00000E+00 0.00000E+00 0.00000E+00 0.00000E+00 0.00000E+00 0.00000E+00 0.34148E+01 0.34148E+01
 -30   3   2   1 0.41085E-01 0.41085E-01 0.16074E+01 0.16074E+01 0.00000E+00 0.00000E+00 0.00000E+00 0.00000E+00 0.00000E+00 0.00000E+00 0.00000E+00 0.27708E+02 0.27708E+02
 -29   3   2   1 0.70240E+01 0.70240E+01 0.85919E+01-0.85919E+01 0.00000E+00 0.00000E+00 0.00000E+00 0.00000E+00 0.00000E+00 0.00000E+00 0.00000E+00 0.43562E+01 0.43562E+01
 -28   3   2   1 0.43349E+01 0.43349E+01 0.67637E+01 0.67637E+01 0.00000E+00 0.00000E+00 0.00000E+00 0.00000E+00 0.00000E+00 0.00000E+00 0.00000E+00 0.65844E+01 0.65844E+01
 -27   3   2   1 0.11544E+02 0.11544E+02 0.14016E+02-0.14016E+02 0.00000E+00 0.00000E+00 0.00000E+00 0.00000E+00 0.00000E+00 0.00000E+00 0.00000E+00 0.24914E+01 0.24914E+01
 -26   3   2   1 0.33467E+01 0.33467E+01 0.81855E+01 0.81855E+01 0.00000E+00 0.00000E+00 0.00000E+00 0.00000E+00 0.00000E+00 0.00000E+00 0.00000E+00 0.73668E+01 0.73668E+01
 -25   3   2   1 0.10521E+02 0.10521E+02 0.10137E+02-0.10137E+02 0.00000E+00 0.00000E+00 0.00000E+00 0.00000E+00 0.00000E+00 0.00000E+00 0.00000E+00 0.23718E+01 0.23718E+01
 -24   3   2   1 0.24825E-01 0.24825E-01 0.52730E+00 0.52730E+00 0.00000E+00 0.00000E+00 0.00000E+00 0.00000E+00 0.00000E+00 0.00000E+00 0.00000E+00 0.23525E+02 0.23525E+02
 -23   3   2   1 0.27673E+01 0.27673E+01 0.20955E+01-0.20955E+01 0.00000E+00 0.00000E+00 0.00000E+00 0.00000E+00 0.00000E+00 0.00000E+00 0.00000E+00 0.69406E+01 0.69406E+01
 -22   3   2   1 0.76039E+01 0.76039E+01 0.56212E+01 0.56212E+01 0.00000E+00 0.00000E+00 0.00000E+00 0.00000E+00 0.00000E+00 0.00000E+00 0.00000E+00 0.22822E+01 0.22822E+01
 -21   3   2   1 0.18255E+02 0.18255E+02 0.20693E+02 0.20693E+02 0.00000E+00 0.00000E+00 0.00000E+00 0.00000E+00 0.00000E+00 0.00000E+00 0.00000E+00 0.10681E+01 0.10681E+01
 -20   3   2   1 0.19159E+02 0.19159E+02 0.23032E+02-0.23032E+02 0.00000E+00 0.00000E+00 0.00000E+00 0.00000E+00 0.00000E+00 0.00000E+00 0.00000E+00 0.23121E+01 0.23121E+01
 -19   3   2   1 0.21424E+02 0.21424E+02 0.22268E+02 0.22268E+02 0.00000E+00 0.00000E+00 0.00000E+00 0.00000E+00 0.00000E+00 0.00000E+00 0.00000E+00 0.10088E+01 0.10088E+01
 -18   3   2   1 0.19836E+02 0.19836E+02 0.20401E+02-0.20401E+02 0.00000E+00 0.00000E+00 0.00000E+00 0.00000E+00 0.00000E+00 0.00000E+00 0.00000E+00 0.10823E+01 0.10823E+01
 -17   3   2   1 0.19146E+02 0.19146E+02 0.19038E+02 0.19038E+02 0.00000E+00 0.00000E+00 0.00000E+00 0.00000E+00 0.00000E+00 0.00000E+00 0.00000E+00 0.10201E+01 0.10201E+01
 -16   3   2   1 0.14862E+02 0.14862E+02 0.16296E+02-0.16296E+02 0.00000E+00 0.00000E+00 0.00000E+00 0.00000E+00 0.00000E+00 0.00000E+00 0.00000E+00 0.10418E+01 0.10418E+01
 -15   3   2   1 0.19442E+02 0.19442E+02 0.18485E+02 0.18485E+02 0.00000E+00 0.00000E+00 0.00000E+00 0.00000E+00 0.00000E+00 0.00000E+00 0.00000E+00 0.90906E+00 0.90906E+00
 -14   3   2   1 0.16335E+02 0.16335E+02 0.17405E+02-0.17405E+02 0.00000E+00 0.00000E+00 0.00000E+00 0.00000E+00 0.00000E+00 0.00000E+00 0.00000E+00 0.11846E+01 0.11846E+01
 -13   3   2   1 0.23381E+02 0.23381E+02 0.22713E+02 0.22713E+02 0.00000E+00 0.00000E+00 0.00000E+00 0.00000E+00 0.00000E+00 0.00000E+00 0.00000E+00 0.93290E+00 0.93290E+00
 -12   3   2   1 0.20779E+02 0.20779E+02 0.20958E+02-0.20958E+02 0.00000E+00 0.00000E+00 0.00000E+00 0.00000E+00 0.00000E+00 0.00000E+00 0.00000E+00 0.94664E+00 0.94664E+00
 -11   3   2   1 0.33618E+02 0.33618E+02 0.31601E+02 0.31601E+02 0.00000E+00 0.00000E+00 0.00000E+00 0.00000E+00 0.00000E+00 0.00000E+00 0.00000E+00 0.92114E+00 0.92114E+00
 -10   3   2   1 0.24517E+02 0.24517E+02 0.24505E+02-0.24505E+02 0.00000E+00 0.00000E+00 0.00000E+00 0.00000E+00 0.00000E+00 0.00000E+00 0.00000E+00 0.82106E+00 0.82106E+00
  -9   3   2   1 0.34146E+02 0.34146E+02 0.33275E+02 0.33275E+02 0.00000E+00 0.00000E+00 0.00000E+00 0.00000E+00 0.00000E+00 0.00000E+00 0.00000E+00 0.91116E+00 0.91116E+00
  -8   3   2   1 0.16147E+02 0.16147E+02 0.16137E+02-0.16137E+02 0.00000E+00 0.00000E+00 0.00000E+00 0.00000E+00 0.00000E+00 0.00000E+00 0.00000E+00 0.73229E+00 0.73229E+00
  -7   3   2   1 0.20655E+02 0.20655E+02 0.20309E+02 0.20309E+02 0.00000E+00 0.00000E+00 0.00000E+00 0.00000E+00 0.00000E+00 0.00000E+00 0.00000E+00 0.68416E+00 0.68416E+00
  -6   3   2   1 0.34718E-01 0.34718E-01 0.15807E+00 0.15807E+00 0.00000E+00 0.00000E+00 0.00000E+00 0.00000E+00 0.00000E+00 0.00000E+00 0.00000E+00 0.13399E+02 0.13399E+02
  -5   3   2   1 0.19146E+01 0.19146E+01 0.12993E+01-0.12993E+01 0.00000E+00 0.00000E+00 0.00000E+00 0.00000E+00 0.00000E+00 0.00000E+00 0.00000E+00 0.39242E+01 0.39242E+01
  -4   3   2   1 0.26884E+02 0.26884E+02 0.25546E+02 0.25546E+02 0.00000E+00 0.00000E+00 0.00000E+00 0.00000E+00 0.00000E+00 0.00000E+00 0.00000E+00 0.83044E+00 0.83044E+00
  -3   3   2   1 0.27363E+02 0.27363E+02 0.24501E+02-0.24501E+02 0.00000E+00 0.00000E+00 0.00000E+00 0.00000E+00 0.00000E+00 0.00000E+00 0.00000E+00 0.88507E+00 0.88507E+00
  -2   3   2   1 0.50915E+02 0.50915E+02 0.46028E+02 0.46028E+02 0.00000E+00 0.00000E+00 0.00000E+00 0.00000E+00 0.00000E+00 0.00000E+00 0.00000E+00 0.13108E+01 0.13108E+01
  -1   3   2   1 0.49147E+02 0.49147E+02 0.45292E+02-0.45292E+02 0.00000E+00 0.00000E+00 0.00000E+00 0.00000E+00 0.00000E+00 0.00000E+00 0.00000E+00 0.12717E+01 0.12717E+01
   0   3   2   1 0.63490E+02 0.63490E+02 0.60867E+02 0.60867E+02 0.00000E+00 0.00000E+00 0.00000E+00 0.00000E+00 0.00000E+00 0.00000E+00 0.00000E+00 0.15860E+01 0.15860E+01
   1   3   2   1 0.52813E+02 0.52813E+02 0.51064E+02-0.51064E+02 0.00000E+00 0.00000E+00 0.00000E+00 0.00000E+00 0.00000E+00 0.00000E+00 0.00000E+00 0.13455E+01 0.13455E+01
   2   3   2   1 0.58226E+02 0.58226E+02 0.55704E+02 0.55704E+02 0.00000E+00 0.00000E+00 0.00000E+00 0.00000E+00 0.00000E+00 0.00000E+00 0.00000E+00 0.14740E+01 0.14740E+01
   3   3   2   1 0.41874E+02 0.41874E+02 0.39345E+02-0.39345E+02 0.00000E+00 0.00000E+00 0.00000E+00 0.00000E+00 0.00000E+00 0.00000E+00 0.00000E+00 0.11364E+01 0.11364E+01
   4   3   2   1 0.37803E+02 0.37803E+02 0.35232E+02 0.35232E+02 0.00000E+00 0.00000E+00 0.00000E+00 0.00000E+00 0.00000E+00 0.00000E+00 0.00000E+00 0.10384E+01 0.10384E+01
   5   3   2   1 0.17660E+02 0.17660E+02 0.17272E+02-0.17272E+02 0.00000E+00 0.00000E+00 0.00000E+00 0.00000E+00 0.00000E+00 0.00000E+00 0.00000E+00 0.78360E+00 0.78360E+00
   6   3   2   1 0.10776E+02 0.10776E+02 0.95911E+01 0.95911E+01 0.00000E+00 0.00000E+00 0.00000E+00 0.00000E+00 0.00000E+00 0.00000E+00 0.00000E+00 0.90244E+00 0.90244E+00
   7   3   2   1 0.54944E+01 0.54944E+01 0.66217E+01 0.66217E+01 0.00000E+00 0.00000E+00 0.00000E+00 0.00000E+00 0.00000E+00 0.00000E+00 0.00000E+00 0.13892E+01 0.13892E+01
   8   3   2   1 0.81107E-01 0.81107E-01 0.76920E+01-0.76920E+01 0.00000E+00 0.00000E+00 0.00000E+00 0.00000E+00 0.00000E+00 0.00000E+00 0.00000E+00 0.15531E+02 0.15531E+02
   9   3   2   1 0.77911E+01 0.77911E+01 0.96202E+01 0.96202E+01 0.00000E+00 0.00000E+00 0.00000E+00 0.00000E+00 0.00000E+00 0.00000E+00 0.00000E+00 0.12294E+01 0.12294E+01
  10   3   2   1 0.57919E-01 0.57919E-01 0.59179E+01-0.59179E+01 0.00000E+00 0.00000E+00 0.00000E+00 0.00000E+00 0.00000E+00 0.00000E+00 0.00000E+00 0.15511E+02 0.15511E+02
  11   3   2   1 0.33791E+01 0.33791E+01 0.19196E+01 0.19196E+01 0.00000E+00 0.00000E+00 0.00000E+00 0.00000E+00 0.00000E+00 0.00000E+00 0.00000E+00 0.22669E+01 0.22669E+01
  12   3   2   1 0.27719E+01 0.27719E+01 0.41502E+01 0.41502E+01 0.00000E+00 0.00000E+00 0.00000E+00 0.00000E+00 0.00000E+00 0.00000E+00 0.00000E+00 0.34704E+01 0.34704E+01
  13   3   2   1 0.91721E+01 0.91721E+01 0.10428E+02-0.10428E+02 0.00000E+00 0.00000E+00 0.00000E+00 0.00000E+00 0.00000E+00 0.00000E+00 0.00000E+00 0.12590E+01 0.12590E+01
  14   3   2   1 0.11891E+02 0.11891E+02 0.12846E+02 0.12846E+02 0.00000E+00 0.00000E+00 0.00000E+00 0.00000E+00 0.00000E+00 0.00000E+00 0.00000E+00 0.11358E+01 0.11358E+01
  15   3   2   1 0.15999E+02 0.15999E+02 0.16181E+02-0.16181E+02 0.00000E+00 0.00000E+00 0.00000E+00 0.00000E+00 0.00000E+00 0.00000E+00 0.00000E+00 0.97268E+00 0.97268E+00
  16   3   2   1 0.13673E+02 0.13673E+02 0.14198E+02 0.14198E+02 0.00000E+00 0.00000E+00 0.00000E+00 0.00000E+00 0.00000E+00 0.00000E+00 0.00000E+00 0.11301E+01 0.11301E+01
  17   3   2   1 0.10682E+02 0.10682E+02 0.12098E+02-0.12098E+02 0.00000E+00 0.00000E+00 0.00000E+00 0.00000E+00 0.00000E+00 0.00000E+00 0.00000E+00 0.12590E+01 0.12590E+01
  18   3   2   1 0.72888E+01 0.72888E+01 0.76128E+01 0.76128E+01 0.00000E+00 0.00000E+00 0.00000E+00 0.00000E+00 0.00000E+00 0.00000E+00 0.00000E+00 0.15757E+01 0.15757E+01
  19   3   2   1 0.10596E+02 0.10596E+02 0.99929E+01 0.99929E+01 0.00000E+00 0.00000E+00 0.00000E+00 0.00000E+00 0.00000E+00 0.00000E+00 0.00000E+00 0.10987E+01 0.10987E+01
  20   3   2   1 0.19789E+01 0.19789E+01 0.70293E+01-0.70293E+01 0.00000E+00 0.00000E+00 0.00000E+00 0.00000E+00 0.00000E+00 0.00000E+00 0.00000E+00 0.58891E+01 0.58891E+01
  21   3   2   1 0.12826E+02 0.12826E+02 0.11922E+02-0.11922E+02 0.00000E+00 0.00000E+00 0.00000E+00 0.00000E+00 0.00000E+00 0.00000E+00 0.00000E+00 0.10557E+01 0.10557E+01
  22   3   2   1 0.62169E+01 0.62169E+01 0.60900E+01-0.60900E+01 0.00000E+00 0.00000E+00 0.00000E+00 0.00000E+00 0.00000E+00 0.00000E+00 0.00000E+00 0.18634E+01 0.18634E+01
  23   3   2   1 0.51671E+01 0.51671E+01 0.48370E+01-0.48370E+01 0.00000E+00 0.00000E+00 0.00000E+00 0.00000E+00 0.00000E+00 0.00000E+00 0.00000E+00 0.22265E+01 0.22265E+01
  24   3   2   1 0.19463E+01 0.19463E+01 0.23209E+00 0.23209E+00 0.00000E+00 0.00000E+00 0.00000E+00 0.00000E+00 0.00000E+00 0.00000E+00 0.00000E+00 0.58776E+01 0.58776E+01
  25   3   2   1 0.12686E+02 0.12686E+02 0.11079E+02-0.11079E+02 0.00000E+00 0.00000E+00 0.00000E+00 0.00000E+00 0.00000E+00 0.00000E+00 0.00000E+00 0.12183E+01 0.12183E+01
  26   3   2   1 0.89661E+01 0.89661E+01 0.78650E+01 0.78650E+01 0.00000E+00 0.00000E+00 0.00000E+00 0.00000E+00 0.00000E+00 0.00000E+00 0.00000E+00 0.15020E+01 0.15020E+01
  27   3   2   1 0.18682E+02 0.18682E+02 0.16061E+02-0.16061E+02 0.00000E+00 0.00000E+00 0.00000E+00 0.00000E+00 0.00000E+00 0.00000E+00 0.00000E+00 0.11472E+01 0.11472E+01
  28   3   2   1 0.11071E+02 0.11071E+02 0.11864E+02 0.11864E+02 0.00000E+00 0.00000E+00 0.00000E+00 0.00000E+00 0.00000E+00 0.00000E+00 0.00000E+00 0.15656E+01 0.15656E+01
  29   3   2   1 0.13985E+02 0.13985E+02 0.15083E+02-0.15083E+02 0.00000E+00 0.00000E+00 0.00000E+00 0.00000E+00 0.00000E+00 0.00000E+00 0.00000E+00 0.13816E+01 0.13816E+01
  30   3   2   1 0.78413E+01 0.78413E+01 0.68596E+01 0.68596E+01 0.00000E+00 0.00000E+00 0.00000E+00 0.00000E+00 0.00000E+00 0.00000E+00 0.00000E+00 0.17195E+01 0.17195E+01
  31   3   2   1 0.87744E+01 0.87744E+01 0.78211E+01-0.78211E+01 0.00000E+00 0.00000E+00 0.00000E+00 0.00000E+00 0.00000E+00 0.00000E+00 0.00000E+00 0.15389E+01 0.15389E+01
  32   3   2   1 0.24744E-01 0.24744E-01 0.10105E+01 0.10105E+01 0.00000E+00 0.00000E+00 0.00000E+00 0.00000E+00 0.00000E+00 0.00000E+00 0.00000E+00 0.19092E+02 0.19092E+02
  33   3   2   1 0.28007E+01 0.28007E+01 0.36102E+00-0.36102E+00 0.00000E+00 0.00000E+00 0.00000E+00 0.00000E+00 0.00000E+00 0.00000E+00 0.00000E+00 0.55321E+01 0.55321E+01
  34   3   2   1 0.64729E+01 0.64729E+01 0.33207E+01-0.33207E+01 0.00000E+00 0.00000E+00 0.00000E+00 0.00000E+00 0.00000E+00 0.00000E+00 0.00000E+00 0.26642E+01 0.26642E+01
  35   3   2   1 0.80475E+01 0.80475E+01 0.60287E+01 0.60287E+01 0.00000E+00 0.00000E+00 0.00000E+00 0.00000E+00 0.00000E+00 0.00000E+00 0.00000E+00 0.21440E+01 0.21440E+01
  36   3   2   1 0.11730E+02 0.11730E+02 0.77307E+01-0.77307E+01 0.00000E+00 0.00000E+00 0.00000E+00 0.00000E+00 0.00000E+00 0.00000E+00 0.00000E+00 0.16401E+01 0.16401E+01
  37   3   2   1 0.10875E+02 0.10875E+02 0.11536E+02 0.11536E+02 0.00000E+00 0.00000E+00 0.00000E+00 0.00000E+00 0.00000E+00 0.00000E+00 0.00000E+00 0.17663E+01 0.17663E+01
  38   3   2   1 0.14239E+02 0.14239E+02 0.12485E+02-0.12485E+02 0.00000E+00 0.00000E+00 0.00000E+00 0.00000E+00 0.00000E+00 0.00000E+00 0.00000E+00 0.14899E+01 0.14899E+01
  39   3   2   1 0.20516E+02 0.20516E+02 0.22812E+02 0.22812E+02 0.00000E+00 0.00000E+00 0.00000E+00 0.00000E+00 0.00000E+00 0.00000E+00 0.00000E+00 0.12339E+01 0.12339E+01
  40   3   2   1 0.17496E+02 0.17496E+02 0.20298E+02-0.20298E+02 0.00000E+00 0.00000E+00 0.00000E+00 0.00000E+00 0.00000E+00 0.00000E+00 0.00000E+00 0.13285E+01 0.13285E+01
  41   3   2   1 0.33895E+01 0.33895E+01 0.60787E+01-0.60787E+01 0.00000E+00 0.00000E+00 0.00000E+00 0.00000E+00 0.00000E+00 0.00000E+00 0.00000E+00 0.45337E+01 0.45337E+01
  42   3   2   1 0.22241E-01 0.22241E-01 0.80368E+01-0.80368E+01 0.00000E+00 0.00000E+00 0.00000E+00 0.00000E+00 0.00000E+00 0.00000E+00 0.00000E+00 0.27095E+02 0.27095E+02
  43   3   2   1 0.51685E+01 0.51685E+01 0.10320E+02 0.10320E+02 0.00000E+00 0.00000E+00 0.00000E+00 0.00000E+00 0.00000E+00 0.00000E+00 0.00000E+00 0.33393E+01 0.33393E+01
  44   3   2   1 0.58856E+01 0.58856E+01 0.26722E+01-0.26722E+01 0.00000E+00 0.00000E+00 0.00000E+00 0.00000E+00 0.00000E+00 0.00000E+00 0.00000E+00 0.29452E+01 0.29452E+01
  45   3   2   1 0.27706E+01 0.27706E+01 0.35379E+01 0.35379E+01 0.00000E+00 0.00000E+00 0.00000E+00 0.00000E+00 0.00000E+00 0.00000E+00 0.00000E+00 0.62465E+01 0.62465E+01
  46   3   2   1 0.61960E+01 0.61960E+01 0.30615E+01 0.30615E+01 0.00000E+00 0.00000E+00 0.00000E+00 0.00000E+00 0.00000E+00 0.00000E+00 0.00000E+00 0.27942E+01 0.27942E+01
  47   3   2   1 0.65808E-02 0.65808E-02 0.78864E+00-0.78864E+00 0.00000E+00 0.00000E+00 0.00000E+00 0.00000E+00 0.00000E+00 0.00000E+00 0.00000E+00 0.26992E+02 0.26992E+02
  48   3   2   1 0.75903E+01 0.75903E+01 0.35948E+01 0.35948E+01 0.00000E+00 0.00000E+00 0.00000E+00 0.00000E+00 0.00000E+00 0.00000E+00 0.00000E+00 0.32955E+01 0.32955E+01
  49   3   2   1 0.51007E-02 0.51007E-02 0.66271E+00-0.66271E+00 0.00000E+00 0.00000E+00 0.00000E+00 0.00000E+00 0.00000E+00 0.00000E+00 0.00000E+00 0.34976E+02 0.34976E+02
 -52   4   2   1 0.70475E+01 0.70475E+01 0.52888E+01-0.52888E+01 0.00000E+00 0.00000E+00 0.00000E+00 0.00000E+00 0.00000E+00 0.00000E+00 0.00000E+00 0.57172E+01 0.57172E+01
 -51   4   2   1 0.27394E+01 0.27394E+01 0.40371E+01 0.40371E+01 0.00000E+00 0.00000E+00 0.00000E+00 0.00000E+00 0.00000E+00 0.00000E+00 0.00000E+00 0.13881E+02 0.13881E+02
 -50   4   2   1 0.78001E+01 0.78001E+01 0.68255E+01-0.68255E+01 0.00000E+00 0.00000E+00 0.00000E+00 0.00000E+00 0.00000E+00 0.00000E+00 0.00000E+00 0.44176E+01 0.44176E+01
 -49   4   2   1 0.38810E+01 0.38810E+01 0.25340E+01 0.25340E+01 0.00000E+00 0.00000E+00 0.00000E+00 0.00000E+00 0.00000E+00 0.00000E+00 0.00000E+00 0.78518E+01 0.78518E+01
 -48   4   2   1 0.59888E-01 0.59888E-01 0.35839E+01-0.35839E+01 0.00000E+00 0.00000E+00 0.00000E+00 0.00000E+00 0.00000E+00 0.00000E+00 0.00000E+00 0.28742E+02 0.28742E+02
 -47   4   2   1 0.94411E+01 0.94411E+01 0.37697E+01-0.37697E+01 0.00000E+00 0.00000E+00 0.00000E+00 0.00000E+00 0.00000E+00 0.00000E+00 0.00000E+00 0.32759E+01 0.32759E+01
 -46   4   2   1 0.10601E+02 0.10601E+02 0.40329E+00 0.40329E+00 0.00000E+00 0.00000E+00 0.00000E+00 0.00000E+00 0.00000E+00 0.00000E+00 0.00000E+00 0.38092E+01 0.38092E+01
 -45   4   2   1 0.98318E+01 0.98318E+01 0.35525E+01-0.35525E+01 0.00000E+00 0.00000E+00 0.00000E+00 0.00000E+00 0.00000E+00 0.00000E+00 0.00000E+00 0.39273E+01 0.39273E+01
 -44   4   2   1 0.64565E+01 0.64565E+01 0.13365E+02-0.13365E+02 0.00000E+00 0.00000E+00 0.00000E+00 0.00000E+00 0.00000E+00 0.00000E+00 0.00000E+00 0.50315E+01 0.50315E+01
 -43   4   2   1 0.16557E+02 0.16557E+02 0.33916E+02 0.33916E+02 0.00000E+00 0.00000E+00 0.00000E+00 0.00000E+00 0.00000E+00 0.00000E+00 0.00000E+00 0.30122E+01 0.30122E+01
 -41   4   2   1 0.67516E+01 0.67516E+01 0.14050E+02-0.14050E+02 0.00000E+00 0.00000E+00 0.00000E+00 0.00000E+00 0.00000E+00 0.00000E+00 0.00000E+00 0.39674E+01 0.39674E+01
 -40   4   2   1 0.25194E-01 0.25194E-01 0.80510E-02-0.80510E-02 0.00000E+00 0.00000E+00 0.00000E+00 0.00000E+00 0.00000E+00 0.00000E+00 0.00000E+00 0.24706E+02 0.24706E+02
 -39   4   2   1 0.52526E-01 0.52526E-01 0.52493E+01-0.52493E+01 0.00000E+00 0.00000E+00 0.00000E+00 0.00000E+00 0.00000E+00 0.00000E+00 0.00000E+00 0.28449E+02 0.28449E+02
 -38   4   2   1 0.81250E+01 0.81250E+01 0.28616E+01-0.28616E+01 0.00000E+00 0.00000E+00 0.00000E+00 0.00000E+00 0.00000E+00 0.00000E+00 0.00000E+00 0.30956E+01 0.30956E+01
 -37   4   2   1 0.10868E+02 0.10868E+02 0.62087E+01-0.62087E+01 0.00000E+00 0.00000E+00 0.00000E+00 0.00000E+00 0.00000E+00 0.00000E+00 0.00000E+00 0.24704E+01 0.24704E+01
 -36   4   2   1 0.75454E+01 0.75454E+01 0.15871E+01 0.15871E+01 0.00000E+00 0.00000E+00 0.00000E+00 0.00000E+00 0.00000E+00 0.00000E+00 0.00000E+00 0.35467E+01 0.35467E+01
 -35   4   2   1 0.69999E+01 0.69999E+01 0.82581E+01-0.82581E+01 0.00000E+00 0.00000E+00 0.00000E+00 0.00000E+00 0.00000E+00 0.00000E+00 0.00000E+00 0.40840E+01 0.40840E+01
 -34   4   2   1 0.51229E+01 0.51229E+01 0.47583E+01 0.47583E+01 0.00000E+00 0.00000E+00 0.00000E+00 0.00000E+00 0.00000E+00 0.00000E+00 0.00000E+00 0.51937E+01 0.51937E+01
 -33   4   2   1 0.11529E+02 0.11529E+02 0.11009E+02-0.11009E+02 0.00000E+00 0.00000E+00 0.00000E+00 0.00000E+00 0.00000E+00 0.00000E+00 0.00000E+00 0.23256E+01 0.23256E+01
 -32   4   2   1 0.84913E+01 0.84913E+01 0.61894E+01 0.61894E+01 0.00000E+00 0.00000E+00 0.00000E+00 0.00000E+00 0.00000E+00 0.00000E+00 0.00000E+00 0.29285E+01 0.29285E+01
 -31   4   2   1 0.77983E+01 0.77983E+01 0.59711E+01-0.59711E+01 0.00000E+00 0.00000E+00 0.00000E+00 0.00000E+00 0.00000E+00 0.00000E+00 0.00000E+00 0.34362E+01 0.34362E+01
 -30   4   2   1 0.58649E+01 0.58649E+01 0.93580E+00 0.93580E+00 0.00000E+00 0.00000E+00 0.00000E+00 0.00000E+00 0.00000E+00 0.00000E+00 0.00000E+00 0.39251E+01 0.39251E+01
 -29   4   2   1 0.21939E-02 0.21939E-02 0.14654E+01 0.14654E+01 0.00000E+00 0.00000E+00 0.00000E+00 0.00000E+00 0.00000E+00 0.00000E+00 0.00000E+00 0.17984E+02 0.17984E+02
 -28   4   2   1 0.78184E+01 0.78184E+01 0.51846E+01-0.51846E+01 0.00000E+00 0.00000E+00 0.00000E+00 0.00000E+00 0.00000E+00 0.00000E+00 0.00000E+00 0.27004E+01 0.27004E+01
 -27   4   2   1 0.58212E+01 0.58212E+01 0.10462E+02 0.10462E+02 0.00000E+00 0.00000E+00 0.00000E+00 0.00000E+00 0.00000E+00 0.00000E+00 0.00000E+00 0.35994E+01 0.35994E+01
 -26   4   2   1 0.15355E+02 0.15355E+02 0.15921E+02-0.15921E+02 0.00000E+00 0.00000E+00 0.00000E+00 0.00000E+00 0.00000E+00 0.00000E+00 0.00000E+00 0.15038E+01 0.15038E+01
 -25   4   2   1 0.17216E+02 0.17216E+02 0.17383E+02 0.17383E+02 0.00000E+00 0.00000E+00 0.00000E+00 0.00000E+00 0.00000E+00 0.00000E+00 0.00000E+00 0.13449E+01 0.13449E+01
 -24   4   2   1 0.20820E+02 0.20820E+02 0.20094E+02-0.20094E+02 0.00000E+00 0.00000E+00 0.00000E+00 0.00000E+00 0.00000E+00 0.00000E+00 0.00000E+00 0.16679E+01 0.16679E+01
 -23   4   2   1 0.26683E+01 0.26683E+01 0.30595E+01 0.30595E+01 0.00000E+00 0.00000E+00 0.00000E+00 0.00000E+00 0.00000E+00 0.00000E+00 0.00000E+00 0.76319E+01 0.76319E+01
 -21   4   2   1 0.14574E+02 0.14574E+02 0.13333E+02 0.13333E+02 0.00000E+00 0.00000E+00 0.00000E+00 0.00000E+00 0.00000E+00 0.00000E+00 0.00000E+00 0.14502E+01 0.14502E+01
 -20   4   2   1 0.24764E+02 0.24764E+02 0.26502E+02 0.26502E+02 0.00000E+00 0.00000E+00 0.00000E+00 0.00000E+00 0.00000E+00 0.00000E+00 0.00000E+00 0.14996E+01 0.14996E+01
 -19   4   2   1 0.10039E+02 0.10039E+02 0.74741E+01-0.74741E+01 0.00000E+00 0.00000E+00 0.00000E+00 0.00000E+00 0.00000E+00 0.00000E+00 0.00000E+00 0.19275E+01 0.19275E+01
 -18   4   2   1 0.17424E+02 0.17424E+02 0.18085E+02 0.18085E+02 0.00000E+00 0.00000E+00 0.00000E+00 0.00000E+00 0.00000E+00 0.00000E+00 0.00000E+00 0.12272E+01 0.12272E+01
 -17   4   2   1 0.25359E-01 0.25359E-01 0.48163E+01-0.48163E+01 0.00000E+00 0.00000E+00 0.00000E+00 0.00000E+00 0.00000E+00 0.00000E+00 0.00000E+00 0.25050E+02 0.25050E+02
 -16   4   2   1 0.11381E+02 0.11381E+02 0.11413E+02 0.11413E+02 0.00000E+00 0.00000E+00 0.00000E+00 0.00000E+00 0.00000E+00 0.00000E+00 0.00000E+00 0.11839E+01 0.11839E+01
 -15   4   2   1 0.38561E+01 0.38561E+01 0.34795E+01-0.34795E+01 0.00000E+00 0.00000E+00 0.00000E+00 0.00000E+00 0.00000E+00 0.00000E+00 0.00000E+00 0.29446E+01 0.29446E+01
 -14   4   2   1 0.10468E+02 0.10468E+02 0.10725E+02 0.10725E+02 0.00000E+00 0.00000E+00 0.00000E+00 0.00000E+00 0.00000E+00 0.00000E+00 0.00000E+00 0.10987E+01 0.10987E+01
 -13   4   2   1 0.82248E+01 0.82248E+01 0.54649E+01-0.54649E+01 0.00000E+00 0.00000E+00 0.00000E+00 0.00000E+00 0.00000E+00 0.00000E+00 0.00000E+00 0.13904E+01 0.13904E+01
 -12   4   2   1 0.13332E+02 0.13332E+02 0.12307E+02 0.12307E+02 0.00000E+00 0.00000E+00 0.00000E+00 0.00000E+00 0.00000E+00 0.00000E+00 0.00000E+00 0.11532E+01 0.11532E+01
 -11   4   2   1 0.11154E+02 0.11154E+02 0.10261E+02-0.10261E+02 0.00000E+00 0.00000E+00 0.00000E+00 0.00000E+00 0.00000E+00 0.00000E+00 0.00000E+00 0.12013E+01 0.12013E+01
 -10   4   2   1 0.17747E+02 0.17747E+02 0.17800E+02 0.17800E+02 0.00000E+00 0.00000E+00 0.00000E+00 0.00000E+00 0.00000E+00 0.00000E+00 0.00000E+00 0.88025E+00 0.88025E+00
  -9   4   2   1 0.22333E+02 0.22333E+02 0.21079E+02-0.21079E+02 0.00000E+00 0.00000E+00 0.00000E+00 0.00000E+00 0.00000E+00 0.00000E+00 0.00000E+00 0.88651E+00 0.88651E+00
  -8   4   2   1 0.28038E+02 0.28038E+02 0.26300E+02 0.26300E+02 0.00000E+00 0.00000E+00 0.00000E+00 0.00000E+00 0.00000E+00 0.00000E+00 0.00000E+00 0.93261E+00 0.93261E+00
  -7   4   2   1 0.41083E+02 0.41083E+02 0.37533E+02-0.37533E+02 0.00000E+00 0.00000E+00 0.00000E+00 0.00000E+00 0.00000E+00 0.00000E+00 0.00000E+00 0.11514E+01 0.11514E+01
  -6   4   2   1 0.34113E+02 0.34113E+02 0.32066E+02 0.32066E+02 0.00000E+00 0.00000E+00 0.00000E+00 0.00000E+00 0.00000E+00 0.00000E+00 0.00000E+00 0.96356E+00 0.96356E+00
  -5   4   2   1 0.45219E+02 0.45219E+02 0.41922E+02-0.41922E+02 0.00000E+00 0.00000E+00 0.00000E+00 0.00000E+00 0.00000E+00 0.00000E+00 0.00000E+00 0.11947E+01 0.11947E+01
  -4   4   2   1 0.34010E+01 0.34010E+01 0.12278E+01 0.12278E+01 0.00000E+00 0.00000E+00 0.00000E+00 0.00000E+00 0.00000E+00 0.00000E+00 0.00000E+00 0.22670E+01 0.22670E+01
  -3   4   2   1 0.76296E+01 0.76296E+01 0.89756E+01-0.89756E+01 0.00000E+00 0.00000E+00 0.00000E+00 0.00000E+00 0.00000E+00 0.00000E+00 0.00000E+00 0.10166E+01 0.10166E+01
   0   4   2   1 0.10370E+03 0.10370E+03 0.76100E+02 0.76100E+02 0.00000E+00 0.00000E+00 0.00000E+00 0.00000E+00 0.00000E+00 0.00000E+00 0.00000E+00 0.25096E+01 0.25096E+01
   1   4   2   1 0.90992E+02 0.90992E+02 0.78346E+02 0.78346E+02 0.00000E+00 0.00000E+00 0.00000E+00 0.00000E+00 0.00000E+00 0.00000E+00 0.00000E+00 0.22034E+01 0.22034E+01
   2   4   2   1 0.45610E+02 0.45610E+02 0.43412E+02-0.43412E+02 0.00000E+00 0.00000E+00 0.00000E+00 0.00000E+00 0.00000E+00 0.00000E+00 0.00000E+00 0.11853E+01 0.11853E+01
   3   4   2   1 0.86616E+02 0.86616E+02 0.76088E+02 0.76088E+02 0.00000E+00 0.00000E+00 0.00000E+00 0.00000E+00 0.00000E+00 0.00000E+00 0.00000E+00 0.21160E+01 0.21160E+01
   4   4   2   1 0.48765E+02 0.48765E+02 0.44111E+02-0.44111E+02 0.00000E+00 0.00000E+00 0.00000E+00 0.00000E+00 0.00000E+00 0.00000E+00 0.00000E+00 0.12419E+01 0.12419E+01
   5   4   2   1 0.50339E+02 0.50339E+02 0.45965E+02 0.45965E+02 0.00000E+00 0.00000E+00 0.00000E+00 0.00000E+00 0.00000E+00 0.00000E+00 0.00000E+00 0.12860E+01 0.12860E+01
   6   4   2   1 0.14874E+02 0.14874E+02 0.14709E+02-0.14709E+02 0.00000E+00 0.00000E+00 0.00000E+00 0.00000E+00 0.00000E+00 0.00000E+00 0.00000E+00 0.78761E+00 0.78761E+00
   7   4   2   1 0.39102E+01 0.39102E+01 0.50979E+01 0.50979E+01 0.00000E+00 0.00000E+00 0.00000E+00 0.00000E+00 0.00000E+00 0.00000E+00 0.00000E+00 0.19635E+01 0.19635E+01
   8   4   2   1 0.20608E+02 0.20608E+02 0.21193E+02 0.21193E+02 0.00000E+00 0.00000E+00 0.00000E+00 0.00000E+00 0.00000E+00 0.00000E+00 0.00000E+00 0.77347E+00 0.77347E+00
   9   4   2   1 0.27776E+02 0.27776E+02 0.26541E+02-0.26541E+02 0.00000E+00 0.00000E+00 0.00000E+00 0.00000E+00 0.00000E+00 0.00000E+00 0.00000E+00 0.87443E+00 0.87443E+00
  10   4   2   1 0.44667E+02 0.44667E+02 0.42621E+02 0.42621E+02 0.00000E+00 0.00000E+00 0.00000E+00 0.00000E+00 0.00000E+00 0.00000E+00 0.00000E+00 0.12037E+01 0.12037E+01
  11   4   2   1 0.43474E+02 0.43474E+02 0.40024E+02-0.40024E+02 0.00000E+00 0.00000E+00 0.00000E+00 0.00000E+00 0.00000E+00 0.00000E+00 0.00000E+00 0.11862E+01 0.11862E+01
  12   4   2   1 0.48974E+02 0.48974E+02 0.46105E+02 0.46105E+02 0.00000E+00 0.00000E+00 0.00000E+00 0.00000E+00 0.00000E+00 0.00000E+00 0.00000E+00 0.13101E+01 0.13101E+01
  13   4   2   1 0.36637E+02 0.36637E+02 0.33280E+02-0.33280E+02 0.00000E+00 0.00000E+00 0.00000E+00 0.00000E+00 0.00000E+00 0.00000E+00 0.00000E+00 0.10600E+01 0.10600E+01
  14   4   2   1 0.35480E+02 0.35480E+02 0.33934E+02 0.33934E+02 0.00000E+00 0.00000E+00 0.00000E+00 0.00000E+00 0.00000E+00 0.00000E+00 0.00000E+00 0.10359E+01 0.10359E+01
  15   4   2   1 0.16067E+02 0.16067E+02 0.14203E+02-0.14203E+02 0.00000E+00 0.00000E+00 0.00000E+00 0.00000E+00 0.00000E+00 0.00000E+00 0.00000E+00 0.84877E+00 0.84877E+00
  16   4   2   1 0.19031E+02 0.19031E+02 0.18306E+02 0.18306E+02 0.00000E+00 0.00000E+00 0.00000E+00 0.00000E+00 0.00000E+00 0.00000E+00 0.00000E+00 0.92630E+00 0.92630E+00
  17   4   2   1 0.62285E+01 0.62285E+01 0.64850E+01 0.64850E+01 0.00000E+00 0.00000E+00 0.00000E+00 0.00000E+00 0.00000E+00 0.00000E+00 0.00000E+00 0.15532E+01 0.15532E+01
  18   4   2   1 0.20353E+02 0.20353E+02 0.20735E+02 0.20735E+02 0.00000E+00 0.00000E+00 0.00000E+00 0.00000E+00 0.00000E+00 0.00000E+00 0.00000E+00 0.87418E+00 0.87418E+00
  19   4   2   1 0.44732E+02 0.44732E+02 0.43556E+02 0.43556E+02 0.00000E+00 0.00000E+00 0.00000E+00 0.00000E+00 0.00000E+00 0.00000E+00 0.00000E+00 0.17345E+01 0.17345E+01
  20   4   2   1 0.48527E+02 0.48527E+02 0.51872E+02-0.51872E+02 0.00000E+00 0.00000E+00 0.00000E+00 0.00000E+00 0.00000E+00 0.00000E+00 0.00000E+00 0.18083E+01 0.18083E+01
  21   4   2   1 0.37431E+02 0.37431E+02 0.34821E+02-0.34821E+02 0.00000E+00 0.00000E+00 0.00000E+00 0.00000E+00 0.00000E+00 0.00000E+00 0.00000E+00 0.10950E+01 0.10950E+01
  22   4   2   1 0.51241E+01 0.51241E+01 0.10090E+01-0.10090E+01 0.00000E+00 0.00000E+00 0.00000E+00 0.00000E+00 0.00000E+00 0.00000E+00 0.00000E+00 0.22216E+01 0.22216E+01
  23   4   2   1 0.39926E+01 0.39926E+01 0.11538E+01-0.11538E+01 0.00000E+00 0.00000E+00 0.00000E+00 0.00000E+00 0.00000E+00 0.00000E+00 0.00000E+00 0.24483E+01 0.24483E+01
  24   4   2   1 0.11676E+02 0.11676E+02 0.12935E+02-0.12935E+02 0.00000E+00 0.00000E+00 0.00000E+00 0.00000E+00 0.00000E+00 0.00000E+00 0.00000E+00 0.11512E+01 0.11512E+01
  25   4   2   1 0.12617E+02 0.12617E+02 0.13625E+02 0.13625E+02 0.00000E+00 0.00000E+00 0.00000E+00 0.00000E+00 0.00000E+00 0.00000E+00 0.00000E+00 0.10678E+01 0.10678E+01
  26   4   2   1 0.15225E+02 0.15225E+02 0.16179E+02-0.16179E+02 0.00000E+00 0.00000E+00 0.00000E+00 0.00000E+00 0.00000E+00 0.00000E+00 0.00000E+00 0.10170E+01 0.10170E+01
  27   4   2   1 0.13501E+02 0.13501E+02 0.14825E+02 0.14825E+02 0.00000E+00 0.00000E+00 0.00000E+00 0.00000E+00 0.00000E+00 0.00000E+00 0.00000E+00 0.12823E+01 0.12823E+01
  28   4   2   1 0.11692E+02 0.11692E+02 0.13176E+02-0.13176E+02 0.00000E+00 0.00000E+00 0.00000E+00 0.00000E+00 0.00000E+00 0.00000E+00 0.00000E+00 0.13140E+01 0.13140E+01
  29   4   2   1 0.12797E+02 0.12797E+02 0.13210E+02 0.13210E+02 0.00000E+00 0.00000E+00 0.00000E+00 0.00000E+00 0.00000E+00 0.00000E+00 0.00000E+00 0.15024E+01 0.15024E+01
  30   4   2   1 0.58423E+01 0.58423E+01 0.74262E+01-0.74262E+01 0.00000E+00 0.00000E+00 0.00000E+00 0.00000E+00 0.00000E+00 0.00000E+00 0.00000E+00 0.22910E+01 0.22910E+01
  31   4   2   1 0.73133E+01 0.73133E+01 0.75540E+01 0.75540E+01 0.00000E+00 0.00000E+00 0.00000E+00 0.00000E+00 0.00000E+00 0.00000E+00 0.00000E+00 0.18378E+01 0.18378E+01
  32   4   2   1 0.14656E-01 0.14656E-01 0.27017E+01 0.27017E+01 0.00000E+00 0.00000E+00 0.00000E+00 0.00000E+00 0.00000E+00 0.00000E+00 0.00000E+00 0.17352E+02 0.17352E+02
  33   4   2   1 0.39004E+01 0.39004E+01 0.20804E+01-0.20804E+01 0.00000E+00 0.00000E+00 0.00000E+00 0.00000E+00 0.00000E+00 0.00000E+00 0.00000E+00 0.34354E+01 0.34354E+01
  34   4   2   1 0.14491E+02 0.14491E+02 0.12621E+02 0.12621E+02 0.00000E+00 0.00000E+00 0.00000E+00 0.00000E+00 0.00000E+00 0.00000E+00 0.00000E+00 0.13315E+01 0.13315E+01
  35   4   2   1 0.87088E+01 0.87088E+01 0.84552E+01-0.84552E+01 0.00000E+00 0.00000E+00 0.00000E+00 0.00000E+00 0.00000E+00 0.00000E+00 0.00000E+00 0.17580E+01 0.17580E+01
  36   4   2   1 0.18102E+02 0.18102E+02 0.17658E+02 0.17658E+02 0.00000E+00 0.00000E+00 0.00000E+00 0.00000E+00 0.00000E+00 0.00000E+00 0.00000E+00 0.12831E+01 0.12831E+01
  37   4   2   1 0.87045E+01 0.87045E+01 0.54520E+01-0.54520E+01 0.00000E+00 0.00000E+00 0.00000E+00 0.00000E+00 0.00000E+00 0.00000E+00 0.00000E+00 0.17579E+01 0.17579E+01
  38   4   2   1 0.84689E+01 0.84689E+01 0.11723E+02 0.11723E+02 0.00000E+00 0.00000E+00 0.00000E+00 0.00000E+00 0.00000E+00 0.00000E+00 0.00000E+00 0.22534E+01 0.22534E+01
  39   4   2   1 0.83350E+01 0.83350E+01 0.16305E+02 0.16305E+02 0.00000E+00 0.00000E+00 0.00000E+00 0.00000E+00 0.00000E+00 0.00000E+00 0.00000E+00 0.25462E+01 0.25462E+01
  40   4   2   1 0.55658E+01 0.55658E+01 0.92478E+01-0.92478E+01 0.00000E+00 0.00000E+00 0.00000E+00 0.00000E+00 0.00000E+00 0.00000E+00 0.00000E+00 0.34707E+01 0.34707E+01
  42   4   2   1 0.39853E-02 0.39853E-02 0.47527E+01-0.47527E+01 0.00000E+00 0.00000E+00 0.00000E+00 0.00000E+00 0.00000E+00 0.00000E+00 0.00000E+00 0.24990E+02 0.24990E+02
  43   4   2   1 0.25757E-01 0.25757E-01 0.73508E+01 0.73508E+01 0.00000E+00 0.00000E+00 0.00000E+00 0.00000E+00 0.00000E+00 0.00000E+00 0.00000E+00 0.27646E+02 0.27646E+02
  44   4   2   1 0.75702E+01 0.75702E+01 0.67363E+01-0.67363E+01 0.00000E+00 0.00000E+00 0.00000E+00 0.00000E+00 0.00000E+00 0.00000E+00 0.00000E+00 0.30421E+01 0.30421E+01
  45   4   2   1 0.50152E-01 0.50152E-01 0.65993E+01 0.65993E+01 0.00000E+00 0.00000E+00 0.00000E+00 0.00000E+00 0.00000E+00 0.00000E+00 0.00000E+00 0.29315E+02 0.29315E+02
  46   4   2   1 0.70350E+01 0.70350E+01 0.48187E+01-0.48187E+01 0.00000E+00 0.00000E+00 0.00000E+00 0.00000E+00 0.00000E+00 0.00000E+00 0.00000E+00 0.29953E+01 0.29953E+01
  47   4   2   1 0.93695E+01 0.93695E+01 0.45999E+01 0.45999E+01 0.00000E+00 0.00000E+00 0.00000E+00 0.00000E+00 0.00000E+00 0.00000E+00 0.00000E+00 0.26622E+01 0.26622E+01
  48   4   2   1 0.58497E+01 0.58497E+01 0.26386E+01-0.26386E+01 0.00000E+00 0.00000E+00 0.00000E+00 0.00000E+00 0.00000E+00 0.00000E+00 0.00000E+00 0.42534E+01 0.42534E+01
  49   4   2   1 0.37172E-01 0.37172E-01 0.57168E+00-0.57168E+00 0.00000E+00 0.00000E+00 0.00000E+00 0.00000E+00 0.00000E+00 0.00000E+00 0.00000E+00 0.28225E+02 0.28225E+02
 -50   5   2   1 0.35472E-01 0.35472E-01 0.29826E+01-0.29826E+01 0.00000E+00 0.00000E+00 0.00000E+00 0.00000E+00 0.00000E+00 0.00000E+00 0.00000E+00 0.29601E+02 0.29601E+02
 -49   5   2   1 0.11198E-01 0.11198E-01 0.97663E+00-0.97663E+00 0.00000E+00 0.00000E+00 0.00000E+00 0.00000E+00 0.00000E+00 0.00000E+00 0.00000E+00 0.24595E+02 0.24595E+02
 -48   5   2   1 0.95203E-02 0.95203E-02 0.26753E+01 0.26753E+01 0.00000E+00 0.00000E+00 0.00000E+00 0.00000E+00 0.00000E+00 0.00000E+00 0.00000E+00 0.34369E+02 0.34369E+02
 -47   5   2   1 0.33953E-01 0.33953E-01 0.59738E+01-0.59738E+01 0.00000E+00 0.00000E+00 0.00000E+00 0.00000E+00 0.00000E+00 0.00000E+00 0.00000E+00 0.30216E+02 0.30216E+02
 -46   5   2   1 0.36194E-01 0.36194E-01 0.21551E+01 0.21551E+01 0.00000E+00 0.00000E+00 0.00000E+00 0.00000E+00 0.00000E+00 0.00000E+00 0.00000E+00 0.27456E+02 0.27456E+02
 -45   5   2   1 0.85070E+01 0.85070E+01 0.55610E+01-0.55610E+01 0.00000E+00 0.00000E+00 0.00000E+00 0.00000E+00 0.00000E+00 0.00000E+00 0.00000E+00 0.27035E+01 0.27035E+01
 -44   5   2   1 0.47613E+01 0.47613E+01 0.20842E+01 0.20842E+01 0.00000E+00 0.00000E+00 0.00000E+00 0.00000E+00 0.00000E+00 0.00000E+00 0.00000E+00 0.44074E+01 0.44074E+01
 -43   5   2   1 0.68630E-01 0.68630E-01 0.19888E+01-0.19888E+01 0.00000E+00 0.00000E+00 0.00000E+00 0.00000E+00 0.00000E+00 0.00000E+00 0.00000E+00 0.24989E+02 0.24989E+02
 -41   5   2   1 0.72687E+01 0.72687E+01 0.92722E+01-0.92722E+01 0.00000E+00 0.00000E+00 0.00000E+00 0.00000E+00 0.00000E+00 0.00000E+00 0.00000E+00 0.28865E+01 0.28865E+01
 -40   5   2   1 0.64360E+01 0.64360E+01 0.87795E+01 0.87795E+01 0.00000E+00 0.00000E+00 0.00000E+00 0.00000E+00 0.00000E+00 0.00000E+00 0.00000E+00 0.29601E+01 0.29601E+01
 -39   5   2   1 0.43255E+01 0.43255E+01 0.63021E+01-0.63021E+01 0.00000E+00 0.00000E+00 0.00000E+00 0.00000E+00 0.00000E+00 0.00000E+00 0.00000E+00 0.43897E+01 0.43897E+01
 -38   5   2   1 0.87238E+01 0.87238E+01 0.54950E+01 0.54950E+01 0.00000E+00 0.00000E+00 0.00000E+00 0.00000E+00 0.00000E+00 0.00000E+00 0.00000E+00 0.24158E+01 0.24158E+01
 -37   5   2   1 0.61709E+01 0.61709E+01 0.18880E+01-0.18880E+01 0.00000E+00 0.00000E+00 0.00000E+00 0.00000E+00 0.00000E+00 0.00000E+00 0.00000E+00 0.31040E+01 0.31040E+01
 -36   5   2   1 0.55276E+01 0.55276E+01 0.17806E+01 0.17806E+01 0.00000E+00 0.00000E+00 0.00000E+00 0.00000E+00 0.00000E+00 0.00000E+00 0.00000E+00 0.31235E+01 0.31235E+01
 -35   5   2   1 0.65150E+01 0.65150E+01 0.63768E+00 0.63768E+00 0.00000E+00 0.00000E+00 0.00000E+00 0.00000E+00 0.00000E+00 0.00000E+00 0.00000E+00 0.26642E+01 0.26642E+01
 -34   5   2   1 0.47972E+01 0.47972E+01 0.27765E+00-0.27765E+00 0.00000E+00 0.00000E+00 0.00000E+00 0.00000E+00 0.00000E+00 0.00000E+00 0.00000E+00 0.36027E+01 0.36027E+01
 -33   5   2   1 0.47297E-01 0.47297E-01 0.39129E+01 0.39129E+01 0.00000E+00 0.00000E+00 0.00000E+00 0.00000E+00 0.00000E+00 0.00000E+00 0.00000E+00 0.23471E+02 0.23471E+02
 -32   5   2   1 0.87197E+01 0.87197E+01 0.56512E+01-0.56512E+01 0.00000E+00 0.00000E+00 0.00000E+00 0.00000E+00 0.00000E+00 0.00000E+00 0.00000E+00 0.21965E+01 0.21965E+01
 -31   5   2   1 0.67150E+01 0.67150E+01 0.94284E+01 0.94284E+01 0.00000E+00 0.00000E+00 0.00000E+00 0.00000E+00 0.00000E+00 0.00000E+00 0.00000E+00 0.31175E+01 0.31175E+01
 -30   5   2   1 0.11512E+02 0.11512E+02 0.11098E+02-0.11098E+02 0.00000E+00 0.00000E+00 0.00000E+00 0.00000E+00 0.00000E+00 0.00000E+00 0.00000E+00 0.19943E+01 0.19943E+01
 -29   5   2   1 0.17216E+02 0.17216E+02 0.14803E+02 0.14803E+02 0.00000E+00 0.00000E+00 0.00000E+00 0.00000E+00 0.00000E+00 0.00000E+00 0.00000E+00 0.14551E+01 0.14551E+01
 -28   5   2   1 0.17865E+02 0.17865E+02 0.16162E+02-0.16162E+02 0.00000E+00 0.00000E+00 0.00000E+00 0.00000E+00 0.00000E+00 0.00000E+00 0.00000E+00 0.14038E+01 0.14038E+01
 -27   5   2   1 0.18909E+02 0.18909E+02 0.15889E+02 0.15889E+02 0.00000E+00 0.00000E+00 0.00000E+00 0.00000E+00 0.00000E+00 0.00000E+00 0.00000E+00 0.19329E+01 0.19329E+01
 -26   5   2   1 0.13488E+02 0.13488E+02 0.16405E+02-0.16405E+02 0.00000E+00 0.00000E+00 0.00000E+00 0.00000E+00 0.00000E+00 0.00000E+00 0.00000E+00 0.21294E+01 0.21294E+01
 -25   5   2   1 0.12324E+02 0.12324E+02 0.13966E+02 0.13966E+02 0.00000E+00 0.00000E+00 0.00000E+00 0.00000E+00 0.00000E+00 0.00000E+00 0.00000E+00 0.20213E+01 0.20213E+01
 -24   5   2   1 0.10865E+02 0.10865E+02 0.11791E+02-0.11791E+02 0.00000E+00 0.00000E+00 0.00000E+00 0.00000E+00 0.00000E+00 0.00000E+00 0.00000E+00 0.24705E+01 0.24705E+01
 -23   5   2   1 0.27556E+01 0.27556E+01 0.34972E+01 0.34972E+01 0.00000E+00 0.00000E+00 0.00000E+00 0.00000E+00 0.00000E+00 0.00000E+00 0.00000E+00 0.83286E+01 0.83286E+01
 -22   5   2   1 0.60147E-02 0.60147E-02 0.63686E+01-0.63686E+01 0.00000E+00 0.00000E+00 0.00000E+00 0.00000E+00 0.00000E+00 0.00000E+00 0.00000E+00 0.93807E+01 0.93807E+01
 -20   5   2   1 0.86887E+01 0.86887E+01 0.12727E+02 0.12727E+02 0.00000E+00 0.00000E+00 0.00000E+00 0.00000E+00 0.00000E+00 0.00000E+00 0.00000E+00 0.26352E+01 0.26352E+01
 -19   5   2   1 0.13058E+02 0.13058E+02 0.14823E+02-0.14823E+02 0.00000E+00 0.00000E+00 0.00000E+00 0.00000E+00 0.00000E+00 0.00000E+00 0.00000E+00 0.21987E+01 0.21987E+01
 -18   5   2   1 0.15823E+02 0.15823E+02 0.16405E+02 0.16405E+02 0.00000E+00 0.00000E+00 0.00000E+00 0.00000E+00 0.00000E+00 0.00000E+00 0.00000E+00 0.18193E+01 0.18193E+01
 -17   5   2   1 0.19403E+02 0.19403E+02 0.17073E+02-0.17073E+02 0.00000E+00 0.00000E+00 0.00000E+00 0.00000E+00 0.00000E+00 0.00000E+00 0.00000E+00 0.13948E+01 0.13948E+01
 -16   5   2   1 0.15339E+02 0.15339E+02 0.13533E+02 0.13533E+02 0.00000E+00 0.00000E+00 0.00000E+00 0.00000E+00 0.00000E+00 0.00000E+00 0.00000E+00 0.15038E+01 0.15038E+01
 -15   5   2   1 0.10828E+02 0.10828E+02 0.10835E+02-0.10835E+02 0.00000E+00 0.00000E+00 0.00000E+00 0.00000E+00 0.00000E+00 0.00000E+00 0.00000E+00 0.17662E+01 0.17662E+01
 -14   5   2   1 0.67223E+01 0.67223E+01 0.62840E+01 0.62840E+01 0.00000E+00 0.00000E+00 0.00000E+00 0.00000E+00 0.00000E+00 0.00000E+00 0.00000E+00 0.28341E+01 0.28341E+01
 -13   5   2   1 0.72134E-01 0.72134E-01 0.53753E+01-0.53753E+01 0.00000E+00 0.00000E+00 0.00000E+00 0.00000E+00 0.00000E+00 0.00000E+00 0.00000E+00 0.22818E+02 0.22818E+02
 -12   5   2   1 0.55252E+01 0.55252E+01 0.26375E+00 0.26375E+00 0.00000E+00 0.00000E+00 0.00000E+00 0.00000E+00 0.00000E+00 0.00000E+00 0.00000E+00 0.31055E+01 0.31055E+01
 -11   5   2   1 0.14421E-02 0.14421E-02 0.58910E+00 0.58910E+00 0.00000E+00 0.00000E+00 0.00000E+00 0.00000E+00 0.00000E+00 0.00000E+00 0.00000E+00 0.26042E+02 0.26042E+02
 -10   5   2   1 0.47744E+01 0.47744E+01 0.61810E+01-0.61810E+01 0.00000E+00 0.00000E+00 0.00000E+00 0.00000E+00 0.00000E+00 0.00000E+00 0.00000E+00 0.32060E+01 0.32060E+01
  -9   5   2   1 0.91501E+01 0.91501E+01 0.52004E+01 0.52004E+01 0.00000E+00 0.00000E+00 0.00000E+00 0.00000E+00 0.00000E+00 0.00000E+00 0.00000E+00 0.25128E+01 0.25128E+01
  -8   5   2   1 0.13080E+02 0.13080E+02 0.11416E+02-0.11416E+02 0.00000E+00 0.00000E+00 0.00000E+00 0.00000E+00 0.00000E+00 0.00000E+00 0.00000E+00 0.19067E+01 0.19067E+01
  -7   5   2   1 0.11001E+02 0.11001E+02 0.88309E+01 0.88309E+01 0.00000E+00 0.00000E+00 0.00000E+00 0.00000E+00 0.00000E+00 0.00000E+00 0.00000E+00 0.17386E+01 0.17386E+01
  -6   5   2   1 0.18903E+02 0.18903E+02 0.15680E+02-0.15680E+02 0.00000E+00 0.00000E+00 0.00000E+00 0.00000E+00 0.00000E+00 0.00000E+00 0.00000E+00 0.14300E+01 0.14300E+01
  -5   5   2   1 0.18488E+02 0.18488E+02 0.12528E+02 0.12528E+02 0.00000E+00 0.00000E+00 0.00000E+00 0.00000E+00 0.00000E+00 0.00000E+00 0.00000E+00 0.14604E+01 0.14604E+01
  -4   5   2   1 0.20345E+02 0.20345E+02 0.18879E+02-0.18879E+02 0.00000E+00 0.00000E+00 0.00000E+00 0.00000E+00 0.00000E+00 0.00000E+00 0.00000E+00 0.14250E+01 0.14250E+01
  -3   5   2   1 0.15069E+02 0.15069E+02 0.12905E+02 0.12905E+02 0.00000E+00 0.00000E+00 0.00000E+00 0.00000E+00 0.00000E+00 0.00000E+00 0.00000E+00 0.12762E+01 0.12762E+01
  -2   5   2   1 0.18385E+02 0.18385E+02 0.17604E+02-0.17604E+02 0.00000E+00 0.00000E+00 0.00000E+00 0.00000E+00 0.00000E+00 0.00000E+00 0.00000E+00 0.12622E+01 0.12622E+01
  -1   5   2   1 0.13775E+02 0.13775E+02 0.11953E+02 0.11953E+02 0.00000E+00 0.00000E+00 0.00000E+00 0.00000E+00 0.00000E+00 0.00000E+00 0.00000E+00 0.12570E+01 0.12570E+01
   0   5   2   1 0.16800E+02 0.16800E+02 0.15869E+02-0.15869E+02 0.00000E+00 0.00000E+00 0.00000E+00 0.00000E+00 0.00000E+00 0.00000E+00 0.00000E+00 0.12664E+01 0.12664E+01
   1   5   2   1 0.27402E+01 0.27402E+01 0.64695E+01 0.64695E+01 0.00000E+00 0.00000E+00 0.00000E+00 0.00000E+00 0.00000E+00 0.00000E+00 0.00000E+00 0.41644E+01 0.41644E+01
   2   5   2   1 0.48155E+01 0.48155E+01 0.30995E+01-0.30995E+01 0.00000E+00 0.00000E+00 0.00000E+00 0.00000E+00 0.00000E+00 0.00000E+00 0.00000E+00 0.24047E+01 0.24047E+01
   3   5   2   1 0.54849E+01 0.54849E+01 0.87351E+01-0.87351E+01 0.00000E+00 0.00000E+00 0.00000E+00 0.00000E+00 0.00000E+00 0.00000E+00 0.00000E+00 0.20829E+01 0.20829E+01
   4   5   2   1 0.13767E+02 0.13767E+02 0.14432E+02 0.14432E+02 0.00000E+00 0.00000E+00 0.00000E+00 0.00000E+00 0.00000E+00 0.00000E+00 0.00000E+00 0.11191E+01 0.11191E+01
   5   5   2   1 0.25956E+02 0.25956E+02 0.23364E+02-0.23364E+02 0.00000E+00 0.00000E+00 0.00000E+00 0.00000E+00 0.00000E+00 0.00000E+00 0.00000E+00 0.12090E+01 0.12090E+01
   6   5   2   1 0.28926E+02 0.28926E+02 0.27670E+02 0.27670E+02 0.00000E+00 0.00000E+00 0.00000E+00 0.00000E+00 0.00000E+00 0.00000E+00 0.00000E+00 0.12262E+01 0.12262E+01
   7   5   2   1 0.34181E+02 0.34181E+02 0.34180E+02-0.34180E+02 0.00000E+00 0.00000E+00 0.00000E+00 0.00000E+00 0.00000E+00 0.00000E+00 0.00000E+00 0.13878E+01 0.13878E+01
   8   5   2   1 0.33216E+02 0.33216E+02 0.34370E+02 0.34370E+02 0.00000E+00 0.00000E+00 0.00000E+00 0.00000E+00 0.00000E+00 0.00000E+00 0.00000E+00 0.10900E+01 0.10900E+01
   9   5   2   1 0.33574E+02 0.33574E+02 0.33341E+02-0.33341E+02 0.00000E+00 0.00000E+00 0.00000E+00 0.00000E+00 0.00000E+00 0.00000E+00 0.00000E+00 0.97329E+00 0.97329E+00
  10   5   2   1 0.27245E+02 0.27245E+02 0.27919E+02 0.27919E+02 0.00000E+00 0.00000E+00 0.00000E+00 0.00000E+00 0.00000E+00 0.00000E+00 0.00000E+00 0.88690E+00 0.88690E+00
  11   5   2   1 0.22767E+02 0.22767E+02 0.21899E+02-0.21899E+02 0.00000E+00 0.00000E+00 0.00000E+00 0.00000E+00 0.00000E+00 0.00000E+00 0.00000E+00 0.87224E+00 0.87224E+00
  12   5   2   1 0.13941E+02 0.13941E+02 0.13853E+02 0.13853E+02 0.00000E+00 0.00000E+00 0.00000E+00 0.00000E+00 0.00000E+00 0.00000E+00 0.00000E+00 0.97226E+00 0.97226E+00
  13   5   2   1 0.78217E+01 0.78217E+01 0.77500E+01-0.77500E+01 0.00000E+00 0.00000E+00 0.00000E+00 0.00000E+00 0.00000E+00 0.00000E+00 0.00000E+00 0.14744E+01 0.14744E+01
  14   5   2   1 0.18602E-01 0.18602E-01 0.90310E+00 0.90310E+00 0.00000E+00 0.00000E+00 0.00000E+00 0.00000E+00 0.00000E+00 0.00000E+00 0.00000E+00 0.16697E+02 0.16697E+02
  15   5   2   1 0.64605E+01 0.64605E+01 0.38310E+01 0.38310E+01 0.00000E+00 0.00000E+00 0.00000E+00 0.00000E+00 0.00000E+00 0.00000E+00 0.00000E+00 0.20725E+01 0.20725E+01
  16   5   2   1 0.61334E+01 0.61334E+01 0.67055E+01-0.67055E+01 0.00000E+00 0.00000E+00 0.00000E+00 0.00000E+00 0.00000E+00 0.00000E+00 0.00000E+00 0.24838E+01 0.24838E+01
  17   5   2   1 0.51083E+01 0.51083E+01 0.54521E+01 0.54521E+01 0.00000E+00 0.00000E+00 0.00000E+00 0.00000E+00 0.00000E+00 0.00000E+00 0.00000E+00 0.29681E+01 0.29681E+01
  18   5   2   1 0.69839E+01 0.69839E+01 0.78164E+01-0.78164E+01 0.00000E+00 0.00000E+00 0.00000E+00 0.00000E+00 0.00000E+00 0.00000E+00 0.00000E+00 0.19068E+01 0.19068E+01
  19   5   2   1 0.43022E+01 0.43022E+01 0.47520E+01 0.47520E+01 0.00000E+00 0.00000E+00 0.00000E+00 0.00000E+00 0.00000E+00 0.00000E+00 0.00000E+00 0.30727E+01 0.30727E+01
  20   5   2   1 0.78998E+01 0.78998E+01 0.88546E+01 0.88546E+01 0.00000E+00 0.00000E+00 0.00000E+00 0.00000E+00 0.00000E+00 0.00000E+00 0.00000E+00 0.19646E+01 0.19646E+01
  21   5   2   1 0.92347E-01 0.92347E-01 0.34786E+01 0.34786E+01 0.00000E+00 0.00000E+00 0.00000E+00 0.00000E+00 0.00000E+00 0.00000E+00 0.00000E+00 0.20985E+02 0.20985E+02
  22   5   2   1 0.33472E+01 0.33472E+01 0.16687E+01-0.16687E+01 0.00000E+00 0.00000E+00 0.00000E+00 0.00000E+00 0.00000E+00 0.00000E+00 0.00000E+00 0.39652E+01 0.39652E+01
  23   5   2   1 0.43452E+01 0.43452E+01 0.34581E+01 0.34581E+01 0.00000E+00 0.00000E+00 0.00000E+00 0.00000E+00 0.00000E+00 0.00000E+00 0.00000E+00 0.35117E+01 0.35117E+01
  24   5   2   1 0.26146E-01 0.26146E-01 0.34013E+00 0.34013E+00 0.00000E+00 0.00000E+00 0.00000E+00 0.00000E+00 0.00000E+00 0.00000E+00 0.00000E+00 0.20382E+02 0.20382E+02
  25   5   2   1 0.70795E+01 0.70795E+01 0.18468E+01-0.18468E+01 0.00000E+00 0.00000E+00 0.00000E+00 0.00000E+00 0.00000E+00 0.00000E+00 0.00000E+00 0.24511E+01 0.24511E+01
  26   5   2   1 0.43772E+01 0.43772E+01 0.14238E+01 0.14238E+01 0.00000E+00 0.00000E+00 0.00000E+00 0.00000E+00 0.00000E+00 0.00000E+00 0.00000E+00 0.39507E+01 0.39507E+01
  27   5   2   1 0.30559E-01 0.30559E-01 0.17937E+00-0.17937E+00 0.00000E+00 0.00000E+00 0.00000E+00 0.00000E+00 0.00000E+00 0.00000E+00 0.00000E+00 0.20539E+02 0.20539E+02
  28   5   2   1 0.50134E-01 0.50134E-01 0.19527E+01 0.19527E+01 0.00000E+00 0.00000E+00 0.00000E+00 0.00000E+00 0.00000E+00 0.00000E+00 0.00000E+00 0.22640E+02 0.22640E+02
  29   5   2   1 0.56653E-01 0.56653E-01 0.83112E-01 0.83112E-01 0.00000E+00 0.00000E+00 0.00000E+00 0.00000E+00 0.00000E+00 0.00000E+00 0.00000E+00 0.21954E+02 0.21954E+02
  30   5   2   1 0.65929E-01 0.65929E-01 0.54771E+00 0.54771E+00 0.00000E+00 0.00000E+00 0.00000E+00 0.00000E+00 0.00000E+00 0.00000E+00 0.00000E+00 0.21250E+02 0.21250E+02
  31   5   2   1 0.33471E+01 0.33471E+01 0.53536E+00-0.53536E+00 0.00000E+00 0.00000E+00 0.00000E+00 0.00000E+00 0.00000E+00 0.00000E+00 0.00000E+00 0.50723E+01 0.50723E+01
  32   5   2   1 0.63188E-01 0.63188E-01 0.82134E+00-0.82134E+00 0.00000E+00 0.00000E+00 0.00000E+00 0.00000E+00 0.00000E+00 0.00000E+00 0.00000E+00 0.21105E+02 0.21105E+02
  33   5   2   1 0.54622E-01 0.54622E-01 0.11865E+01 0.11865E+01 0.00000E+00 0.00000E+00 0.00000E+00 0.00000E+00 0.00000E+00 0.00000E+00 0.00000E+00 0.23156E+02 0.23156E+02
  34   5   2   1 0.28069E+01 0.28069E+01 0.85510E+00-0.85510E+00 0.00000E+00 0.00000E+00 0.00000E+00 0.00000E+00 0.00000E+00 0.00000E+00 0.00000E+00 0.69333E+01 0.69333E+01
  35   5   2   1 0.59088E+01 0.59088E+01 0.10194E+01 0.10194E+01 0.00000E+00 0.00000E+00 0.00000E+00 0.00000E+00 0.00000E+00 0.00000E+00 0.00000E+00 0.29442E+01 0.29442E+01
  36   5   2   1 0.19516E+01 0.19516E+01 0.33779E+00 0.33779E+00 0.00000E+00 0.00000E+00 0.00000E+00 0.00000E+00 0.00000E+00 0.00000E+00 0.00000E+00 0.78458E+01 0.78458E+01
  37   5   2   1 0.51878E+01 0.51878E+01 0.35934E+01-0.35934E+01 0.00000E+00 0.00000E+00 0.00000E+00 0.00000E+00 0.00000E+00 0.00000E+00 0.00000E+00 0.29684E+01 0.29684E+01
  38   5   2   1 0.73531E+01 0.73531E+01 0.31485E+01 0.31485E+01 0.00000E+00 0.00000E+00 0.00000E+00 0.00000E+00 0.00000E+00 0.00000E+00 0.00000E+00 0.20999E+01 0.20999E+01
  39   5   2   1 0.68145E+01 0.68145E+01 0.49661E+01-0.49661E+01 0.00000E+00 0.00000E+00 0.00000E+00 0.00000E+00 0.00000E+00 0.00000E+00 0.00000E+00 0.22678E+01 0.22678E+01
  40   5   2   1 0.75578E+01 0.75578E+01 0.18760E+01-0.18760E+01 0.00000E+00 0.00000E+00 0.00000E+00 0.00000E+00 0.00000E+00 0.00000E+00 0.00000E+00 0.20284E+01 0.20284E+01
  41   5   2   1 0.16797E+02 0.16797E+02 0.17144E+02 0.17144E+02 0.00000E+00 0.00000E+00 0.00000E+00 0.00000E+00 0.00000E+00 0.00000E+00 0.00000E+00 0.19471E+01 0.19471E+01
  42   5   2   1 0.69436E-01 0.69436E-01 0.45199E+01-0.45199E+01 0.00000E+00 0.00000E+00 0.00000E+00 0.00000E+00 0.00000E+00 0.00000E+00 0.00000E+00 0.23308E+02 0.23308E+02
  43   5   2   1 0.61519E+01 0.61519E+01 0.46654E+01 0.46654E+01 0.00000E+00 0.00000E+00 0.00000E+00 0.00000E+00 0.00000E+00 0.00000E+00 0.00000E+00 0.27941E+01 0.27941E+01
  44   5   2   1 0.60172E-01 0.60172E-01 0.34570E+01-0.34570E+01 0.00000E+00 0.00000E+00 0.00000E+00 0.00000E+00 0.00000E+00 0.00000E+00 0.00000E+00 0.23132E+02 0.23132E+02
  45   5   2   1 0.62358E+01 0.62358E+01 0.40068E+00-0.40068E+00 0.00000E+00 0.00000E+00 0.00000E+00 0.00000E+00 0.00000E+00 0.00000E+00 0.00000E+00 0.30894E+01 0.30894E+01
  46   5   2   1 0.51693E+01 0.51693E+01 0.39017E+00-0.39017E+00 0.00000E+00 0.00000E+00 0.00000E+00 0.00000E+00 0.00000E+00 0.00000E+00 0.00000E+00 0.33314E+01 0.33314E+01
 -45   6   2   1 0.55118E+01 0.55118E+01 0.81769E+01-0.81769E+01 0.00000E+00 0.00000E+00 0.00000E+00 0.00000E+00 0.00000E+00 0.00000E+00 0.00000E+00 0.52057E+01 0.52057E+01
 -43   6   2   1 0.36691E-02 0.36691E-02 0.31543E+01 0.31543E+01 0.00000E+00 0.00000E+00 0.00000E+00 0.00000E+00 0.00000E+00 0.00000E+00 0.00000E+00 0.25837E+02 0.25837E+02
 -42   6   2   1 0.70629E+01 0.70629E+01 0.55216E+01-0.55216E+01 0.00000E+00 0.00000E+00 0.00000E+00 0.00000E+00 0.00000E+00 0.00000E+00 0.00000E+00 0.27232E+01 0.27232E+01
 -41   6   2   1 0.85428E+01 0.85428E+01 0.42056E+01-0.42056E+01 0.00000E+00 0.00000E+00 0.00000E+00 0.00000E+00 0.00000E+00 0.00000E+00 0.00000E+00 0.22534E+01 0.22534E+01
 -40   6   2   1 0.61776E+01 0.61776E+01 0.82111E+01-0.82111E+01 0.00000E+00 0.00000E+00 0.00000E+00 0.00000E+00 0.00000E+00 0.00000E+00 0.00000E+00 0.40355E+01 0.40355E+01
 -39   6   2   1 0.24945E-01 0.24945E-01 0.26236E+01 0.26236E+01 0.00000E+00 0.00000E+00 0.00000E+00 0.00000E+00 0.00000E+00 0.00000E+00 0.00000E+00 0.26428E+02 0.26428E+02
 -38   6   2   1 0.30491E-01 0.30491E-01 0.17289E+01-0.17289E+01 0.00000E+00 0.00000E+00 0.00000E+00 0.00000E+00 0.00000E+00 0.00000E+00 0.00000E+00 0.22473E+02 0.22473E+02
 -37   6   2   1 0.33764E+01 0.33764E+01 0.45743E+00 0.45743E+00 0.00000E+00 0.00000E+00 0.00000E+00 0.00000E+00 0.00000E+00 0.00000E+00 0.00000E+00 0.50916E+01 0.50916E+01
 -36   6   2   1 0.34195E+01 0.34195E+01 0.16554E+01 0.16554E+01 0.00000E+00 0.00000E+00 0.00000E+00 0.00000E+00 0.00000E+00 0.00000E+00 0.00000E+00 0.67997E+01 0.67997E+01
 -35   6   2   1 0.29899E-01 0.29899E-01 0.13082E+01-0.13082E+01 0.00000E+00 0.00000E+00 0.00000E+00 0.00000E+00 0.00000E+00 0.00000E+00 0.00000E+00 0.21448E+02 0.21448E+02
 -34   6   2   1 0.27924E+01 0.27924E+01 0.25121E+01 0.25121E+01 0.00000E+00 0.00000E+00 0.00000E+00 0.00000E+00 0.00000E+00 0.00000E+00 0.00000E+00 0.69404E+01 0.69404E+01
 -33   6   2   1 0.27534E+01 0.27534E+01 0.11779E+00 0.11779E+00 0.00000E+00 0.00000E+00 0.00000E+00 0.00000E+00 0.00000E+00 0.00000E+00 0.00000E+00 0.47668E+01 0.47668E+01
 -32   6   2   1 0.20285E-01 0.20285E-01 0.56743E+00 0.56743E+00 0.00000E+00 0.00000E+00 0.00000E+00 0.00000E+00 0.00000E+00 0.00000E+00 0.00000E+00 0.17979E+02 0.17979E+02
 -31   6   2   1 0.18855E-01 0.18855E-01 0.16195E+01 0.16195E+01 0.00000E+00 0.00000E+00 0.00000E+00 0.00000E+00 0.00000E+00 0.00000E+00 0.00000E+00 0.19951E+02 0.19951E+02
 -30   6   2   1 0.27762E+01 0.27762E+01 0.16709E+01 0.16709E+01 0.00000E+00 0.00000E+00 0.00000E+00 0.00000E+00 0.00000E+00 0.00000E+00 0.00000E+00 0.48585E+01 0.48585E+01
 -29   6   2   1 0.51895E+01 0.51895E+01 0.23471E+01 0.23471E+01 0.00000E+00 0.00000E+00 0.00000E+00 0.00000E+00 0.00000E+00 0.00000E+00 0.00000E+00 0.25974E+01 0.25974E+01
 -28   6   2   1 0.15979E-01 0.15979E-01 0.13581E+01 0.13581E+01 0.00000E+00 0.00000E+00 0.00000E+00 0.00000E+00 0.00000E+00 0.00000E+00 0.00000E+00 0.19092E+02 0.19092E+02
 -27   6   2   1 0.10768E-01 0.10768E-01 0.44691E+01 0.44691E+01 0.00000E+00 0.00000E+00 0.00000E+00 0.00000E+00 0.00000E+00 0.00000E+00 0.00000E+00 0.72840E+01 0.72840E+01
 -26   6   2   1 0.29152E-01 0.29152E-01 0.25970E+00-0.25970E+00 0.00000E+00 0.00000E+00 0.00000E+00 0.00000E+00 0.00000E+00 0.00000E+00 0.00000E+00 0.16373E+02 0.16373E+02
 -25   6   2   1 0.62201E+01 0.62201E+01 0.51007E+01 0.51007E+01 0.00000E+00 0.00000E+00 0.00000E+00 0.00000E+00 0.00000E+00 0.00000E+00 0.00000E+00 0.18634E+01 0.18634E+01
 -24   6   2   1 0.61622E+01 0.61622E+01 0.61401E+01 0.61401E+01 0.00000E+00 0.00000E+00 0.00000E+00 0.00000E+00 0.00000E+00 0.00000E+00 0.00000E+00 0.18633E+01 0.18633E+01
 -23   6   2   1 0.20200E+02 0.20200E+02 0.15978E+02 0.15978E+02 0.00000E+00 0.00000E+00 0.00000E+00 0.00000E+00 0.00000E+00 0.00000E+00 0.00000E+00 0.15387E+01 0.15387E+01
 -22   6   2   1 0.19825E+01 0.19825E+01 0.45698E+01-0.45698E+01 0.00000E+00 0.00000E+00 0.00000E+00 0.00000E+00 0.00000E+00 0.00000E+00 0.00000E+00 0.49075E+01 0.49075E+01
 -21   6   2   1 0.39146E+02 0.39146E+02 0.32953E+02-0.32953E+02 0.00000E+00 0.00000E+00 0.00000E+00 0.00000E+00 0.00000E+00 0.00000E+00 0.00000E+00 0.16188E+01 0.16188E+01
 -20   6   2   1 0.31543E-01 0.31543E-01 0.11884E+01-0.11884E+01 0.00000E+00 0.00000E+00 0.00000E+00 0.00000E+00 0.00000E+00 0.00000E+00 0.00000E+00 0.13714E+02 0.13714E+02
 -19   6   2   1 0.27837E+01 0.27837E+01 0.47030E+01 0.47030E+01 0.00000E+00 0.00000E+00 0.00000E+00 0.00000E+00 0.00000E+00 0.00000E+00 0.00000E+00 0.34704E+01 0.34704E+01
 -18   6   2   1 0.65013E+01 0.65013E+01 0.79397E+01-0.79397E+01 0.00000E+00 0.00000E+00 0.00000E+00 0.00000E+00 0.00000E+00 0.00000E+00 0.00000E+00 0.11856E+01 0.11856E+01
 -17   6   2   1 0.27684E+01 0.27684E+01 0.41358E+01 0.41358E+01 0.00000E+00 0.00000E+00 0.00000E+00 0.00000E+00 0.00000E+00 0.00000E+00 0.00000E+00 0.20823E+01 0.20823E+01
 -16   6   2   1 0.65170E-02 0.65170E-02 0.19196E+01 0.19196E+01 0.00000E+00 0.00000E+00 0.00000E+00 0.00000E+00 0.00000E+00 0.00000E+00 0.00000E+00 0.58620E+01 0.58620E+01
 -15   6   2   1 0.58865E+01 0.58865E+01 0.68236E+01-0.68236E+01 0.00000E+00 0.00000E+00 0.00000E+00 0.00000E+00 0.00000E+00 0.00000E+00 0.00000E+00 0.22910E+01 0.22910E+01
 -14   6   2   1 0.92084E+01 0.92084E+01 0.86516E+01 0.86516E+01 0.00000E+00 0.00000E+00 0.00000E+00 0.00000E+00 0.00000E+00 0.00000E+00 0.00000E+00 0.14677E+01 0.14677E+01
 -13   6   2   1 0.43978E+01 0.43978E+01 0.78733E+01-0.78733E+01 0.00000E+00 0.00000E+00 0.00000E+00 0.00000E+00 0.00000E+00 0.00000E+00 0.00000E+00 0.43898E+01 0.43898E+01
 -12   6   2   1 0.78701E+01 0.78701E+01 0.58224E+01 0.58224E+01 0.00000E+00 0.00000E+00 0.00000E+00 0.00000E+00 0.00000E+00 0.00000E+00 0.00000E+00 0.22098E+01 0.22098E+01
 -11   6   2   1 0.55754E+01 0.55754E+01 0.42435E+01-0.42435E+01 0.00000E+00 0.00000E+00 0.00000E+00 0.00000E+00 0.00000E+00 0.00000E+00 0.00000E+00 0.31236E+01 0.31236E+01
 -10   6   2   1 0.55823E+01 0.55823E+01 0.93334E+00 0.93334E+00 0.00000E+00 0.00000E+00 0.00000E+00 0.00000E+00 0.00000E+00 0.00000E+00 0.00000E+00 0.27734E+01 0.27734E+01
  -9   6   2   1 0.45990E-01 0.45990E-01 0.23365E+01 0.23365E+01 0.00000E+00 0.00000E+00 0.00000E+00 0.00000E+00 0.00000E+00 0.00000E+00 0.00000E+00 0.19694E+02 0.19694E+02
  -8   6   2   1 0.43624E+01 0.43624E+01 0.24407E+01-0.24407E+01 0.00000E+00 0.00000E+00 0.00000E+00 0.00000E+00 0.00000E+00 0.00000E+00 0.00000E+00 0.30728E+01 0.30728E+01
  -7   6   2   1 0.27602E+01 0.27602E+01 0.40300E+01 0.40300E+01 0.00000E+00 0.00000E+00 0.00000E+00 0.00000E+00 0.00000E+00 0.00000E+00 0.00000E+00 0.48584E+01 0.48584E+01
  -6   6   2   1 0.89773E+01 0.89773E+01 0.61156E+01 0.61156E+01 0.00000E+00 0.00000E+00 0.00000E+00 0.00000E+00 0.00000E+00 0.00000E+00 0.00000E+00 0.23578E+01 0.23578E+01
  -5   6   2   1 0.16711E+02 0.16711E+02 0.15005E+02-0.15005E+02 0.00000E+00 0.00000E+00 0.00000E+00 0.00000E+00 0.00000E+00 0.00000E+00 0.00000E+00 0.15028E+01 0.15028E+01
  -4   6   2   1 0.29012E+02 0.29012E+02 0.28822E+02 0.28822E+02 0.00000E+00 0.00000E+00 0.00000E+00 0.00000E+00 0.00000E+00 0.00000E+00 0.00000E+00 0.14199E+01 0.14199E+01
  -3   6   2   1 0.25915E+02 0.25915E+02 0.27770E+02-0.27770E+02 0.00000E+00 0.00000E+00 0.00000E+00 0.00000E+00 0.00000E+00 0.00000E+00 0.00000E+00 0.12844E+01 0.12844E+01
  -2   6   2   1 0.12007E+02 0.12007E+02 0.13760E+02 0.13760E+02 0.00000E+00 0.00000E+00 0.00000E+00 0.00000E+00 0.00000E+00 0.00000E+00 0.00000E+00 0.14381E+01 0.14381E+01
  -1   6   2   1 0.59163E+01 0.59163E+01 0.43319E+01 0.43319E+01 0.00000E+00 0.00000E+00 0.00000E+00 0.00000E+00 0.00000E+00 0.00000E+00 0.00000E+00 0.22909E+01 0.22909E+01
   0   6   2   1 0.10451E+02 0.10451E+02 0.11707E+02 0.11707E+02 0.00000E+00 0.00000E+00 0.00000E+00 0.00000E+00 0.00000E+00 0.00000E+00 0.00000E+00 0.12802E+01 0.12802E+01
   1   6   2   1 0.11516E+00 0.11516E+00 0.15365E+01-0.15365E+01 0.00000E+00 0.00000E+00 0.00000E+00 0.00000E+00 0.00000E+00 0.00000E+00 0.00000E+00 0.17385E+02 0.17385E+02
   2   6   2   1 0.39942E+01 0.39942E+01 0.10538E+01-0.10538E+01 0.00000E+00 0.00000E+00 0.00000E+00 0.00000E+00 0.00000E+00 0.00000E+00 0.00000E+00 0.29365E+01 0.29365E+01
   3   6   2   1 0.97201E+01 0.97201E+01 0.13163E+02-0.13163E+02 0.00000E+00 0.00000E+00 0.00000E+00 0.00000E+00 0.00000E+00 0.00000E+00 0.00000E+00 0.13776E+01 0.13776E+01
   4   6   2   1 0.10855E+02 0.10855E+02 0.12208E+02 0.12208E+02 0.00000E+00 0.00000E+00 0.00000E+00 0.00000E+00 0.00000E+00 0.00000E+00 0.00000E+00 0.12388E+01 0.12388E+01
   5   6   2   1 0.12186E+02 0.12186E+02 0.16224E+02-0.16224E+02 0.00000E+00 0.00000E+00 0.00000E+00 0.00000E+00 0.00000E+00 0.00000E+00 0.00000E+00 0.12633E+01 0.12633E+01
   6   6   2   1 0.33662E+01 0.33662E+01 0.73481E+01 0.73481E+01 0.00000E+00 0.00000E+00 0.00000E+00 0.00000E+00 0.00000E+00 0.00000E+00 0.00000E+00 0.34003E+01 0.34003E+01
   7   6   2   1 0.58735E+01 0.58735E+01 0.52624E+01-0.52624E+01 0.00000E+00 0.00000E+00 0.00000E+00 0.00000E+00 0.00000E+00 0.00000E+00 0.00000E+00 0.19640E+01 0.19640E+01
   8   6   2   1 0.32287E-01 0.32287E-01 0.48411E+01-0.48411E+01 0.00000E+00 0.00000E+00 0.00000E+00 0.00000E+00 0.00000E+00 0.00000E+00 0.00000E+00 0.19848E+02 0.19848E+02
   9   6   2   1 0.47695E+01 0.47695E+01 0.43403E+01 0.43403E+01 0.00000E+00 0.00000E+00 0.00000E+00 0.00000E+00 0.00000E+00 0.00000E+00 0.00000E+00 0.24047E+01 0.24047E+01
  10   6   2   1 0.12184E+02 0.12184E+02 0.12902E+02-0.12902E+02 0.00000E+00 0.00000E+00 0.00000E+00 0.00000E+00 0.00000E+00 0.00000E+00 0.00000E+00 0.12633E+01 0.12633E+01
  11   6   2   1 0.77726E+01 0.77726E+01 0.10332E+02 0.10332E+02 0.00000E+00 0.00000E+00 0.00000E+00 0.00000E+00 0.00000E+00 0.00000E+00 0.00000E+00 0.17195E+01 0.17195E+01
  12   6   2   1 0.14587E+02 0.14587E+02 0.15760E+02-0.15760E+02 0.00000E+00 0.00000E+00 0.00000E+00 0.00000E+00 0.00000E+00 0.00000E+00 0.00000E+00 0.11896E+01 0.11896E+01
  13   6   2   1 0.10834E+02 0.10834E+02 0.11577E+02 0.11577E+02 0.00000E+00 0.00000E+00 0.00000E+00 0.00000E+00 0.00000E+00 0.00000E+00 0.00000E+00 0.88818E+00 0.88818E+00
  14   6   2   1 0.12463E+02 0.12463E+02 0.15640E+02-0.15640E+02 0.00000E+00 0.00000E+00 0.00000E+00 0.00000E+00 0.00000E+00 0.00000E+00 0.00000E+00 0.92828E+00 0.92828E+00
  15   6   2   1 0.72604E+01 0.72604E+01 0.86714E+01 0.86714E+01 0.00000E+00 0.00000E+00 0.00000E+00 0.00000E+00 0.00000E+00 0.00000E+00 0.00000E+00 0.13137E+01 0.13137E+01
  16   6   2   1 0.84749E+01 0.84749E+01 0.11159E+02-0.11159E+02 0.00000E+00 0.00000E+00 0.00000E+00 0.00000E+00 0.00000E+00 0.00000E+00 0.00000E+00 0.11291E+01 0.11291E+01
  17   6   2   1 0.59686E-01 0.59686E-01 0.25810E+01 0.25810E+01 0.00000E+00 0.00000E+00 0.00000E+00 0.00000E+00 0.00000E+00 0.00000E+00 0.00000E+00 0.19045E+02 0.19045E+02
  18   6   2   1 0.47723E+01 0.47723E+01 0.37739E+01-0.37739E+01 0.00000E+00 0.00000E+00 0.00000E+00 0.00000E+00 0.00000E+00 0.00000E+00 0.00000E+00 0.24047E+01 0.24047E+01
  19   6   2   1 0.22401E+02 0.22401E+02 0.22058E+02 0.22058E+02 0.00000E+00 0.00000E+00 0.00000E+00 0.00000E+00 0.00000E+00 0.00000E+00 0.00000E+00 0.10533E+01 0.10533E+01
  21   6   2   1 0.10702E+02 0.10702E+02 0.12695E+02-0.12695E+02 0.00000E+00 0.00000E+00 0.00000E+00 0.00000E+00 0.00000E+00 0.00000E+00 0.00000E+00 0.10806E+01 0.10806E+01
  22   6   2   1 0.68055E+01 0.68055E+01 0.93853E+01-0.93853E+01 0.00000E+00 0.00000E+00 0.00000E+00 0.00000E+00 0.00000E+00 0.00000E+00 0.00000E+00 0.17014E+01 0.17014E+01
  23   6   2   1 0.52211E+01 0.52211E+01 0.38689E+01 0.38689E+01 0.00000E+00 0.00000E+00 0.00000E+00 0.00000E+00 0.00000E+00 0.00000E+00 0.00000E+00 0.22265E+01 0.22265E+01
  24   6   2   1 0.48375E+01 0.48375E+01 0.52920E+01-0.52920E+01 0.00000E+00 0.00000E+00 0.00000E+00 0.00000E+00 0.00000E+00 0.00000E+00 0.00000E+00 0.24047E+01 0.24047E+01
  25   6   2   1 0.62601E-01 0.62601E-01 0.12191E+01-0.12191E+01 0.00000E+00 0.00000E+00 0.00000E+00 0.00000E+00 0.00000E+00 0.00000E+00 0.00000E+00 0.21043E+02 0.21043E+02
  26   6   2   1 0.38725E+01 0.38725E+01 0.41422E+01 0.41422E+01 0.00000E+00 0.00000E+00 0.00000E+00 0.00000E+00 0.00000E+00 0.00000E+00 0.00000E+00 0.34354E+01 0.34354E+01
  27   6   2   1 0.61520E+01 0.61520E+01 0.72615E+01-0.72615E+01 0.00000E+00 0.00000E+00 0.00000E+00 0.00000E+00 0.00000E+00 0.00000E+00 0.00000E+00 0.21736E+01 0.21736E+01
  28   6   2   1 0.38863E+01 0.38863E+01 0.40340E+01 0.40340E+01 0.00000E+00 0.00000E+00 0.00000E+00 0.00000E+00 0.00000E+00 0.00000E+00 0.00000E+00 0.34355E+01 0.34355E+01
  29   6   2   1 0.38959E+01 0.38959E+01 0.45835E+01-0.45835E+01 0.00000E+00 0.00000E+00 0.00000E+00 0.00000E+00 0.00000E+00 0.00000E+00 0.00000E+00 0.29448E+01 0.29448E+01
  30   6   2   1 0.58905E+01 0.58905E+01 0.22443E+01-0.22443E+01 0.00000E+00 0.00000E+00 0.00000E+00 0.00000E+00 0.00000E+00 0.00000E+00 0.00000E+00 0.22910E+01 0.22910E+01
  31   6   2   1 0.27636E+01 0.27636E+01 0.27692E+01 0.27692E+01 0.00000E+00 0.00000E+00 0.00000E+00 0.00000E+00 0.00000E+00 0.00000E+00 0.00000E+00 0.48585E+01 0.48585E+01
  32   6   2   1 0.51605E+01 0.51605E+01 0.67097E+01-0.67097E+01 0.00000E+00 0.00000E+00 0.00000E+00 0.00000E+00 0.00000E+00 0.00000E+00 0.00000E+00 0.22265E+01 0.22265E+01
  33   6   2   1 0.19198E+01 0.19198E+01 0.68652E+01 0.68652E+01 0.00000E+00 0.00000E+00 0.00000E+00 0.00000E+00 0.00000E+00 0.00000E+00 0.00000E+00 0.58889E+01 0.58889E+01
  34   6   2   1 0.54958E+01 0.54958E+01 0.92594E+01-0.92594E+01 0.00000E+00 0.00000E+00 0.00000E+00 0.00000E+00 0.00000E+00 0.00000E+00 0.00000E+00 0.27767E+01 0.27767E+01
  35   6   2   1 0.65693E-01 0.65693E-01 0.65218E+01 0.65218E+01 0.00000E+00 0.00000E+00 0.00000E+00 0.00000E+00 0.00000E+00 0.00000E+00 0.00000E+00 0.22862E+02 0.22862E+02
  36   6   2   1 0.51466E+01 0.51466E+01 0.32863E+01-0.32863E+01 0.00000E+00 0.00000E+00 0.00000E+00 0.00000E+00 0.00000E+00 0.00000E+00 0.00000E+00 0.25973E+01 0.25973E+01
  37   6   2   1 0.45554E-01 0.45554E-01 0.11063E+01-0.11063E+01 0.00000E+00 0.00000E+00 0.00000E+00 0.00000E+00 0.00000E+00 0.00000E+00 0.00000E+00 0.20965E+02 0.20965E+02
  38   6   2   1 0.41529E-01 0.41529E-01 0.19006E+01 0.19006E+01 0.00000E+00 0.00000E+00 0.00000E+00 0.00000E+00 0.00000E+00 0.00000E+00 0.00000E+00 0.20633E+02 0.20633E+02
  39   6   2   1 0.45132E-01 0.45132E-01 0.12610E+01 0.12610E+01 0.00000E+00 0.00000E+00 0.00000E+00 0.00000E+00 0.00000E+00 0.00000E+00 0.00000E+00 0.20127E+02 0.20127E+02
  40   6   2   1 0.51245E+01 0.51245E+01 0.12285E+02-0.12285E+02 0.00000E+00 0.00000E+00 0.00000E+00 0.00000E+00 0.00000E+00 0.00000E+00 0.00000E+00 0.33392E+01 0.33392E+01
  41   6   2   1 0.33595E+01 0.33595E+01 0.60072E+01 0.60072E+01 0.00000E+00 0.00000E+00 0.00000E+00 0.00000E+00 0.00000E+00 0.00000E+00 0.00000E+00 0.45336E+01 0.45336E+01
  42   6   2   1 0.17564E-01 0.17564E-01 0.46293E-01-0.46293E-01 0.00000E+00 0.00000E+00 0.00000E+00 0.00000E+00 0.00000E+00 0.00000E+00 0.00000E+00 0.23210E+02 0.23210E+02
  43   6   2   1 0.28036E-01 0.28036E-01 0.49961E+01 0.49961E+01 0.00000E+00 0.00000E+00 0.00000E+00 0.00000E+00 0.00000E+00 0.00000E+00 0.00000E+00 0.30634E+02 0.30634E+02
 -37   7   2   1 0.22095E-01 0.22095E-01 0.27321E+01-0.27321E+01 0.00000E+00 0.00000E+00 0.00000E+00 0.00000E+00 0.00000E+00 0.00000E+00 0.00000E+00 0.23856E+02 0.23856E+02
 -36   7   2   1 0.27502E+01 0.27502E+01 0.37560E+01 0.37560E+01 0.00000E+00 0.00000E+00 0.00000E+00 0.00000E+00 0.00000E+00 0.00000E+00 0.00000E+00 0.41644E+01 0.41644E+01
 -35   7   2   1 0.38944E+01 0.38944E+01 0.45679E+01-0.45679E+01 0.00000E+00 0.00000E+00 0.00000E+00 0.00000E+00 0.00000E+00 0.00000E+00 0.00000E+00 0.39263E+01 0.39263E+01
 -34   7   2   1 0.27428E+01 0.27428E+01 0.45462E+01 0.45462E+01 0.00000E+00 0.00000E+00 0.00000E+00 0.00000E+00 0.00000E+00 0.00000E+00 0.00000E+00 0.48584E+01 0.48584E+01
 -33   7   2   1 0.36073E-01 0.36073E-01 0.32907E+01-0.32907E+01 0.00000E+00 0.00000E+00 0.00000E+00 0.00000E+00 0.00000E+00 0.00000E+00 0.00000E+00 0.18295E+02 0.18295E+02
 -32   7   2   1 0.33720E+01 0.33720E+01 0.33801E+01 0.33801E+01 0.00000E+00 0.00000E+00 0.00000E+00 0.00000E+00 0.00000E+00 0.00000E+00 0.00000E+00 0.34003E+01 0.34003E+01
 -31   7   2   1 0.19768E+01 0.19768E+01 0.49164E+00 0.49164E+00 0.00000E+00 0.00000E+00 0.00000E+00 0.00000E+00 0.00000E+00 0.00000E+00 0.00000E+00 0.58865E+01 0.58865E+01
 -30   7   2   1 0.17708E-01 0.17708E-01 0.13333E+01 0.13333E+01 0.00000E+00 0.00000E+00 0.00000E+00 0.00000E+00 0.00000E+00 0.00000E+00 0.00000E+00 0.17343E+02 0.17343E+02
 -29   7   2   1 0.62411E-02 0.62411E-02 0.48673E+00 0.48673E+00 0.00000E+00 0.00000E+00 0.00000E+00 0.00000E+00 0.00000E+00 0.00000E+00 0.00000E+00 0.13432E+02 0.13432E+02
 -28   7   2   1 0.38912E-02 0.38912E-02 0.13882E+01-0.13882E+01 0.00000E+00 0.00000E+00 0.00000E+00 0.00000E+00 0.00000E+00 0.00000E+00 0.00000E+00 0.19630E+02 0.19630E+02
 -27   7   2   1 0.14579E-01 0.14579E-01 0.34946E+01 0.34946E+01 0.00000E+00 0.00000E+00 0.00000E+00 0.00000E+00 0.00000E+00 0.00000E+00 0.00000E+00 0.18062E+02 0.18062E+02
 -26   7   2   1 0.39140E+01 0.39140E+01 0.21632E+01-0.21632E+01 0.00000E+00 0.00000E+00 0.00000E+00 0.00000E+00 0.00000E+00 0.00000E+00 0.00000E+00 0.19635E+01 0.19635E+01
 -25   7   2   1 0.33843E+01 0.33843E+01 0.30389E+01 0.30389E+01 0.00000E+00 0.00000E+00 0.00000E+00 0.00000E+00 0.00000E+00 0.00000E+00 0.00000E+00 0.22670E+01 0.22670E+01
 -24   7   2   1 0.34022E+01 0.34022E+01 0.19927E+01 0.19927E+01 0.00000E+00 0.00000E+00 0.00000E+00 0.00000E+00 0.00000E+00 0.00000E+00 0.00000E+00 0.22670E+01 0.22670E+01
 -23   7   2   1 0.51864E+01 0.51864E+01 0.26199E+00 0.26199E+00 0.00000E+00 0.00000E+00 0.00000E+00 0.00000E+00 0.00000E+00 0.00000E+00 0.00000E+00 0.14840E+01 0.14840E+01
 -22   7   2   1 0.75156E-02 0.75156E-02 0.13111E+00 0.13111E+00 0.00000E+00 0.00000E+00 0.00000E+00 0.00000E+00 0.00000E+00 0.00000E+00 0.00000E+00 0.12108E+02 0.12108E+02
 -21   7   2   1 0.47951E+01 0.47951E+01 0.66404E+01-0.66404E+01 0.00000E+00 0.00000E+00 0.00000E+00 0.00000E+00 0.00000E+00 0.00000E+00 0.00000E+00 0.20041E+01 0.20041E+01
 -20   7   2   1 0.62438E-02 0.62438E-02 0.41540E+01 0.41540E+01 0.00000E+00 0.00000E+00 0.00000E+00 0.00000E+00 0.00000E+00 0.00000E+00 0.00000E+00 0.21141E+02 0.21141E+02
 -19   7   2   1 0.55634E-02 0.55634E-02 0.18704E+01-0.18704E+01 0.00000E+00 0.00000E+00 0.00000E+00 0.00000E+00 0.00000E+00 0.00000E+00 0.00000E+00 0.66088E+01 0.66088E+01
 -18   7   2   1 0.17445E-01 0.17445E-01 0.17011E+01-0.17011E+01 0.00000E+00 0.00000E+00 0.00000E+00 0.00000E+00 0.00000E+00 0.00000E+00 0.00000E+00 0.18530E+02 0.18530E+02
 -17   7   2   1 0.43685E+01 0.43685E+01 0.35869E+01 0.35869E+01 0.00000E+00 0.00000E+00 0.00000E+00 0.00000E+00 0.00000E+00 0.00000E+00 0.00000E+00 0.30730E+01 0.30730E+01
 -16   7   2   1 0.47813E+01 0.47813E+01 0.51173E+01-0.51173E+01 0.00000E+00 0.00000E+00 0.00000E+00 0.00000E+00 0.00000E+00 0.00000E+00 0.00000E+00 0.28054E+01 0.28054E+01
 -15   7   2   1 0.67696E+01 0.67696E+01 0.59253E+01 0.59253E+01 0.00000E+00 0.00000E+00 0.00000E+00 0.00000E+00 0.00000E+00 0.00000E+00 0.00000E+00 0.17014E+01 0.17014E+01
 -14   7   2   1 0.29947E-01 0.29947E-01 0.41389E+01-0.41389E+01 0.00000E+00 0.00000E+00 0.00000E+00 0.00000E+00 0.00000E+00 0.00000E+00 0.00000E+00 0.20786E+02 0.20786E+02
 -13   7   2   1 0.23398E-01 0.23398E-01 0.32211E+01 0.32211E+01 0.00000E+00 0.00000E+00 0.00000E+00 0.00000E+00 0.00000E+00 0.00000E+00 0.00000E+00 0.19237E+02 0.19237E+02
 -12   7   2   1 0.27624E+01 0.27624E+01 0.22648E+01-0.22648E+01 0.00000E+00 0.00000E+00 0.00000E+00 0.00000E+00 0.00000E+00 0.00000E+00 0.00000E+00 0.34704E+01 0.34704E+01
 -11   7   2   1 0.24976E-02 0.24976E-02 0.11510E+01-0.11510E+01 0.00000E+00 0.00000E+00 0.00000E+00 0.00000E+00 0.00000E+00 0.00000E+00 0.00000E+00 0.10069E+02 0.10069E+02
 -10   7   2   1 0.51847E+01 0.51847E+01 0.19331E+01 0.19331E+01 0.00000E+00 0.00000E+00 0.00000E+00 0.00000E+00 0.00000E+00 0.00000E+00 0.00000E+00 0.22265E+01 0.22265E+01
  -9   7   2   1 0.43664E+01 0.43664E+01 0.49141E+01-0.49141E+01 0.00000E+00 0.00000E+00 0.00000E+00 0.00000E+00 0.00000E+00 0.00000E+00 0.00000E+00 0.21952E+01 0.21952E+01
  -8   7   2   1 0.51743E+01 0.51743E+01 0.20923E+01 0.20923E+01 0.00000E+00 0.00000E+00 0.00000E+00 0.00000E+00 0.00000E+00 0.00000E+00 0.00000E+00 0.25973E+01 0.25973E+01
  -7   7   2   1 0.29264E-01 0.29264E-01 0.26612E+01-0.26612E+01 0.00000E+00 0.00000E+00 0.00000E+00 0.00000E+00 0.00000E+00 0.00000E+00 0.00000E+00 0.19383E+02 0.19383E+02
  -6   7   2   1 0.27569E+01 0.27569E+01 0.17446E+01 0.17446E+01 0.00000E+00 0.00000E+00 0.00000E+00 0.00000E+00 0.00000E+00 0.00000E+00 0.00000E+00 0.34702E+01 0.34702E+01
  -5   7   2   1 0.39364E+01 0.39364E+01 0.75214E+00 0.75214E+00 0.00000E+00 0.00000E+00 0.00000E+00 0.00000E+00 0.00000E+00 0.00000E+00 0.00000E+00 0.29444E+01 0.29444E+01
  -4   7   2   1 0.48061E+01 0.48061E+01 0.31471E+01-0.31471E+01 0.00000E+00 0.00000E+00 0.00000E+00 0.00000E+00 0.00000E+00 0.00000E+00 0.00000E+00 0.32061E+01 0.32061E+01
  -3   7   2   1 0.27679E+01 0.27679E+01 0.30645E+01 0.30645E+01 0.00000E+00 0.00000E+00 0.00000E+00 0.00000E+00 0.00000E+00 0.00000E+00 0.00000E+00 0.34704E+01 0.34704E+01
  -2   7   2   1 0.22102E-01 0.22102E-01 0.45699E+01-0.45699E+01 0.00000E+00 0.00000E+00 0.00000E+00 0.00000E+00 0.00000E+00 0.00000E+00 0.00000E+00 0.23951E+02 0.23951E+02
  -1   7   2   1 0.64830E+01 0.64830E+01 0.53197E+01 0.53197E+01 0.00000E+00 0.00000E+00 0.00000E+00 0.00000E+00 0.00000E+00 0.00000E+00 0.00000E+00 0.20726E+01 0.20726E+01
   0   7   2   1 0.47733E+01 0.47733E+01 0.59956E+01-0.59956E+01 0.00000E+00 0.00000E+00 0.00000E+00 0.00000E+00 0.00000E+00 0.00000E+00 0.00000E+00 0.28054E+01 0.28054E+01
   1   7   2   1 0.43539E+01 0.43539E+01 0.52610E+01 0.52610E+01 0.00000E+00 0.00000E+00 0.00000E+00 0.00000E+00 0.00000E+00 0.00000E+00 0.00000E+00 0.30730E+01 0.30730E+01
   2   7   2   1 0.38879E+01 0.38879E+01 0.57655E+01-0.57655E+01 0.00000E+00 0.00000E+00 0.00000E+00 0.00000E+00 0.00000E+00 0.00000E+00 0.00000E+00 0.34356E+01 0.34356E+01
   3   7   2   1 0.27417E+01 0.27417E+01 0.49353E+01 0.49353E+01 0.00000E+00 0.00000E+00 0.00000E+00 0.00000E+00 0.00000E+00 0.00000E+00 0.00000E+00 0.48584E+01 0.48584E+01
   4   7   2   1 0.33642E-01 0.33642E-01 0.32589E+01-0.32589E+01 0.00000E+00 0.00000E+00 0.00000E+00 0.00000E+00 0.00000E+00 0.00000E+00 0.00000E+00 0.20035E+02 0.20035E+02
   5   7   2   1 0.28301E-01 0.28301E-01 0.24798E+01 0.24798E+01 0.00000E+00 0.00000E+00 0.00000E+00 0.00000E+00 0.00000E+00 0.00000E+00 0.00000E+00 0.17926E+02 0.17926E+02
   6   7   2   1 0.23935E-01 0.23935E-01 0.19119E+01-0.19119E+01 0.00000E+00 0.00000E+00 0.00000E+00 0.00000E+00 0.00000E+00 0.00000E+00 0.00000E+00 0.19229E+02 0.19229E+02
   7   7   2   1 0.12965E-01 0.12965E-01 0.13959E+01-0.13959E+01 0.00000E+00 0.00000E+00 0.00000E+00 0.00000E+00 0.00000E+00 0.00000E+00 0.00000E+00 0.16524E+02 0.16524E+02
   8   7   2   1 0.16639E-01 0.16639E-01 0.49405E+00-0.49405E+00 0.00000E+00 0.00000E+00 0.00000E+00 0.00000E+00 0.00000E+00 0.00000E+00 0.00000E+00 0.18147E+02 0.18147E+02
   9   7   2   1 0.21767E-01 0.21767E-01 0.23360E+01 0.23360E+01 0.00000E+00 0.00000E+00 0.00000E+00 0.00000E+00 0.00000E+00 0.00000E+00 0.00000E+00 0.19311E+02 0.19311E+02
  10   7   2   1 0.23564E-01 0.23564E-01 0.29028E+01-0.29028E+01 0.00000E+00 0.00000E+00 0.00000E+00 0.00000E+00 0.00000E+00 0.00000E+00 0.00000E+00 0.19711E+02 0.19711E+02
  11   7   2   1 0.26560E-01 0.26560E-01 0.37486E+01 0.37486E+01 0.00000E+00 0.00000E+00 0.00000E+00 0.00000E+00 0.00000E+00 0.00000E+00 0.00000E+00 0.20199E+02 0.20199E+02
  12   7   2   1 0.27562E+01 0.27562E+01 0.29568E+01-0.29568E+01 0.00000E+00 0.00000E+00 0.00000E+00 0.00000E+00 0.00000E+00 0.00000E+00 0.00000E+00 0.41644E+01 0.41644E+01
  13   7   2   1 0.25277E-01 0.25277E-01 0.39803E+01 0.39803E+01 0.00000E+00 0.00000E+00 0.00000E+00 0.00000E+00 0.00000E+00 0.00000E+00 0.00000E+00 0.19048E+02 0.19048E+02
  14   7   2   1 0.17161E-01 0.17161E-01 0.26187E+01-0.26187E+01 0.00000E+00 0.00000E+00 0.00000E+00 0.00000E+00 0.00000E+00 0.00000E+00 0.00000E+00 0.21160E+02 0.21160E+02
  15   7   2   1 0.65016E+01 0.65016E+01 0.20525E+01 0.20525E+01 0.00000E+00 0.00000E+00 0.00000E+00 0.00000E+00 0.00000E+00 0.00000E+00 0.00000E+00 0.17769E+01 0.17769E+01
  16   7   2   1 0.22081E-02 0.22081E-02 0.52539E+00-0.52539E+00 0.00000E+00 0.00000E+00 0.00000E+00 0.00000E+00 0.00000E+00 0.00000E+00 0.00000E+00 0.69748E+01 0.69748E+01
  17   7   2   1 0.47982E+01 0.47982E+01 0.12551E+01-0.12551E+01 0.00000E+00 0.00000E+00 0.00000E+00 0.00000E+00 0.00000E+00 0.00000E+00 0.00000E+00 0.24047E+01 0.24047E+01
  18   7   2   1 0.47916E+01 0.47916E+01 0.16037E+01 0.16037E+01 0.00000E+00 0.00000E+00 0.00000E+00 0.00000E+00 0.00000E+00 0.00000E+00 0.00000E+00 0.40072E+01 0.40072E+01
  19   7   2   1 0.47760E+01 0.47760E+01 0.66775E+01-0.66775E+01 0.00000E+00 0.00000E+00 0.00000E+00 0.00000E+00 0.00000E+00 0.00000E+00 0.00000E+00 0.16036E+01 0.16036E+01
  20   7   2   1 0.25326E-01 0.25326E-01 0.15803E+01 0.15803E+01 0.00000E+00 0.00000E+00 0.00000E+00 0.00000E+00 0.00000E+00 0.00000E+00 0.00000E+00 0.15809E+02 0.15809E+02
  21   7   2   1 0.39346E+01 0.39346E+01 0.20770E+01 0.20770E+01 0.00000E+00 0.00000E+00 0.00000E+00 0.00000E+00 0.00000E+00 0.00000E+00 0.00000E+00 0.19635E+01 0.19635E+01
  22   7   2   1 0.43744E+01 0.43744E+01 0.21445E+01 0.21445E+01 0.00000E+00 0.00000E+00 0.00000E+00 0.00000E+00 0.00000E+00 0.00000E+00 0.00000E+00 0.17564E+01 0.17564E+01
  23   7   2   1 0.29584E-02 0.29584E-02 0.15856E+01 0.15856E+01 0.00000E+00 0.00000E+00 0.00000E+00 0.00000E+00 0.00000E+00 0.00000E+00 0.00000E+00 0.14047E+02 0.14047E+02
  24   7   2   1 0.11808E-01 0.11808E-01 0.21164E+01-0.21164E+01 0.00000E+00 0.00000E+00 0.00000E+00 0.00000E+00 0.00000E+00 0.00000E+00 0.00000E+00 0.20883E+02 0.20883E+02
  25   7   2   1 0.33737E+01 0.33737E+01 0.47952E+01 0.47952E+01 0.00000E+00 0.00000E+00 0.00000E+00 0.00000E+00 0.00000E+00 0.00000E+00 0.00000E+00 0.28337E+01 0.28337E+01
  26   7   2   1 0.67636E+01 0.67636E+01 0.60260E+01-0.60260E+01 0.00000E+00 0.00000E+00 0.00000E+00 0.00000E+00 0.00000E+00 0.00000E+00 0.00000E+00 0.17014E+01 0.17014E+01
  27   7   2   1 0.64640E+01 0.64640E+01 0.78339E+01 0.78339E+01 0.00000E+00 0.00000E+00 0.00000E+00 0.00000E+00 0.00000E+00 0.00000E+00 0.00000E+00 0.17769E+01 0.17769E+01
  28   7   2   1 0.51481E+01 0.51481E+01 0.65842E+01-0.65842E+01 0.00000E+00 0.00000E+00 0.00000E+00 0.00000E+00 0.00000E+00 0.00000E+00 0.00000E+00 0.22265E+01 0.22265E+01
  29   7   2   1 0.55080E+01 0.55080E+01 0.62726E+01 0.62726E+01 0.00000E+00 0.00000E+00 0.00000E+00 0.00000E+00 0.00000E+00 0.00000E+00 0.00000E+00 0.20829E+01 0.20829E+01
  30   7   2   1 0.37621E-01 0.37621E-01 0.26405E+01-0.26405E+01 0.00000E+00 0.00000E+00 0.00000E+00 0.00000E+00 0.00000E+00 0.00000E+00 0.00000E+00 0.20406E+02 0.20406E+02
  31   7   2   1 0.32305E-01 0.32305E-01 0.25014E+01 0.25014E+01 0.00000E+00 0.00000E+00 0.00000E+00 0.00000E+00 0.00000E+00 0.00000E+00 0.00000E+00 0.20172E+02 0.20172E+02
  32   7   2   1 0.18223E-01 0.18223E-01 0.38160E+00 0.38160E+00 0.00000E+00 0.00000E+00 0.00000E+00 0.00000E+00 0.00000E+00 0.00000E+00 0.00000E+00 0.18874E+02 0.18874E+02
  33   7   2   1 0.12147E-01 0.12147E-01 0.48714E+00-0.48714E+00 0.00000E+00 0.00000E+00 0.00000E+00 0.00000E+00 0.00000E+00 0.00000E+00 0.00000E+00 0.21555E+02 0.21555E+02
  34   7   2   1 0.10719E-01 0.10719E-01 0.54904E+00-0.54904E+00 0.00000E+00 0.00000E+00 0.00000E+00 0.00000E+00 0.00000E+00 0.00000E+00 0.00000E+00 0.22866E+02 0.22866E+02
  35   7   2   1 0.78772E-02 0.78772E-02 0.82742E+00 0.82742E+00 0.00000E+00 0.00000E+00 0.00000E+00 0.00000E+00 0.00000E+00 0.00000E+00 0.00000E+00 0.20800E+02 0.20800E+02
  36   7   2   1 0.39183E+01 0.39183E+01 0.22204E+01-0.22204E+01 0.00000E+00 0.00000E+00 0.00000E+00 0.00000E+00 0.00000E+00 0.00000E+00 0.00000E+00 0.58893E+01 0.58893E+01
 -16   8   2   1 0.33888E+01 0.33888E+01 0.42083E+00-0.42083E+00 0.00000E+00 0.00000E+00 0.00000E+00 0.00000E+00 0.00000E+00 0.00000E+00 0.00000E+00 0.22666E+01 0.22666E+01
 -15   8   2   1 0.27602E+01 0.27602E+01 0.49608E+00 0.49608E+00 0.00000E+00 0.00000E+00 0.00000E+00 0.00000E+00 0.00000E+00 0.00000E+00 0.00000E+00 0.27754E+01 0.27754E+01
 -14   8   2   1 0.29502E-01 0.29502E-01 0.26528E+01-0.26528E+01 0.00000E+00 0.00000E+00 0.00000E+00 0.00000E+00 0.00000E+00 0.00000E+00 0.00000E+00 0.16448E+02 0.16448E+02
 -13   8   2   1 0.27514E+01 0.27514E+01 0.19715E+01 0.19715E+01 0.00000E+00 0.00000E+00 0.00000E+00 0.00000E+00 0.00000E+00 0.00000E+00 0.00000E+00 0.34702E+01 0.34702E+01
 -12   8   2   1 0.38980E+01 0.38980E+01 0.27590E+01-0.27590E+01 0.00000E+00 0.00000E+00 0.00000E+00 0.00000E+00 0.00000E+00 0.00000E+00 0.00000E+00 0.19634E+01 0.19634E+01
 -11   8   2   1 0.29106E-01 0.29106E-01 0.40473E+00 0.40473E+00 0.00000E+00 0.00000E+00 0.00000E+00 0.00000E+00 0.00000E+00 0.00000E+00 0.00000E+00 0.15111E+02 0.15111E+02
 -10   8   2   1 0.29852E-01 0.29852E-01 0.27868E+00-0.27868E+00 0.00000E+00 0.00000E+00 0.00000E+00 0.00000E+00 0.00000E+00 0.00000E+00 0.00000E+00 0.13009E+02 0.13009E+02
  -9   8   2   1 0.27376E-01 0.27376E-01 0.86944E+00-0.86944E+00 0.00000E+00 0.00000E+00 0.00000E+00 0.00000E+00 0.00000E+00 0.00000E+00 0.00000E+00 0.14713E+02 0.14713E+02
  -8   8   2   1 0.35143E-01 0.35143E-01 0.15935E+01-0.15935E+01 0.00000E+00 0.00000E+00 0.00000E+00 0.00000E+00 0.00000E+00 0.00000E+00 0.00000E+00 0.15656E+02 0.15656E+02
  -7   8   2   1 0.27372E+01 0.27372E+01 0.56547E+01 0.56547E+01 0.00000E+00 0.00000E+00 0.00000E+00 0.00000E+00 0.00000E+00 0.00000E+00 0.00000E+00 0.20823E+01 0.20823E+01
  -6   8   2   1 0.61842E-01 0.61842E-01 0.11395E+02-0.11395E+02 0.00000E+00 0.00000E+00 0.00000E+00 0.00000E+00 0.00000E+00 0.00000E+00 0.00000E+00 0.17013E+02 0.17013E+02
  -4   8   2   1 0.46921E-01 0.46921E-01 0.99986E+01-0.99986E+01 0.00000E+00 0.00000E+00 0.00000E+00 0.00000E+00 0.00000E+00 0.00000E+00 0.00000E+00 0.15160E+02 0.15160E+02
  -3   8   2   1 0.19434E+01 0.19434E+01 0.49166E+01 0.49166E+01 0.00000E+00 0.00000E+00 0.00000E+00 0.00000E+00 0.00000E+00 0.00000E+00 0.00000E+00 0.29447E+01 0.29447E+01
  -2   8   2   1 0.12813E+02 0.12813E+02 0.22601E+02 0.22601E+02 0.00000E+00 0.00000E+00 0.00000E+00 0.00000E+00 0.00000E+00 0.00000E+00 0.00000E+00 0.75941E+00 0.75941E+00
  -1   8   2   1 0.60984E-02 0.60984E-02 0.69461E+01 0.69461E+01 0.00000E+00 0.00000E+00 0.00000E+00 0.00000E+00 0.00000E+00 0.00000E+00 0.00000E+00 0.14663E+02 0.14663E+02
   0   8   2   1 0.11094E+02 0.11094E+02 0.13779E+02-0.13779E+02 0.00000E+00 0.00000E+00 0.00000E+00 0.00000E+00 0.00000E+00 0.00000E+00 0.00000E+00 0.87465E+00 0.87465E+00
   1   8   2   1 0.16228E+02 0.16228E+02 0.17779E+02-0.17779E+02 0.00000E+00 0.00000E+00 0.00000E+00 0.00000E+00 0.00000E+00 0.00000E+00 0.00000E+00 0.72749E+00 0.72749E+00
   3   8   2   1 0.77808E+01 0.77808E+01 0.11792E+02-0.11792E+02 0.00000E+00 0.00000E+00 0.00000E+00 0.00000E+00 0.00000E+00 0.00000E+00 0.00000E+00 0.12294E+01 0.12294E+01
   4   8   2   1 0.47509E+01 0.47509E+01 0.68005E+01 0.68005E+01 0.00000E+00 0.00000E+00 0.00000E+00 0.00000E+00 0.00000E+00 0.00000E+00 0.00000E+00 0.32060E+01 0.32060E+01
   5   8   2   1 0.58561E-01 0.58561E-01 0.59109E+01-0.59109E+01 0.00000E+00 0.00000E+00 0.00000E+00 0.00000E+00 0.00000E+00 0.00000E+00 0.00000E+00 0.18648E+02 0.18648E+02
   6   8   2   1 0.40891E-01 0.40891E-01 0.36484E+01 0.36484E+01 0.00000E+00 0.00000E+00 0.00000E+00 0.00000E+00 0.00000E+00 0.00000E+00 0.00000E+00 0.18743E+02 0.18743E+02
   7   8   2   1 0.27595E+01 0.27595E+01 0.13066E+01-0.13066E+01 0.00000E+00 0.00000E+00 0.00000E+00 0.00000E+00 0.00000E+00 0.00000E+00 0.00000E+00 0.41643E+01 0.41643E+01
   8   8   2   1 0.12788E-02 0.12788E-02 0.27053E-02-0.27053E-02 0.00000E+00 0.00000E+00 0.00000E+00 0.00000E+00 0.00000E+00 0.00000E+00 0.00000E+00 0.17669E+02 0.17669E+02
   9   8   2   1 0.18320E-01 0.18320E-01 0.14099E+01 0.14099E+01 0.00000E+00 0.00000E+00 0.00000E+00 0.00000E+00 0.00000E+00 0.00000E+00 0.00000E+00 0.17512E+02 0.17512E+02
  10   8   2   1 0.30312E-01 0.30312E-01 0.16669E+01-0.16669E+01 0.00000E+00 0.00000E+00 0.00000E+00 0.00000E+00 0.00000E+00 0.00000E+00 0.00000E+00 0.17660E+02 0.17660E+02
  11   8   2   1 0.19297E+01 0.19297E+01 0.26666E+01 0.26666E+01 0.00000E+00 0.00000E+00 0.00000E+00 0.00000E+00 0.00000E+00 0.00000E+00 0.00000E+00 0.49075E+01 0.49075E+01
  12   8   2   1 0.19271E+01 0.19271E+01 0.27828E+01-0.27828E+01 0.00000E+00 0.00000E+00 0.00000E+00 0.00000E+00 0.00000E+00 0.00000E+00 0.00000E+00 0.49075E+01 0.49075E+01
  13   8   2   1 0.43542E-01 0.43542E-01 0.27919E+01 0.27919E+01 0.00000E+00 0.00000E+00 0.00000E+00 0.00000E+00 0.00000E+00 0.00000E+00 0.00000E+00 0.17793E+02 0.17793E+02
  14   8   2   1 0.39451E-01 0.39451E-01 0.28641E+01-0.28641E+01 0.00000E+00 0.00000E+00 0.00000E+00 0.00000E+00 0.00000E+00 0.00000E+00 0.00000E+00 0.22489E+02 0.22489E+02
  15   8   2   1 0.33793E+01 0.33793E+01 0.35021E+00 0.35021E+00 0.00000E+00 0.00000E+00 0.00000E+00 0.00000E+00 0.00000E+00 0.00000E+00 0.00000E+00 0.50915E+01 0.50915E+01
  16   8   2   1 0.39099E+01 0.39099E+01 0.89851E+00-0.89851E+00 0.00000E+00 0.00000E+00 0.00000E+00 0.00000E+00 0.00000E+00 0.00000E+00 0.00000E+00 0.49071E+01 0.49071E+01
  17   8   2   1 0.68383E-02 0.68383E-02 0.16854E+01-0.16854E+01 0.00000E+00 0.00000E+00 0.00000E+00 0.00000E+00 0.00000E+00 0.00000E+00 0.00000E+00 0.17842E+02 0.17842E+02
  18   8   2   1 0.43585E+01 0.43585E+01 0.94148E+01-0.94148E+01 0.00000E+00 0.00000E+00 0.00000E+00 0.00000E+00 0.00000E+00 0.00000E+00 0.00000E+00 0.35119E+01 0.35119E+01
  19   8   2   1 0.65074E+01 0.65074E+01 0.24292E+01-0.24292E+01 0.00000E+00 0.00000E+00 0.00000E+00 0.00000E+00 0.00000E+00 0.00000E+00 0.00000E+00 0.23685E+01 0.23685E+01
  20   8   2   1 0.11566E-01 0.11566E-01 0.44099E+01 0.44099E+01 0.00000E+00 0.00000E+00 0.00000E+00 0.00000E+00 0.00000E+00 0.00000E+00 0.00000E+00 0.21754E+02 0.21754E+02
  21   8   2   1 0.70336E+01 0.70336E+01 0.15321E+02 0.15321E+02 0.00000E+00 0.00000E+00 0.00000E+00 0.00000E+00 0.00000E+00 0.00000E+00 0.00000E+00 0.27232E+01 0.27232E+01
  22   8   2   1 0.19353E+01 0.19353E+01 0.91808E+01-0.91808E+01 0.00000E+00 0.00000E+00 0.00000E+00 0.00000E+00 0.00000E+00 0.00000E+00 0.00000E+00 0.78523E+01 0.78523E+01
 -52   1   3   1 0.89920E+01 0.89920E+01 0.42248E+00 0.42248E+00 0.00000E+00 0.00000E+00 0.00000E+00 0.00000E+00 0.00000E+00 0.00000E+00 0.00000E+00 0.49271E+01 0.49271E+01
 -51   1   3   1 0.58838E+01 0.58838E+01 0.61554E+00 0.61554E+00 0.00000E+00 0.00000E+00 0.00000E+00 0.00000E+00 0.00000E+00 0.00000E+00 0.00000E+00 0.52350E+01 0.52350E+01
 -50   1   3   1 0.11662E-01 0.11662E-01 0.49603E+00 0.49603E+00 0.00000E+00 0.00000E+00 0.00000E+00 0.00000E+00 0.00000E+00 0.00000E+00 0.00000E+00 0.27507E+02 0.27507E+02
 -49   1   3   1 0.28049E-01 0.28049E-01 0.29386E+01 0.29386E+01 0.00000E+00 0.00000E+00 0.00000E+00 0.00000E+00 0.00000E+00 0.00000E+00 0.00000E+00 0.30526E+02 0.30526E+02
 -48   1   3   1 0.58669E+01 0.58669E+01 0.16088E+01-0.16088E+01 0.00000E+00 0.00000E+00 0.00000E+00 0.00000E+00 0.00000E+00 0.00000E+00 0.00000E+00 0.52347E+01 0.52347E+01
 -47   1   3   1 0.95877E+01 0.95877E+01 0.41399E+01 0.41399E+01 0.00000E+00 0.00000E+00 0.00000E+00 0.00000E+00 0.00000E+00 0.00000E+00 0.00000E+00 0.32071E+01 0.32071E+01
 -46   1   3   1 0.52053E+01 0.52053E+01 0.21157E+01 0.21157E+01 0.00000E+00 0.00000E+00 0.00000E+00 0.00000E+00 0.00000E+00 0.00000E+00 0.00000E+00 0.51939E+01 0.51939E+01
 -45   1   3   1 0.73203E+01 0.73203E+01 0.46604E+01 0.46604E+01 0.00000E+00 0.00000E+00 0.00000E+00 0.00000E+00 0.00000E+00 0.00000E+00 0.00000E+00 0.36733E+01 0.36733E+01
 -44   1   3   1 0.23097E-01 0.23097E-01 0.11468E+02 0.11468E+02 0.00000E+00 0.00000E+00 0.00000E+00 0.00000E+00 0.00000E+00 0.00000E+00 0.00000E+00 0.36447E+02 0.36447E+02
 -43   1   3   1 0.12686E+02 0.12686E+02 0.15626E+02-0.15626E+02 0.00000E+00 0.00000E+00 0.00000E+00 0.00000E+00 0.00000E+00 0.00000E+00 0.00000E+00 0.24266E+01 0.24266E+01
 -42   1   3   1 0.33855E+01 0.33855E+01 0.72124E+01-0.72124E+01 0.00000E+00 0.00000E+00 0.00000E+00 0.00000E+00 0.00000E+00 0.00000E+00 0.00000E+00 0.90671E+01 0.90671E+01
 -41   1   3   1 0.22936E-01 0.22936E-01 0.38767E+01-0.38767E+01 0.00000E+00 0.00000E+00 0.00000E+00 0.00000E+00 0.00000E+00 0.00000E+00 0.00000E+00 0.34898E+02 0.34898E+02
 -40   1   3   1 0.58619E+01 0.58619E+01 0.42792E+01 0.42792E+01 0.00000E+00 0.00000E+00 0.00000E+00 0.00000E+00 0.00000E+00 0.00000E+00 0.00000E+00 0.49080E+01 0.49080E+01
 -39   1   3   1 0.27398E+01 0.27398E+01 0.62367E+01-0.62367E+01 0.00000E+00 0.00000E+00 0.00000E+00 0.00000E+00 0.00000E+00 0.00000E+00 0.00000E+00 0.10411E+02 0.10411E+02
 -38   1   3   1 0.87401E+01 0.87401E+01 0.53712E+01 0.53712E+01 0.00000E+00 0.00000E+00 0.00000E+00 0.00000E+00 0.00000E+00 0.00000E+00 0.00000E+00 0.32933E+01 0.32933E+01
 -37   1   3   1 0.11570E+02 0.11570E+02 0.63021E+01-0.63021E+01 0.00000E+00 0.00000E+00 0.00000E+00 0.00000E+00 0.00000E+00 0.00000E+00 0.00000E+00 0.24913E+01 0.24913E+01
 -36   1   3   1 0.48073E-01 0.48073E-01 0.17545E+01 0.17545E+01 0.00000E+00 0.00000E+00 0.00000E+00 0.00000E+00 0.00000E+00 0.00000E+00 0.00000E+00 0.26941E+02 0.26941E+02
 -35   1   3   1 0.19208E+01 0.19208E+01 0.46818E+01-0.46818E+01 0.00000E+00 0.00000E+00 0.00000E+00 0.00000E+00 0.00000E+00 0.00000E+00 0.00000E+00 0.13740E+02 0.13740E+02
 -34   1   3   1 0.38883E+01 0.38883E+01 0.58334E+00 0.58334E+00 0.00000E+00 0.00000E+00 0.00000E+00 0.00000E+00 0.00000E+00 0.00000E+00 0.00000E+00 0.58744E+01 0.58744E+01
 -33   1   3   1 0.55078E+01 0.55078E+01 0.65226E+01-0.65226E+01 0.00000E+00 0.00000E+00 0.00000E+00 0.00000E+00 0.00000E+00 0.00000E+00 0.00000E+00 0.45116E+01 0.45116E+01
 -32   1   3   1 0.52185E+01 0.52185E+01 0.30490E+01-0.30490E+01 0.00000E+00 0.00000E+00 0.00000E+00 0.00000E+00 0.00000E+00 0.00000E+00 0.00000E+00 0.55648E+01 0.55648E+01
 -31   1   3   1 0.43551E+01 0.43551E+01 0.68686E+01-0.68686E+01 0.00000E+00 0.00000E+00 0.00000E+00 0.00000E+00 0.00000E+00 0.00000E+00 0.00000E+00 0.65844E+01 0.65844E+01
 -30   1   3   1 0.73456E+01 0.73456E+01 0.73978E+01-0.73978E+01 0.00000E+00 0.00000E+00 0.00000E+00 0.00000E+00 0.00000E+00 0.00000E+00 0.00000E+00 0.47225E+01 0.47225E+01
 -29   1   3   1 0.39229E+01 0.39229E+01 0.81854E-01 0.81854E-01 0.00000E+00 0.00000E+00 0.00000E+00 0.00000E+00 0.00000E+00 0.00000E+00 0.00000E+00 0.68677E+01 0.68677E+01
 -28   1   3   1 0.15537E+02 0.15537E+02 0.14915E+02-0.14915E+02 0.00000E+00 0.00000E+00 0.00000E+00 0.00000E+00 0.00000E+00 0.00000E+00 0.00000E+00 0.16151E+01 0.16151E+01
 -27   1   3   1 0.10513E+02 0.10513E+02 0.92777E+01 0.92777E+01 0.00000E+00 0.00000E+00 0.00000E+00 0.00000E+00 0.00000E+00 0.00000E+00 0.00000E+00 0.20077E+01 0.20077E+01
 -26   1   3   1 0.26154E+02 0.26154E+02 0.29304E+02-0.29304E+02 0.00000E+00 0.00000E+00 0.00000E+00 0.00000E+00 0.00000E+00 0.00000E+00 0.00000E+00 0.12028E+01 0.12028E+01
 -25   1   3   1 0.22939E+02 0.22939E+02 0.22358E+02 0.22358E+02 0.00000E+00 0.00000E+00 0.00000E+00 0.00000E+00 0.00000E+00 0.00000E+00 0.00000E+00 0.11104E+01 0.11104E+01
 -24   1   3   1 0.40015E+02 0.40015E+02 0.43099E+02-0.43099E+02 0.00000E+00 0.00000E+00 0.00000E+00 0.00000E+00 0.00000E+00 0.00000E+00 0.00000E+00 0.14015E+01 0.14015E+01
 -23   1   3   1 0.20434E+02 0.20434E+02 0.27186E+02 0.27186E+02 0.00000E+00 0.00000E+00 0.00000E+00 0.00000E+00 0.00000E+00 0.00000E+00 0.00000E+00 0.15115E+01 0.15115E+01
 -22   1   3   1 0.50600E+01 0.50600E+01 0.73127E+01-0.73127E+01 0.00000E+00 0.00000E+00 0.00000E+00 0.00000E+00 0.00000E+00 0.00000E+00 0.00000E+00 0.29681E+01 0.29681E+01
 -21   1   3   1 0.31560E+02 0.31560E+02 0.33211E+02 0.33211E+02 0.00000E+00 0.00000E+00 0.00000E+00 0.00000E+00 0.00000E+00 0.00000E+00 0.00000E+00 0.11387E+01 0.11387E+01
 -20   1   3   1 0.27488E+02 0.27488E+02 0.28848E+02-0.28848E+02 0.00000E+00 0.00000E+00 0.00000E+00 0.00000E+00 0.00000E+00 0.00000E+00 0.00000E+00 0.10822E+01 0.10822E+01
 -19   1   3   1 0.16910E+02 0.16910E+02 0.16111E+02 0.16111E+02 0.00000E+00 0.00000E+00 0.00000E+00 0.00000E+00 0.00000E+00 0.00000E+00 0.00000E+00 0.11461E+01 0.11461E+01
 -18   1   3   1 0.58346E+01 0.58346E+01 0.78431E+01-0.78431E+01 0.00000E+00 0.00000E+00 0.00000E+00 0.00000E+00 0.00000E+00 0.00000E+00 0.00000E+00 0.22910E+01 0.22910E+01
 -17   1   3   1 0.80968E+01 0.80968E+01 0.40603E+01-0.40603E+01 0.00000E+00 0.00000E+00 0.00000E+00 0.00000E+00 0.00000E+00 0.00000E+00 0.00000E+00 0.19062E+01 0.19062E+01
 -16   1   3   1 0.11745E+02 0.11745E+02 0.13483E+02 0.13483E+02 0.00000E+00 0.00000E+00 0.00000E+00 0.00000E+00 0.00000E+00 0.00000E+00 0.00000E+00 0.14770E+01 0.14770E+01
 -15   1   3   1 0.15388E+02 0.15388E+02 0.17068E+02-0.17068E+02 0.00000E+00 0.00000E+00 0.00000E+00 0.00000E+00 0.00000E+00 0.00000E+00 0.00000E+00 0.12561E+01 0.12561E+01
 -14   1   3   1 0.18844E+02 0.18844E+02 0.21098E+02 0.21098E+02 0.00000E+00 0.00000E+00 0.00000E+00 0.00000E+00 0.00000E+00 0.00000E+00 0.00000E+00 0.11355E+01 0.11355E+01
 -13   1   3   1 0.13359E+02 0.13359E+02 0.15676E+02-0.15676E+02 0.00000E+00 0.00000E+00 0.00000E+00 0.00000E+00 0.00000E+00 0.00000E+00 0.00000E+00 0.12955E+01 0.12955E+01
 -12   1   3   1 0.12929E+02 0.12929E+02 0.13326E+02 0.13326E+02 0.00000E+00 0.00000E+00 0.00000E+00 0.00000E+00 0.00000E+00 0.00000E+00 0.00000E+00 0.11909E+01 0.11909E+01
 -11   1   3   1 0.34760E+01 0.34760E+01 0.23549E+01 0.23549E+01 0.00000E+00 0.00000E+00 0.00000E+00 0.00000E+00 0.00000E+00 0.00000E+00 0.00000E+00 0.39651E+01 0.39651E+01
 -10   1   3   1 0.48671E+01 0.48671E+01 0.28161E+01-0.28161E+01 0.00000E+00 0.00000E+00 0.00000E+00 0.00000E+00 0.00000E+00 0.00000E+00 0.00000E+00 0.24041E+01 0.24041E+01
  -9   1   3   1 0.22754E+02 0.22754E+02 0.22448E+02 0.22448E+02 0.00000E+00 0.00000E+00 0.00000E+00 0.00000E+00 0.00000E+00 0.00000E+00 0.00000E+00 0.96000E+00 0.96000E+00
  -8   1   3   1 0.16204E+02 0.16204E+02 0.15573E+02-0.15573E+02 0.00000E+00 0.00000E+00 0.00000E+00 0.00000E+00 0.00000E+00 0.00000E+00 0.00000E+00 0.96589E+00 0.96589E+00
  -7   1   3   1 0.35428E+02 0.35428E+02 0.33133E+02 0.33133E+02 0.00000E+00 0.00000E+00 0.00000E+00 0.00000E+00 0.00000E+00 0.00000E+00 0.00000E+00 0.10920E+01 0.10920E+01
  -6   1   3   1 0.19610E+02 0.19610E+02 0.18764E+02-0.18764E+02 0.00000E+00 0.00000E+00 0.00000E+00 0.00000E+00 0.00000E+00 0.00000E+00 0.00000E+00 0.90494E+00 0.90494E+00
  -5   1   3   1 0.34679E+02 0.34679E+02 0.35412E+02 0.35412E+02 0.00000E+00 0.00000E+00 0.00000E+00 0.00000E+00 0.00000E+00 0.00000E+00 0.00000E+00 0.10573E+01 0.10573E+01
  -4   1   3   1 0.14246E+02 0.14246E+02 0.13270E+02-0.13270E+02 0.00000E+00 0.00000E+00 0.00000E+00 0.00000E+00 0.00000E+00 0.00000E+00 0.00000E+00 0.10880E+01 0.10880E+01
  -3   1   3   1 0.29043E+02 0.29043E+02 0.28522E+02 0.28522E+02 0.00000E+00 0.00000E+00 0.00000E+00 0.00000E+00 0.00000E+00 0.00000E+00 0.00000E+00 0.97113E+00 0.97113E+00
  -2   1   3   1 0.43273E+01 0.43273E+01 0.29734E+01-0.29734E+01 0.00000E+00 0.00000E+00 0.00000E+00 0.00000E+00 0.00000E+00 0.00000E+00 0.00000E+00 0.21949E+01 0.21949E+01
  -1   1   3   1 0.16913E+02 0.16913E+02 0.16857E+02 0.16857E+02 0.00000E+00 0.00000E+00 0.00000E+00 0.00000E+00 0.00000E+00 0.00000E+00 0.00000E+00 0.92250E+00 0.92250E+00
   0   1   3   1 0.76755E+01 0.76755E+01 0.73529E+01 0.73529E+01 0.00000E+00 0.00000E+00 0.00000E+00 0.00000E+00 0.00000E+00 0.00000E+00 0.00000E+00 0.15224E+01 0.15224E+01
   1   1   3   1 0.72455E+01 0.72455E+01 0.85815E+01 0.85815E+01 0.00000E+00 0.00000E+00 0.00000E+00 0.00000E+00 0.00000E+00 0.00000E+00 0.00000E+00 0.15756E+01 0.15756E+01
   2   1   3   1 0.84088E+01 0.84088E+01 0.11274E+02 0.11274E+02 0.00000E+00 0.00000E+00 0.00000E+00 0.00000E+00 0.00000E+00 0.00000E+00 0.00000E+00 0.13906E+01 0.13906E+01
   3   1   3   1 0.12446E+00 0.12446E+00 0.43152E+01 0.43152E+01 0.00000E+00 0.00000E+00 0.00000E+00 0.00000E+00 0.00000E+00 0.00000E+00 0.00000E+00 0.17034E+02 0.17034E+02
   4   1   3   1 0.14882E+02 0.14882E+02 0.16506E+02 0.16506E+02 0.00000E+00 0.00000E+00 0.00000E+00 0.00000E+00 0.00000E+00 0.00000E+00 0.00000E+00 0.92204E+00 0.92204E+00
   5   1   3   1 0.44448E+01 0.44448E+01 0.64188E+01-0.64188E+01 0.00000E+00 0.00000E+00 0.00000E+00 0.00000E+00 0.00000E+00 0.00000E+00 0.00000E+00 0.21952E+01 0.21952E+01
   6   1   3   1 0.21330E+02 0.21330E+02 0.24125E+02 0.24125E+02 0.00000E+00 0.00000E+00 0.00000E+00 0.00000E+00 0.00000E+00 0.00000E+00 0.00000E+00 0.92840E+00 0.92840E+00
   7   1   3   1 0.18499E+02 0.18499E+02 0.19438E+02-0.19438E+02 0.00000E+00 0.00000E+00 0.00000E+00 0.00000E+00 0.00000E+00 0.00000E+00 0.00000E+00 0.95453E+00 0.95453E+00
   8   1   3   1 0.35362E+02 0.35362E+02 0.38299E+02 0.38299E+02 0.00000E+00 0.00000E+00 0.00000E+00 0.00000E+00 0.00000E+00 0.00000E+00 0.00000E+00 0.10920E+01 0.10920E+01
   9   1   3   1 0.37129E+02 0.37129E+02 0.38592E+02-0.38592E+02 0.00000E+00 0.00000E+00 0.00000E+00 0.00000E+00 0.00000E+00 0.00000E+00 0.00000E+00 0.11484E+01 0.11484E+01
  10   1   3   1 0.52576E+02 0.52576E+02 0.52979E+02 0.52979E+02 0.00000E+00 0.00000E+00 0.00000E+00 0.00000E+00 0.00000E+00 0.00000E+00 0.00000E+00 0.14169E+01 0.14169E+01
  11   1   3   1 0.50920E+02 0.50920E+02 0.52012E+02-0.52012E+02 0.00000E+00 0.00000E+00 0.00000E+00 0.00000E+00 0.00000E+00 0.00000E+00 0.00000E+00 0.13798E+01 0.13798E+01
  12   1   3   1 0.55923E+02 0.55923E+02 0.58800E+02 0.58800E+02 0.00000E+00 0.00000E+00 0.00000E+00 0.00000E+00 0.00000E+00 0.00000E+00 0.00000E+00 0.15149E+01 0.15149E+01
  13   1   3   1 0.55753E+02 0.55753E+02 0.54887E+02-0.54887E+02 0.00000E+00 0.00000E+00 0.00000E+00 0.00000E+00 0.00000E+00 0.00000E+00 0.00000E+00 0.15183E+01 0.15183E+01
  14   1   3   1 0.48396E+02 0.48396E+02 0.50433E+02 0.50433E+02 0.00000E+00 0.00000E+00 0.00000E+00 0.00000E+00 0.00000E+00 0.00000E+00 0.00000E+00 0.13585E+01 0.13585E+01
  15   1   3   1 0.41972E+02 0.41972E+02 0.41805E+02-0.41805E+02 0.00000E+00 0.00000E+00 0.00000E+00 0.00000E+00 0.00000E+00 0.00000E+00 0.00000E+00 0.12611E+01 0.12611E+01
  16   1   3   1 0.31395E+02 0.31395E+02 0.31724E+02 0.31724E+02 0.00000E+00 0.00000E+00 0.00000E+00 0.00000E+00 0.00000E+00 0.00000E+00 0.00000E+00 0.10856E+01 0.10856E+01
  17   1   3   1 0.18844E+02 0.18844E+02 0.19151E+02-0.19151E+02 0.00000E+00 0.00000E+00 0.00000E+00 0.00000E+00 0.00000E+00 0.00000E+00 0.00000E+00 0.10353E+01 0.10353E+01
  18   1   3   1 0.13980E+02 0.13980E+02 0.93273E+01 0.93273E+01 0.00000E+00 0.00000E+00 0.00000E+00 0.00000E+00 0.00000E+00 0.00000E+00 0.00000E+00 0.12449E+01 0.12449E+01
  19   1   3   1 0.36512E+02 0.36512E+02 0.38655E+02 0.38655E+02 0.00000E+00 0.00000E+00 0.00000E+00 0.00000E+00 0.00000E+00 0.00000E+00 0.00000E+00 0.12155E+01 0.12155E+01
  20   1   3   1 0.34199E+02 0.34199E+02 0.34022E+02-0.34022E+02 0.00000E+00 0.00000E+00 0.00000E+00 0.00000E+00 0.00000E+00 0.00000E+00 0.00000E+00 0.11752E+01 0.11752E+01
  21   1   3   1 0.81499E-01 0.81499E-01 0.50759E+01 0.50759E+01 0.00000E+00 0.00000E+00 0.00000E+00 0.00000E+00 0.00000E+00 0.00000E+00 0.00000E+00 0.19823E+02 0.19823E+02
  22   1   3   1 0.25928E+02 0.25928E+02 0.25299E+02-0.25299E+02 0.00000E+00 0.00000E+00 0.00000E+00 0.00000E+00 0.00000E+00 0.00000E+00 0.00000E+00 0.11399E+01 0.11399E+01
  23   1   3   1 0.10286E+02 0.10286E+02 0.10827E+02 0.10827E+02 0.00000E+00 0.00000E+00 0.00000E+00 0.00000E+00 0.00000E+00 0.00000E+00 0.00000E+00 0.14875E+01 0.14875E+01
  24   1   3   1 0.20837E+02 0.20837E+02 0.21057E+02-0.21057E+02 0.00000E+00 0.00000E+00 0.00000E+00 0.00000E+00 0.00000E+00 0.00000E+00 0.00000E+00 0.11229E+01 0.11229E+01
  25   1   3   1 0.93158E+01 0.93158E+01 0.85036E+01 0.85036E+01 0.00000E+00 0.00000E+00 0.00000E+00 0.00000E+00 0.00000E+00 0.00000E+00 0.00000E+00 0.16400E+01 0.16400E+01
  26   1   3   1 0.13915E+02 0.13915E+02 0.14581E+02-0.14581E+02 0.00000E+00 0.00000E+00 0.00000E+00 0.00000E+00 0.00000E+00 0.00000E+00 0.00000E+00 0.13815E+01 0.13815E+01
  27   1   3   1 0.18862E+01 0.18862E+01 0.47123E+01 0.47123E+01 0.00000E+00 0.00000E+00 0.00000E+00 0.00000E+00 0.00000E+00 0.00000E+00 0.00000E+00 0.78503E+01 0.78503E+01
  28   1   3   1 0.10676E+02 0.10676E+02 0.10669E+02-0.10669E+02 0.00000E+00 0.00000E+00 0.00000E+00 0.00000E+00 0.00000E+00 0.00000E+00 0.00000E+00 0.14376E+01 0.14376E+01
  29   1   3   1 0.47592E+01 0.47592E+01 0.29124E+01 0.29124E+01 0.00000E+00 0.00000E+00 0.00000E+00 0.00000E+00 0.00000E+00 0.00000E+00 0.00000E+00 0.28051E+01 0.28051E+01
  30   1   3   1 0.89508E+01 0.89508E+01 0.81098E+01-0.81098E+01 0.00000E+00 0.00000E+00 0.00000E+00 0.00000E+00 0.00000E+00 0.00000E+00 0.00000E+00 0.15020E+01 0.15020E+01
  31   1   3   1 0.27605E+01 0.27605E+01 0.56955E+00 0.56955E+00 0.00000E+00 0.00000E+00 0.00000E+00 0.00000E+00 0.00000E+00 0.00000E+00 0.00000E+00 0.48569E+01 0.48569E+01
  32   1   3   1 0.62009E+01 0.62009E+01 0.36572E+01-0.36572E+01 0.00000E+00 0.00000E+00 0.00000E+00 0.00000E+00 0.00000E+00 0.00000E+00 0.00000E+00 0.21736E+01 0.21736E+01
  33   1   3   1 0.75780E+01 0.75780E+01 0.46246E+01-0.46246E+01 0.00000E+00 0.00000E+00 0.00000E+00 0.00000E+00 0.00000E+00 0.00000E+00 0.00000E+00 0.20289E+01 0.20289E+01
  34   1   3   1 0.46216E-01 0.46216E-01 0.32931E+01 0.32931E+01 0.00000E+00 0.00000E+00 0.00000E+00 0.00000E+00 0.00000E+00 0.00000E+00 0.00000E+00 0.21622E+02 0.21622E+02
  35   1   3   1 0.54952E+01 0.54952E+01 0.78547E+01-0.78547E+01 0.00000E+00 0.00000E+00 0.00000E+00 0.00000E+00 0.00000E+00 0.00000E+00 0.00000E+00 0.27767E+01 0.27767E+01
  36   1   3   1 0.43262E+01 0.43262E+01 0.67575E+01 0.67575E+01 0.00000E+00 0.00000E+00 0.00000E+00 0.00000E+00 0.00000E+00 0.00000E+00 0.00000E+00 0.35118E+01 0.35118E+01
  37   1   3   1 0.10504E+02 0.10504E+02 0.67859E+01-0.67859E+01 0.00000E+00 0.00000E+00 0.00000E+00 0.00000E+00 0.00000E+00 0.00000E+00 0.00000E+00 0.16438E+01 0.16438E+01
  38   1   3   1 0.58209E+01 0.58209E+01 0.70915E+01 0.70915E+01 0.00000E+00 0.00000E+00 0.00000E+00 0.00000E+00 0.00000E+00 0.00000E+00 0.00000E+00 0.29451E+01 0.29451E+01
  39   1   3   1 0.65442E+01 0.65442E+01 0.45048E+01 0.45048E+01 0.00000E+00 0.00000E+00 0.00000E+00 0.00000E+00 0.00000E+00 0.00000E+00 0.00000E+00 0.26642E+01 0.26642E+01
  40   1   3   1 0.59049E-01 0.59049E-01 0.21828E+01 0.21828E+01 0.00000E+00 0.00000E+00 0.00000E+00 0.00000E+00 0.00000E+00 0.00000E+00 0.00000E+00 0.21956E+02 0.21956E+02
  41   1   3   1 0.19052E+02 0.19052E+02 0.20938E+02-0.20938E+02 0.00000E+00 0.00000E+00 0.00000E+00 0.00000E+00 0.00000E+00 0.00000E+00 0.00000E+00 0.14228E+01 0.14228E+01
  42   1   3   1 0.73283E+01 0.73283E+01 0.11460E+01 0.11460E+01 0.00000E+00 0.00000E+00 0.00000E+00 0.00000E+00 0.00000E+00 0.00000E+00 0.00000E+00 0.23618E+01 0.23618E+01
  43   1   3   1 0.43833E+01 0.43833E+01 0.20778E+01-0.20778E+01 0.00000E+00 0.00000E+00 0.00000E+00 0.00000E+00 0.00000E+00 0.00000E+00 0.00000E+00 0.39509E+01 0.39509E+01
  44   1   3   1 0.23103E-01 0.23103E-01 0.27346E+01-0.27346E+01 0.00000E+00 0.00000E+00 0.00000E+00 0.00000E+00 0.00000E+00 0.00000E+00 0.00000E+00 0.25204E+02 0.25204E+02
  45   1   3   1 0.43558E+01 0.43558E+01 0.40834E+01 0.40834E+01 0.00000E+00 0.00000E+00 0.00000E+00 0.00000E+00 0.00000E+00 0.00000E+00 0.00000E+00 0.43897E+01 0.43897E+01
  46   1   3   1 0.47668E+01 0.47668E+01 0.41342E+01-0.41342E+01 0.00000E+00 0.00000E+00 0.00000E+00 0.00000E+00 0.00000E+00 0.00000E+00 0.00000E+00 0.40073E+01 0.40073E+01
  47   1   3   1 0.91577E+01 0.91577E+01 0.57770E+01 0.57770E+01 0.00000E+00 0.00000E+00 0.00000E+00 0.00000E+00 0.00000E+00 0.00000E+00 0.00000E+00 0.23037E+01 0.23037E+01
  48   1   3   1 0.57290E-01 0.57290E-01 0.44283E+01-0.44283E+01 0.00000E+00 0.00000E+00 0.00000E+00 0.00000E+00 0.00000E+00 0.00000E+00 0.00000E+00 0.27648E+02 0.27648E+02
  49   1   3   1 0.55060E+01 0.55060E+01 0.55340E+01 0.55340E+01 0.00000E+00 0.00000E+00 0.00000E+00 0.00000E+00 0.00000E+00 0.00000E+00 0.00000E+00 0.65936E+01 0.65936E+01
 -52   2   3   1 0.33670E+01 0.33670E+01 0.12858E+01-0.12858E+01 0.00000E+00 0.00000E+00 0.00000E+00 0.00000E+00 0.00000E+00 0.00000E+00 0.00000E+00 0.12464E+02 0.12464E+02
 -51   2   3   1 0.45218E-01 0.45218E-01 0.12262E+01 0.12262E+01 0.00000E+00 0.00000E+00 0.00000E+00 0.00000E+00 0.00000E+00 0.00000E+00 0.00000E+00 0.33274E+02 0.33274E+02
 -50   2   3   1 0.51163E-01 0.51163E-01 0.36060E+01-0.36060E+01 0.00000E+00 0.00000E+00 0.00000E+00 0.00000E+00 0.00000E+00 0.00000E+00 0.00000E+00 0.31462E+02 0.31462E+02
 -49   2   3   1 0.52193E+01 0.52193E+01 0.67104E+00-0.67104E+00 0.00000E+00 0.00000E+00 0.00000E+00 0.00000E+00 0.00000E+00 0.00000E+00 0.00000E+00 0.59299E+01 0.59299E+01
 -48   2   3   1 0.35069E-01 0.35069E-01 0.22568E+01-0.22568E+01 0.00000E+00 0.00000E+00 0.00000E+00 0.00000E+00 0.00000E+00 0.00000E+00 0.00000E+00 0.30707E+02 0.30707E+02
 -47   2   3   1 0.48403E-02 0.48403E-02 0.52674E+01-0.52674E+01 0.00000E+00 0.00000E+00 0.00000E+00 0.00000E+00 0.00000E+00 0.00000E+00 0.00000E+00 0.81334E+01 0.81334E+01
 -46   2   3   1 0.17286E-01 0.17286E-01 0.31638E+01-0.31638E+01 0.00000E+00 0.00000E+00 0.00000E+00 0.00000E+00 0.00000E+00 0.00000E+00 0.00000E+00 0.32886E+02 0.32886E+02
 -45   2   3   1 0.85432E+01 0.85432E+01 0.46485E+01-0.46485E+01 0.00000E+00 0.00000E+00 0.00000E+00 0.00000E+00 0.00000E+00 0.00000E+00 0.00000E+00 0.36039E+01 0.36039E+01
 -42   2   3   1 0.25644E+02 0.25644E+02 0.31329E+02 0.31329E+02 0.00000E+00 0.00000E+00 0.00000E+00 0.00000E+00 0.00000E+00 0.00000E+00 0.00000E+00 0.24087E+01 0.24087E+01
 -41   2   3   1 0.55640E+01 0.55640E+01 0.40764E+01 0.40764E+01 0.00000E+00 0.00000E+00 0.00000E+00 0.00000E+00 0.00000E+00 0.00000E+00 0.00000E+00 0.79817E+01 0.79817E+01
 -40   2   3   1 0.49522E-01 0.49522E-01 0.51576E+01 0.51576E+01 0.00000E+00 0.00000E+00 0.00000E+00 0.00000E+00 0.00000E+00 0.00000E+00 0.00000E+00 0.31134E+02 0.31134E+02
 -39   2   3   1 0.24300E-01 0.24300E-01 0.46056E+01 0.46056E+01 0.00000E+00 0.00000E+00 0.00000E+00 0.00000E+00 0.00000E+00 0.00000E+00 0.00000E+00 0.17696E+02 0.17696E+02
 -38   2   3   1 0.29805E-01 0.29805E-01 0.16792E+01-0.16792E+01 0.00000E+00 0.00000E+00 0.00000E+00 0.00000E+00 0.00000E+00 0.00000E+00 0.00000E+00 0.21492E+02 0.21492E+02
 -37   2   3   1 0.27374E-01 0.27374E-01 0.49566E+00 0.49566E+00 0.00000E+00 0.00000E+00 0.00000E+00 0.00000E+00 0.00000E+00 0.00000E+00 0.00000E+00 0.20984E+02 0.20984E+02
 -36   2   3   1 0.23845E-01 0.23845E-01 0.13558E-01 0.13558E-01 0.00000E+00 0.00000E+00 0.00000E+00 0.00000E+00 0.00000E+00 0.00000E+00 0.00000E+00 0.24478E+02 0.24478E+02
 -35   2   3   1 0.16782E-01 0.16782E-01 0.14476E+01-0.14476E+01 0.00000E+00 0.00000E+00 0.00000E+00 0.00000E+00 0.00000E+00 0.00000E+00 0.00000E+00 0.26313E+02 0.26313E+02
 -34   2   3   1 0.58350E-02 0.58350E-02 0.14509E+01 0.14509E+01 0.00000E+00 0.00000E+00 0.00000E+00 0.00000E+00 0.00000E+00 0.00000E+00 0.00000E+00 0.32706E+02 0.32706E+02
 -33   2   3   1 0.70781E+01 0.70781E+01 0.45642E+01-0.45642E+01 0.00000E+00 0.00000E+00 0.00000E+00 0.00000E+00 0.00000E+00 0.00000E+00 0.00000E+00 0.35397E+01 0.35397E+01
 -32   2   3   1 0.32031E-01 0.32031E-01 0.82473E+00 0.82473E+00 0.00000E+00 0.00000E+00 0.00000E+00 0.00000E+00 0.00000E+00 0.00000E+00 0.00000E+00 0.24816E+02 0.24816E+02
 -31   2   3   1 0.62982E-01 0.62982E-01 0.33960E+01 0.33960E+01 0.00000E+00 0.00000E+00 0.00000E+00 0.00000E+00 0.00000E+00 0.00000E+00 0.00000E+00 0.27324E+02 0.27324E+02
 -30   2   3   1 0.33360E+01 0.33360E+01 0.30908E+01-0.30908E+01 0.00000E+00 0.00000E+00 0.00000E+00 0.00000E+00 0.00000E+00 0.00000E+00 0.00000E+00 0.79325E+01 0.79325E+01
 -29   2   3   1 0.10660E+02 0.10660E+02 0.10092E+02 0.10092E+02 0.00000E+00 0.00000E+00 0.00000E+00 0.00000E+00 0.00000E+00 0.00000E+00 0.00000E+00 0.28692E+01 0.28692E+01
 -28   2   3   1 0.11953E+00 0.11953E+00 0.30306E+01-0.30306E+01 0.00000E+00 0.00000E+00 0.00000E+00 0.00000E+00 0.00000E+00 0.00000E+00 0.00000E+00 0.26085E+02 0.26085E+02
 -27   2   3   1 0.11332E+02 0.11332E+02 0.13134E+02 0.13134E+02 0.00000E+00 0.00000E+00 0.00000E+00 0.00000E+00 0.00000E+00 0.00000E+00 0.00000E+00 0.23594E+01 0.23594E+01
 -26   2   3   1 0.20411E+01 0.20411E+01 0.61370E+01 0.61370E+01 0.00000E+00 0.00000E+00 0.00000E+00 0.00000E+00 0.00000E+00 0.00000E+00 0.00000E+00 0.14718E+02 0.14718E+02
 -25   2   3   1 0.10486E+00 0.10486E+00 0.41953E+01 0.41953E+01 0.00000E+00 0.00000E+00 0.00000E+00 0.00000E+00 0.00000E+00 0.00000E+00 0.00000E+00 0.24300E+02 0.24300E+02
 -24   2   3   1 0.34560E+02 0.34560E+02 0.36748E+02 0.36748E+02 0.00000E+00 0.00000E+00 0.00000E+00 0.00000E+00 0.00000E+00 0.00000E+00 0.00000E+00 0.11142E+01 0.11142E+01
 -23   2   3   1 0.13459E+02 0.13459E+02 0.17157E+02-0.17157E+02 0.00000E+00 0.00000E+00 0.00000E+00 0.00000E+00 0.00000E+00 0.00000E+00 0.00000E+00 0.25806E+01 0.25806E+01
 -21   2   3   1 0.30839E+02 0.30839E+02 0.25036E+02-0.25036E+02 0.00000E+00 0.00000E+00 0.00000E+00 0.00000E+00 0.00000E+00 0.00000E+00 0.00000E+00 0.14056E+01 0.14056E+01
 -20   2   3   1 0.34553E+02 0.34553E+02 0.36294E+02 0.36294E+02 0.00000E+00 0.00000E+00 0.00000E+00 0.00000E+00 0.00000E+00 0.00000E+00 0.00000E+00 0.10586E+01 0.10586E+01
 -19   2   3   1 0.35461E+02 0.35461E+02 0.35412E+02-0.35412E+02 0.00000E+00 0.00000E+00 0.00000E+00 0.00000E+00 0.00000E+00 0.00000E+00 0.00000E+00 0.11909E+01 0.11909E+01
 -18   2   3   1 0.41468E+02 0.41468E+02 0.43190E+02 0.43190E+02 0.00000E+00 0.00000E+00 0.00000E+00 0.00000E+00 0.00000E+00 0.00000E+00 0.00000E+00 0.11860E+01 0.11860E+01
 -17   2   3   1 0.26616E+02 0.26616E+02 0.25809E+02-0.25809E+02 0.00000E+00 0.00000E+00 0.00000E+00 0.00000E+00 0.00000E+00 0.00000E+00 0.00000E+00 0.10425E+01 0.10425E+01
 -16   2   3   1 0.26543E+02 0.26543E+02 0.27946E+02 0.27946E+02 0.00000E+00 0.00000E+00 0.00000E+00 0.00000E+00 0.00000E+00 0.00000E+00 0.00000E+00 0.97538E+00 0.97538E+00
 -15   2   3   1 0.50825E+01 0.50825E+01 0.57072E+01-0.57072E+01 0.00000E+00 0.00000E+00 0.00000E+00 0.00000E+00 0.00000E+00 0.00000E+00 0.00000E+00 0.25971E+01 0.25971E+01
 -14   2   3   1 0.79982E+01 0.79982E+01 0.71222E+01 0.71222E+01 0.00000E+00 0.00000E+00 0.00000E+00 0.00000E+00 0.00000E+00 0.00000E+00 0.00000E+00 0.21439E+01 0.21439E+01
 -13   2   3   1 0.11141E+02 0.11141E+02 0.13663E+02 0.13663E+02 0.00000E+00 0.00000E+00 0.00000E+00 0.00000E+00 0.00000E+00 0.00000E+00 0.00000E+00 0.17387E+01 0.17387E+01
 -12   2   3   1 0.78778E+01 0.78778E+01 0.59535E+01-0.59535E+01 0.00000E+00 0.00000E+00 0.00000E+00 0.00000E+00 0.00000E+00 0.00000E+00 0.00000E+00 0.22098E+01 0.22098E+01
 -11   2   3   1 0.13999E+02 0.13999E+02 0.16352E+02 0.16352E+02 0.00000E+00 0.00000E+00 0.00000E+00 0.00000E+00 0.00000E+00 0.00000E+00 0.00000E+00 0.12449E+01 0.12449E+01
 -10   2   3   1 0.27847E+01 0.27847E+01 0.35219E+01 0.35219E+01 0.00000E+00 0.00000E+00 0.00000E+00 0.00000E+00 0.00000E+00 0.00000E+00 0.00000E+00 0.41644E+01 0.41644E+01
  -9   2   3   1 0.52569E-01 0.52569E-01 0.72244E+00 0.72244E+00 0.00000E+00 0.00000E+00 0.00000E+00 0.00000E+00 0.00000E+00 0.00000E+00 0.00000E+00 0.19768E+02 0.19768E+02
  -8   2   3   1 0.24685E+02 0.24685E+02 0.26142E+02 0.26142E+02 0.00000E+00 0.00000E+00 0.00000E+00 0.00000E+00 0.00000E+00 0.00000E+00 0.00000E+00 0.11207E+01 0.11207E+01
  -7   2   3   1 0.30686E+02 0.30686E+02 0.30451E+02-0.30451E+02 0.00000E+00 0.00000E+00 0.00000E+00 0.00000E+00 0.00000E+00 0.00000E+00 0.00000E+00 0.11719E+01 0.11719E+01
  -6   2   3   1 0.53538E+02 0.53538E+02 0.50077E+02 0.50077E+02 0.00000E+00 0.00000E+00 0.00000E+00 0.00000E+00 0.00000E+00 0.00000E+00 0.00000E+00 0.16034E+01 0.16034E+01
  -5   2   3   1 0.52203E+02 0.52203E+02 0.47987E+02-0.47987E+02 0.00000E+00 0.00000E+00 0.00000E+00 0.00000E+00 0.00000E+00 0.00000E+00 0.00000E+00 0.16010E+01 0.16010E+01
  -4   2   3   1 0.38383E+02 0.38383E+02 0.35489E+02 0.35489E+02 0.00000E+00 0.00000E+00 0.00000E+00 0.00000E+00 0.00000E+00 0.00000E+00 0.00000E+00 0.13128E+01 0.13128E+01
  -3   2   3   1 0.13932E+02 0.13932E+02 0.11583E+02-0.11583E+02 0.00000E+00 0.00000E+00 0.00000E+00 0.00000E+00 0.00000E+00 0.00000E+00 0.00000E+00 0.12570E+01 0.12570E+01
  -2   2   3   1 0.14608E+03 0.14608E+03 0.14778E+03-0.14778E+03 0.00000E+00 0.00000E+00 0.00000E+00 0.00000E+00 0.00000E+00 0.00000E+00 0.00000E+00 0.39661E+01 0.39661E+01
  -1   2   3   1 0.12803E+03 0.12803E+03 0.12652E+03-0.12652E+03 0.00000E+00 0.00000E+00 0.00000E+00 0.00000E+00 0.00000E+00 0.00000E+00 0.00000E+00 0.34910E+01 0.34910E+01
   0   2   3   1 0.10205E+03 0.10205E+03 0.96528E+02 0.96528E+02 0.00000E+00 0.00000E+00 0.00000E+00 0.00000E+00 0.00000E+00 0.00000E+00 0.00000E+00 0.28134E+01 0.28134E+01
   1   2   3   1 0.16873E+02 0.16873E+02 0.16212E+02-0.16212E+02 0.00000E+00 0.00000E+00 0.00000E+00 0.00000E+00 0.00000E+00 0.00000E+00 0.00000E+00 0.11534E+01 0.11534E+01
   2   2   3   1 0.41098E+02 0.41098E+02 0.38700E+02 0.38700E+02 0.00000E+00 0.00000E+00 0.00000E+00 0.00000E+00 0.00000E+00 0.00000E+00 0.00000E+00 0.13734E+01 0.13734E+01
   3   2   3   1 0.10690E+02 0.10690E+02 0.10037E+02-0.10037E+02 0.00000E+00 0.00000E+00 0.00000E+00 0.00000E+00 0.00000E+00 0.00000E+00 0.00000E+00 0.12590E+01 0.12590E+01
   4   2   3   1 0.32123E+02 0.32123E+02 0.30935E+02 0.30935E+02 0.00000E+00 0.00000E+00 0.00000E+00 0.00000E+00 0.00000E+00 0.00000E+00 0.00000E+00 0.11799E+01 0.11799E+01
   5   2   3   1 0.19971E+02 0.19971E+02 0.17987E+02-0.17987E+02 0.00000E+00 0.00000E+00 0.00000E+00 0.00000E+00 0.00000E+00 0.00000E+00 0.00000E+00 0.10727E+01 0.10727E+01
   6   2   3   1 0.38265E+02 0.38265E+02 0.35997E+02 0.35997E+02 0.00000E+00 0.00000E+00 0.00000E+00 0.00000E+00 0.00000E+00 0.00000E+00 0.00000E+00 0.13100E+01 0.13100E+01
   7   2   3   1 0.31259E+02 0.31259E+02 0.31376E+02-0.31376E+02 0.00000E+00 0.00000E+00 0.00000E+00 0.00000E+00 0.00000E+00 0.00000E+00 0.00000E+00 0.12051E+01 0.12051E+01
   8   2   3   1 0.42002E+02 0.42002E+02 0.42133E+02 0.42133E+02 0.00000E+00 0.00000E+00 0.00000E+00 0.00000E+00 0.00000E+00 0.00000E+00 0.00000E+00 0.13887E+01 0.13887E+01
   9   2   3   1 0.35068E+02 0.35068E+02 0.31737E+02-0.31737E+02 0.00000E+00 0.00000E+00 0.00000E+00 0.00000E+00 0.00000E+00 0.00000E+00 0.00000E+00 0.13047E+01 0.13047E+01
  10   2   3   1 0.37565E+02 0.37565E+02 0.33294E+02 0.33294E+02 0.00000E+00 0.00000E+00 0.00000E+00 0.00000E+00 0.00000E+00 0.00000E+00 0.00000E+00 0.13304E+01 0.13304E+01
  11   2   3   1 0.19298E+02 0.19298E+02 0.17676E+02-0.17676E+02 0.00000E+00 0.00000E+00 0.00000E+00 0.00000E+00 0.00000E+00 0.00000E+00 0.00000E+00 0.11078E+01 0.11078E+01
  12   2   3   1 0.14862E+02 0.14862E+02 0.15255E+02 0.15255E+02 0.00000E+00 0.00000E+00 0.00000E+00 0.00000E+00 0.00000E+00 0.00000E+00 0.00000E+00 0.11695E+01 0.11695E+01
  13   2   3   1 0.11394E-01 0.11394E-01 0.54530E+01 0.54530E+01 0.00000E+00 0.00000E+00 0.00000E+00 0.00000E+00 0.00000E+00 0.00000E+00 0.00000E+00 0.11254E+02 0.11254E+02
  14   2   3   1 0.49763E-01 0.49763E-01 0.24316E+01-0.24316E+01 0.00000E+00 0.00000E+00 0.00000E+00 0.00000E+00 0.00000E+00 0.00000E+00 0.00000E+00 0.20040E+02 0.20040E+02
  15   2   3   1 0.21741E+02 0.21741E+02 0.23143E+02 0.23143E+02 0.00000E+00 0.00000E+00 0.00000E+00 0.00000E+00 0.00000E+00 0.00000E+00 0.00000E+00 0.10801E+01 0.10801E+01
  16   2   3   1 0.57606E+01 0.57606E+01 0.27973E+01-0.27973E+01 0.00000E+00 0.00000E+00 0.00000E+00 0.00000E+00 0.00000E+00 0.00000E+00 0.00000E+00 0.19627E+01 0.19627E+01
  17   2   3   1 0.36469E+02 0.36469E+02 0.36986E+02 0.36986E+02 0.00000E+00 0.00000E+00 0.00000E+00 0.00000E+00 0.00000E+00 0.00000E+00 0.00000E+00 0.12127E+01 0.12127E+01
  18   2   3   1 0.38217E+02 0.38217E+02 0.36760E+02 0.36760E+02 0.00000E+00 0.00000E+00 0.00000E+00 0.00000E+00 0.00000E+00 0.00000E+00 0.00000E+00 0.12236E+01 0.12236E+01
  20   2   3   1 0.10750E+03 0.10750E+03 0.99517E+02-0.99517E+02 0.00000E+00 0.00000E+00 0.00000E+00 0.00000E+00 0.00000E+00 0.00000E+00 0.00000E+00 0.26591E+01 0.26591E+01
  21   2   3   1 0.42339E+02 0.42339E+02 0.41586E+02-0.41586E+02 0.00000E+00 0.00000E+00 0.00000E+00 0.00000E+00 0.00000E+00 0.00000E+00 0.00000E+00 0.13009E+01 0.13009E+01
  22   2   3   1 0.13762E+02 0.13762E+02 0.13621E+02-0.13621E+02 0.00000E+00 0.00000E+00 0.00000E+00 0.00000E+00 0.00000E+00 0.00000E+00 0.00000E+00 0.12570E+01 0.12570E+01
  23   2   3   1 0.23168E+02 0.23168E+02 0.24061E+02-0.24061E+02 0.00000E+00 0.00000E+00 0.00000E+00 0.00000E+00 0.00000E+00 0.00000E+00 0.00000E+00 0.11883E+01 0.11883E+01
  24   2   3   1 0.45048E-01 0.45048E-01 0.62004E+00 0.62004E+00 0.00000E+00 0.00000E+00 0.00000E+00 0.00000E+00 0.00000E+00 0.00000E+00 0.00000E+00 0.17325E+02 0.17325E+02
  25   2   3   1 0.15304E+02 0.15304E+02 0.18104E+02-0.18104E+02 0.00000E+00 0.00000E+00 0.00000E+00 0.00000E+00 0.00000E+00 0.00000E+00 0.00000E+00 0.12661E+01 0.12661E+01
  26   2   3   1 0.75707E+01 0.75707E+01 0.48314E+01 0.48314E+01 0.00000E+00 0.00000E+00 0.00000E+00 0.00000E+00 0.00000E+00 0.00000E+00 0.00000E+00 0.20289E+01 0.20289E+01
  27   2   3   1 0.15135E+02 0.15135E+02 0.13648E+02-0.13648E+02 0.00000E+00 0.00000E+00 0.00000E+00 0.00000E+00 0.00000E+00 0.00000E+00 0.00000E+00 0.11505E+01 0.11505E+01
  28   2   3   1 0.43138E+01 0.43138E+01 0.50210E+01 0.50210E+01 0.00000E+00 0.00000E+00 0.00000E+00 0.00000E+00 0.00000E+00 0.00000E+00 0.00000E+00 0.30728E+01 0.30728E+01
  29   2   3   1 0.14320E+02 0.14320E+02 0.13235E+02-0.13235E+02 0.00000E+00 0.00000E+00 0.00000E+00 0.00000E+00 0.00000E+00 0.00000E+00 0.00000E+00 0.12107E+01 0.12107E+01
  30   2   3   1 0.10088E+02 0.10088E+02 0.10259E+02 0.10259E+02 0.00000E+00 0.00000E+00 0.00000E+00 0.00000E+00 0.00000E+00 0.00000E+00 0.00000E+00 0.15146E+01 0.15146E+01
  31   2   3   1 0.15207E+02 0.15207E+02 0.14122E+02-0.14122E+02 0.00000E+00 0.00000E+00 0.00000E+00 0.00000E+00 0.00000E+00 0.00000E+00 0.00000E+00 0.12660E+01 0.12660E+01
  32   2   3   1 0.14158E+02 0.14158E+02 0.16447E+02 0.16447E+02 0.00000E+00 0.00000E+00 0.00000E+00 0.00000E+00 0.00000E+00 0.00000E+00 0.00000E+00 0.18929E+01 0.18929E+01
  33   2   3   1 0.16416E+02 0.16416E+02 0.15776E+02-0.15776E+02 0.00000E+00 0.00000E+00 0.00000E+00 0.00000E+00 0.00000E+00 0.00000E+00 0.00000E+00 0.12920E+01 0.12920E+01
  34   2   3   1 0.17866E+02 0.17866E+02 0.18998E+02 0.18998E+02 0.00000E+00 0.00000E+00 0.00000E+00 0.00000E+00 0.00000E+00 0.00000E+00 0.00000E+00 0.12977E+01 0.12977E+01
  35   2   3   1 0.95274E+01 0.95274E+01 0.10598E+02-0.10598E+02 0.00000E+00 0.00000E+00 0.00000E+00 0.00000E+00 0.00000E+00 0.00000E+00 0.00000E+00 0.18057E+01 0.18057E+01
  36   2   3   1 0.17027E+02 0.17027E+02 0.16031E+02 0.16031E+02 0.00000E+00 0.00000E+00 0.00000E+00 0.00000E+00 0.00000E+00 0.00000E+00 0.00000E+00 0.13619E+01 0.13619E+01
  37   2   3   1 0.27953E+01 0.27953E+01 0.17746E+01 0.17746E+01 0.00000E+00 0.00000E+00 0.00000E+00 0.00000E+00 0.00000E+00 0.00000E+00 0.00000E+00 0.55523E+01 0.55523E+01
  38   2   3   1 0.83095E+01 0.83095E+01 0.65313E+01 0.65313E+01 0.00000E+00 0.00000E+00 0.00000E+00 0.00000E+00 0.00000E+00 0.00000E+00 0.00000E+00 0.25462E+01 0.25462E+01
  40   2   3   1 0.72835E+01 0.72835E+01 0.79659E+01-0.79659E+01 0.00000E+00 0.00000E+00 0.00000E+00 0.00000E+00 0.00000E+00 0.00000E+00 0.00000E+00 0.28865E+01 0.28865E+01
  41   2   3   1 0.23775E+02 0.23775E+02 0.30726E+02-0.30726E+02 0.00000E+00 0.00000E+00 0.00000E+00 0.00000E+00 0.00000E+00 0.00000E+00 0.00000E+00 0.16365E+01 0.16365E+01
  42   2   3   1 0.14710E+02 0.14710E+02 0.16617E+02-0.16617E+02 0.00000E+00 0.00000E+00 0.00000E+00 0.00000E+00 0.00000E+00 0.00000E+00 0.00000E+00 0.18261E+01 0.18261E+01
  43   2   3   1 0.69883E+01 0.69883E+01 0.71381E+01 0.71381E+01 0.00000E+00 0.00000E+00 0.00000E+00 0.00000E+00 0.00000E+00 0.00000E+00 0.00000E+00 0.29952E+01 0.29952E+01
  44   2   3   1 0.11342E+02 0.11342E+02 0.13744E+02-0.13744E+02 0.00000E+00 0.00000E+00 0.00000E+00 0.00000E+00 0.00000E+00 0.00000E+00 0.00000E+00 0.20232E+01 0.20232E+01
  45   2   3   1 0.10157E+00 0.10157E+00 0.85375E+01 0.85375E+01 0.00000E+00 0.00000E+00 0.00000E+00 0.00000E+00 0.00000E+00 0.00000E+00 0.00000E+00 0.25231E+02 0.25231E+02
  46   2   3   1 0.91325E+01 0.91325E+01 0.10223E+02-0.10223E+02 0.00000E+00 0.00000E+00 0.00000E+00 0.00000E+00 0.00000E+00 0.00000E+00 0.00000E+00 0.23037E+01 0.23037E+01
  47   2   3   1 0.58671E-01 0.58671E-01 0.54592E+01 0.54592E+01 0.00000E+00 0.00000E+00 0.00000E+00 0.00000E+00 0.00000E+00 0.00000E+00 0.00000E+00 0.25159E+02 0.25159E+02
  48   2   3   1 0.37334E-01 0.37334E-01 0.47610E+01-0.47610E+01 0.00000E+00 0.00000E+00 0.00000E+00 0.00000E+00 0.00000E+00 0.00000E+00 0.00000E+00 0.30074E+02 0.30074E+02
  49   2   3   1 0.12254E+02 0.12254E+02 0.32676E+01-0.32676E+01 0.00000E+00 0.00000E+00 0.00000E+00 0.00000E+00 0.00000E+00 0.00000E+00 0.00000E+00 0.37741E+01 0.37741E+01
 -51   3   3   1 0.31528E-01 0.31528E-01 0.33380E+01-0.33380E+01 0.00000E+00 0.00000E+00 0.00000E+00 0.00000E+00 0.00000E+00 0.00000E+00 0.00000E+00 0.35753E+02 0.35753E+02
 -50   3   3   1 0.85196E+01 0.85196E+01 0.37519E+01 0.37519E+01 0.00000E+00 0.00000E+00 0.00000E+00 0.00000E+00 0.00000E+00 0.00000E+00 0.00000E+00 0.47294E+01 0.47294E+01
 -49   3   3   1 0.64551E+01 0.64551E+01 0.74302E+01-0.74302E+01 0.00000E+00 0.00000E+00 0.00000E+00 0.00000E+00 0.00000E+00 0.00000E+00 0.00000E+00 0.41437E+01 0.41437E+01
 -48   3   3   1 0.47451E+01 0.47451E+01 0.78531E+01 0.78531E+01 0.00000E+00 0.00000E+00 0.00000E+00 0.00000E+00 0.00000E+00 0.00000E+00 0.00000E+00 0.60108E+01 0.60108E+01
 -47   3   3   1 0.91341E+01 0.91341E+01 0.10101E+02-0.10101E+02 0.00000E+00 0.00000E+00 0.00000E+00 0.00000E+00 0.00000E+00 0.00000E+00 0.00000E+00 0.33495E+01 0.33495E+01
 -46   3   3   1 0.33429E+01 0.33429E+01 0.35778E+01 0.35778E+01 0.00000E+00 0.00000E+00 0.00000E+00 0.00000E+00 0.00000E+00 0.00000E+00 0.00000E+00 0.79332E+01 0.79332E+01
 -45   3   3   1 0.38568E+01 0.38568E+01 0.88785E+01-0.88785E+01 0.00000E+00 0.00000E+00 0.00000E+00 0.00000E+00 0.00000E+00 0.00000E+00 0.00000E+00 0.68706E+01 0.68706E+01
 -44   3   3   1 0.37679E-01 0.37679E-01 0.53979E+01-0.53979E+01 0.00000E+00 0.00000E+00 0.00000E+00 0.00000E+00 0.00000E+00 0.00000E+00 0.00000E+00 0.25141E+02 0.25141E+02
 -43   3   3   1 0.47596E-01 0.47596E-01 0.17040E+01-0.17040E+01 0.00000E+00 0.00000E+00 0.00000E+00 0.00000E+00 0.00000E+00 0.00000E+00 0.00000E+00 0.29065E+02 0.29065E+02
 -42   3   3   1 0.10134E+02 0.10134E+02 0.15492E+02 0.15492E+02 0.00000E+00 0.00000E+00 0.00000E+00 0.00000E+00 0.00000E+00 0.00000E+00 0.00000E+00 0.28353E+01 0.28353E+01
 -41   3   3   1 0.26101E-01 0.26101E-01 0.20392E+01-0.20392E+01 0.00000E+00 0.00000E+00 0.00000E+00 0.00000E+00 0.00000E+00 0.00000E+00 0.00000E+00 0.29780E+02 0.29780E+02
 -40   3   3   1 0.80758E+01 0.80758E+01 0.49538E+01 0.49538E+01 0.00000E+00 0.00000E+00 0.00000E+00 0.00000E+00 0.00000E+00 0.00000E+00 0.00000E+00 0.33338E+01 0.33338E+01
 -39   3   3   1 0.39304E+01 0.39304E+01 0.10351E+00-0.10351E+00 0.00000E+00 0.00000E+00 0.00000E+00 0.00000E+00 0.00000E+00 0.00000E+00 0.00000E+00 0.68255E+01 0.68255E+01
 -38   3   3   1 0.10024E+02 0.10024E+02 0.13168E+01 0.13168E+01 0.00000E+00 0.00000E+00 0.00000E+00 0.00000E+00 0.00000E+00 0.00000E+00 0.00000E+00 0.26964E+01 0.26964E+01
 -37   3   3   1 0.48866E-01 0.48866E-01 0.37504E+01 0.37504E+01 0.00000E+00 0.00000E+00 0.00000E+00 0.00000E+00 0.00000E+00 0.00000E+00 0.00000E+00 0.25458E+02 0.25458E+02
 -36   3   3   1 0.57609E-01 0.57609E-01 0.19928E+01-0.19928E+01 0.00000E+00 0.00000E+00 0.00000E+00 0.00000E+00 0.00000E+00 0.00000E+00 0.00000E+00 0.23988E+02 0.23988E+02
 -35   3   3   1 0.84969E+01 0.84969E+01 0.61998E+01 0.61998E+01 0.00000E+00 0.00000E+00 0.00000E+00 0.00000E+00 0.00000E+00 0.00000E+00 0.00000E+00 0.24784E+01 0.24784E+01
 -34   3   3   1 0.77820E-01 0.77820E-01 0.33170E+01-0.33170E+01 0.00000E+00 0.00000E+00 0.00000E+00 0.00000E+00 0.00000E+00 0.00000E+00 0.00000E+00 0.24659E+02 0.24659E+02
 -33   3   3   1 0.75310E+01 0.75310E+01 0.85338E+01 0.85338E+01 0.00000E+00 0.00000E+00 0.00000E+00 0.00000E+00 0.00000E+00 0.00000E+00 0.00000E+00 0.27887E+01 0.27887E+01
 -32   3   3   1 0.95600E+01 0.95600E+01 0.27106E+01-0.27106E+01 0.00000E+00 0.00000E+00 0.00000E+00 0.00000E+00 0.00000E+00 0.00000E+00 0.00000E+00 0.24057E+01 0.24057E+01
 -31   3   3   1 0.10329E+02 0.10329E+02 0.71676E+01 0.71676E+01 0.00000E+00 0.00000E+00 0.00000E+00 0.00000E+00 0.00000E+00 0.00000E+00 0.00000E+00 0.29697E+01 0.29697E+01
 -30   3   3   1 0.78771E+01 0.78771E+01 0.19815E+01 0.19815E+01 0.00000E+00 0.00000E+00 0.00000E+00 0.00000E+00 0.00000E+00 0.00000E+00 0.00000E+00 0.31906E+01 0.31906E+01
 -29   3   3   1 0.75912E+01 0.75912E+01 0.24957E+00 0.24957E+00 0.00000E+00 0.00000E+00 0.00000E+00 0.00000E+00 0.00000E+00 0.00000E+00 0.00000E+00 0.32914E+01 0.32914E+01
 -28   3   3   1 0.43331E-01 0.43331E-01 0.11806E+02 0.11806E+02 0.00000E+00 0.00000E+00 0.00000E+00 0.00000E+00 0.00000E+00 0.00000E+00 0.00000E+00 0.29344E+02 0.29344E+02
 -27   3   3   1 0.15999E+02 0.15999E+02 0.14716E+02-0.14716E+02 0.00000E+00 0.00000E+00 0.00000E+00 0.00000E+00 0.00000E+00 0.00000E+00 0.00000E+00 0.16865E+01 0.16865E+01
 -26   3   3   1 0.21112E+02 0.21112E+02 0.26713E+02 0.26713E+02 0.00000E+00 0.00000E+00 0.00000E+00 0.00000E+00 0.00000E+00 0.00000E+00 0.00000E+00 0.24592E+01 0.24592E+01
 -25   3   3   1 0.24294E+02 0.24294E+02 0.27146E+02-0.27146E+02 0.00000E+00 0.00000E+00 0.00000E+00 0.00000E+00 0.00000E+00 0.00000E+00 0.00000E+00 0.20643E+01 0.20643E+01
 -24   3   3   1 0.33188E+02 0.33188E+02 0.35316E+02 0.35316E+02 0.00000E+00 0.00000E+00 0.00000E+00 0.00000E+00 0.00000E+00 0.00000E+00 0.00000E+00 0.13133E+01 0.13133E+01
 -23   3   3   1 0.33296E+02 0.33296E+02 0.35905E+02-0.35905E+02 0.00000E+00 0.00000E+00 0.00000E+00 0.00000E+00 0.00000E+00 0.00000E+00 0.00000E+00 0.14769E+01 0.14769E+01
 -22   3   3   1 0.16147E+02 0.16147E+02 0.16248E+02 0.16248E+02 0.00000E+00 0.00000E+00 0.00000E+00 0.00000E+00 0.00000E+00 0.00000E+00 0.00000E+00 0.14273E+01 0.14273E+01
 -21   3   3   1 0.21955E+02 0.21955E+02 0.23194E+02-0.23194E+02 0.00000E+00 0.00000E+00 0.00000E+00 0.00000E+00 0.00000E+00 0.00000E+00 0.00000E+00 0.12393E+01 0.12393E+01
 -20   3   3   1 0.23160E+02 0.23160E+02 0.23784E+02 0.23784E+02 0.00000E+00 0.00000E+00 0.00000E+00 0.00000E+00 0.00000E+00 0.00000E+00 0.00000E+00 0.11805E+01 0.11805E+01
 -19   3   3   1 0.11344E+02 0.11344E+02 0.13069E+02-0.13069E+02 0.00000E+00 0.00000E+00 0.00000E+00 0.00000E+00 0.00000E+00 0.00000E+00 0.00000E+00 0.16872E+01 0.16872E+01
 -18   3   3   1 0.67399E+01 0.67399E+01 0.69169E+01 0.69169E+01 0.00000E+00 0.00000E+00 0.00000E+00 0.00000E+00 0.00000E+00 0.00000E+00 0.00000E+00 0.22677E+01 0.22677E+01
 -17   3   3   1 0.11321E-01 0.11321E-01 0.17331E+01 0.17331E+01 0.00000E+00 0.00000E+00 0.00000E+00 0.00000E+00 0.00000E+00 0.00000E+00 0.00000E+00 0.17864E+02 0.17864E+02
 -16   3   3   1 0.12218E+02 0.12218E+02 0.10743E+02-0.10743E+02 0.00000E+00 0.00000E+00 0.00000E+00 0.00000E+00 0.00000E+00 0.00000E+00 0.00000E+00 0.14198E+01 0.14198E+01
 -15   3   3   1 0.20311E+02 0.20311E+02 0.18802E+02 0.18802E+02 0.00000E+00 0.00000E+00 0.00000E+00 0.00000E+00 0.00000E+00 0.00000E+00 0.00000E+00 0.11516E+01 0.11516E+01
 -14   3   3   1 0.22941E+02 0.22941E+02 0.23153E+02-0.23153E+02 0.00000E+00 0.00000E+00 0.00000E+00 0.00000E+00 0.00000E+00 0.00000E+00 0.00000E+00 0.10288E+01 0.10288E+01
 -13   3   3   1 0.26488E+02 0.26488E+02 0.22759E+02 0.22759E+02 0.00000E+00 0.00000E+00 0.00000E+00 0.00000E+00 0.00000E+00 0.00000E+00 0.00000E+00 0.10474E+01 0.10474E+01
 -12   3   3   1 0.24992E+02 0.24992E+02 0.22457E+02-0.22457E+02 0.00000E+00 0.00000E+00 0.00000E+00 0.00000E+00 0.00000E+00 0.00000E+00 0.00000E+00 0.10276E+01 0.10276E+01
 -11   3   3   1 0.19090E+02 0.19090E+02 0.18510E+02 0.18510E+02 0.00000E+00 0.00000E+00 0.00000E+00 0.00000E+00 0.00000E+00 0.00000E+00 0.00000E+00 0.13164E+01 0.13164E+01
 -10   3   3   1 0.16982E+02 0.16982E+02 0.14735E+02-0.14735E+02 0.00000E+00 0.00000E+00 0.00000E+00 0.00000E+00 0.00000E+00 0.00000E+00 0.00000E+00 0.11388E+01 0.11388E+01
  -9   3   3   1 0.12911E+02 0.12911E+02 0.82142E+01 0.82142E+01 0.00000E+00 0.00000E+00 0.00000E+00 0.00000E+00 0.00000E+00 0.00000E+00 0.00000E+00 0.13380E+01 0.13380E+01
  -8   3   3   1 0.61176E+01 0.61176E+01 0.52574E+01-0.52574E+01 0.00000E+00 0.00000E+00 0.00000E+00 0.00000E+00 0.00000E+00 0.00000E+00 0.00000E+00 0.21734E+01 0.21734E+01
  -7   3   3   1 0.80930E-01 0.80930E-01 0.22140E+01-0.22140E+01 0.00000E+00 0.00000E+00 0.00000E+00 0.00000E+00 0.00000E+00 0.00000E+00 0.00000E+00 0.17449E+02 0.17449E+02
  -6   3   3   1 0.53591E-01 0.53591E-01 0.12144E+01 0.12144E+01 0.00000E+00 0.00000E+00 0.00000E+00 0.00000E+00 0.00000E+00 0.00000E+00 0.00000E+00 0.17505E+02 0.17505E+02
  -5   3   3   1 0.87819E+01 0.87819E+01 0.83688E+01-0.83688E+01 0.00000E+00 0.00000E+00 0.00000E+00 0.00000E+00 0.00000E+00 0.00000E+00 0.00000E+00 0.13198E+01 0.13198E+01
  -4   3   3   1 0.78374E+01 0.78374E+01 0.40310E+01 0.40310E+01 0.00000E+00 0.00000E+00 0.00000E+00 0.00000E+00 0.00000E+00 0.00000E+00 0.00000E+00 0.14744E+01 0.14744E+01
  -3   3   3   1 0.13825E+02 0.13825E+02 0.12379E+02-0.12379E+02 0.00000E+00 0.00000E+00 0.00000E+00 0.00000E+00 0.00000E+00 0.00000E+00 0.00000E+00 0.11191E+01 0.11191E+01
  -2   3   3   1 0.51254E+01 0.51254E+01 0.40090E+01 0.40090E+01 0.00000E+00 0.00000E+00 0.00000E+00 0.00000E+00 0.00000E+00 0.00000E+00 0.00000E+00 0.22263E+01 0.22263E+01
  -1   3   3   1 0.11833E+02 0.11833E+02 0.11989E+02-0.11989E+02 0.00000E+00 0.00000E+00 0.00000E+00 0.00000E+00 0.00000E+00 0.00000E+00 0.00000E+00 0.11358E+01 0.11358E+01
   0   3   3   1 0.63918E+01 0.63918E+01 0.52769E+01 0.52769E+01 0.00000E+00 0.00000E+00 0.00000E+00 0.00000E+00 0.00000E+00 0.00000E+00 0.00000E+00 0.14809E+01 0.14809E+01
   1   3   3   1 0.21072E+02 0.21072E+02 0.19860E+02-0.19860E+02 0.00000E+00 0.00000E+00 0.00000E+00 0.00000E+00 0.00000E+00 0.00000E+00 0.00000E+00 0.10205E+01 0.10205E+01
   2   3   3   1 0.18037E+02 0.18037E+02 0.17358E+02 0.17358E+02 0.00000E+00 0.00000E+00 0.00000E+00 0.00000E+00 0.00000E+00 0.00000E+00 0.00000E+00 0.96979E+00 0.96979E+00
   3   3   3   1 0.33974E+02 0.33974E+02 0.32225E+02-0.32225E+02 0.00000E+00 0.00000E+00 0.00000E+00 0.00000E+00 0.00000E+00 0.00000E+00 0.00000E+00 0.11784E+01 0.11784E+01
   4   3   3   1 0.30793E+02 0.30793E+02 0.29787E+02 0.29787E+02 0.00000E+00 0.00000E+00 0.00000E+00 0.00000E+00 0.00000E+00 0.00000E+00 0.00000E+00 0.11019E+01 0.11019E+01
   5   3   3   1 0.39809E+02 0.39809E+02 0.37953E+02-0.37953E+02 0.00000E+00 0.00000E+00 0.00000E+00 0.00000E+00 0.00000E+00 0.00000E+00 0.00000E+00 0.12692E+01 0.12692E+01
   6   3   3   1 0.31756E+02 0.31756E+02 0.30439E+02 0.30439E+02 0.00000E+00 0.00000E+00 0.00000E+00 0.00000E+00 0.00000E+00 0.00000E+00 0.00000E+00 0.11332E+01 0.11332E+01
   7   3   3   1 0.34400E+02 0.34400E+02 0.31034E+02-0.31034E+02 0.00000E+00 0.00000E+00 0.00000E+00 0.00000E+00 0.00000E+00 0.00000E+00 0.00000E+00 0.12223E+01 0.12223E+01
   8   3   3   1 0.19976E+02 0.19976E+02 0.18822E+02 0.18822E+02 0.00000E+00 0.00000E+00 0.00000E+00 0.00000E+00 0.00000E+00 0.00000E+00 0.00000E+00 0.10775E+01 0.10775E+01
   9   3   3   1 0.10582E+02 0.10582E+02 0.11444E+02-0.11444E+02 0.00000E+00 0.00000E+00 0.00000E+00 0.00000E+00 0.00000E+00 0.00000E+00 0.00000E+00 0.12802E+01 0.12802E+01
  10   3   3   1 0.58071E+01 0.58071E+01 0.44674E+01-0.44674E+01 0.00000E+00 0.00000E+00 0.00000E+00 0.00000E+00 0.00000E+00 0.00000E+00 0.00000E+00 0.19638E+01 0.19638E+01
  11   3   3   1 0.13182E+02 0.13182E+02 0.13747E+02 0.13747E+02 0.00000E+00 0.00000E+00 0.00000E+00 0.00000E+00 0.00000E+00 0.00000E+00 0.00000E+00 0.11654E+01 0.11654E+01
  12   3   3   1 0.27086E+02 0.27086E+02 0.27894E+02-0.27894E+02 0.00000E+00 0.00000E+00 0.00000E+00 0.00000E+00 0.00000E+00 0.00000E+00 0.00000E+00 0.11629E+01 0.11629E+01
  13   3   3   1 0.31926E+02 0.31926E+02 0.32884E+02 0.32884E+02 0.00000E+00 0.00000E+00 0.00000E+00 0.00000E+00 0.00000E+00 0.00000E+00 0.00000E+00 0.11260E+01 0.11260E+01
  14   3   3   1 0.42196E+02 0.42196E+02 0.38840E+02-0.38840E+02 0.00000E+00 0.00000E+00 0.00000E+00 0.00000E+00 0.00000E+00 0.00000E+00 0.00000E+00 0.12548E+01 0.12548E+01
  15   3   3   1 0.40536E+02 0.40536E+02 0.38361E+02 0.38361E+02 0.00000E+00 0.00000E+00 0.00000E+00 0.00000E+00 0.00000E+00 0.00000E+00 0.00000E+00 0.12503E+01 0.12503E+01
  16   3   3   1 0.37768E+02 0.37768E+02 0.36932E+02-0.36932E+02 0.00000E+00 0.00000E+00 0.00000E+00 0.00000E+00 0.00000E+00 0.00000E+00 0.00000E+00 0.11794E+01 0.11794E+01
  17   3   3   1 0.27123E+02 0.27123E+02 0.25228E+02 0.25228E+02 0.00000E+00 0.00000E+00 0.00000E+00 0.00000E+00 0.00000E+00 0.00000E+00 0.00000E+00 0.10943E+01 0.10943E+01
  18   3   3   1 0.25333E+02 0.25333E+02 0.23920E+02-0.23920E+02 0.00000E+00 0.00000E+00 0.00000E+00 0.00000E+00 0.00000E+00 0.00000E+00 0.00000E+00 0.10168E+01 0.10168E+01
  19   3   3   1 0.31603E-01 0.31603E-01 0.32477E+01-0.32477E+01 0.00000E+00 0.00000E+00 0.00000E+00 0.00000E+00 0.00000E+00 0.00000E+00 0.00000E+00 0.17906E+02 0.17906E+02
  20   3   3   1 0.15798E+02 0.15798E+02 0.15270E+02 0.15270E+02 0.00000E+00 0.00000E+00 0.00000E+00 0.00000E+00 0.00000E+00 0.00000E+00 0.00000E+00 0.11071E+01 0.11071E+01
  21   3   3   1 0.48288E+01 0.48288E+01 0.41760E+01 0.41760E+01 0.00000E+00 0.00000E+00 0.00000E+00 0.00000E+00 0.00000E+00 0.00000E+00 0.00000E+00 0.24047E+01 0.24047E+01
  22   3   3   1 0.54865E+01 0.54865E+01 0.46012E+01 0.46012E+01 0.00000E+00 0.00000E+00 0.00000E+00 0.00000E+00 0.00000E+00 0.00000E+00 0.00000E+00 0.24297E+01 0.24297E+01
  23   3   3   1 0.87847E-01 0.87847E-01 0.29107E+01 0.29107E+01 0.00000E+00 0.00000E+00 0.00000E+00 0.00000E+00 0.00000E+00 0.00000E+00 0.00000E+00 0.19181E+02 0.19181E+02
  24   3   3   1 0.26813E+01 0.26813E+01 0.52943E+01 0.52943E+01 0.00000E+00 0.00000E+00 0.00000E+00 0.00000E+00 0.00000E+00 0.00000E+00 0.00000E+00 0.41636E+01 0.41636E+01
  25   3   3   1 0.38342E+01 0.38342E+01 0.29321E+01-0.29321E+01 0.00000E+00 0.00000E+00 0.00000E+00 0.00000E+00 0.00000E+00 0.00000E+00 0.00000E+00 0.29439E+01 0.29439E+01
  26   3   3   1 0.64149E+01 0.64149E+01 0.53434E+01 0.53434E+01 0.00000E+00 0.00000E+00 0.00000E+00 0.00000E+00 0.00000E+00 0.00000E+00 0.00000E+00 0.20724E+01 0.20724E+01
  27   3   3   1 0.10497E+00 0.10497E+00 0.24568E+01-0.24568E+01 0.00000E+00 0.00000E+00 0.00000E+00 0.00000E+00 0.00000E+00 0.00000E+00 0.00000E+00 0.19584E+02 0.19584E+02
  28   3   3   1 0.51181E+01 0.51181E+01 0.57029E+01 0.57029E+01 0.00000E+00 0.00000E+00 0.00000E+00 0.00000E+00 0.00000E+00 0.00000E+00 0.00000E+00 0.25973E+01 0.25973E+01
  29   3   3   1 0.27280E+01 0.27280E+01 0.67903E+00-0.67903E+00 0.00000E+00 0.00000E+00 0.00000E+00 0.00000E+00 0.00000E+00 0.00000E+00 0.00000E+00 0.41535E+01 0.41535E+01
  30   3   3   1 0.64779E+01 0.64779E+01 0.21884E+01 0.21884E+01 0.00000E+00 0.00000E+00 0.00000E+00 0.00000E+00 0.00000E+00 0.00000E+00 0.00000E+00 0.17767E+01 0.17767E+01
  31   3   3   1 0.34011E+01 0.34011E+01 0.21610E+01 0.21610E+01 0.00000E+00 0.00000E+00 0.00000E+00 0.00000E+00 0.00000E+00 0.00000E+00 0.00000E+00 0.39670E+01 0.39670E+01
  32   3   3   1 0.73233E+01 0.73233E+01 0.37494E+01-0.37494E+01 0.00000E+00 0.00000E+00 0.00000E+00 0.00000E+00 0.00000E+00 0.00000E+00 0.00000E+00 0.20999E+01 0.20999E+01
  33   3   3   1 0.10519E+02 0.10519E+02 0.79803E+01 0.79803E+01 0.00000E+00 0.00000E+00 0.00000E+00 0.00000E+00 0.00000E+00 0.00000E+00 0.00000E+00 0.16438E+01 0.16438E+01
  34   3   3   1 0.87091E+01 0.87091E+01 0.80836E+01-0.80836E+01 0.00000E+00 0.00000E+00 0.00000E+00 0.00000E+00 0.00000E+00 0.00000E+00 0.00000E+00 0.19772E+01 0.19772E+01
  35   3   3   1 0.14467E+02 0.14467E+02 0.10850E+02 0.10850E+02 0.00000E+00 0.00000E+00 0.00000E+00 0.00000E+00 0.00000E+00 0.00000E+00 0.00000E+00 0.14631E+01 0.14631E+01
  36   3   3   1 0.54553E+01 0.54553E+01 0.88165E+01-0.88165E+01 0.00000E+00 0.00000E+00 0.00000E+00 0.00000E+00 0.00000E+00 0.00000E+00 0.00000E+00 0.34706E+01 0.34706E+01
  37   3   3   1 0.67039E+01 0.67039E+01 0.60038E+01 0.60038E+01 0.00000E+00 0.00000E+00 0.00000E+00 0.00000E+00 0.00000E+00 0.00000E+00 0.00000E+00 0.31173E+01 0.31173E+01
  38   3   3   1 0.69817E+01 0.69817E+01 0.56666E+01-0.56666E+01 0.00000E+00 0.00000E+00 0.00000E+00 0.00000E+00 0.00000E+00 0.00000E+00 0.00000E+00 0.29951E+01 0.29951E+01
  39   3   3   1 0.68540E+01 0.68540E+01 0.26395E+00-0.26395E+00 0.00000E+00 0.00000E+00 0.00000E+00 0.00000E+00 0.00000E+00 0.00000E+00 0.00000E+00 0.28556E+01 0.28556E+01
  40   3   3   1 0.10285E+02 0.10285E+02 0.14637E+02-0.14637E+02 0.00000E+00 0.00000E+00 0.00000E+00 0.00000E+00 0.00000E+00 0.00000E+00 0.00000E+00 0.24136E+01 0.24136E+01
  41   3   3   1 0.15215E+02 0.15215E+02 0.24249E+02 0.24249E+02 0.00000E+00 0.00000E+00 0.00000E+00 0.00000E+00 0.00000E+00 0.00000E+00 0.00000E+00 0.18913E+01 0.18913E+01
  42   3   3   1 0.68677E-01 0.68677E-01 0.73791E+01-0.73791E+01 0.00000E+00 0.00000E+00 0.00000E+00 0.00000E+00 0.00000E+00 0.00000E+00 0.00000E+00 0.24503E+02 0.24503E+02
  43   3   3   1 0.47589E+01 0.47589E+01 0.10629E+02 0.10629E+02 0.00000E+00 0.00000E+00 0.00000E+00 0.00000E+00 0.00000E+00 0.00000E+00 0.00000E+00 0.40074E+01 0.40074E+01
  44   3   3   1 0.51792E+01 0.51792E+01 0.33552E+01-0.33552E+01 0.00000E+00 0.00000E+00 0.00000E+00 0.00000E+00 0.00000E+00 0.00000E+00 0.00000E+00 0.37102E+01 0.37102E+01
  45   3   3   1 0.76091E+01 0.76091E+01 0.76369E+00 0.76369E+00 0.00000E+00 0.00000E+00 0.00000E+00 0.00000E+00 0.00000E+00 0.00000E+00 0.00000E+00 0.25352E+01 0.25352E+01
  46   3   3   1 0.33562E-01 0.33562E-01 0.24332E+01 0.24332E+01 0.00000E+00 0.00000E+00 0.00000E+00 0.00000E+00 0.00000E+00 0.00000E+00 0.00000E+00 0.22965E+02 0.22965E+02
  47   3   3   1 0.78155E+01 0.78155E+01 0.32681E+01-0.32681E+01 0.00000E+00 0.00000E+00 0.00000E+00 0.00000E+00 0.00000E+00 0.00000E+00 0.00000E+00 0.34361E+01 0.34361E+01
  48   3   3   1 0.58464E+01 0.58464E+01 0.35646E+01 0.35646E+01 0.00000E+00 0.00000E+00 0.00000E+00 0.00000E+00 0.00000E+00 0.00000E+00 0.00000E+00 0.45807E+01 0.45807E+01
 -51   4   3   1 0.30615E-01 0.30615E-01 0.10417E+01-0.10417E+01 0.00000E+00 0.00000E+00 0.00000E+00 0.00000E+00 0.00000E+00 0.00000E+00 0.00000E+00 0.35862E+02 0.35862E+02
 -50   4   3   1 0.61855E+01 0.61855E+01 0.86113E+00 0.86113E+00 0.00000E+00 0.00000E+00 0.00000E+00 0.00000E+00 0.00000E+00 0.00000E+00 0.00000E+00 0.55859E+01 0.55859E+01
 -49   4   3   1 0.76169E+01 0.76169E+01 0.88222E+00 0.88222E+00 0.00000E+00 0.00000E+00 0.00000E+00 0.00000E+00 0.00000E+00 0.00000E+00 0.00000E+00 0.45618E+01 0.45618E+01
 -48   4   3   1 0.68118E+01 0.68118E+01 0.17851E+00-0.17851E+00 0.00000E+00 0.00000E+00 0.00000E+00 0.00000E+00 0.00000E+00 0.00000E+00 0.00000E+00 0.39591E+01 0.39591E+01
 -47   4   3   1 0.39115E+01 0.39115E+01 0.25431E+01-0.25431E+01 0.00000E+00 0.00000E+00 0.00000E+00 0.00000E+00 0.00000E+00 0.00000E+00 0.00000E+00 0.53986E+01 0.53986E+01
 -46   4   3   1 0.24664E-01 0.24664E-01 0.76212E+01 0.76212E+01 0.00000E+00 0.00000E+00 0.00000E+00 0.00000E+00 0.00000E+00 0.00000E+00 0.00000E+00 0.30291E+02 0.30291E+02
 -45   4   3   1 0.31480E-01 0.31480E-01 0.12193E+02-0.12193E+02 0.00000E+00 0.00000E+00 0.00000E+00 0.00000E+00 0.00000E+00 0.00000E+00 0.00000E+00 0.30830E+02 0.30830E+02
 -44   4   3   1 0.87457E+01 0.87457E+01 0.15499E+02 0.15499E+02 0.00000E+00 0.00000E+00 0.00000E+00 0.00000E+00 0.00000E+00 0.00000E+00 0.00000E+00 0.28546E+01 0.28546E+01
 -43   4   3   1 0.70341E+01 0.70341E+01 0.91105E+01 0.91105E+01 0.00000E+00 0.00000E+00 0.00000E+00 0.00000E+00 0.00000E+00 0.00000E+00 0.00000E+00 0.35397E+01 0.35397E+01
 -42   4   3   1 0.19283E+01 0.19283E+01 0.43424E+01-0.43424E+01 0.00000E+00 0.00000E+00 0.00000E+00 0.00000E+00 0.00000E+00 0.00000E+00 0.00000E+00 0.14722E+02 0.14722E+02
 -41   4   3   1 0.27737E-01 0.27737E-01 0.20277E+01-0.20277E+01 0.00000E+00 0.00000E+00 0.00000E+00 0.00000E+00 0.00000E+00 0.00000E+00 0.00000E+00 0.26322E+02 0.26322E+02
 -40   4   3   1 0.11040E+02 0.11040E+02 0.13422E+02-0.13422E+02 0.00000E+00 0.00000E+00 0.00000E+00 0.00000E+00 0.00000E+00 0.00000E+00 0.00000E+00 0.31252E+01 0.31252E+01
 -39   4   3   1 0.55025E-01 0.55025E-01 0.63481E+01 0.63481E+01 0.00000E+00 0.00000E+00 0.00000E+00 0.00000E+00 0.00000E+00 0.00000E+00 0.00000E+00 0.29239E+02 0.29239E+02
 -38   4   3   1 0.93567E+01 0.93567E+01 0.11687E+02-0.11687E+02 0.00000E+00 0.00000E+00 0.00000E+00 0.00000E+00 0.00000E+00 0.00000E+00 0.00000E+00 0.24578E+01 0.24578E+01
 -37   4   3   1 0.73063E+01 0.73063E+01 0.65351E+01 0.65351E+01 0.00000E+00 0.00000E+00 0.00000E+00 0.00000E+00 0.00000E+00 0.00000E+00 0.00000E+00 0.26243E+01 0.26243E+01
 -36   4   3   1 0.67698E+01 0.67698E+01 0.58571E+01-0.58571E+01 0.00000E+00 0.00000E+00 0.00000E+00 0.00000E+00 0.00000E+00 0.00000E+00 0.00000E+00 0.31175E+01 0.31175E+01
 -35   4   3   1 0.70708E+01 0.70708E+01 0.37134E+00 0.37134E+00 0.00000E+00 0.00000E+00 0.00000E+00 0.00000E+00 0.00000E+00 0.00000E+00 0.00000E+00 0.27230E+01 0.27230E+01
 -34   4   3   1 0.87880E-02 0.87880E-02 0.13797E+01 0.13797E+01 0.00000E+00 0.00000E+00 0.00000E+00 0.00000E+00 0.00000E+00 0.00000E+00 0.00000E+00 0.23489E+02 0.23489E+02
 -33   4   3   1 0.51734E+01 0.51734E+01 0.25598E+01-0.25598E+01 0.00000E+00 0.00000E+00 0.00000E+00 0.00000E+00 0.00000E+00 0.00000E+00 0.00000E+00 0.40811E+01 0.40811E+01
 -32   4   3   1 0.38728E-01 0.38728E-01 0.31685E+01 0.31685E+01 0.00000E+00 0.00000E+00 0.00000E+00 0.00000E+00 0.00000E+00 0.00000E+00 0.00000E+00 0.24356E+02 0.24356E+02
 -31   4   3   1 0.61662E+01 0.61662E+01 0.45722E+01-0.45722E+01 0.00000E+00 0.00000E+00 0.00000E+00 0.00000E+00 0.00000E+00 0.00000E+00 0.00000E+00 0.43458E+01 0.43458E+01
 -30   4   3   1 0.89510E+01 0.89510E+01 0.47927E+01 0.47927E+01 0.00000E+00 0.00000E+00 0.00000E+00 0.00000E+00 0.00000E+00 0.00000E+00 0.00000E+00 0.29999E+01 0.29999E+01
 -29   4   3   1 0.50121E-01 0.50121E-01 0.16759E+01-0.16759E+01 0.00000E+00 0.00000E+00 0.00000E+00 0.00000E+00 0.00000E+00 0.00000E+00 0.00000E+00 0.25839E+02 0.25839E+02
 -28   4   3   1 0.41685E-01 0.41685E-01 0.81183E+00 0.81183E+00 0.00000E+00 0.00000E+00 0.00000E+00 0.00000E+00 0.00000E+00 0.00000E+00 0.00000E+00 0.25849E+02 0.25849E+02
 -27   4   3   1 0.73449E+01 0.73449E+01 0.96084E+01 0.96084E+01 0.00000E+00 0.00000E+00 0.00000E+00 0.00000E+00 0.00000E+00 0.00000E+00 0.00000E+00 0.28865E+01 0.28865E+01
 -26   4   3   1 0.83170E+01 0.83170E+01 0.90173E+01-0.90173E+01 0.00000E+00 0.00000E+00 0.00000E+00 0.00000E+00 0.00000E+00 0.00000E+00 0.00000E+00 0.25462E+01 0.25462E+01
 -25   4   3   1 0.14122E+02 0.14122E+02 0.15658E+02 0.15658E+02 0.00000E+00 0.00000E+00 0.00000E+00 0.00000E+00 0.00000E+00 0.00000E+00 0.00000E+00 0.17752E+01 0.17752E+01
 -24   4   3   1 0.27610E+01 0.27610E+01 0.31639E+00-0.31639E+00 0.00000E+00 0.00000E+00 0.00000E+00 0.00000E+00 0.00000E+00 0.00000E+00 0.00000E+00 0.69386E+01 0.69386E+01
 -23   4   3   1 0.31930E+02 0.31930E+02 0.37685E+02 0.37685E+02 0.00000E+00 0.00000E+00 0.00000E+00 0.00000E+00 0.00000E+00 0.00000E+00 0.00000E+00 0.16562E+01 0.16562E+01
 -22   4   3   1 0.49465E-01 0.49465E-01 0.14967E+01-0.14967E+01 0.00000E+00 0.00000E+00 0.00000E+00 0.00000E+00 0.00000E+00 0.00000E+00 0.00000E+00 0.24252E+02 0.24252E+02
 -21   4   3   1 0.25376E+02 0.25376E+02 0.27120E+02-0.27120E+02 0.00000E+00 0.00000E+00 0.00000E+00 0.00000E+00 0.00000E+00 0.00000E+00 0.00000E+00 0.13905E+01 0.13905E+01
 -20   4   3   1 0.84508E-01 0.84508E-01 0.58981E+01-0.58981E+01 0.00000E+00 0.00000E+00 0.00000E+00 0.00000E+00 0.00000E+00 0.00000E+00 0.00000E+00 0.23852E+02 0.23852E+02
 -19   4   3   1 0.11527E+02 0.11527E+02 0.90654E+01 0.90654E+01 0.00000E+00 0.00000E+00 0.00000E+00 0.00000E+00 0.00000E+00 0.00000E+00 0.00000E+00 0.14977E+01 0.14977E+01
 -18   4   3   1 0.25181E+02 0.25181E+02 0.23090E+02-0.23090E+02 0.00000E+00 0.00000E+00 0.00000E+00 0.00000E+00 0.00000E+00 0.00000E+00 0.00000E+00 0.10961E+01 0.10961E+01
 -17   4   3   1 0.20675E+02 0.20675E+02 0.18595E+02 0.18595E+02 0.00000E+00 0.00000E+00 0.00000E+00 0.00000E+00 0.00000E+00 0.00000E+00 0.00000E+00 0.12235E+01 0.12235E+01
 -16   4   3   1 0.16687E+02 0.16687E+02 0.16507E+02-0.16507E+02 0.00000E+00 0.00000E+00 0.00000E+00 0.00000E+00 0.00000E+00 0.00000E+00 0.00000E+00 0.12748E+01 0.12748E+01
 -15   4   3   1 0.64566E+01 0.64566E+01 0.64374E+01 0.64374E+01 0.00000E+00 0.00000E+00 0.00000E+00 0.00000E+00 0.00000E+00 0.00000E+00 0.00000E+00 0.23684E+01 0.23684E+01
 -14   4   3   1 0.70464E+01 0.70464E+01 0.18574E+01-0.18574E+01 0.00000E+00 0.00000E+00 0.00000E+00 0.00000E+00 0.00000E+00 0.00000E+00 0.00000E+00 0.21786E+01 0.21786E+01
 -13   4   3   1 0.51983E+01 0.51983E+01 0.38019E+01-0.38019E+01 0.00000E+00 0.00000E+00 0.00000E+00 0.00000E+00 0.00000E+00 0.00000E+00 0.00000E+00 0.25974E+01 0.25974E+01
 -12   4   3   1 0.39145E+01 0.39145E+01 0.47764E+01 0.47764E+01 0.00000E+00 0.00000E+00 0.00000E+00 0.00000E+00 0.00000E+00 0.00000E+00 0.00000E+00 0.29449E+01 0.29449E+01
 -11   4   3   1 0.89606E+01 0.89606E+01 0.88556E+01-0.88556E+01 0.00000E+00 0.00000E+00 0.00000E+00 0.00000E+00 0.00000E+00 0.00000E+00 0.00000E+00 0.12883E+01 0.12883E+01
 -10   4   3   1 0.27388E+01 0.27388E+01 0.39000E+01 0.39000E+01 0.00000E+00 0.00000E+00 0.00000E+00 0.00000E+00 0.00000E+00 0.00000E+00 0.00000E+00 0.34703E+01 0.34703E+01
  -9   4   3   1 0.67468E+01 0.67468E+01 0.58696E+01-0.58696E+01 0.00000E+00 0.00000E+00 0.00000E+00 0.00000E+00 0.00000E+00 0.00000E+00 0.00000E+00 0.14183E+01 0.14183E+01
  -8   4   3   1 0.33493E+01 0.33493E+01 0.64990E+00 0.64990E+00 0.00000E+00 0.00000E+00 0.00000E+00 0.00000E+00 0.00000E+00 0.00000E+00 0.00000E+00 0.22609E+01 0.22609E+01
  -7   4   3   1 0.38666E+01 0.38666E+01 0.22424E+01-0.22424E+01 0.00000E+00 0.00000E+00 0.00000E+00 0.00000E+00 0.00000E+00 0.00000E+00 0.00000E+00 0.19630E+01 0.19630E+01
  -6   4   3   1 0.75373E+01 0.75373E+01 0.64228E+01 0.64228E+01 0.00000E+00 0.00000E+00 0.00000E+00 0.00000E+00 0.00000E+00 0.00000E+00 0.00000E+00 0.15224E+01 0.15224E+01
  -5   4   3   1 0.23866E+02 0.23866E+02 0.21408E+02-0.21408E+02 0.00000E+00 0.00000E+00 0.00000E+00 0.00000E+00 0.00000E+00 0.00000E+00 0.00000E+00 0.99423E+00 0.99423E+00
  -4   4   3   1 0.32922E+02 0.32922E+02 0.29158E+02 0.29158E+02 0.00000E+00 0.00000E+00 0.00000E+00 0.00000E+00 0.00000E+00 0.00000E+00 0.00000E+00 0.10454E+01 0.10454E+01
  -3   4   3   1 0.45957E+02 0.45957E+02 0.38575E+02-0.38575E+02 0.00000E+00 0.00000E+00 0.00000E+00 0.00000E+00 0.00000E+00 0.00000E+00 0.00000E+00 0.12972E+01 0.12972E+01
  -2   4   3   1 0.24089E-01 0.24089E-01 0.63316E+01-0.63316E+01 0.00000E+00 0.00000E+00 0.00000E+00 0.00000E+00 0.00000E+00 0.00000E+00 0.00000E+00 0.98747E+01 0.98747E+01
  -1   4   3   1 0.39918E+02 0.39918E+02 0.39969E+02 0.39969E+02 0.00000E+00 0.00000E+00 0.00000E+00 0.00000E+00 0.00000E+00 0.00000E+00 0.00000E+00 0.11329E+01 0.11329E+01
   0   4   3   1 0.58675E+01 0.58675E+01 0.46911E+01 0.46911E+01 0.00000E+00 0.00000E+00 0.00000E+00 0.00000E+00 0.00000E+00 0.00000E+00 0.00000E+00 0.16370E+01 0.16370E+01
   1   4   3   1 0.32190E+02 0.32190E+02 0.30652E+02 0.30652E+02 0.00000E+00 0.00000E+00 0.00000E+00 0.00000E+00 0.00000E+00 0.00000E+00 0.00000E+00 0.10087E+01 0.10087E+01
   2   4   3   1 0.26269E+02 0.26269E+02 0.24442E+02-0.24442E+02 0.00000E+00 0.00000E+00 0.00000E+00 0.00000E+00 0.00000E+00 0.00000E+00 0.00000E+00 0.91657E+00 0.91657E+00
   3   4   3   1 0.22303E+02 0.22303E+02 0.21255E+02 0.21255E+02 0.00000E+00 0.00000E+00 0.00000E+00 0.00000E+00 0.00000E+00 0.00000E+00 0.00000E+00 0.88949E+00 0.88949E+00
   4   4   3   1 0.14477E+02 0.14477E+02 0.14626E+02-0.14626E+02 0.00000E+00 0.00000E+00 0.00000E+00 0.00000E+00 0.00000E+00 0.00000E+00 0.00000E+00 0.93782E+00 0.93782E+00
   5   4   3   1 0.80103E+01 0.80103E+01 0.96241E+01 0.96241E+01 0.00000E+00 0.00000E+00 0.00000E+00 0.00000E+00 0.00000E+00 0.00000E+00 0.00000E+00 0.11930E+01 0.11930E+01
   6   4   3   1 0.10109E+02 0.10109E+02 0.91039E+01-0.91039E+01 0.00000E+00 0.00000E+00 0.00000E+00 0.00000E+00 0.00000E+00 0.00000E+00 0.00000E+00 0.11379E+01 0.11379E+01
   7   4   3   1 0.91138E+01 0.91138E+01 0.87127E+01 0.87127E+01 0.00000E+00 0.00000E+00 0.00000E+00 0.00000E+00 0.00000E+00 0.00000E+00 0.00000E+00 0.10503E+01 0.10503E+01
   8   4   3   1 0.13497E+02 0.13497E+02 0.13610E+02-0.13610E+02 0.00000E+00 0.00000E+00 0.00000E+00 0.00000E+00 0.00000E+00 0.00000E+00 0.00000E+00 0.86084E+00 0.86084E+00
   9   4   3   1 0.11010E+02 0.11010E+02 0.11968E+02 0.11968E+02 0.00000E+00 0.00000E+00 0.00000E+00 0.00000E+00 0.00000E+00 0.00000E+00 0.00000E+00 0.10470E+01 0.10470E+01
  10   4   3   1 0.18830E+02 0.18830E+02 0.19386E+02-0.19386E+02 0.00000E+00 0.00000E+00 0.00000E+00 0.00000E+00 0.00000E+00 0.00000E+00 0.00000E+00 0.83596E+00 0.83596E+00
  11   4   3   1 0.14741E+02 0.14741E+02 0.14283E+02 0.14283E+02 0.00000E+00 0.00000E+00 0.00000E+00 0.00000E+00 0.00000E+00 0.00000E+00 0.00000E+00 0.92204E+00 0.92204E+00
  12   4   3   1 0.22473E+02 0.22473E+02 0.21262E+02-0.21262E+02 0.00000E+00 0.00000E+00 0.00000E+00 0.00000E+00 0.00000E+00 0.00000E+00 0.00000E+00 0.88359E+00 0.88359E+00
  13   4   3   1 0.15028E+02 0.15028E+02 0.12533E+02 0.12533E+02 0.00000E+00 0.00000E+00 0.00000E+00 0.00000E+00 0.00000E+00 0.00000E+00 0.00000E+00 0.10333E+01 0.10333E+01
  14   4   3   1 0.24386E+02 0.24386E+02 0.21806E+02-0.21806E+02 0.00000E+00 0.00000E+00 0.00000E+00 0.00000E+00 0.00000E+00 0.00000E+00 0.00000E+00 0.97713E+00 0.97713E+00
  15   4   3   1 0.61972E+01 0.61972E+01 0.63955E+01 0.63955E+01 0.00000E+00 0.00000E+00 0.00000E+00 0.00000E+00 0.00000E+00 0.00000E+00 0.00000E+00 0.18634E+01 0.18634E+01
  16   4   3   1 0.13450E+02 0.13450E+02 0.13635E+02-0.13635E+02 0.00000E+00 0.00000E+00 0.00000E+00 0.00000E+00 0.00000E+00 0.00000E+00 0.00000E+00 0.10112E+01 0.10112E+01
  17   4   3   1 0.11881E+02 0.11881E+02 0.13905E+02-0.13905E+02 0.00000E+00 0.00000E+00 0.00000E+00 0.00000E+00 0.00000E+00 0.00000E+00 0.00000E+00 0.11358E+01 0.11358E+01
  18   4   3   1 0.48529E+01 0.48529E+01 0.35194E+01-0.35194E+01 0.00000E+00 0.00000E+00 0.00000E+00 0.00000E+00 0.00000E+00 0.00000E+00 0.00000E+00 0.24046E+01 0.24046E+01
  19   4   3   1 0.96615E+01 0.96615E+01 0.69228E+01 0.69228E+01 0.00000E+00 0.00000E+00 0.00000E+00 0.00000E+00 0.00000E+00 0.00000E+00 0.00000E+00 0.14058E+01 0.14058E+01
  20   4   3   1 0.55245E+02 0.55245E+02 0.54164E+02 0.54164E+02 0.00000E+00 0.00000E+00 0.00000E+00 0.00000E+00 0.00000E+00 0.00000E+00 0.00000E+00 0.15301E+01 0.15301E+01
  21   4   3   1 0.15636E+02 0.15636E+02 0.15793E+02-0.15793E+02 0.00000E+00 0.00000E+00 0.00000E+00 0.00000E+00 0.00000E+00 0.00000E+00 0.00000E+00 0.11153E+01 0.11153E+01
  22   4   3   1 0.39464E+01 0.39464E+01 0.68728E+00-0.68728E+00 0.00000E+00 0.00000E+00 0.00000E+00 0.00000E+00 0.00000E+00 0.00000E+00 0.00000E+00 0.34318E+01 0.34318E+01
  23   4   3   1 0.15558E+02 0.15558E+02 0.13536E+02 0.13536E+02 0.00000E+00 0.00000E+00 0.00000E+00 0.00000E+00 0.00000E+00 0.00000E+00 0.00000E+00 0.11238E+01 0.11238E+01
  24   4   3   1 0.22328E+02 0.22328E+02 0.20548E+02-0.20548E+02 0.00000E+00 0.00000E+00 0.00000E+00 0.00000E+00 0.00000E+00 0.00000E+00 0.00000E+00 0.12258E+01 0.12258E+01
  25   4   3   1 0.24204E+02 0.24204E+02 0.23227E+02 0.23227E+02 0.00000E+00 0.00000E+00 0.00000E+00 0.00000E+00 0.00000E+00 0.00000E+00 0.00000E+00 0.12927E+01 0.12927E+01
  26   4   3   1 0.19250E+02 0.19250E+02 0.20080E+02-0.20080E+02 0.00000E+00 0.00000E+00 0.00000E+00 0.00000E+00 0.00000E+00 0.00000E+00 0.00000E+00 0.13099E+01 0.13099E+01
  27   4   3   1 0.20586E+02 0.20586E+02 0.19650E+02 0.19650E+02 0.00000E+00 0.00000E+00 0.00000E+00 0.00000E+00 0.00000E+00 0.00000E+00 0.00000E+00 0.13206E+01 0.13206E+01
  28   4   3   1 0.18316E+02 0.18316E+02 0.17492E+02-0.17492E+02 0.00000E+00 0.00000E+00 0.00000E+00 0.00000E+00 0.00000E+00 0.00000E+00 0.00000E+00 0.13726E+01 0.13726E+01
  29   4   3   1 0.16089E+02 0.16089E+02 0.15624E+02 0.15624E+02 0.00000E+00 0.00000E+00 0.00000E+00 0.00000E+00 0.00000E+00 0.00000E+00 0.00000E+00 0.14375E+01 0.14375E+01
  30   4   3   1 0.16090E+02 0.16090E+02 0.15765E+02-0.15765E+02 0.00000E+00 0.00000E+00 0.00000E+00 0.00000E+00 0.00000E+00 0.00000E+00 0.00000E+00 0.12012E+01 0.12012E+01
  31   4   3   1 0.13934E+02 0.13934E+02 0.12079E+02 0.12079E+02 0.00000E+00 0.00000E+00 0.00000E+00 0.00000E+00 0.00000E+00 0.00000E+00 0.00000E+00 0.13815E+01 0.13815E+01
  32   4   3   1 0.18928E+01 0.18928E+01 0.98349E+01-0.98349E+01 0.00000E+00 0.00000E+00 0.00000E+00 0.00000E+00 0.00000E+00 0.00000E+00 0.00000E+00 0.78505E+01 0.78505E+01
  33   4   3   1 0.58387E+01 0.58387E+01 0.59015E+01 0.59015E+01 0.00000E+00 0.00000E+00 0.00000E+00 0.00000E+00 0.00000E+00 0.00000E+00 0.00000E+00 0.26181E+01 0.26181E+01
  34   4   3   1 0.85250E+01 0.85250E+01 0.35161E+01-0.35161E+01 0.00000E+00 0.00000E+00 0.00000E+00 0.00000E+00 0.00000E+00 0.00000E+00 0.00000E+00 0.18034E+01 0.18034E+01
  35   4   3   1 0.12231E-01 0.12231E-01 0.19593E+01-0.19593E+01 0.00000E+00 0.00000E+00 0.00000E+00 0.00000E+00 0.00000E+00 0.00000E+00 0.00000E+00 0.12503E+02 0.12503E+02
  36   4   3   1 0.64853E+01 0.64853E+01 0.90948E+01 0.90948E+01 0.00000E+00 0.00000E+00 0.00000E+00 0.00000E+00 0.00000E+00 0.00000E+00 0.00000E+00 0.23685E+01 0.23685E+01
  37   4   3   1 0.11892E+02 0.11892E+02 0.14210E+02-0.14210E+02 0.00000E+00 0.00000E+00 0.00000E+00 0.00000E+00 0.00000E+00 0.00000E+00 0.00000E+00 0.16181E+01 0.16181E+01
  38   4   3   1 0.12805E+02 0.12805E+02 0.17364E+02 0.17364E+02 0.00000E+00 0.00000E+00 0.00000E+00 0.00000E+00 0.00000E+00 0.00000E+00 0.00000E+00 0.20995E+01 0.20995E+01
  39   4   3   1 0.12039E+02 0.12039E+02 0.12886E+02-0.12886E+02 0.00000E+00 0.00000E+00 0.00000E+00 0.00000E+00 0.00000E+00 0.00000E+00 0.00000E+00 0.19145E+01 0.19145E+01
  40   4   3   1 0.85624E+01 0.85624E+01 0.85964E+01-0.85964E+01 0.00000E+00 0.00000E+00 0.00000E+00 0.00000E+00 0.00000E+00 0.00000E+00 0.00000E+00 0.22534E+01 0.22534E+01
  41   4   3   1 0.10147E+02 0.10147E+02 0.67478E+01-0.67478E+01 0.00000E+00 0.00000E+00 0.00000E+00 0.00000E+00 0.00000E+00 0.00000E+00 0.00000E+00 0.17031E+01 0.17031E+01
  42   4   3   1 0.54996E+01 0.54996E+01 0.61341E+01 0.61341E+01 0.00000E+00 0.00000E+00 0.00000E+00 0.00000E+00 0.00000E+00 0.00000E+00 0.00000E+00 0.31237E+01 0.31237E+01
  43   4   3   1 0.44886E-01 0.44886E-01 0.43628E+00-0.43628E+00 0.00000E+00 0.00000E+00 0.00000E+00 0.00000E+00 0.00000E+00 0.00000E+00 0.00000E+00 0.21967E+02 0.21967E+02
  44   4   3   1 0.54850E-01 0.54850E-01 0.45051E+01 0.45051E+01 0.00000E+00 0.00000E+00 0.00000E+00 0.00000E+00 0.00000E+00 0.00000E+00 0.00000E+00 0.22689E+02 0.22689E+02
  45   4   3   1 0.87376E+01 0.87376E+01 0.44157E+01-0.44157E+01 0.00000E+00 0.00000E+00 0.00000E+00 0.00000E+00 0.00000E+00 0.00000E+00 0.00000E+00 0.19772E+01 0.19772E+01
  46   4   3   1 0.75600E+01 0.75600E+01 0.60877E+01 0.60877E+01 0.00000E+00 0.00000E+00 0.00000E+00 0.00000E+00 0.00000E+00 0.00000E+00 0.00000E+00 0.30421E+01 0.30421E+01
  47   4   3   1 0.40786E-01 0.40786E-01 0.40064E+01-0.40064E+01 0.00000E+00 0.00000E+00 0.00000E+00 0.00000E+00 0.00000E+00 0.00000E+00 0.00000E+00 0.26808E+02 0.26808E+02
  48   4   3   1 0.10168E+02 0.10168E+02 0.48002E+01 0.48002E+01 0.00000E+00 0.00000E+00 0.00000E+00 0.00000E+00 0.00000E+00 0.00000E+00 0.00000E+00 0.37793E+01 0.37793E+01
 -48   5   3   1 0.12797E-01 0.12797E-01 0.19648E+01-0.19648E+01 0.00000E+00 0.00000E+00 0.00000E+00 0.00000E+00 0.00000E+00 0.00000E+00 0.00000E+00 0.34237E+02 0.34237E+02
 -47   5   3   1 0.99382E-02 0.99382E-02 0.84583E+00 0.84583E+00 0.00000E+00 0.00000E+00 0.00000E+00 0.00000E+00 0.00000E+00 0.00000E+00 0.00000E+00 0.29888E+02 0.29888E+02
 -46   5   3   1 0.17056E-01 0.17056E-01 0.25565E+01-0.25565E+01 0.00000E+00 0.00000E+00 0.00000E+00 0.00000E+00 0.00000E+00 0.00000E+00 0.00000E+00 0.29224E+02 0.29224E+02
 -45   5   3   1 0.98000E-02 0.98000E-02 0.68419E+00-0.68419E+00 0.00000E+00 0.00000E+00 0.00000E+00 0.00000E+00 0.00000E+00 0.00000E+00 0.00000E+00 0.29287E+02 0.29287E+02
 -44   5   3   1 0.19319E+01 0.19319E+01 0.67918E+01-0.67918E+01 0.00000E+00 0.00000E+00 0.00000E+00 0.00000E+00 0.00000E+00 0.00000E+00 0.00000E+00 0.10797E+02 0.10797E+02
 -43   5   3   1 0.10335E+02 0.10335E+02 0.12892E+02 0.12892E+02 0.00000E+00 0.00000E+00 0.00000E+00 0.00000E+00 0.00000E+00 0.00000E+00 0.00000E+00 0.22283E+01 0.22283E+01
 -42   5   3   1 0.39404E+01 0.39404E+01 0.47598E+00 0.47598E+00 0.00000E+00 0.00000E+00 0.00000E+00 0.00000E+00 0.00000E+00 0.00000E+00 0.00000E+00 0.49070E+01 0.49070E+01
 -41   5   3   1 0.55306E+01 0.55306E+01 0.30730E+01 0.30730E+01 0.00000E+00 0.00000E+00 0.00000E+00 0.00000E+00 0.00000E+00 0.00000E+00 0.00000E+00 0.38177E+01 0.38177E+01
 -40   5   3   1 0.83031E+01 0.83031E+01 0.55117E+01-0.55117E+01 0.00000E+00 0.00000E+00 0.00000E+00 0.00000E+00 0.00000E+00 0.00000E+00 0.00000E+00 0.25462E+01 0.25462E+01
 -39   5   3   1 0.51800E+01 0.51800E+01 0.27759E+01 0.27759E+01 0.00000E+00 0.00000E+00 0.00000E+00 0.00000E+00 0.00000E+00 0.00000E+00 0.00000E+00 0.37102E+01 0.37102E+01
 -38   5   3   1 0.85475E+01 0.85475E+01 0.28381E+01-0.28381E+01 0.00000E+00 0.00000E+00 0.00000E+00 0.00000E+00 0.00000E+00 0.00000E+00 0.00000E+00 0.24785E+01 0.24785E+01
 -37   5   3   1 0.67942E+01 0.67942E+01 0.13940E+01-0.13940E+01 0.00000E+00 0.00000E+00 0.00000E+00 0.00000E+00 0.00000E+00 0.00000E+00 0.00000E+00 0.28343E+01 0.28343E+01
 -36   5   3   1 0.61950E+01 0.61950E+01 0.26860E+01 0.26860E+01 0.00000E+00 0.00000E+00 0.00000E+00 0.00000E+00 0.00000E+00 0.00000E+00 0.00000E+00 0.31045E+01 0.31045E+01
 -35   5   3   1 0.21473E-01 0.21473E-01 0.46265E+01-0.46265E+01 0.00000E+00 0.00000E+00 0.00000E+00 0.00000E+00 0.00000E+00 0.00000E+00 0.00000E+00 0.27814E+02 0.27814E+02
 -34   5   3   1 0.18818E-01 0.18818E-01 0.42208E+01 0.42208E+01 0.00000E+00 0.00000E+00 0.00000E+00 0.00000E+00 0.00000E+00 0.00000E+00 0.00000E+00 0.26865E+02 0.26865E+02
 -33   5   3   1 0.43787E+01 0.43787E+01 0.30065E+01-0.30065E+01 0.00000E+00 0.00000E+00 0.00000E+00 0.00000E+00 0.00000E+00 0.00000E+00 0.00000E+00 0.39509E+01 0.39509E+01
 -32   5   3   1 0.58845E+01 0.58845E+01 0.25643E+01 0.25643E+01 0.00000E+00 0.00000E+00 0.00000E+00 0.00000E+00 0.00000E+00 0.00000E+00 0.00000E+00 0.26181E+01 0.26181E+01
 -31   5   3   1 0.18830E-01 0.18830E-01 0.29583E+01 0.29583E+01 0.00000E+00 0.00000E+00 0.00000E+00 0.00000E+00 0.00000E+00 0.00000E+00 0.00000E+00 0.22460E+02 0.22460E+02
 -30   5   3   1 0.21380E-01 0.21380E-01 0.11657E+01-0.11657E+01 0.00000E+00 0.00000E+00 0.00000E+00 0.00000E+00 0.00000E+00 0.00000E+00 0.00000E+00 0.20647E+02 0.20647E+02
 -29   5   3   1 0.39877E-01 0.39877E-01 0.58012E+01 0.58012E+01 0.00000E+00 0.00000E+00 0.00000E+00 0.00000E+00 0.00000E+00 0.00000E+00 0.00000E+00 0.21894E+02 0.21894E+02
 -28   5   3   1 0.48562E-01 0.48562E-01 0.71408E+01-0.71408E+01 0.00000E+00 0.00000E+00 0.00000E+00 0.00000E+00 0.00000E+00 0.00000E+00 0.00000E+00 0.29012E+02 0.29012E+02
 -27   5   3   1 0.10517E+02 0.10517E+02 0.12083E+02 0.12083E+02 0.00000E+00 0.00000E+00 0.00000E+00 0.00000E+00 0.00000E+00 0.00000E+00 0.00000E+00 0.31003E+01 0.31003E+01
 -26   5   3   1 0.33542E+01 0.33542E+01 0.91025E+01-0.91025E+01 0.00000E+00 0.00000E+00 0.00000E+00 0.00000E+00 0.00000E+00 0.00000E+00 0.00000E+00 0.96337E+01 0.96337E+01
 -25   5   3   1 0.89470E+01 0.89470E+01 0.11994E+02 0.11994E+02 0.00000E+00 0.00000E+00 0.00000E+00 0.00000E+00 0.00000E+00 0.00000E+00 0.00000E+00 0.36423E+01 0.36423E+01
 -24   5   3   1 0.24561E-01 0.24561E-01 0.26031E+01-0.26031E+01 0.00000E+00 0.00000E+00 0.00000E+00 0.00000E+00 0.00000E+00 0.00000E+00 0.00000E+00 0.36336E+02 0.36336E+02
 -23   5   3   1 0.61762E+01 0.61762E+01 0.99271E+01 0.99271E+01 0.00000E+00 0.00000E+00 0.00000E+00 0.00000E+00 0.00000E+00 0.00000E+00 0.00000E+00 0.31045E+01 0.31045E+01
 -22   5   3   1 0.23957E-01 0.23957E-01 0.65450E+01-0.65450E+01 0.00000E+00 0.00000E+00 0.00000E+00 0.00000E+00 0.00000E+00 0.00000E+00 0.00000E+00 0.31353E+02 0.31353E+02
 -21   5   3   1 0.55452E+01 0.55452E+01 0.41184E+01-0.41184E+01 0.00000E+00 0.00000E+00 0.00000E+00 0.00000E+00 0.00000E+00 0.00000E+00 0.00000E+00 0.34707E+01 0.34707E+01
 -20   5   3   1 0.13902E-01 0.13902E-01 0.47287E+01 0.47287E+01 0.00000E+00 0.00000E+00 0.00000E+00 0.00000E+00 0.00000E+00 0.00000E+00 0.00000E+00 0.24031E+02 0.24031E+02
 -19   5   3   1 0.61059E-02 0.61059E-02 0.20329E+01-0.20329E+01 0.00000E+00 0.00000E+00 0.00000E+00 0.00000E+00 0.00000E+00 0.00000E+00 0.00000E+00 0.17913E+02 0.17913E+02
 -18   5   3   1 0.44402E-02 0.44402E-02 0.58846E+00-0.58846E+00 0.00000E+00 0.00000E+00 0.00000E+00 0.00000E+00 0.00000E+00 0.00000E+00 0.00000E+00 0.27675E+02 0.27675E+02
 -17   5   3   1 0.47906E+01 0.47906E+01 0.51165E+01 0.51165E+01 0.00000E+00 0.00000E+00 0.00000E+00 0.00000E+00 0.00000E+00 0.00000E+00 0.00000E+00 0.32061E+01 0.32061E+01
 -16   5   3   1 0.70509E+01 0.70509E+01 0.77550E+01-0.77550E+01 0.00000E+00 0.00000E+00 0.00000E+00 0.00000E+00 0.00000E+00 0.00000E+00 0.00000E+00 0.19069E+01 0.19069E+01
 -15   5   3   1 0.10716E+02 0.10716E+02 0.10208E+02 0.10208E+02 0.00000E+00 0.00000E+00 0.00000E+00 0.00000E+00 0.00000E+00 0.00000E+00 0.00000E+00 0.12590E+01 0.12590E+01
 -14   5   3   1 0.78172E+01 0.78172E+01 0.89101E+01-0.89101E+01 0.00000E+00 0.00000E+00 0.00000E+00 0.00000E+00 0.00000E+00 0.00000E+00 0.00000E+00 0.19646E+01 0.19646E+01
 -13   5   3   1 0.11410E+02 0.11410E+02 0.99397E+01 0.99397E+01 0.00000E+00 0.00000E+00 0.00000E+00 0.00000E+00 0.00000E+00 0.00000E+00 0.00000E+00 0.13515E+01 0.13515E+01
 -12   5   3   1 0.73168E+01 0.73168E+01 0.72902E+01-0.72902E+01 0.00000E+00 0.00000E+00 0.00000E+00 0.00000E+00 0.00000E+00 0.00000E+00 0.00000E+00 0.18378E+01 0.18378E+01
 -11   5   3   1 0.33837E+01 0.33837E+01 0.39899E+01 0.39899E+01 0.00000E+00 0.00000E+00 0.00000E+00 0.00000E+00 0.00000E+00 0.00000E+00 0.00000E+00 0.28337E+01 0.28337E+01
 -10   5   3   1 0.33925E+01 0.33925E+01 0.20149E+01-0.20149E+01 0.00000E+00 0.00000E+00 0.00000E+00 0.00000E+00 0.00000E+00 0.00000E+00 0.00000E+00 0.28337E+01 0.28337E+01
  -9   5   3   1 0.39182E+01 0.39182E+01 0.19466E+01-0.19466E+01 0.00000E+00 0.00000E+00 0.00000E+00 0.00000E+00 0.00000E+00 0.00000E+00 0.00000E+00 0.24542E+01 0.24542E+01
  -8   5   3   1 0.71108E-02 0.71108E-02 0.49411E+00-0.49411E+00 0.00000E+00 0.00000E+00 0.00000E+00 0.00000E+00 0.00000E+00 0.00000E+00 0.00000E+00 0.23489E+02 0.23489E+02
  -7   5   3   1 0.21609E-01 0.21609E-01 0.33507E+01-0.33507E+01 0.00000E+00 0.00000E+00 0.00000E+00 0.00000E+00 0.00000E+00 0.00000E+00 0.00000E+00 0.20306E+02 0.20306E+02
  -6   5   3   1 0.27573E+01 0.27573E+01 0.24804E+01 0.24804E+01 0.00000E+00 0.00000E+00 0.00000E+00 0.00000E+00 0.00000E+00 0.00000E+00 0.00000E+00 0.27763E+01 0.27763E+01
  -5   5   3   1 0.67748E+01 0.67748E+01 0.39331E+01-0.39331E+01 0.00000E+00 0.00000E+00 0.00000E+00 0.00000E+00 0.00000E+00 0.00000E+00 0.00000E+00 0.14184E+01 0.14184E+01
  -4   5   3   1 0.19432E+01 0.19432E+01 0.24625E+01 0.24625E+01 0.00000E+00 0.00000E+00 0.00000E+00 0.00000E+00 0.00000E+00 0.00000E+00 0.00000E+00 0.39262E+01 0.39262E+01
  -3   5   3   1 0.10539E+02 0.10539E+02 0.78541E+01-0.78541E+01 0.00000E+00 0.00000E+00 0.00000E+00 0.00000E+00 0.00000E+00 0.00000E+00 0.00000E+00 0.73669E+00 0.73669E+00
  -2   5   3   1 0.83002E+01 0.83002E+01 0.76163E+01 0.76163E+01 0.00000E+00 0.00000E+00 0.00000E+00 0.00000E+00 0.00000E+00 0.00000E+00 0.00000E+00 0.92914E+00 0.92914E+00
  -1   5   3   1 0.11904E+02 0.11904E+02 0.10719E+02-0.10719E+02 0.00000E+00 0.00000E+00 0.00000E+00 0.00000E+00 0.00000E+00 0.00000E+00 0.00000E+00 0.97552E+00 0.97552E+00
   0   5   3   1 0.95875E+01 0.95875E+01 0.89934E+01 0.89934E+01 0.00000E+00 0.00000E+00 0.00000E+00 0.00000E+00 0.00000E+00 0.00000E+00 0.00000E+00 0.10064E+01 0.10064E+01
   1   5   3   1 0.12690E+02 0.12690E+02 0.10554E+02-0.10554E+02 0.00000E+00 0.00000E+00 0.00000E+00 0.00000E+00 0.00000E+00 0.00000E+00 0.00000E+00 0.12183E+01 0.12183E+01
   2   5   3   1 0.47901E+01 0.47901E+01 0.58351E+01 0.58351E+01 0.00000E+00 0.00000E+00 0.00000E+00 0.00000E+00 0.00000E+00 0.00000E+00 0.00000E+00 0.16036E+01 0.16036E+01
   3   5   3   1 0.39131E+01 0.39131E+01 0.45502E+01-0.45502E+01 0.00000E+00 0.00000E+00 0.00000E+00 0.00000E+00 0.00000E+00 0.00000E+00 0.00000E+00 0.19635E+01 0.19635E+01
   4   5   3   1 0.75017E-02 0.75017E-02 0.17140E+01-0.17140E+01 0.00000E+00 0.00000E+00 0.00000E+00 0.00000E+00 0.00000E+00 0.00000E+00 0.00000E+00 0.19040E+02 0.19040E+02
   5   5   3   1 0.47865E+01 0.47865E+01 0.60026E+01 0.60026E+01 0.00000E+00 0.00000E+00 0.00000E+00 0.00000E+00 0.00000E+00 0.00000E+00 0.00000E+00 0.16036E+01 0.16036E+01
   6   5   3   1 0.12828E+02 0.12828E+02 0.12360E+02-0.12360E+02 0.00000E+00 0.00000E+00 0.00000E+00 0.00000E+00 0.00000E+00 0.00000E+00 0.00000E+00 0.75941E+00 0.75941E+00
   7   5   3   1 0.14636E+02 0.14636E+02 0.12432E+02 0.12432E+02 0.00000E+00 0.00000E+00 0.00000E+00 0.00000E+00 0.00000E+00 0.00000E+00 0.00000E+00 0.11896E+01 0.11896E+01
   8   5   3   1 0.20037E+02 0.20037E+02 0.19660E+02-0.19660E+02 0.00000E+00 0.00000E+00 0.00000E+00 0.00000E+00 0.00000E+00 0.00000E+00 0.00000E+00 0.79227E+00 0.79227E+00
   9   5   3   1 0.22466E+02 0.22466E+02 0.21173E+02 0.21173E+02 0.00000E+00 0.00000E+00 0.00000E+00 0.00000E+00 0.00000E+00 0.00000E+00 0.00000E+00 0.88359E+00 0.88359E+00
  10   5   3   1 0.24813E+02 0.24813E+02 0.23147E+02-0.23147E+02 0.00000E+00 0.00000E+00 0.00000E+00 0.00000E+00 0.00000E+00 0.00000E+00 0.00000E+00 0.88662E+00 0.88662E+00
  11   5   3   1 0.20686E+02 0.20686E+02 0.20633E+02 0.20633E+02 0.00000E+00 0.00000E+00 0.00000E+00 0.00000E+00 0.00000E+00 0.00000E+00 0.00000E+00 0.86019E+00 0.86019E+00
  12   5   3   1 0.16582E+02 0.16582E+02 0.17134E+02-0.17134E+02 0.00000E+00 0.00000E+00 0.00000E+00 0.00000E+00 0.00000E+00 0.00000E+00 0.00000E+00 0.82668E+00 0.82668E+00
  13   5   3   1 0.11557E+02 0.11557E+02 0.12430E+02 0.12430E+02 0.00000E+00 0.00000E+00 0.00000E+00 0.00000E+00 0.00000E+00 0.00000E+00 0.00000E+00 0.10022E+01 0.10022E+01
  14   5   3   1 0.61776E+01 0.61776E+01 0.65050E+01-0.65050E+01 0.00000E+00 0.00000E+00 0.00000E+00 0.00000E+00 0.00000E+00 0.00000E+00 0.00000E+00 0.15532E+01 0.15532E+01
  15   5   3   1 0.53618E-02 0.53618E-02 0.72568E+00 0.72568E+00 0.00000E+00 0.00000E+00 0.00000E+00 0.00000E+00 0.00000E+00 0.00000E+00 0.00000E+00 0.16286E+02 0.16286E+02
  16   5   3   1 0.43655E+01 0.43655E+01 0.49799E+01 0.49799E+01 0.00000E+00 0.00000E+00 0.00000E+00 0.00000E+00 0.00000E+00 0.00000E+00 0.00000E+00 0.21952E+01 0.21952E+01
  17   5   3   1 0.91648E+01 0.91648E+01 0.82493E+01-0.82493E+01 0.00000E+00 0.00000E+00 0.00000E+00 0.00000E+00 0.00000E+00 0.00000E+00 0.00000E+00 0.12590E+01 0.12590E+01
  18   5   3   1 0.11881E+02 0.11881E+02 0.10982E+02 0.10982E+02 0.00000E+00 0.00000E+00 0.00000E+00 0.00000E+00 0.00000E+00 0.00000E+00 0.00000E+00 0.12964E+01 0.12964E+01
  19   5   3   1 0.26239E+02 0.26239E+02 0.24499E+02-0.24499E+02 0.00000E+00 0.00000E+00 0.00000E+00 0.00000E+00 0.00000E+00 0.00000E+00 0.00000E+00 0.11286E+01 0.11286E+01
  20   5   3   1 0.14866E+02 0.14866E+02 0.14756E+02 0.14756E+02 0.00000E+00 0.00000E+00 0.00000E+00 0.00000E+00 0.00000E+00 0.00000E+00 0.00000E+00 0.12975E+01 0.12975E+01
  21   5   3   1 0.95489E+01 0.95489E+01 0.98959E+01-0.98959E+01 0.00000E+00 0.00000E+00 0.00000E+00 0.00000E+00 0.00000E+00 0.00000E+00 0.00000E+00 0.14058E+01 0.14058E+01
  22   5   3   1 0.15625E+02 0.15625E+02 0.15617E+02 0.15617E+02 0.00000E+00 0.00000E+00 0.00000E+00 0.00000E+00 0.00000E+00 0.00000E+00 0.00000E+00 0.12369E+01 0.12369E+01
  23   5   3   1 0.93516E+01 0.93516E+01 0.11683E+02-0.11683E+02 0.00000E+00 0.00000E+00 0.00000E+00 0.00000E+00 0.00000E+00 0.00000E+00 0.00000E+00 0.16400E+01 0.16400E+01
  24   5   3   1 0.11719E+02 0.11719E+02 0.12794E+02 0.12794E+02 0.00000E+00 0.00000E+00 0.00000E+00 0.00000E+00 0.00000E+00 0.00000E+00 0.00000E+00 0.13140E+01 0.13140E+01
  25   5   3   1 0.67588E+01 0.67588E+01 0.81598E+01-0.81598E+01 0.00000E+00 0.00000E+00 0.00000E+00 0.00000E+00 0.00000E+00 0.00000E+00 0.00000E+00 0.19846E+01 0.19846E+01
  26   5   3   1 0.80580E+01 0.80580E+01 0.77030E+01 0.77030E+01 0.00000E+00 0.00000E+00 0.00000E+00 0.00000E+00 0.00000E+00 0.00000E+00 0.00000E+00 0.16684E+01 0.16684E+01
  27   5   3   1 0.26943E-01 0.26943E-01 0.39807E+01-0.39807E+01 0.00000E+00 0.00000E+00 0.00000E+00 0.00000E+00 0.00000E+00 0.00000E+00 0.00000E+00 0.20772E+02 0.20772E+02
  28   5   3   1 0.58631E+01 0.58631E+01 0.53401E+01 0.53401E+01 0.00000E+00 0.00000E+00 0.00000E+00 0.00000E+00 0.00000E+00 0.00000E+00 0.00000E+00 0.19640E+01 0.19640E+01
[truncated: 487,169 more chars]
