# Supplementary material for: The structure of magnesium stearate trihydrate determined from a micrometre-sized single crystal using a microfocused synchrotron X-ray beam
Source: Acta Crystallogr B Struct Sci Cryst Eng Mater. 2023 Jul 8;79(Pt 4):330–5. doi: 10.1107/S2052520623005607 (PMC10410307; doi:10.1107/S2052520623005607)
Supplement: Supplementary file 5 [file b-79-00330-sup5.zip › option1/run30_full_H_opt1.m83]

   2   0   0   0.707420E+04   0.566492E+04   0.342978E+03 o    1    -3.685     12.12     13.55      0.39    0.38537E+02     84.11     84.11      0.30
   3   0   0   0.158930E+05   0.128135E+05   0.782299E+03 o    1    -3.540     18.23     20.31      0.59    0.38537E+02    126.07   -126.07     -0.26
   4   0   0   0.392619E+03   0.423906E+03   0.308295E+02 o    1     0.997      3.32      3.19      0.13    0.38537E+02     19.81     19.81      0.16
   5   0   0   0.229234E+04   0.196538E+04   0.123318E+03 o    1    -2.429      7.14      7.71      0.24    0.38537E+02     47.88    -47.88     -0.10
   6   0   0   0.229619E+04   0.180353E+04   0.115611E+03 o    1    -3.823      6.84      7.72      0.23    0.38537E+02     47.92    -47.92     -0.01
   7   0   0   0.299086E+03   0.323710E+03   0.308295E+02 o    1     0.797      2.90      2.79      0.14    0.38537E+02     17.29     17.29      0.06
   8   0   0   0.761373E+04   0.620830E+04   0.381515E+03 o    1    -3.324     12.69     14.06      0.41    0.38537E+02     87.26    -87.26     -0.14
   9   0   0   0.235159E+04   0.204631E+04   0.134879E+03 o    1    -2.091      7.29      7.81      0.25    0.38537E+02     48.49     48.49      0.17
  10   0   0   0.833344E+04   0.687113E+04   0.427760E+03 o    1    -3.098     13.35     14.71      0.44    0.38537E+02     91.29    -91.29     -0.21
  11   0   0   0.242170E+04   0.231221E+04   0.154148E+03 o    1    -0.672      7.75      7.93      0.27    0.38537E+02     49.21     49.21      0.20
  12   0   0   0.511865E+04   0.429301E+04   0.273612E+03 o    1    -2.753     10.55     11.52      0.35    0.38537E+02     71.54    -71.54     -0.21
  13   0   0   0.118230E+04   0.118694E+04   0.924886E+02 o    1     0.049      5.55      5.54      0.22    0.38537E+02     34.38     34.38      0.18
  14   0   0   0.226632E+04   0.207329E+04   0.146440E+03 o    1    -1.240      7.33      7.67      0.27    0.38537E+02     47.61    -47.61     -0.16
  15   0   0   0.463424E+03   0.493272E+03   0.578054E+02 o    1     0.517      3.58      3.47      0.21    0.38537E+02     21.53     21.53      0.12
  16   0   0   0.720978E+03   0.662835E+03   0.655127E+02 o    1    -0.852      4.15      4.33      0.21    0.38537E+02     26.85    -26.85     -0.09
  17   0   0   0.180968E+03   0.238929E+03   0.462443E+02 o    1     1.333      2.49      2.17      0.24    0.38537E+02     13.45     13.45      0.05
  18   0   0   0.319864E+03   0.312149E+03   0.462443E+02 o    1    -0.164      2.85      2.88      0.21    0.38537E+02     17.88    -17.88     -0.02
  19   0   0   0.587266E+02   0.346832E+02   0.346832E+02 <    1    -0.602      0.95      1.23      0.47    0.38537E+02      7.66      7.66     -0.02
  21   0   0   0.207291E+03   0.886349E+02   0.385369E+02 o    1    -2.432      1.52      2.32      0.33    0.38537E+02     14.40    -14.40     -0.09
  22   0   0   0.833261E+03   0.755323E+03   0.732201E+02 o    1    -1.017      4.43      4.65      0.22    0.38537E+02     28.87     28.87      0.12
  23   0   0   0.900873E+03   0.867080E+03   0.809275E+02 o    1    -0.404      4.74      4.83      0.23    0.38537E+02     30.01    -30.01     -0.14
  24   0   0   0.192777E+04   0.178811E+04   0.134879E+03 o    1    -0.982      6.81      7.07      0.27    0.38537E+02     43.91     43.91      0.15
  25   0   0   0.182689E+04   0.169948E+04   0.131025E+03 o    1    -0.924      6.64      6.89      0.26    0.38537E+02     42.74    -42.74     -0.16
  26   0   0   0.283557E+04   0.247407E+04   0.177270E+03 o    1    -1.897      8.01      8.58      0.30    0.38537E+02     53.25     53.25      0.15
  27   0   0   0.210126E+04   0.186133E+04   0.142587E+03 o    1    -1.579      6.95      7.38      0.28    0.38537E+02     45.84    -45.84     -0.13
  28   0   0   0.217236E+04   0.181894E+04   0.142587E+03 o    1    -2.295      6.87      7.51      0.28    0.38537E+02     46.61     46.61      0.11
  29   0   0   0.829529E+03   0.732201E+03   0.770738E+02 o    1    -1.202      4.36      4.64      0.23    0.38537E+02     28.80    -28.80     -0.07
  30   0   0   0.315935E+03   0.215807E+03   0.462443E+02 o    1    -1.951      2.37      2.86      0.25    0.38537E+02     17.77     17.77      0.03
  31   0   0   0.299085E+02  -0.770738E+01   0.346832E+02 <    1    -0.186      0.00      0.88      4.74    0.38537E+02      5.47     -5.47      0.01
  32   0   0   0.560601E+02   0.146440E+03   0.732201E+02 <    1     1.524      1.95      1.21      0.49    0.38537E+02      7.49     -7.49     -0.05
  33   0   0   0.350116E+03   0.497126E+03   0.809275E+02 o    1     1.961      3.59      3.01      0.29    0.38537E+02     18.71     18.71      0.09
  34   0   0   0.111683E+04   0.150294E+04   0.123318E+03 o    1     3.267      6.24      5.38      0.26    0.38537E+02     33.42    -33.42     -0.12
  35   0   0   0.100114E+04   0.138733E+04   0.119464E+03 o    1     3.405      6.00      5.10      0.27    0.38537E+02     31.64     31.64      0.12
  36   0   0   0.207747E+04   0.272841E+04   0.200392E+03 o    1     3.347      8.41      7.34      0.32    0.38537E+02     45.58    -45.58     -0.14
  37   0   0   0.808859E+03   0.107133E+04   0.104050E+03 o    1     2.644      5.27      4.58      0.26    0.38537E+02     28.44     28.44      0.12
  38   0   0   0.261639E+04   0.317159E+04   0.211953E+03 o    1     2.630      9.07      8.24      0.32    0.38537E+02     51.15    -51.15     -0.13
  39   0   0   0.684627E+02   0.131025E+03   0.770738E+02 <    1     0.942      1.84      1.33      0.54    0.38537E+02      8.27      8.27      0.08
  40   0   0   0.386030E+04   0.453579E+04   0.289027E+03 o    1     2.320     10.85     10.01      0.36    0.38537E+02     62.13    -62.13     -0.11
  41   0   0   0.111658E+05   0.163242E+05   0.103279E+04 o    1     5.213     20.58     17.02      0.68    0.38537E+02    105.67   -105.67     -0.06
  42   0   0   0.230230E+04   0.258968E+04   0.215807E+03 o    1     1.333      8.20      7.73      0.35    0.38537E+02     47.98     47.98      0.03
  43   0   0   0.421568E+04   0.510999E+04   0.331417E+03 o    1     2.703     11.52     10.46      0.39    0.38537E+02     64.93     64.93      0.06
  44   0   0   0.129135E+02  -0.127172E+03   0.963423E+02 <    1    -0.073      0.00      0.58      7.91    0.38537E+02      3.59     -3.59      0.01
  45   0   0   0.411923E+03   0.346832E+03   0.107903E+03 o    1    -0.576      3.00      3.27      0.47    0.38537E+02     20.30     20.30     -0.01
  46   0   0   0.641985E+01   0.578054E+02   0.847812E+02 <    1     0.909      1.22      0.41      0.90    0.38537E+02      2.53      2.53      0.04
  47   0   0   0.949436E+01   0.346832E+02   0.809275E+02 <    1     0.409      0.95      0.50      1.11    0.38537E+02      3.08      3.08     -0.04
  48   0   0   0.743557E+02   0.204246E+03   0.963423E+02 o    1     1.680      2.30      1.39      0.54    0.38537E+02      8.62      8.62      0.06
  49   0   0   0.593074E+02   0.770738E+02   0.770738E+02 <    1     0.246      1.41      1.24      0.71    0.38537E+02      7.70     -7.70     -0.06
  50   0   0   0.193369E+03   0.188831E+03   0.886349E+02 o    1    -0.051      2.21      2.24      0.52    0.38537E+02     13.91     13.91      0.06
  51   0   0   0.112991E+03   0.886349E+02   0.847812E+02 <    1    -0.270      1.52      1.71      0.73    0.38537E+02     10.63    -10.63     -0.05
  52   0   0   0.997089E+02   0.269758E+03   0.886349E+02 o    1     2.382      2.65      1.61      0.44    0.38537E+02      9.99      9.99      0.04
  53   0   0   0.436728E+02   0.231221E+03   0.123318E+03 <    1     2.119      2.45      1.06      0.65    0.38537E+02      6.61     -6.61     -0.03
   1   1   0   0.348904E+03   0.439321E+03   0.192684E+02 o    1     4.515      3.38      3.01      0.08    0.38537E+02     18.68     18.68      0.05
   2   1   0   0.653278E+03   0.786153E+03   0.308295E+02 o    1     4.017      4.52      4.12      0.10    0.38537E+02     25.56    -25.56     -0.10
   3   1   0   0.204242E+04   0.218119E+04   0.963423E+02 o    1     1.334      7.52      7.28      0.18    0.38537E+02     45.19     45.19      0.14
   4   1   0   0.121464E+04   0.132567E+04   0.539517E+02 o    1     1.887      5.87      5.61      0.13    0.38537E+02     34.85    -34.85     -0.16
   5   1   0   0.265864E+04   0.270529E+04   0.107903E+03 o    1     0.388      8.38      8.31      0.19    0.38537E+02     51.56     51.56      0.17
   6   1   0   0.720246E+03   0.716786E+03   0.346832E+02 o    1    -0.092      4.31      4.32      0.11    0.38537E+02     26.84    -26.84     -0.16
   7   1   0   0.151304E+04   0.131796E+04   0.616590E+02 o    1    -2.809      5.85      6.27      0.15    0.38537E+02     38.90     38.90      0.15
   8   1   0   0.145465E+02   0.385369E+01   0.154148E+02 <    1    -0.471      0.32      0.61      0.63    0.38537E+02      3.81     -3.81     -0.11
   9   1   0   0.352208E+03   0.331417E+03   0.231221E+02 o    1    -0.851      2.93      3.02      0.11    0.38537E+02     18.77     18.77      0.08
  10   1   0   0.199533E+03   0.208099E+03   0.231221E+02 o    1     0.368      2.32      2.28      0.13    0.38537E+02     14.13     14.13     -0.04
  11   1   0   0.111489E+03   0.809275E+02   0.192685E+02 o    1    -1.454      1.45      1.70      0.17    0.38537E+02     10.56     10.56      0.02
  12   1   0   0.223775E+03   0.192685E+03   0.231221E+02 o    1    -1.277      2.24      2.41      0.14    0.38537E+02     14.96     14.96      0.02
  13   1   0   0.296215E+03   0.262051E+03   0.269758E+02 o    1    -1.205      2.61      2.77      0.14    0.38537E+02     17.21     17.21     -0.02
  14   1   0   0.578620E+01  -0.385369E+01   0.192685E+02 <    1    -0.110      0.00      0.39      3.54    0.38537E+02      2.41      2.40      0.05
  15   1   0   0.112765E+04   0.110216E+04   0.616590E+02 o    1    -0.387      5.35      5.41      0.16    0.38537E+02     33.58     33.58     -0.04
  16   1   0   0.284101E+03   0.323710E+03   0.308295E+02 o    1     1.298      2.90      2.72      0.14    0.38537E+02     16.86    -16.86      0.05
  17   1   0   0.216266E+04   0.197309E+04   0.963423E+02 o    1    -1.779      7.16      7.49      0.19    0.38537E+02     46.50     46.50     -0.04
  18   1   0   0.648675E+03   0.616590E+03   0.423906E+02 o    1    -0.718      4.00      4.10      0.14    0.38537E+02     25.47    -25.47      0.05
  19   1   0   0.198381E+04   0.188060E+04   0.963423E+02 o    1    -0.985      6.99      7.17      0.19    0.38537E+02     44.54     44.54     -0.04
  20   1   0   0.218658E+03   0.258197E+03   0.308295E+02 o    1     1.317      2.59      2.38      0.16    0.38537E+02     14.79    -14.79      0.04
  21   1   0   0.423421E+03   0.439321E+03   0.385369E+02 o    1     0.406      3.38      3.31      0.15    0.38537E+02     20.58     20.58     -0.03
  22   1   0   0.100660E+03   0.131025E+03   0.269758E+02 o    1     1.194      1.84      1.62      0.19    0.38537E+02     10.03    -10.03      0.02
  23   1   0   0.141684E+03   0.146440E+03   0.269758E+02 o    1     0.177      1.95      1.92      0.18    0.38537E+02     11.90     11.90     -0.01
  24   1   0   0.174505E+01  -0.154148E+02   0.269758E+02 <    1    -0.051      0.00      0.21      4.18    0.38537E+02      1.32     -1.32     -0.01
  25   1   0   0.278068E+02  -0.385369E+01   0.231221E+02 <    1    -0.219      0.00      0.85      3.87    0.38537E+02      5.27      5.27      0.03
  26   1   0   0.220775E+00  -0.115611E+02   0.269758E+02 <    1    -0.018      0.00      0.08      4.18    0.38537E+02      0.47      0.47     -0.04
  27   1   0   0.502167E+02   0.539517E+02   0.269758E+02 <    1     0.141      1.18      1.14      0.30    0.38537E+02      7.09      7.09      0.06
  28   1   0   0.357948E+02   0.500980E+02   0.269758E+02 <    1     0.574      1.14      0.96      0.31    0.38537E+02      5.98     -5.98     -0.07
  29   1   0   0.171448E+03   0.123318E+03   0.308295E+02 o    1    -1.428      1.79      2.11      0.22    0.38537E+02     13.09     13.09      0.09
  30   1   0   0.195594E+03   0.123318E+03   0.346832E+02 o    1    -1.840      1.79      2.25      0.25    0.38537E+02     13.99    -13.99     -0.09
  31   1   0   0.223927E+03   0.219660E+03   0.385369E+02 o    1    -0.109      2.39      2.41      0.21    0.38537E+02     14.96     14.96      0.09
  32   1   0   0.269103E+03   0.204246E+03   0.346832E+02 o    1    -1.729      2.30      2.64      0.20    0.38537E+02     16.40    -16.40     -0.08
  33   1   0   0.231641E+03   0.223514E+03   0.770738E+02 o    1    -0.104      2.41      2.45      0.42    0.38537E+02     15.22     15.22      0.07
  34   1   0   0.155489E+03   0.258197E+03   0.578054E+02 o    1     1.993      2.59      2.01      0.29    0.38537E+02     12.47    -12.47     -0.05
  35   1   0   0.701188E+02   0.115611E+03   0.500980E+02 o    1     1.020      1.73      1.35      0.38    0.38537E+02      8.37      8.37      0.03
  36   1   0   0.361432E+02   0.693664E+02   0.423906E+02 <    1     0.910      1.34      0.97      0.41    0.38537E+02      6.01     -6.01     -0.01
  37   1   0   0.299565E+01   0.385369E+01   0.423906E+02 <    1     0.022      0.32      0.28      1.74    0.38537E+02      1.73      1.73      0.00
  38   1   0   0.212608E+00  -0.616590E+02   0.423906E+02 <    1    -0.014      0.00      0.07      5.24    0.38537E+02      0.46      0.46      0.02
  39   1   0   0.407375E+01  -0.154148E+02   0.500980E+02 <    1    -0.057      0.00      0.33      5.70    0.38537E+02      2.02      2.02     -0.03
  40   1   0   0.210888E+02  -0.346832E+02   0.578054E+02 <    1    -0.121      0.00      0.74      6.12    0.38537E+02      4.59      4.59      0.04
  41   1   0   0.912974E+03   0.116767E+04   0.924886E+02 o    1     2.834      5.50      4.87      0.22    0.38537E+02     30.22     30.22     -0.01
  42   1   0   0.396100E+03   0.300588E+03   0.655127E+02 o    1    -1.352      2.79      3.21      0.31    0.38537E+02     19.90    -19.90      0.02
  43   1   0   0.627910E+03   0.674396E+03   0.770738E+02 o    1     0.605      4.18      4.04      0.24    0.38537E+02     25.06    -25.06     -0.06
  44   1   0   0.121368E+02   0.123318E+03   0.693664E+02 <    1     2.439      1.79      0.56      0.50    0.38537E+02      3.48      3.48      0.04
  45   1   0   0.336752E+03   0.308295E+03   0.693664E+02 o    1    -0.400      2.83      2.96      0.32    0.38537E+02     18.35    -18.35     -0.05
  46   1   0   0.525902E+02   0.770738E+01   0.539517E+02 <    1    -0.461      0.45      1.17      1.57    0.38537E+02      7.25      7.25      0.03
  47   1   0   0.935420E+02   0.158001E+03   0.578054E+02 o    1     1.259      2.02      1.56      0.37    0.38537E+02      9.67     -9.67     -0.02
  48   1   0   0.299463E+01   0.269758E+02   0.539517E+02 <    1     0.667      0.84      0.28      0.84    0.38537E+02      1.73      1.73      0.01
  49   1   0   0.922882E+01  -0.500980E+02   0.500980E+02 <    1    -0.086      0.00      0.49      5.70    0.38537E+02      3.04     -3.04      0.00
  50   1   0   0.576208E+01  -0.192685E+02   0.539517E+02 <    1    -0.065      0.00      0.39      5.92    0.38537E+02      2.40     -2.40     -0.02
  51   1   0   0.103385E+02   0.539517E+02   0.578054E+02 <    1     1.049      1.18      0.52      0.63    0.38537E+02      3.22      3.22      0.02
  52   1   0   0.468425E+02   0.127172E+03   0.578054E+02 o    1     1.728      1.82      1.10      0.41    0.38537E+02      6.84     -6.84     -0.03
  53   1   0   0.291493E+02  -0.385369E+01   0.539517E+02 <    1    -0.147      0.00      0.87      5.92    0.38537E+02      5.40      5.40      0.03
   0   2   0   0.977913E+04   0.108366E+05   0.658981E+03 o    1     1.563     16.77     15.93      0.54    0.38537E+02     98.89    -98.89     -0.10
   1   2   0   0.670868E+04   0.801568E+04   0.346832E+03 o    1     3.573     14.42     13.19      0.34    0.38537E+02     81.91     81.91      0.09
   2   2   0   0.458391E+04   0.512541E+04   0.200392E+03 o    1     2.473     11.53     10.91      0.25    0.38537E+02     67.70    -67.70     -0.08
   3   2   0   0.937672E+01   0.385369E+01   0.770738E+01 <    1    -0.560      0.32      0.49      0.32    0.38537E+02      3.06     -3.06      0.04
   4   2   0   0.893454E+03   0.774592E+03   0.385369E+02 o    1    -2.760      4.48      4.82      0.12    0.38537E+02     29.89     29.89     -0.01
   5   2   0   0.252420E+04   0.208099E+04   0.924886E+02 o    1    -4.159      7.35      8.09      0.18    0.38537E+02     50.24    -50.24     -0.01
   6   2   0   0.202586E+04   0.184977E+04   0.847812E+02 o    1    -1.860      6.93      7.25      0.17    0.38537E+02     45.01     45.01      0.02
   7   2   0   0.140195E+04   0.130255E+04   0.539517E+02 o    1    -1.629      5.81      6.03      0.13    0.38537E+02     37.44    -37.44     -0.03
   8   2   0   0.959276E+03   0.840104E+03   0.385369E+02 o    1    -2.741      4.67      4.99      0.12    0.38537E+02     30.97     30.97      0.04
   9   2   0   0.285914E+03   0.254344E+03   0.192685E+02 o    1    -1.538      2.57      2.72      0.10    0.38537E+02     16.91    -16.91     -0.04
  10   2   0   0.154931E+03   0.104050E+03   0.154148E+02 o    1    -2.947      1.64      2.01      0.12    0.38537E+02     12.45     12.45      0.04
  11   2   0   0.279997E+02   0.423906E+02   0.192685E+02 o    1     0.823      1.05      0.85      0.24    0.38537E+02      5.29      5.29     -0.03
  12   2   0   0.736917E+02   0.616590E+02   0.192684E+02 o    1    -0.595      1.26      1.38      0.20    0.38537E+02      8.58     -8.58      0.03
  13   2   0   0.667441E+03   0.620444E+03   0.346832E+02 o    1    -1.253      4.01      4.16      0.12    0.38537E+02     25.83     25.83     -0.01
  14   2   0   0.459106E+03   0.404637E+03   0.308295E+02 o    1    -1.655      3.24      3.45      0.13    0.38537E+02     21.43    -21.43      0.00
  15   2   0   0.143313E+04   0.146055E+04   0.693664E+02 o    1     0.366      6.16      6.10      0.16    0.38537E+02     37.86     37.86      0.01
  16   2   0   0.712519E+03   0.747616E+03   0.423906E+02 o    1     0.790      4.40      4.30      0.13    0.38537E+02     26.69    -26.69     -0.02
  17   2   0   0.237329E+04   0.230451E+04   0.100196E+03 o    1    -0.619      7.73      7.85      0.19    0.38537E+02     48.72     48.72      0.03
  18   2   0   0.584255E+03   0.543370E+03   0.385369E+02 o    1    -1.003      3.75      3.89      0.14    0.38537E+02     24.17    -24.17     -0.03
  19   2   0   0.325187E+04   0.280163E+04   0.123318E+03 o    1    -3.200      8.53      9.19      0.21    0.38537E+02     57.03     57.03      0.05
  20   2   0   0.460376E+02   0.539517E+02   0.231221E+02 o    1     0.355      1.18      1.09      0.25    0.38537E+02      6.79      6.79     -0.02
  21   2   0   0.255529E+04   0.254344E+04   0.115611E+03 o    1    -0.094      8.12      8.14      0.20    0.38537E+02     50.55    -50.55      0.00
  22   2   0   0.209240E+04   0.206172E+04   0.963423E+02 o    1    -0.292      7.31      7.37      0.19    0.38537E+02     45.74    -45.74     -0.05
  23   2   0   0.159031E+03   0.770738E+02   0.308295E+02 o    1    -2.179      1.41      2.03      0.28    0.38537E+02     12.61     12.61      0.04
  24   2   0   0.258405E+03   0.231221E+03   0.346832E+02 o    1    -0.755      2.45      2.59      0.19    0.38537E+02     16.07    -16.07     -0.04
  25   2   0   0.514278E+02   0.269758E+02   0.308295E+02 <    1    -0.666      0.84      1.16      0.48    0.38537E+02      7.17      7.17      0.03
  26   2   0   0.923860E+02   0.655127E+02   0.308295E+02 o    1    -0.796      1.30      1.55      0.31    0.38537E+02      9.61     -9.61     -0.03
  27   2   0   0.371128E+02   0.655127E+02   0.308295E+02 o    1     1.050      1.30      0.98      0.31    0.38537E+02      6.09      6.09      0.03
  28   2   0   0.954106E+02   0.146440E+03   0.308295E+02 o    1     1.824      1.95      1.57      0.21    0.38537E+02      9.77     -9.77     -0.03
  29   2   0   0.811272E+02   0.809275E+02   0.346832E+02 o    1    -0.006      1.45      1.45      0.31    0.38537E+02      9.01      9.01      0.03
  30   2   0   0.844986E+02   0.732201E+02   0.346832E+02 o    1    -0.313      1.38      1.48      0.33    0.38537E+02      9.19     -9.19     -0.02
  31   2   0   0.108332E+03   0.107903E+03   0.423906E+02 o    1    -0.010      1.67      1.68      0.33    0.38537E+02     10.41     10.41      0.02
  32   2   0   0.358678E+02  -0.385369E+01   0.423906E+02 <    1    -0.184      0.00      0.96      5.24    0.38537E+02      5.99     -5.99     -0.02
  33   2   0   0.266233E+02   0.462443E+02   0.462443E+02 <    1     0.482      1.10      0.83      0.55    0.38537E+02      5.16      5.16      0.01
  34   2   0   0.197234E+01   0.154148E+02   0.385369E+02 <    1     0.514      0.63      0.23      0.79    0.38537E+02      1.40      1.40      0.00
  35   2   0   0.296824E+01   0.154148E+02   0.423906E+02 <    1     0.408      0.63      0.28      0.87    0.38537E+02      1.72     -1.72     -0.01
  36   2   0   0.698440E+02   0.924886E+02   0.423906E+02 o    1     0.571      1.55      1.35      0.36    0.38537E+02      8.36      8.36      0.02
  37   2   0   0.212210E+02   0.385369E+01   0.423906E+02 <    1    -0.245      0.32      0.74      1.74    0.38537E+02      4.61     -4.61     -0.02
  38   2   0   0.332449E+02   0.104050E+03   0.578054E+02 <    1     1.564      1.64      0.93      0.46    0.38537E+02      5.77      5.77      0.02
  39   2   0   0.288688E+02   0.770738E+02   0.655127E+02 <    1     0.913      1.41      0.87      0.60    0.38537E+02      5.37      5.37     -0.02
  40   2   0   0.386725E+02  -0.308295E+02   0.655127E+02 <    1    -0.154      0.00      1.00      6.52    0.38537E+02      6.22     -6.22      0.01
  41   2   0   0.117337E+02   0.847812E+02   0.770738E+02 <    1     1.381      1.48      0.55      0.67    0.38537E+02      3.43      3.43     -0.02
  42   2   0   0.516769E+01  -0.231221E+02   0.732201E+02 <    1    -0.053      0.00      0.37      6.89    0.38537E+02      2.27     -2.27      0.01
  43   2   0   0.435921E+01   0.104050E+03   0.886349E+02 <    1     1.867      1.64      0.34      0.70    0.38537E+02      2.09     -2.09     -0.01
  44   2   0   0.679782E+02   0.963423E+02   0.809275E+02 <    1     0.381      1.58      1.33      0.66    0.38537E+02      8.24      8.24      0.02
  45   2   0   0.129146E+03   0.138733E+03   0.732201E+02 <    1     0.133      1.90      1.83      0.50    0.38537E+02     11.36    -11.36     -0.02
  46   2   0   0.106558E+03   0.462443E+02   0.732201E+02 <    1    -0.654      1.10      1.66      0.87    0.38537E+02     10.32     10.32      0.01
  47   2   0   0.572000E+02   0.000000E+00   0.539517E+02 <    1    -0.206      0.00      1.22      5.92    0.38537E+02      7.56     -7.56      0.00
  48   2   0   0.111829E+02  -0.231221E+02   0.578054E+02 <    1    -0.088      0.00      0.54      6.12    0.38537E+02      3.34      3.34      0.00
  49   2   0   0.622504E+01   0.346832E+02   0.732201E+02 <    1     0.546      0.95      0.40      1.00    0.38537E+02      2.50     -2.49      0.00
  50   2   0   0.108299E-01  -0.655127E+02   0.500980E+02 <    1    -0.003      0.00      0.02      5.70    0.38537E+02      0.10      0.10     -0.01
  51   2   0   0.156234E+00  -0.693664E+02   0.500980E+02 <    1    -0.011      0.00      0.06      5.70    0.38537E+02      0.40     -0.40      0.00
  52   2   0   0.715669E+00   0.847812E+02   0.539517E+02 <    1     2.853      1.48      0.14      0.47    0.38537E+02      0.85      0.85      0.00
  53   2   0   0.174887E+01  -0.308295E+02   0.732201E+02 <    1    -0.031      0.00      0.21      6.89    0.38537E+02      1.32     -1.32      0.00
   1   3   0   0.133913E+03   0.146440E+03   0.115611E+02 o    1     1.074      1.95      1.86      0.08    0.38537E+02     11.57     11.57      0.02
   2   3   0   0.412617E+03   0.412345E+03   0.192684E+02 o    1    -0.013      3.27      3.27      0.08    0.38537E+02     20.31    -20.31     -0.04
   3   3   0   0.778441E+03   0.739909E+03   0.346832E+02 o    1    -1.009      4.38      4.49      0.11    0.38537E+02     27.90     27.90      0.05
   4   3   0   0.616141E+03   0.635859E+03   0.308295E+02 o    1     0.596      4.06      4.00      0.11    0.38537E+02     24.82    -24.82     -0.06
   5   3   0   0.687234E+03   0.689811E+03   0.346832E+02 o    1     0.069      4.23      4.22      0.11    0.38537E+02     26.22     26.22      0.06
   6   3   0   0.285899E+03   0.331417E+03   0.269758E+02 o    1     1.699      2.93      2.72      0.12    0.38537E+02     16.91    -16.91     -0.05
   7   3   0   0.269003E+03   0.262051E+03   0.231221E+02 o    1    -0.291      2.61      2.64      0.12    0.38537E+02     16.40     16.40      0.05
   8   3   0   0.439677E+02   0.616590E+02   0.154148E+02 o    1     1.241      1.26      1.07      0.16    0.38537E+02      6.63     -6.63     -0.04
   9   3   0   0.260656E+03   0.219660E+03   0.192684E+02 o    1    -1.986      2.39      2.60      0.11    0.38537E+02     16.14     16.14      0.04
  10   3   0   0.553341E+02   0.616590E+02   0.154148E+02 o    1     0.420      1.26      1.20      0.16    0.38537E+02      7.44     -7.44     -0.03
  11   3   0   0.374653E+03   0.346832E+03   0.269758E+02 o    1    -0.980      3.00      3.12      0.12    0.38537E+02     19.36     19.36      0.03
  12   3   0   0.123381E+03   0.134879E+03   0.192684E+02 o    1     0.604      1.87      1.79      0.13    0.38537E+02     11.11    -11.11     -0.02
  13   3   0   0.587935E+03   0.593468E+03   0.346832E+02 o    1     0.151      3.92      3.91      0.12    0.38537E+02     24.25     24.25      0.02
  14   3   0   0.224027E+03   0.192685E+03   0.231221E+02 o    1    -1.287      2.24      2.41      0.14    0.38537E+02     14.97    -14.97     -0.01
  15   3   0   0.569912E+03   0.516394E+03   0.346832E+02 o    1    -1.442      3.66      3.85      0.13    0.38537E+02     23.87     23.87      0.01
  16   3   0   0.166209E+03   0.847812E+02   0.231221E+02 o    1    -2.927      1.48      2.08      0.20    0.38537E+02     12.89    -12.89      0.00
  17   3   0   0.244130E+03   0.158001E+03   0.269758E+02 o    1    -2.828      2.02      2.52      0.17    0.38537E+02     15.62     15.62     -0.01
  18   3   0   0.119210E+02  -0.115611E+02   0.231221E+02 <    1    -0.144      0.00      0.56      3.87    0.38537E+02      3.45     -3.45      0.02
  19   3   0   0.815666E+01   0.462443E+02   0.346832E+02 <    1     1.546      1.10      0.46      0.41    0.38537E+02      2.86      2.86     -0.03
  20   3   0   0.349714E+02   0.269758E+02   0.308295E+02 <    1    -0.243      0.84      0.95      0.48    0.38537E+02      5.91      5.91      0.04
  21   3   0   0.272889E+01  -0.269758E+02   0.346832E+02 <    1    -0.056      0.00      0.27      4.74    0.38537E+02      1.65      1.65     -0.03
  22   3   0   0.441540E+03   0.258197E+03   0.423906E+02 o    1    -3.721      2.59      3.38      0.21    0.38537E+02     21.01     21.01      0.05
  23   3   0   0.182079E+03   0.119464E+03   0.385369E+02 o    1    -1.451      1.76      2.17      0.28    0.38537E+02     13.49    -13.49     -0.04
  24   3   0   0.263960E+03   0.223514E+03   0.423906E+02 o    1    -0.909      2.41      2.62      0.23    0.38537E+02     16.25     16.25      0.03
  25   3   0   0.943240E+02   0.104050E+03   0.423906E+02 o    1     0.235      1.64      1.56      0.34    0.38537E+02      9.71     -9.71     -0.01
  26   3   0   0.934637E+02  -0.385369E+02   0.423906E+02 <    1    -0.297      0.00      1.56      5.24    0.38537E+02      9.67      9.67      0.00
  27   3   0   0.664516E+01   0.115611E+02   0.500980E+02 <    1     0.112      0.55      0.42      1.19    0.38537E+02      2.58     -2.58      0.01
  28   3   0   0.203658E+01  -0.385369E+01   0.423906E+02 <    1    -0.044      0.00      0.23      5.24    0.38537E+02      1.43     -1.43     -0.02
  29   3   0   0.401802E+02   0.770738E+02   0.423906E+02 <    1     1.010      1.41      1.02      0.39    0.38537E+02      6.34      6.34      0.03
  30   3   0   0.313099E+02   0.616590E+02   0.346832E+02 <    1     1.021      1.26      0.90      0.36    0.38537E+02      5.60     -5.60     -0.03
  31   3   0   0.104715E+02   0.423906E+02   0.462443E+02 <    1     0.922      1.05      0.52      0.57    0.38537E+02      3.24      3.24      0.03
  32   3   0   0.231415E+02   0.115611E+02   0.346832E+02 <    1    -0.277      0.55      0.77      0.82    0.38537E+02      4.81     -4.81     -0.02
  33   3   0   0.390776E+01  -0.385369E+01   0.346832E+02 <    1    -0.067      0.00      0.32      4.74    0.38537E+02      1.98     -1.98      0.00
  34   3   0   0.103520E+02  -0.308295E+02   0.346832E+02 <    1    -0.109      0.00      0.52      4.74    0.38537E+02      3.22      3.22      0.01
  35   3   0   0.945472E+02   0.385369E+02   0.385369E+02 <    1    -1.132      1.00      1.57      0.50    0.38537E+02      9.72     -9.72     -0.02
  36   3   0   0.114751E+03   0.138733E+03   0.462443E+02 o    1     0.542      1.90      1.73      0.32    0.38537E+02     10.71     10.71      0.03
  37   3   0   0.277254E+03   0.165709E+03   0.500980E+02 o    1    -1.937      2.07      2.68      0.31    0.38537E+02     16.65    -16.65     -0.05
  38   3   0   0.307443E+03   0.231221E+03   0.539517E+02 o    1    -1.308      2.45      2.82      0.29    0.38537E+02     17.53     17.53      0.05
  39   3   0   0.355119E+03   0.300588E+03   0.578054E+02 o    1    -0.899      2.79      3.04      0.27    0.38537E+02     18.84    -18.84     -0.05
  40   3   0   0.376024E+03   0.238929E+03   0.616590E+02 o    1    -1.967      2.49      3.12      0.32    0.38537E+02     19.39     19.39      0.05
  41   3   0   0.109469E+03   0.107903E+03   0.578054E+02 <    1    -0.027      1.67      1.69      0.45    0.38537E+02     10.46     10.46     -0.01
  42   3   0   0.708481E+02   0.111757E+03   0.539517E+02 o    1     0.844      1.70      1.36      0.41    0.38537E+02      8.42     -8.42      0.01
  43   3   0   0.201404E+03   0.208099E+03   0.539517E+02 o    1     0.125      2.32      2.29      0.30    0.38537E+02     14.19    -14.19     -0.03
  44   3   0   0.373001E+02   0.115611E+03   0.539517E+02 o    1     1.850      1.73      0.98      0.40    0.38537E+02      6.11     -6.11      0.00
  45   3   0   0.755744E+00  -0.346832E+02   0.462443E+02 <    1    -0.026      0.00      0.14      5.48    0.38537E+02      0.87      0.87      0.00
  46   3   0   0.383697E+02   0.308295E+02   0.500980E+02 <    1    -0.142      0.89      1.00      0.73    0.38537E+02      6.19     -6.19     -0.01
  47   3   0   0.277871E+01   0.462443E+02   0.500980E+02 <    1     1.393      1.10      0.27      0.59    0.38537E+02      1.67      1.67      0.00
  48   3   0   0.164639E+01   0.192685E+02   0.462443E+02 <    1     0.590      0.71      0.21      0.85    0.38537E+02      1.28     -1.28      0.00
  49   3   0   0.134495E+02   0.154148E+02   0.462443E+02 <    1     0.044      0.63      0.59      0.95    0.38537E+02      3.67     -3.67     -0.01
  50   3   0   0.120967E+02  -0.462443E+02   0.462443E+02 <    1    -0.102      0.00      0.56      5.48    0.38537E+02      3.48      3.48      0.01
  51   3   0   0.186101E+02   0.616590E+02   0.500980E+02 <    1     1.109      1.26      0.69      0.51    0.38537E+02      4.31     -4.31     -0.01
  52   3   0   0.171776E+02  -0.308295E+02   0.578054E+02 <    1    -0.109      0.00      0.67      6.12    0.38537E+02      4.14      4.14      0.01
   2   4   0   0.325527E+03   0.720640E+03   0.616590E+02 o    1     7.463      4.32      2.91      0.19    0.38537E+02     18.04     18.04     -0.10
   3   4   0   0.248854E+03   0.246636E+03   0.154148E+02 o    1    -0.137      2.53      2.54      0.08    0.38537E+02     15.78     15.77      0.10
   4   4   0   0.306396E+00  -0.385369E+01   0.770738E+01 <    1    -0.040      0.00      0.09      2.24    0.38537E+02      0.55     -0.55     -0.06
   5   4   0   0.353507E+03   0.339125E+03   0.192684E+02 o    1    -0.697      2.97      3.03      0.09    0.38537E+02     18.80     18.80      0.04
   6   4   0   0.431991E+01  -0.385369E+01   0.770738E+01 <    1    -0.150      0.00      0.33      2.24    0.38537E+02      2.08      2.08      0.01
   7   4   0   0.208918E+02   0.231221E+02   0.770738E+01 o    1     0.296      0.77      0.74      0.13    0.38537E+02      4.57      4.57     -0.03
   8   4   0   0.279501E+03   0.258197E+03   0.192684E+02 o    1    -1.047      2.59      2.69      0.10    0.38537E+02     16.72     16.72      0.07
   9   4   0   0.165338E+03   0.138733E+03   0.154148E+02 o    1    -1.624      1.90      2.07      0.11    0.38537E+02     12.86    -12.86     -0.09
  10   4   0   0.800319E+03   0.751470E+03   0.423906E+02 o    1    -1.069      4.42      4.56      0.13    0.38537E+02     28.29     28.29      0.12
  11   4   0   0.569390E+03   0.524102E+03   0.308295E+02 o    1    -1.362      3.69      3.84      0.11    0.38537E+02     23.86    -23.86     -0.12
  12   4   0   0.110947E+04   0.114069E+04   0.616590E+02 o    1     0.478      5.44      5.37      0.16    0.38537E+02     33.31     33.31      0.13
  13   4   0   0.922928E+03   0.924886E+03   0.539517E+02 o    1     0.034      4.90      4.89      0.15    0.38537E+02     30.38    -30.38     -0.13
  14   4   0   0.131428E+04   0.117538E+04   0.655127E+02 o    1    -1.940      5.52      5.84      0.16    0.38537E+02     36.25     36.25      0.12
  15   4   0   0.117045E+04   0.115996E+04   0.693664E+02 o    1    -0.143      5.49      5.51      0.17    0.38537E+02     34.21    -34.21     -0.11
  16   4   0   0.121103E+04   0.120235E+04   0.655127E+02 o    1    -0.124      5.59      5.61      0.16    0.38537E+02     34.80     34.80      0.09
  17   4   0   0.840915E+03   0.805421E+03   0.500980E+02 o    1    -0.667      4.57      4.67      0.15    0.38537E+02     29.00    -29.00     -0.07
  18   4   0   0.431487E+03   0.373808E+03   0.346832E+02 o    1    -1.567      3.11      3.35      0.15    0.38537E+02     20.77     20.77      0.04
  19   4   0   0.667709E+02   0.732201E+02   0.269758E+02 o    1     0.244      1.38      1.32      0.25    0.38537E+02      8.17     -8.17      0.00
  20   4   0   0.224143E+02  -0.269758E+02   0.231221E+02 <    1    -0.197      0.00      0.76      3.87    0.38537E+02      4.73      4.73     -0.02
  21   4   0   0.704628E+02   0.886349E+02   0.231221E+02 o    1     0.829      1.52      1.35      0.20    0.38537E+02      8.39      8.39      0.06
  22   4   0   0.382056E+03   0.254344E+03   0.500980E+02 o    1    -2.279      2.57      3.15      0.25    0.38537E+02     19.55    -19.55     -0.09
  23   4   0   0.448026E+03   0.400784E+03   0.578054E+02 o    1    -0.787      3.22      3.41      0.23    0.38537E+02     21.17     21.17      0.10
  24   4   0   0.632106E+03   0.647420E+03   0.462443E+02 o    1     0.321      4.10      4.05      0.15    0.38537E+02     25.14    -25.14     -0.11
  25   4   0   0.657061E+03   0.763031E+03   0.539517E+02 o    1     1.961      4.45      4.13      0.16    0.38537E+02     25.63     25.63      0.12
  26   4   0   0.902492E+03   0.921032E+03   0.578054E+02 o    1     0.307      4.89      4.84      0.16    0.38537E+02     30.04    -30.04     -0.11
  27   4   0   0.775176E+03   0.832397E+03   0.578054E+02 o    1     0.968      4.65      4.48      0.17    0.38537E+02     27.84     27.84      0.10
  28   4   0   0.695298E+03   0.782299E+03   0.500980E+02 o    1     1.706      4.51      4.25      0.15    0.38537E+02     26.37    -26.37     -0.08
  29   4   0   0.253396E+03   0.308295E+03   0.423906E+02 o    1     1.344      2.83      2.56      0.20    0.38537E+02     15.92     15.92      0.05
  30   4   0   0.911245E+02   0.809275E+02   0.385369E+02 o    1    -0.257      1.45      1.54      0.35    0.38537E+02      9.55     -9.55     -0.02
  31   4   0   0.292868E+01   0.115611E+02   0.462443E+02 <    1     0.248      0.55      0.28      1.10    0.38537E+02      1.71      1.71     -0.01
  32   4   0   0.129008E+02   0.385369E+02   0.423906E+02 <    1     0.766      1.00      0.58      0.55    0.38537E+02      3.59      3.59      0.04
  33   4   0   0.670028E+02   0.963423E+02   0.385369E+02 o    1     0.829      1.58      1.32      0.32    0.38537E+02      8.19     -8.19     -0.06
  34   4   0   0.190533E+03   0.262051E+03   0.462443E+02 o    1     1.659      2.61      2.22      0.23    0.38537E+02     13.80     13.80      0.08
  35   4   0   0.179634E+03   0.188831E+03   0.462443E+02 o    1     0.201      2.21      2.16      0.27    0.38537E+02     13.40    -13.40     -0.08
  36   4   0   0.347938E+03   0.312149E+03   0.500980E+02 o    1    -0.690      2.85      3.00      0.23    0.38537E+02     18.65     18.65      0.09
  37   4   0   0.190317E+03   0.123318E+03   0.462443E+02 o    1    -1.290      1.79      2.22      0.34    0.38537E+02     13.80    -13.80     -0.07
  38   4   0   0.575821E+03   0.682103E+03   0.616590E+02 o    1     1.754      4.21      3.87      0.19    0.38537E+02     24.00     24.00      0.07
  39   4   0   0.814574E+02   0.158001E+03   0.423906E+02 o    1     2.096      2.02      1.45      0.27    0.38537E+02      9.03     -9.03     -0.04
  40   4   0   0.113337E+04   0.142201E+04   0.924886E+02 o    1     3.152      6.07      5.42      0.21    0.38537E+02     33.67     33.67      0.06
  42   4   0   0.447673E+03   0.215807E+03   0.578054E+02 o    1    -3.278      2.37      3.41      0.32    0.38537E+02     21.16    -21.16     -0.03
  44   4   0   0.672176E-01   0.385369E+01   0.539517E+02 <    1     0.124      0.32      0.04      2.21    0.38537E+02      0.26      0.26     -0.02
  45   4   0   0.392720E+02   0.308295E+02   0.539517E+02 <    1    -0.147      0.89      1.01      0.78    0.38537E+02      6.27     -6.27      0.01
  46   4   0   0.308713E+02   0.308295E+02   0.423906E+02 <    1    -0.001      0.89      0.90      0.61    0.38537E+02      5.56     -5.56     -0.03
  47   4   0   0.424078E+01  -0.115611E+02   0.423906E+02 <    1    -0.063      0.00      0.33      5.24    0.38537E+02      2.06      2.06      0.03
  48   4   0   0.312461E+02   0.385369E+01   0.462443E+02 <    1    -0.308      0.32      0.90      1.90    0.38537E+02      5.59     -5.59     -0.03
  49   4   0   0.203618E+02  -0.115611E+02   0.423906E+02 <    1    -0.139      0.00      0.73      5.24    0.38537E+02      4.51      4.51      0.03
  50   4   0   0.303889E+02   0.269758E+02   0.539517E+02 <    1    -0.061      0.84      0.89      0.84    0.38537E+02      5.51     -5.51     -0.03
  51   4   0   0.162072E+02  -0.655127E+02   0.616590E+02 <    1    -0.103      0.00      0.65      6.32    0.38537E+02      4.03      4.03      0.02
   7   5   0   0.117128E+03   0.134879E+03   0.269758E+02 o    1     0.678      1.87      1.74      0.19    0.38537E+02     10.82    -10.82     -0.10
   8   5   0   0.551360E+01   0.385369E+01   0.154148E+02 <    1    -0.098      0.32      0.38      0.63    0.38537E+02      2.35      2.35      0.07
   9   5   0   0.129781E+00   0.115611E+02   0.154148E+02 <    1     1.341      0.55      0.06      0.37    0.38537E+02      0.36     -0.36     -0.06
  10   5   0   0.562860E+02   0.655127E+02   0.231221E+02 o    1     0.414      1.30      1.21      0.23    0.38537E+02      7.50     -7.50      0.03
  11   5   0   0.411796E+02   0.269758E+02   0.154148E+02 <    1    -0.824      0.84      1.03      0.24    0.38537E+02      6.42      6.42     -0.01
  12   5   0   0.151280E+03   0.134879E+03   0.154148E+02 o    1    -1.018      1.87      1.98      0.11    0.38537E+02     12.30    -12.30     -0.02
  13   5   0   0.877471E+02   0.847812E+02   0.154148E+02 o    1    -0.190      1.48      1.51      0.14    0.38537E+02      9.37      9.37      0.04
  14   5   0   0.199079E+03   0.238929E+03   0.231221E+02 o    1     1.765      2.49      2.27      0.12    0.38537E+02     14.11    -14.11     -0.06
  15   5   0   0.105161E+03   0.924886E+02   0.192685E+02 o    1    -0.634      1.55      1.65      0.16    0.38537E+02     10.25     10.25      0.07
  16   5   0   0.220510E+03   0.184977E+03   0.231221E+02 o    1    -1.451      2.19      2.39      0.14    0.38537E+02     14.85    -14.85     -0.09
  17   5   0   0.115361E+03   0.963423E+02   0.192685E+02 o    1    -0.938      1.58      1.73      0.16    0.38537E+02     10.74     10.74      0.09
  18   5   0   0.221592E+03   0.227368E+03   0.269758E+02 o    1     0.212      2.43      2.40      0.15    0.38537E+02     14.89    -14.89     -0.10
  19   5   0   0.724214E+02   0.346832E+02   0.231221E+02 <    1    -1.334      0.95      1.37      0.32    0.38537E+02      8.51      8.51      0.09
  20   5   0   0.284064E+03   0.192685E+03   0.269758E+02 o    1    -3.029      2.24      2.72      0.16    0.38537E+02     16.85    -16.85     -0.09
  21   5   0   0.259044E+03   0.196538E+03   0.308295E+02 o    1    -1.873      2.26      2.59      0.18    0.38537E+02     16.09     16.09      0.08
  22   5   0   0.104401E+03   0.847812E+02   0.231221E+02 o    1    -0.802      1.48      1.65      0.20    0.38537E+02     10.22    -10.22     -0.06
  23   5   0   0.476319E+02   0.462443E+02   0.231221E+02 <    1    -0.060      1.10      1.11      0.27    0.38537E+02      6.90      6.90      0.03
  24   5   0   0.148068E+02  -0.115611E+02   0.231221E+02 <    1    -0.160      0.00      0.62      3.87    0.38537E+02      3.85     -3.85     -0.01
  25   5   0   0.227524E+00  -0.231221E+02   0.269758E+02 <    1    -0.018      0.00      0.08      4.18    0.38537E+02      0.48     -0.48     -0.02
  26   5   0   0.371502E+02   0.231221E+02   0.269758E+02 <    1    -0.459      0.77      0.98      0.45    0.38537E+02      6.10      6.09      0.04
  27   5   0   0.170949E+03   0.770738E+02   0.385369E+02 <    1    -1.956      1.41      2.11      0.35    0.38537E+02     13.07    -13.07     -0.07
  28   5   0   0.248345E+03   0.238929E+03   0.500980E+02 o    1    -0.185      2.49      2.54      0.26    0.38537E+02     15.76     15.76      0.08
  29   5   0   0.391738E+03   0.319856E+03   0.578054E+02 o    1    -1.173      2.88      3.19      0.26    0.38537E+02     19.79    -19.79     -0.10
  30   5   0   0.435554E+03   0.458589E+03   0.655127E+02 o    1     0.353      3.45      3.36      0.25    0.38537E+02     20.87     20.87      0.10
  31   5   0   0.378386E+03   0.420052E+03   0.578054E+02 o    1     0.732      3.30      3.13      0.23    0.38537E+02     19.45    -19.45     -0.10
  32   5   0   0.273481E+03   0.300588E+03   0.539517E+02 o    1     0.511      2.79      2.66      0.25    0.38537E+02     16.54     16.54      0.08
  33   5   0   0.192248E+03   0.196538E+03   0.462443E+02 o    1     0.093      2.26      2.23      0.27    0.38537E+02     13.87    -13.87     -0.07
  34   5   0   0.543931E+02  -0.423906E+02   0.385369E+02 <    1    -0.238      0.00      1.19      5.00    0.38537E+02      7.38      7.38      0.04
  35   5   0   0.678814E+01  -0.231221E+02   0.346832E+02 <    1    -0.088      0.00      0.42      4.74    0.38537E+02      2.61     -2.61     -0.02
  36   5   0   0.134164E+02   0.154148E+02   0.385369E+02 <    1     0.054      0.63      0.59      0.79    0.38537E+02      3.66     -3.66      0.00
  37   5   0   0.522890E+02   0.770738E+01   0.385369E+02 <    1    -0.642      0.45      1.16      1.12    0.38537E+02      7.23      7.23      0.02
  38   5   0   0.923836E+02   0.104050E+03   0.423906E+02 o    1     0.283      1.64      1.55      0.34    0.38537E+02      9.61     -9.61     -0.04
  39   5   0   0.463189E+02   0.385369E+01   0.385369E+02 <    1    -0.493      0.32      1.10      1.58    0.38537E+02      6.81      6.81      0.04
  40   5   0   0.632845E+02   0.693664E+02   0.385369E+02 <    1     0.161      1.34      1.28      0.37    0.38537E+02      7.96     -7.96     -0.05
  41   5   0   0.761043E+02   0.385369E+02   0.346832E+02 <    1    -0.900      1.00      1.41      0.45    0.38537E+02      8.72     -8.72      0.03
  42   5   0   0.713735E+02   0.269758E+02   0.385369E+02 <    1    -0.877      0.84      1.36      0.60    0.38537E+02      8.45      8.45     -0.02
  43   5   0   0.553140E+02   0.192685E+02   0.385369E+02 <    1    -0.694      0.71      1.20      0.71    0.38537E+02      7.44      7.44      0.04
  44   5   0   0.364952E+01   0.539517E+02   0.423906E+02 <    1     1.883      1.18      0.31      0.46    0.38537E+02      1.91      1.91     -0.02
  45   5   0   0.131451E+02  -0.462443E+02   0.385369E+02 <    1    -0.117      0.00      0.58      5.00    0.38537E+02      3.63      3.63      0.02
  46   5   0   0.197157E+01   0.192685E+02   0.423906E+02 <    1     0.618      0.71      0.23      0.78    0.38537E+02      1.40      1.40     -0.01
  47   5   0   0.475400E+01  -0.500980E+02   0.423906E+02 <    1    -0.067      0.00      0.35      5.24    0.38537E+02      2.18     -2.18      0.00
  48   5   0   0.177893E+02   0.100196E+03   0.462443E+02 o    1     2.505      1.61      0.68      0.37    0.38537E+02      4.22      4.22      0.01
  49   5   0   0.596375E+01  -0.500980E+02   0.462443E+02 <    1    -0.072      0.00      0.39      5.48    0.38537E+02      2.44     -2.44     -0.01
  50   5   0   0.729711E+01  -0.269758E+02   0.809275E+02 <    1    -0.060      0.00      0.44      7.25    0.38537E+02      2.70      2.70      0.02
  10   6   0   0.542972E+01   0.385369E+01   0.770738E+01 <    1    -0.187      0.32      0.38      0.32    0.38537E+02      2.33      2.33     -0.04
  11   6   0   0.473955E+01   0.000000E+00   0.770738E+01 <    1    -0.157      0.00      0.35      2.24    0.38537E+02      2.18     -2.18      0.04
  12   6   0   0.671295E+01  -0.385369E+01   0.154148E+02 <    1    -0.132      0.00      0.42      3.16    0.38537E+02      2.59     -2.59     -0.05
  13   6   0   0.900007E+01   0.385369E+01   0.154148E+02 <    1    -0.264      0.32      0.48      0.63    0.38537E+02      3.00      3.00      0.05
  14   6   0   0.643366E+02   0.346832E+02   0.192685E+02 <    1    -1.302      0.95      1.29      0.26    0.38537E+02      8.02     -8.02     -0.05
  15   6   0   0.365908E+02   0.385369E+01   0.192685E+02 <    1    -0.833      0.32      0.97      0.79    0.38537E+02      6.05      6.05      0.04
  16   6   0   0.615662E+02   0.115611E+02   0.192685E+02 <    1    -1.569      0.55      1.26      0.46    0.38537E+02      7.85     -7.85     -0.04
  17   6   0   0.661895E+01   0.346832E+02   0.192685E+02 <    1     2.026      0.95      0.41      0.26    0.38537E+02      2.57     -2.57      0.01
  18   6   0   0.241006E+01  -0.115611E+02   0.192685E+02 <    1    -0.071      0.00      0.25      3.54    0.38537E+02      1.55     -1.55      0.00
  19   6   0   0.374620E+03   0.304442E+03   0.308295E+02 o    1    -2.118      2.81      3.12      0.15    0.38537E+02     19.36    -19.36     -0.04
  20   6   0   0.310944E+02   0.269758E+02   0.231221E+02 <    1    -0.172      0.84      0.90      0.36    0.38537E+02      5.58     -5.58      0.01
  21   6   0   0.484014E+03   0.393076E+03   0.346832E+02 o    1    -2.424      3.19      3.54      0.14    0.38537E+02     22.00     22.00      0.00
  22   6   0   0.730193E+03   0.693664E+03   0.578054E+02 o    1    -0.607      4.24      4.35      0.18    0.38537E+02     27.02     27.02      0.08
  23   6   0   0.191389E+03   0.104050E+03   0.269758E+02 o    1    -2.740      1.64      2.23      0.21    0.38537E+02     13.83    -13.83     -0.06
  24   6   0   0.161326E+03   0.924886E+02   0.231221E+02 o    1    -2.558      1.55      2.05      0.19    0.38537E+02     12.70     12.70      0.06
  25   6   0   0.759294E+02   0.269758E+02   0.231221E+02 <    1    -1.581      0.84      1.40      0.36    0.38537E+02      8.71     -8.71     -0.06
  26   6   0   0.639887E+02   0.462443E+02   0.231221E+02 <    1    -0.705      1.10      1.29      0.27    0.38537E+02      8.00      8.00      0.05
  27   6   0   0.264146E+02  -0.231221E+02   0.231221E+02 <    1    -0.214      0.00      0.83      3.87    0.38537E+02      5.14     -5.14     -0.04
  28   6   0   0.415836E+02  -0.385369E+01   0.269758E+02 <    1    -0.248      0.00      1.04      4.18    0.38537E+02      6.45      6.45      0.04
  29   6   0   0.296678E+02   0.385369E+02   0.308295E+02 <    1     0.306      1.00      0.88      0.40    0.38537E+02      5.45     -5.45     -0.03
  30   6   0   0.267562E+02  -0.770738E+01   0.269758E+02 <    1    -0.199      0.00      0.83      4.18    0.38537E+02      5.17      5.17      0.02
  31   6   0   0.426981E+02  -0.154148E+02   0.269758E+02 <    1    -0.252      0.00      1.05      4.18    0.38537E+02      6.53     -6.53     -0.01
  32   6   0   0.885911E+01   0.308295E+02   0.308295E+02 <    1     0.928      0.89      0.48      0.45    0.38537E+02      2.98      2.98      0.00
  33   6   0   0.773200E+01  -0.423906E+02   0.308295E+02 <    1    -0.100      0.00      0.45      4.47    0.38537E+02      2.78     -2.78      0.01
  34   6   0   0.295500E+01  -0.770738E+01   0.346832E+02 <    1    -0.058      0.00      0.28      4.74    0.38537E+02      1.72     -1.72     -0.02
  35   6   0   0.501766E+01  -0.462443E+02   0.500980E+02 <    1    -0.063      0.00      0.36      5.70    0.38537E+02      2.24      2.24      0.03
  36   6   0   0.612992E+02   0.385369E+01   0.500980E+02 <    1    -0.460      0.32      1.26      2.06    0.38537E+02      7.83     -7.83     -0.04
  37   6   0   0.378531E+02   0.231221E+02   0.346832E+02 <    1    -0.373      0.77      0.99      0.58    0.38537E+02      6.15      6.15      0.04
  38   6   0   0.731750E+02   0.693664E+02   0.346832E+02 <    1    -0.108      1.34      1.38      0.34    0.38537E+02      8.55     -8.55     -0.04
  39   6   0   0.127086E+01   0.346832E+02   0.346832E+02 <    1     1.617      0.95      0.18      0.47    0.38537E+02      1.13     -1.13      0.02
  40   6   0   0.876619E+01  -0.308295E+02   0.308295E+02 <    1    -0.107      0.00      0.48      4.47    0.38537E+02      2.96      2.96     -0.01
  41   6   0   0.319919E+01   0.500980E+02   0.385369E+02 <    1     1.942      1.14      0.29      0.44    0.38537E+02      1.79     -1.79      0.01
  42   6   0   0.967304E+01  -0.500980E+02   0.269758E+02 <    1    -0.120      0.00      0.50      4.18    0.38537E+02      3.11      3.11      0.00
  43   6   0   0.363216E+00   0.192685E+02   0.385369E+02 <    1     0.863      0.71      0.10      0.71    0.38537E+02      0.60     -0.60      0.00
  44   6   0   0.176985E+02   0.346832E+02   0.385369E+02 <    1     0.514      0.95      0.68      0.53    0.38537E+02      4.21     -4.21      0.00
  45   6   0   0.384160E+02  -0.963423E+02   0.693664E+02 <    1    -0.149      0.00      1.00      6.71    0.38537E+02      6.20      6.20      0.00
  15   7   0   0.451158E+01  -0.385369E+01   0.770738E+01 <    1    -0.153      0.00      0.34      2.24    0.38537E+02      2.12      2.12      0.00
  16   7   0   0.434087E+01  -0.385369E+01   0.115611E+02 <    1    -0.123      0.00      0.34      2.74    0.38537E+02      2.08     -2.08      0.00
  17   7   0   0.134357E+02   0.231221E+02   0.115611E+02 <    1     0.950      0.77      0.59      0.19    0.38537E+02      3.67      3.67      0.00
  18   7   0   0.161924E+02   0.385369E+01   0.115611E+02 <    1    -0.700      0.32      0.65      0.47    0.38537E+02      4.02     -4.02      0.00
  19   7   0   0.209850E+02   0.346832E+02   0.154148E+02 o    1     0.999      0.95      0.74      0.21    0.38537E+02      4.58      4.58      0.00
  20   7   0   0.972804E+01   0.115611E+02   0.154148E+02 <    1     0.124      0.55      0.50      0.37    0.38537E+02      3.12     -3.12      0.00
  21   7   0   0.158175E+00   0.000000E+00   0.154148E+02 <    1    -0.020      0.00      0.06      3.16    0.38537E+02      0.40     -0.40      0.00
  22   7   0   0.512249E+02   0.500980E+02   0.192685E+02 o    1    -0.058      1.14      1.15      0.22    0.38537E+02      7.16     -7.16     -0.01
  23   7   0   0.213909E+02   0.000000E+00   0.154148E+02 <    1    -0.236      0.00      0.75      3.16    0.38537E+02      4.63      4.63      0.01
  24   7   0   0.267595E+02  -0.154148E+02   0.154148E+02 <    1    -0.264      0.00      0.83      3.16    0.38537E+02      5.17     -5.17     -0.01
  25   7   0   0.306113E+02   0.231221E+02   0.192685E+02 <    1    -0.361      0.77      0.89      0.32    0.38537E+02      5.53      5.53      0.02
  26   7   0   0.277225E+02  -0.770738E+01   0.192684E+02 <    1    -0.240      0.00      0.85      3.54    0.38537E+02      5.27     -5.27     -0.02
  27   7   0   0.162110E+02   0.192685E+02   0.192685E+02 <    1     0.165      0.71      0.65      0.35    0.38537E+02      4.03      4.03      0.01
  28   7   0   0.114300E+02   0.115611E+02   0.192685E+02 <    1     0.007      0.55      0.54      0.46    0.38537E+02      3.38     -3.38     -0.01
  29   7   0   0.302700E+01  -0.770738E+01   0.192684E+02 <    1    -0.079      0.00      0.28      3.54    0.38537E+02      1.74      1.74      0.01
  30   7   0   0.600134E+01   0.770738E+01   0.231221E+02 <    1     0.078      0.45      0.39      0.67    0.38537E+02      2.45     -2.45     -0.01
  31   7   0   0.907047E+01  -0.770738E+01   0.192684E+02 <    1    -0.137      0.00      0.49      3.54    0.38537E+02      3.01      3.01      0.01
  32   7   0   0.207753E+00  -0.115611E+02   0.269758E+02 <    1    -0.018      0.00      0.07      4.18    0.38537E+02      0.46     -0.46     -0.01
  33   7   0   0.310785E+01   0.269758E+02   0.231221E+02 <    1     1.541      0.84      0.28      0.36    0.38537E+02      1.76      1.76      0.01
  34   7   0   0.117198E+01  -0.154148E+02   0.231221E+02 <    1    -0.045      0.00      0.17      3.87    0.38537E+02      1.08      1.08     -0.01
  35   7   0   0.389540E+00  -0.770738E+01   0.231221E+02 <    1    -0.026      0.00      0.10      3.87    0.38537E+02      0.62     -0.62      0.01
  36   7   0   0.313101E+01   0.154148E+02   0.269758E+02 <    1     0.628      0.63      0.29      0.55    0.38537E+02      1.77      1.77     -0.01
  37   7   0   0.118309E+00   0.500980E+02   0.269758E+02 <    1     3.531      1.14      0.06      0.31    0.38537E+02      0.34     -0.34      0.01
  38   7   0   0.125626E-01  -0.500980E+02   0.231221E+02 <    1    -0.005      0.00      0.02      3.87    0.38537E+02      0.11     -0.11      0.00
  39   7   0   0.851677E+01  -0.385369E+02   0.500980E+02 <    1    -0.082      0.00      0.47      5.70    0.38537E+02      2.92      2.92      0.00
  40   7   0   0.174500E+02  -0.500980E+02   0.385369E+02 <    1    -0.135      0.00      0.67      5.00    0.38537E+02      4.18     -4.18      0.00
 -53   1   1   0.156223E+00  -0.655127E+02   0.578054E+02 <    1    -0.010      0.00      0.06      6.12    0.38537E+02      0.40     -0.40      0.00
 -52   1   1   0.697889E+00  -0.269758E+02   0.500980E+02 <    1    -0.024      0.00      0.13      5.70    0.38537E+02      0.84     -0.84     -0.01
 -51   1   1   0.366845E+01  -0.154148E+02   0.539517E+02 <    1    -0.052      0.00      0.31      5.92    0.38537E+02      1.92      1.92      0.02
 -50   1   1   0.206274E+02   0.100196E+03   0.539517E+02 <    1     2.028      1.61      0.73      0.43    0.38537E+02      4.54     -4.54     -0.03
 -49   1   1   0.240491E+02   0.104050E+03   0.578054E+02 <    1     1.868      1.64      0.79      0.46    0.38537E+02      4.90      4.90      0.03
 -48   1   1   0.263900E+02   0.770738E+01   0.500980E+02 <    1    -0.262      0.45      0.83      1.45    0.38537E+02      5.14     -5.14     -0.04
 -47   1   1   0.443073E+02   0.204246E+03   0.539517E+02 o    1     4.033      2.30      1.07      0.30    0.38537E+02      6.66      6.66      0.04
 -46   1   1   0.681968E+02   0.809275E+02   0.539517E+02 <    1     0.246      1.45      1.33      0.48    0.38537E+02      8.26     -8.26     -0.04
 -45   1   1   0.162817E+03   0.161855E+03   0.693664E+02 o    1    -0.014      2.05      2.06      0.44    0.38537E+02     12.76     12.76      0.04
 -44   1   1   0.883999E+02   0.231221E+02   0.616590E+02 <    1    -0.716      0.77      1.51      1.03    0.38537E+02      9.40     -9.40     -0.04
 -43   1   1   0.119193E+04   0.136421E+04   0.104050E+03 o    1     1.656      5.95      5.56      0.23    0.38537E+02     34.52     34.52      0.06
 -42   1   1   0.207007E+03   0.181123E+03   0.655127E+02 o    1    -0.381      2.17      2.32      0.39    0.38537E+02     14.39     14.39     -0.01
 -41   1   1   0.384341E+02   0.616590E+02   0.616590E+02 <    1     0.421      1.26      1.00      0.63    0.38537E+02      6.20     -6.20      0.01
 -40   1   1   0.214430E+03   0.281319E+03   0.655127E+02 o    1     1.086      2.70      2.36      0.32    0.38537E+02     14.64    -14.64     -0.02
 -39   1   1   0.140502E+03   0.184977E+03   0.578054E+02 o    1     0.821      2.19      1.91      0.34    0.38537E+02     11.85     11.85      0.01
 -38   1   1   0.107487E+03   0.616590E+02   0.500980E+02 <    1    -0.788      1.26      1.67      0.51    0.38537E+02     10.37    -10.37      0.00
 -37   1   1   0.679003E+02   0.770738E+01   0.423906E+02 <    1    -0.716      0.45      1.33      1.23    0.38537E+02      8.24      8.24     -0.02
 -36   1   1   0.474146E+00   0.770738E+01   0.462443E+02 <    1     0.251      0.45      0.11      1.34    0.38537E+02      0.69      0.69      0.03
 -35   1   1   0.142948E+01  -0.154148E+02   0.500980E+02 <    1    -0.034      0.00      0.19      5.70    0.38537E+02      1.20     -1.19     -0.04
 -34   1   1   0.964755E+02   0.963423E+02   0.500980E+02 <    1    -0.003      1.58      1.58      0.41    0.38537E+02      9.82      9.82      0.05
 -33   1   1   0.783210E+02   0.732201E+02   0.500980E+02 <    1    -0.100      1.38      1.43      0.47    0.38537E+02      8.85     -8.85     -0.05
 -32   1   1   0.259525E+03   0.254344E+03   0.539517E+02 o    1    -0.095      2.57      2.60      0.27    0.38537E+02     16.11     16.11      0.05
 -31   1   1   0.792381E+02   0.107903E+03   0.385369E+02 o    1     0.800      1.67      1.43      0.30    0.38537E+02      8.90     -8.90     -0.04
 -30   1   1   0.131614E+03   0.131025E+03   0.346832E+02 o    1    -0.017      1.84      1.85      0.24    0.38537E+02     11.47     11.47      0.03
 -29   1   1   0.285812E+02  -0.154148E+02   0.308295E+02 <    1    -0.193      0.00      0.86      4.47    0.38537E+02      5.35     -5.35      0.00
 -28   1   1   0.113626E+01  -0.192685E+02   0.308295E+02 <    1    -0.038      0.00      0.17      4.47    0.38537E+02      1.07     -1.07     -0.02
 -27   1   1   0.719763E+02   0.886349E+02   0.308295E+02 o    1     0.568      1.52      1.37      0.26    0.38537E+02      8.48      8.48      0.04
 -26   1   1   0.251131E+03   0.188831E+03   0.346832E+02 o    1    -1.659      2.21      2.55      0.20    0.38537E+02     15.85    -15.85     -0.06
 -25   1   1   0.255731E+03   0.235075E+03   0.346832E+02 o    1    -0.578      2.47      2.58      0.18    0.38537E+02     15.99     15.99      0.08
 -24   1   1   0.595139E+03   0.558785E+03   0.423906E+02 o    1    -0.816      3.81      3.93      0.15    0.38537E+02     24.40    -24.40     -0.08
 -23   1   1   0.301635E+03   0.211953E+03   0.308295E+02 o    1    -2.628      2.35      2.80      0.17    0.38537E+02     17.37     17.37      0.08
 -22   1   1   0.149759E+04   0.176499E+04   0.886349E+02 o    1     2.918      6.77      6.23      0.18    0.38537E+02     38.70    -38.70     -0.08
 -21   1   1   0.113031E+02   0.231221E+02   0.231221E+02 <    1     0.602      0.77      0.54      0.39    0.38537E+02      3.36      3.36      0.06
 -20   1   1   0.200912E+02   0.308295E+02   0.231221E+02 <    1     0.514      0.89      0.72      0.34    0.38537E+02      4.48      4.48     -0.04
 -19   1   1   0.141200E+03   0.655127E+02   0.231221E+02 o    1    -2.648      1.30      1.91      0.23    0.38537E+02     11.88    -11.88      0.02
 -18   1   1   0.475205E+02   0.308295E+02   0.231221E+02 <    1    -0.644      0.89      1.11      0.34    0.38537E+02      6.89      6.89      0.00
 -17   1   1   0.528514E+03   0.454735E+03   0.346832E+02 o    1    -1.980      3.44      3.70      0.14    0.38537E+02     22.99    -22.99     -0.03
 -16   1   1   0.669971E+02   0.578054E+02   0.192685E+02 o    1    -0.459      1.22      1.32      0.20    0.38537E+02      8.19      8.19      0.04
 -15   1   1   0.841899E+03   0.689811E+03   0.346832E+02 o    1    -3.872      4.23      4.67      0.11    0.38537E+02     29.02    -29.02     -0.07
 -14   1   1   0.251955E+02   0.154148E+02   0.154148E+02 <    1    -0.557      0.63      0.81      0.32    0.38537E+02      5.02      5.02      0.07
 -13   1   1   0.900184E+03   0.766884E+03   0.385369E+02 o    1    -3.085      4.46      4.83      0.12    0.38537E+02     30.00    -30.00     -0.09
 -12   1   1   0.468101E+01  -0.385369E+01   0.154148E+02 <    1    -0.110      0.00      0.35      3.16    0.38537E+02      2.16      2.16      0.09
 -11   1   1   0.113904E+04   0.905617E+03   0.500980E+02 o    1    -4.131      4.85      5.44      0.14    0.38537E+02     33.75    -33.75     -0.10
 -10   1   1   0.966784E-02  -0.385369E+01   0.154148E+02 <    1    -0.005      0.00      0.02      3.16    0.38537E+02      0.10      0.05      0.09
  -9   1   1   0.118890E+04   0.100967E+04   0.539517E+02 o    1    -2.984      5.12      5.55      0.15    0.38537E+02     34.48    -34.48     -0.09
  -8   1   1   0.595164E+01   0.115611E+02   0.154148E+02 <    1     0.424      0.55      0.39      0.37    0.38537E+02      2.44     -2.44      0.07
  -7   1   1   0.961181E+03   0.886349E+03   0.423906E+02 o    1    -1.596      4.80      4.99      0.12    0.38537E+02     31.00    -31.00     -0.06
  -6   1   1   0.427331E+02   0.732201E+02   0.154148E+02 o    1     2.232      1.38      1.05      0.15    0.38537E+02      6.54     -6.54      0.02
  -5   1   1   0.386696E+03   0.335271E+03   0.231221E+02 o    1    -2.060      2.95      3.17      0.11    0.38537E+02     19.66    -19.66     -0.01
  -4   1   1   0.395590E+03   0.431613E+03   0.269758E+02 o    1     1.300      3.35      3.20      0.11    0.38537E+02     19.89    -19.89     -0.04
  -3   1   1   0.260708E+00   0.385369E+01   0.115611E+02 <    1     0.493      0.32      0.08      0.47    0.38537E+02      0.51      0.51      0.06
  -2   1   1   0.158585E+04   0.160314E+04   0.732201E+02 o    1     0.217      6.45      6.41      0.16    0.38537E+02     39.82    -39.82     -0.10
  -1   1   1   0.912764E+03   0.940300E+03   0.462443E+02 o    1     0.556      4.94      4.87      0.13    0.38537E+02     30.21     30.21      0.11
   0   1   1   0.380004E+04   0.352998E+04   0.158001E+03 o    1    -1.532      9.57      9.93      0.23    0.38537E+02     61.64    -61.64     -0.14
   1   1   1   0.219232E+04   0.216192E+04   0.100196E+03 o    1    -0.278      7.49      7.54      0.19    0.38537E+02     46.82     46.82      0.13
   2   1   1   0.324943E+04   0.299432E+04   0.134879E+03 o    1    -1.693      8.81      9.18      0.22    0.38537E+02     57.00    -57.00     -0.13
   3   1   1   0.144417E+04   0.150679E+04   0.732201E+02 o    1     0.799      6.25      6.12      0.16    0.38537E+02     38.00     38.00      0.11
   4   1   1   0.980952E+03   0.982691E+03   0.500980E+02 o    1     0.032      5.05      5.05      0.14    0.38537E+02     31.32    -31.32     -0.08
   5   1   1   0.197655E+03   0.235075E+03   0.192685E+02 o    1     1.968      2.47      2.26      0.10    0.38537E+02     14.06     14.06      0.05
   6   1   1   0.319786E+01   0.000000E+00   0.154148E+02 <    1    -0.091      0.00      0.29      3.16    0.38537E+02      1.79      1.79     -0.01
   7   1   1   0.107874E+03   0.107903E+03   0.192684E+02 o    1     0.001      1.67      1.67      0.15    0.38537E+02     10.39    -10.39     -0.02
   8   1   1   0.449361E+03   0.408491E+03   0.308295E+02 o    1    -1.251      3.26      3.41      0.13    0.38537E+02     21.20     21.20      0.05
   9   1   1   0.101189E+03   0.119464E+03   0.231221E+02 o    1     0.819      1.76      1.62      0.17    0.38537E+02     10.06    -10.06     -0.06
  10   1   1   0.168953E+03   0.204246E+03   0.269758E+02 o    1     1.355      2.30      2.09      0.15    0.38537E+02     13.00     13.00      0.08
  11   1   1   0.115407E+03   0.809275E+02   0.231221E+02 o    1    -1.356      1.45      1.73      0.21    0.38537E+02     10.74     10.74     -0.07
  12   1   1   0.114049E+03   0.107903E+03   0.231221E+02 o    1    -0.261      1.67      1.72      0.18    0.38537E+02     10.68    -10.68      0.07
  13   1   1   0.150865E+04   0.144128E+04   0.770738E+02 o    1    -0.809      6.12      6.26      0.17    0.38537E+02     38.84     38.84     -0.04
  14   1   1   0.106924E+04   0.110986E+04   0.655127E+02 o    1     0.593      5.37      5.27      0.17    0.38537E+02     32.70    -32.70      0.03
  15   1   1   0.321308E+04   0.289798E+04   0.138733E+03 o    1    -2.042      8.67      9.13      0.22    0.38537E+02     56.68     56.68      0.00
  16   1   1   0.183888E+04   0.168792E+04   0.886349E+02 o    1    -1.558      6.62      6.91      0.19    0.38537E+02     42.88    -42.88     -0.01
  17   1   1   0.303767E+04   0.309066E+04   0.150294E+03 o    1     0.327      8.96      8.88      0.24    0.38537E+02     55.12     55.12      0.03
  18   1   1   0.118000E+04   0.102123E+04   0.616590E+02 o    1    -2.356      5.15      5.53      0.16    0.38537E+02     34.35    -34.35     -0.04
  19   1   1   0.920229E+03   0.778445E+03   0.539517E+02 o    1    -2.419      4.49      4.89      0.16    0.38537E+02     30.34     30.34      0.05
  20   1   1   0.137533E+02  -0.192685E+02   0.231221E+02 <    1    -0.154      0.00      0.60      3.87    0.38537E+02      3.71     -3.71     -0.05
  21   1   1   0.195735E+04   0.193070E+04   0.104050E+03 o    1    -0.239      7.08      7.13      0.20    0.38537E+02     44.24     44.24      0.08
  22   1   1   0.810476E+02   0.809275E+02   0.269758E+02 o    1    -0.004      1.45      1.45      0.24    0.38537E+02      9.00     -9.00     -0.07
  23   1   1   0.305941E+03   0.316003E+03   0.385369E+02 o    1     0.260      2.86      2.82      0.18    0.38537E+02     17.49     17.49      0.07
  24   1   1   0.181955E+02   0.385369E+02   0.269758E+02 <    1     0.894      1.00      0.69      0.35    0.38537E+02      4.27     -4.27     -0.07
  25   1   1   0.116184E+03   0.107903E+03   0.308295E+02 o    1    -0.263      1.67      1.74      0.24    0.38537E+02     10.78     10.78      0.07
  26   1   1   0.360692E-02  -0.385369E+01   0.269758E+02 <    1    -0.002      0.00      0.01      4.18    0.38537E+02      0.06     -0.02     -0.06
  27   1   1   0.253829E+02   0.770738E+01   0.231221E+02 <    1    -0.543      0.45      0.81      0.67    0.38537E+02      5.04      5.04      0.05
  28   1   1   0.982693E+01  -0.154148E+02   0.269758E+02 <    1    -0.121      0.00      0.50      4.18    0.38537E+02      3.13      3.13     -0.03
  29   1   1   0.323518E+01  -0.154148E+02   0.231221E+02 <    1    -0.075      0.00      0.29      3.87    0.38537E+02      1.80     -1.80      0.01
  30   1   1   0.133779E+03   0.809275E+02   0.269758E+02 o    1    -1.711      1.45      1.86      0.24    0.38537E+02     11.57     11.57      0.01
  31   1   1   0.231019E+03   0.231221E+03   0.423906E+02 o    1     0.005      2.45      2.45      0.23    0.38537E+02     15.20    -15.20     -0.04
  32   1   1   0.388044E+03   0.273612E+03   0.423906E+02 o    1    -2.444      2.66      3.17      0.21    0.38537E+02     19.70     19.70      0.06
  33   1   1   0.581808E+03   0.678250E+03   0.578054E+02 o    1     1.687      4.20      3.89      0.18    0.38537E+02     24.12    -24.12     -0.08
  34   1   1   0.713846E+03   0.790007E+03   0.655127E+02 o    1     1.159      4.53      4.30      0.19    0.38537E+02     26.72     26.72      0.09
  35   1   1   0.899799E+03   0.100196E+04   0.770738E+02 o    1     1.317      5.10      4.83      0.20    0.38537E+02     30.00    -30.00     -0.10
  36   1   1   0.747263E+03   0.697518E+03   0.655127E+02 o    1    -0.730      4.25      4.40      0.20    0.38537E+02     27.34     27.34      0.10
  37   1   1   0.832150E+03   0.982691E+03   0.770738E+02 o    1     1.971      5.05      4.65      0.20    0.38537E+02     28.85    -28.85     -0.10
  38   1   1   0.541885E+03   0.558785E+03   0.578054E+02 o    1     0.289      3.81      3.75      0.20    0.38537E+02     23.28     23.28      0.08
  39   1   1   0.494073E+03   0.485565E+03   0.539517E+02 o    1    -0.155      3.55      3.58      0.20    0.38537E+02     22.23    -22.23     -0.07
  40   1   1   0.322891E+03   0.420052E+03   0.500980E+02 o    1     2.038      3.30      2.89      0.20    0.38537E+02     17.97     17.97      0.05
  41   1   1   0.954530E+03   0.917178E+03   0.104050E+03 o    1    -0.350      4.88      4.98      0.28    0.38537E+02     30.90     30.90      0.02
  42   1   1   0.174671E+03   0.200392E+03   0.385369E+02 o    1     0.687      2.28      2.13      0.22    0.38537E+02     13.22    -13.22     -0.01
  43   1   1   0.310752E+02  -0.192685E+02   0.308295E+02 <    1    -0.201      0.00      0.90      4.47    0.38537E+02      5.57     -5.57      0.01
  44   1   1   0.109060E+03   0.127172E+03   0.346832E+02 o    1     0.541      1.82      1.68      0.25    0.38537E+02     10.44    -10.44     -0.03
  45   1   1   0.256945E+00   0.115611E+02   0.308295E+02 <    1     0.638      0.55      0.08      0.73    0.38537E+02      0.51     -0.51      0.03
  46   1   1   0.714672E+02   0.770738E+02   0.346832E+02 o    1     0.165      1.41      1.36      0.32    0.38537E+02      8.45     -8.45     -0.04
  47   1   1   0.852433E+00   0.462443E+02   0.346832E+02 <    1     2.304      1.10      0.15      0.41    0.38537E+02      0.92      0.92      0.03
  48   1   1   0.289449E+02   0.462443E+02   0.500980E+02 <    1     0.386      1.10      0.87      0.59    0.38537E+02      5.38     -5.38     -0.03
  49   1   1   0.848609E+00  -0.423906E+02   0.500980E+02 <    1    -0.026      0.00      0.15      5.70    0.38537E+02      0.92     -0.92      0.02
  50   1   1   0.919538E+01  -0.500980E+02   0.500980E+02 <    1    -0.086      0.00      0.49      5.70    0.38537E+02      3.03     -3.03     -0.02
  51   1   1   0.270051E-01  -0.269758E+02   0.500980E+02 <    1    -0.005      0.00      0.03      5.70    0.38537E+02      0.16      0.16      0.01
  52   1   1   0.460100E+01   0.655127E+02   0.809275E+02 <    1     1.190      1.30      0.35      0.81    0.38537E+02      2.14     -2.14     -0.01
 -52   2   1   0.334237E+02   0.732201E+02   0.732201E+02 <    1     0.649      1.38      0.93      0.69    0.38537E+02      5.78     -5.78     -0.04
 -51   2   1   0.693760E+02   0.500980E+02   0.578054E+02 <    1    -0.306      1.14      1.34      0.66    0.38537E+02      8.33      8.33      0.04
 -50   2   1   0.427651E+02   0.154148E+02   0.500980E+02 <    1    -0.410      0.63      1.05      1.03    0.38537E+02      6.54     -6.54     -0.03
 -49   2   1   0.477940E+02  -0.385369E+01   0.578054E+02 <    1    -0.182      0.00      1.11      6.12    0.38537E+02      6.91      6.91      0.03
 -48   2   1   0.319505E+02  -0.192685E+02   0.500980E+02 <    1    -0.160      0.00      0.91      5.70    0.38537E+02      5.65     -5.65     -0.02
 -47   2   1   0.166646E+02  -0.770738E+01   0.578054E+02 <    1    -0.107      0.00      0.66      6.12    0.38537E+02      4.08      4.08      0.01
 -46   2   1   0.232571E+02   0.104050E+03   0.578054E+02 <    1     1.897      1.64      0.78      0.46    0.38537E+02      4.82     -4.82      0.00
 -45   2   1   0.374636E+02   0.462443E+02   0.616590E+02 <    1     0.150      1.10      0.99      0.73    0.38537E+02      6.12     -6.12     -0.02
 -44   2   1   0.151337E+02   0.655127E+02   0.616590E+02 <    1     1.103      1.30      0.63      0.61    0.38537E+02      3.89      3.89      0.02
 -42   2   1   0.477869E+04   0.517165E+04   0.250490E+03 o    1     1.479     11.58     11.14      0.30    0.38537E+02     69.13    -69.13     -0.05
 -41   2   1   0.367392E+04   0.527956E+04   0.254344E+03 o    1     6.357     11.70      9.76      0.31    0.38537E+02     60.61     60.61      0.03
 -40   2   1   0.313084E+03   0.192685E+03   0.616590E+02 o    1    -1.714      2.24      2.85      0.36    0.38537E+02     17.69     17.69      0.05
 -39   2   1   0.174296E+03   0.227368E+03   0.732201E+02 o    1     0.771      2.43      2.13      0.39    0.38537E+02     13.20     13.20     -0.02
 -38   2   1   0.508128E+03   0.238929E+03   0.693664E+02 o    1    -3.150      2.49      3.63      0.36    0.38537E+02     22.54     22.54      0.06
 -37   2   1   0.193968E+01  -0.886349E+02   0.578054E+02 <    1    -0.037      0.00      0.22      6.12    0.38537E+02      1.39     -1.39     -0.03
 -36   2   1   0.510395E+03   0.420052E+03   0.693664E+02 o    1    -1.230      3.30      3.64      0.27    0.38537E+02     22.59     22.59      0.04
 -35   2   1   0.561316E+02   0.616590E+02   0.578054E+02 <    1     0.098      1.26      1.21      0.59    0.38537E+02      7.49     -7.49     -0.02
 -34   2   1   0.394903E+03   0.219660E+03   0.616590E+02 o    1    -2.422      2.39      3.20      0.34    0.38537E+02     19.87     19.87      0.01
 -33   2   1   0.170953E+02   0.693664E+02   0.732201E+02 <    1     0.954      1.34      0.67      0.71    0.38537E+02      4.13     -4.13      0.02
 -32   2   1   0.791395E+02   0.192685E+02   0.500980E+02 <    1    -0.790      0.71      1.43      0.92    0.38537E+02      8.90      8.90     -0.03
 -31   2   1   0.897393E+01   0.269758E+02   0.655127E+02 <    1     0.349      0.84      0.48      1.02    0.38537E+02      3.00      3.00      0.06
 -30   2   1   0.189750E+01  -0.385369E+01   0.346832E+02 <    1    -0.047      0.00      0.22      4.74    0.38537E+02      1.38      1.38     -0.07
 -29   2   1   0.139625E+03   0.119464E+03   0.346832E+02 o    1    -0.557      1.76      1.90      0.26    0.38537E+02     11.82     11.82      0.09
 -28   2   1   0.879040E+02   0.770738E+01   0.308295E+02 <    1    -1.189      0.45      1.51      0.89    0.38537E+02      9.38     -9.38     -0.08
 -27   2   1   0.245945E+03   0.235075E+03   0.346832E+02 o    1    -0.307      2.47      2.53      0.18    0.38537E+02     15.68     15.68      0.08
 -26   2   1   0.104465E+02  -0.269758E+02   0.269758E+02 <    1    -0.124      0.00      0.52      4.18    0.38537E+02      3.23     -3.23     -0.06
 -25   2   1   0.907804E+02   0.847812E+02   0.308295E+02 o    1    -0.191      1.48      1.53      0.27    0.38537E+02      9.53      9.53      0.04
 -24   2   1   0.207102E+03   0.231221E+03   0.346832E+02 o    1     0.708      2.45      2.32      0.19    0.38537E+02     14.39     14.39      0.00
 -23   2   1   0.912002E+02   0.963423E+02   0.308295E+02 o    1     0.169      1.58      1.54      0.25    0.38537E+02      9.55      9.55     -0.01
 -22   2   1   0.701049E+04   0.721796E+04   0.269758E+03 o    1     0.683     13.69     13.49      0.29    0.38537E+02     83.73     83.73      0.09
 -21   2   1   0.188308E+04   0.213494E+04   0.963423E+02 o    1     2.465      7.44      6.99      0.18    0.38537E+02     43.39    -43.39     -0.09
 -20   2   1   0.376414E+04   0.361091E+04   0.138733E+03 o    1    -0.970      9.68      9.88      0.21    0.38537E+02     61.35    -61.35      0.05
 -19   2   1   0.228448E+01   0.462443E+02   0.269758E+02 <    1     2.665      1.10      0.24      0.32    0.38537E+02      1.51     -1.51     -0.10
 -18   2   1   0.510378E+03   0.450882E+03   0.346832E+02 o    1    -1.609      3.42      3.64      0.14    0.38537E+02     22.59    -22.59      0.09
 -17   2   1   0.211590E+01   0.231221E+02   0.231221E+02 <    1     1.395      0.77      0.23      0.39    0.38537E+02      1.45      1.45     -0.09
 -16   2   1   0.211735E+03   0.181123E+03   0.269758E+02 o    1    -1.081      2.17      2.34      0.16    0.38537E+02     14.55    -14.55      0.08
 -15   2   1   0.748408E+02   0.693664E+02   0.231221E+02 o    1    -0.232      1.34      1.39      0.22    0.38537E+02      8.65      8.65     -0.07
 -14   2   1   0.197059E+03   0.177270E+03   0.231221E+02 o    1    -0.824      2.14      2.26      0.14    0.38537E+02     14.04    -14.04      0.04
 -13   2   1   0.317143E+03   0.308295E+03   0.269758E+02 o    1    -0.317      2.83      2.87      0.13    0.38537E+02     17.81     17.81     -0.02
 -12   2   1   0.117089E+03   0.111757E+03   0.231221E+02 o    1    -0.227      1.70      1.74      0.18    0.38537E+02     10.82    -10.82      0.00
 -11   2   1   0.555849E+03   0.566492E+03   0.308295E+02 o    1     0.326      3.83      3.80      0.11    0.38537E+02     23.58     23.58      0.03
 -10   2   1   0.277673E+02   0.385369E+02   0.154148E+02 o    1     0.755      1.00      0.85      0.20    0.38537E+02      5.27     -5.27     -0.05
  -9   2   1   0.101272E+04   0.104435E+04   0.462443E+02 o    1     0.628      5.21      5.13      0.13    0.38537E+02     31.82     31.82      0.09
  -8   2   1   0.205805E+02   0.308295E+02   0.154148E+02 <    1     0.731      0.89      0.73      0.22    0.38537E+02      4.54      4.54     -0.09
  -7   2   1   0.178366E+04   0.183050E+04   0.847812E+02 o    1     0.511      6.89      6.80      0.17    0.38537E+02     42.23     42.23      0.14
  -6   2   1   0.510467E+03   0.589615E+03   0.423906E+02 o    1     1.864      3.91      3.64      0.15    0.38537E+02     22.59     22.59     -0.12
  -5   2   1   0.167713E+04   0.205787E+04   0.847812E+02 o    1     4.246      7.31      6.60      0.17    0.38537E+02     40.95     40.95      0.16
  -4   2   1   0.653511E+04   0.712162E+04   0.277466E+03 o    1     1.921     13.59     13.02      0.30    0.38537E+02     80.84     80.84     -0.10
  -3   2   1   0.201426E+03   0.246636E+03   0.154148E+02 o    1     2.935      2.53      2.29      0.08    0.38537E+02     14.19     14.19      0.13
  -2   2   1   0.631470E+05   0.753011E+05   0.324481E+04 o    1     3.547     44.20     40.48      1.05    0.38537E+02    251.29    251.29      0.01
  -1   2   1   0.251276E+04   0.317929E+04   0.142587E+03 o    1     4.520      9.08      8.07      0.22    0.38537E+02     50.13     50.13      0.09
   1   2   1   0.154103E+05   0.158078E+05   0.682103E+03 o    1     0.532     20.25     20.00      0.48    0.38537E+02    124.14   -124.14     -0.07
   2   2   1   0.787213E+02   0.963423E+02   0.154148E+02 o    1     1.192      1.58      1.43      0.13    0.38537E+02      8.87      8.87      0.07
   3   2   1   0.121483E+05   0.126131E+05   0.547224E+03 o    1     0.779     18.09     17.75      0.43    0.38537E+02    110.22   -110.22     -0.14
   4   2   1   0.317145E+04   0.327949E+04   0.146440E+03 o    1     0.679      9.22      9.07      0.23    0.38537E+02     56.32     56.32      0.15
   5   2   1   0.751867E+04   0.700601E+04   0.308295E+03 o    1    -1.487     13.48     13.97      0.33    0.38537E+02     86.71    -86.71     -0.18
   6   2   1   0.211035E+04   0.214651E+04   0.100196E+03 o    1     0.333      7.46      7.40      0.19    0.38537E+02     45.94     45.94      0.17
   7   2   1   0.205810E+04   0.200392E+04   0.963422E+02 o    1    -0.516      7.21      7.31      0.19    0.38537E+02     45.37    -45.37     -0.16
   8   2   1   0.869998E+02   0.886349E+02   0.192685E+02 o    1     0.085      1.52      1.50      0.17    0.38537E+02      9.33      9.33      0.13
   9   2   1   0.576715E+01   0.346832E+02   0.154148E+02 o    1     2.662      0.95      0.39      0.21    0.38537E+02      2.40     -2.40     -0.09
  10   2   1   0.491310E+03   0.450882E+03   0.462443E+02 o    1    -0.840      3.42      3.57      0.18    0.38537E+02     22.17    -22.17      0.05
  11   2   1   0.590091E+03   0.551078E+03   0.346832E+02 o    1    -1.054      3.78      3.91      0.12    0.38537E+02     24.29     24.29     -0.02
  12   2   1   0.131645E+04   0.135650E+04   0.693664E+02 o    1     0.542      5.93      5.84      0.16    0.38537E+02     36.28    -36.28     -0.02
  13   2   1   0.594433E+03   0.601176E+03   0.385369E+02 o    1     0.167      3.95      3.93      0.13    0.38537E+02     24.38     24.38      0.04
  14   2   1   0.619471E+03   0.589615E+03   0.385369E+02 o    1    -0.732      3.91      4.01      0.13    0.38537E+02     24.89    -24.89     -0.07
  15   2   1   0.524979E+01  -0.770738E+01   0.192684E+02 <    1    -0.104      0.00      0.37      3.54    0.38537E+02      2.29      2.29      0.07
  16   2   1   0.110849E+02   0.770738E+01   0.192684E+02 <    1    -0.159      0.45      0.54      0.56    0.38537E+02      3.33     -3.33     -0.08
  17   2   1   0.658793E+03   0.632005E+03   0.423906E+02 o    1    -0.599      4.05      4.13      0.14    0.38537E+02     25.67    -25.67      0.07
  18   2   1   0.239535E+03   0.265905E+03   0.308295E+02 o    1     0.865      2.63      2.49      0.15    0.38537E+02     15.48     15.48     -0.07
  19   2   1   0.319365E+04   0.330261E+04   0.158001E+03 o    1     0.642      9.26      9.10      0.24    0.38537E+02     56.51    -56.51      0.05
  20   2   1   0.130408E+05   0.126170E+05   0.554931E+03 o    1    -0.689     18.09     18.40      0.44    0.38537E+02    114.20    114.20     -0.01
  21   2   1   0.245776E+04   0.252417E+04   0.127172E+03 o    1     0.489      8.09      7.99      0.22    0.38537E+02     49.58     49.58      0.08
  22   2   1   0.116167E+03   0.847812E+02   0.269758E+02 o    1    -1.070      1.48      1.74      0.24    0.38537E+02     10.78    -10.78     -0.05
  23   2   1   0.176359E+02   0.231221E+02   0.269758E+02 <    1     0.217      0.77      0.68      0.45    0.38537E+02      4.20     -4.20      0.02
  24   2   1   0.167772E+02   0.732201E+02   0.269758E+02 o    1     2.826      1.38      0.66      0.25    0.38537E+02      4.10      4.10      0.00
  25   2   1   0.258823E+03   0.265905E+03   0.346832E+02 o    1     0.203      2.63      2.59      0.17    0.38537E+02     16.09    -16.09     -0.03
  26   2   1   0.100804E+03   0.111757E+03   0.308295E+02 o    1     0.363      1.70      1.62      0.24    0.38537E+02     10.04     10.04      0.05
  27   2   1   0.526923E+03   0.531809E+03   0.462443E+02 o    1     0.103      3.71      3.70      0.17    0.38537E+02     22.95    -22.95     -0.08
  28   2   1   0.309025E+03   0.331417E+03   0.385369E+02 o    1     0.583      2.93      2.83      0.17    0.38537E+02     17.58     17.58      0.10
  29   2   1   0.117863E+04   0.117152E+04   0.104050E+03 o    1    -0.067      5.51      5.53      0.25    0.38537E+02     34.33    -34.33     -0.13
  30   2   1   0.743551E+03   0.828543E+03   0.693664E+02 o    1     1.224      4.64      4.39      0.20    0.38537E+02     27.27     27.27      0.13
  31   2   1   0.136611E+04   0.154148E+04   0.131025E+03 o    1     1.342      6.32      5.95      0.28    0.38537E+02     36.96    -36.96     -0.14
  32   2   1   0.645649E+03   0.836251E+03   0.732201E+02 o    1     2.702      4.66      4.09      0.21    0.38537E+02     25.41     25.41      0.12
  33   2   1   0.100418E+04   0.112913E+04   0.150294E+03 o    1     0.846      5.41      5.10      0.36    0.38537E+02     31.69    -31.69     -0.11
  34   2   1   0.312425E+03   0.335271E+03   0.462443E+02 o    1     0.498      2.95      2.85      0.21    0.38537E+02     17.68     17.68      0.08
  35   2   1   0.406917E+03   0.354539E+03   0.500980E+02 o    1    -1.000      3.03      3.25      0.22    0.38537E+02     20.17    -20.17     -0.06
  36   2   1   0.510851E+02   0.847812E+02   0.346832E+02 o    1     1.093      1.48      1.15      0.30    0.38537E+02      7.15      7.15      0.02
  37   2   1   0.827316E+02   0.847812E+02   0.385369E+02 o    1     0.053      1.48      1.47      0.34    0.38537E+02      9.10     -9.10      0.00
  38   2   1   0.151760E+02   0.539517E+02   0.346832E+02 <    1     1.460      1.18      0.63      0.38    0.38537E+02      3.90      3.90     -0.03
  39   2   1   0.111470E+02  -0.115611E+02   0.346832E+02 <    1    -0.113      0.00      0.54      4.74    0.38537E+02      3.34     -3.34      0.05
  40   2   1   0.621042E+03   0.527956E+03   0.616590E+02 o    1    -1.428      3.70      4.01      0.22    0.38537E+02     24.92     24.92     -0.03
  42   2   1   0.721799E+03   0.431613E+03   0.104050E+03 o    1    -2.424      3.35      4.33      0.40    0.38537E+02     26.87    -26.87     -0.09
  43   2   1   0.164676E+03  -0.578054E+02   0.539517E+02 <    1    -0.349      0.00      2.07      5.92    0.38537E+02     12.83    -12.83      0.04
  44   2   1   0.324095E+02   0.616590E+02   0.500980E+02 <    1     0.677      1.26      0.92      0.51    0.38537E+02      5.69     -5.69     -0.05
  45   2   1   0.449441E+02   0.269758E+02   0.539517E+02 <    1    -0.291      0.84      1.08      0.84    0.38537E+02      6.70     -6.70      0.03
  46   2   1   0.143115E+01  -0.462443E+02   0.500980E+02 <    1    -0.034      0.00      0.19      5.70    0.38537E+02      1.20     -1.20     -0.03
  47   2   1   0.232102E+02   0.138733E+03   0.693664E+02 <    1     2.362      1.90      0.78      0.47    0.38537E+02      4.82     -4.82      0.01
  48   2   1   0.399196E-02  -0.616590E+02   0.578054E+02 <    1    -0.002      0.00      0.01      6.12    0.38537E+02      0.06     -0.06      0.00
  49   2   1   0.731927E-01   0.616590E+02   0.655127E+02 <    1     1.817      1.26      0.04      0.67    0.38537E+02      0.27     -0.27     -0.01
  50   2   1   0.855395E+01   0.269758E+02   0.578054E+02 <    1     0.408      0.84      0.47      0.90    0.38537E+02      2.92     -2.92      0.01
  51   2   1   0.210679E+00  -0.770738E+01   0.578054E+02 <    1    -0.012      0.00      0.07      6.12    0.38537E+02      0.46     -0.46     -0.02
  52   2   1   0.237775E-01  -0.539517E+02   0.578054E+02 <    1    -0.004      0.00      0.02      6.12    0.38537E+02      0.15     -0.15      0.02
 -52   3   1   0.118832E+00  -0.500980E+02   0.539517E+02 <    1    -0.009      0.00      0.06      5.92    0.38537E+02      0.34      0.34      0.01
 -51   3   1   0.481874E+00   0.231221E+02   0.578054E+02 <    1     0.684      0.77      0.11      0.97    0.38537E+02      0.69     -0.69     -0.02
 -50   3   1   0.719757E+01  -0.308295E+02   0.500980E+02 <    1    -0.076      0.00      0.43      5.70    0.38537E+02      2.68      2.68      0.03
 -49   3   1   0.498496E+01   0.770738E+01   0.539517E+02 <    1     0.056      0.45      0.36      1.57    0.38537E+02      2.23     -2.23     -0.03
 -48   3   1   0.713305E+01   0.115611E+02   0.539517E+02 <    1     0.092      0.55      0.43      1.28    0.38537E+02      2.67      2.67      0.03
 -47   3   1   0.167567E+02  -0.154148E+02   0.578054E+02 <    1    -0.108      0.00      0.66      6.12    0.38537E+02      4.09     -4.09     -0.04
 -46   3   1   0.590360E+02  -0.231221E+02   0.578054E+02 <    1    -0.202      0.00      1.24      6.12    0.38537E+02      7.68      7.68      0.04
 -45   3   1   0.115221E+03   0.693664E+02   0.616590E+02 <    1    -0.650      1.34      1.73      0.60    0.38537E+02     10.73    -10.73     -0.04
 -44   3   1   0.377867E+02   0.127172E+03   0.539517E+02 o    1     2.142      1.82      0.99      0.39    0.38537E+02      6.15      6.15      0.03
 -43   3   1   0.381485E+03   0.447028E+03   0.616590E+02 o    1     1.094      3.41      3.15      0.24    0.38537E+02     19.53    -19.53     -0.04
 -42   3   1   0.329318E+03   0.289027E+03   0.578054E+02 o    1    -0.671      2.74      2.92      0.28    0.38537E+02     18.15    -18.15     -0.01
 -41   3   1   0.827962E+02  -0.770738E+01   0.616590E+02 <    1    -0.232      0.00      1.47      6.32    0.38537E+02      9.10      9.10      0.01
 -40   3   1   0.136566E+01   0.423906E+02   0.578054E+02 <    1     1.203      1.05      0.19      0.72    0.38537E+02      1.17      1.17     -0.01
 -39   3   1   0.309968E-02  -0.539517E+02   0.578054E+02 <    1    -0.001      0.00      0.01      6.12    0.38537E+02      0.06      0.05      0.02
 -38   3   1   0.137800E+01  -0.115611E+02   0.539517E+02 <    1    -0.032      0.00      0.19      5.92    0.38537E+02      1.17      1.17     -0.03
 -37   3   1   0.328468E+00  -0.269758E+02   0.578054E+02 <    1    -0.015      0.00      0.09      6.12    0.38537E+02      0.57     -0.57      0.04
 -36   3   1   0.960301E+01  -0.346832E+02   0.578054E+02 <    1    -0.082      0.00      0.50      6.12    0.38537E+02      3.10     -3.10     -0.06
 -35   3   1   0.376972E+02   0.385369E+01   0.539517E+02 <    1    -0.304      0.32      0.99      2.21    0.38537E+02      6.14      6.14      0.07
 -34   3   1   0.123096E+03   0.809275E+02   0.539517E+02 <    1    -0.700      1.45      1.79      0.48    0.38537E+02     11.09    -11.09     -0.07
 -33   3   1   0.199856E+03   0.196538E+03   0.655127E+02 o    1    -0.050      2.26      2.28      0.38    0.38537E+02     14.14     14.14      0.07
 -32   3   1   0.244487E+03   0.235075E+03   0.732201E+02 o    1    -0.127      2.47      2.52      0.39    0.38537E+02     15.64    -15.64     -0.07
 -31   3   1   0.245556E+03   0.273612E+03   0.539517E+02 o    1     0.531      2.66      2.52      0.26    0.38537E+02     15.67     15.67      0.05
 -30   3   1   0.201352E+03   0.277466E+03   0.578054E+02 o    1     1.416      2.68      2.29      0.28    0.38537E+02     14.19    -14.19     -0.03
 -29   3   1   0.106976E+03   0.123318E+03   0.500980E+02 o    1     0.337      1.79      1.67      0.36    0.38537E+02     10.34     10.34      0.01
 -28   3   1   0.551881E+01   0.770738E+01   0.462443E+02 <    1     0.051      0.45      0.38      1.34    0.38537E+02      2.35     -2.35      0.02
 -27   3   1   0.450247E+01   0.346832E+02   0.462443E+02 <    1     0.959      0.95      0.34      0.63    0.38537E+02      2.12     -2.12     -0.05
 -26   3   1   0.204033E+03   0.181123E+03   0.423906E+02 o    1    -0.522      2.17      2.30      0.25    0.38537E+02     14.28     14.28      0.08
 -25   3   1   0.390599E+03   0.312149E+03   0.423906E+02 o    1    -1.728      2.85      3.18      0.20    0.38537E+02     19.76    -19.76     -0.10
 -24   3   1   0.984487E+03   0.959569E+03   0.616590E+02 o    1    -0.383      4.99      5.05      0.17    0.38537E+02     31.38     31.38      0.12
 -23   3   1   0.966603E+03   0.863227E+03   0.578054E+02 o    1    -1.665      4.73      5.01      0.17    0.38537E+02     31.09    -31.09     -0.13
 -22   3   1   0.187908E+04   0.194611E+04   0.104050E+03 o    1     0.609      7.11      6.98      0.20    0.38537E+02     43.35     43.35      0.13
 -21   3   1   0.219759E+04   0.244324E+04   0.161855E+03 o    1     1.491      7.96      7.55      0.28    0.38537E+02     46.88    -46.88     -0.13
 -20   3   1   0.110497E+04   0.116767E+04   0.693664E+02 o    1     0.868      5.50      5.35      0.17    0.38537E+02     33.24     33.24      0.10
 -19   3   1   0.609669E+03   0.531809E+03   0.462443E+02 o    1    -1.585      3.71      3.98      0.17    0.38537E+02     24.69    -24.69     -0.08
 -18   3   1   0.758507E+03   0.751470E+03   0.462443E+02 o    1    -0.144      4.42      4.44      0.14    0.38537E+02     27.54     27.54      0.06
 -17   3   1   0.274676E+03   0.204246E+03   0.269758E+02 o    1    -2.391      2.30      2.67      0.15    0.38537E+02     16.57    -16.57     -0.02
 -16   3   1   0.540668E+03   0.474004E+03   0.423906E+02 o    1    -1.484      3.51      3.75      0.16    0.38537E+02     23.25     23.25      0.00
 -15   3   1   0.142928E+03   0.127172E+03   0.308295E+02 o    1    -0.494      1.82      1.93      0.22    0.38537E+02     11.96    -11.96      0.03
 -14   3   1   0.426730E+03   0.393076E+03   0.385369E+02 o    1    -0.838      3.19      3.33      0.16    0.38537E+02     20.66     20.66     -0.04
 -13   3   1   0.453181E+02   0.308295E+02   0.231221E+02 <    1    -0.566      0.89      1.08      0.34    0.38537E+02      6.73     -6.73      0.07
 -12   3   1   0.276359E+03   0.219660E+03   0.269758E+02 o    1    -1.956      2.39      2.68      0.15    0.38537E+02     16.62     16.62     -0.07
 -11   3   1   0.138409E+01   0.115611E+02   0.192685E+02 <    1     0.785      0.55      0.19      0.46    0.38537E+02      1.18     -1.17      0.09
 -10   3   1   0.171631E+03   0.219660E+03   0.346832E+02 o    1     1.458      2.39      2.11      0.19    0.38537E+02     13.10     13.10     -0.08
  -9   3   1   0.151317E+02   0.231221E+02   0.231221E+02 <    1     0.382      0.77      0.63      0.39    0.38537E+02      3.89      3.89      0.08
  -8   3   1   0.907615E+02   0.963423E+02   0.385369E+02 o    1     0.147      1.58      1.53      0.32    0.38537E+02      9.53      9.53     -0.06
  -7   3   1   0.310486E+02   0.616590E+02   0.308295E+02 <    1     1.161      1.26      0.90      0.32    0.38537E+02      5.57      5.57      0.05
  -6   3   1   0.119743E+03   0.655127E+02   0.269758E+02 o    1    -1.707      1.30      1.76      0.27    0.38537E+02     10.94     10.94     -0.01
  -5   3   1   0.257872E+01  -0.385369E+01   0.269758E+02 <    1    -0.062      0.00      0.26      4.18    0.38537E+02      1.61     -1.61     -0.01
  -4   3   1   0.488868E+03   0.408491E+03   0.423906E+02 o    1    -1.778      3.26      3.56      0.17    0.38537E+02     22.11     22.11      0.06
  -3   3   1   0.255485E+03   0.169562E+03   0.269758E+02 o    1    -2.838      2.10      2.57      0.17    0.38537E+02     15.98    -15.98     -0.08
  -2   3   1   0.128726E+04   0.132567E+04   0.924886E+02 o    1     0.402      5.87      5.78      0.21    0.38537E+02     35.88     35.88      0.12
  -1   3   1   0.105855E+04   0.110986E+04   0.809275E+02 o    1     0.619      5.37      5.24      0.20    0.38537E+02     32.54    -32.54     -0.14
   0   3   1   0.217382E+04   0.229295E+04   0.150294E+03 o    1     0.768      7.71      7.51      0.26    0.38537E+02     46.62     46.62      0.16
   1   3   1   0.143075E+04   0.138733E+04   0.963423E+02 o    1    -0.430      6.00      6.09      0.22    0.38537E+02     37.83    -37.82     -0.15
   2   3   1   0.138083E+04   0.125245E+04   0.886349E+02 o    1    -1.360      5.70      5.99      0.21    0.38537E+02     37.16     37.16      0.14
   3   3   1   0.510456E+03   0.470150E+03   0.308295E+02 o    1    -1.225      3.49      3.64      0.12    0.38537E+02     22.59    -22.59     -0.12
   4   3   1   0.183523E+03   0.173416E+03   0.192685E+02 o    1    -0.509      2.12      2.18      0.12    0.38537E+02     13.55     13.55      0.09
   5   3   1   0.163398E+01   0.000000E+00   0.115611E+02 <    1    -0.075      0.00      0.21      2.74    0.38537E+02      1.28     -1.28     -0.05
   6   3   1   0.729186E+02   0.100196E+03   0.192685E+02 o    1     1.520      1.61      1.38      0.16    0.38537E+02      8.54     -8.54      0.01
   7   3   1   0.279864E+03   0.292880E+03   0.269758E+02 o    1     0.477      2.76      2.69      0.13    0.38537E+02     16.73     16.73      0.03
   8   3   1   0.486940E+03   0.508687E+03   0.385369E+02 o    1     0.552      3.63      3.55      0.14    0.38537E+02     22.07    -22.07     -0.06
   9   3   1   0.376061E+03   0.420052E+03   0.346832E+02 o    1     1.267      3.30      3.12      0.14    0.38537E+02     19.39     19.39      0.08
  10   3   1   0.293971E+03   0.316003E+03   0.308295E+02 o    1     0.713      2.86      2.76      0.14    0.38537E+02     17.15    -17.15     -0.10
  11   3   1   0.385137E+02   0.578054E+02   0.192685E+02 o    1     1.101      1.22      1.00      0.20    0.38537E+02      6.21      6.21      0.10
  12   3   1   0.195325E+01  -0.192685E+02   0.154148E+02 <    1    -0.071      0.00      0.23      3.16    0.38537E+02      1.40     -1.39     -0.10
  13   3   1   0.124391E+03   0.165709E+03   0.269758E+02 o    1     1.629      2.07      1.80      0.17    0.38537E+02     11.15    -11.15      0.08
  14   3   1   0.133041E+03   0.173416E+03   0.269758E+02 o    1     1.583      2.12      1.86      0.17    0.38537E+02     11.53     11.53     -0.07
  15   3   1   0.434734E+03   0.485565E+03   0.423906E+02 o    1     1.201      3.55      3.36      0.16    0.38537E+02     20.85    -20.85      0.05
  16   3   1   0.212754E+03   0.254344E+03   0.346832E+02 o    1     1.239      2.57      2.35      0.18    0.38537E+02     14.59     14.59     -0.04
  17   3   1   0.321556E+03   0.339125E+03   0.385369E+02 o    1     0.455      2.97      2.89      0.17    0.38537E+02     17.93    -17.93      0.01
  18   3   1   0.449518E+02   0.104050E+03   0.231221E+02 o    1     3.072      1.64      1.08      0.18    0.38537E+02      6.70      6.70      0.00
  19   3   1   0.106781E+03   0.169562E+03   0.269758E+02 o    1     2.575      2.10      1.66      0.17    0.38537E+02     10.33    -10.33     -0.02
  20   3   1   0.310468E+03   0.281319E+03   0.308295E+02 o    1    -0.907      2.70      2.84      0.15    0.38537E+02     17.62    -17.62      0.01
  21   3   1   0.931486E+00   0.231221E+02   0.231221E+02 <    1     1.598      0.77      0.16      0.39    0.38537E+02      0.97      0.96     -0.04
  22   3   1   0.393904E+01   0.770738E+01   0.192684E+02 <    1     0.228      0.45      0.32      0.56    0.38537E+02      1.98     -1.98      0.05
  23   3   1   0.433909E-01   0.770738E+01   0.231221E+02 <    1     0.617      0.45      0.03      0.67    0.38537E+02      0.21      0.20     -0.07
  24   3   1   0.402508E+00  -0.385369E+01   0.192685E+02 <    1    -0.029      0.00      0.10      3.54    0.38537E+02      0.63     -0.63      0.07
  25   3   1   0.277180E+01  -0.231221E+02   0.192685E+02 <    1    -0.076      0.00      0.27      3.54    0.38537E+02      1.66     -1.66     -0.08
  26   3   1   0.188734E+02  -0.192685E+02   0.231221E+02 <    1    -0.181      0.00      0.70      3.87    0.38537E+02      4.34      4.34      0.08
  27   3   1   0.801189E+02   0.115611E+02   0.231221E+02 <    1    -1.632      0.55      1.44      0.55    0.38537E+02      8.95     -8.95     -0.07
  28   3   1   0.542480E+02   0.616590E+02   0.269758E+02 o    1     0.283      1.26      1.19      0.28    0.38537E+02      7.37      7.37      0.06
  29   3   1   0.770679E+02   0.107903E+03   0.269758E+02 o    1     1.235      1.67      1.41      0.21    0.38537E+02      8.78     -8.78     -0.04
  30   3   1   0.337874E+02  -0.154148E+02   0.269758E+02 <    1    -0.224      0.00      0.94      4.18    0.38537E+02      5.81      5.81      0.02
  31   3   1   0.630603E+00   0.385369E+01   0.269758E+02 <    1     0.170      0.32      0.13      1.11    0.38537E+02      0.79     -0.79      0.00
  32   3   1   0.940764E+01  -0.192685E+02   0.308295E+02 <    1    -0.110      0.00      0.49      4.47    0.38537E+02      3.07     -3.07     -0.03
  33   3   1   0.584719E+02   0.107903E+03   0.500980E+02 o    1     1.136      1.67      1.23      0.39    0.38537E+02      7.65      7.65      0.05
  34   3   1   0.184587E+03   0.242783E+03   0.500980E+02 o    1     1.235      2.51      2.19      0.26    0.38537E+02     13.59    -13.59     -0.07
  35   3   1   0.292753E+03   0.312149E+03   0.578054E+02 o    1     0.339      2.85      2.76      0.27    0.38537E+02     17.11     17.11      0.09
  36   3   1   0.376101E+03   0.312149E+03   0.578054E+02 o    1    -1.049      2.85      3.12      0.27    0.38537E+02     19.39    -19.39     -0.09
  37   3   1   0.428231E+03   0.369954E+03   0.578054E+02 o    1    -0.963      3.10      3.33      0.24    0.38537E+02     20.69     20.69      0.09
  38   3   1   0.303410E+03   0.331417E+03   0.655127E+02 o    1     0.435      2.93      2.81      0.29    0.38537E+02     17.42    -17.42     -0.08
  39   3   1   0.130644E+03   0.578054E+02   0.578054E+02 <    1    -1.007      1.22      1.84      0.61    0.38537E+02     11.43     11.43      0.06
  40   3   1   0.422344E+02   0.462443E+02   0.539517E+02 <    1     0.076      1.10      1.05      0.64    0.38537E+02      6.50     -6.50     -0.04
  41   3   1   0.793753E+03   0.948008E+03   0.732201E+02 o    1     2.130      4.96      4.54      0.20    0.38537E+02     28.17    -28.17     -0.02
  42   3   1   0.171641E+03   0.269758E+02   0.693664E+02 <    1    -1.184      0.84      2.11      1.08    0.38537E+02     13.10     13.10      0.01
  43   3   1   0.101652E-01  -0.539517E+02   0.500980E+02 <    1    -0.003      0.00      0.02      5.70    0.38537E+02      0.10     -0.10     -0.01
  44   3   1   0.578399E+02   0.231221E+02   0.462443E+02 <    1    -0.582      0.77      1.23      0.77    0.38537E+02      7.61      7.61      0.03
  45   3   1   0.116063E+02  -0.346832E+02   0.462443E+02 <    1    -0.100      0.00      0.55      5.48    0.38537E+02      3.41      3.41     -0.03
  46   3   1   0.509044E+01   0.770738E+01   0.423906E+02 <    1     0.068      0.45      0.36      1.23    0.38537E+02      2.26      2.26      0.04
  47   3   1   0.379189E+01   0.154148E+02   0.423906E+02 <    1     0.367      0.63      0.31      0.87    0.38537E+02      1.95      1.95     -0.03
  48   3   1   0.393350E+01   0.000000E+00   0.423906E+02 <    1    -0.061      0.00      0.32      5.24    0.38537E+02      1.98      1.98      0.04
  49   3   1   0.465667E+01  -0.500980E+02   0.423906E+02 <    1    -0.066      0.00      0.35      5.24    0.38537E+02      2.16      2.16     -0.03
  50   3   1   0.145293E+00  -0.732201E+02   0.423906E+02 <    1    -0.012      0.00      0.06      5.24    0.38537E+02      0.38      0.38      0.02
  51   3   1   0.232629E+01   0.500980E+02   0.539517E+02 <    1     1.457      1.14      0.25      0.61    0.38537E+02      1.53      1.53     -0.02
 -52   4   1   0.188426E+01  -0.115611E+02   0.539517E+02 <    1    -0.037      0.00      0.22      5.92    0.38537E+02      1.37      1.37      0.01
 -51   4   1   0.523847E+01  -0.770738E+01   0.500980E+02 <    1    -0.065      0.00      0.37      5.70    0.38537E+02      2.29     -2.29     -0.01
 -50   4   1   0.889041E+00   0.385369E+01   0.423906E+02 <    1     0.094      0.32      0.15      1.74    0.38537E+02      0.94      0.94      0.00
 -49   4   1   0.116266E+01   0.500980E+02   0.655127E+02 <    1     1.296      1.14      0.17      0.75    0.38537E+02      1.08      1.08      0.00
 -48   4   1   0.718466E+01   0.616590E+02   0.809275E+02 <    1     1.004      1.26      0.43      0.83    0.38537E+02      2.68     -2.68     -0.01
 -47   4   1   0.716997E+02   0.886349E+02   0.578054E+02 <    1     0.308      1.52      1.36      0.49    0.38537E+02      8.47      8.47      0.02
 -46   4   1   0.164329E+03  -0.231221E+02   0.462443E+02 <    1    -0.377      0.00      2.06      5.48    0.38537E+02     12.82    -12.82     -0.03
 -45   4   1   0.218701E+03   0.539517E+02   0.462443E+02 <    1    -2.364      1.18      2.38      0.51    0.38537E+02     14.79     14.79      0.04
 -44   4   1   0.127126E+03   0.154148E+02   0.462443E+02 <    1    -1.248      0.63      1.82      0.95    0.38537E+02     11.28    -11.27     -0.04
 -43   4   1   0.377330E-02   0.693664E+02   0.462443E+02 <    1     2.977      1.34      0.01      0.45    0.38537E+02      0.06     -0.06      0.02
 -42   4   1   0.978453E+02   0.231221E+02   0.462443E+02 <    1    -1.057      0.77      1.59      0.77    0.38537E+02      9.89      9.89     -0.01
 -41   4   1   0.281182E+02   0.231221E+02   0.539517E+02 <    1    -0.088      0.77      0.85      0.90    0.38537E+02      5.30     -5.30      0.01
 -40   4   1   0.294387E+03   0.285173E+03   0.693664E+02 o    1    -0.131      2.72      2.76      0.33    0.38537E+02     17.16     17.16      0.01
 -39   4   1   0.243017E+03   0.107903E+03   0.616590E+02 <    1    -1.751      1.67      2.51      0.48    0.38537E+02     15.59    -15.59     -0.01
 -38   4   1   0.709105E+02   0.385369E+01   0.500980E+02 <    1    -0.506      0.32      1.36      2.06    0.38537E+02      8.42      8.42      0.01
 -37   4   1   0.104676E+03   0.308295E+02   0.539517E+02 <    1    -0.963      0.89      1.65      0.78    0.38537E+02     10.23    -10.23     -0.02
 -36   4   1   0.280273E+02   0.385369E+01   0.539517E+02 <    1    -0.242      0.32      0.85      2.21    0.38537E+02      5.29      5.29      0.03
 -35   4   1   0.102517E+03   0.385369E+02   0.500980E+02 <    1    -0.971      1.00      1.63      0.65    0.38537E+02     10.13    -10.12     -0.04
 -34   4   1   0.544478E+02   0.693664E+02   0.500980E+02 <    1     0.316      1.34      1.19      0.48    0.38537E+02      7.38      7.38      0.05
 -33   4   1   0.203645E+03   0.111757E+03   0.462443E+02 o    1    -1.689      1.70      2.30      0.35    0.38537E+02     14.27    -14.27     -0.06
 -32   4   1   0.157541E+03   0.127172E+03   0.462443E+02 o    1    -0.621      1.82      2.02      0.33    0.38537E+02     12.55     12.55      0.06
 -31   4   1   0.366345E+03   0.358393E+03   0.655127E+02 o    1    -0.120      3.05      3.08      0.28    0.38537E+02     19.14    -19.14     -0.07
 -30   4   1   0.206805E+03   0.188831E+03   0.462443E+02 o    1    -0.379      2.21      2.32      0.27    0.38537E+02     14.38     14.38      0.07
 -29   4   1   0.416664E+03   0.393076E+03   0.500980E+02 o    1    -0.458      3.19      3.29      0.21    0.38537E+02     20.41    -20.41     -0.08
 -28   4   1   0.274973E+03   0.146440E+03   0.423906E+02 o    1    -2.552      1.95      2.67      0.28    0.38537E+02     16.58     16.58      0.07
 -27   4   1   0.417579E+03   0.346832E+03   0.462443E+02 o    1    -1.443      3.00      3.29      0.20    0.38537E+02     20.43    -20.43     -0.07
 -26   4   1   0.259138E+03   0.208099E+03   0.385369E+02 o    1    -1.245      2.32      2.59      0.22    0.38537E+02     16.10     16.10      0.05
 -25   4   1   0.281740E+03   0.273612E+03   0.423906E+02 o    1    -0.189      2.66      2.70      0.21    0.38537E+02     16.79    -16.79     -0.04
 -24   4   1   0.554148E+02   0.578054E+02   0.346832E+02 <    1     0.070      1.22      1.20      0.37    0.38537E+02      7.44      7.44      0.02
 -23   4   1   0.193507E+03   0.154148E+03   0.385369E+02 o    1    -0.960      2.00      2.24      0.25    0.38537E+02     13.91    -13.91     -0.01
 -22   4   1   0.272141E+03   0.281319E+03   0.423906E+02 o    1     0.216      2.70      2.66      0.21    0.38537E+02     16.50     16.50      0.00
 -21   4   1   0.309600E+04   0.288256E+04   0.150294E+03 o    1    -1.302      8.65      8.96      0.24    0.38537E+02     55.64     55.64      0.09
 -20   4   1   0.219485E+03   0.204246E+03   0.346832E+02 o    1    -0.429      2.30      2.39      0.20    0.38537E+02     14.82    -14.81     -0.06
 -19   4   1   0.634599E+01  -0.231221E+02   0.231221E+02 <    1    -0.105      0.00      0.41      3.87    0.38537E+02      2.52      2.52      0.05
 -18   4   1   0.113575E+03   0.886349E+02   0.231221E+02 o    1    -1.009      1.52      1.72      0.20    0.38537E+02     10.66    -10.66     -0.07
 -17   4   1   0.589676E+02   0.539517E+02   0.231221E+02 o    1    -0.212      1.18      1.24      0.25    0.38537E+02      7.68      7.68      0.07
 -16   4   1   0.304015E+03   0.269758E+03   0.269758E+02 o    1    -1.208      2.65      2.81      0.13    0.38537E+02     17.44    -17.44     -0.07
 -15   4   1   0.182186E+03   0.131025E+03   0.231221E+02 o    1    -2.018      1.84      2.17      0.16    0.38537E+02     13.50     13.50      0.06
 -14   4   1   0.162676E+03   0.100196E+03   0.231221E+02 o    1    -2.367      1.61      2.05      0.19    0.38537E+02     12.75    -12.75     -0.05
 -13   4   1   0.117018E+01   0.770738E+01   0.231221E+02 <    1     0.407      0.45      0.17      0.67    0.38537E+02      1.08      1.08      0.02
 -12   4   1   0.226488E+02   0.308295E+02   0.192685E+02 <    1     0.457      0.89      0.77      0.28    0.38537E+02      4.76      4.76      0.00
 -11   4   1   0.245346E+03   0.200392E+03   0.231221E+02 o    1    -1.819      2.28      2.52      0.13    0.38537E+02     15.66    -15.66     -0.03
 -10   4   1   0.373153E+03   0.273612E+03   0.346832E+02 o    1    -2.615      2.66      3.11      0.17    0.38537E+02     19.32     19.32      0.06
  -9   4   1   0.834495E+03   0.847812E+03   0.462443E+02 o    1     0.271      4.69      4.65      0.14    0.38537E+02     28.89    -28.89     -0.08
  -8   4   1   0.583427E+03   0.485565E+03   0.308295E+02 o    1    -2.889      3.55      3.89      0.12    0.38537E+02     24.15     24.15      0.09
  -7   4   1   0.625222E+03   0.666688E+03   0.385369E+02 o    1     1.033      4.16      4.03      0.13    0.38537E+02     25.00    -25.00     -0.10
  -6   4   1   0.441466E+02  -0.346832E+02   0.308295E+02 <    1    -0.239      0.00      1.07      4.47    0.38537E+02      6.64      6.64      0.08
  -5   4   1   0.515690E+02   0.231221E+02   0.269758E+02 <    1    -0.846      0.77      1.16      0.45    0.38537E+02      7.18      7.18     -0.06
  -4   4   1   0.543934E+03   0.616590E+03   0.539517E+02 o    1     1.354      4.00      3.76      0.18    0.38537E+02     23.32    -23.32      0.04
  -3   4   1   0.400762E+03   0.369954E+03   0.423906E+02 o    1    -0.702      3.10      3.22      0.18    0.38537E+02     20.02     20.02     -0.03
  -2   4   1   0.348305E+01  -0.115611E+02   0.154148E+02 <    1    -0.095      0.00      0.30      3.16    0.38537E+02      1.87      1.87      0.02
  -1   4   1   0.134526E+02   0.770738E+01   0.192684E+02 <    1    -0.257      0.45      0.59      0.56    0.38537E+02      3.67     -3.67     -0.02
   0   4   1   0.114285E+02   0.231221E+02   0.192685E+02 <    1     0.712      0.77      0.54      0.32    0.38537E+02      3.38      3.38     -0.02
   1   4   1   0.240719E+02   0.308295E+02   0.192685E+02 <    1     0.372      0.89      0.79      0.28    0.38537E+02      4.91      4.91      0.06
   2   4   1   0.156085E+03   0.196538E+03   0.269758E+02 o    1     1.569      2.26      2.01      0.16    0.38537E+02     12.49    -12.49     -0.07
   3   4   1   0.308474E+04   0.322939E+04   0.208099E+03 o    1     0.671      9.15      8.95      0.31    0.38537E+02     55.54     55.54      0.12
   4   4   1   0.415189E+04   0.440477E+04   0.277466E+03 o    1     0.881     10.69     10.38      0.35    0.38537E+02     64.44    -64.44     -0.13
   5   4   1   0.603244E+04   0.635859E+04   0.396930E+03 o    1     0.793     12.85     12.51      0.42    0.38537E+02     77.67     77.67      0.15
   6   4   1   0.411487E+04   0.440091E+04   0.196538E+03 o    1     1.351     10.69     10.33      0.26    0.38537E+02     64.15    -64.15     -0.14
   7   4   1   0.345129E+04   0.346447E+04   0.158001E+03 o    1     0.076      9.48      9.46      0.24    0.38537E+02     58.75     58.75      0.13
   8   4   1   0.170565E+04   0.173416E+04   0.847812E+02 o    1     0.313      6.71      6.65      0.18    0.38537E+02     41.30    -41.30     -0.11
   9   4   1   0.113854E+04   0.106747E+04   0.500980E+02 o    1    -1.284      5.26      5.44      0.13    0.38537E+02     33.74     33.74      0.09
  10   4   1   0.391965E+03   0.331417E+03   0.308295E+02 o    1    -1.840      2.93      3.19      0.14    0.38537E+02     19.80    -19.80     -0.07
  11   4   1   0.149053E+03   0.111757E+03   0.192685E+02 o    1    -1.785      1.70      1.97      0.15    0.38537E+02     12.21     12.21      0.04
  12   4   1   0.857123E+01   0.000000E+00   0.154148E+02 <    1    -0.149      0.00      0.47      3.16    0.38537E+02      2.93     -2.93     -0.02
  13   4   1   0.377658E+01   0.269758E+02   0.154148E+02 <    1     2.189      0.84      0.31      0.24    0.38537E+02      1.94     -1.94      0.00
  14   4   1   0.283363E+02   0.269758E+02   0.192685E+02 <    1    -0.070      0.84      0.86      0.30    0.38537E+02      5.32      5.32      0.02
  15   4   1   0.692913E+02   0.693664E+02   0.192685E+02 o    1     0.004      1.34      1.34      0.19    0.38537E+02      8.32     -8.32     -0.04
  16   4   1   0.456362E+02   0.770738E+01   0.192684E+02 <    1    -1.147      0.45      1.09      0.56    0.38537E+02      6.76      6.76      0.05
  17   4   1   0.246487E+03   0.231221E+03   0.269758E+02 o    1    -0.549      2.45      2.53      0.14    0.38537E+02     15.70    -15.70     -0.07
  18   4   1   0.299520E+02   0.308295E+02   0.192685E+02 <    1     0.046      0.89      0.88      0.28    0.38537E+02      5.47      5.47      0.06
  19   4   1   0.182901E+04   0.186133E+04   0.886349E+02 o    1     0.338      6.95      6.89      0.18    0.38537E+02     42.77    -42.77     -0.10
  20   4   1   0.292635E+03   0.238929E+03   0.308295E+02 o    1    -1.634      2.49      2.76      0.16    0.38537E+02     17.11    -17.11      0.04
  21   4   1   0.170399E+03   0.100196E+03   0.308295E+02 o    1    -1.972      1.61      2.10      0.25    0.38537E+02     13.05     13.05     -0.04
  22   4   1   0.145151E+04   0.132567E+04   0.732201E+02 o    1    -1.579      5.87      6.14      0.17    0.38537E+02     38.10     38.10      0.08
  23   4   1   0.374485E+03   0.335271E+03   0.385369E+02 o    1    -0.975      2.95      3.12      0.17    0.38537E+02     19.35    -19.35     -0.05
  24   4   1   0.558724E+03   0.481711E+03   0.423906E+02 o    1    -1.706      3.54      3.81      0.16    0.38537E+02     23.64     23.64      0.05
  25   4   1   0.944393E+02   0.100196E+03   0.308295E+02 o    1     0.189      1.61      1.57      0.25    0.38537E+02      9.72     -9.72     -0.02
  26   4   1   0.485176E+02   0.192685E+02   0.308295E+02 <    1    -0.733      0.71      1.12      0.57    0.38537E+02      6.97      6.97      0.00
  27   4   1   0.251706E+02  -0.385369E+01   0.308295E+02 <    1    -0.181      0.00      0.81      4.47    0.38537E+02      5.02      5.02      0.03
  28   4   1   0.164517E+02   0.578054E+02   0.308295E+02 <    1     1.748      1.22      0.65      0.33    0.38537E+02      4.06     -4.06     -0.04
  29   4   1   0.177777E+03   0.111757E+03   0.346832E+02 o    1    -1.680      1.70      2.15      0.26    0.38537E+02     13.33     13.33      0.06
  30   4   1   0.124891E+03   0.200392E+03   0.462443E+02 o    1     1.818      2.28      1.80      0.26    0.38537E+02     11.18    -11.18     -0.06
  31   4   1   0.232353E+03   0.250490E+03   0.423906E+02 o    1     0.433      2.55      2.46      0.22    0.38537E+02     15.24     15.24      0.07
  32   4   1   0.243878E+03   0.231221E+03   0.462443E+02 o    1    -0.269      2.45      2.52      0.25    0.38537E+02     15.62    -15.62     -0.07
  33   4   1   0.293528E+03   0.296734E+03   0.462443E+02 o    1     0.069      2.77      2.76      0.22    0.38537E+02     17.13     17.13      0.07
  34   4   1   0.285084E+03   0.165709E+03   0.462443E+02 o    1    -2.228      2.07      2.72      0.29    0.38537E+02     16.88    -16.88     -0.06
  35   4   1   0.278916E+03   0.158001E+03   0.770738E+02 o    1    -1.346      2.02      2.69      0.49    0.38537E+02     16.70     16.70      0.05
  36   4   1   0.318954E+03   0.242783E+03   0.500980E+02 o    1    -1.410      2.51      2.88      0.26    0.38537E+02     17.86    -17.86     -0.04
  37   4   1   0.201424E+03   0.100196E+03   0.423906E+02 o    1    -1.973      1.61      2.29      0.34    0.38537E+02     14.19     14.19      0.03
  38   4   1   0.105829E+03   0.770738E+01   0.385369E+02 <    1    -1.082      0.45      1.66      1.12    0.38537E+02     10.29    -10.29     -0.01
  39   4   1   0.172098E+02  -0.231221E+02   0.308295E+02 <    1    -0.149      0.00      0.67      4.47    0.38537E+02      4.15     -4.15     -0.01
  40   4   1   0.145217E+03   0.227368E+03   0.423906E+02 o    1     2.142      2.43      1.94      0.23    0.38537E+02     12.05     12.05      0.03
  41   4   1   0.204023E+03   0.292880E+03   0.963423E+02 o    1     1.004      2.76      2.30      0.45    0.38537E+02     14.28    -14.28     -0.04
  42   4   1   0.971443E+02   0.924886E+02   0.462443E+02 <    1    -0.099      1.55      1.59      0.39    0.38537E+02      9.86      9.86      0.03
  43   4   1   0.120276E+03   0.578054E+02   0.423906E+02 <    1    -1.206      1.22      1.77      0.45    0.38537E+02     10.97    -10.97     -0.04
  44   4   1   0.386570E+01   0.269758E+02   0.423906E+02 <    1     0.791      0.84      0.32      0.66    0.38537E+02      1.97      1.97      0.03
  45   4   1   0.557455E+01   0.770738E+01   0.423906E+02 <    1     0.054      0.45      0.38      1.23    0.38537E+02      2.36      2.36     -0.02
  46   4   1   0.355961E+02   0.924886E+02   0.462443E+02 <    1     1.517      1.55      0.96      0.39    0.38537E+02      5.97     -5.97      0.01
  47   4   1   0.188365E+02   0.500980E+02   0.462443E+02 <    1     0.838      1.14      0.70      0.53    0.38537E+02      4.34      4.34      0.00
  48   4   1   0.145530E+02  -0.578054E+02   0.423906E+02 <    1    -0.117      0.00      0.61      5.24    0.38537E+02      3.81     -3.81      0.00
  49   4   1   0.112683E+02  -0.231221E+02   0.462443E+02 <    1    -0.099      0.00      0.54      5.48    0.38537E+02      3.36      3.36      0.01
  50   4   1   0.513808E+01  -0.578054E+02   0.578054E+02 <    1    -0.060      0.00      0.37      6.12    0.38537E+02      2.27     -2.27     -0.01
  51   4   1   0.886576E+01   0.655127E+02   0.886349E+02 <    1     0.934      1.30      0.48      0.88    0.38537E+02      2.98      2.98      0.02
 -50   5   1   0.205498E+01  -0.462443E+02   0.732201E+02 <    1    -0.034      0.00      0.23      6.89    0.38537E+02      1.43      1.43      0.00
 -49   5   1   0.136859E+01   0.192685E+02   0.423906E+02 <    1     0.667      0.71      0.19      0.78    0.38537E+02      1.17     -1.17      0.00
 -48   5   1   0.227947E+00  -0.269758E+02   0.423906E+02 <    1    -0.015      0.00      0.08      5.24    0.38537E+02      0.48     -0.48      0.00
 -47   5   1   0.563411E+01   0.462443E+02   0.462443E+02 <    1     1.302      1.10      0.38      0.55    0.38537E+02      2.37      2.37      0.00
 -46   5   1   0.351760E+01   0.385369E+02   0.385369E+02 <    1     1.395      1.00      0.30      0.50    0.38537E+02      1.88     -1.88      0.00
 -45   5   1   0.214021E+01  -0.385369E+01   0.385369E+02 <    1    -0.047      0.00      0.24      5.00    0.38537E+02      1.46      1.46     -0.01
 -44   5   1   0.680727E+00   0.192685E+02   0.423906E+02 <    1     0.738      0.71      0.13      0.78    0.38537E+02      0.83      0.82      0.01
 -43   5   1   0.178626E+03   0.963423E+02   0.423906E+02 o    1    -1.642      1.58      2.15      0.35    0.38537E+02     13.37    -13.37     -0.03
 -42   5   1   0.314230E+01   0.308295E+02   0.385369E+02 <    1     1.089      0.89      0.29      0.56    0.38537E+02      1.77     -1.77      0.02
 -41   5   1   0.412155E-01   0.385369E+02   0.346832E+02 <    1     2.149      1.00      0.03      0.45    0.38537E+02      0.20      0.20     -0.02
 -40   5   1   0.153394E+03   0.500980E+02   0.385369E+02 <    1    -1.949      1.14      2.00      0.44    0.38537E+02     12.39     12.39      0.03
 -39   5   1   0.841485E+02  -0.115611E+02   0.385369E+02 <    1    -0.296      0.00      1.48      5.00    0.38537E+02      9.17     -9.17     -0.02
 -38   5   1   0.472189E+02  -0.308295E+02   0.346832E+02 <    1    -0.233      0.00      1.11      4.74    0.38537E+02      6.87      6.87      0.02
 -37   5   1   0.110009E+02  -0.385369E+01   0.385369E+02 <    1    -0.107      0.00      0.53      5.00    0.38537E+02      3.32     -3.32     -0.01
 -36   5   1   0.369998E+01   0.154148E+02   0.346832E+02 <    1     0.453      0.63      0.31      0.71    0.38537E+02      1.92     -1.92      0.00
 -35   5   1   0.922748E+01   0.423906E+02   0.346832E+02 <    1     1.304      1.05      0.49      0.43    0.38537E+02      3.04      3.04      0.01
 -34   5   1   0.403572E+02   0.847812E+02   0.385369E+02 o    1     1.363      1.48      1.02      0.34    0.38537E+02      6.35     -6.35     -0.02
 -33   5   1   0.188787E+02  -0.770738E+01   0.385369E+02 <    1    -0.140      0.00      0.70      5.00    0.38537E+02      4.34      4.34      0.02
 -32   5   1   0.571766E+02   0.269758E+02   0.385369E+02 <    1    -0.638      0.84      1.22      0.60    0.38537E+02      7.56     -7.56     -0.03
 -31   5   1   0.198326E+01  -0.770738E+01   0.423906E+02 <    1    -0.043      0.00      0.23      5.24    0.38537E+02      1.41      1.41      0.02
 -30   5   1   0.123312E+02   0.154148E+02   0.500980E+02 <    1     0.065      0.63      0.57      1.03    0.38537E+02      3.51     -3.51     -0.02
 -29   5   1   0.484909E+00   0.732201E+02   0.462443E+02 <    1     2.908      1.38      0.11      0.44    0.38537E+02      0.70      0.70      0.01
 -28   5   1   0.528631E+00  -0.385369E+01   0.385369E+02 <    1    -0.023      0.00      0.12      5.00    0.38537E+02      0.73      0.73     -0.01
 -27   5   1   0.149986E+02   0.385369E+01   0.269758E+02 <    1    -0.278      0.32      0.62      1.11    0.38537E+02      3.87     -3.87      0.00
 -26   5   1   0.491899E+01  -0.154148E+02   0.269758E+02 <    1    -0.085      0.00      0.36      4.18    0.38537E+02      2.22      2.22      0.00
 -25   5   1   0.386256E-02  -0.192685E+02   0.231221E+02 <    1    -0.003      0.00      0.01      3.87    0.38537E+02      0.06     -0.06      0.00
 -24   5   1   0.368386E+02   0.423906E+02   0.231221E+02 <    1     0.248      1.05      0.98      0.29    0.38537E+02      6.07     -6.07     -0.01
 -23   5   1   0.967221E+02   0.924886E+02   0.269758E+02 o    1    -0.155      1.55      1.58      0.23    0.38537E+02      9.83      9.83      0.01
 -22   5   1   0.119069E+03   0.104050E+03   0.269758E+02 o    1    -0.536      1.64      1.76      0.21    0.38537E+02     10.91    -10.91     -0.02
 -21   5   1   0.636886E+03   0.412345E+03   0.500980E+02 o    1    -3.944      3.27      4.07      0.20    0.38537E+02     25.24     25.24      0.04
 -20   5   1   0.620517E+03   0.647420E+03   0.578054E+02 o    1     0.459      4.10      4.01      0.19    0.38537E+02     24.91    -24.91     -0.04
 -19   5   1   0.581018E+03   0.512541E+03   0.539517E+02 o    1    -1.208      3.65      3.88      0.20    0.38537E+02     24.10     24.10      0.04
 -18   5   1   0.413239E+03   0.231221E+03   0.655127E+02 o    1    -2.372      2.45      3.27      0.35    0.38537E+02     20.33    -20.33     -0.04
 -17   5   1   0.300392E+03   0.184977E+03   0.578054E+02 o    1    -1.752      2.19      2.79      0.34    0.38537E+02     17.33     17.33      0.04
 -16   5   1   0.146031E+03   0.123318E+03   0.500980E+02 o    1    -0.434      1.79      1.95      0.36    0.38537E+02     12.08    -12.08     -0.03
 -15   5   1   0.548773E+02   0.500980E+02   0.346832E+02 <    1    -0.135      1.14      1.19      0.39    0.38537E+02      7.41      7.41      0.02
 -14   5   1   0.519322E+01   0.154148E+02   0.308295E+02 <    1     0.420      0.63      0.37      0.63    0.38537E+02      2.28     -2.28     -0.01
 -13   5   1   0.171320E-02   0.269758E+02   0.269758E+02 <    1     1.984      0.84      0.01      0.42    0.38537E+02      0.04     -0.04      0.01
 -12   5   1   0.317939E+02  -0.385369E+02   0.269758E+02 <    1    -0.217      0.00      0.91      4.18    0.38537E+02      5.64      5.64      0.00
 -11   5   1   0.616283E+01  -0.385369E+01   0.154148E+02 <    1    -0.126      0.00      0.40      3.16    0.38537E+02      2.48     -2.48      0.00
 -10   5   1   0.159717E+02   0.154148E+02   0.269758E+02 <    1    -0.020      0.63      0.64      0.55    0.38537E+02      4.00      4.00      0.00
  -9   5   1   0.618256E+01   0.423906E+02   0.308295E+02 <    1     1.699      1.05      0.40      0.38    0.38537E+02      2.49      2.49      0.01
  -8   5   1   0.263351E+01   0.154148E+02   0.346832E+02 <    1     0.521      0.63      0.26      0.71    0.38537E+02      1.62     -1.62     -0.01
  -7   5   1   0.665373E+02   0.500980E+02   0.269758E+02 <    1    -0.566      1.14      1.31      0.31    0.38537E+02      8.16      8.16      0.03
  -6   5   1   0.161813E+03   0.134879E+03   0.269758E+02 o    1    -0.948      1.87      2.05      0.19    0.38537E+02     12.72    -12.72     -0.03
  -5   5   1   0.295113E+03   0.265905E+03   0.308295E+02 o    1    -0.909      2.63      2.77      0.15    0.38537E+02     17.18     17.18      0.04
  -4   5   1   0.336601E+03   0.316003E+03   0.308295E+02 o    1    -0.644      2.86      2.96      0.14    0.38537E+02     18.35    -18.35     -0.03
  -3   5   1   0.435881E+03   0.589615E+03   0.578054E+02 o    1     2.802      3.91      3.36      0.20    0.38537E+02     20.88     20.88      0.03
  -2   5   1   0.315676E+03   0.377662E+03   0.423906E+02 o    1     1.504      3.13      2.86      0.18    0.38537E+02     17.77    -17.77     -0.02
  -1   5   1   0.173271E+03   0.235075E+03   0.346832E+02 o    1     1.900      2.47      2.12      0.18    0.38537E+02     13.16     13.16      0.01
   0   5   1   0.421472E+02   0.963423E+02   0.269758E+02 o    1     2.412      1.58      1.05      0.22    0.38537E+02      6.49     -6.49      0.00
   1   5   1   0.560264E+01   0.115611E+02   0.154148E+02 <    1     0.456      0.55      0.38      0.37    0.38537E+02      2.37      2.37     -0.01
   2   5   1   0.133200E+02   0.770738E+01   0.154148E+02 <    1    -0.315      0.45      0.59      0.45    0.38537E+02      3.65      3.65      0.01
   3   5   1   0.276080E+02   0.154148E+02   0.192685E+02 <    1    -0.541      0.63      0.85      0.40    0.38537E+02      5.25     -5.25     -0.02
   4   5   1   0.256721E+02   0.346832E+02   0.192685E+02 <    1     0.502      0.95      0.82      0.26    0.38537E+02      5.07      5.07      0.01
   5   5   1   0.179271E+01   0.770738E+01   0.192684E+02 <    1     0.414      0.45      0.22      0.56    0.38537E+02      1.34     -1.34      0.00
   6   5   1   0.422461E+01   0.000000E+00   0.154148E+02 <    1    -0.105      0.00      0.33      3.16    0.38537E+02      2.06     -2.06     -0.01
   7   5   1   0.957966E+02   0.462443E+02   0.269758E+02 <    1    -1.505      1.10      1.58      0.32    0.38537E+02      9.79      9.79      0.02
   8   5   1   0.144179E+03   0.235075E+03   0.423906E+02 o    1     2.390      2.47      1.93      0.22    0.38537E+02     12.01    -12.01     -0.03
   9   5   1   0.153987E+03   0.127172E+03   0.154148E+02 o    1    -1.634      1.82      2.00      0.11    0.38537E+02     12.41     12.41      0.04
  10   5   1   0.193442E+03   0.219660E+03   0.231221E+02 o    1     1.149      2.39      2.24      0.13    0.38537E+02     13.91    -13.91     -0.04
  11   5   1   0.161428E+03   0.123318E+03   0.192684E+02 o    1    -1.830      1.79      2.05      0.14    0.38537E+02     12.71     12.71      0.03
  12   5   1   0.141599E+03   0.158001E+03   0.231221E+02 o    1     0.722      2.02      1.92      0.15    0.38537E+02     11.90    -11.90     -0.03
  13   5   1   0.500436E+02   0.693664E+02   0.192685E+02 o    1     1.082      1.34      1.14      0.19    0.38537E+02      7.07      7.07      0.02
  14   5   1   0.264354E+02   0.385369E+01   0.192685E+02 <    1    -0.648      0.32      0.83      0.79    0.38537E+02      5.14     -5.14     -0.01
  15   5   1   0.336829E-01  -0.115611E+02   0.192685E+02 <    1    -0.008      0.00      0.03      3.54    0.38537E+02      0.18      0.18      0.00
  16   5   1   0.794195E+01   0.385369E+02   0.231221E+02 <    1     1.819      1.00      0.45      0.30    0.38537E+02      2.82      2.82      0.01
  17   5   1   0.234600E+02   0.154148E+02   0.269758E+02 <    1    -0.267      0.63      0.78      0.55    0.38537E+02      4.84     -4.84     -0.02
  18   5   1   0.457190E+02   0.107903E+03   0.385369E+02 o    1     1.952      1.67      1.09      0.30    0.38537E+02      6.76      6.76      0.03
  19   5   1   0.316128E+02   0.308295E+02   0.231221E+02 <    1    -0.034      0.89      0.91      0.34    0.38537E+02      5.62     -5.62     -0.03
  20   5   1   0.680466E+02   0.385369E+02   0.231221E+02 <    1    -1.095      1.00      1.33      0.30    0.38537E+02      8.25      8.25      0.03
  21   5   1   0.266494E+03   0.223514E+03   0.385369E+02 o    1    -1.059      2.41      2.63      0.21    0.38537E+02     16.32    -16.32     -0.04
  22   5   1   0.301666E+02  -0.154148E+02   0.269758E+02 <    1    -0.211      0.00      0.88      4.18    0.38537E+02      5.49      5.49      0.02
  23   5   1   0.866077E+02   0.500980E+02   0.308295E+02 <    1    -1.023      1.14      1.50      0.35    0.38537E+02      9.31     -9.31     -0.03
  24   5   1   0.301142E+02   0.770738E+01   0.308295E+02 <    1    -0.488      0.45      0.88      0.89    0.38537E+02      5.49      5.49      0.02
  25   5   1   0.420955E+02   0.154148E+02   0.308295E+02 <    1    -0.652      0.63      1.05      0.63    0.38537E+02      6.49     -6.49     -0.02
  26   5   1   0.635397E+01   0.308295E+02   0.346832E+02 <    1     0.971      0.89      0.41      0.50    0.38537E+02      2.52      2.52      0.01
  27   5   1   0.114245E+02  -0.539517E+02   0.308295E+02 <    1    -0.122      0.00      0.54      4.47    0.38537E+02      3.38     -3.38     -0.01
  28   5   1   0.500581E-01  -0.231221E+02   0.308295E+02 <    1    -0.008      0.00      0.04      4.47    0.38537E+02      0.22      0.22      0.00
  29   5   1   0.439665E+00   0.154148E+02   0.346832E+02 <    1     0.739      0.63      0.11      0.71    0.38537E+02      0.66     -0.66      0.01
  30   5   1   0.191371E+02   0.269758E+02   0.423906E+02 <    1     0.201      0.84      0.70      0.66    0.38537E+02      4.37     -4.37     -0.02
  31   5   1   0.199996E+02   0.423906E+02   0.423906E+02 <    1     0.626      1.05      0.72      0.52    0.38537E+02      4.47      4.47      0.02
  32   5   1   0.248874E+02   0.655127E+02   0.385369E+02 <    1     1.304      1.30      0.80      0.38    0.38537E+02      4.99     -4.99     -0.02
  33   5   1   0.362930E+02   0.231221E+02   0.385369E+02 <    1    -0.303      0.77      0.97      0.65    0.38537E+02      6.02      6.02      0.03
  34   5   1   0.115829E+02   0.655127E+02   0.346832E+02 <    1     2.188      1.30      0.55      0.35    0.38537E+02      3.40     -3.40     -0.02
  35   5   1   0.154697E+02   0.192685E+02   0.269758E+02 <    1     0.149      0.71      0.63      0.50    0.38537E+02      3.93      3.93      0.02
  36   5   1   0.281055E+01   0.192685E+02   0.269758E+02 <    1     0.883      0.71      0.27      0.50    0.38537E+02      1.68     -1.68     -0.02
  37   5   1   0.106347E+02   0.770738E+01   0.308295E+02 <    1    -0.087      0.45      0.53      0.89    0.38537E+02      3.26      3.26      0.01
  38   5   1   0.700509E+01  -0.154148E+02   0.308295E+02 <    1    -0.095      0.00      0.43      4.47    0.38537E+02      2.65     -2.65     -0.01
  39   5   1   0.689201E+02   0.770738E+01   0.308295E+02 <    1    -0.995      0.45      1.34      0.89    0.38537E+02      8.30      8.30      0.01
  40   5   1   0.672317E+02   0.231221E+02   0.308295E+02 <    1    -1.058      0.77      1.32      0.52    0.38537E+02      8.20     -8.20      0.00
  41   5   1   0.902201E+02  -0.115611E+02   0.308295E+02 <    1    -0.342      0.00      1.53      4.47    0.38537E+02      9.50     -9.50     -0.02
  42   5   1   0.824874E+01  -0.385369E+01   0.308295E+02 <    1    -0.103      0.00      0.46      4.47    0.38537E+02      2.87      2.87      0.02
  43   5   1   0.179006E+02  -0.500980E+02   0.308295E+02 <    1    -0.152      0.00      0.68      4.47    0.38537E+02      4.23      4.23     -0.01
  44   5   1   0.333793E+02   0.385369E+02   0.346832E+02 <    1     0.154      1.00      0.93      0.45    0.38537E+02      5.78      5.78      0.02
  45   5   1   0.165582E+02   0.192685E+02   0.346832E+02 <    1     0.081      0.71      0.66      0.64    0.38537E+02      4.07     -4.07     -0.02
  46   5   1   0.582332E+02  -0.154148E+02   0.385369E+02 <    1    -0.246      0.00      1.23      5.00    0.38537E+02      7.63      7.63      0.02
  47   5   1   0.249904E+02   0.346832E+02   0.423906E+02 <    1     0.247      0.95      0.81      0.58    0.38537E+02      5.00     -5.00     -0.01
  48   5   1   0.175251E+02  -0.115611E+02   0.385369E+02 <    1    -0.135      0.00      0.67      5.00    0.38537E+02      4.19      4.19      0.01
  49   5   1   0.968047E+00   0.770738E+01   0.423906E+02 <    1     0.235      0.45      0.16      1.23    0.38537E+02      0.98     -0.98     -0.01
 -44   6   1   0.141962E+02   0.000000E+00   0.346832E+02 <    1    -0.128      0.00      0.61      4.74    0.38537E+02      3.77     -3.77     -0.02
 -43   6   1   0.668164E+03   0.104050E+03   0.732201E+02 <    1    -4.358      1.64      4.16      0.58    0.38537E+02     25.85     25.85      0.05
 -42   6   1   0.218326E+03   0.847812E+02   0.385369E+02 o    1    -2.658      1.48      2.38      0.34    0.38537E+02     14.78     14.78      0.00
 -41   6   1   0.770250E+02   0.269758E+02   0.346832E+02 <    1    -1.073      0.84      1.41      0.54    0.38537E+02      8.78     -8.78      0.01
 -40   6   1   0.390991E+03   0.231221E+03   0.462443E+02 o    1    -2.989      2.45      3.19      0.25    0.38537E+02     19.77    -19.77     -0.05
 -39   6   1   0.786285E+02   0.115611E+03   0.616590E+02 <    1     0.657      1.73      1.43      0.46    0.38537E+02      8.87      8.87      0.04
 -38   6   1   0.245072E+03   0.312149E+03   0.732201E+02 o    1     0.968      2.85      2.52      0.34    0.38537E+02     15.65    -15.65     -0.05
 -37   6   1   0.464145E+02   0.732201E+02   0.308295E+02 o    1     0.967      1.38      1.10      0.29    0.38537E+02      6.81      6.81      0.04
 -36   6   1   0.599708E+02   0.500980E+02   0.269758E+02 <    1    -0.349      1.14      1.25      0.31    0.38537E+02      7.74     -7.74     -0.03
 -35   6   1   0.153945E+01   0.346832E+02   0.269758E+02 <    1     2.029      0.95      0.20      0.37    0.38537E+02      1.24      1.24      0.02
 -34   6   1   0.578659E+00   0.423906E+02   0.269758E+02 <    1     2.774      1.05      0.12      0.33    0.38537E+02      0.76     -0.76      0.00
 -33   6   1   0.301211E+02   0.693664E+02   0.423906E+02 <    1     1.116      1.34      0.88      0.41    0.38537E+02      5.49     -5.49     -0.01
 -32   6   1   0.313382E+02   0.346832E+02   0.308295E+02 <    1     0.111      0.95      0.90      0.42    0.38537E+02      5.60      5.60      0.03
 -31   6   1   0.652648E+02   0.539517E+02   0.346832E+02 <    1    -0.311      1.18      1.30      0.38    0.38537E+02      8.08     -8.08     -0.04
 -30   6   1   0.700588E+02   0.385369E+02   0.269758E+02 <    1    -0.995      1.00      1.35      0.35    0.38537E+02      8.37      8.37      0.05
 -29   6   1   0.784915E+02   0.500980E+02   0.308295E+02 <    1    -0.818      1.14      1.43      0.35    0.38537E+02      8.86     -8.86     -0.05
 -28   6   1   0.795619E+02   0.269758E+02   0.308295E+02 <    1    -1.255      0.84      1.44      0.48    0.38537E+02      8.92      8.92      0.05
 -27   6   1   0.349869E+02   0.693664E+02   0.308295E+02 o    1     1.303      1.34      0.95      0.30    0.38537E+02      5.91     -5.91     -0.04
 -26   6   1   0.523310E-01  -0.346832E+02   0.269758E+02 <    1    -0.009      0.00      0.04      4.18    0.38537E+02      0.23     -0.23      0.03
 -25   6   1   0.116567E+02   0.000000E+00   0.269758E+02 <    1    -0.131      0.00      0.55      4.18    0.38537E+02      3.41      3.41     -0.01
 -24   6   1   0.553501E+02   0.385369E+02   0.269758E+02 <    1    -0.567      1.00      1.20      0.35    0.38537E+02      7.44     -7.44      0.00
 -23   6   1   0.131474E-03  -0.192685E+02   0.269758E+02 <    1     0.000      0.00      0.00      4.18    0.38537E+02      0.01     -0.01      0.01
 -22   6   1   0.195182E+03   0.184977E+03   0.346832E+02 o    1    -0.289      2.19      2.25      0.21    0.38537E+02     13.97    -13.97     -0.03
 -21   6   1   0.863083E+02   0.231221E+02   0.269758E+02 <    1    -1.598      0.77      1.50      0.45    0.38537E+02      9.29      9.29      0.04
 -20   6   1   0.821208E+02   0.100196E+03   0.231221E+02 o    1     0.818      1.61      1.46      0.19    0.38537E+02      9.06      9.06     -0.02
 -19   6   1   0.159402E+01  -0.385369E+01   0.192685E+02 <    1    -0.058      0.00      0.20      3.54    0.38537E+02      1.26     -1.26      0.03
 -18   6   1   0.211890E+00   0.000000E+00   0.192685E+02 <    1    -0.021      0.00      0.07      3.54    0.38537E+02      0.46      0.46     -0.03
 -17   6   1   0.172365E+02   0.346832E+02   0.192685E+02 <    1     1.061      0.95      0.67      0.26    0.38537E+02      4.15      4.15      0.04
 -16   6   1   0.435502E+01   0.000000E+00   0.154148E+02 <    1    -0.106      0.00      0.34      3.16    0.38537E+02      2.09     -2.09     -0.03
 -15   6   1   0.743185E+01   0.115611E+02   0.115611E+02 <    1     0.396      0.55      0.44      0.27    0.38537E+02      2.73      2.73      0.03
 -14   6   1   0.639133E+00   0.192685E+02   0.154148E+02 <    1     2.044      0.71      0.13      0.28    0.38537E+02      0.80     -0.80     -0.02
 -13   6   1   0.353097E+01   0.000000E+00   0.192685E+02 <    1    -0.086      0.00      0.30      3.54    0.38537E+02      1.88      1.88      0.01
 -12   6   1   0.789672E+01  -0.770738E+01   0.192684E+02 <    1    -0.128      0.00      0.45      3.54    0.38537E+02      2.81     -2.81     -0.01
 -11   6   1   0.135009E+02   0.154148E+02   0.192685E+02 <    1     0.103      0.63      0.59      0.40    0.38537E+02      3.67      3.67      0.01
 -10   6   1   0.369147E+02   0.231221E+02   0.192685E+02 <    1    -0.632      0.77      0.98      0.32    0.38537E+02      6.08     -6.08      0.00
  -9   6   1   0.459424E+01  -0.385369E+01   0.154148E+02 <    1    -0.109      0.00      0.35      3.16    0.38537E+02      2.14      2.14     -0.01
  -8   6   1   0.985272E+01  -0.154148E+02   0.154148E+02 <    1    -0.160      0.00      0.51      3.16    0.38537E+02      3.14     -3.14      0.02
  -7   6   1   0.705921E+02   0.346832E+02   0.154148E+02 o    1    -1.918      0.95      1.35      0.21    0.38537E+02      8.40     -8.40     -0.04
  -6   6   1   0.345441E+02   0.346832E+02   0.154148E+02 o    1     0.009      0.95      0.95      0.21    0.38537E+02      5.88      5.88      0.04
  -5   6   1   0.346264E+03   0.358393E+03   0.308295E+02 o    1     0.387      3.05      3.00      0.13    0.38537E+02     18.61    -18.61     -0.06
  -4   6   1   0.925418E+00   0.269758E+02   0.154148E+02 <    1     2.850      0.84      0.15      0.24    0.38537E+02      0.96     -0.96      0.04
  -3   6   1   0.857257E+02   0.693664E+02   0.231221E+02 o    1    -0.669      1.34      1.49      0.22    0.38537E+02      9.26     -9.26     -0.05
  -2   6   1   0.235375E+04   0.467453E+04   0.416199E+03 o    1     6.365     11.01      7.82      0.50    0.38537E+02     48.52    -48.52     -0.02
  -1   6   1   0.262081E+01  -0.385369E+01   0.539517E+02 <    1    -0.044      0.00      0.26      5.92    0.38537E+02      1.62     -1.62     -0.03
   1   6   1   0.131899E+04   0.355310E+04   0.238929E+03 o    1    11.139      9.60      5.85      0.34    0.38537E+02     36.32     36.32      0.04
   2   6   1   0.529779E+03   0.481711E+03   0.462443E+02 o    1    -0.993      3.54      3.71      0.17    0.38537E+02     23.02    -23.02     -0.04
   3   6   1   0.603703E+03   0.755323E+03   0.578054E+02 o    1     2.680      4.43      3.96      0.18    0.38537E+02     24.57     24.57      0.06
   4   6   1   0.230890E+03   0.208099E+03   0.269758E+02 o    1    -0.813      2.32      2.45      0.15    0.38537E+02     15.20    -15.19     -0.06
   5   6   1   0.101562E+03   0.886349E+02   0.192685E+02 o    1    -0.645      1.52      1.62      0.17    0.38537E+02     10.08     10.08      0.06
   6   6   1   0.358808E+02   0.308295E+02   0.192685E+02 <    1    -0.252      0.89      0.96      0.28    0.38537E+02      5.99     -5.99     -0.06
   7   6   1   0.386731E+01   0.308295E+02   0.192685E+02 <    1     2.066      0.89      0.32      0.28    0.38537E+02      1.97      1.97      0.06
   8   6   1   0.688906E-02  -0.770738E+01   0.192684E+02 <    1    -0.004      0.00      0.01      3.54    0.38537E+02      0.08      0.07     -0.05
   9   6   1   0.118854E+02  -0.385369E+01   0.192685E+02 <    1    -0.157      0.00      0.56      3.54    0.38537E+02      3.45     -3.45      0.03
  10   6   1   0.344988E+02  -0.385369E+01   0.192685E+02 <    1    -0.268      0.00      0.95      3.54    0.38537E+02      5.87      5.87     -0.01
  11   6   1   0.978745E+02   0.693664E+02   0.231221E+02 o    1    -1.125      1.34      1.59      0.22    0.38537E+02      9.89     -9.89     -0.01
  12   6   1   0.161349E+03   0.123318E+03   0.192684E+02 o    1    -1.826      1.79      2.05      0.14    0.38537E+02     12.70     12.70      0.03
  13   6   1   0.203900E+03   0.886349E+02   0.192685E+02 o    1    -4.734      1.52      2.30      0.17    0.38537E+02     14.28    -14.28     -0.05
  14   6   1   0.254826E+03   0.262051E+03   0.231221E+02 o    1     0.307      2.61      2.57      0.12    0.38537E+02     15.96     15.96      0.06
  15   6   1   0.184138E+03   0.131025E+03   0.192684E+02 o    1    -2.500      1.84      2.19      0.14    0.38537E+02     13.57    -13.57     -0.07
  16   6   1   0.208913E+03   0.165709E+03   0.192685E+02 o    1    -2.082      2.07      2.33      0.12    0.38537E+02     14.45     14.45      0.07
  17   6   1   0.101354E+03   0.346832E+02   0.154148E+02 o    1    -3.189      0.95      1.62      0.21    0.38537E+02     10.07    -10.07     -0.06
  18   6   1   0.294923E+03   0.219660E+03   0.231221E+02 o    1    -2.963      2.39      2.77      0.13    0.38537E+02     17.17     17.17      0.07
  19   6   1   0.918775E+02   0.809275E+02   0.192685E+02 o    1    -0.548      1.45      1.54      0.17    0.38537E+02      9.59     -9.59     -0.06
  20   6   1   0.347892E+02   0.192685E+02   0.192685E+02 <    1    -0.687      0.71      0.95      0.35    0.38537E+02      5.90     -5.90      0.03
  21   6   1   0.482910E+03   0.412345E+03   0.385369E+02 o    1    -1.720      3.27      3.54      0.16    0.38537E+02     21.98    -21.98     -0.06
  22   6   1   0.170004E+03   0.111757E+03   0.269758E+02 o    1    -1.927      1.70      2.10      0.21    0.38537E+02     13.04     13.04      0.04
  23   6   1   0.169607E+01   0.770738E+01   0.192684E+02 <    1     0.425      0.45      0.21      0.56    0.38537E+02      1.30     -1.30     -0.01
  24   6   1   0.239952E+02   0.192685E+02   0.231221E+02 <    1    -0.193      0.71      0.79      0.42    0.38537E+02      4.90     -4.90      0.00
  25   6   1   0.108238E+03   0.655127E+02   0.269758E+02 o    1    -1.384      1.30      1.68      0.27    0.38537E+02     10.40     10.40      0.02
  26   6   1   0.697525E+02   0.616590E+02   0.269758E+02 o    1    -0.290      1.26      1.35      0.28    0.38537E+02      8.35     -8.35     -0.03
  27   6   1   0.623111E+02   0.385369E+01   0.269758E+02 <    1    -0.863      0.32      1.27      1.11    0.38537E+02      7.89      7.89      0.03
  28   6   1   0.221903E+02   0.000000E+00   0.269758E+02 <    1    -0.181      0.00      0.76      4.18    0.38537E+02      4.71     -4.71     -0.04
  29   6   1   0.466124E+02   0.346832E+02   0.308295E+02 <    1    -0.358      0.95      1.10      0.42    0.38537E+02      6.83      6.83      0.04
  30   6   1   0.875528E+01   0.154148E+02   0.269758E+02 <    1     0.282      0.63      0.48      0.55    0.38537E+02      2.96     -2.96     -0.04
  31   6   1   0.151220E+02  -0.192685E+02   0.308295E+02 <    1    -0.140      0.00      0.63      4.47    0.38537E+02      3.89      3.89      0.03
  32   6   1   0.529960E+01   0.231221E+02   0.346832E+02 <    1     0.695      0.77      0.37      0.58    0.38537E+02      2.30      2.30     -0.02
  33   6   1   0.990936E+01   0.500980E+02   0.346832E+02 <    1     1.603      1.14      0.51      0.39    0.38537E+02      3.15     -3.15      0.01
  34   6   1   0.670665E+02  -0.770738E+01   0.269758E+02 <    1    -0.315      0.00      1.32      4.18    0.38537E+02      8.19      8.19      0.00
  35   6   1   0.708075E+02   0.423906E+02   0.308295E+02 <    1    -0.804      1.05      1.36      0.38    0.38537E+02      8.41     -8.41     -0.01
  36   6   1   0.135129E+03   0.616590E+02   0.346832E+02 <    1    -1.707      1.26      1.87      0.36    0.38537E+02     11.62     11.62      0.03
  37   6   1   0.640653E+02   0.539517E+02   0.385369E+02 <    1    -0.251      1.18      1.29      0.42    0.38537E+02      8.00     -8.00     -0.03
  38   6   1   0.388105E+02  -0.231221E+02   0.308295E+02 <    1    -0.224      0.00      1.00      4.47    0.38537E+02      6.23      6.23      0.04
  39   6   1   0.297975E+01  -0.462443E+02   0.308295E+02 <    1    -0.062      0.00      0.28      4.47    0.38537E+02      1.73      1.73     -0.03
  40   6   1   0.109810E+03   0.385369E+01   0.346832E+02 <    1    -0.964      0.32      1.69      1.42    0.38537E+02     10.48    -10.48      0.02
  41   6   1   0.974838E+03   0.134879E+03   0.161855E+03 <    1    -2.814      1.87      5.03      1.12    0.38537E+02     31.22    -31.22     -0.07
  42   6   1   0.750922E+01   0.770738E+01   0.423906E+02 <    1     0.005      0.45      0.44      1.23    0.38537E+02      2.74      2.74      0.03
  43   6   1   0.153246E+03   0.346832E+02   0.462443E+02 <    1    -1.653      0.95      1.99      0.63    0.38537E+02     12.38     12.38      0.00
  44   6   1   0.276737E+01  -0.886349E+02   0.462443E+02 <    1    -0.049      0.00      0.27      5.48    0.38537E+02      1.66     -1.66      0.01
  45   6   1   0.155453E+02   0.385369E+01   0.578054E+02 <    1    -0.134      0.32      0.64      2.37    0.38537E+02      3.94      3.94      0.00
 -40   7   1   0.255403E+01  -0.385369E+01   0.462443E+02 <    1    -0.047      0.00      0.26      5.48    0.38537E+02      1.60     -1.60      0.00
 -39   7   1   0.334251E-01  -0.539517E+02   0.423906E+02 <    1    -0.006      0.00      0.03      5.24    0.38537E+02      0.18      0.18     -0.01
 -38   7   1   0.188909E+00  -0.385369E+02   0.308295E+02 <    1    -0.016      0.00      0.07      4.47    0.38537E+02      0.43     -0.43      0.02
 -37   7   1   0.319879E+00  -0.269758E+02   0.269758E+02 <    1    -0.022      0.00      0.09      4.18    0.38537E+02      0.57     -0.56     -0.03
 -36   7   1   0.693984E+01   0.192685E+02   0.269758E+02 <    1     0.571      0.71      0.42      0.50    0.38537E+02      2.63      2.63      0.04
 -35   7   1   0.267625E+02   0.192685E+02   0.269758E+02 <    1    -0.255      0.71      0.83      0.50    0.38537E+02      5.17     -5.17     -0.04
 -34   7   1   0.468117E+02   0.770738E+01   0.346832E+02 <    1    -0.651      0.45      1.10      1.01    0.38537E+02      6.84      6.84      0.05
 -33   7   1   0.656595E+02   0.192685E+02   0.269758E+02 <    1    -1.208      0.71      1.31      0.50    0.38537E+02      8.10     -8.10     -0.05
 -32   7   1   0.489914E+02   0.308295E+02   0.269758E+02 <    1    -0.595      0.89      1.13      0.39    0.38537E+02      7.00      7.00      0.04
 -31   7   1   0.410843E+02   0.346832E+02   0.269758E+02 <    1    -0.227      0.95      1.03      0.37    0.38537E+02      6.41     -6.41     -0.03
 -30   7   1   0.236681E+02   0.308295E+02   0.269758E+02 <    1     0.283      0.89      0.78      0.39    0.38537E+02      4.86      4.86      0.02
 -29   7   1   0.654344E+01   0.000000E+00   0.269758E+02 <    1    -0.099      0.00      0.41      4.18    0.38537E+02      2.56     -2.56     -0.01
 -28   7   1   0.156412E-01  -0.154148E+02   0.192685E+02 <    1    -0.006      0.00      0.02      3.54    0.38537E+02      0.13     -0.12     -0.01
 -27   7   1   0.284893E+01   0.770738E+01   0.192684E+02 <    1     0.314      0.45      0.27      0.56    0.38537E+02      1.69      1.69      0.02
 -26   7   1   0.223179E+02   0.231221E+02   0.192685E+02 <    1     0.042      0.77      0.76      0.32    0.38537E+02      4.72     -4.72     -0.04
 -25   7   1   0.268043E+02   0.308295E+02   0.192685E+02 <    1     0.216      0.89      0.83      0.28    0.38537E+02      5.18      5.18      0.05
 -24   7   1   0.269267E+02   0.578054E+02   0.192685E+02 o    1     1.902      1.22      0.84      0.20    0.38537E+02      5.19     -5.19     -0.05
 -23   7   1   0.594440E+01  -0.154148E+02   0.192685E+02 <    1    -0.111      0.00      0.39      3.54    0.38537E+02      2.44      2.44      0.05
 -22   7   1   0.615341E+01  -0.308295E+02   0.154148E+02 <    1    -0.126      0.00      0.40      3.16    0.38537E+02      2.48     -2.48     -0.04
 -21   7   1   0.281834E+02   0.154148E+02   0.154148E+02 <    1    -0.704      0.63      0.86      0.32    0.38537E+02      5.31      5.31      0.04
 -20   7   1   0.870207E+00   0.770738E+01   0.154148E+02 <    1     0.664      0.45      0.15      0.45    0.38537E+02      0.93      0.93     -0.03
 -19   7   1   0.103103E+02   0.385369E+01   0.154148E+02 <    1    -0.318      0.32      0.52      0.63    0.38537E+02      3.21     -3.21      0.02
 -18   7   1   0.162712E+00   0.770738E+01   0.231221E+02 <    1     0.570      0.45      0.06      0.67    0.38537E+02      0.40     -0.40     -0.01
 -17   7   1   0.462684E+00  -0.154148E+02   0.192685E+02 <    1    -0.031      0.00      0.11      3.54    0.38537E+02      0.68      0.68      0.00
 -16   7   1   0.164605E+02  -0.192685E+02   0.192685E+02 <    1    -0.185      0.00      0.65      3.54    0.38537E+02      4.06     -4.06      0.01
 -15   7   1   0.223043E+02   0.385369E+01   0.192685E+02 <    1    -0.562      0.32      0.76      0.79    0.38537E+02      4.72      4.72     -0.01
 -14   7   1   0.501578E+02   0.385369E+02   0.192685E+02 <    1    -0.563      1.00      1.14      0.25    0.38537E+02      7.08     -7.08      0.02
 -13   7   1   0.360431E+02   0.308295E+02   0.192685E+02 <    1    -0.260      0.89      0.97      0.28    0.38537E+02      6.00      6.00     -0.02
 -12   7   1   0.427120E+02   0.269758E+02   0.192685E+02 <    1    -0.723      0.84      1.05      0.30    0.38537E+02      6.54     -6.54      0.03
 -11   7   1   0.198799E+02   0.115611E+02   0.154148E+02 <    1    -0.467      0.55      0.72      0.37    0.38537E+02      4.46      4.46     -0.03
 -10   7   1   0.164291E+02   0.269758E+02   0.154148E+02 <    1     0.768      0.84      0.65      0.24    0.38537E+02      4.05     -4.05      0.04
  -9   7   1   0.113396E+00   0.000000E+00   0.115611E+02 <    1    -0.020      0.00      0.05      2.74    0.38537E+02      0.34      0.33     -0.04
   7   7   1   0.226944E+00  -0.154148E+02   0.115611E+02 <    1    -0.028      0.00      0.08      2.74    0.38537E+02      0.48     -0.48     -0.01
   8   7   1   0.161985E+02  -0.231221E+02   0.154148E+02 <    1    -0.205      0.00      0.65      3.16    0.38537E+02      4.02      4.02      0.03
   9   7   1   0.398978E+02   0.770738E+01   0.154148E+02 <    1    -1.275      0.45      1.02      0.45    0.38537E+02      6.32     -6.32     -0.05
  10   7   1   0.680738E+02   0.231221E+02   0.154148E+02 <    1    -2.147      0.77      1.33      0.26    0.38537E+02      8.25      8.25      0.06
  11   7   1   0.761192E+02   0.385369E+02   0.192685E+02 <    1    -1.620      1.00      1.41      0.25    0.38537E+02      8.72     -8.72     -0.07
  12   7   1   0.820702E+02   0.616590E+02   0.192684E+02 o    1    -0.982      1.26      1.46      0.20    0.38537E+02      9.06      9.06      0.07
  13   7   1   0.787567E+02   0.423906E+02   0.192685E+02 o    1    -1.596      1.05      1.43      0.24    0.38537E+02      8.87     -8.87     -0.07
  14   7   1   0.684519E+02   0.500980E+02   0.192685E+02 o    1    -0.877      1.14      1.33      0.22    0.38537E+02      8.27      8.27      0.06
  15   7   1   0.456661E+02   0.154148E+02   0.192685E+02 <    1    -1.154      0.63      1.09      0.40    0.38537E+02      6.76     -6.76     -0.05
  16   7   1   0.428274E+02   0.539517E+02   0.308295E+02 <    1     0.381      1.18      1.05      0.34    0.38537E+02      6.54      6.54      0.04
  17   7   1   0.298336E+02   0.115611E+02   0.308295E+02 <    1    -0.455      0.55      0.88      0.73    0.38537E+02      5.46     -5.46     -0.03
  18   7   1   0.138571E+02   0.192685E+02   0.115611E+02 <    1     0.506      0.71      0.60      0.21    0.38537E+02      3.72      3.72      0.01
  19   7   1   0.591129E+00   0.385369E+01   0.154148E+02 <    1     0.304      0.32      0.12      0.63    0.38537E+02      0.77      0.77      0.00
  20   7   1   0.425359E+02   0.770738E+01   0.154148E+02 <    1    -1.349      0.45      1.05      0.45    0.38537E+02      6.52      6.52      0.00
  21   7   1   0.402510E+01   0.770738E+01   0.115611E+02 <    1     0.370      0.45      0.32      0.34    0.38537E+02      2.01     -2.01      0.02
  22   7   1   0.553159E+01   0.000000E+00   0.154148E+02 <    1    -0.120      0.00      0.38      3.16    0.38537E+02      2.35     -2.35     -0.03
  23   7   1   0.689836E+01   0.385369E+01   0.154148E+02 <    1    -0.169      0.32      0.42      0.63    0.38537E+02      2.63      2.63      0.04
  24   7   1   0.474433E+01  -0.115611E+02   0.154148E+02 <    1    -0.111      0.00      0.35      3.16    0.38537E+02      2.18     -2.18     -0.04
  25   7   1   0.928826E+00   0.000000E+00   0.154148E+02 <    1    -0.049      0.00      0.16      3.16    0.38537E+02      0.96      0.96      0.04
  26   7   1   0.509363E+01   0.154148E+02   0.192685E+02 <    1     0.680      0.63      0.36      0.40    0.38537E+02      2.26     -2.26     -0.04
  27   7   1   0.135083E+02   0.192685E+02   0.192685E+02 <    1     0.325      0.71      0.59      0.35    0.38537E+02      3.68      3.68      0.04
  28   7   1   0.112713E+02   0.770738E+01   0.192684E+02 <    1    -0.167      0.45      0.54      0.56    0.38537E+02      3.36     -3.36     -0.03
  29   7   1   0.141463E+02   0.770738E+01   0.192684E+02 <    1    -0.284      0.45      0.61      0.56    0.38537E+02      3.76      3.76      0.02
  30   7   1   0.132872E+02   0.231221E+02   0.231221E+02 <    1     0.484      0.77      0.59      0.39    0.38537E+02      3.65     -3.65     -0.01
  31   7   1   0.733001E+01   0.269758E+02   0.269758E+02 <    1     0.957      0.84      0.44      0.42    0.38537E+02      2.71      2.71      0.00
  32   7   1   0.874138E+01   0.269758E+02   0.269758E+02 <    1     0.861      0.84      0.48      0.42    0.38537E+02      2.96     -2.96      0.01
  33   7   1   0.858097E+01  -0.770738E+01   0.269758E+02 <    1    -0.113      0.00      0.47      4.18    0.38537E+02      2.93      2.93     -0.01
  34   7   1   0.299363E+01   0.308295E+02   0.269758E+02 <    1     1.573      0.89      0.28      0.39    0.38537E+02      1.73     -1.73      0.02
  35   7   1   0.170657E+01  -0.231221E+02   0.269758E+02 <    1    -0.050      0.00      0.21      4.18    0.38537E+02      1.31      1.31     -0.02
  36   7   1   0.563299E+00   0.308295E+02   0.269758E+02 <    1     1.976      0.89      0.12      0.39    0.38537E+02      0.75      0.75      0.03
  37   7   1   0.801822E+01  -0.308295E+02   0.385369E+02 <    1    -0.091      0.00      0.46      5.00    0.38537E+02      2.83     -2.83     -0.03
  39   7   1   0.104681E+02   0.192685E+02   0.423906E+02 <    1     0.239      0.71      0.52      0.78    0.38537E+02      3.24     -3.24     -0.02
  16   8   1   0.259019E+02  -0.269758E+02   0.192685E+02 <    1    -0.232      0.00      0.82      3.54    0.38537E+02      5.09     -5.09     -0.05
  17   8   1   0.971118E+02   0.770738E+01   0.269758E+02 <    1    -1.457      0.45      1.59      0.78    0.38537E+02      9.85      9.85      0.06
  18   8   1   0.916121E+02   0.231221E+02   0.269758E+02 <    1    -1.698      0.77      1.54      0.45    0.38537E+02      9.57     -9.57     -0.06
  20   8   1   0.182572E+02   0.154148E+02   0.269758E+02 <    1    -0.101      0.63      0.69      0.55    0.38537E+02      4.27      4.27     -0.04
  21   8   1   0.197708E+02   0.385369E+01   0.308295E+02 <    1    -0.316      0.32      0.72      1.26    0.38537E+02      4.45     -4.45      0.03
  22   8   1   0.452922E+03   0.231221E+02   0.346832E+02 <    1    -4.567      0.77      3.43      0.58    0.38537E+02     21.28    -21.28     -0.06
 -53   0   2   0.107678E+02   0.154148E+02   0.100196E+03 <    1     0.051      0.63      0.53      2.06    0.38537E+02      3.28     -3.28     -0.01
 -52   0   2   0.139241E+02  -0.423906E+02   0.115611E+03 <    1    -0.069      0.00      0.60      8.66    0.38537E+02      3.73      3.73      0.02
 -51   0   2   0.847012E+00  -0.423906E+02   0.111757E+03 <    1    -0.017      0.00      0.15      8.51    0.38537E+02      0.92     -0.92     -0.02
 -50   0   2   0.374067E+02  -0.616590E+02   0.886349E+02 <    1    -0.130      0.00      0.99      7.58    0.38537E+02      6.12      6.12      0.04
 -49   0   2   0.706876E+00  -0.115611E+03   0.111757E+03 <    1    -0.016      0.00      0.14      8.51    0.38537E+02      0.84     -0.84     -0.04
 -48   0   2   0.345979E+02   0.154148E+03   0.115611E+03 <    1     1.403      2.00      0.95      0.75    0.38537E+02      5.88      5.88      0.04
 -47   0   2   0.507872E+00   0.385369E+02   0.693664E+02 <    1     0.983      1.00      0.11      0.90    0.38537E+02      0.71      0.71     -0.04
 -46   0   2   0.516440E+02   0.107903E+03   0.732201E+02 <    1     0.908      1.67      1.16      0.57    0.38537E+02      7.19      7.19      0.04
 -45   0   2   0.182995E+02   0.346832E+02   0.578054E+02 <    1     0.328      0.95      0.69      0.79    0.38537E+02      4.28     -4.28     -0.04
 -44   0   2   0.810517E+03   0.743762E+03   0.924886E+02 o    1    -0.697      4.39      4.59      0.28    0.38537E+02     28.47     28.47      0.06
 -42   0   2   0.551095E+04   0.659366E+04   0.443174E+03 o    1     2.447     13.08     11.96      0.46    0.38537E+02     74.24    -74.24     -0.07
 -40   0   2   0.398060E+02  -0.231221E+02   0.423906E+02 <    1    -0.194      0.00      1.02      5.24    0.38537E+02      6.31     -6.31     -0.02
 -39   0   2   0.143406E+03   0.177270E+03   0.462443E+02 o    1     0.769      2.14      1.93      0.28    0.38537E+02     11.98     11.98      0.03
 -38   0   2   0.510989E+02   0.308295E+02   0.385369E+02 <    1    -0.460      0.89      1.15      0.56    0.38537E+02      7.15      7.15     -0.02
 -37   0   2   0.413982E+02  -0.231221E+02   0.423906E+02 <    1    -0.198      0.00      1.04      5.24    0.38537E+02      6.43      6.43      0.05
 -36   0   2   0.664283E+02   0.115611E+03   0.423906E+02 o    1     1.318      1.73      1.31      0.32    0.38537E+02      8.15      8.15     -0.04
 -35   0   2   0.136183E+02  -0.385369E+01   0.346832E+02 <    1    -0.125      0.00      0.59      4.74    0.38537E+02      3.69      3.69      0.06
 -34   0   2   0.570165E+02   0.770738E+02   0.423906E+02 <    1     0.508      1.41      1.22      0.39    0.38537E+02      7.55      7.55     -0.06
 -33   0   2   0.288933E+02   0.578054E+02   0.346832E+02 <    1     0.976      1.22      0.87      0.37    0.38537E+02      5.38      5.37      0.07
 -32   0   2   0.240808E+02   0.655127E+02   0.385369E+02 <    1     1.338      1.30      0.79      0.38    0.38537E+02      4.91      4.91     -0.05
 -23   0   2   0.150516E+04   0.113298E+04   0.169562E+03 o    1    -2.021      5.42      6.25      0.41    0.38537E+02     38.80    -38.80     -0.21
 -22   0   2   0.111459E+06   0.117345E+06   0.100851E+05 o    1     0.576     55.18     53.78      2.43    0.38537E+02    333.85    333.85      0.33
 -21   0   2   0.103555E+05   0.726421E+04   0.670542E+03 o    1    -4.107     13.73     16.39      0.65    0.38537E+02    101.76   -101.76     -0.21
 -20   0   2   0.171279E+04   0.135265E+04   0.177270E+03 o    1    -1.890      5.92      6.67      0.39    0.38537E+02     41.39    -41.39      0.11
 -19   0   2   0.962919E+03   0.554931E+03   0.115611E+03 o    1    -3.032      3.79      5.00      0.40    0.38537E+02     31.03    -31.03     -0.09
 -18   0   2   0.308440E+04   0.261666E+04   0.273612E+03 o    1    -1.610      8.24      8.95      0.44    0.38537E+02     55.54    -55.54      0.01
 -17   0   2   0.539476E+03   0.635859E+03   0.115611E+03 o    1     0.863      4.06      3.74      0.37    0.38537E+02     23.23     23.23      0.03
 -16   0   2   0.726084E+04   0.691737E+04   0.635859E+03 o    1    -0.521     13.40     13.73      0.63    0.38537E+02     85.21    -85.21     -0.10
 -15   0   2   0.326938E+04   0.326408E+04   0.323710E+03 o    1    -0.016      9.20      9.21      0.47    0.38537E+02     57.18     57.18      0.14
 -14   0   2   0.876244E+04   0.812743E+04   0.728347E+03 o    1    -0.835     14.52     15.08      0.67    0.38537E+02     93.61    -93.61     -0.18
 -13   0   2   0.399167E+04   0.347988E+04   0.331417E+03 o    1    -1.459      9.50     10.18      0.46    0.38537E+02     63.18     63.18      0.19
 -12   0   2   0.586390E+04   0.409647E+04   0.381515E+03 o    1    -4.124     10.31     12.34      0.49    0.38537E+02     76.58    -76.58     -0.20
 -11   0   2   0.252251E+04   0.203089E+04   0.204246E+03 o    1    -2.233      7.26      8.09      0.37    0.38537E+02     50.22     50.22      0.18
 -10   0   2   0.230469E+04   0.162626E+04   0.173416E+03 o    1    -3.511      6.50      7.73      0.35    0.38537E+02     48.01    -48.01     -0.16
  -9   0   2   0.835962E+03   0.658981E+03   0.963423E+02 o    1    -1.712      4.14      4.66      0.31    0.38537E+02     28.91     28.91      0.13
  -8   0   2   0.119372E+02   0.231221E+02   0.385369E+02 <    1     0.338      0.77      0.56      0.65    0.38537E+02      3.46     -3.45     -0.09
  -7   0   2   0.104968E+03  -0.539517E+02   0.346832E+02 <    1    -0.348      0.00      1.65      4.74    0.38537E+02     10.25     10.25      0.06
  -6   0   2   0.254561E+04   0.273997E+04   0.258197E+03 o    1     0.750      8.43      8.13      0.41    0.38537E+02     50.45     50.45      0.00
  -5   0   2   0.209703E+03   0.292880E+03   0.539517E+02 o    1     1.660      2.76      2.33      0.26    0.38537E+02     14.48    -14.48     -0.03
  -4   0   2   0.210875E+05   0.220161E+05   0.190372E+04 o    1     0.480     23.90     23.39      1.06    0.38537E+02    145.22    145.22      0.11
  -3   0   2   0.254361E+04   0.346832E+04   0.319856E+03 o    1     3.044      9.49      8.12      0.45    0.38537E+02     50.43    -50.43     -0.11
  -2   0   2   0.212787E+06   0.203475E+06   0.174302E+05 o    1    -0.514     72.66     74.31      3.20    0.38537E+02    461.29    461.29      0.30
  -1   0   2   0.187951E+05   0.169331E+05   0.147211E+04 o    1    -1.200     20.96     22.08      0.93    0.38537E+02    137.10    137.10     -0.09
   0   0   2   0.124599E+06   0.118308E+06   0.101468E+05 o    1    -0.596     55.41     56.86      2.44    0.38537E+02    352.99   -352.99      0.02
   1   0   2   0.122574E+05   0.943769E+04   0.832397E+03 o    1    -3.088     15.65     17.83      0.71    0.38537E+02    110.71   -110.71     -0.21
   2   0   2   0.144106E+04   0.141045E+04   0.150294E+03 o    1    -0.199      6.05      6.12      0.33    0.38537E+02     37.96    -37.96      0.15
   3   0   2   0.106333E+05   0.103703E+05   0.913325E+03 o    1    -0.279     16.40     16.61      0.74    0.38537E+02    103.12   -103.12     -0.19
   4   0   2   0.111396E+03   0.115611E+03   0.423906E+02 o    1     0.100      1.73      1.70      0.32    0.38537E+02     10.55     10.55      0.13
   5   0   2   0.630088E+04   0.596166E+04   0.535663E+03 o    1    -0.610     12.44     12.79      0.57    0.38537E+02     79.38    -79.38     -0.12
   6   0   2   0.191849E+02  -0.154148E+02   0.423906E+02 <    1    -0.135      0.00      0.71      5.24    0.38537E+02      4.38      4.38      0.04
   7   0   2   0.139454E+04   0.106747E+04   0.127172E+03 o    1    -2.367      5.26      6.02      0.32    0.38537E+02     37.34    -37.34     -0.01
   8   0   2   0.933399E+03   0.851666E+03   0.107903E+03 o    1    -0.731      4.70      4.92      0.30    0.38537E+02     30.55    -30.55     -0.06
   9   0   2   0.340095E+02   0.770738E+01   0.423906E+02 <    1    -0.400      0.45      0.94      1.23    0.38537E+02      5.83      5.83      0.10
  10   0   2   0.389261E+04   0.280934E+04   0.269758E+03 o    1    -3.612      8.54     10.05      0.42    0.38537E+02     62.39    -62.39     -0.15
  11   0   2   0.140963E+04   0.131025E+04   0.146440E+03 o    1    -0.656      5.83      6.05      0.33    0.38537E+02     37.55     37.54      0.17
  12   0   2   0.704173E+04   0.662449E+04   0.597322E+03 o    1    -0.672     13.11     13.52      0.61    0.38537E+02     83.92    -83.91     -0.20
  13   0   2   0.198270E+04   0.158001E+04   0.169562E+03 o    1    -2.202      6.40      7.17      0.35    0.38537E+02     44.53     44.53      0.18
  14   0   2   0.715552E+04   0.648961E+04   0.589615E+03 o    1    -1.076     12.98     13.63      0.60    0.38537E+02     84.59    -84.59     -0.18
  15   0   2   0.862688E+03   0.589615E+03   0.886349E+02 o    1    -2.764      3.91      4.73      0.30    0.38537E+02     29.37     29.37      0.14
  16   0   2   0.602953E+04   0.571117E+04   0.524102E+03 o    1    -0.585     12.17     12.51      0.57    0.38537E+02     77.65    -77.65     -0.13
  17   0   2   0.259678E+03   0.254344E+03   0.616590E+02 o    1    -0.086      2.57      2.60      0.31    0.38537E+02     16.11    -16.11      0.05
  18   0   2   0.441666E+04   0.452038E+04   0.423906E+03 o    1     0.241     10.83     10.71      0.52    0.38537E+02     66.46    -66.46     -0.05
  19   0   2   0.317543E+05   0.314769E+05   0.273227E+04 o    1    -0.099     28.58     28.71      1.27    0.38537E+02    178.20   -178.20     -0.09
  20   0   2   0.385520E+05   0.428530E+05   0.370725E+04 o    1     1.160     33.35     31.63      1.48    0.38537E+02    196.35    196.35      0.13
  21   0   2   0.124512E+05   0.123318E+05   0.109830E+04 o    1    -0.106     17.89     17.97      0.82    0.38537E+02    111.59    111.59     -0.02
  22   0   2   0.322162E+03   0.423906E+03   0.770738E+02 o    1     1.402      3.32      2.89      0.30    0.38537E+02     17.95     17.95      0.10
  23   0   2   0.123578E+03   0.115611E+03   0.578054E+02 <    1    -0.135      1.73      1.79      0.43    0.38537E+02     11.12     11.12     -0.11
  24   0   2   0.661940E+03   0.712933E+03   0.111757E+03 o    1     0.461      4.30      4.14      0.34    0.38537E+02     25.73     25.73      0.14
  25   0   2   0.411725E+03   0.396930E+03   0.886349E+02 o    1    -0.165      3.21      3.27      0.36    0.38537E+02     20.29    -20.29     -0.14
  26   0   2   0.105223E+04   0.121391E+04   0.158001E+03 o    1     1.048      5.61      5.23      0.37    0.38537E+02     32.44     32.44      0.15
  27   0   2   0.103463E+04   0.105976E+04   0.150294E+03 o    1     0.167      5.24      5.18      0.38    0.38537E+02     32.17    -32.17     -0.14
  28   0   2   0.908712E+03   0.105976E+04   0.146440E+03 o    1     1.060      5.24      4.86      0.37    0.38537E+02     30.14     30.14      0.12
  29   0   2   0.853348E+03   0.790007E+03   0.127172E+03 o    1    -0.485      4.53      4.71      0.37    0.38537E+02     29.21    -29.21     -0.10
  31   0   2   0.127414E+03   0.131025E+03   0.578054E+02 o    1     0.063      1.84      1.82      0.41    0.38537E+02     11.29    -11.29     -0.02
  32   0   2   0.113112E+03   0.196538E+03   0.693664E+02 o    1     1.366      2.26      1.71      0.40    0.38537E+02     10.64    -10.64     -0.03
  33   0   2   0.620457E+02   0.173416E+03   0.732201E+02 o    1     1.901      2.12      1.27      0.45    0.38537E+02      7.88      7.88      0.06
  34   0   2   0.895082E+03   0.967276E+03   0.150294E+03 o    1     0.486      5.01      4.82      0.39    0.38537E+02     29.92    -29.92     -0.10
  35   0   2   0.311136E+03   0.504833E+03   0.111757E+03 o    1     1.934      3.62      2.84      0.40    0.38537E+02     17.64     17.64      0.11
  36   0   2   0.141547E+04   0.211953E+04   0.258197E+03 o    1     2.961      7.42      6.06      0.46    0.38537E+02     37.62    -37.62     -0.14
  37   0   2   0.193666E+03   0.450882E+03   0.107903E+03 o    1     2.870      3.42      2.24      0.41    0.38537E+02     13.92     13.92      0.12
  38   0   2   0.987909E+03   0.116381E+04   0.177270E+03 o    1     1.024      5.50      5.06      0.42    0.38537E+02     31.43    -31.43     -0.13
  39   0   2   0.253349E+03   0.100196E+03   0.770738E+02 <    1    -1.534      1.61      2.56      0.62    0.38537E+02     15.92    -15.92      0.07
  40   0   2   0.182904E+02   0.308295E+02   0.693664E+02 <    1     0.204      0.89      0.69      1.01    0.38537E+02      4.28      4.28     -0.06
  41   0   2   0.107393E+05   0.144398E+05   0.131796E+04 o    1     2.945     19.36     16.69      0.90    0.38537E+02    103.63    103.63      0.16
  42   0   2   0.163891E+02   0.423906E+02   0.693664E+02 <    1     0.462      1.05      0.65      0.86    0.38537E+02      4.05     -4.05     -0.03
  43   0   2   0.310460E-03  -0.131025E+03   0.732201E+02 <    1     0.000      0.00      0.00      6.89    0.38537E+02      0.02     -0.02      0.00
  44   0   2   0.457127E+02   0.181123E+03   0.886349E+02 o    1     2.032      2.17      1.09      0.53    0.38537E+02      6.76      6.76      0.02
  45   0   2   0.682114E+02  -0.192685E+02   0.809275E+02 <    1    -0.184      0.00      1.33      7.25    0.38537E+02      8.26     -8.26     -0.04
  46   0   2   0.869144E+02   0.886349E+02   0.847812E+02 <    1     0.020      1.52      1.50      0.73    0.38537E+02      9.32      9.32      0.05
  47   0   2   0.422123E+02   0.500980E+02   0.693664E+02 <    1     0.119      1.14      1.05      0.79    0.38537E+02      6.50     -6.50     -0.04
  48   0   2   0.182625E+02  -0.115611E+02   0.770738E+02 <    1    -0.097      0.00      0.69      7.07    0.38537E+02      4.27      4.27      0.04
  49   0   2   0.162988E+02  -0.809275E+02   0.693664E+02 <    1    -0.097      0.00      0.65      6.71    0.38537E+02      4.04      4.04     -0.02
  50   0   2   0.266483E+02  -0.462443E+02   0.693664E+02 <    1    -0.124      0.00      0.83      6.71    0.38537E+02      5.16     -5.16      0.02
  51   0   2   0.426857E+02   0.138733E+03   0.963423E+02 <    1     1.282      1.90      1.05      0.66    0.38537E+02      6.53      6.53     -0.01
 -53   1   2   0.126440E+02  -0.138733E+03   0.100196E+03 <    1    -0.071      0.00      0.57      8.06    0.38537E+02      3.56     -3.56     -0.04
 -52   1   2   0.118677E+02   0.192685E+02   0.578054E+02 <    1     0.143      0.71      0.55      1.06    0.38537E+02      3.44      3.44      0.04
 -51   1   2   0.692174E+00   0.308295E+02   0.500980E+02 <    1     1.046      0.89      0.13      0.73    0.38537E+02      0.83     -0.83     -0.03
 -50   1   2   0.575327E+01  -0.539517E+02   0.539517E+02 <    1    -0.065      0.00      0.39      5.92    0.38537E+02      2.40      2.40      0.03
 -49   1   2   0.350426E+01  -0.539517E+02   0.578054E+02 <    1    -0.049      0.00      0.30      6.12    0.38537E+02      1.87      1.87     -0.01
 -48   1   2   0.755773E-01  -0.192685E+02   0.539517E+02 <    1    -0.007      0.00      0.04      5.92    0.38537E+02      0.27      0.27      0.01
 -47   1   2   0.264767E+01  -0.154148E+02   0.539517E+02 <    1    -0.044      0.00      0.26      5.92    0.38537E+02      1.63      1.63      0.00
 -46   1   2   0.487518E+02   0.423906E+02   0.539517E+02 <    1    -0.114      1.05      1.12      0.67    0.38537E+02      6.98      6.98      0.00
 -45   1   2   0.162720E+02   0.346832E+02   0.539517E+02 <    1     0.405      0.95      0.65      0.74    0.38537E+02      4.03     -4.03      0.01
 -44   1   2   0.185878E+03   0.250490E+03   0.693664E+02 o    1     0.998      2.55      2.20      0.35    0.38537E+02     13.63     13.63      0.00
 -43   1   2   0.531129E+03   0.312149E+03   0.127172E+03 o    1    -1.493      2.85      3.71      0.58    0.38537E+02     23.05    -23.05      0.00
 -42   1   2   0.350287E+03   0.431613E+03   0.693664E+02 o    1     1.224      3.35      3.01      0.27    0.38537E+02     18.72    -18.72     -0.05
 -41   1   2   0.823035E+00   0.423906E+02   0.578054E+02 <    1     1.262      1.05      0.15      0.72    0.38537E+02      0.91      0.91      0.03
 -40   1   2   0.109649E+01  -0.385369E+02   0.539517E+02 <    1    -0.029      0.00      0.17      5.92    0.38537E+02      1.05     -1.05     -0.03
 -39   1   2   0.398085E+00  -0.385369E+01   0.539517E+02 <    1    -0.017      0.00      0.10      5.92    0.38537E+02      0.63     -0.63      0.03
 -38   1   2   0.130416E+02   0.423906E+02   0.578054E+02 <    1     0.653      1.05      0.58      0.72    0.38537E+02      3.61     -3.61     -0.04
 -37   1   2   0.204213E+01  -0.578054E+02   0.539517E+02 <    1    -0.039      0.00      0.23      5.92    0.38537E+02      1.43      1.43      0.03
 -36   1   2   0.668437E+02   0.963423E+02   0.539517E+02 <    1     0.596      1.58      1.32      0.44    0.38537E+02      8.18     -8.18     -0.03
 -35   1   2   0.828988E+01  -0.500980E+02   0.500980E+02 <    1    -0.081      0.00      0.46      5.70    0.38537E+02      2.88      2.88      0.01
 -34   1   2   0.459102E+02   0.385369E+02   0.539517E+02 <    1    -0.131      1.00      1.09      0.70    0.38537E+02      6.78     -6.78      0.00
 -33   1   2   0.150883E+02   0.308295E+02   0.500980E+02 <    1     0.370      0.89      0.63      0.73    0.38537E+02      3.88     -3.88     -0.03
 -32   1   2   0.552440E+01  -0.115611E+02   0.500980E+02 <    1    -0.066      0.00      0.38      5.70    0.38537E+02      2.35      2.35      0.05
 -31   1   2   0.321311E+03   0.150294E+03   0.616590E+02 o    1    -2.250      1.97      2.89      0.41    0.38537E+02     17.93    -17.92     -0.08
 -30   1   2   0.313571E+03   0.331417E+03   0.500980E+02 o    1     0.358      2.93      2.85      0.22    0.38537E+02     17.71     17.71      0.10
 -29   1   2   0.972791E+03   0.755323E+03   0.732201E+02 o    1    -2.725      4.43      5.02      0.22    0.38537E+02     31.19    -31.19     -0.12
 -28   1   2   0.979256E+03   0.994252E+03   0.847812E+02 o    1     0.173      5.08      5.04      0.22    0.38537E+02     31.29     31.29      0.13
 -27   1   2   0.134811E+04   0.100196E+04   0.809275E+02 o    1    -3.844      5.10      5.91      0.21    0.38537E+02     36.72    -36.72     -0.13
 -26   1   2   0.995293E+03   0.959569E+03   0.770738E+02 o    1    -0.446      4.99      5.08      0.21    0.38537E+02     31.55     31.55      0.12
 -25   1   2   0.798435E+03   0.632005E+03   0.578054E+02 o    1    -2.648      4.05      4.55      0.19    0.38537E+02     28.26    -28.26     -0.10
 -24   1   2   0.501502E+03   0.427760E+03   0.462443E+02 o    1    -1.506      3.33      3.61      0.18    0.38537E+02     22.39     22.39      0.06
 -23   1   2   0.450234E+02   0.192685E+02   0.308295E+02 <    1    -0.661      0.71      1.08      0.57    0.38537E+02      6.71     -6.71     -0.02
 -22   1   2   0.916334E+03   0.385369E+03   0.809275E+02 o    1    -5.139      3.16      4.88      0.33    0.38537E+02     30.27     30.27     -0.01
 -21   1   2   0.446135E+02   0.770738E+01   0.423906E+02 <    1    -0.511      0.45      1.08      1.23    0.38537E+02      6.68      6.68      0.06
 -20   1   2   0.118126E+04   0.119850E+04   0.616590E+02 o    1     0.262      5.58      5.54      0.15    0.38537E+02     34.37    -34.37     -0.11
 -19   1   2   0.179696E+04   0.164938E+04   0.770738E+02 o    1    -1.723      6.54      6.83      0.17    0.38537E+02     42.39     42.39      0.14
 -18   1   2   0.251294E+04   0.248948E+04   0.104050E+03 o    1    -0.203      8.04      8.08      0.19    0.38537E+02     50.13    -50.13     -0.16
 -17   1   2   0.370426E+04   0.336042E+04   0.134879E+03 o    1    -2.226      9.34      9.80      0.21    0.38537E+02     60.86     60.86      0.17
 -16   1   2   0.294449E+04   0.280549E+04   0.115611E+03 o    1    -1.069      8.53      8.74      0.20    0.38537E+02     54.26    -54.26     -0.16
 -15   1   2   0.394266E+04   0.389223E+04   0.150294E+03 o    1    -0.297     10.05     10.11      0.22    0.38537E+02     62.79     62.79      0.15
 -14   1   2   0.225384E+04   0.207714E+04   0.963423E+02 o    1    -1.650      7.34      7.65      0.19    0.38537E+02     47.47    -47.47     -0.13
 -13   1   2   0.342056E+04   0.309451E+04   0.150294E+03 o    1    -1.956      8.96      9.42      0.24    0.38537E+02     58.49     58.49      0.10
 -12   1   2   0.152601E+04   0.129099E+04   0.655127E+02 o    1    -3.198      5.79      6.29      0.16    0.38537E+02     39.06    -39.06     -0.07
 -11   1   2   0.285845E+04   0.251646E+04   0.123318E+03 o    1    -2.486      8.08      8.61      0.21    0.38537E+02     53.46     53.46      0.04
 -10   1   2   0.800699E+03   0.782299E+03   0.539517E+02 o    1    -0.326      4.51      4.56      0.16    0.38537E+02     28.30    -28.30      0.00
  -9   1   2   0.227518E+04   0.217348E+04   0.107903E+03 o    1    -0.864      7.51      7.68      0.20    0.38537E+02     47.70     47.70     -0.02
  -8   1   2   0.322237E+03   0.350686E+03   0.308295E+02 o    1     0.919      3.02      2.89      0.14    0.38537E+02     17.95    -17.95      0.05
  -7   1   2   0.142497E+04   0.118694E+04   0.655127E+02 o    1    -3.260      5.55      6.08      0.16    0.38537E+02     37.75     37.75     -0.06
  -6   1   2   0.265770E+01   0.770738E+01   0.192684E+02 <    1     0.330      0.45      0.26      0.56    0.38537E+02      1.63     -1.63      0.09
  -5   1   2   0.369740E+03   0.358393E+03   0.308295E+02 o    1    -0.356      3.05      3.10      0.13    0.38537E+02     19.23     19.23     -0.09
  -4   1   2   0.440929E+03   0.431613E+03   0.346832E+02 o    1    -0.259      3.35      3.38      0.14    0.38537E+02     21.00     21.00      0.11
  -3   1   2   0.286877E+02   0.539517E+02   0.192685E+02 o    1     1.514      1.18      0.86      0.21    0.38537E+02      5.36     -5.36     -0.10
  -2   1   2   0.216185E+04   0.204631E+04   0.100196E+03 o    1    -1.053      7.29      7.49      0.19    0.38537E+02     46.50     46.50      0.11
  -1   1   2   0.106195E+04   0.111757E+04   0.616590E+02 o    1     0.859      5.39      5.25      0.16    0.38537E+02     32.59    -32.59     -0.09
   0   1   2   0.411160E+04   0.382671E+04   0.177270E+03 o    1    -1.449      9.96     10.33      0.25    0.38537E+02     64.12     64.12      0.08
   1   1   2   0.142850E+04   0.137962E+04   0.732201E+02 o    1    -0.619      5.98      6.09      0.17    0.38537E+02     37.80    -37.80     -0.04
   2   1   2   0.246490E+04   0.258968E+04   0.123318E+03 o    1     0.944      8.20      8.00      0.21    0.38537E+02     49.65     49.65      0.02
   3   1   2   0.312339E+03   0.373808E+03   0.308295E+02 o    1     2.025      3.11      2.85      0.13    0.38537E+02     17.67    -17.67      0.02
   4   1   2   0.349341E+03   0.396930E+03   0.346832E+02 o    1     1.380      3.21      3.01      0.14    0.38537E+02     18.69     18.69     -0.05
   5   1   2   0.103519E+03   0.104050E+03   0.231221E+02 o    1     0.023      1.64      1.64      0.18    0.38537E+02     10.17     10.17      0.09
   6   1   2   0.257471E+03   0.242783E+03   0.269758E+02 o    1    -0.528      2.51      2.58      0.14    0.38537E+02     16.05    -16.05     -0.11
   7   1   2   0.146339E+04   0.132182E+04   0.732201E+02 o    1    -1.772      5.86      6.16      0.17    0.38537E+02     38.25     38.25      0.14
   8   1   2   0.188905E+04   0.157231E+04   0.847812E+02 o    1    -3.342      6.39      7.00      0.18    0.38537E+02     43.46    -43.46     -0.14
   9   1   2   0.305488E+04   0.250490E+04   0.123318E+03 o    1    -3.927      8.06      8.90      0.21    0.38537E+02     55.27     55.27      0.14
  10   1   2   0.308565E+04   0.294422E+04   0.142587E+03 o    1    -0.906      8.74      8.95      0.23    0.38537E+02     55.55    -55.55     -0.13
  11   1   2   0.340320E+04   0.302900E+04   0.146440E+03 o    1    -2.292      8.87      9.40      0.23    0.38537E+02     58.34     58.34      0.12
  12   1   2   0.298895E+04   0.295193E+04   0.142587E+03 o    1    -0.239      8.75      8.81      0.23    0.38537E+02     54.67    -54.67     -0.09
  13   1   2   0.248580E+04   0.237773E+04   0.119464E+03 o    1    -0.831      7.85      8.03      0.21    0.38537E+02     49.86     49.86      0.06
  14   1   2   0.225898E+04   0.212338E+04   0.107903E+03 o    1    -1.151      7.42      7.66      0.20    0.38537E+02     47.53    -47.53     -0.04
  15   1   2   0.143312E+04   0.135650E+04   0.770738E+02 o    1    -0.925      5.93      6.10      0.18    0.38537E+02     37.86     37.86      0.01
  16   1   2   0.106777E+04   0.100581E+04   0.616590E+02 o    1    -0.941      5.11      5.26      0.16    0.38537E+02     32.68    -32.68      0.01
  17   1   2   0.603658E+03   0.504833E+03   0.423906E+02 o    1    -2.167      3.62      3.96      0.16    0.38537E+02     24.57     24.57     -0.04
  18   1   2   0.292754E+03   0.262051E+03   0.308295E+02 o    1    -0.955      2.61      2.76      0.16    0.38537E+02     17.11    -17.11      0.05
  19   1   2   0.544193E+03   0.543370E+03   0.616590E+02 o    1    -0.013      3.75      3.76      0.22    0.38537E+02     23.33     23.33     -0.06
  20   1   2   0.117099E+04   0.120621E+04   0.732201E+02 o    1     0.460      5.59      5.51      0.18    0.38537E+02     34.22    -34.22      0.06
  21   1   2   0.928781E+03   0.102508E+04   0.655127E+02 o    1     1.437      5.16      4.91      0.17    0.38537E+02     30.48    -30.48     -0.09
  22   1   2   0.312598E+03   0.373808E+03   0.423906E+02 o    1     1.486      3.11      2.85      0.18    0.38537E+02     17.68     17.68      0.07
  23   1   2   0.122917E+04   0.137577E+04   0.847812E+02 o    1     1.691      5.97      5.65      0.19    0.38537E+02     35.06    -35.06     -0.08
  24   1   2   0.570478E+03   0.574200E+03   0.500980E+02 o    1     0.073      3.86      3.85      0.17    0.38537E+02     23.88     23.88      0.05
  25   1   2   0.686904E+03   0.666688E+03   0.539517E+02 o    1    -0.361      4.16      4.22      0.17    0.38537E+02     26.21    -26.21     -0.04
  26   1   2   0.179882E+03   0.150294E+03   0.346832E+02 o    1    -0.812      1.97      2.16      0.23    0.38537E+02     13.41     13.41      0.01
  27   1   2   0.123022E+03   0.119464E+03   0.308295E+02 o    1    -0.114      1.76      1.79      0.23    0.38537E+02     11.09    -11.09      0.01
  28   1   2   0.150573E+02   0.385369E+02   0.308295E+02 <    1     0.937      1.00      0.63      0.40    0.38537E+02      3.88     -3.88     -0.04
  29   1   2   0.483171E+02   0.231221E+02   0.308295E+02 <    1    -0.668      0.77      1.12      0.52    0.38537E+02      6.95      6.95      0.06
  30   1   2   0.340259E+03   0.373808E+03   0.423906E+02 o    1     0.798      3.11      2.97      0.18    0.38537E+02     18.45    -18.45     -0.09
  31   1   2   0.459708E+03   0.547224E+03   0.539517E+02 o    1     1.659      3.77      3.45      0.19    0.38537E+02     21.44     21.44      0.10
  32   1   2   0.624645E+03   0.616590E+03   0.578054E+02 o    1    -0.136      4.00      4.03      0.19    0.38537E+02     24.99    -24.99     -0.10
  33   1   2   0.563809E+03   0.689811E+03   0.886349E+02 o    1     1.475      4.23      3.82      0.28    0.38537E+02     23.74     23.74      0.10
  34   1   2   0.560595E+03   0.570346E+03   0.578054E+02 o    1     0.166      3.85      3.81      0.20    0.38537E+02     23.68    -23.68     -0.09
  35   1   2   0.433188E+03   0.454735E+03   0.500980E+02 o    1     0.428      3.44      3.35      0.19    0.38537E+02     20.81     20.81      0.07
  36   1   2   0.265484E+03   0.277466E+03   0.423906E+02 o    1     0.283      2.68      2.62      0.21    0.38537E+02     16.29    -16.29     -0.05
  37   1   2   0.230534E+03   0.281319E+03   0.462443E+02 o    1     1.144      2.70      2.45      0.22    0.38537E+02     15.18     15.18      0.03
  38   1   2   0.411573E+02   0.385369E+01   0.308295E+02 <    1    -0.567      0.32      1.03      1.26    0.38537E+02      6.42     -6.42      0.00
  39   1   2   0.742614E+02   0.346832E+02   0.346832E+02 <    1    -0.926      0.95      1.39      0.47    0.38537E+02      8.62      8.62     -0.01
  40   1   2   0.216775E+02   0.231221E+02   0.308295E+02 <    1     0.048      0.77      0.75      0.52    0.38537E+02      4.66      4.66      0.04
  41   1   2   0.155339E+04   0.163011E+04   0.107903E+03 o    1     0.689      6.50      6.35      0.22    0.38537E+02     39.41    -39.41     -0.08
  42   1   2   0.128365E+03   0.138733E+03   0.423906E+02 o    1     0.249      1.90      1.83      0.29    0.38537E+02     11.33     11.33      0.06
  43   1   2   0.477315E+02   0.104050E+03   0.385369E+02 o    1     1.740      1.64      1.11      0.30    0.38537E+02      6.91     -6.91     -0.05
  44   1   2   0.155930E+02   0.693664E+02   0.385369E+02 <    1     1.892      1.34      0.64      0.37    0.38537E+02      3.95      3.95      0.04
  45   1   2   0.263623E+02   0.886349E+02   0.385369E+02 o    1     2.089      1.52      0.83      0.33    0.38537E+02      5.13      5.13     -0.02
  46   1   2   0.162899E+02   0.111757E+03   0.423906E+02 o    1     3.255      1.70      0.65      0.32    0.38537E+02      4.04     -4.04      0.01
  47   1   2   0.851992E+02   0.269758E+02   0.423906E+02 <    1    -0.989      0.84      1.49      0.66    0.38537E+02      9.23      9.23      0.00
  48   1   2   0.330441E+02   0.500980E+02   0.385369E+02 <    1     0.488      1.14      0.93      0.44    0.38537E+02      5.75     -5.75     -0.01
  49   1   2   0.687610E+02   0.385369E+02   0.423906E+02 <    1    -0.610      1.00      1.34      0.55    0.38537E+02      8.29      8.29      0.02
  50   1   2   0.102414E+02   0.192685E+02   0.423906E+02 <    1     0.246      0.71      0.52      0.78    0.38537E+02      3.20     -3.20     -0.01
  51   1   2   0.468355E+01  -0.100196E+03   0.770738E+02 <    1    -0.049      0.00      0.35      7.07    0.38537E+02      2.16      2.16      0.01
 -53   2   2   0.239017E+00  -0.308295E+02   0.847812E+02 <    1    -0.011      0.00      0.08      7.42    0.38537E+02      0.49      0.49      0.01
 -52   2   2   0.836689E-02  -0.385369E+02   0.462443E+02 <    1    -0.003      0.00      0.01      5.48    0.38537E+02      0.09      0.09     -0.01
 -51   2   2   0.270322E+01   0.423906E+02   0.578054E+02 <    1     1.096      1.05      0.26      0.72    0.38537E+02      1.64     -1.64      0.01
 -50   2   2   0.639638E+00  -0.770738E+02   0.655127E+02 <    1    -0.020      0.00      0.13      6.52    0.38537E+02      0.80      0.80     -0.01
 -49   2   2   0.155927E+01   0.924886E+02   0.732201E+02 <    1     2.198      1.55      0.20      0.61    0.38537E+02      1.25     -1.25      0.01
 -48   2   2   0.185834E+00  -0.423906E+02   0.693664E+02 <    1    -0.010      0.00      0.07      6.71    0.38537E+02      0.43     -0.43     -0.01
 -47   2   2   0.149054E+02  -0.385369E+01   0.770738E+02 <    1    -0.088      0.00      0.62      7.07    0.38537E+02      3.86      3.86      0.01
 -46   2   2   0.776373E+02   0.346832E+02   0.578054E+02 <    1    -0.595      0.95      1.42      0.79    0.38537E+02      8.81     -8.81     -0.02
 -45   2   2   0.128102E+03   0.578054E+02   0.578054E+02 <    1    -0.977      1.22      1.82      0.61    0.38537E+02     11.32     11.32      0.02
 -44   2   2   0.190285E+03   0.184977E+03   0.616590E+02 o    1    -0.085      2.19      2.22      0.37    0.38537E+02     13.79    -13.79     -0.02
 -43   2   2   0.817117E+00  -0.770738E+01   0.616590E+02 <    1    -0.023      0.00      0.15      6.32    0.38537E+02      0.90     -0.90      0.01
 -42   2   2   0.181302E+02   0.115611E+02   0.655127E+02 <    1    -0.089      0.55      0.69      1.55    0.38537E+02      4.26      4.26      0.00
 -41   2   2   0.575525E+02   0.100196E+03   0.693664E+02 <    1     0.699      1.61      1.22      0.56    0.38537E+02      7.59      7.59      0.01
 -40   2   2   0.434628E+02   0.134879E+03   0.616590E+02 o    1     1.890      1.87      1.06      0.43    0.38537E+02      6.59      6.59      0.00
 -39   2   2   0.107102E-01  -0.385369E+01   0.578054E+02 <    1    -0.003      0.00      0.02      6.12    0.38537E+02      0.10     -0.10      0.00
 -38   2   2   0.810499E-01  -0.578054E+02   0.539517E+02 <    1    -0.008      0.00      0.05      5.92    0.38537E+02      0.28      0.28      0.00
 -37   2   2   0.687152E+01   0.693664E+02   0.539517E+02 <    1     1.762      1.34      0.42      0.52    0.38537E+02      2.62      2.62      0.00
 -36   2   2   0.211726E+02   0.423906E+02   0.539517E+02 <    1     0.461      1.05      0.74      0.67    0.38537E+02      4.60     -4.60      0.01
 -35   2   2   0.141254E+02  -0.154148E+02   0.500980E+02 <    1    -0.106      0.00      0.61      5.70    0.38537E+02      3.76      3.76     -0.01
 -34   2   2   0.213027E+02   0.500980E+02   0.539517E+02 <    1     0.646      1.14      0.74      0.61    0.38537E+02      4.62     -4.62      0.01
 -33   2   2   0.807768E+00   0.308295E+02   0.500980E+02 <    1     1.031      0.89      0.14      0.73    0.38537E+02      0.90     -0.90     -0.02
 -32   2   2   0.399079E+00   0.539517E+02   0.500980E+02 <    1     1.968      1.18      0.10      0.55    0.38537E+02      0.63      0.63      0.02
 -31   2   2   0.394045E+02   0.886349E+02   0.462443E+02 <    1     1.276      1.52      1.01      0.40    0.38537E+02      6.28     -6.28     -0.02
 -30   2   2   0.757775E+01   0.385369E+01   0.578054E+02 <    1    -0.054      0.32      0.44      2.37    0.38537E+02      2.75      2.75      0.01
 -29   2   2   0.107432E+03   0.423906E+02   0.539517E+02 <    1    -0.930      1.05      1.67      0.67    0.38537E+02     10.36    -10.36     -0.01
 -28   2   2   0.147259E+02  -0.462443E+02   0.462443E+02 <    1    -0.113      0.00      0.62      5.48    0.38537E+02      3.84      3.84      0.00
 -27   2   2   0.151827E+03   0.131025E+03   0.462443E+02 o    1    -0.433      1.84      1.98      0.33    0.38537E+02     12.32    -12.32      0.00
 -26   2   2   0.671774E+00   0.000000E+00   0.346832E+02 <    1    -0.028      0.00      0.13      4.74    0.38537E+02      0.82      0.82     -0.02
 -25   2   2   0.413492E+02   0.385369E+01   0.385369E+02 <    1    -0.455      0.32      1.04      1.58    0.38537E+02      6.43     -6.43      0.02
 -24   2   2   0.369621E+03   0.269758E+03   0.462443E+02 o    1    -1.976      2.65      3.10      0.23    0.38537E+02     19.23    -19.23     -0.04
 -23   2   2   0.101492E+03   0.131025E+03   0.385369E+02 o    1     0.813      1.84      1.62      0.27    0.38537E+02     10.07    -10.07      0.03
 -22   2   2   0.198358E+03   0.150294E+03   0.385369E+02 o    1    -1.157      1.97      2.27      0.25    0.38537E+02     14.08    -14.08     -0.05
 -21   2   2   0.763273E+04   0.676708E+04   0.281319E+03 o    1    -2.689     13.25     14.07      0.31    0.38537E+02     87.37     87.37      0.08
 -20   2   2   0.536250E+03   0.516394E+03   0.462443E+02 o    1    -0.415      3.66      3.73      0.17    0.38537E+02     23.16    -23.16     -0.04
 -19   2   2   0.228506E+03   0.200392E+03   0.346832E+02 o    1    -0.779      2.28      2.44      0.20    0.38537E+02     15.12     15.12      0.03
 -18   2   2   0.756193E+02   0.770738E+01   0.269758E+02 <    1    -1.218      0.45      1.40      0.78    0.38537E+02      8.70      8.70     -0.01
 -17   2   2   0.142037E+03   0.539517E+02   0.269758E+02 <    1    -2.488      1.18      1.92      0.30    0.38537E+02     11.92    -11.92      0.00
 -16   2   2   0.246938E+03   0.161855E+03   0.269758E+02 o    1    -2.802      2.05      2.53      0.17    0.38537E+02     15.71     15.71      0.02
 -15   2   2   0.128085E+03   0.104050E+03   0.269758E+02 o    1    -0.842      1.64      1.82      0.21    0.38537E+02     11.32    -11.32     -0.02
 -14   2   2   0.116737E+03   0.308295E+02   0.269758E+02 <    1    -2.162      0.89      1.74      0.39    0.38537E+02     10.80     10.80      0.03
 -13   2   2   0.362516E+02   0.462443E+02   0.231221E+02 <    1     0.458      1.10      0.97      0.27    0.38537E+02      6.02     -6.02     -0.03
 -12   2   2   0.218005E+01   0.308295E+02   0.192685E+02 <    1     2.348      0.89      0.24      0.28    0.38537E+02      1.48      1.48      0.03
 -11   2   2   0.885048E+02   0.963423E+02   0.231221E+02 o    1     0.345      1.58      1.52      0.19    0.38537E+02      9.41      9.41     -0.02
 -10   2   2   0.328986E+03   0.346832E+03   0.308295E+02 o    1     0.572      3.00      2.92      0.14    0.38537E+02     18.14    -18.14      0.01
  -9   2   2   0.923830E+03   0.100967E+04   0.616590E+02 o    1     1.352      5.12      4.90      0.16    0.38537E+02     30.39     30.39      0.01
  -8   2   2   0.199154E+04   0.220816E+04   0.107903E+03 o    1     1.906      7.57      7.19      0.20    0.38537E+02     44.63    -44.63     -0.03
  -7   2   2   0.325552E+04   0.346061E+04   0.161855E+03 o    1     1.183      9.48      9.19      0.24    0.38537E+02     57.06     57.06      0.04
  -6   2   2   0.608146E+04   0.621215E+04   0.277466E+03 o    1     0.432     12.70     12.56      0.31    0.38537E+02     77.98    -77.98     -0.07
  -5   2   2   0.922358E+04   0.922959E+04   0.404637E+03 o    1     0.014     15.48     15.47      0.37    0.38537E+02     96.04     96.04      0.08
  -4   2   2   0.108059E+05   0.112412E+05   0.493272E+03 o    1     0.811     17.08     16.75      0.41    0.38537E+02    103.95   -103.95     -0.09
  -3   2   2   0.854758E+04   0.824304E+04   0.362247E+03 o    1    -0.758     14.63     14.89      0.35    0.38537E+02     92.45     92.45      0.09
  -2   2   2   0.158630E+04   0.168792E+04   0.847812E+02 o    1     1.131      6.62      6.42      0.18    0.38537E+02     39.83    -39.83     -0.07
  -1   2   2   0.239168E+04   0.222743E+04   0.107903E+03 o    1    -1.382      7.60      7.88      0.20    0.38537E+02     48.90    -48.90      0.03
   0   2   2   0.355653E+03   0.346832E+03   0.269758E+02 o    1    -0.315      3.00      3.04      0.12    0.38537E+02     18.86    -18.86     -0.05
   1   2   2   0.368205E+03   0.342978E+03   0.269758E+02 o    1    -0.890      2.98      3.09      0.12    0.38537E+02     19.19    -19.19      0.03
   2   2   2   0.110324E+04   0.107903E+04   0.578054E+02 o    1    -0.390      5.29      5.35      0.15    0.38537E+02     33.22     33.22     -0.02
   3   2   2   0.709498E+02   0.847812E+02   0.192685E+02 o    1     0.747      1.48      1.36      0.17    0.38537E+02      8.42     -8.42      0.02
   4   2   2   0.468545E+02   0.616590E+02   0.154148E+02 o    1     1.023      1.26      1.10      0.16    0.38537E+02      6.85      6.85     -0.02
   5   2   2   0.307308E+03   0.319856E+03   0.269758E+02 o    1     0.457      2.88      2.82      0.12    0.38537E+02     17.53     17.53      0.03
   6   2   2   0.153820E+03   0.134879E+03   0.231221E+02 o    1    -0.787      1.87      2.00      0.16    0.38537E+02     12.40    -12.40     -0.02
   7   2   2   0.776491E+03   0.674396E+03   0.423906E+02 o    1    -2.214      4.18      4.49      0.14    0.38537E+02     27.87     27.87      0.02
   8   2   2   0.266349E+03   0.254344E+03   0.269758E+02 o    1    -0.432      2.57      2.63      0.14    0.38537E+02     16.32    -16.32     -0.01
   9   2   2   0.715946E+03   0.670542E+03   0.423906E+02 o    1    -1.004      4.17      4.31      0.14    0.38537E+02     26.76     26.76      0.01
  10   2   2   0.109114E+03   0.111757E+03   0.192685E+02 o    1     0.137      1.70      1.68      0.15    0.38537E+02     10.45    -10.45      0.01
  11   2   2   0.209126E+03   0.184977E+03   0.231221E+02 o    1    -1.000      2.19      2.33      0.14    0.38537E+02     14.46     14.46     -0.01
  12   2   2   0.231665E+02   0.269758E+02   0.192685E+02 <    1     0.205      0.84      0.78      0.30    0.38537E+02      4.81      4.81      0.03
  13   2   2   0.171613E+02   0.269758E+02   0.192685E+02 <    1     0.566      0.84      0.67      0.30    0.38537E+02      4.14     -4.14     -0.04
  14   2   2   0.483018E+03   0.497126E+03   0.385369E+02 o    1     0.357      3.59      3.54      0.14    0.38537E+02     21.98     21.98      0.05
  15   2   2   0.307306E+03   0.327564E+03   0.346832E+02 o    1     0.583      2.92      2.82      0.16    0.38537E+02     17.53    -17.53     -0.05
  16   2   2   0.555058E+03   0.554931E+03   0.423906E+02 o    1    -0.003      3.79      3.80      0.15    0.38537E+02     23.56     23.56      0.06
  17   2   2   0.212784E+03   0.138733E+03   0.269758E+02 o    1    -2.440      1.90      2.35      0.19    0.38537E+02     14.59    -14.59     -0.05
  18   2   2   0.156415E+03   0.223514E+03   0.385369E+02 o    1     1.884      2.41      2.01      0.21    0.38537E+02     12.51     12.51      0.05
  19   2   2   0.253201E+04   0.311378E+04   0.181123E+03 o    1     3.194      8.99      8.11      0.28    0.38537E+02     50.32    -50.32     -0.06
  20   2   2   0.193841E+04   0.206943E+04   0.127172E+03 o    1     0.996      7.33      7.09      0.24    0.38537E+02     44.03    -44.03      0.00
  21   2   2   0.605242E+02   0.693664E+02   0.308295E+02 o    1     0.296      1.34      1.25      0.30    0.38537E+02      7.78      7.78     -0.01
  22   2   2   0.552564E+03   0.620444E+03   0.616590E+02 o    1     1.111      4.01      3.79      0.20    0.38537E+02     23.51     23.51      0.01
  23   2   2   0.286001E+03   0.258197E+03   0.423906E+02 o    1    -0.634      2.59      2.72      0.21    0.38537E+02     16.91    -16.91      0.00
  24   2   2   0.382021E+03   0.358393E+03   0.462443E+02 o    1    -0.497      3.05      3.15      0.20    0.38537E+02     19.55     19.55     -0.01
  25   2   2   0.886262E+02   0.115611E+03   0.346832E+02 o    1     0.828      1.73      1.52      0.26    0.38537E+02      9.41     -9.41      0.02
  26   2   2   0.283772E+02   0.809275E+02   0.308295E+02 o    1     2.138      1.45      0.86      0.28    0.38537E+02      5.33      5.33     -0.02
  27   2   2   0.208455E+01  -0.385369E+01   0.269758E+02 <    1    -0.056      0.00      0.23      4.18    0.38537E+02      1.44      1.44      0.03
  28   2   2   0.317709E+00   0.770738E+01   0.308295E+02 <    1     0.398      0.45      0.09      0.89    0.38537E+02      0.56      0.56     -0.02
  29   2   2   0.885329E+01   0.693664E+02   0.423906E+02 <    1     2.102      1.34      0.48      0.41    0.38537E+02      2.98      2.98      0.02
  30   2   2   0.109317E+02  -0.154148E+02   0.308295E+02 <    1    -0.119      0.00      0.53      4.47    0.38537E+02      3.31      3.31     -0.01
  31   2   2   0.476811E+01   0.000000E+00   0.308295E+02 <    1    -0.079      0.00      0.35      4.47    0.38537E+02      2.18     -2.18      0.00
  32   2   2   0.384653E+02   0.500980E+02   0.308295E+02 <    1     0.402      1.14      1.00      0.35    0.38537E+02      6.20      6.20      0.01
  33   2   2   0.270530E+02   0.847812E+02   0.308295E+02 o    1     2.390      1.48      0.84      0.27    0.38537E+02      5.20     -5.20     -0.02
  34   2   2   0.586668E+02   0.732201E+02   0.308295E+02 o    1     0.498      1.38      1.23      0.29    0.38537E+02      7.66      7.66      0.03
  35   2   2   0.218389E+02   0.192685E+02   0.269758E+02 <    1    -0.092      0.71      0.75      0.50    0.38537E+02      4.67     -4.67     -0.03
  36   2   2   0.807877E+01   0.231221E+02   0.269758E+02 <    1     0.701      0.77      0.46      0.45    0.38537E+02      2.84      2.84      0.04
  37   2   2   0.317330E+00  -0.308295E+02   0.269758E+02 <    1    -0.022      0.00      0.09      4.18    0.38537E+02      0.56      0.56     -0.03
  38   2   2   0.301311E+01  -0.115611E+02   0.308295E+02 <    1    -0.063      0.00      0.28      4.47    0.38537E+02      1.74      1.74      0.03
  39   2   2   0.223290E+02  -0.231221E+02   0.308295E+02 <    1    -0.170      0.00      0.76      4.47    0.38537E+02      4.73     -4.73     -0.03
  40   2   2   0.348720E+03   0.285173E+03   0.462443E+02 o    1    -1.295      2.72      3.01      0.22    0.38537E+02     18.67     18.67      0.04
  41   2   2   0.104019E+03   0.500980E+02   0.346832E+02 <    1    -1.273      1.14      1.64      0.39    0.38537E+02     10.20    -10.20     -0.03
  42   2   2   0.619931E+01   0.385369E+02   0.346832E+02 <    1     1.331      1.00      0.40      0.45    0.38537E+02      2.49      2.49      0.01
  43   2   2   0.475261E+02   0.500980E+02   0.385369E+02 <    1     0.068      1.14      1.11      0.44    0.38537E+02      6.89     -6.89     -0.01
  44   2   2   0.612713E+00   0.578054E+02   0.385369E+02 <    1     2.690      1.22      0.13      0.41    0.38537E+02      0.78     -0.78      0.00
  45   2   2   0.506707E+01   0.385369E+02   0.308295E+02 <    1     1.593      1.00      0.36      0.40    0.38537E+02      2.25      2.25      0.01
  46   2   2   0.343407E+02   0.308295E+02   0.346832E+02 <    1    -0.098      0.89      0.94      0.50    0.38537E+02      5.86     -5.86     -0.02
  47   2   2   0.142108E+02  -0.308295E+02   0.423906E+02 <    1    -0.116      0.00      0.61      5.24    0.38537E+02      3.77      3.77      0.02
  48   2   2   0.190919E+02   0.269758E+02   0.462443E+02 <    1     0.185      0.84      0.70      0.72    0.38537E+02      4.37     -4.37     -0.02
  49   2   2   0.278479E+01  -0.308295E+02   0.423906E+02 <    1    -0.051      0.00      0.27      5.24    0.38537E+02      1.67      1.67      0.01
  50   2   2   0.157662E+01  -0.655127E+02   0.462443E+02 <    1    -0.037      0.00      0.20      5.48    0.38537E+02      1.26     -1.26     -0.01
  51   2   2   0.244295E-01  -0.462443E+02   0.770738E+02 <    1    -0.004      0.00      0.03      7.07    0.38537E+02      0.16     -0.16      0.01
 -52   3   2   0.224760E+02   0.146440E+03   0.107903E+03 <    1     1.650      1.95      0.76      0.72    0.38537E+02      4.74      4.74      0.02
 -51   3   2   0.179936E+02   0.154148E+02   0.732201E+02 <    1    -0.034      0.63      0.68      1.50    0.38537E+02      4.24     -4.24     -0.02
 -50   3   2   0.297714E+02   0.231221E+02   0.616590E+02 <    1    -0.101      0.77      0.88      1.03    0.38537E+02      5.46      5.46      0.02
 -49   3   2   0.562527E+01  -0.539517E+02   0.462443E+02 <    1    -0.070      0.00      0.38      5.48    0.38537E+02      2.37     -2.37     -0.01
 -48   3   2   0.961338E+00  -0.269758E+02   0.423906E+02 <    1    -0.030      0.00      0.16      5.24    0.38537E+02      0.98      0.98      0.01
 -47   3   2   0.958160E+01  -0.192685E+02   0.423906E+02 <    1    -0.095      0.00      0.50      5.24    0.38537E+02      3.10      3.10      0.00
 -46   3   2   0.261007E+01  -0.539517E+02   0.462443E+02 <    1    -0.048      0.00      0.26      5.48    0.38537E+02      1.62     -1.62      0.00
 -45   3   2   0.376141E+02   0.192685E+02   0.423906E+02 <    1    -0.361      0.71      0.99      0.78    0.38537E+02      6.13      6.13      0.01
 -44   3   2   0.951272E-01   0.770738E+02   0.500980E+02 <    1     2.967      1.41      0.05      0.46    0.38537E+02      0.31     -0.31     -0.01
 -43   3   2   0.149206E+03   0.385369E+02   0.423906E+02 <    1    -1.759      1.00      1.97      0.55    0.38537E+02     12.21    -12.21     -0.01
 -42   3   2   0.232699E+03   0.539517E+02   0.539517E+02 <    1    -2.153      1.18      2.46      0.59    0.38537E+02     15.25    -15.25     -0.03
 -41   3   2   0.450423E+02   0.770738E+01   0.462443E+02 <    1    -0.472      0.45      1.08      1.34    0.38537E+02      6.71      6.71      0.02
 -40   3   2   0.527988E+01  -0.269758E+02   0.500980E+02 <    1    -0.065      0.00      0.37      5.70    0.38537E+02      2.30      2.30     -0.01
 -39   3   2   0.457983E+01  -0.308295E+02   0.500980E+02 <    1    -0.060      0.00      0.34      5.70    0.38537E+02      2.14     -2.14      0.01
 -38   3   2   0.688010E+01  -0.500980E+02   0.462443E+02 <    1    -0.077      0.00      0.42      5.48    0.38537E+02      2.62      2.62     -0.01
 -37   3   2   0.439876E+01   0.115611E+03   0.500980E+02 o    1     3.711      1.73      0.34      0.38    0.38537E+02      2.10     -2.10      0.01
 -36   3   2   0.350341E+01  -0.770738E+01   0.462443E+02 <    1    -0.055      0.00      0.30      5.48    0.38537E+02      1.87     -1.87     -0.01
 -35   3   2   0.276230E+00  -0.423906E+02   0.423906E+02 <    1    -0.016      0.00      0.08      5.24    0.38537E+02      0.53     -0.53      0.01
 -34   3   2   0.703886E+01   0.693664E+02   0.423906E+02 <    1     2.229      1.34      0.43      0.41    0.38537E+02      2.65     -2.65     -0.01
 -33   3   2   0.484099E+01   0.308295E+02   0.462443E+02 <    1     0.805      0.89      0.35      0.67    0.38537E+02      2.20     -2.20      0.00
 -32   3   2   0.701847E+01  -0.231221E+02   0.423906E+02 <    1    -0.081      0.00      0.43      5.24    0.38537E+02      2.65     -2.65      0.01
 -31   3   2   0.537807E+02   0.385369E+02   0.423906E+02 <    1    -0.330      1.00      1.18      0.55    0.38537E+02      7.33     -7.33     -0.02
 -30   3   2   0.268891E+01  -0.693664E+02   0.500980E+02 <    1    -0.046      0.00      0.26      5.70    0.38537E+02      1.64      1.64      0.03
 -29   3   2   0.747505E+02   0.500980E+02   0.616590E+02 <    1    -0.360      1.14      1.39      0.70    0.38537E+02      8.65     -8.65     -0.04
 -28   3   2   0.464913E+02   0.192685E+02   0.578054E+02 <    1    -0.369      0.71      1.10      1.06    0.38537E+02      6.82      6.82      0.04
 -27   3   2   0.198419E+03   0.134879E+03   0.578054E+02 o    1    -0.992      1.87      2.27      0.40    0.38537E+02     14.09    -14.09     -0.05
 -26   3   2   0.678831E+02   0.115611E+02   0.500980E+02 <    1    -0.657      0.55      1.33      1.19    0.38537E+02      8.24      8.24      0.04
 -25   3   2   0.103773E+03   0.111757E+03   0.500980E+02 o    1     0.162      1.70      1.64      0.38    0.38537E+02     10.19    -10.19     -0.03
 -24   3   2   0.298510E+00  -0.192685E+02   0.385369E+02 <    1    -0.018      0.00      0.09      5.00    0.38537E+02      0.55      0.55      0.02
 -23   3   2   0.442830E+01   0.770738E+01   0.385369E+02 <    1     0.097      0.45      0.34      1.12    0.38537E+02      2.10     -2.10     -0.01
 -22   3   2   0.315870E+02   0.578054E+02   0.346832E+02 <    1     0.869      1.22      0.91      0.37    0.38537E+02      5.62      5.62      0.00
 -21   3   2   0.430479E+03   0.335271E+03   0.385369E+02 o    1    -2.282      2.95      3.34      0.17    0.38537E+02     20.75     20.75      0.03
 -20   3   2   0.533944E+03   0.369954E+03   0.886349E+02 o    1    -1.675      3.10      3.72      0.37    0.38537E+02     23.11    -23.11     -0.05
 -19   3   2   0.499456E+03   0.462443E+03   0.423906E+02 o    1    -0.837      3.46      3.60      0.16    0.38537E+02     22.35     22.35      0.05
 -18   3   2   0.419763E+03   0.396930E+03   0.423906E+02 o    1    -0.522      3.21      3.30      0.17    0.38537E+02     20.49    -20.49     -0.06
 -17   3   2   0.365808E+03   0.369954E+03   0.385369E+02 o    1     0.106      3.10      3.08      0.16    0.38537E+02     19.13     19.13      0.06
 -16   3   2   0.268424E+03   0.223514E+03   0.308295E+02 o    1    -1.376      2.41      2.64      0.17    0.38537E+02     16.38    -16.38     -0.06
 -15   3   2   0.345052E+03   0.381515E+03   0.346832E+02 o    1     1.053      3.15      2.99      0.15    0.38537E+02     18.58     18.58      0.06
 -14   3   2   0.306044E+03   0.269758E+03   0.385369E+02 o    1    -0.903      2.65      2.82      0.19    0.38537E+02     17.49    -17.49     -0.06
 -13   3   2   0.520196E+03   0.551078E+03   0.423906E+02 o    1     0.715      3.78      3.67      0.15    0.38537E+02     22.81     22.81      0.06
 -12   3   2   0.442996E+03   0.435467E+03   0.385369E+02 o    1    -0.190      3.36      3.39      0.15    0.38537E+02     21.05    -21.05     -0.06
 -11   3   2   0.100491E+04   0.113684E+04   0.578054E+02 o    1     2.189      5.43      5.11      0.15    0.38537E+02     31.70     31.70      0.06
 -10   3   2   0.604434E+03   0.605029E+03   0.385369E+02 o    1     0.015      3.96      3.96      0.13    0.38537E+02     24.59    -24.59     -0.04
  -9   3   2   0.111262E+04   0.117152E+04   0.578054E+02 o    1     0.957      5.51      5.37      0.15    0.38537E+02     33.36     33.36      0.04
  -8   3   2   0.261721E+03   0.262051E+03   0.231221E+02 o    1     0.014      2.61      2.61      0.12    0.38537E+02     16.18    -16.18     -0.02
  -7   3   2   0.413562E+03   0.427760E+03   0.269758E+02 o    1     0.506      3.33      3.28      0.11    0.38537E+02     20.34     20.34      0.00
  -6   3   2   0.336741E-01  -0.115611E+02   0.154148E+02 <    1    -0.009      0.00      0.03      3.16    0.38537E+02      0.18      0.18      0.03
  -5   3   2   0.181577E+01   0.385369E+01   0.154148E+02 <    1     0.157      0.32      0.22      0.63    0.38537E+02      1.35     -1.35     -0.04
  -4   3   2   0.657910E+03   0.728347E+03   0.423906E+02 o    1     1.611      4.35      4.13      0.13    0.38537E+02     25.65     25.65      0.07
  -3   3   2   0.606227E+03   0.755323E+03   0.462443E+02 o    1     3.233      4.43      3.97      0.14    0.38537E+02     24.62    -24.62     -0.08
  -2   3   2   0.213360E+04   0.260895E+04   0.123318E+03 o    1     3.728      8.23      7.44      0.21    0.38537E+02     46.19     46.19      0.10
  -1   3   2   0.206631E+04   0.243168E+04   0.115611E+03 o    1     3.032      7.94      7.32      0.20    0.38537E+02     45.46    -45.46     -0.10
   0   3   2   0.372693E+04   0.405408E+04   0.184977E+03 o    1     1.654     10.26      9.83      0.26    0.38537E+02     61.05     61.05      0.10
   1   3   2   0.262328E+04   0.280549E+04   0.131025E+03 o    1     1.300      8.53      8.25      0.22    0.38537E+02     51.22    -51.22     -0.09
   2   3   2   0.311861E+04   0.340666E+04   0.158001E+03 o    1     1.711      9.40      9.00      0.24    0.38537E+02     55.84     55.84      0.07
   3   3   2   0.155521E+04   0.176114E+04   0.886349E+02 o    1     2.226      6.76      6.35      0.18    0.38537E+02     39.44    -39.44     -0.04
   4   3   2   0.124547E+04   0.143357E+04   0.732201E+02 o    1     2.476      6.10      5.68      0.17    0.38537E+02     35.29     35.29      0.02
   5   3   2   0.298583E+03   0.312149E+03   0.269758E+02 o    1     0.495      2.85      2.78      0.13    0.38537E+02     17.28    -17.28      0.01
   6   3   2   0.915422E+02   0.115611E+03   0.192685E+02 o    1     1.313      1.73      1.54      0.15    0.38537E+02      9.57      9.57     -0.03
   7   3   2   0.446191E+02   0.308295E+02   0.154148E+02 <    1    -0.811      0.89      1.08      0.22    0.38537E+02      6.68      6.68      0.05
   8   3   2   0.601604E+02  -0.385369E+01   0.154148E+02 <    1    -0.395      0.00      1.25      3.16    0.38537E+02      7.76     -7.76     -0.05
   9   3   2   0.937307E+02   0.616590E+02   0.192684E+02 o    1    -1.488      1.26      1.56      0.20    0.38537E+02      9.68      9.68      0.05
  10   3   2   0.355665E+02  -0.154148E+02   0.154148E+02 <    1    -0.304      0.00      0.96      3.16    0.38537E+02      5.96     -5.96     -0.04
  11   3   2   0.376595E+01   0.115611E+02   0.154148E+02 <    1     0.644      0.55      0.31      0.37    0.38537E+02      1.94      1.94      0.02
  12   3   2   0.172600E+02   0.770738E+01   0.192684E+02 <    1    -0.397      0.45      0.67      0.56    0.38537E+02      4.15      4.15      0.00
  13   3   2   0.109487E+03   0.847812E+02   0.231221E+02 o    1    -0.998      1.48      1.69      0.20    0.38537E+02     10.46    -10.46     -0.02
  14   3   2   0.166320E+03   0.142587E+03   0.269758E+02 o    1    -0.841      1.92      2.08      0.18    0.38537E+02     12.90     12.90      0.03
  15   3   2   0.264079E+03   0.258197E+03   0.308295E+02 o    1    -0.187      2.59      2.62      0.16    0.38537E+02     16.25    -16.25     -0.04
  16   3   2   0.203534E+03   0.188831E+03   0.308295E+02 o    1    -0.464      2.21      2.30      0.18    0.38537E+02     14.27     14.27      0.05
  17   3   2   0.148075E+03   0.115611E+03   0.269758E+02 o    1    -1.125      1.73      1.96      0.20    0.38537E+02     12.17    -12.17     -0.05
  18   3   2   0.588164E+02   0.539517E+02   0.231221E+02 o    1    -0.206      1.18      1.24      0.25    0.38537E+02      7.67      7.67      0.04
  19   3   2   0.993591E+02   0.111757E+03   0.231221E+02 o    1     0.549      1.70      1.61      0.18    0.38537E+02      9.97      9.97     -0.03
  20   3   2   0.491896E+02   0.385369E+01   0.231221E+02 <    1    -0.858      0.32      1.13      0.95    0.38537E+02      7.01     -7.01      0.02
  21   3   2   0.143263E+03   0.165709E+03   0.269758E+02 o    1     0.856      2.07      1.93      0.17    0.38537E+02     11.97    -11.97     -0.03
  22   3   2   0.369776E+02   0.385369E+02   0.231221E+02 <    1     0.068      1.00      0.98      0.30    0.38537E+02      6.08     -6.08      0.01
  23   3   2   0.236553E+02   0.269758E+02   0.231221E+02 <    1     0.148      0.84      0.78      0.36    0.38537E+02      4.86     -4.86     -0.02
  24   3   2   0.618203E-01   0.385369E+01   0.231221E+02 <    1     0.291      0.32      0.04      0.95    0.38537E+02      0.25      0.25      0.01
  25   3   2   0.123555E+03   0.161855E+03   0.308295E+02 o    1     1.319      2.05      1.79      0.20    0.38537E+02     11.12    -11.12     -0.02
  26   3   2   0.623291E+02   0.809275E+02   0.269758E+02 o    1     0.733      1.45      1.27      0.24    0.38537E+02      7.89      7.89      0.01
  27   3   2   0.259384E+03   0.350686E+03   0.423906E+02 o    1     2.285      3.02      2.59      0.18    0.38537E+02     16.11    -16.11     -0.02
  28   3   2   0.141550E+03   0.123318E+03   0.346832E+02 o    1    -0.506      1.79      1.92      0.25    0.38537E+02     11.90     11.90      0.01
  29   3   2   0.228523E+03   0.196538E+03   0.385369E+02 o    1    -0.795      2.26      2.44      0.22    0.38537E+02     15.12    -15.12     -0.01
  30   3   2   0.472060E+02   0.616590E+02   0.269758E+02 o    1     0.571      1.26      1.11      0.28    0.38537E+02      6.87      6.87      0.00
  31   3   2   0.612437E+02   0.770738E+02   0.269758E+02 o    1     0.620      1.41      1.26      0.25    0.38537E+02      7.83     -7.83      0.01
  32   3   2   0.987352E+00   0.000000E+00   0.308295E+02 <    1    -0.036      0.00      0.16      4.47    0.38537E+02      0.99      0.99     -0.02
  33   3   2   0.112824E+00   0.770738E+01   0.308295E+02 <    1     0.439      0.45      0.05      0.89    0.38537E+02      0.34     -0.34      0.02
  34   3   2   0.112799E+02   0.423906E+02   0.346832E+02 <    1     1.183      1.05      0.54      0.43    0.38537E+02      3.36     -3.36     -0.03
  35   3   2   0.369081E+02   0.655127E+02   0.346832E+02 <    1     0.942      1.30      0.98      0.35    0.38537E+02      6.08      6.08      0.03
  36   3   2   0.605218E+02   0.138733E+03   0.385369E+02 o    1     2.438      1.90      1.25      0.26    0.38537E+02      7.78     -7.78     -0.03
  37   3   2   0.134360E+03   0.119464E+03   0.385369E+02 o    1    -0.374      1.76      1.87      0.28    0.38537E+02     11.59     11.59      0.03
  38   3   2   0.157184E+03   0.204246E+03   0.423906E+02 o    1     1.177      2.30      2.02      0.24    0.38537E+02     12.54    -12.54     -0.02
  39   3   2   0.523759E+03   0.423906E+03   0.500980E+02 o    1    -1.861      3.32      3.69      0.20    0.38537E+02     22.89     22.89      0.03
  40   3   2   0.414532E+03   0.308295E+03   0.462443E+02 o    1    -2.109      2.83      3.28      0.21    0.38537E+02     20.36    -20.36     -0.03
  41   3   2   0.370805E+02   0.115611E+02   0.308295E+02 <    1    -0.593      0.55      0.98      0.73    0.38537E+02      6.09     -6.09     -0.01
  42   3   2   0.649402E+02  -0.385369E+02   0.308295E+02 <    1    -0.290      0.00      1.30      4.47    0.38537E+02      8.06     -8.06      0.00
  43   3   2   0.107026E+03   0.269758E+02   0.346832E+02 <    1    -1.543      0.84      1.67      0.54    0.38537E+02     10.35     10.35      0.01
  44   3   2   0.715985E+01   0.346832E+02   0.346832E+02 <    1     1.091      0.95      0.43      0.47    0.38537E+02      2.68     -2.68      0.00
  45   3   2   0.125567E+02   0.770738E+01   0.346832E+02 <    1    -0.123      0.45      0.57      1.01    0.38537E+02      3.54      3.54      0.00
  46   3   2   0.944497E+01   0.385369E+02   0.346832E+02 <    1     1.122      1.00      0.50      0.45    0.38537E+02      3.07      3.07      0.01
  47   3   2   0.630237E+00  -0.269758E+02   0.462443E+02 <    1    -0.023      0.00      0.13      5.48    0.38537E+02      0.79     -0.79      0.00
  48   3   2   0.130140E+02   0.578054E+02   0.500980E+02 <    1     1.212      1.22      0.58      0.53    0.38537E+02      3.61      3.61      0.01
  49   3   2   0.445653E+00  -0.115611E+02   0.539517E+02 <    1    -0.018      0.00      0.11      5.92    0.38537E+02      0.67     -0.67      0.00
 -52   4   2   0.282952E+02   0.500980E+02   0.809275E+02 <    1     0.308      1.14      0.86      0.92    0.38537E+02      5.32     -5.32     -0.02
 -51   4   2   0.165971E+02   0.770738E+01   0.770738E+02 <    1    -0.093      0.45      0.66      2.24    0.38537E+02      4.07      4.07      0.02
 -50   4   2   0.473036E+02   0.616590E+02   0.693664E+02 <    1     0.221      1.26      1.11      0.71    0.38537E+02      6.88     -6.88     -0.03
 -49   4   2   0.665185E+01   0.154148E+02   0.616590E+02 <    1     0.172      0.63      0.42      1.26    0.38537E+02      2.58      2.58      0.03
 -48   4   2   0.131967E+02  -0.539517E+02   0.500980E+02 <    1    -0.103      0.00      0.59      5.70    0.38537E+02      3.63     -3.63     -0.03
 -47   4   2   0.140112E+02   0.886349E+02   0.616590E+02 <    1     1.731      1.52      0.60      0.53    0.38537E+02      3.74     -3.74      0.03
 -46   4   2   0.139267E+00   0.111757E+03   0.809275E+02 <    1     2.663      1.70      0.06      0.62    0.38537E+02      0.37      0.37     -0.03
 -45   4   2   0.125041E+02   0.963423E+02   0.770738E+02 <    1     1.599      1.58      0.57      0.63    0.38537E+02      3.54     -3.54      0.02
 -44   4   2   0.180091E+03   0.423906E+02   0.655127E+02 <    1    -1.373      1.05      2.16      0.81    0.38537E+02     13.42    -13.42     -0.04
 -43   4   2   0.115709E+04   0.277466E+03   0.100196E+03 o    1    -5.763      2.68      5.48      0.49    0.38537E+02     34.02     34.02      0.05
 -41   4   2   0.198784E+03   0.462443E+02   0.539517E+02 <    1    -1.840      1.10      2.27      0.64    0.38537E+02     14.10    -14.10     -0.02
 -40   4   2   0.360719E-03  -0.231221E+02   0.500980E+02 <    1    -0.001      0.00      0.00      5.70    0.38537E+02      0.02      0.01      0.01
 -39   4   2   0.280193E+02  -0.500980E+02   0.462443E+02 <    1    -0.156      0.00      0.85      5.48    0.38537E+02      5.29     -5.29     -0.03
 -38   4   2   0.801197E+01   0.655127E+02   0.500980E+02 <    1     1.700      1.30      0.46      0.50    0.38537E+02      2.83     -2.83      0.03
 -37   4   2   0.393242E+02   0.119464E+03   0.539517E+02 o    1     1.886      1.76      1.01      0.40    0.38537E+02      6.27     -6.27     -0.05
 -36   4   2   0.270330E+01   0.578054E+02   0.539517E+02 <    1     1.679      1.22      0.26      0.57    0.38537E+02      1.64      1.64      0.05
 -35   4   2   0.694926E+02   0.500980E+02   0.578054E+02 <    1    -0.308      1.14      1.34      0.66    0.38537E+02      8.34     -8.34     -0.06
 -34   4   2   0.233213E+02   0.269758E+02   0.539517E+02 <    1     0.070      0.84      0.78      0.84    0.38537E+02      4.83      4.83      0.06
 -33   4   2   0.123064E+03   0.134879E+03   0.539517E+02 o    1     0.224      1.87      1.79      0.37    0.38537E+02     11.09    -11.09     -0.06
 -32   4   2   0.391237E+02   0.732201E+02   0.500980E+02 <    1     0.786      1.38      1.01      0.47    0.38537E+02      6.25      6.25      0.05
 -31   4   2   0.363009E+02   0.616590E+02   0.539517E+02 <    1     0.532      1.26      0.97      0.55    0.38537E+02      6.03     -6.02     -0.04
 -30   4   2   0.921502E+00   0.346832E+02   0.462443E+02 <    1     1.255      0.95      0.15      0.63    0.38537E+02      0.96      0.96      0.02
 -29   4   2   0.215082E+01  -0.231221E+02   0.462443E+02 <    1    -0.043      0.00      0.24      5.48    0.38537E+02      1.47      1.47      0.00
 -28   4   2   0.272331E+02   0.616590E+02   0.423906E+02 <    1     0.975      1.26      0.84      0.43    0.38537E+02      5.22     -5.22     -0.02
 -27   4   2   0.110887E+03   0.346832E+02   0.423906E+02 <    1    -1.289      0.95      1.70      0.58    0.38537E+02     10.53     10.53      0.05
 -26   4   2   0.256745E+03   0.238929E+03   0.462443E+02 o    1    -0.376      2.49      2.58      0.24    0.38537E+02     16.02    -16.02     -0.07
 -25   4   2   0.306421E+03   0.300588E+03   0.462443E+02 o    1    -0.124      2.79      2.82      0.22    0.38537E+02     17.50     17.50      0.08
 -24   4   2   0.409409E+03   0.439321E+03   0.693664E+02 o    1     0.435      3.38      3.26      0.27    0.38537E+02     20.23    -20.23     -0.10
 -23   4   2   0.100337E+02   0.770738E+01   0.423906E+02 <    1    -0.051      0.45      0.51      1.23    0.38537E+02      3.17      3.17      0.08
 -21   4   2   0.180904E+03   0.215807E+03   0.423906E+02 o    1     0.855      2.37      2.17      0.23    0.38537E+02     13.45     13.45      0.09
 -20   4   2   0.701822E+03   0.612737E+03   0.732201E+02 o    1    -1.159      3.99      4.27      0.24    0.38537E+02     26.49     26.49     -0.03
 -19   4   2   0.554272E+02   0.100196E+03   0.385369E+02 o    1     1.331      1.61      1.20      0.31    0.38537E+02      7.44     -7.44      0.03
 -18   4   2   0.327917E+03   0.304442E+03   0.423906E+02 o    1    -0.538      2.81      2.92      0.20    0.38537E+02     18.11     18.11      0.00
 -17   4   2   0.234176E+02  -0.269758E+02   0.308295E+02 <    1    -0.174      0.00      0.78      4.47    0.38537E+02      4.84     -4.84     -0.01
 -16   4   2   0.131779E+03   0.131025E+03   0.269758E+02 o    1    -0.028      1.84      1.85      0.19    0.38537E+02     11.48     11.48      0.04
 -15   4   2   0.125990E+02   0.154148E+02   0.231221E+02 <    1     0.128      0.63      0.57      0.47    0.38537E+02      3.55     -3.55     -0.05
 -14   4   2   0.117270E+03   0.111757E+03   0.231221E+02 o    1    -0.234      1.70      1.74      0.18    0.38537E+02     10.83     10.83      0.08
 -13   4   2   0.310084E+02   0.693664E+02   0.231221E+02 o    1     1.985      1.34      0.90      0.22    0.38537E+02      5.57     -5.57     -0.08
 -12   4   2   0.154584E+03   0.181123E+03   0.308295E+02 o    1     0.889      2.17      2.00      0.19    0.38537E+02     12.43     12.43      0.10
 -11   4   2   0.107829E+03   0.127172E+03   0.269758E+02 o    1     0.743      1.82      1.67      0.19    0.38537E+02     10.38    -10.38     -0.10
 -10   4   2   0.321777E+03   0.319856E+03   0.308295E+02 o    1    -0.061      2.88      2.89      0.14    0.38537E+02     17.94     17.94      0.10
  -9   4   2   0.450038E+03   0.504833E+03   0.385369E+02 o    1     1.415      3.62      3.42      0.14    0.38537E+02     21.21    -21.21     -0.10
  -8   4   2   0.698925E+03   0.793860E+03   0.500980E+02 o    1     1.864      4.54      4.26      0.15    0.38537E+02     26.44     26.44      0.10
  -7   4   2   0.141932E+04   0.169948E+04   0.886349E+02 o    1     3.084      6.64      6.07      0.19    0.38537E+02     37.67    -37.67     -0.09
  -6   4   2   0.103555E+04   0.117152E+04   0.616590E+02 o    1     2.125      5.51      5.18      0.16    0.38537E+02     32.18     32.18      0.07
  -5   4   2   0.176609E+04   0.205402E+04   0.100196E+03 o    1     2.759      7.30      6.77      0.19    0.38537E+02     42.02    -42.02     -0.05
  -4   4   2   0.150553E+01   0.115611E+02   0.154148E+02 <    1     0.959      0.55      0.20      0.37    0.38537E+02      1.23      1.23     -0.01
  -3   4   2   0.800849E+02   0.578054E+02   0.154148E+02 o    1    -1.324      1.22      1.44      0.16    0.38537E+02      8.95     -8.95      0.03
   0   4   2   0.579280E+04   0.107557E+05   0.474004E+03 o    1    10.998     16.71     12.26      0.40    0.38537E+02     76.11     76.11     -0.04
   1   4   2   0.618304E+04   0.833168E+04   0.366101E+03 o    1     5.739     14.70     12.67      0.35    0.38537E+02     78.63     78.63      0.18
   2   4   2   0.190366E+04   0.210026E+04   0.100196E+03 o    1     1.854      7.38      7.03      0.19    0.38537E+02     43.63    -43.63     -0.15
   3   4   2   0.583081E+04   0.754938E+04   0.335271E+03 o    1     4.975     14.00     12.30      0.34    0.38537E+02     76.36     76.36      0.17
   4   4   2   0.196295E+04   0.239700E+04   0.111757E+03 o    1     3.747      7.89      7.14      0.20    0.38537E+02     44.31    -44.31     -0.13
   5   4   2   0.212842E+04   0.255114E+04   0.119464E+03 o    1     3.401      8.14      7.43      0.21    0.38537E+02     46.13     46.13      0.11
   6   4   2   0.218601E+03   0.223514E+03   0.231221E+02 o    1     0.210      2.41      2.38      0.13    0.38537E+02     14.79    -14.79     -0.05
   7   4   2   0.261521E+02   0.154148E+02   0.154148E+02 <    1    -0.605      0.63      0.82      0.32    0.38537E+02      5.11      5.11      0.01
   8   4   2   0.452292E+03   0.427760E+03   0.308295E+02 o    1    -0.756      3.33      3.43      0.12    0.38537E+02     21.27     21.27      0.05
   9   4   2   0.711032E+03   0.778445E+03   0.462443E+02 o    1     1.413      4.49      4.30      0.14    0.38537E+02     26.67    -26.67     -0.08
  10   4   2   0.183224E+04   0.201163E+04   0.100196E+03 o    1     1.700      7.22      6.90      0.19    0.38537E+02     42.80     42.80      0.12
  11   4   2   0.161808E+04   0.190758E+04   0.963423E+02 o    1     2.909      7.04      6.48      0.19    0.38537E+02     40.23    -40.23     -0.14
  12   4   2   0.214600E+04   0.242012E+04   0.119464E+03 o    1     2.191      7.92      7.46      0.21    0.38537E+02     46.32     46.32      0.15
  13   4   2   0.112048E+04   0.135650E+04   0.732201E+02 o    1     3.167      5.93      5.39      0.17    0.38537E+02     33.47    -33.47     -0.13
  14   4   2   0.116378E+04   0.127172E+04   0.693664E+02 o    1     1.493      5.74      5.50      0.17    0.38537E+02     34.11     34.11      0.13
  15   4   2   0.205159E+03   0.262051E+03   0.269758E+02 o    1     2.197      2.61      2.31      0.14    0.38537E+02     14.32    -14.32     -0.09
  16   4   2   0.338860E+03   0.366101E+03   0.346832E+02 o    1     0.783      3.08      2.97      0.15    0.38537E+02     18.41     18.41      0.07
  17   4   2   0.417871E+02   0.385369E+02   0.192685E+02 <    1    -0.165      1.00      1.04      0.25    0.38537E+02      6.46      6.46     -0.03
  18   4   2   0.431940E+03   0.416199E+03   0.346832E+02 o    1    -0.437      3.29      3.35      0.14    0.38537E+02     20.78     20.78      0.03
  19   4   2   0.190752E+04   0.201163E+04   0.150294E+03 o    1     0.678      7.22      7.04      0.28    0.38537E+02     43.68     43.68      0.06
  20   4   2   0.270692E+04   0.237002E+04   0.169562E+03 o    1    -1.850      7.84      8.38      0.29    0.38537E+02     52.03    -52.03     -0.08
  21   4   2   0.121403E+04   0.140274E+04   0.770738E+02 o    1     2.384      6.03      5.61      0.18    0.38537E+02     34.84    -34.84      0.01
  22   4   2   0.116124E+01   0.269758E+02   0.231221E+02 <    1     1.849      0.84      0.17      0.36    0.38537E+02      1.08     -1.08     -0.06
  23   4   2   0.117947E+01   0.154148E+02   0.192685E+02 <    1     1.157      0.63      0.17      0.40    0.38537E+02      1.09     -1.08      0.06
  24   4   2   0.169992E+03   0.138733E+03   0.269758E+02 o    1    -1.094      1.90      2.10      0.19    0.38537E+02     13.04    -13.04     -0.08
  25   4   2   0.188532E+03   0.161855E+03   0.269758E+02 o    1    -0.944      2.05      2.21      0.17    0.38537E+02     13.73     13.73      0.08
  26   4   2   0.265240E+03   0.235075E+03   0.308295E+02 o    1    -0.938      2.47      2.62      0.16    0.38537E+02     16.29    -16.29     -0.08
  27   4   2   0.222748E+03   0.184977E+03   0.346832E+02 o    1    -1.033      2.19      2.40      0.21    0.38537E+02     14.92     14.92      0.07
  28   4   2   0.175889E+03   0.138733E+03   0.308295E+02 o    1    -1.129      1.90      2.14      0.21    0.38537E+02     13.26    -13.26     -0.06
  29   4   2   0.176506E+03   0.165709E+03   0.385369E+02 o    1    -0.275      2.07      2.14      0.24    0.38537E+02     13.29     13.29      0.05
  30   4   2   0.558486E+02   0.346832E+02   0.269758E+02 <    1    -0.691      0.95      1.20      0.37    0.38537E+02      7.47     -7.47     -0.03
  31   4   2   0.575451E+02   0.539517E+02   0.269758E+02 <    1    -0.131      1.18      1.22      0.30    0.38537E+02      7.59      7.59      0.02
  32   4   2   0.735663E+01  -0.269758E+02   0.231221E+02 <    1    -0.113      0.00      0.44      3.87    0.38537E+02      2.71      2.71      0.01
  33   4   2   0.443578E+01   0.154148E+02   0.269758E+02 <    1     0.530      0.63      0.34      0.55    0.38537E+02      2.11     -2.11     -0.02
  34   4   2   0.161021E+03   0.211953E+03   0.385369E+02 o    1     1.404      2.35      2.04      0.21    0.38537E+02     12.69     12.69      0.05
  35   4   2   0.726844E+02   0.770738E+02   0.308295E+02 o    1     0.144      1.41      1.37      0.28    0.38537E+02      8.53     -8.53     -0.05
  36   4   2   0.315450E+03   0.331417E+03   0.462443E+02 o    1     0.346      2.93      2.86      0.21    0.38537E+02     17.76     17.76      0.07
  37   4   2   0.305430E+02   0.770738E+02   0.308295E+02 o    1     1.850      1.41      0.89      0.28    0.38537E+02      5.53     -5.53     -0.06
  38   4   2   0.139504E+03   0.732201E+02   0.385369E+02 <    1    -1.444      1.38      1.90      0.36    0.38537E+02     11.81     11.81      0.06
  39   4   2   0.265650E+03   0.693664E+02   0.423906E+02 <    1    -3.130      1.34      2.63      0.41    0.38537E+02     16.30     16.30     -0.02
  40   4   2   0.852744E+02   0.308295E+02   0.385369E+02 <    1    -1.061      0.89      1.49      0.56    0.38537E+02      9.23     -9.23      0.02
  42   4   2   0.226187E+02  -0.154148E+02   0.385369E+02 <    1    -0.153      0.00      0.77      5.00    0.38537E+02      4.76     -4.76      0.00
  43   4   2   0.543722E+02  -0.385369E+01   0.385369E+02 <    1    -0.238      0.00      1.19      5.00    0.38537E+02      7.37      7.37      0.01
  44   4   2   0.458200E+02   0.578054E+02   0.462443E+02 <    1     0.274      1.22      1.09      0.49    0.38537E+02      6.77     -6.77     -0.02
  45   4   2   0.441021E+02  -0.423906E+02   0.500980E+02 <    1    -0.188      0.00      1.07      5.70    0.38537E+02      6.64      6.64      0.03
  46   4   2   0.236358E+02   0.500980E+02   0.423906E+02 <    1     0.740      1.14      0.78      0.48    0.38537E+02      4.86     -4.86     -0.03
  47   4   2   0.215761E+02   0.886349E+02   0.500980E+02 <    1     1.792      1.52      0.75      0.43    0.38537E+02      4.65      4.64      0.03
  48   4   2   0.717197E+01   0.346832E+02   0.500980E+02 <    1     0.755      0.95      0.43      0.69    0.38537E+02      2.68     -2.68     -0.03
  49   4   2   0.296640E+00  -0.578054E+02   0.578054E+02 <    1    -0.014      0.00      0.09      6.12    0.38537E+02      0.54     -0.54      0.02
 -50   5   2   0.906754E+01  -0.539517E+02   0.539517E+02 <    1    -0.082      0.00      0.49      5.92    0.38537E+02      3.01     -3.01     -0.02
 -49   5   2   0.939774E+00  -0.963423E+02   0.578054E+02 <    1    -0.026      0.00      0.16      6.12    0.38537E+02      0.97     -0.97      0.01
 -48   5   2   0.720672E+01  -0.423906E+02   0.500980E+02 <    1    -0.076      0.00      0.43      5.70    0.38537E+02      2.68      2.68      0.00
 -47   5   2   0.360485E+02  -0.115611E+02   0.462443E+02 <    1    -0.177      0.00      0.97      5.48    0.38537E+02      6.00     -6.00     -0.02
 -46   5   2   0.477755E+01  -0.346832E+02   0.423906E+02 <    1    -0.067      0.00      0.35      5.24    0.38537E+02      2.19      2.19      0.02
 -45   5   2   0.314810E+02   0.732201E+02   0.462443E+02 <    1     1.090      1.38      0.90      0.44    0.38537E+02      5.61     -5.61     -0.03
 -44   5   2   0.454243E+01   0.231221E+02   0.423906E+02 <    1     0.607      0.77      0.34      0.71    0.38537E+02      2.13      2.13      0.03
 -43   5   2   0.417974E+01  -0.192685E+02   0.385369E+02 <    1    -0.066      0.00      0.33      5.00    0.38537E+02      2.04     -2.04     -0.04
 -41   5   2   0.873987E+02   0.539517E+02   0.423906E+02 <    1    -0.694      1.18      1.51      0.46    0.38537E+02      9.35     -9.35     -0.05
 -40   5   2   0.783991E+02   0.423906E+02   0.385369E+02 <    1    -0.792      1.05      1.43      0.48    0.38537E+02      8.85      8.85      0.05
 -39   5   2   0.405291E+02   0.192685E+02   0.385369E+02 <    1    -0.450      0.71      1.03      0.71    0.38537E+02      6.37     -6.37     -0.05
 -38   5   2   0.308051E+02   0.770738E+02   0.423906E+02 <    1     1.337      1.41      0.89      0.39    0.38537E+02      5.55      5.55      0.04
 -37   5   2   0.370501E+01   0.385369E+02   0.385369E+02 <    1     1.380      1.00      0.31      0.50    0.38537E+02      1.92     -1.92     -0.03
 -36   5   2   0.325914E+01   0.308295E+02   0.346832E+02 <    1     1.200      0.89      0.29      0.50    0.38537E+02      1.81      1.81      0.02
 -35   5   2   0.401268E+00   0.423906E+02   0.346832E+02 <    1     2.206      1.05      0.10      0.43    0.38537E+02      0.63      0.63      0.00
 -34   5   2   0.834449E-01   0.231221E+02   0.346832E+02 <    1     1.253      0.77      0.05      0.58    0.38537E+02      0.29     -0.29     -0.01
 -33   5   2   0.156082E+02  -0.385369E+01   0.346832E+02 <    1    -0.134      0.00      0.64      4.74    0.38537E+02      3.95      3.95      0.03
 -32   5   2   0.326107E+02   0.770738E+02   0.385369E+02 <    1     1.397      1.41      0.92      0.35    0.38537E+02      5.71     -5.71     -0.04
 -31   5   2   0.905137E+02   0.462443E+02   0.423906E+02 <    1    -0.870      1.10      1.53      0.50    0.38537E+02      9.51      9.51      0.06
 -30   5   2   0.125443E+03   0.134879E+03   0.462443E+02 o    1     0.207      1.87      1.80      0.32    0.38537E+02     11.20    -11.20     -0.07
 -29   5   2   0.222742E+03   0.300588E+03   0.500980E+02 o    1     1.658      2.79      2.40      0.23    0.38537E+02     14.92     14.92      0.09
 -28   5   2   0.265312E+03   0.323710E+03   0.500980E+02 o    1     1.214      2.90      2.62      0.23    0.38537E+02     16.29    -16.29     -0.09
 -27   5   2   0.256395E+03   0.362247E+03   0.732201E+02 o    1     1.563      3.07      2.58      0.31    0.38537E+02     16.01     16.01      0.09
 -26   5   2   0.272857E+03   0.184977E+03   0.578054E+02 o    1    -1.370      2.19      2.66      0.34    0.38537E+02     16.52    -16.52     -0.08
 -25   5   2   0.197621E+03   0.154148E+03   0.500980E+02 o    1    -0.812      2.00      2.26      0.33    0.38537E+02     14.06     14.06      0.06
 -24   5   2   0.140550E+03   0.119464E+03   0.539517E+02 o    1    -0.375      1.76      1.91      0.40    0.38537E+02     11.86    -11.86     -0.04
 -23   5   2   0.123748E+02   0.770738E+01   0.462443E+02 <    1    -0.089      0.45      0.57      1.34    0.38537E+02      3.52      3.52      0.01
 -22   5   2   0.405800E+02  -0.346832E+02   0.462443E+02 <    1    -0.187      0.00      1.03      5.48    0.38537E+02      6.37     -6.37      0.01
 -20   5   2   0.164283E+03   0.770738E+02   0.462443E+02 <    1    -1.532      1.41      2.06      0.42    0.38537E+02     12.82     12.82      0.07
 -19   5   2   0.223018E+03   0.173416E+03   0.578054E+02 o    1    -0.803      2.12      2.41      0.35    0.38537E+02     14.93    -14.93     -0.08
 -18   5   2   0.273243E+03   0.254344E+03   0.578054E+02 o    1    -0.320      2.57      2.66      0.29    0.38537E+02     16.53     16.53      0.09
 -17   5   2   0.295910E+03   0.381515E+03   0.539517E+02 o    1     1.671      3.15      2.77      0.22    0.38537E+02     17.20    -17.20     -0.10
 -16   5   2   0.186356E+03   0.238929E+03   0.462443E+02 o    1     1.201      2.49      2.20      0.24    0.38537E+02     13.65     13.65      0.09
 -15   5   2   0.119609E+03   0.119464E+03   0.385369E+02 o    1    -0.004      1.76      1.76      0.28    0.38537E+02     10.94    -10.94     -0.08
 -14   5   2   0.404743E+02   0.462443E+02   0.385369E+02 <    1     0.155      1.10      1.02      0.46    0.38537E+02      6.36      6.36      0.06
 -13   5   2   0.295000E+02  -0.346832E+02   0.346832E+02 <    1    -0.184      0.00      0.87      4.74    0.38537E+02      5.43     -5.43     -0.05
 -12   5   2   0.842361E-01   0.308295E+02   0.346832E+02 <    1     1.685      0.89      0.05      0.50    0.38537E+02      0.29      0.29      0.02
 -11   5   2   0.348547E+00   0.000000E+00   0.346832E+02 <    1    -0.020      0.00      0.10      4.74    0.38537E+02      0.59      0.59      0.00
 -10   5   2   0.386273E+02   0.231221E+02   0.308295E+02 <    1    -0.439      0.77      1.00      0.52    0.38537E+02      6.22     -6.22     -0.02
  -9   5   2   0.276452E+02   0.847812E+02   0.462443E+02 <    1     1.572      1.48      0.85      0.40    0.38537E+02      5.26      5.26      0.04
  -8   5   2   0.132364E+03   0.173416E+03   0.500980E+02 o    1     0.873      2.12      1.85      0.31    0.38537E+02     11.50    -11.50     -0.07
  -7   5   2   0.798338E+02   0.123318E+03   0.385369E+02 o    1     1.248      1.79      1.44      0.28    0.38537E+02      8.93      8.93      0.08
  -6   5   2   0.249958E+03   0.362247E+03   0.539517E+02 o    1     2.254      3.07      2.55      0.23    0.38537E+02     15.81    -15.81     -0.10
  -5   5   2   0.160366E+03   0.346832E+03   0.539517E+02 o    1     4.081      3.00      2.04      0.24    0.38537E+02     12.66     12.66      0.11
  -4   5   2   0.362092E+03   0.420052E+03   0.578054E+02 o    1     1.029      3.30      3.07      0.23    0.38537E+02     19.03    -19.03     -0.11
  -3   5   2   0.170098E+03   0.231221E+03   0.385369E+02 o    1     1.695      2.45      2.10      0.21    0.38537E+02     13.04     13.04      0.10
  -2   5   2   0.314633E+03   0.342978E+03   0.462443E+02 o    1     0.619      2.98      2.86      0.20    0.38537E+02     17.74    -17.74     -0.10
  -1   5   2   0.145413E+03   0.192685E+03   0.346832E+02 o    1     1.450      2.24      1.94      0.20    0.38537E+02     12.06     12.06      0.08
   0   5   2   0.254598E+03   0.285173E+03   0.423906E+02 o    1     0.735      2.72      2.57      0.20    0.38537E+02     15.96    -15.96     -0.06
   1   5   2   0.423222E+02   0.770738E+01   0.231221E+02 <    1    -0.896      0.45      1.05      0.67    0.38537E+02      6.51      6.51      0.02
   2   5   2   0.956418E+01   0.231221E+02   0.231221E+02 <    1     0.714      0.77      0.50      0.39    0.38537E+02      3.09     -3.09      0.01
   3   5   2   0.774874E+02   0.308295E+02   0.231221E+02 <    1    -1.560      0.89      1.42      0.34    0.38537E+02      8.80     -8.80     -0.05
   4   5   2   0.211593E+03   0.192685E+03   0.308295E+02 o    1    -0.594      2.24      2.34      0.18    0.38537E+02     14.55     14.55      0.08
   5   5   2   0.553436E+03   0.682103E+03   0.616590E+02 o    1     2.144      4.21      3.79      0.19    0.38537E+02     23.53    -23.52     -0.11
   6   5   2   0.776267E+03   0.847812E+03   0.693664E+02 o    1     1.024      4.69      4.49      0.20    0.38537E+02     27.86     27.86      0.13
   7   5   2   0.118301E+04   0.118308E+04   0.924886E+02 o    1     0.001      5.54      5.54      0.22    0.38537E+02     34.39    -34.39     -0.15
   8   5   2   0.119608E+04   0.111757E+04   0.693664E+02 o    1    -1.059      5.39      5.57      0.18    0.38537E+02     34.58     34.58      0.15
   9   5   2   0.112495E+04   0.114069E+04   0.616590E+02 o    1     0.240      5.44      5.40      0.16    0.38537E+02     33.54    -33.54     -0.14
  10   5   2   0.788859E+03   0.751470E+03   0.462443E+02 o    1    -0.760      4.42      4.52      0.14    0.38537E+02     28.09     28.09      0.11
  11   5   2   0.485136E+03   0.524102E+03   0.385369E+02 o    1     0.995      3.69      3.55      0.14    0.38537E+02     22.03    -22.03     -0.08
  12   5   2   0.194087E+03   0.196538E+03   0.269758E+02 o    1     0.090      2.26      2.24      0.16    0.38537E+02     13.93     13.93      0.05
  13   5   2   0.605394E+02   0.616590E+02   0.231221E+02 o    1     0.049      1.26      1.25      0.24    0.38537E+02      7.78     -7.78     -0.02
  14   5   2   0.792595E+00  -0.115611E+02   0.231221E+02 <    1    -0.037      0.00      0.14      3.87    0.38537E+02      0.89      0.89     -0.01
  15   5   2   0.150639E+02   0.423906E+02   0.269758E+02 <    1     1.269      1.05      0.63      0.33    0.38537E+02      3.88      3.88      0.04
  16   5   2   0.459670E+02   0.385369E+02   0.308295E+02 <    1    -0.230      1.00      1.09      0.40    0.38537E+02      6.78     -6.78     -0.06
  17   5   2   0.306658E+02   0.269758E+02   0.308295E+02 <    1    -0.116      0.84      0.89      0.48    0.38537E+02      5.54      5.54      0.07
  18   5   2   0.625761E+02   0.500980E+02   0.269758E+02 <    1    -0.437      1.14      1.27      0.31    0.38537E+02      7.91     -7.91     -0.08
  19   5   2   0.234205E+02   0.192685E+02   0.269758E+02 <    1    -0.146      0.71      0.78      0.50    0.38537E+02      4.84      4.84      0.07
  20   5   2   0.775661E+02   0.616590E+02   0.308295E+02 <    1    -0.486      1.26      1.42      0.32    0.38537E+02      8.81      8.81     -0.05
  21   5   2   0.125950E+02  -0.539517E+02   0.308295E+02 <    1    -0.128      0.00      0.57      4.47    0.38537E+02      3.55      3.55      0.06
  22   5   2   0.296329E+01   0.115611E+02   0.269758E+02 <    1     0.423      0.55      0.28      0.64    0.38537E+02      1.72     -1.72     -0.05
  23   5   2   0.122671E+02   0.192685E+02   0.308295E+02 <    1     0.253      0.71      0.56      0.57    0.38537E+02      3.50      3.50      0.04
  24   5   2   0.103308E+00  -0.269758E+02   0.308295E+02 <    1    -0.012      0.00      0.05      4.47    0.38537E+02      0.32      0.32     -0.02
  25   5   2   0.340520E+01   0.500980E+02   0.346832E+02 <    1     2.135      1.14      0.30      0.39    0.38537E+02      1.85     -1.85      0.00
  26   5   2   0.206246E+01   0.192685E+02   0.346832E+02 <    1     0.748      0.71      0.23      0.64    0.38537E+02      1.44      1.44      0.01
  27   5   2   0.407525E-01  -0.423906E+02   0.346832E+02 <    1    -0.007      0.00      0.03      4.74    0.38537E+02      0.20     -0.20     -0.02
  28   5   2   0.395834E+01  -0.770738E+01   0.385369E+02 <    1    -0.064      0.00      0.32      5.00    0.38537E+02      1.99      1.99      0.03
  29   5   2   0.343069E-02  -0.115611E+02   0.385369E+02 <    1    -0.002      0.00      0.01      5.00    0.38537E+02      0.06      0.04     -0.04
  30   5   2   0.356462E+00  -0.231221E+02   0.346832E+02 <    1    -0.020      0.00      0.10      4.74    0.38537E+02      0.60      0.60      0.05
  31   5   2   0.344482E+00   0.115611E+02   0.346832E+02 <    1     0.552      0.55      0.09      0.82    0.38537E+02      0.59     -0.59     -0.05
  32   5   2   0.604193E+00   0.000000E+00   0.346832E+02 <    1    -0.026      0.00      0.13      4.74    0.38537E+02      0.78     -0.78      0.04
  33   5   2   0.131848E+01   0.000000E+00   0.423906E+02 <    1    -0.035      0.00      0.18      5.24    0.38537E+02      1.15      1.15     -0.04
  34   5   2   0.679025E+00   0.770738E+01   0.385369E+02 <    1     0.281      0.45      0.13      1.12    0.38537E+02      0.82     -0.82      0.03
  35   5   2   0.999203E+00   0.346832E+02   0.346832E+02 <    1     1.660      0.95      0.16      0.47    0.38537E+02      1.00      1.00     -0.02
  36   5   2   0.121900E+00   0.385369E+01   0.308295E+02 <    1     0.206      0.32      0.06      1.26    0.38537E+02      0.35      0.35      0.01
  37   5   2   0.129556E+02   0.269758E+02   0.308295E+02 <    1     0.537      0.84      0.58      0.48    0.38537E+02      3.60     -3.60      0.00
  38   5   2   0.986356E+01   0.539517E+02   0.308295E+02 <    1     2.002      1.18      0.51      0.34    0.38537E+02      3.14      3.14     -0.01
  39   5   2   0.245222E+02   0.462443E+02   0.308295E+02 <    1     0.815      1.10      0.80      0.37    0.38537E+02      4.95     -4.95      0.02
  40   5   2   0.368999E+01   0.578054E+02   0.308295E+02 <    1     2.801      1.22      0.31      0.33    0.38537E+02      1.92     -1.92     -0.03
  41   5   2   0.297005E+03   0.285173E+03   0.655127E+02 o    1    -0.178      2.72      2.78      0.31    0.38537E+02     17.23     17.23      0.06
  42   5   2   0.209312E+02  -0.269758E+02   0.346832E+02 <    1    -0.155      0.00      0.74      4.74    0.38537E+02      4.58     -4.57     -0.04
  43   5   2   0.222902E+02   0.385369E+02   0.346832E+02 <    1     0.532      1.00      0.76      0.45    0.38537E+02      4.72      4.72      0.04
  44   5   2   0.122814E+02   0.000000E+00   0.346832E+02 <    1    -0.119      0.00      0.56      4.74    0.38537E+02      3.50     -3.50     -0.04
  45   5   2   0.138179E+00   0.385369E+02   0.385369E+02 <    1     1.880      1.00      0.06      0.50    0.38537E+02      0.37     -0.37      0.03
  46   5   2   0.171564E+00   0.269758E+02   0.346832E+02 <    1     1.431      0.84      0.07      0.54    0.38537E+02      0.41     -0.41     -0.02
 -45   6   2   0.675280E+02   0.308295E+02   0.578054E+02 <    1    -0.512      0.89      1.32      0.84    0.38537E+02      8.22     -8.22     -0.03
 -43   6   2   0.997009E+01  -0.115611E+02   0.346832E+02 <    1    -0.107      0.00      0.51      4.74    0.38537E+02      3.16      3.16      0.00
 -42   6   2   0.306555E+02   0.500980E+02   0.385369E+02 <    1     0.566      1.14      0.89      0.44    0.38537E+02      5.54     -5.54     -0.01
 -41   6   2   0.178057E+02   0.732201E+02   0.385369E+02 <    1     1.925      1.38      0.68      0.36    0.38537E+02      4.22     -4.22     -0.01
 -40   6   2   0.679184E+02   0.385369E+02   0.500980E+02 <    1    -0.504      1.00      1.33      0.65    0.38537E+02      8.24     -8.24     -0.02
 -39   6   2   0.698589E+01  -0.231221E+02   0.462443E+02 <    1    -0.078      0.00      0.43      5.48    0.38537E+02      2.64      2.64      0.02
 -38   6   2   0.307062E+01  -0.770738E+01   0.346832E+02 <    1    -0.060      0.00      0.28      4.74    0.38537E+02      1.75     -1.75     -0.02
 -37   6   2   0.231211E+00   0.115611E+02   0.346832E+02 <    1     0.572      0.55      0.08      0.82    0.38537E+02      0.48      0.48      0.02
 -36   6   2   0.267648E+01   0.115611E+02   0.462443E+02 <    1     0.259      0.55      0.26      1.10    0.38537E+02      1.64      1.64     -0.02
 -35   6   2   0.165822E+01   0.000000E+00   0.385369E+02 <    1    -0.041      0.00      0.21      5.00    0.38537E+02      1.29     -1.29      0.02
 -34   6   2   0.622916E+01   0.770738E+01   0.385369E+02 <    1     0.040      0.45      0.40      1.12    0.38537E+02      2.50      2.50     -0.02
 -33   6   2   0.194636E-01   0.770738E+01   0.269758E+02 <    1     0.543      0.45      0.02      0.78    0.38537E+02      0.14      0.14      0.02
 -32   6   2   0.306449E+00  -0.770738E+01   0.269758E+02 <    1    -0.021      0.00      0.09      4.18    0.38537E+02      0.55      0.55     -0.01
 -31   6   2   0.267005E+01  -0.231221E+02   0.269758E+02 <    1    -0.063      0.00      0.26      4.18    0.38537E+02      1.63      1.63      0.01
 -30   6   2   0.279189E+01   0.770738E+01   0.269758E+02 <    1     0.228      0.45      0.27      0.78    0.38537E+02      1.67      1.67      0.00
 -29   6   2   0.552923E+01   0.269758E+02   0.269758E+02 <    1     1.094      0.84      0.38      0.42    0.38537E+02      2.35      2.35      0.00
 -28   6   2   0.187673E+01   0.000000E+00   0.269758E+02 <    1    -0.053      0.00      0.22      4.18    0.38537E+02      1.37      1.37      0.01
 -27   6   2   0.199456E+02  -0.770738E+01   0.269758E+02 <    1    -0.172      0.00      0.72      4.18    0.38537E+02      4.47      4.47     -0.01
 -26   6   2   0.579903E-01  -0.269758E+02   0.231221E+02 <    1    -0.010      0.00      0.04      3.87    0.38537E+02      0.24     -0.24      0.02
 -25   6   2   0.258921E+02   0.385369E+02   0.231221E+02 <    1     0.601      1.00      0.82      0.30    0.38537E+02      5.09      5.09     -0.02
 -24   6   2   0.382641E+02   0.385369E+02   0.231221E+02 <    1     0.012      1.00      1.00      0.30    0.38537E+02      6.19      6.19      0.04
 -23   6   2   0.255636E+03   0.408491E+03   0.616590E+02 o    1     2.744      3.26      2.58      0.25    0.38537E+02     15.99     15.99     -0.01
 -22   6   2   0.207063E+02   0.385369E+01   0.192685E+02 <    1    -0.527      0.32      0.73      0.79    0.38537E+02      4.55     -4.55      0.03
 -21   6   2   0.109357E+04   0.154148E+04   0.123318E+03 o    1     3.825      6.32      5.33      0.26    0.38537E+02     33.07    -33.07     -0.07
 -20   6   2   0.136093E+01  -0.385369E+01   0.154148E+02 <    1    -0.059      0.00      0.19      3.16    0.38537E+02      1.17     -1.17      0.02
 -19   6   2   0.220481E+02   0.770738E+01   0.192684E+02 <    1    -0.553      0.45      0.76      0.56    0.38537E+02      4.70      4.70     -0.01
 -18   6   2   0.631907E+02   0.423906E+02   0.154148E+02 o    1    -1.213      1.05      1.28      0.19    0.38537E+02      7.95     -7.95      0.00
 -17   6   2   0.171694E+02   0.770738E+01   0.115611E+02 <    1    -0.657      0.45      0.67      0.34    0.38537E+02      4.14      4.14      0.00
 -16   6   2   0.367863E+01  -0.385369E+01   0.231221E+02 <    1    -0.080      0.00      0.31      3.87    0.38537E+02      1.92      1.92     -0.01
 -15   6   2   0.465992E+02   0.346832E+02   0.269758E+02 <    1    -0.409      0.95      1.10      0.37    0.38537E+02      6.83     -6.83      0.01
 -14   6   2   0.748370E+02   0.847812E+02   0.269758E+02 o    1     0.379      1.48      1.39      0.24    0.38537E+02      8.65      8.65     -0.01
 -13   6   2   0.618605E+02   0.192685E+02   0.385369E+02 <    1    -0.792      0.71      1.27      0.71    0.38537E+02      7.87     -7.87      0.02
 -12   6   2   0.336934E+02   0.616590E+02   0.346832E+02 <    1     0.927      1.26      0.94      0.36    0.38537E+02      5.80      5.80     -0.03
 -11   6   2   0.178122E+02   0.308295E+02   0.346832E+02 <    1     0.426      0.89      0.68      0.50    0.38537E+02      4.22     -4.22      0.03
 -10   6   2   0.815299E+00   0.308295E+02   0.308295E+02 <    1     1.674      0.89      0.15      0.45    0.38537E+02      0.90      0.90     -0.03
  -9   6   2   0.561380E+01  -0.578054E+02   0.308295E+02 <    1    -0.085      0.00      0.38      4.47    0.38537E+02      2.37      2.37      0.03
  -8   6   2   0.608992E+01   0.192685E+02   0.269758E+02 <    1     0.625      0.71      0.40      0.50    0.38537E+02      2.47     -2.47     -0.03
  -7   6   2   0.163702E+02   0.770738E+01   0.269758E+02 <    1    -0.261      0.45      0.65      0.78    0.38537E+02      4.05      4.05      0.02
  -6   6   2   0.376298E+02   0.809275E+02   0.423906E+02 <    1     1.214      1.45      0.99      0.38    0.38537E+02      6.13      6.13      0.01
  -5   6   2   0.227011E+03   0.281319E+03   0.500980E+02 o    1     1.135      2.70      2.43      0.24    0.38537E+02     15.07    -15.07     -0.03
  -4   6   2   0.836784E+03   0.847812E+03   0.809275E+02 o    1     0.134      4.69      4.66      0.23    0.38537E+02     28.93     28.93      0.06
  -3   6   2   0.778316E+03   0.678250E+03   0.655127E+02 o    1    -1.444      4.20      4.49      0.21    0.38537E+02     27.90    -27.90     -0.08
  -2   6   2   0.191940E+03   0.146440E+03   0.346832E+02 o    1    -1.219      1.95      2.23      0.23    0.38537E+02     13.85     13.85      0.06
  -1   6   2   0.185315E+02   0.346832E+02   0.269758E+02 <    1     0.692      0.95      0.69      0.37    0.38537E+02      4.30      4.30     -0.04
   0   6   2   0.139896E+03   0.111757E+03   0.269758E+02 o    1    -0.981      1.70      1.91      0.21    0.38537E+02     11.83     11.83      0.08
   1   6   2   0.265457E+01  -0.154148E+02   0.192685E+02 <    1    -0.074      0.00      0.26      3.54    0.38537E+02      1.63     -1.63     -0.07
   2   6   2   0.969036E+00   0.154148E+02   0.231221E+02 <    1     0.999      0.63      0.16      0.47    0.38537E+02      0.98     -0.98      0.06
   3   6   2   0.175785E+03   0.963423E+02   0.269758E+02 o    1    -2.499      1.58      2.14      0.22    0.38537E+02     13.26    -13.26     -0.07
   4   6   2   0.150870E+03   0.119464E+03   0.269758E+02 o    1    -1.092      1.76      1.98      0.20    0.38537E+02     12.28     12.28      0.05
   5   6   2   0.265598E+03   0.150294E+03   0.308295E+02 o    1    -3.196      1.97      2.63      0.20    0.38537E+02     16.30    -16.30     -0.05
   6   6   2   0.544955E+02   0.115611E+02   0.231221E+02 <    1    -1.171      0.55      1.19      0.55    0.38537E+02      7.38      7.38      0.02
   7   6   2   0.278586E+02   0.346832E+02   0.231221E+02 <    1     0.311      0.95      0.85      0.32    0.38537E+02      5.28     -5.28     -0.01
   8   6   2   0.236955E+02   0.000000E+00   0.231221E+02 <    1    -0.202      0.00      0.78      3.87    0.38537E+02      4.87     -4.87     -0.02
   9   6   2   0.191788E+02   0.231221E+02   0.231221E+02 <    1     0.178      0.77      0.71      0.39    0.38537E+02      4.38      4.38      0.03
  10   6   2   0.168422E+03   0.150294E+03   0.308295E+02 o    1    -0.569      1.97      2.09      0.20    0.38537E+02     12.98    -12.98     -0.05
  11   6   2   0.108398E+03   0.616590E+02   0.269758E+02 o    1    -1.488      1.26      1.68      0.28    0.38537E+02     10.41     10.41      0.06
  12   6   2   0.251622E+03   0.215807E+03   0.346832E+02 o    1    -0.985      2.37      2.56      0.19    0.38537E+02     15.86    -15.86     -0.07
  13   6   2   0.136266E+03   0.119464E+03   0.192685E+02 o    1    -0.837      1.76      1.88      0.14    0.38537E+02     11.67     11.67      0.07
  14   6   2   0.247976E+03   0.158001E+03   0.231221E+02 o    1    -3.423      2.02      2.54      0.15    0.38537E+02     15.75    -15.75     -0.07
  15   6   2   0.766709E+02   0.539517E+02   0.192685E+02 o    1    -1.074      1.18      1.41      0.21    0.38537E+02      8.76      8.76      0.06
  16   6   2   0.126361E+03   0.732201E+02   0.192684E+02 o    1    -2.377      1.38      1.81      0.18    0.38537E+02     11.24    -11.24     -0.06
  17   6   2   0.690897E+01  -0.192685E+02   0.231221E+02 <    1    -0.109      0.00      0.42      3.87    0.38537E+02      2.63      2.63      0.04
  18   6   2   0.145168E+02   0.231221E+02   0.231221E+02 <    1     0.415      0.77      0.61      0.39    0.38537E+02      3.81     -3.81     -0.03
  19   6   2   0.489524E+03   0.504833E+03   0.462443E+02 o    1     0.326      3.62      3.56      0.17    0.38537E+02     22.13     22.13      0.03
  21   6   2   0.162455E+03   0.115611E+03   0.231221E+02 o    1    -1.845      1.73      2.05      0.17    0.38537E+02     12.75    -12.75     -0.03
  22   6   2   0.879860E+02   0.462443E+02   0.231221E+02 <    1    -1.516      1.10      1.51      0.27    0.38537E+02      9.38     -9.38      0.02
  23   6   2   0.147576E+02   0.269758E+02   0.231221E+02 <    1     0.607      0.84      0.62      0.36    0.38537E+02      3.84      3.84     -0.03
  24   6   2   0.276994E+02   0.231221E+02   0.231221E+02 <    1    -0.189      0.77      0.85      0.39    0.38537E+02      5.26     -5.26      0.03
  25   6   2   0.160595E+01  -0.231221E+02   0.308295E+02 <    1    -0.046      0.00      0.20      4.47    0.38537E+02      1.27     -1.27     -0.04
  26   6   2   0.176049E+02   0.154148E+02   0.269758E+02 <    1    -0.078      0.63      0.68      0.55    0.38537E+02      4.20      4.20      0.04
  27   6   2   0.535434E+02   0.385369E+02   0.269758E+02 <    1    -0.510      1.00      1.18      0.35    0.38537E+02      7.32     -7.32     -0.04
  28   6   2   0.165963E+02   0.154148E+02   0.269758E+02 <    1    -0.043      0.63      0.66      0.55    0.38537E+02      4.07      4.07      0.03
  29   6   2   0.212875E+02   0.154148E+02   0.231221E+02 <    1    -0.234      0.63      0.74      0.47    0.38537E+02      4.61     -4.61     -0.02
  30   6   2   0.503162E+01   0.346832E+02   0.269758E+02 <    1     1.591      0.95      0.36      0.37    0.38537E+02      2.24     -2.24      0.01
  31   6   2   0.773816E+01   0.770738E+01   0.269758E+02 <    1    -0.001      0.45      0.45      0.78    0.38537E+02      2.78      2.78      0.00
  32   6   2   0.454681E+02   0.269758E+02   0.231221E+02 <    1    -0.696      0.84      1.09      0.36    0.38537E+02      6.74     -6.74     -0.02
  33   6   2   0.477295E+02   0.385369E+01   0.231221E+02 <    1    -0.840      0.32      1.11      0.95    0.38537E+02      6.91      6.91      0.03
  34   6   2   0.867904E+02   0.308295E+02   0.308295E+02 <    1    -1.355      0.89      1.50      0.45    0.38537E+02      9.32     -9.32     -0.04
  35   6   2   0.432438E+02  -0.154148E+02   0.308295E+02 <    1    -0.237      0.00      1.06      4.47    0.38537E+02      6.58      6.58      0.04
  36   6   2   0.111116E+02   0.269758E+02   0.269758E+02 <    1     0.716      0.84      0.54      0.42    0.38537E+02      3.33     -3.33     -0.04
  37   6   2   0.114975E+01   0.000000E+00   0.308295E+02 <    1    -0.039      0.00      0.17      4.47    0.38537E+02      1.07     -1.07      0.03
  38   6   2   0.349650E+01  -0.423906E+02   0.308295E+02 <    1    -0.067      0.00      0.30      4.47    0.38537E+02      1.87      1.87     -0.03
  39   6   2   0.168041E+01  -0.154148E+02   0.269758E+02 <    1    -0.050      0.00      0.21      4.18    0.38537E+02      1.30      1.30      0.03
  40   6   2   0.152640E+03   0.269758E+02   0.346832E+02 <    1    -2.144      0.84      1.99      0.54    0.38537E+02     12.35    -12.35     -0.04
  41   6   2   0.365770E+02   0.115611E+02   0.308295E+02 <    1    -0.584      0.55      0.97      0.73    0.38537E+02      6.05      6.05      0.03
  42   6   2   0.367265E-02  -0.115611E+02   0.385369E+02 <    1    -0.002      0.00      0.01      5.00    0.38537E+02      0.06     -0.06     -0.01
  43   6   2   0.252039E+02  -0.423906E+02   0.500980E+02 <    1    -0.142      0.00      0.81      5.70    0.38537E+02      5.02      5.02      0.01
 -37   7   2   0.756847E+01  -0.346832E+02   0.308295E+02 <    1    -0.099      0.00      0.44      4.47    0.38537E+02      2.75     -2.75     -0.01
 -36   7   2   0.143032E+02   0.770738E+01   0.231221E+02 <    1    -0.242      0.45      0.61      0.67    0.38537E+02      3.78      3.78      0.02
 -35   7   2   0.211573E+02   0.154148E+02   0.308295E+02 <    1    -0.172      0.63      0.74      0.63    0.38537E+02      4.60     -4.60     -0.02
 -34   7   2   0.209731E+02   0.770738E+01   0.269758E+02 <    1    -0.371      0.45      0.74      0.78    0.38537E+02      4.58      4.58      0.02
 -33   7   2   0.110277E+02  -0.578054E+02   0.192685E+02 <    1    -0.151      0.00      0.53      3.54    0.38537E+02      3.32     -3.32     -0.02
 -32   7   2   0.116165E+02   0.115611E+02   0.231221E+02 <    1    -0.002      0.55      0.55      0.55    0.38537E+02      3.41      3.41      0.02
 -31   7   2   0.228268E+00   0.385369E+01   0.231221E+02 <    1     0.252      0.32      0.08      0.95    0.38537E+02      0.48      0.48     -0.01
 -30   7   2   0.181528E+01  -0.192685E+02   0.192685E+02 <    1    -0.061      0.00      0.22      3.54    0.38537E+02      1.35      1.35      0.01
 -29   7   2   0.233227E+00  -0.385369E+01   0.192685E+02 <    1    -0.022      0.00      0.08      3.54    0.38537E+02      0.48      0.48      0.00
 -28   7   2   0.193781E+01  -0.308295E+02   0.154148E+02 <    1    -0.071      0.00      0.22      3.16    0.38537E+02      1.39     -1.39      0.00
 -27   7   2   0.123059E+02  -0.115611E+02   0.154148E+02 <    1    -0.179      0.00      0.57      3.16    0.38537E+02      3.51      3.51      0.01
 -26   7   2   0.473226E+01   0.154148E+02   0.154148E+02 <    1     0.892      0.63      0.35      0.32    0.38537E+02      2.18     -2.18     -0.01
 -25   7   2   0.933150E+01   0.115611E+02   0.154148E+02 <    1     0.152      0.55      0.49      0.37    0.38537E+02      3.05      3.05      0.01
 -24   7   2   0.396293E+01   0.115611E+02   0.154148E+02 <    1     0.622      0.55      0.32      0.37    0.38537E+02      1.99      1.99      0.00
 -23   7   2   0.725341E-01   0.269758E+02   0.154148E+02 <    1     3.316      0.84      0.04      0.24    0.38537E+02      0.27      0.27      0.01
 -22   7   2   0.160326E-01   0.000000E+00   0.154148E+02 <    1    -0.006      0.00      0.02      3.16    0.38537E+02      0.13      0.13     -0.01
 -21   7   2   0.442737E+02   0.231221E+02   0.192685E+02 <    1    -0.921      0.77      1.07      0.32    0.38537E+02      6.65     -6.65      0.00
 -20   7   2   0.173057E+02  -0.269758E+02   0.192685E+02 <    1    -0.190      0.00      0.67      3.54    0.38537E+02      4.16      4.16      0.00
 -19   7   2   0.349325E+01  -0.770738E+01   0.269758E+02 <    1    -0.072      0.00      0.30      4.18    0.38537E+02      1.87     -1.87      0.01
 -18   7   2   0.293967E+01  -0.770738E+01   0.231221E+02 <    1    -0.071      0.00      0.28      3.87    0.38537E+02      1.71     -1.71     -0.01
 -17   7   2   0.130179E+02   0.192685E+02   0.269758E+02 <    1     0.254      0.71      0.58      0.50    0.38537E+02      3.61      3.61      0.01
 -16   7   2   0.264665E+02   0.231221E+02   0.269758E+02 <    1    -0.120      0.77      0.83      0.45    0.38537E+02      5.14     -5.14     -0.02
 -15   7   2   0.354742E+02   0.462443E+02   0.231221E+02 <    1     0.496      1.10      0.96      0.27    0.38537E+02      5.96      5.96      0.02
 -14   7   2   0.173460E+02   0.000000E+00   0.231221E+02 <    1    -0.173      0.00      0.67      3.87    0.38537E+02      4.16     -4.16     -0.02
 -13   7   2   0.105084E+02  -0.308295E+02   0.192685E+02 <    1    -0.148      0.00      0.52      3.54    0.38537E+02      3.24      3.24      0.01
 -12   7   2   0.519208E+01   0.770738E+01   0.192684E+02 <    1     0.143      0.45      0.37      0.56    0.38537E+02      2.28     -2.28     -0.01
 -11   7   2   0.132767E+01  -0.385369E+02   0.154148E+02 <    1    -0.059      0.00      0.19      3.16    0.38537E+02      1.15     -1.15      0.00
 -10   7   2   0.377214E+01   0.269758E+02   0.231221E+02 <    1     1.460      0.84      0.31      0.36    0.38537E+02      1.94      1.94      0.01
  -9   7   2   0.243767E+02   0.192685E+02   0.192685E+02 <    1    -0.249      0.71      0.80      0.35    0.38537E+02      4.94     -4.94     -0.02
  -8   7   2   0.445993E+01   0.269758E+02   0.269758E+02 <    1     1.187      0.84      0.34      0.42    0.38537E+02      2.11      2.11      0.01
  -7   7   2   0.720842E+01  -0.192685E+02   0.231221E+02 <    1    -0.112      0.00      0.43      3.87    0.38537E+02      2.68     -2.68     -0.02
  -6   7   2   0.311121E+01   0.770738E+01   0.192684E+02 <    1     0.292      0.45      0.28      0.56    0.38537E+02      1.76      1.76      0.02
  -5   7   2   0.550330E+00   0.154148E+02   0.231221E+02 <    1     1.081      0.63      0.12      0.47    0.38537E+02      0.74      0.74     -0.01
  -4   7   2   0.992011E+01   0.231221E+02   0.308295E+02 <    1     0.517      0.77      0.51      0.52    0.38537E+02      3.15     -3.15      0.00
  -3   7   2   0.944226E+01   0.770738E+01   0.192684E+02 <    1    -0.085      0.45      0.49      0.56    0.38537E+02      3.07      3.07      0.00
  -2   7   2   0.210704E+02  -0.385369E+01   0.269758E+02 <    1    -0.177      0.00      0.74      4.18    0.38537E+02      4.59     -4.59     -0.01
  -1   7   2   0.285950E+02   0.423906E+02   0.269758E+02 <    1     0.561      1.05      0.86      0.33    0.38537E+02      5.35      5.35      0.01
   0   7   2   0.363707E+02   0.231221E+02   0.269758E+02 <    1    -0.436      0.77      0.97      0.45    0.38537E+02      6.03     -6.03     -0.02
   1   7   2   0.280546E+02   0.192685E+02   0.269758E+02 <    1    -0.295      0.71      0.85      0.50    0.38537E+02      5.30      5.30      0.02
   2   7   2   0.336838E+02   0.154148E+02   0.269758E+02 <    1    -0.547      0.63      0.93      0.55    0.38537E+02      5.80     -5.80     -0.02
   3   7   2   0.246996E+02   0.770738E+01   0.269758E+02 <    1    -0.452      0.45      0.80      0.78    0.38537E+02      4.97      4.97      0.02
   4   7   2   0.108042E+02  -0.770738E+01   0.231221E+02 <    1    -0.137      0.00      0.53      3.87    0.38537E+02      3.29     -3.29     -0.02
   5   7   2   0.626486E+01  -0.385369E+01   0.192685E+02 <    1    -0.114      0.00      0.40      3.54    0.38537E+02      2.50      2.50      0.02
   6   7   2   0.372932E+01  -0.385369E+01   0.231221E+02 <    1    -0.080      0.00      0.31      3.87    0.38537E+02      1.93     -1.93     -0.01
   7   7   2   0.192375E+01   0.000000E+00   0.231221E+02 <    1    -0.058      0.00      0.22      3.87    0.38537E+02      1.39     -1.39      0.01
   8   7   2   0.256770E+00  -0.385369E+01   0.231221E+02 <    1    -0.021      0.00      0.08      3.87    0.38537E+02      0.51     -0.51     -0.01
   9   7   2   0.553917E+01  -0.115611E+02   0.231221E+02 <    1    -0.098      0.00      0.38      3.87    0.38537E+02      2.35      2.35      0.01
  10   7   2   0.853871E+01  -0.154148E+02   0.231221E+02 <    1    -0.122      0.00      0.47      3.87    0.38537E+02      2.92     -2.92     -0.01
  11   7   2   0.142202E+02  -0.192685E+02   0.231221E+02 <    1    -0.157      0.00      0.61      3.87    0.38537E+02      3.77      3.77      0.01
  12   7   2   0.886162E+01   0.770738E+01   0.231221E+02 <    1    -0.048      0.45      0.48      0.67    0.38537E+02      2.98     -2.98     -0.01
  13   7   2   0.160178E+02  -0.385369E+02   0.192685E+02 <    1    -0.182      0.00      0.64      3.54    0.38537E+02      4.00      4.00      0.01
  14   7   2   0.693680E+01  -0.385369E+01   0.231221E+02 <    1    -0.110      0.00      0.42      3.87    0.38537E+02      2.63     -2.63     -0.01
  15   7   2   0.425071E+01   0.423906E+02   0.231221E+02 <    1     2.504      1.05      0.33      0.29    0.38537E+02      2.06      2.06      0.00
  16   7   2   0.275366E+00  -0.154148E+02   0.231221E+02 <    1    -0.022      0.00      0.08      3.87    0.38537E+02      0.52     -0.52      0.00
  17   7   2   0.160131E+01   0.231221E+02   0.231221E+02 <    1     1.473      0.77      0.20      0.39    0.38537E+02      1.27     -1.27     -0.01
  18   7   2   0.262655E+01   0.231221E+02   0.385369E+02 <    1     0.795      0.77      0.26      0.65    0.38537E+02      1.62      1.62      0.01
  19   7   2   0.450246E+02   0.231221E+02   0.154148E+02 <    1    -1.186      0.77      1.08      0.26    0.38537E+02      6.71     -6.71     -0.02
  20   7   2   0.256244E+01  -0.115611E+02   0.154148E+02 <    1    -0.082      0.00      0.26      3.16    0.38537E+02      1.60      1.60      0.02
  21   7   2   0.427890E+01   0.154148E+02   0.154148E+02 <    1     0.946      0.63      0.33      0.32    0.38537E+02      2.07      2.07     -0.01
  22   7   2   0.466387E+01   0.192685E+02   0.154148E+02 <    1     1.270      0.71      0.35      0.28    0.38537E+02      2.16      2.16      0.01
  23   7   2   0.252027E+01  -0.154148E+02   0.192685E+02 <    1    -0.072      0.00      0.26      3.54    0.38537E+02      1.59      1.59      0.00
  24   7   2   0.452671E+01   0.000000E+00   0.192685E+02 <    1    -0.097      0.00      0.34      3.54    0.38537E+02      2.13     -2.13      0.00
  25   7   2   0.232487E+02   0.115611E+02   0.192685E+02 <    1    -0.502      0.55      0.78      0.46    0.38537E+02      4.82      4.82      0.01
  26   7   2   0.367563E+02   0.462443E+02   0.231221E+02 <    1     0.434      1.10      0.98      0.27    0.38537E+02      6.06     -6.06     -0.02
  27   7   2   0.621059E+02   0.423906E+02   0.231221E+02 <    1    -0.771      1.05      1.27      0.29    0.38537E+02      7.88      7.88      0.02
  28   7   2   0.439561E+02   0.269758E+02   0.231221E+02 <    1    -0.645      0.84      1.07      0.36    0.38537E+02      6.63     -6.63     -0.03
  29   7   2   0.399054E+02   0.308295E+02   0.231221E+02 <    1    -0.367      0.89      1.02      0.34    0.38537E+02      6.32      6.32      0.03
  30   7   2   0.714225E+01  -0.154148E+02   0.231221E+02 <    1    -0.111      0.00      0.43      3.87    0.38537E+02      2.67     -2.67     -0.02
  31   7   2   0.639370E+01  -0.192685E+02   0.231221E+02 <    1    -0.105      0.00      0.41      3.87    0.38537E+02      2.53      2.53      0.02
  32   7   2   0.135032E+00  -0.308295E+02   0.231221E+02 <    1    -0.015      0.00      0.06      3.87    0.38537E+02      0.37      0.37     -0.01
  33   7   2   0.228787E+00  -0.231221E+02   0.346832E+02 <    1    -0.016      0.00      0.08      4.74    0.38537E+02      0.48     -0.48      0.01
  34   7   2   0.310231E+00   0.000000E+00   0.385369E+02 <    1    -0.018      0.00      0.09      5.00    0.38537E+02      0.56     -0.56     -0.01
  35   7   2   0.693895E+00  -0.231221E+02   0.346832E+02 <    1    -0.028      0.00      0.13      4.74    0.38537E+02      0.83      0.83      0.01
  36   7   2   0.496514E+01   0.154148E+02   0.462443E+02 <    1     0.288      0.63      0.36      0.95    0.38537E+02      2.23     -2.23     -0.01
 -16   8   2   0.186764E+00   0.115611E+02   0.154148E+02 <    1     1.309      0.55      0.07      0.37    0.38537E+02      0.43     -0.43     -0.01
 -15   8   2   0.262215E+00   0.770738E+01   0.154148E+02 <    1     0.816      0.45      0.08      0.45    0.38537E+02      0.51      0.51      0.01
 -14   8   2   0.716945E+01  -0.385369E+01   0.154148E+02 <    1    -0.136      0.00      0.43      3.16    0.38537E+02      2.68     -2.68     -0.02
 -13   8   2   0.398504E+01   0.770738E+01   0.192684E+02 <    1     0.225      0.45      0.32      0.56    0.38537E+02      2.00      2.00      0.02
 -12   8   2   0.776783E+01   0.154148E+02   0.154148E+02 <    1     0.580      0.63      0.45      0.32    0.38537E+02      2.79     -2.79     -0.02
 -11   8   2   0.182796E+00   0.000000E+00   0.154148E+02 <    1    -0.022      0.00      0.07      3.16    0.38537E+02      0.43      0.43      0.02
 -10   8   2   0.912945E-01  -0.385369E+01   0.115611E+02 <    1    -0.018      0.00      0.05      2.74    0.38537E+02      0.30     -0.30     -0.02
  -9   8   2   0.720989E+00  -0.770738E+01   0.154148E+02 <    1    -0.043      0.00      0.14      3.16    0.38537E+02      0.85     -0.85      0.02
  -8   8   2   0.262987E+01   0.000000E+00   0.154148E+02 <    1    -0.083      0.00      0.26      3.16    0.38537E+02      1.62     -1.62     -0.02
  -7   8   2   0.324197E+02   0.770738E+01   0.115611E+02 <    1    -1.401      0.45      0.92      0.34    0.38537E+02      5.69      5.69      0.03
  -6   8   2   0.131077E+03   0.000000E+00   0.154148E+02 <    1    -0.583      0.00      1.84      3.16    0.38537E+02     11.45    -11.45     -0.03
  -4   8   2   0.100810E+03  -0.192685E+02   0.115611E+02 <    1    -0.591      0.00      1.62      2.74    0.38537E+02     10.04    -10.04     -0.02
  -3   8   2   0.243666E+02   0.385369E+01   0.115611E+02 <    1    -1.010      0.32      0.80      0.47    0.38537E+02      4.94      4.94      0.01
  -2   8   2   0.513484E+03   0.165709E+03   0.192685E+02 o    1   -12.888      2.07      3.65      0.12    0.38537E+02     22.66     22.66      0.03
  -1   8   2   0.483114E+02  -0.308295E+02   0.154148E+02 <    1    -0.354      0.00      1.12      3.16    0.38537E+02      6.95      6.95      0.00
   0   8   2   0.190161E+03   0.123318E+03   0.192684E+02 o    1    -3.070      1.79      2.22      0.14    0.38537E+02     13.79    -13.79      0.00
   1   8   2   0.318877E+03   0.265905E+03   0.231221E+02 o    1    -2.131      2.63      2.88      0.12    0.38537E+02     17.86    -17.86     -0.05
   3   8   2   0.140741E+03   0.616590E+02   0.192684E+02 o    1    -3.263      1.26      1.91      0.20    0.38537E+02     11.86    -11.86     -0.04
   4   8   2   0.470353E+02   0.231221E+02   0.308295E+02 <    1    -0.639      0.77      1.10      0.52    0.38537E+02      6.86      6.86      0.04
   5   8   2   0.355302E+02  -0.115611E+02   0.192685E+02 <    1    -0.272      0.00      0.96      3.54    0.38537E+02      5.96     -5.96     -0.03
   6   8   2   0.135676E+02   0.000000E+00   0.192685E+02 <    1    -0.168      0.00      0.59      3.54    0.38537E+02      3.68      3.68      0.02
   7   8   2   0.175122E+01   0.770738E+01   0.231221E+02 <    1     0.349      0.45      0.21      0.67    0.38537E+02      1.32     -1.32     -0.01
   8   8   2   0.375548E-05  -0.231221E+02   0.231221E+02 <    1     0.000      0.00      0.00      3.87    0.38537E+02      0.00      0.00      0.00
   9   8   2   0.202929E+01  -0.115611E+02   0.192685E+02 <    1    -0.065      0.00      0.23      3.54    0.38537E+02      1.42      1.42      0.01
  10   8   2   0.286090E+01  -0.115611E+02   0.192685E+02 <    1    -0.077      0.00      0.27      3.54    0.38537E+02      1.69     -1.69     -0.02
  11   8   2   0.728999E+01   0.385369E+01   0.192685E+02 <    1    -0.150      0.32      0.43      0.79    0.38537E+02      2.70      2.70      0.02
  12   8   2   0.794594E+01   0.385369E+01   0.192685E+02 <    1    -0.174      0.32      0.45      0.79    0.38537E+02      2.82     -2.82     -0.03
  13   8   2   0.799398E+01  -0.192685E+02   0.192685E+02 <    1    -0.129      0.00      0.46      3.54    0.38537E+02      2.83      2.83      0.03
  14   8   2   0.838760E+01  -0.192685E+02   0.308295E+02 <    1    -0.104      0.00      0.47      4.47    0.38537E+02      2.90     -2.90     -0.02
  15   8   2   0.137489E+00   0.115611E+02   0.346832E+02 <    1     0.594      0.55      0.06      0.82    0.38537E+02      0.37      0.37      0.02
  16   8   2   0.836737E+00   0.154148E+02   0.385369E+02 <    1     0.614      0.63      0.15      0.79    0.38537E+02      0.91     -0.91     -0.01
  17   8   2   0.282568E+01  -0.269758E+02   0.308295E+02 <    1    -0.061      0.00      0.27      4.47    0.38537E+02      1.68     -1.68      0.01
  18   8   2   0.892246E+02   0.192685E+02   0.308295E+02 <    1    -1.440      0.71      1.52      0.57    0.38537E+02      9.45     -9.45     -0.02
  19   8   2   0.591766E+01   0.423906E+02   0.308295E+02 <    1     1.722      1.05      0.39      0.38    0.38537E+02      2.43     -2.43      0.00
  20   8   2   0.195328E+02  -0.154148E+02   0.269758E+02 <    1    -0.170      0.00      0.71      4.18    0.38537E+02      4.42      4.42      0.01
  21   8   2   0.236089E+03   0.500980E+02   0.385369E+02 <    1    -3.043      1.14      2.48      0.44    0.38537E+02     15.37     15.37      0.02
  22   8   2   0.847981E+02   0.385369E+01   0.308295E+02 <    1    -0.923      0.32      1.48      1.26    0.38537E+02      9.21     -9.21     -0.01
 -52   1   3   0.181817E+00   0.809275E+02   0.886349E+02 <    1     1.739      1.45      0.07      0.79    0.38537E+02      0.43      0.43      0.00
 -51   1   3   0.385652E+00   0.346832E+02   0.616590E+02 <    1     1.006      0.95      0.10      0.84    0.38537E+02      0.62      0.62      0.00
 -50   1   3   0.237810E+00  -0.192685E+02   0.578054E+02 <    1    -0.013      0.00      0.08      6.12    0.38537E+02      0.49      0.49     -0.01
 -49   1   3   0.876832E+01  -0.154148E+02   0.578054E+02 <    1    -0.078      0.00      0.48      6.12    0.38537E+02      2.96      2.96      0.02
 -48   1   3   0.266048E+01   0.346832E+02   0.616590E+02 <    1     0.813      0.95      0.26      0.84    0.38537E+02      1.63     -1.63     -0.02
 -47   1   3   0.173827E+02   0.924886E+02   0.616590E+02 <    1     1.699      1.55      0.67      0.52    0.38537E+02      4.17      4.17      0.02
 -46   1   3   0.442791E+01   0.269758E+02   0.539517E+02 <    1     0.595      0.84      0.34      0.84    0.38537E+02      2.10      2.10     -0.01
 -45   1   3   0.219522E+02   0.539517E+02   0.539517E+02 <    1     0.724      1.18      0.75      0.59    0.38537E+02      4.69      4.69      0.02
 -44   1   3   0.132051E+03  -0.308295E+02   0.539517E+02 <    1    -0.313      0.00      1.85      5.92    0.38537E+02     11.49     11.49      0.00
 -43   1   3   0.245309E+03   0.161855E+03   0.616590E+02 o    1    -1.212      2.05      2.52      0.39    0.38537E+02     15.66    -15.66     -0.01
 -42   1   3   0.522307E+02   0.115611E+02   0.616590E+02 <    1    -0.422      0.55      1.16      1.46    0.38537E+02      7.23     -7.23     -0.01
 -41   1   3   0.151927E+02  -0.963423E+02   0.578054E+02 <    1    -0.103      0.00      0.63      6.12    0.38537E+02      3.90     -3.90     -0.01
 -40   1   3   0.185458E+02   0.346832E+02   0.578054E+02 <    1     0.322      0.95      0.69      0.79    0.38537E+02      4.31      4.31      0.02
 -39   1   3   0.393520E+02   0.770738E+01   0.578054E+02 <    1    -0.336      0.45      1.01      1.68    0.38537E+02      6.27     -6.27     -0.02
 -38   1   3   0.292715E+02   0.770738E+02   0.578054E+02 <    1     1.023      1.41      0.87      0.53    0.38537E+02      5.41      5.41      0.03
 -37   1   3   0.402631E+02   0.134879E+03   0.578054E+02 o    1     2.115      1.87      1.02      0.40    0.38537E+02      6.35     -6.35     -0.03
 -36   1   3   0.320901E+01  -0.616590E+02   0.500980E+02 <    1    -0.051      0.00      0.29      5.70    0.38537E+02      1.79      1.79      0.03
 -35   1   3   0.223191E+02   0.385369E+01   0.539517E+02 <    1    -0.201      0.32      0.76      2.21    0.38537E+02      4.72     -4.72     -0.04
 -34   1   3   0.384986E+00   0.154148E+02   0.462443E+02 <    1     0.561      0.63      0.10      0.95    0.38537E+02      0.62      0.62      0.03
 -33   1   3   0.431288E+02   0.308295E+02   0.500980E+02 <    1    -0.225      0.89      1.06      0.73    0.38537E+02      6.57     -6.57     -0.04
 -32   1   3   0.914634E+01   0.269758E+02   0.578054E+02 <    1     0.390      0.84      0.49      0.90    0.38537E+02      3.02     -3.02      0.03
 -31   1   3   0.476528E+02   0.192685E+02   0.578054E+02 <    1    -0.382      0.71      1.11      1.06    0.38537E+02      6.90     -6.90     -0.03
 -30   1   3   0.547199E+02   0.539517E+02   0.693664E+02 <    1    -0.011      1.18      1.19      0.76    0.38537E+02      7.40     -7.40      0.01
 -29   1   3   0.723546E-02   0.154148E+02   0.539517E+02 <    1     0.559      0.63      0.01      1.11    0.38537E+02      0.09      0.09      0.00
 -28   1   3   0.223785E+03   0.242783E+03   0.500980E+02 o    1     0.385      2.51      2.41      0.26    0.38537E+02     14.96    -14.96     -0.02
 -27   1   3   0.871591E+02   0.111757E+03   0.423906E+02 o    1     0.615      1.70      1.50      0.32    0.38537E+02      9.34      9.34      0.04
 -26   1   3   0.865171E+03   0.689811E+03   0.616590E+02 o    1    -2.618      4.23      4.74      0.19    0.38537E+02     29.41    -29.41     -0.07
 -25   1   3   0.505362E+03   0.531809E+03   0.500980E+02 o    1     0.523      3.71      3.62      0.18    0.38537E+02     22.48     22.48      0.08
 -24   1   3   0.187201E+04   0.161470E+04   0.107903E+03 o    1    -2.200      6.47      6.97      0.23    0.38537E+02     43.27    -43.27     -0.11
 -23   1   3   0.747579E+03   0.423906E+03   0.616590E+02 o    1    -4.468      3.32      4.40      0.24    0.38537E+02     27.34     27.34      0.10
 -22   1   3   0.554547E+02   0.269758E+02   0.308295E+02 <    1    -0.759      0.84      1.20      0.48    0.38537E+02      7.45     -7.45     -0.10
 -21   1   3   0.111326E+04   0.100581E+04   0.693664E+02 o    1    -1.450      5.11      5.37      0.18    0.38537E+02     33.37     33.37      0.10
 -20   1   3   0.840016E+03   0.763031E+03   0.578054E+02 o    1    -1.257      4.45      4.67      0.17    0.38537E+02     28.98    -28.98     -0.09
 -19   1   3   0.262474E+03   0.289027E+03   0.385369E+02 o    1     0.698      2.74      2.61      0.18    0.38537E+02     16.20     16.20      0.06
 -18   1   3   0.623755E+02   0.346832E+02   0.269758E+02 <    1    -0.877      0.95      1.27      0.37    0.38537E+02      7.90     -7.90     -0.04
 -17   1   3   0.164636E+02   0.655127E+02   0.308295E+02 o    1     2.118      1.30      0.65      0.31    0.38537E+02      4.06     -4.06      0.01
 -16   1   3   0.182709E+03   0.138733E+03   0.346832E+02 o    1    -1.177      1.90      2.18      0.24    0.38537E+02     13.52     13.52      0.02
 -15   1   3   0.293689E+03   0.238929E+03   0.385369E+02 o    1    -1.337      2.49      2.76      0.20    0.38537E+02     17.14    -17.14     -0.04
 -14   1   3   0.448816E+03   0.358393E+03   0.423906E+02 o    1    -1.985      3.05      3.41      0.18    0.38537E+02     21.19     21.19      0.06
 -13   1   3   0.248858E+03   0.181123E+03   0.346832E+02 o    1    -1.788      2.17      2.54      0.21    0.38537E+02     15.78    -15.78     -0.07
 -12   1   3   0.180077E+03   0.169562E+03   0.308295E+02 o    1    -0.334      2.10      2.16      0.19    0.38537E+02     13.42     13.42      0.07
 -11   1   3   0.519257E+01   0.115611E+02   0.269758E+02 <    1     0.283      0.55      0.37      0.64    0.38537E+02      2.28      2.28     -0.07
 -10   1   3   0.760249E+01   0.231221E+02   0.231221E+02 <    1     0.853      0.77      0.44      0.39    0.38537E+02      2.76     -2.76      0.06
  -9   1   3   0.502609E+03   0.516394E+03   0.423906E+02 o    1     0.318      3.66      3.61      0.15    0.38537E+02     22.42     22.42     -0.04
  -8   1   3   0.242029E+03   0.262051E+03   0.308295E+02 o    1     0.653      2.61      2.51      0.16    0.38537E+02     15.56    -15.56      0.03
  -7   1   3   0.109886E+04   0.125630E+04   0.732201E+02 o    1     2.102      5.71      5.34      0.18    0.38537E+02     33.15     33.15     -0.01
  -6   1   3   0.352898E+03   0.385369E+03   0.346832E+02 o    1     0.934      3.16      3.03      0.15    0.38537E+02     18.79    -18.79      0.00
  -5   1   3   0.125769E+04   0.120621E+04   0.693664E+02 o    1    -0.694      5.59      5.71      0.17    0.38537E+02     35.46     35.46      0.02
  -4   1   3   0.177318E+03   0.204246E+03   0.308295E+02 o    1     0.896      2.30      2.15      0.18    0.38537E+02     13.32    -13.32     -0.03
  -3   1   3   0.817765E+03   0.847812E+03   0.539517E+02 o    1     0.536      4.69      4.61      0.16    0.38537E+02     28.60     28.60      0.05
  -2   1   3   0.921475E+01   0.192685E+02   0.192685E+02 <    1     0.617      0.71      0.49      0.35    0.38537E+02      3.04     -3.04     -0.05
  -1   1   3   0.287139E+03   0.289027E+03   0.308295E+02 o    1     0.060      2.74      2.73      0.15    0.38537E+02     16.95     16.95      0.07
   0   1   3   0.530037E+02   0.578054E+02   0.231221E+02 o    1     0.212      1.22      1.17      0.25    0.38537E+02      7.28      7.28     -0.07
   1   1   3   0.753636E+02   0.539517E+02   0.231221E+02 o    1    -0.848      1.18      1.40      0.25    0.38537E+02      8.68      8.68      0.08
   2   1   3   0.125300E+03   0.693664E+02   0.231221E+02 o    1    -2.060      1.34      1.80      0.22    0.38537E+02     11.19     11.19     -0.07
   3   1   3   0.194705E+02  -0.770738E+01   0.192684E+02 <    1    -0.201      0.00      0.71      3.54    0.38537E+02      4.41      4.41      0.08
   4   1   3   0.270447E+03   0.219660E+03   0.269758E+02 o    1    -1.762      2.39      2.65      0.15    0.38537E+02     16.45     16.45     -0.06
   5   1   3   0.404968E+02   0.192685E+02   0.192685E+02 <    1    -0.899      0.71      1.03      0.35    0.38537E+02      6.36     -6.36      0.05
   6   1   3   0.581742E+03   0.454735E+03   0.385369E+02 o    1    -3.010      3.44      3.89      0.15    0.38537E+02     24.12     24.12     -0.02
   7   1   3   0.378647E+03   0.342978E+03   0.346832E+02 o    1    -0.984      2.98      3.13      0.15    0.38537E+02     19.46    -19.46     -0.01
   8   1   3   0.147310E+04   0.125630E+04   0.732201E+02 o    1    -2.689      5.71      6.18      0.18    0.38537E+02     38.38     38.38      0.05
   9   1   3   0.149851E+04   0.138733E+04   0.809275E+02 o    1    -1.275      6.00      6.24      0.19    0.38537E+02     38.71    -38.71     -0.07
  10   1   3   0.282496E+04   0.278236E+04   0.138733E+03 o    1    -0.284      8.50      8.56      0.23    0.38537E+02     53.15     53.15      0.11
  11   1   3   0.272558E+04   0.261280E+04   0.131025E+03 o    1    -0.791      8.23      8.41      0.22    0.38537E+02     52.21    -52.21     -0.13
  12   1   3   0.348372E+04   0.315232E+04   0.158001E+03 o    1    -1.899      9.04      9.51      0.24    0.38537E+02     59.02     59.02      0.14
  13   1   3   0.303680E+04   0.313305E+04   0.158001E+03 o    1     0.571      9.02      8.88      0.24    0.38537E+02     55.11    -55.11     -0.15
  14   1   3   0.256454E+04   0.236231E+04   0.123318E+03 o    1    -1.500      7.83      8.16      0.22    0.38537E+02     50.64     50.64      0.14
  15   1   3   0.176245E+04   0.177655E+04   0.100196E+03 o    1     0.133      6.79      6.76      0.20    0.38537E+02     41.98    -41.98     -0.12
  16   1   3   0.101509E+04   0.994252E+03   0.655127E+02 o    1    -0.303      5.08      5.13      0.17    0.38537E+02     31.86     31.86      0.09
  17   1   3   0.370117E+03   0.358393E+03   0.385369E+02 o    1    -0.297      3.05      3.10      0.17    0.38537E+02     19.24    -19.24     -0.06
  18   1   3   0.877314E+02   0.196538E+03   0.346832E+02 o    1     3.737      2.26      1.51      0.20    0.38537E+02      9.37      9.37      0.03
  19   1   3   0.149855E+04   0.133723E+04   0.847812E+02 o    1    -1.763      5.89      6.24      0.20    0.38537E+02     38.71     38.71      0.02
  20   1   3   0.116329E+04   0.117538E+04   0.770738E+02 o    1     0.150      5.52      5.49      0.19    0.38537E+02     34.11    -34.11     -0.05
  21   1   3   0.264531E+02  -0.346832E+02   0.231221E+02 <    1    -0.214      0.00      0.83      3.87    0.38537E+02      5.14      5.14      0.05
  22   1   3   0.645863E+03   0.678250E+03   0.578054E+02 o    1     0.552      4.20      4.09      0.18    0.38537E+02     25.41    -25.41     -0.07
  23   1   3   0.119433E+03   0.107903E+03   0.308295E+02 o    1    -0.364      1.67      1.76      0.24    0.38537E+02     10.93     10.93      0.07
  24   1   3   0.448559E+03   0.439321E+03   0.462443E+02 o    1    -0.195      3.38      3.41      0.18    0.38537E+02     21.18    -21.18     -0.09
  25   1   3   0.740014E+02   0.886349E+02   0.308295E+02 o    1     0.495      1.52      1.39      0.26    0.38537E+02      8.60      8.60      0.07
  26   1   3   0.215636E+03   0.196538E+03   0.385369E+02 o    1    -0.482      2.26      2.37      0.22    0.38537E+02     14.68    -14.68     -0.08
  27   1   3   0.229416E+02   0.385369E+01   0.308295E+02 <    1    -0.360      0.32      0.77      1.26    0.38537E+02      4.79      4.79      0.06
  28   1   3   0.115467E+03   0.115611E+03   0.308295E+02 o    1     0.005      1.73      1.73      0.23    0.38537E+02     10.75    -10.75     -0.06
  29   1   3   0.877128E+01   0.231221E+02   0.269758E+02 <    1     0.658      0.77      0.48      0.45    0.38537E+02      2.96      2.96      0.04
  30   1   3   0.665035E+02   0.809275E+02   0.269758E+02 o    1     0.560      1.45      1.31      0.24    0.38537E+02      8.15     -8.15     -0.03
  31   1   3   0.342430E+00   0.770738E+01   0.269758E+02 <    1     0.451      0.45      0.09      0.78    0.38537E+02      0.59      0.59      0.01
  32   1   3   0.134257E+02   0.385369E+02   0.269758E+02 <    1     1.170      1.00      0.59      0.35    0.38537E+02      3.66     -3.66      0.00
  33   1   3   0.216189E+02   0.578054E+02   0.308295E+02 <    1     1.456      1.22      0.75      0.33    0.38537E+02      4.65     -4.65     -0.02
  34   1   3   0.110838E+02  -0.385369E+01   0.308295E+02 <    1    -0.120      0.00      0.54      4.47    0.38537E+02      3.33      3.33      0.03
  35   1   3   0.626008E+02   0.308295E+02   0.308295E+02 <    1    -0.850      0.89      1.27      0.45    0.38537E+02      7.91     -7.91     -0.04
  36   1   3   0.465266E+02   0.192685E+02   0.308295E+02 <    1    -0.692      0.71      1.10      0.57    0.38537E+02      6.82      6.82      0.05
  37   1   3   0.469639E+02   0.111757E+03   0.346832E+02 o    1     2.262      1.70      1.10      0.26    0.38537E+02      6.85     -6.85     -0.05
  38   1   3   0.512640E+02   0.346832E+02   0.346832E+02 <    1    -0.431      0.95      1.15      0.47    0.38537E+02      7.16      7.16      0.05
  39   1   3   0.199932E+02   0.423906E+02   0.346832E+02 <    1     0.765      1.05      0.72      0.43    0.38537E+02      4.47      4.47     -0.03
  40   1   3   0.497212E+01  -0.385369E+01   0.308295E+02 <    1    -0.080      0.00      0.36      4.47    0.38537E+02      2.23      2.23      0.04
  41   1   3   0.441842E+03   0.366101E+03   0.539517E+02 o    1    -1.326      3.08      3.39      0.23    0.38537E+02     21.02    -21.02     -0.05
  42   1   3   0.135203E+01   0.539517E+02   0.346832E+02 <    1     2.617      1.18      0.19      0.38    0.38537E+02      1.16      1.16      0.01
  43   1   3   0.434354E+01   0.192685E+02   0.346832E+02 <    1     0.584      0.71      0.34      0.64    0.38537E+02      2.08     -2.08      0.00
  44   1   3   0.758681E+01   0.000000E+00   0.346832E+02 <    1    -0.094      0.00      0.44      4.74    0.38537E+02      2.75     -2.75     -0.01
  45   1   3   0.169513E+02   0.192685E+02   0.385369E+02 <    1     0.062      0.71      0.66      0.71    0.38537E+02      4.12      4.12      0.02
  46   1   3   0.174381E+02   0.231221E+02   0.385369E+02 <    1     0.158      0.77      0.67      0.65    0.38537E+02      4.18     -4.18     -0.03
  47   1   3   0.339534E+02   0.847812E+02   0.423906E+02 <    1     1.467      1.48      0.94      0.37    0.38537E+02      5.83      5.83      0.03
  48   1   3   0.200260E+02   0.000000E+00   0.462443E+02 <    1    -0.132      0.00      0.72      5.48    0.38537E+02      4.48     -4.47     -0.03
  49   1   3   0.311418E+02   0.308295E+02   0.732201E+02 <    1    -0.004      0.89      0.90      1.06    0.38537E+02      5.58      5.58      0.03
 -52   2   3   0.173930E+01   0.115611E+02   0.847812E+02 <    1     0.167      0.55      0.21      2.01    0.38537E+02      1.32     -1.32     -0.03
 -51   2   3   0.159192E+01  -0.886349E+02   0.732201E+02 <    1    -0.029      0.00      0.20      6.89    0.38537E+02      1.26      1.26      0.03
 -50   2   3   0.133013E+02  -0.231221E+02   0.616590E+02 <    1    -0.093      0.00      0.59      6.32    0.38537E+02      3.65     -3.65     -0.03
 -49   2   3   0.416259E+00   0.269758E+02   0.616590E+02 <    1     0.766      0.84      0.10      0.96    0.38537E+02      0.65     -0.64      0.02
 -48   2   3   0.522220E+01  -0.154148E+02   0.578054E+02 <    1    -0.060      0.00      0.37      6.12    0.38537E+02      2.29     -2.29     -0.02
 -47   2   3   0.277344E+02   0.000000E+00   0.539517E+02 <    1    -0.143      0.00      0.85      5.92    0.38537E+02      5.27     -5.27      0.00
 -46   2   3   0.101080E+02  -0.578054E+02   0.539517E+02 <    1    -0.087      0.00      0.51      5.92    0.38537E+02      3.18     -3.18     -0.01
 -45   2   3   0.217354E+02   0.732201E+02   0.616590E+02 <    1     1.081      1.38      0.75      0.58    0.38537E+02      4.66     -4.66     -0.01
 -42   2   3   0.987870E+03   0.662835E+03   0.123318E+03 o    1    -2.360      4.15      5.06      0.39    0.38537E+02     31.43     31.43      0.06
 -41   2   3   0.165233E+02   0.308295E+02   0.886349E+02 <    1     0.186      0.89      0.65      1.29    0.38537E+02      4.06      4.06     -0.02
 -40   2   3   0.269747E+02  -0.423906E+02   0.732201E+02 <    1    -0.121      0.00      0.84      6.89    0.38537E+02      5.19      5.19      0.03
 -39   2   3   0.211171E+02  -0.578054E+02   0.693664E+02 <    1    -0.110      0.00      0.74      6.71    0.38537E+02      4.60      4.60     -0.02
 -38   2   3   0.276216E+01  -0.385369E+02   0.539517E+02 <    1    -0.045      0.00      0.27      5.92    0.38537E+02      1.66     -1.66      0.02
 -37   2   3   0.229695E+00  -0.462443E+02   0.462443E+02 <    1    -0.014      0.00      0.08      5.48    0.38537E+02      0.48      0.48     -0.02
 -36   2   3   0.118844E-02  -0.192685E+02   0.500980E+02 <    1    -0.001      0.00      0.01      5.70    0.38537E+02      0.03      0.03      0.02
 -35   2   3   0.213204E+01  -0.770738E+01   0.500980E+02 <    1    -0.041      0.00      0.24      5.70    0.38537E+02      1.46     -1.46     -0.01
 -34   2   3   0.212083E+01  -0.269758E+02   0.500980E+02 <    1    -0.041      0.00      0.23      5.70    0.38537E+02      1.46      1.46      0.00
 -33   2   3   0.208307E+02   0.500980E+02   0.500980E+02 <    1     0.710      1.14      0.74      0.57    0.38537E+02      4.56     -4.56      0.01
 -32   2   3   0.645504E+00  -0.115611E+02   0.539517E+02 <    1    -0.022      0.00      0.13      5.92    0.38537E+02      0.80      0.80     -0.02
 -31   2   3   0.118552E+02  -0.886349E+02   0.539517E+02 <    1    -0.094      0.00      0.55      5.92    0.38537E+02      3.44      3.44      0.04
 -30   2   3   0.995411E+01   0.115611E+02   0.539517E+02 <    1     0.031      0.55      0.51      1.28    0.38537E+02      3.16     -3.15     -0.06
 -29   2   3   0.103720E+03   0.115611E+03   0.616590E+02 <    1     0.198      1.73      1.64      0.46    0.38537E+02     10.18     10.18      0.07
 -28   2   3   0.975481E+01  -0.385369E+01   0.462443E+02 <    1    -0.092      0.00      0.50      5.48    0.38537E+02      3.12     -3.12     -0.08
 -27   2   3   0.175518E+03   0.131025E+03   0.539517E+02 o    1    -0.764      1.84      2.13      0.38    0.38537E+02     13.25     13.25      0.09
 -26   2   3   0.367206E+02   0.385369E+01   0.578054E+02 <    1    -0.278      0.32      0.98      2.37    0.38537E+02      6.06      6.06     -0.07
 -25   2   3   0.183000E+02  -0.231221E+02   0.385369E+02 <    1    -0.138      0.00      0.69      5.00    0.38537E+02      4.28      4.28      0.07
 -24   2   3   0.135067E+04   0.119464E+04   0.732201E+02 o    1    -1.964      5.57      5.92      0.18    0.38537E+02     36.75     36.75     -0.02
 -23   2   3   0.294326E+03   0.181123E+03   0.693664E+02 o    1    -1.433      2.17      2.76      0.42    0.38537E+02     17.16    -17.16      0.01
 -21   2   3   0.630582E+03   0.955715E+03   0.847812E+02 o    1     4.129      4.98      4.05      0.23    0.38537E+02     25.11    -25.11     -0.05
 -20   2   3   0.132613E+04   0.120235E+04   0.693664E+02 o    1    -1.645      5.59      5.87      0.17    0.38537E+02     36.42     36.42      0.08
 -19   2   3   0.126435E+04   0.126786E+04   0.809275E+02 o    1     0.041      5.74      5.73      0.19    0.38537E+02     35.56    -35.56     -0.10
 -18   2   3   0.188059E+04   0.173416E+04   0.924886E+02 o    1    -1.452      6.71      6.99      0.19    0.38537E+02     43.37     43.37      0.12
 -17   2   3   0.674230E+03   0.716786E+03   0.539517E+02 o    1     0.774      4.31      4.18      0.17    0.38537E+02     25.97    -25.97     -0.12
 -16   2   3   0.789828E+03   0.712933E+03   0.500980E+02 o    1    -1.438      4.30      4.53      0.16    0.38537E+02     28.10     28.10      0.12
 -15   2   3   0.338561E+02   0.269758E+02   0.269758E+02 <    1    -0.241      0.84      0.94      0.42    0.38537E+02      5.82     -5.82     -0.09
 -14   2   3   0.520984E+02   0.655127E+02   0.346832E+02 <    1     0.409      1.30      1.16      0.35    0.38537E+02      7.22      7.22      0.08
 -13   2   3   0.185679E+03   0.123318E+03   0.385369E+02 o    1    -1.450      1.79      2.20      0.28    0.38537E+02     13.63     13.63     -0.05
 -12   2   3   0.351412E+02   0.616590E+02   0.346832E+02 <    1     0.871      1.26      0.95      0.36    0.38537E+02      5.93     -5.93      0.03
 -11   2   3   0.268051E+03   0.196538E+03   0.346832E+02 o    1    -1.890      2.26      2.64      0.20    0.38537E+02     16.37     16.37      0.00
 -10   2   3   0.123442E+02   0.770738E+01   0.231221E+02 <    1    -0.177      0.45      0.57      0.67    0.38537E+02      3.51      3.51     -0.01
  -9   2   3   0.582520E+00   0.000000E+00   0.269758E+02 <    1    -0.029      0.00      0.12      4.18    0.38537E+02      0.76      0.76      0.03
  -8   2   3   0.682896E+03   0.608883E+03   0.539517E+02 o    1    -1.300      3.97      4.21      0.18    0.38537E+02     26.13     26.13     -0.03
  -7   2   3   0.925964E+03   0.940300E+03   0.693664E+02 o    1     0.200      4.94      4.90      0.19    0.38537E+02     30.43    -30.43      0.04
  -6   2   3   0.250849E+04   0.286715E+04   0.161855E+03 o    1     2.158      8.63      8.07      0.26    0.38537E+02     50.08     50.08     -0.03
  -5   2   3   0.230214E+04   0.272456E+04   0.158001E+03 o    1     2.634      8.41      7.73      0.26    0.38537E+02     47.98    -47.98      0.04
  -4   2   3   0.125840E+04   0.147211E+04   0.963423E+02 o    1     2.205      6.18      5.71      0.21    0.38537E+02     35.47     35.47     -0.05
  -3   2   3   0.132998E+03   0.192685E+03   0.346832E+02 o    1     1.868      2.24      1.86      0.20    0.38537E+02     11.53    -11.53      0.06
  -2   2   3   0.219213E+05   0.214227E+05   0.107903E+04 o    1    -0.427     23.58     23.85      0.64    0.38537E+02    148.06   -148.06     -0.17
  -1   2   3   0.160432E+05   0.164283E+05   0.832397E+03 o    1     0.433     20.65     20.40      0.56    0.38537E+02    126.66   -126.66     -0.04
   0   2   3   0.934133E+04   0.104396E+05   0.535663E+03 o    1     1.963     16.46     15.57      0.45    0.38537E+02     96.65     96.65      0.04
   1   2   3   0.263281E+03   0.285173E+03   0.385369E+02 o    1     0.573      2.72      2.61      0.19    0.38537E+02     16.23    -16.23      0.00
   2   2   3   0.150395E+04   0.169562E+04   0.107903E+03 o    1     1.745      6.63      6.25      0.22    0.38537E+02     38.78     38.78      0.04
   3   2   3   0.102007E+03   0.115611E+03   0.269758E+02 o    1     0.518      1.73      1.63      0.20    0.38537E+02     10.10    -10.10     -0.05
   4   2   3   0.965269E+03   0.104050E+04   0.732201E+02 o    1     1.007      5.20      5.00      0.19    0.38537E+02     31.07     31.07      0.10
   5   2   3   0.328731E+03   0.404637E+03   0.423906E+02 o    1     1.850      3.24      2.92      0.17    0.38537E+02     18.13    -18.13     -0.11
   6   2   3   0.131048E+04   0.147982E+04   0.963423E+02 o    1     1.731      6.20      5.83      0.21    0.38537E+02     36.20     36.20      0.15
   7   2   3   0.997799E+03   0.990398E+03   0.732201E+02 o    1    -0.097      5.07      5.09      0.19    0.38537E+02     31.59    -31.59     -0.16
   8   2   3   0.179535E+04   0.178426E+04   0.111757E+03 o    1    -0.094      6.80      6.83      0.22    0.38537E+02     42.37     42.37      0.17
   9   2   3   0.102075E+04   0.124474E+04   0.886349E+02 o    1     2.554      5.68      5.15      0.21    0.38537E+02     31.95    -31.95     -0.15
  10   2   3   0.112160E+04   0.142587E+04   0.963423E+02 o    1     3.210      6.08      5.39      0.21    0.38537E+02     33.49     33.49      0.14
  11   2   3   0.317254E+03   0.377662E+03   0.423906E+02 o    1     1.464      3.13      2.87      0.18    0.38537E+02     17.81    -17.81     -0.10
  12   2   3   0.235424E+03   0.223514E+03   0.346832E+02 o    1    -0.336      2.41      2.47      0.19    0.38537E+02     15.34     15.34      0.06
  13   2   3   0.296776E+02  -0.115611E+02   0.231221E+02 <    1    -0.227      0.00      0.88      3.87    0.38537E+02      5.45      5.45     -0.01
  14   2   3   0.611680E+01   0.000000E+00   0.231221E+02 <    1    -0.103      0.00      0.40      3.87    0.38537E+02      2.47     -2.47     -0.03
  15   2   3   0.541125E+03   0.477858E+03   0.462443E+02 o    1    -1.298      3.52      3.75      0.17    0.38537E+02     23.26     23.26      0.08
  16   2   3   0.855661E+01   0.346832E+02   0.231221E+02 <    1     1.509      0.95      0.47      0.32    0.38537E+02      2.93     -2.92     -0.09
  17   2   3   0.138310E+04   0.134494E+04   0.847812E+02 o    1    -0.426      5.91      5.99      0.20    0.38537E+02     37.19     37.19      0.14
  18   2   3   0.134393E+04   0.145284E+04   0.886349E+02 o    1     1.190      6.14      5.91      0.20    0.38537E+02     36.66     36.66     -0.10
  20   2   3   0.996446E+04   0.116227E+05   0.524102E+03 o    1     3.004     17.37     16.08      0.43    0.38537E+02     99.82    -99.82     -0.19
  21   2   3   0.172496E+04   0.178811E+04   0.104050E+03 o    1     0.579      6.81      6.69      0.21    0.38537E+02     41.53    -41.53      0.07
  22   2   3   0.188781E+03   0.192685E+03   0.346832E+02 o    1     0.112      2.24      2.21      0.20    0.38537E+02     13.74    -13.74     -0.09
  23   2   3   0.577805E+03   0.535663E+03   0.539517E+02 o    1    -0.752      3.73      3.87      0.19    0.38537E+02     24.04    -24.04      0.04
  24   2   3   0.346216E+00  -0.115611E+02   0.231221E+02 <    1    -0.024      0.00      0.09      3.87    0.38537E+02      0.59      0.59     -0.03
  25   2   3   0.328754E+03   0.235075E+03   0.385369E+02 o    1    -2.211      2.47      2.92      0.20    0.38537E+02     18.13    -18.13     -0.01
  26   2   3   0.236551E+02   0.578054E+02   0.308295E+02 <    1     1.350      1.22      0.78      0.33    0.38537E+02      4.86      4.86      0.02
  27   2   3   0.188224E+03   0.231221E+03   0.346832E+02 o    1     1.292      2.45      2.21      0.19    0.38537E+02     13.72    -13.72     -0.05
  28   2   3   0.259776E+02   0.192685E+02   0.269758E+02 <    1    -0.230      0.71      0.82      0.50    0.38537E+02      5.10      5.10      0.06
  29   2   3   0.177982E+03   0.208099E+03   0.346832E+02 o    1     0.896      2.32      2.15      0.20    0.38537E+02     13.34    -13.34     -0.08
  30   2   3   0.107572E+03   0.104050E+03   0.308295E+02 o    1    -0.113      1.64      1.67      0.24    0.38537E+02     10.37     10.37      0.09
  31   2   3   0.202979E+03   0.235075E+03   0.385369E+02 o    1     0.857      2.47      2.30      0.20    0.38537E+02     14.25    -14.25     -0.09
  32   2   3   0.274921E+03   0.204246E+03   0.539517E+02 o    1    -1.209      2.30      2.67      0.30    0.38537E+02     16.58     16.58      0.10
  33   2   3   0.252866E+03   0.273612E+03   0.423906E+02 o    1     0.495      2.66      2.56      0.21    0.38537E+02     15.90    -15.90     -0.09
  34   2   3   0.365735E+03   0.323710E+03   0.462443E+02 o    1    -0.873      2.90      3.08      0.21    0.38537E+02     19.12     19.12      0.09
  35   2   3   0.114219E+03   0.924886E+02   0.346832E+02 o    1    -0.593      1.55      1.72      0.29    0.38537E+02     10.69    -10.69     -0.06
  36   2   3   0.259786E+03   0.292880E+03   0.462443E+02 o    1     0.731      2.76      2.60      0.22    0.38537E+02     16.12     16.12      0.05
  37   2   3   0.308172E+01   0.770738E+01   0.308295E+02 <    1     0.184      0.45      0.28      0.89    0.38537E+02      1.76      1.76     -0.02
  38   2   3   0.429094E+02   0.693664E+02   0.423906E+02 <    1     0.698      1.34      1.06      0.41    0.38537E+02      6.55      6.55      0.01
  40   2   3   0.644429E+02   0.539517E+02   0.423906E+02 <    1    -0.236      1.18      1.29      0.46    0.38537E+02      8.03     -8.03     -0.04
  41   2   3   0.945686E+03   0.566492E+03   0.770738E+02 o    1    -4.247      3.83      4.95      0.26    0.38537E+02     30.75    -30.75      0.01
  42   2   3   0.279821E+03   0.219660E+03   0.539517E+02 o    1    -1.044      2.39      2.69      0.29    0.38537E+02     16.73    -16.73     -0.07
  43   2   3   0.522409E+02   0.500980E+02   0.423906E+02 <    1    -0.050      1.14      1.16      0.48    0.38537E+02      7.23      7.23      0.07
  44   2   3   0.191802E+03   0.131025E+03   0.462443E+02 o    1    -1.188      1.84      2.23      0.33    0.38537E+02     13.85    -13.85     -0.07
  45   2   3   0.743095E+02  -0.269758E+02   0.385369E+02 <    1    -0.278      0.00      1.39      5.00    0.38537E+02      8.62      8.62      0.06
  46   2   3   0.106054E+03   0.847812E+02   0.423906E+02 <    1    -0.473      1.48      1.66      0.37    0.38537E+02     10.30    -10.30     -0.05
  47   2   3   0.303252E+02  -0.154148E+02   0.385369E+02 <    1    -0.177      0.00      0.89      5.00    0.38537E+02      5.51      5.51      0.03
  48   2   3   0.229599E+02  -0.539517E+02   0.539517E+02 <    1    -0.130      0.00      0.77      5.92    0.38537E+02      4.79     -4.79     -0.02
  49   2   3   0.107162E+02   0.150294E+03   0.924886E+02 <    1     2.381      1.97      0.53      0.61    0.38537E+02      3.27     -3.27      0.00
 -51   3   3   0.113191E+02  -0.169562E+03   0.732201E+02 <    1    -0.079      0.00      0.54      6.89    0.38537E+02      3.36     -3.36     -0.02
 -50   3   3   0.143576E+02   0.732201E+02   0.809275E+02 <    1     1.008      1.38      0.61      0.76    0.38537E+02      3.79      3.79      0.03
 -49   3   3   0.560389E+02   0.423906E+02   0.539517E+02 <    1    -0.235      1.05      1.21      0.67    0.38537E+02      7.49     -7.49     -0.04
 -48   3   3   0.626736E+02   0.231221E+02   0.578054E+02 <    1    -0.517      0.77      1.28      0.97    0.38537E+02      7.92      7.92      0.04
 -47   3   3   0.103526E+03   0.847812E+02   0.616590E+02 <    1    -0.289      1.48      1.64      0.54    0.38537E+02     10.17    -10.17     -0.05
 -46   3   3   0.132142E+02   0.115611E+02   0.539517E+02 <    1    -0.030      0.55      0.59      1.28    0.38537E+02      3.64      3.63      0.04
 -45   3   3   0.800674E+02   0.154148E+02   0.539517E+02 <    1    -0.731      0.63      1.44      1.11    0.38537E+02      8.95     -8.95     -0.05
 -44   3   3   0.288497E+02  -0.269758E+02   0.500980E+02 <    1    -0.152      0.00      0.87      5.70    0.38537E+02      5.37     -5.37      0.03
 -43   3   3   0.303428E+01  -0.385369E+01   0.539517E+02 <    1    -0.047      0.00      0.28      5.92    0.38537E+02      1.74     -1.74     -0.03
 -42   3   3   0.242074E+03   0.104050E+03   0.578054E+02 <    1    -1.890      1.64      2.51      0.46    0.38537E+02     15.56     15.56      0.04
 -41   3   3   0.424872E+01  -0.423906E+02   0.500980E+02 <    1    -0.058      0.00      0.33      5.70    0.38537E+02      2.06     -2.06     -0.01
 -40   3   3   0.247207E+02   0.655127E+02   0.539517E+02 <    1     0.936      1.30      0.80      0.54    0.38537E+02      4.97      4.97      0.01
 -39   3   3   0.978394E-02   0.154148E+02   0.539517E+02 <    1     0.557      0.63      0.02      1.11    0.38537E+02      0.10     -0.10      0.01
 -38   3   3   0.169756E+01   0.100196E+03   0.539517E+02 <    1     3.229      1.61      0.21      0.43    0.38537E+02      1.30      1.30     -0.02
 -37   3   3   0.143424E+02  -0.770738E+01   0.462443E+02 <    1    -0.111      0.00      0.61      5.48    0.38537E+02      3.79      3.79      0.03
 -36   3   3   0.414384E+01  -0.308295E+02   0.423906E+02 <    1    -0.063      0.00      0.33      5.24    0.38537E+02      2.04     -2.04     -0.04
 -35   3   3   0.391837E+02   0.732201E+02   0.423906E+02 <    1     0.927      1.38      1.01      0.40    0.38537E+02      6.26      6.26      0.05
 -34   3   3   0.113994E+02  -0.385369E+01   0.423906E+02 <    1    -0.104      0.00      0.54      5.24    0.38537E+02      3.38     -3.38     -0.05
 -33   3   3   0.740596E+02   0.578054E+02   0.423906E+02 <    1    -0.360      1.22      1.39      0.45    0.38537E+02      8.61      8.61      0.06
 -32   3   3   0.765893E+01   0.924886E+02   0.462443E+02 <    1     2.847      1.55      0.45      0.39    0.38537E+02      2.77     -2.77     -0.05
 -31   3   3   0.522131E+02   0.107903E+03   0.616590E+02 <    1     1.065      1.67      1.16      0.48    0.38537E+02      7.23      7.23      0.04
 -30   3   3   0.382838E+01   0.616590E+02   0.500980E+02 <    1     1.848      1.26      0.32      0.51    0.38537E+02      1.96      1.96     -0.02
 -29   3   3   0.682031E-01   0.578054E+02   0.500980E+02 <    1     2.228      1.22      0.04      0.53    0.38537E+02      0.26      0.26      0.01
 -28   3   3   0.140260E+03  -0.770738E+01   0.462443E+02 <    1    -0.348      0.00      1.91      5.48    0.38537E+02     11.84     11.84      0.02
 -27   3   3   0.218627E+03   0.258197E+03   0.539517E+02 o    1     0.760      2.59      2.38      0.27    0.38537E+02     14.79    -14.79     -0.05
 -26   3   3   0.720121E+03   0.450882E+03   0.104050E+03 o    1    -2.278      3.42      4.32      0.40    0.38537E+02     26.84     26.83      0.08
 -25   3   3   0.744877E+03   0.597322E+03   0.100196E+03 o    1    -1.382      3.94      4.40      0.33    0.38537E+02     27.29    -27.29     -0.10
 -24   3   3   0.126025E+04   0.111372E+04   0.847812E+02 o    1    -1.620      5.38      5.72      0.21    0.38537E+02     35.50     35.50      0.12
 -23   3   3   0.130297E+04   0.112142E+04   0.963423E+02 o    1    -1.766      5.39      5.81      0.24    0.38537E+02     36.10    -36.10     -0.13
 -22   3   3   0.269211E+03   0.265905E+03   0.462443E+02 o    1    -0.071      2.63      2.64      0.23    0.38537E+02     16.41     16.41      0.12
 -21   3   3   0.545752E+03   0.489419E+03   0.539517E+02 o    1    -0.999      3.56      3.76      0.20    0.38537E+02     23.36    -23.36     -0.12
 -20   3   3   0.572829E+03   0.543370E+03   0.539517E+02 o    1    -0.528      3.75      3.86      0.19    0.38537E+02     23.93     23.93      0.11
 -19   3   3   0.173491E+03   0.131025E+03   0.385369E+02 o    1    -1.022      1.84      2.12      0.27    0.38537E+02     13.17    -13.17     -0.07
 -18   3   3   0.486831E+02   0.462443E+02   0.308295E+02 <    1    -0.078      1.10      1.12      0.37    0.38537E+02      6.98      6.98      0.05
 -17   3   3   0.298008E+01   0.000000E+00   0.346832E+02 <    1    -0.059      0.00      0.28      4.74    0.38537E+02      1.73      1.73     -0.01
 -16   3   3   0.116318E+03   0.150294E+03   0.346832E+02 o    1     1.038      1.97      1.74      0.23    0.38537E+02     10.79    -10.79     -0.03
 -15   3   3   0.356904E+03   0.416199E+03   0.462443E+02 o    1     1.310      3.29      3.04      0.19    0.38537E+02     18.89     18.89      0.06
 -14   3   3   0.541665E+03   0.531809E+03   0.462443E+02 o    1    -0.207      3.71      3.75      0.17    0.38537E+02     23.27    -23.27     -0.08
 -13   3   3   0.524373E+03   0.709079E+03   0.539517E+02 o    1     3.560      4.29      3.69      0.17    0.38537E+02     22.90     22.90      0.10
 -12   3   3   0.510967E+03   0.632005E+03   0.500980E+02 o    1     2.467      4.05      3.64      0.17    0.38537E+02     22.60    -22.60     -0.11
 -11   3   3   0.347979E+03   0.369954E+03   0.500980E+02 o    1     0.441      3.10      3.00      0.21    0.38537E+02     18.65     18.65      0.11
 -10   3   3   0.221038E+03   0.292880E+03   0.385369E+02 o    1     1.973      2.76      2.39      0.18    0.38537E+02     14.87    -14.87     -0.11
  -9   3   3   0.693070E+02   0.169562E+03   0.346832E+02 o    1     3.510      2.10      1.34      0.22    0.38537E+02      8.33      8.32      0.09
  -8   3   3   0.285958E+02   0.385369E+02   0.269758E+02 <    1     0.396      1.00      0.86      0.35    0.38537E+02      5.35     -5.35     -0.08
  -7   3   3   0.464813E+01  -0.154148E+02   0.231221E+02 <    1    -0.090      0.00      0.35      3.87    0.38537E+02      2.16     -2.16      0.06
  -6   3   3   0.138290E+01  -0.385369E+01   0.231221E+02 <    1    -0.049      0.00      0.19      3.87    0.38537E+02      1.18      1.18     -0.04
  -5   3   3   0.699918E+02   0.770738E+02   0.231221E+02 o    1     0.313      1.41      1.35      0.21    0.38537E+02      8.37     -8.37      0.01
  -4   3   3   0.163697E+02   0.616590E+02   0.231221E+02 o    1     2.582      1.26      0.65      0.24    0.38537E+02      4.05      4.05      0.01
  -3   3   3   0.154634E+03   0.192685E+03   0.308295E+02 o    1     1.292      2.24      2.00      0.18    0.38537E+02     12.44    -12.44     -0.04
  -2   3   3   0.166253E+02   0.269758E+02   0.231221E+02 <    1     0.501      0.84      0.66      0.36    0.38537E+02      4.08      4.08      0.06
  -1   3   3   0.146334E+03   0.142587E+03   0.269758E+02 o    1    -0.137      1.92      1.95      0.18    0.38537E+02     12.10    -12.10     -0.09
   0   3   3   0.291140E+02   0.423906E+02   0.192685E+02 o    1     0.753      1.05      0.87      0.24    0.38537E+02      5.40      5.39      0.10
   1   3   3   0.400883E+03   0.450882E+03   0.423906E+02 o    1     1.188      3.42      3.23      0.16    0.38537E+02     20.02    -20.02     -0.13
   2   3   3   0.307158E+03   0.331417E+03   0.346832E+02 o    1     0.700      2.93      2.82      0.16    0.38537E+02     17.53     17.53      0.13
   3   3   3   0.105121E+04   0.116767E+04   0.770738E+02 o    1     1.484      5.50      5.22      0.19    0.38537E+02     32.42    -32.42     -0.14
   4   3   3   0.898268E+03   0.959569E+03   0.655127E+02 o    1     0.913      4.99      4.83      0.18    0.38537E+02     29.97     29.97      0.13
   5   3   3   0.145433E+04   0.159928E+04   0.963423E+02 o    1     1.462      6.44      6.14      0.20    0.38537E+02     38.14    -38.14     -0.12
   6   3   3   0.935104E+03   0.101737E+04   0.693664E+02 o    1     1.162      5.14      4.93      0.18    0.38537E+02     30.58     30.58      0.09
   7   3   3   0.969799E+03   0.119079E+04   0.809275E+02 o    1     2.754      5.56      5.02      0.20    0.38537E+02     31.14    -31.14     -0.06
   8   3   3   0.355909E+03   0.400784E+03   0.423906E+02 o    1     1.071      3.22      3.04      0.17    0.38537E+02     18.87     18.87      0.02
   9   3   3   0.130736E+03   0.111757E+03   0.269758E+02 o    1    -0.674      1.70      1.84      0.21    0.38537E+02     11.43    -11.43      0.02
  10   3   3   0.206974E+02   0.346832E+02   0.231221E+02 <    1     0.682      0.95      0.73      0.32    0.38537E+02      4.55     -4.55     -0.07
  11   3   3   0.192652E+03   0.177270E+03   0.308295E+02 o    1    -0.485      2.14      2.24      0.19    0.38537E+02     13.88     13.88      0.10
  12   3   3   0.788518E+03   0.743762E+03   0.616590E+02 o    1    -0.695      4.39      4.52      0.19    0.38537E+02     28.08    -28.08     -0.13
  13   3   3   0.109531E+04   0.103279E+04   0.693664E+02 o    1    -0.851      5.18      5.33      0.18    0.38537E+02     33.10     33.10      0.15
  14   3   3   0.152621E+04   0.179967E+04   0.100196E+03 o    1     2.674      6.83      6.29      0.20    0.38537E+02     39.07    -39.07     -0.16
  15   3   3   0.148833E+04   0.166094E+04   0.963423E+02 o    1     1.740      6.57      6.21      0.20    0.38537E+02     38.58     38.58      0.15
  16   3   3   0.137855E+04   0.144128E+04   0.847812E+02 o    1     0.708      6.12      5.98      0.19    0.38537E+02     37.13    -37.13     -0.13
  17   3   3   0.643980E+03   0.743762E+03   0.578054E+02 o    1     1.732      4.39      4.09      0.18    0.38537E+02     25.38     25.38      0.10
  18   3   3   0.577512E+03   0.647420E+03   0.500980E+02 o    1     1.390      4.10      3.87      0.16    0.38537E+02     24.03    -24.03     -0.07
  19   3   3   0.103960E+02  -0.770738E+01   0.231221E+02 <    1    -0.134      0.00      0.52      3.87    0.38537E+02      3.22     -3.22      0.02
  20   3   3   0.234077E+03   0.250490E+03   0.346832E+02 o    1     0.476      2.55      2.46      0.18    0.38537E+02     15.30     15.30      0.02
  21   3   3   0.172699E+02   0.231221E+02   0.231221E+02 <    1     0.271      0.77      0.67      0.39    0.38537E+02      4.16      4.16     -0.02
  22   3   3   0.217821E+02   0.308295E+02   0.269758E+02 <    1     0.364      0.89      0.75      0.39    0.38537E+02      4.67      4.67      0.05
  23   3   3   0.810221E+01  -0.115611E+02   0.269758E+02 <    1    -0.110      0.00      0.46      4.18    0.38537E+02      2.85      2.85     -0.06
  24   3   3   0.290495E+02   0.770738E+01   0.231221E+02 <    1    -0.628      0.45      0.87      0.67    0.38537E+02      5.39      5.39      0.08
  25   3   3   0.914356E+01   0.154148E+02   0.231221E+02 <    1     0.306      0.63      0.49      0.47    0.38537E+02      3.02     -3.02     -0.08
  26   3   3   0.295846E+02   0.423906E+02   0.269758E+02 <    1     0.517      1.05      0.88      0.33    0.38537E+02      5.44      5.44      0.08
  27   3   3   0.643585E+01  -0.770738E+01   0.269758E+02 <    1    -0.098      0.00      0.41      4.18    0.38537E+02      2.54     -2.54     -0.07
  28   3   3   0.333931E+02   0.269758E+02   0.269758E+02 <    1    -0.225      0.84      0.93      0.42    0.38537E+02      5.78      5.78      0.06
  29   3   3   0.527660E+00   0.770738E+01   0.231221E+02 <    1     0.492      0.45      0.12      0.67    0.38537E+02      0.73     -0.73     -0.04
  30   3   3   0.493366E+01   0.423906E+02   0.231221E+02 <    1     2.414      1.05      0.36      0.29    0.38537E+02      2.22      2.22      0.03
  31   3   3   0.466545E+01   0.115611E+02   0.269758E+02 <    1     0.313      0.55      0.35      0.64    0.38537E+02      2.16      2.16     -0.01
  32   3   3   0.142220E+02   0.539517E+02   0.308295E+02 <    1     1.702      1.18      0.61      0.34    0.38537E+02      3.77     -3.77     -0.01
  33   3   3   0.645244E+02   0.111757E+03   0.346832E+02 o    1     1.544      1.70      1.29      0.26    0.38537E+02      8.03      8.03      0.04
  34   3   3   0.664814E+02   0.770738E+02   0.346832E+02 o    1     0.316      1.41      1.31      0.32    0.38537E+02      8.15     -8.15     -0.05
  35   3   3   0.119718E+03   0.211953E+03   0.423906E+02 o    1     2.472      2.35      1.76      0.24    0.38537E+02     10.94     10.94      0.07
  36   3   3   0.794567E+02   0.308295E+02   0.385369E+02 <    1    -0.969      0.89      1.44      0.56    0.38537E+02      8.91     -8.91     -0.07
  37   3   3   0.372125E+02   0.462443E+02   0.423906E+02 <    1     0.225      1.10      0.98      0.50    0.38537E+02      6.10      6.10      0.07
  38   3   3   0.332106E+02   0.500980E+02   0.423906E+02 <    1     0.439      1.14      0.93      0.48    0.38537E+02      5.76     -5.76     -0.07
  39   3   3   0.393584E-01   0.462443E+02   0.423906E+02 <    1     2.118      1.10      0.03      0.50    0.38537E+02      0.20     -0.19      0.06
  40   3   3   0.217273E+03   0.107903E+03   0.500980E+02 o    1    -1.803      1.67      2.37      0.39    0.38537E+02     14.74    -14.74     -0.07
  41   3   3   0.593729E+03   0.235075E+03   0.578054E+02 o    1    -4.777      2.47      3.93      0.30    0.38537E+02     24.37     24.37      0.07
  42   3   3   0.552997E+02  -0.231221E+02   0.346832E+02 <    1    -0.253      0.00      1.20      4.74    0.38537E+02      7.44     -7.44     -0.04
  43   3   3   0.114025E+03   0.231221E+02   0.385369E+02 <    1    -1.465      0.77      1.72      0.65    0.38537E+02     10.68     10.68      0.03
  44   3   3   0.113556E+02   0.269758E+02   0.385369E+02 <    1     0.492      0.84      0.54      0.60    0.38537E+02      3.37     -3.37     -0.01
  45   3   3   0.573902E+00   0.578054E+02   0.385369E+02 <    1     2.700      1.22      0.12      0.41    0.38537E+02      0.76      0.76     -0.01
  46   3   3   0.604918E+01  -0.308295E+02   0.346832E+02 <    1    -0.084      0.00      0.40      4.74    0.38537E+02      2.46      2.46      0.02
  47   3   3   0.109226E+02   0.616590E+02   0.539517E+02 <    1     1.323      1.26      0.53      0.55    0.38537E+02      3.30     -3.30     -0.03
  48   3   3   0.130127E+02   0.346832E+02   0.539517E+02 <    1     0.498      0.95      0.58      0.74    0.38537E+02      3.61      3.61      0.03
 -51   4   3   0.113817E+01  -0.539517E+02   0.770738E+02 <    1    -0.024      0.00      0.17      7.07    0.38537E+02      1.07     -1.07     -0.02
 -50   4   3   0.780244E+00   0.385369E+02   0.693664E+02 <    1     0.953      1.00      0.14      0.90    0.38537E+02      0.88      0.88      0.02
 -49   4   3   0.753879E+00   0.578054E+02   0.693664E+02 <    1     1.476      1.22      0.14      0.73    0.38537E+02      0.87      0.87     -0.01
 -48   4   3   0.278459E-01   0.462443E+02   0.539517E+02 <    1     1.672      1.10      0.03      0.64    0.38537E+02      0.17     -0.17      0.01
 -47   4   3   0.654221E+01   0.154148E+02   0.423906E+02 <    1     0.253      0.63      0.41      0.87    0.38537E+02      2.56     -2.56     -0.01
 -46   4   3   0.584330E+02  -0.154148E+02   0.423906E+02 <    1    -0.235      0.00      1.23      5.24    0.38537E+02      7.64      7.64      0.01
 -45   4   3   0.149401E+03  -0.616590E+02   0.423906E+02 <    1    -0.375      0.00      1.97      5.24    0.38537E+02     12.22    -12.22     -0.01
 -44   4   3   0.241254E+03   0.770738E+02   0.500980E+02 <    1    -2.366      1.41      2.50      0.46    0.38537E+02     15.53     15.53      0.01
 -43   4   3   0.838026E+02   0.500980E+02   0.500980E+02 <    1    -0.587      1.14      1.47      0.57    0.38537E+02      9.15      9.15      0.03
 -42   4   3   0.191603E+02   0.385369E+01   0.578054E+02 <    1    -0.164      0.32      0.71      2.37    0.38537E+02      4.38     -4.38     -0.03
 -41   4   3   0.403190E+01  -0.231221E+02   0.539517E+02 <    1    -0.055      0.00      0.32      5.92    0.38537E+02      2.01     -2.01      0.02
 -40   4   3   0.181902E+03   0.123318E+03   0.693664E+02 <    1    -0.762      1.79      2.17      0.50    0.38537E+02     13.49    -13.49     -0.04
 -39   4   3   0.408791E+02  -0.770738E+01   0.500980E+02 <    1    -0.181      0.00      1.03      5.70    0.38537E+02      6.39      6.39      0.03
 -38   4   3   0.137937E+03   0.886349E+02   0.462443E+02 <    1    -0.948      1.52      1.89      0.40    0.38537E+02     11.74    -11.74     -0.04
 -37   4   3   0.432171E+02   0.539517E+02   0.385369E+02 <    1     0.294      1.18      1.06      0.42    0.38537E+02      6.57      6.57      0.02
 -36   4   3   0.346645E+02   0.462443E+02   0.423906E+02 <    1     0.293      1.10      0.95      0.50    0.38537E+02      5.89     -5.89     -0.02
 -35   4   3   0.143260E+00   0.500980E+02   0.385369E+02 <    1     2.460      1.14      0.06      0.44    0.38537E+02      0.38      0.38      0.00
 -34   4   3   0.192112E+01  -0.385369E+01   0.423906E+02 <    1    -0.043      0.00      0.22      5.24    0.38537E+02      1.39      1.39      0.01
 -33   4   3   0.665733E+01   0.269758E+02   0.423906E+02 <    1     0.640      0.84      0.42      0.66    0.38537E+02      2.58     -2.58     -0.02
 -32   4   3   0.102338E+02  -0.770738E+01   0.385369E+02 <    1    -0.103      0.00      0.52      5.00    0.38537E+02      3.20      3.20      0.02
 -31   4   3   0.212873E+02   0.385369E+02   0.539517E+02 <    1     0.367      1.00      0.74      0.70    0.38537E+02      4.61     -4.61     -0.03
 -30   4   3   0.234026E+02   0.809275E+02   0.539517E+02 <    1     1.386      1.45      0.78      0.48    0.38537E+02      4.84      4.84      0.04
 -29   4   3   0.293893E+01  -0.423906E+02   0.462443E+02 <    1    -0.050      0.00      0.28      5.48    0.38537E+02      1.71     -1.71     -0.03
 -28   4   3   0.710253E+00  -0.308295E+02   0.500980E+02 <    1    -0.024      0.00      0.14      5.70    0.38537E+02      0.84      0.84      0.03
 -27   4   3   0.923277E+02   0.539517E+02   0.423906E+02 <    1    -0.784      1.18      1.55      0.46    0.38537E+02      9.61      9.61     -0.01
 -26   4   3   0.815212E+02   0.693664E+02   0.423906E+02 <    1    -0.275      1.34      1.45      0.41    0.38537E+02      9.03     -9.03      0.00
 -25   4   3   0.246251E+03   0.200392E+03   0.500980E+02 o    1    -0.866      2.28      2.53      0.29    0.38537E+02     15.69     15.69      0.01
 -24   4   3   0.109904E+00   0.770738E+01   0.385369E+02 <    1     0.352      0.45      0.05      1.12    0.38537E+02      0.33     -0.33     -0.01
 -23   4   3   0.142673E+04   0.102508E+04   0.104050E+03 o    1    -3.475      5.16      6.08      0.27    0.38537E+02     37.77     37.77      0.04
 -22   4   3   0.236459E+01  -0.770738E+01   0.346832E+02 <    1    -0.052      0.00      0.25      4.74    0.38537E+02      1.54     -1.54     -0.03
 -21   4   3   0.735104E+03   0.643566E+03   0.693664E+02 o    1    -1.254      4.09      4.37      0.22    0.38537E+02     27.11    -27.11      0.02
 -20   4   3   0.356024E+02  -0.770738E+01   0.346832E+02 <    1    -0.203      0.00      0.96      4.74    0.38537E+02      5.97     -5.97     -0.05
 -19   4   3   0.837595E+02   0.134879E+03   0.346832E+02 o    1     1.644      1.87      1.47      0.24    0.38537E+02      9.15      9.15      0.06
 -18   4   3   0.538316E+03   0.639713E+03   0.539517E+02 o    1     1.908      4.07      3.74      0.18    0.38537E+02     23.20    -23.20     -0.07
 -17   4   3   0.349501E+03   0.431613E+03   0.500980E+02 o    1     1.700      3.35      3.01      0.20    0.38537E+02     18.69     18.69      0.07
 -16   4   3   0.275305E+03   0.281319E+03   0.423906E+02 o    1     0.141      2.70      2.67      0.21    0.38537E+02     16.59    -16.59     -0.06
 -15   4   3   0.421416E+02   0.423906E+02   0.308295E+02 <    1     0.008      1.05      1.05      0.38    0.38537E+02      6.49      6.49      0.04
 -14   4   3   0.356745E+01   0.500980E+02   0.308295E+02 <    1     2.381      1.14      0.30      0.35    0.38537E+02      1.89     -1.89     -0.03
 -13   4   3   0.144207E+02   0.269758E+02   0.269758E+02 <    1     0.538      0.84      0.61      0.42    0.38537E+02      3.80     -3.80      0.01
 -12   4   3   0.229253E+02   0.154148E+02   0.231221E+02 <    1    -0.293      0.63      0.77      0.47    0.38537E+02      4.79      4.79      0.00
 -11   4   3   0.790496E+02   0.809275E+02   0.231221E+02 o    1     0.081      1.45      1.43      0.21    0.38537E+02      8.89     -8.89     -0.02
 -10   4   3   0.155037E+02   0.770738E+01   0.192684E+02 <    1    -0.335      0.45      0.63      0.56    0.38537E+02      3.94      3.94      0.02
  -9   4   3   0.350838E+02   0.462443E+02   0.192685E+02 o    1     0.618      1.10      0.95      0.23    0.38537E+02      5.92     -5.92     -0.04
  -8   4   3   0.489816E+00   0.115611E+02   0.154148E+02 <    1     1.191      0.55      0.11      0.37    0.38537E+02      0.70      0.70      0.04
  -7   4   3   0.529832E+01   0.154148E+02   0.154148E+02 <    1     0.827      0.63      0.37      0.32    0.38537E+02      2.30     -2.30     -0.05
  -6   4   3   0.421000E+02   0.578054E+02   0.231221E+02 o    1     0.732      1.22      1.05      0.25    0.38537E+02      6.49      6.49      0.05
  -5   4   3   0.462463E+03   0.574200E+03   0.462443E+02 o    1     2.472      3.86      3.46      0.16    0.38537E+02     21.50    -21.50     -0.07
  -4   4   3   0.856116E+03   0.109059E+04   0.655127E+02 o    1     3.601      5.32      4.71      0.17    0.38537E+02     29.26     29.26      0.07
  -3   4   3   0.149756E+04   0.212338E+04   0.111757E+03 o    1     5.690      7.42      6.23      0.21    0.38537E+02     38.70    -38.70     -0.08
  -2   4   3   0.399528E+02  -0.385369E+01   0.192685E+02 <    1    -0.288      0.00      1.02      3.54    0.38537E+02      6.32     -6.32      0.02
  -1   4   3   0.160336E+04   0.159928E+04   0.847812E+02 o    1    -0.045      6.44      6.45      0.18    0.38537E+02     40.04     40.04      0.02
   0   4   3   0.222103E+02   0.346832E+02   0.192685E+02 <    1     0.719      0.95      0.76      0.26    0.38537E+02      4.71      4.71      0.02
   1   4   3   0.943657E+03   0.104050E+04   0.616590E+02 o    1     1.524      5.20      4.95      0.16    0.38537E+02     30.72     30.72      0.03
   2   4   3   0.600758E+03   0.693664E+03   0.462443E+02 o    1     1.993      4.24      3.95      0.15    0.38537E+02     24.51    -24.51     -0.04
   3   4   3   0.455155E+03   0.500980E+03   0.385369E+02 o    1     1.178      3.61      3.44      0.14    0.38537E+02     21.33     21.33      0.05
   4   4   3   0.216324E+03   0.211953E+03   0.269758E+02 o    1    -0.159      2.35      2.37      0.15    0.38537E+02     14.71    -14.71     -0.06
   5   4   3   0.942422E+02   0.655127E+02   0.192685E+02 o    1    -1.353      1.30      1.56      0.19    0.38537E+02      9.71      9.71      0.06
   6   4   3   0.845513E+02   0.104050E+03   0.231221E+02 o    1     0.883      1.64      1.48      0.18    0.38537E+02      9.20     -9.19     -0.07
   7   4   3   0.775559E+02   0.847812E+02   0.192685E+02 o    1     0.382      1.48      1.42      0.17    0.38537E+02      8.81      8.81      0.07
   8   4   3   0.188039E+03   0.184977E+03   0.231221E+02 o    1    -0.130      2.19      2.21      0.14    0.38537E+02     13.71    -13.71     -0.08
   9   4   3   0.145501E+03   0.123318E+03   0.231221E+02 o    1    -0.915      1.79      1.94      0.17    0.38537E+02     12.06     12.06      0.07
  10   4   3   0.379774E+03   0.358393E+03   0.308295E+02 o    1    -0.666      3.05      3.14      0.13    0.38537E+02     19.49    -19.49     -0.07
  11   4   3   0.206319E+03   0.219660E+03   0.269758E+02 o    1     0.496      2.39      2.31      0.15    0.38537E+02     14.36     14.36      0.06
  12   4   3   0.455526E+03   0.508687E+03   0.385369E+02 o    1     1.371      3.63      3.44      0.14    0.38537E+02     21.34    -21.34     -0.05
  13   4   3   0.158353E+03   0.227368E+03   0.308295E+02 o    1     2.414      2.43      2.03      0.17    0.38537E+02     12.58     12.58      0.03
  14   4   3   0.477874E+03   0.597322E+03   0.462443E+02 o    1     2.640      3.94      3.52      0.16    0.38537E+02     21.86    -21.86     -0.03
  15   4   3   0.410378E+02   0.385369E+02   0.231221E+02 <    1    -0.106      1.00      1.03      0.30    0.38537E+02      6.41      6.41      0.00
  16   4   3   0.186149E+03   0.181123E+03   0.269758E+02 o    1    -0.183      2.17      2.20      0.16    0.38537E+02     13.64    -13.64      0.01
  17   4   3   0.195042E+03   0.142587E+03   0.269758E+02 o    1    -1.783      1.92      2.25      0.18    0.38537E+02     13.97    -13.97     -0.04
  18   4   3   0.120756E+02   0.231221E+02   0.231221E+02 <    1     0.555      0.77      0.56      0.39    0.38537E+02      3.47     -3.47      0.04
  19   4   3   0.473114E+02   0.924886E+02   0.269758E+02 o    1     1.948      1.55      1.11      0.23    0.38537E+02      6.88      6.88     -0.04
  20   4   3   0.294898E+04   0.306754E+04   0.158001E+03 o    1     0.706      8.92      8.75      0.25    0.38537E+02     54.30     54.30      0.09
  21   4   3   0.251599E+03   0.246636E+03   0.346832E+02 o    1    -0.141      2.53      2.56      0.18    0.38537E+02     15.86    -15.86     -0.05
  22   4   3   0.444451E+00   0.154148E+02   0.269758E+02 <    1     0.949      0.63      0.11      0.55    0.38537E+02      0.67     -0.67      0.02
  23   4   3   0.183849E+03   0.242783E+03   0.346832E+02 o    1     1.800      2.51      2.18      0.18    0.38537E+02     13.56     13.56      0.00
  24   4   3   0.424489E+03   0.500980E+03   0.539517E+02 o    1     1.452      3.61      3.32      0.20    0.38537E+02     20.60    -20.60     -0.02
  25   4   3   0.543125E+03   0.589615E+03   0.616590E+02 o    1     0.756      3.91      3.75      0.21    0.38537E+02     23.31     23.31      0.04
  26   4   3   0.406618E+03   0.373808E+03   0.500980E+02 o    1    -0.634      3.11      3.25      0.21    0.38537E+02     20.16    -20.16     -0.04
  27   4   3   0.389941E+03   0.427760E+03   0.539517E+02 o    1     0.708      3.33      3.18      0.21    0.38537E+02     19.75     19.75      0.05
  28   4   3   0.309460E+03   0.339125E+03   0.500980E+02 o    1     0.600      2.97      2.83      0.22    0.38537E+02     17.59    -17.59     -0.06
  29   4   3   0.247219E+03   0.262051E+03   0.462443E+02 o    1     0.323      2.61      2.53      0.23    0.38537E+02     15.72     15.72      0.06
  30   4   3   0.251642E+03   0.262051E+03   0.385369E+02 o    1     0.270      2.61      2.56      0.19    0.38537E+02     15.86    -15.86     -0.06
  31   4   3   0.147960E+03   0.196538E+03   0.385369E+02 o    1     1.343      2.26      1.96      0.22    0.38537E+02     12.16     12.16      0.06
  32   4   3   0.981225E+02   0.385369E+01   0.308295E+02 <    1    -1.011      0.32      1.60      1.26    0.38537E+02      9.91     -9.91     -0.05
  33   4   3   0.354276E+02   0.346832E+02   0.308295E+02 <    1    -0.024      0.95      0.96      0.42    0.38537E+02      5.95      5.95      0.04
  34   4   3   0.125880E+02   0.732201E+02   0.308295E+02 o    1     2.777      1.38      0.57      0.29    0.38537E+02      3.55     -3.55     -0.03
  35   4   3   0.381729E+01  -0.231221E+02   0.308295E+02 <    1    -0.070      0.00      0.31      4.47    0.38537E+02      1.95     -1.95      0.01
  36   4   3   0.831806E+02   0.423906E+02   0.308295E+02 <    1    -1.102      1.05      1.47      0.38    0.38537E+02      9.12      9.12      0.01
  37   4   3   0.203329E+03   0.142587E+03   0.385369E+02 o    1    -1.433      1.92      2.30      0.26    0.38537E+02     14.26    -14.26     -0.02
  38   4   3   0.303868E+03   0.165709E+03   0.539517E+02 o    1    -2.171      2.07      2.81      0.34    0.38537E+02     17.43     17.43      0.03
  39   4   3   0.167641E+03   0.146440E+03   0.462443E+02 o    1    -0.442      1.95      2.09      0.31    0.38537E+02     12.95    -12.95     -0.03
  40   4   3   0.738030E+02   0.732201E+02   0.385369E+02 <    1    -0.015      1.38      1.38      0.36    0.38537E+02      8.59     -8.59      0.01
  41   4   3   0.462514E+02   0.104050E+03   0.346832E+02 o    1     1.996      1.64      1.10      0.27    0.38537E+02      6.80     -6.80     -0.03
  42   4   3   0.382773E+02   0.308295E+02   0.346832E+02 <    1    -0.203      0.89      1.00      0.50    0.38537E+02      6.19      6.19      0.03
  43   4   3   0.223367E+00  -0.231221E+02   0.308295E+02 <    1    -0.017      0.00      0.08      4.47    0.38537E+02      0.47     -0.47     -0.03
  44   4   3   0.207032E+02  -0.385369E+02   0.308295E+02 <    1    -0.164      0.00      0.73      4.47    0.38537E+02      4.55      4.55      0.03
  45   4   3   0.198665E+02   0.770738E+02   0.346832E+02 o    1     2.186      1.41      0.72      0.32    0.38537E+02      4.46     -4.46     -0.03
  46   4   3   0.375853E+02   0.578054E+02   0.462443E+02 <    1     0.484      1.22      0.99      0.49    0.38537E+02      6.13      6.13      0.03
  47   4   3   0.163219E+02  -0.423906E+02   0.423906E+02 <    1    -0.124      0.00      0.65      5.24    0.38537E+02      4.04     -4.04     -0.02
  48   4   3   0.233520E+02   0.104050E+03   0.770738E+02 <    1     1.420      1.64      0.78      0.61    0.38537E+02      4.83      4.83      0.02
 -48   5   3   0.390448E+01  -0.115611E+02   0.616590E+02 <    1    -0.050      0.00      0.32      6.32    0.38537E+02      1.98     -1.98     -0.01
 -47   5   3   0.730310E+00  -0.269758E+02   0.462443E+02 <    1    -0.025      0.00      0.14      5.48    0.38537E+02      0.85      0.85      0.00
 -46   5   3   0.661445E+01  -0.770738E+01   0.423906E+02 <    1    -0.079      0.00      0.41      5.24    0.38537E+02      2.57     -2.57     -0.01
 -45   5   3   0.456142E+00  -0.346832E+02   0.423906E+02 <    1    -0.021      0.00      0.11      5.24    0.38537E+02      0.68     -0.68      0.00
 -44   5   3   0.465535E+02   0.385369E+01   0.423906E+02 <    1    -0.450      0.32      1.10      1.74    0.38537E+02      6.82     -6.82     -0.01
 -43   5   3   0.167565E+03   0.107903E+03   0.462443E+02 o    1    -1.147      1.67      2.09      0.36    0.38537E+02     12.94     12.94      0.02
 -42   5   3   0.213187E+00   0.154148E+02   0.385369E+02 <    1     0.706      0.63      0.07      0.79    0.38537E+02      0.46      0.46     -0.01
 -41   5   3   0.957824E+01   0.308295E+02   0.423906E+02 <    1     0.644      0.89      0.50      0.61    0.38537E+02      3.09      3.09      0.01
 -40   5   3   0.306620E+02   0.693664E+02   0.423906E+02 <    1     1.096      1.34      0.89      0.41    0.38537E+02      5.54     -5.54     -0.01
 -39   5   3   0.778243E+01   0.269758E+02   0.385369E+02 <    1     0.648      0.84      0.45      0.60    0.38537E+02      2.79      2.79      0.01
 -38   5   3   0.810784E+01   0.732201E+02   0.423906E+02 <    1     2.304      1.38      0.46      0.40    0.38537E+02      2.85     -2.85      0.00
 -37   5   3   0.196035E+01   0.462443E+02   0.385369E+02 <    1     1.905      1.10      0.23      0.46    0.38537E+02      1.40     -1.40      0.00
 -36   5   3   0.728374E+01   0.385369E+02   0.385369E+02 <    1     1.130      1.00      0.43      0.50    0.38537E+02      2.70      2.70      0.01
 -35   5   3   0.215826E+02  -0.269758E+02   0.385369E+02 <    1    -0.150      0.00      0.75      5.00    0.38537E+02      4.65     -4.65     -0.01
 -34   5   3   0.179604E+02  -0.154148E+02   0.346832E+02 <    1    -0.144      0.00      0.68      4.74    0.38537E+02      4.24      4.24      0.01
 -33   5   3   0.910490E+01   0.192685E+02   0.346832E+02 <    1     0.347      0.71      0.49      0.64    0.38537E+02      3.02     -3.02      0.00
 -32   5   3   0.660012E+01   0.346832E+02   0.308295E+02 <    1     1.268      0.95      0.41      0.42    0.38537E+02      2.57      2.57      0.00
 -31   5   3   0.884190E+01  -0.192685E+02   0.308295E+02 <    1    -0.107      0.00      0.48      4.47    0.38537E+02      2.97      2.97      0.01
 -30   5   3   0.139899E+01  -0.269758E+02   0.269758E+02 <    1    -0.046      0.00      0.19      4.18    0.38537E+02      1.18     -1.18     -0.01
 -29   5   3   0.340453E+02  -0.346832E+02   0.269758E+02 <    1    -0.225      0.00      0.94      4.18    0.38537E+02      5.83      5.83      0.02
 -28   5   3   0.515847E+02   0.000000E+00   0.462443E+02 <    1    -0.211      0.00      1.16      5.48    0.38537E+02      7.18     -7.18     -0.03
 -27   5   3   0.147316E+03   0.111757E+03   0.655127E+02 <    1    -0.505      1.70      1.96      0.50    0.38537E+02     12.14     12.14      0.03
 -26   5   3   0.836952E+02   0.115611E+02   0.655127E+02 <    1    -0.597      0.55      1.47      1.55    0.38537E+02      9.15     -9.15     -0.03
 -25   5   3   0.145036E+03   0.809275E+02   0.655127E+02 <    1    -0.837      1.45      1.94      0.59    0.38537E+02     12.04     12.04      0.03
 -24   5   3   0.688818E+01   0.000000E+00   0.693664E+02 <    1    -0.063      0.00      0.42      6.71    0.38537E+02      2.62     -2.62     -0.01
 -23   5   3   0.991748E+02   0.385369E+02   0.385369E+02 <    1    -1.208      1.00      1.60      0.50    0.38537E+02      9.96      9.96      0.02
 -22   5   3   0.431261E+02  -0.385369E+01   0.462443E+02 <    1    -0.193      0.00      1.06      5.48    0.38537E+02      6.57     -6.57     -0.01
 -21   5   3   0.170210E+02   0.308295E+02   0.385369E+02 <    1     0.411      0.89      0.66      0.56    0.38537E+02      4.13     -4.13     -0.01
 -20   5   3   0.224679E+02  -0.346832E+02   0.346832E+02 <    1    -0.161      0.00      0.76      4.74    0.38537E+02      4.74      4.74      0.01
 -19   5   3   0.414856E+01   0.000000E+00   0.308295E+02 <    1    -0.073      0.00      0.33      4.47    0.38537E+02      2.04     -2.04      0.00
 -18   5   3   0.351510E+00  -0.616590E+02   0.308295E+02 <    1    -0.021      0.00      0.10      4.47    0.38537E+02      0.59     -0.59      0.00
 -17   5   3   0.263632E+02   0.231221E+02   0.308295E+02 <    1    -0.102      0.77      0.83      0.52    0.38537E+02      5.13      5.13      0.01
 -16   5   3   0.605612E+02   0.500980E+02   0.269758E+02 <    1    -0.369      1.14      1.25      0.31    0.38537E+02      7.78     -7.78     -0.01
 -15   5   3   0.104949E+03   0.115611E+03   0.269758E+02 o    1     0.403      1.73      1.65      0.20    0.38537E+02     10.24     10.24      0.02
 -14   5   3   0.800170E+02   0.616590E+02   0.308295E+02 <    1    -0.556      1.26      1.44      0.32    0.38537E+02      8.95     -8.95     -0.02
 -13   5   3   0.995275E+02   0.131025E+03   0.308295E+02 o    1     1.088      1.84      1.61      0.22    0.38537E+02      9.98      9.98      0.02
 -12   5   3   0.535616E+02   0.539517E+02   0.269758E+02 <    1     0.014      1.18      1.18      0.30    0.38537E+02      7.32     -7.32     -0.02
 -11   5   3   0.160508E+02   0.115611E+02   0.192685E+02 <    1    -0.214      0.55      0.65      0.46    0.38537E+02      4.01      4.01      0.01
 -10   5   3   0.409095E+01   0.115611E+02   0.192685E+02 <    1     0.486      0.55      0.33      0.46    0.38537E+02      2.02     -2.02     -0.01
  -9   5   3   0.382000E+01   0.154148E+02   0.192685E+02 <    1     0.803      0.63      0.31      0.40    0.38537E+02      1.95     -1.95      0.00
  -8   5   3   0.237331E+00  -0.385369E+01   0.231221E+02 <    1    -0.020      0.00      0.08      3.87    0.38537E+02      0.49     -0.49      0.00
  -7   5   3   0.113614E+02  -0.770738E+01   0.192684E+02 <    1    -0.154      0.00      0.54      3.54    0.38537E+02      3.37     -3.37     -0.01
  -6   5   3   0.624673E+01   0.770738E+01   0.154148E+02 <    1     0.100      0.45      0.40      0.45    0.38537E+02      2.50      2.50      0.01
  -5   5   3   0.156701E+02   0.462443E+02   0.192685E+02 o    1     2.004      1.10      0.64      0.23    0.38537E+02      3.96     -3.96     -0.01
  -4   5   3   0.616235E+01   0.385369E+01   0.154148E+02 <    1    -0.132      0.32      0.40      0.63    0.38537E+02      2.48      2.48      0.01
  -3   5   3   0.622031E+02   0.111757E+03   0.154148E+02 o    1     3.644      1.70      1.27      0.12    0.38537E+02      7.89     -7.89     -0.02
  -2   5   3   0.584425E+02   0.693664E+02   0.154148E+02 o    1     0.736      1.34      1.23      0.15    0.38537E+02      7.64      7.64      0.02
  -1   5   3   0.115689E+03   0.142587E+03   0.231221E+02 o    1     1.215      1.92      1.73      0.16    0.38537E+02     10.76    -10.76     -0.02
   0   5   3   0.814156E+02   0.924886E+02   0.192685E+02 o    1     0.590      1.55      1.45      0.16    0.38537E+02      9.02      9.02      0.02
   1   5   3   0.112075E+03   0.161855E+03   0.308295E+02 o    1     1.753      2.05      1.71      0.20    0.38537E+02     10.59    -10.59     -0.02
   2   5   3   0.342635E+02   0.231221E+02   0.154148E+02 <    1    -0.652      0.77      0.94      0.26    0.38537E+02      5.85      5.85      0.01
   3   5   3   0.208233E+02   0.154148E+02   0.154148E+02 <    1    -0.324      0.63      0.74      0.32    0.38537E+02      4.56     -4.56     -0.01
   4   5   3   0.296287E+01  -0.231221E+02   0.154148E+02 <    1    -0.088      0.00      0.28      3.16    0.38537E+02      1.72     -1.72      0.00
   5   5   3   0.362967E+02   0.231221E+02   0.154148E+02 <    1    -0.758      0.77      0.97      0.26    0.38537E+02      6.02      6.02      0.01
   6   5   3   0.153881E+03   0.165709E+03   0.192685E+02 o    1     0.616      2.07      2.00      0.12    0.38537E+02     12.40    -12.40     -0.02
   7   5   3   0.155905E+03   0.215807E+03   0.346832E+02 o    1     1.853      2.37      2.01      0.19    0.38537E+02     12.49     12.49      0.03
   8   5   3   0.389628E+03   0.404637E+03   0.308295E+02 o    1     0.475      3.24      3.18      0.13    0.38537E+02     19.74    -19.74     -0.04
   9   5   3   0.452040E+03   0.508687E+03   0.385369E+02 o    1     1.463      3.63      3.42      0.14    0.38537E+02     21.26     21.26      0.05
  10   5   3   0.540219E+03   0.620444E+03   0.423906E+02 o    1     1.879      4.01      3.74      0.14    0.38537E+02     23.24    -23.24     -0.05
  11   5   3   0.429421E+03   0.431613E+03   0.346832E+02 o    1     0.061      3.35      3.34      0.14    0.38537E+02     20.72     20.72      0.05
  12   5   3   0.296160E+03   0.277466E+03   0.269758E+02 o    1    -0.668      2.68      2.77      0.13    0.38537E+02     17.21    -17.21     -0.04
  13   5   3   0.155930E+03   0.134879E+03   0.231221E+02 o    1    -0.872      1.87      2.01      0.16    0.38537E+02     12.49     12.49      0.03
  14   5   3   0.427084E+02   0.385369E+02   0.192685E+02 <    1    -0.211      1.00      1.05      0.25    0.38537E+02      6.54     -6.54     -0.02
  15   5   3   0.532416E+00  -0.154148E+02   0.192685E+02 <    1    -0.033      0.00      0.12      3.54    0.38537E+02      0.73      0.73      0.00
  16   5   3   0.250395E+02   0.192685E+02   0.192685E+02 <    1    -0.280      0.71      0.81      0.35    0.38537E+02      5.00      5.00      0.01
  17   5   3   0.687599E+02   0.847812E+02   0.231221E+02 o    1     0.727      1.48      1.34      0.20    0.38537E+02      8.29     -8.29     -0.02
  18   5   3   0.121925E+03   0.142587E+03   0.308295E+02 o    1     0.693      1.92      1.78      0.21    0.38537E+02     11.04     11.04      0.03
  19   5   3   0.605075E+03   0.693664E+03   0.578054E+02 o    1     1.541      4.24      3.96      0.18    0.38537E+02     24.60    -24.60     -0.05
  20   5   3   0.220263E+03   0.223514E+03   0.385369E+02 o    1     0.084      2.41      2.39      0.21    0.38537E+02     14.84     14.84      0.05
  21   5   3   0.992833E+02   0.924886E+02   0.269758E+02 o    1    -0.247      1.55      1.61      0.23    0.38537E+02      9.96     -9.96     -0.04
  22   5   3   0.246410E+03   0.246636E+03   0.385369E+02 o    1     0.006      2.53      2.53      0.20    0.38537E+02     15.70     15.70      0.04
  23   5   3   0.137964E+03   0.886349E+02   0.308295E+02 o    1    -1.421      1.52      1.89      0.26    0.38537E+02     11.75    -11.75     -0.04
  24   5   3   0.165225E+03   0.138733E+03   0.308295E+02 o    1    -0.818      1.90      2.07      0.21    0.38537E+02     12.85     12.85      0.03
  25   5   3   0.672626E+02   0.462443E+02   0.269758E+02 <    1    -0.706      1.10      1.32      0.32    0.38537E+02      8.20     -8.20     -0.02
  26   5   3   0.598917E+02   0.655127E+02   0.269758E+02 o    1     0.213      1.30      1.25      0.27    0.38537E+02      7.74      7.74      0.02
  27   5   3   0.160324E+02  -0.385369E+01   0.231221E+02 <    1    -0.167      0.00      0.65      3.87    0.38537E+02      4.00     -4.00     -0.01
  28   5   3   0.287965E+02   0.346832E+02   0.231221E+02 <    1     0.266      0.95      0.86      0.32    0.38537E+02      5.37      5.37      0.01
  29   5   3   0.205924E+02   0.231221E+02   0.231221E+02 <    1     0.113      0.77      0.73      0.39    0.38537E+02      4.54     -4.54     -0.01
  30   5   3   0.459818E+02   0.346832E+02   0.269758E+02 <    1    -0.389      0.95      1.09      0.37    0.38537E+02      6.78      6.78      0.02
  31   5   3   0.178273E+02   0.346832E+02   0.269758E+02 <    1     0.728      0.95      0.68      0.37    0.38537E+02      4.22     -4.22     -0.01
  32   5   3   0.428709E+02   0.770738E+01   0.231221E+02 <    1    -0.906      0.45      1.05      0.67    0.38537E+02      6.55      6.55      0.01
  33   5   3   0.245630E+01   0.539517E+02   0.308295E+02 <    1     2.752      1.18      0.25      0.34    0.38537E+02      1.57     -1.57      0.00
  34   5   3   0.104498E+00  -0.539517E+02   0.308295E+02 <    1    -0.012      0.00      0.05      4.47    0.38537E+02      0.32     -0.32      0.00
  35   5   3   0.145749E+02   0.385369E+02   0.308295E+02 <    1     0.962      1.00      0.61      0.40    0.38537E+02      3.82      3.82      0.01
  36   5   3   0.380305E+02   0.770738E+01   0.269758E+02 <    1    -0.698      0.45      0.99      0.78    0.38537E+02      6.17     -6.17     -0.01
  37   5   3   0.673385E+02   0.308295E+02   0.308295E+02 <    1    -0.956      0.89      1.32      0.45    0.38537E+02      8.21      8.21      0.02
  38   5   3   0.507503E+02  -0.115611E+02   0.269758E+02 <    1    -0.274      0.00      1.15      4.18    0.38537E+02      7.12     -7.12     -0.02
  39   5   3   0.487317E+01   0.192685E+02   0.346832E+02 <    1     0.552      0.71      0.36      0.64    0.38537E+02      2.21     -2.21      0.01
  40   5   3   0.118363E+02   0.578054E+02   0.385369E+02 <    1     1.642      1.22      0.55      0.41    0.38537E+02      3.44      3.44      0.00
  41   5   3   0.329483E+02  -0.346832E+02   0.346832E+02 <    1    -0.195      0.00      0.92      4.74    0.38537E+02      5.74      5.74      0.01
  42   5   3   0.199256E+02   0.308295E+02   0.385369E+02 <    1     0.314      0.89      0.72      0.56    0.38537E+02      4.46      4.46      0.01
  43   5   3   0.385613E+02  -0.346832E+02   0.423906E+02 <    1    -0.191      0.00      1.00      5.24    0.38537E+02      6.21     -6.21     -0.02
  44   5   3   0.291573E+02  -0.423906E+02   0.462443E+02 <    1    -0.159      0.00      0.87      5.48    0.38537E+02      5.40      5.40      0.02
  45   5   3   0.355223E+02  -0.462443E+02   0.770738E+02 <    1    -0.136      0.00      0.96      7.07    0.38537E+02      5.96     -5.96     -0.02
 -44   6   3   0.660636E+02  -0.539517E+02   0.423906E+02 <    1    -0.250      0.00      1.31      5.24    0.38537E+02      8.13      8.13      0.00
 -42   6   3   0.254616E+03   0.127172E+03   0.770738E+02 <    1    -1.369      1.82      2.57      0.55    0.38537E+02     15.96    -15.96     -0.03
 -41   6   3   0.217310E+01   0.231221E+02   0.423906E+02 <    1     0.756      0.77      0.24      0.71    0.38537E+02      1.47     -1.47      0.01
 -40   6   3   0.318372E+01  -0.385369E+02   0.385369E+02 <    1    -0.057      0.00      0.29      5.00    0.38537E+02      1.78      1.78     -0.01
 -39   6   3   0.211736E+02   0.385369E+02   0.308295E+02 <    1     0.647      1.00      0.74      0.40    0.38537E+02      4.60     -4.60      0.01
 -38   6   3   0.239724E+02   0.154148E+02   0.308295E+02 <    1    -0.247      0.63      0.79      0.63    0.38537E+02      4.90      4.90     -0.01
 -37   6   3   0.473724E+01   0.346832E+02   0.308295E+02 <    1     1.418      0.95      0.35      0.42    0.38537E+02      2.18     -2.18      0.01
 -36   6   3   0.918233E+00  -0.154148E+02   0.269758E+02 <    1    -0.037      0.00      0.15      4.18    0.38537E+02      0.96      0.96     -0.01
 -35   6   3   0.265901E+01   0.385369E+01   0.269758E+02 <    1     0.048      0.32      0.26      1.11    0.38537E+02      1.63      1.63      0.01
 -34   6   3   0.123509E+02   0.385369E+02   0.269758E+02 <    1     1.239      1.00      0.57      0.35    0.38537E+02      3.51     -3.51     -0.01
 -33   6   3   0.495037E+02   0.346832E+02   0.269758E+02 <    1    -0.500      0.95      1.13      0.37    0.38537E+02      7.04      7.04      0.02
 -32   6   3   0.322422E+02   0.500980E+02   0.308295E+02 <    1     0.642      1.14      0.91      0.35    0.38537E+02      5.68     -5.68     -0.01
 -31   6   3   0.323900E+02   0.000000E+00   0.423906E+02 <    1    -0.175      0.00      0.92      5.24    0.38537E+02      5.69      5.69      0.01
 -30   6   3   0.196124E+02   0.385369E+01   0.423906E+02 <    1    -0.228      0.32      0.71      1.74    0.38537E+02      4.43     -4.43      0.00
 -29   6   3   0.460995E+00   0.231221E+02   0.231221E+02 <    1     1.717      0.77      0.11      0.39    0.38537E+02      0.68      0.68     -0.01
 -28   6   3   0.253244E+01   0.385369E+01   0.231221E+02 <    1     0.063      0.32      0.26      0.95    0.38537E+02      1.59     -1.59      0.02
 -27   6   3   0.249357E+02   0.346832E+02   0.269758E+02 <    1     0.391      0.95      0.80      0.37    0.38537E+02      4.99     -4.99     -0.03
 -26   6   3   0.116440E+01   0.385369E+01   0.231221E+02 <    1     0.150      0.32      0.17      0.95    0.38537E+02      1.08      1.08      0.03
 -25   6   3   0.568590E+02   0.423906E+02   0.231221E+02 <    1    -0.579      1.05      1.21      0.29    0.38537E+02      7.54     -7.54     -0.03
 -24   6   3   0.799789E+02   0.154148E+02   0.308295E+02 <    1    -1.278      0.63      1.44      0.63    0.38537E+02      8.94     -8.94      0.01
 -23   6   3   0.403561E+02   0.693664E+02   0.308295E+02 o    1     1.067      1.34      1.02      0.30    0.38537E+02      6.35      6.35     -0.01
 -21   6   3   0.116703E+03   0.886349E+02   0.346832E+02 o    1    -0.753      1.52      1.74      0.30    0.38537E+02     10.80     10.80      0.02
 -20   6   3   0.381597E+03   0.416199E+03   0.462443E+02 o    1     0.752      3.29      3.15      0.19    0.38537E+02     19.53    -19.53     -0.04
 -19   6   3   0.224569E+03   0.142587E+03   0.346832E+02 o    1    -2.089      1.92      2.41      0.23    0.38537E+02     14.99     14.99      0.04
 -18   6   3   0.124399E+03   0.119464E+03   0.346832E+02 o    1    -0.141      1.76      1.80      0.26    0.38537E+02     11.15    -11.15     -0.04
 -17   6   3   0.446797E+01   0.269758E+02   0.269758E+02 <    1     1.186      0.84      0.34      0.42    0.38537E+02      2.11      2.11      0.04
 -16   6   3   0.265803E+01  -0.115611E+02   0.269758E+02 <    1    -0.063      0.00      0.26      4.18    0.38537E+02      1.63      1.63     -0.03
 -15   6   3   0.721326E+02   0.154148E+02   0.269758E+02 <    1    -1.329      0.63      1.37      0.55    0.38537E+02      8.49     -8.49      0.02
 -14   6   3   0.991011E+02   0.655127E+02   0.269758E+02 o    1    -1.115      1.30      1.60      0.27    0.38537E+02      9.95      9.95     -0.01
 -13   6   3   0.241721E+03   0.169562E+03   0.346832E+02 o    1    -1.888      2.10      2.50      0.22    0.38537E+02     15.55    -15.55      0.00
 -12   6   3   0.208092E+03   0.131025E+03   0.269758E+02 o    1    -2.516      1.84      2.32      0.19    0.38537E+02     14.43     14.43      0.01
 -11   6   3   0.379434E+03   0.277466E+03   0.655127E+02 o    1    -1.430      2.68      3.14      0.32    0.38537E+02     19.48    -19.48     -0.03
 -10   6   3   0.259851E+03   0.323710E+03   0.655127E+02 o    1     1.023      2.90      2.60      0.29    0.38537E+02     16.12     16.12      0.04
  -9   6   3   0.364971E+03   0.574200E+03   0.770738E+02 o    1     2.988      3.86      3.08      0.26    0.38537E+02     19.10    -19.10     -0.05
  -8   6   3   0.129976E+03   0.308295E+02   0.385369E+02 <    1    -1.685      0.89      1.84      0.56    0.38537E+02     11.40     11.40      0.05
  -7   6   3   0.596194E+02   0.770738E+01   0.346832E+02 <    1    -0.792      0.45      1.24      1.01    0.38537E+02      7.72     -7.72     -0.05
  -6   6   3   0.289589E+02   0.192685E+02   0.308295E+02 <    1    -0.282      0.71      0.87      0.57    0.38537E+02      5.38     -5.38      0.04
  -5   6   3   0.351428E+02  -0.385369E+01   0.308295E+02 <    1    -0.214      0.00      0.95      4.47    0.38537E+02      5.93      5.93     -0.04
  -4   6   3   0.556453E+02  -0.346832E+02   0.269758E+02 <    1    -0.287      0.00      1.20      4.18    0.38537E+02      7.46     -7.46      0.04
  -3   6   3   0.719066E+02   0.616590E+02   0.308295E+02 <    1    -0.319      1.26      1.37      0.32    0.38537E+02      8.48     -8.48     -0.06
  -2   6   3   0.277305E+04   0.371496E+04   0.254344E+03 o    1     3.814      9.82      8.48      0.35    0.38537E+02     52.66     52.66      0.10
  -1   6   3   0.476312E+03   0.739909E+03   0.770738E+02 o    1     3.727      4.38      3.52      0.23    0.38537E+02     21.82     21.82     -0.01
   0   6   3   0.163953E+03   0.165709E+03   0.385369E+02 o    1     0.045      2.07      2.06      0.24    0.38537E+02     12.80    -12.80      0.01
   1   6   3   0.270649E+03   0.277466E+03   0.423906E+02 o    1     0.160      2.68      2.65      0.21    0.38537E+02     16.45    -16.45     -0.03
   2   6   3   0.269866E+02   0.423906E+02   0.269758E+02 <    1     0.635      1.05      0.84      0.33    0.38537E+02      5.19      5.19      0.01
   3   6   3   0.813914E+02  -0.770738E+01   0.269758E+02 <    1    -0.347      0.00      1.45      4.18    0.38537E+02      9.02     -9.02      0.00
   4   6   3   0.332820E+01  -0.269758E+02   0.231221E+02 <    1    -0.076      0.00      0.29      3.87    0.38537E+02      1.82     -1.82     -0.03
   5   6   3   0.541823E+01  -0.346832E+02   0.192685E+02 <    1    -0.106      0.00      0.37      3.54    0.38537E+02      2.33      2.33      0.04
   6   6   3   0.673047E+02   0.104050E+03   0.308295E+02 o    1     1.318      1.64      1.32      0.24    0.38537E+02      8.20     -8.20     -0.05
   7   6   3   0.773765E+02   0.732201E+02   0.269758E+02 o    1    -0.152      1.38      1.42      0.25    0.38537E+02      8.80      8.80      0.05
   8   6   3   0.800130E+02   0.127172E+03   0.308295E+02 o    1     1.700      1.82      1.44      0.22    0.38537E+02      8.94     -8.94     -0.05
   9   6   3   0.289613E+02   0.770738E+01   0.231221E+02 <    1    -0.626      0.45      0.87      0.67    0.38537E+02      5.38      5.38      0.05
  10   6   3   0.291746E+00  -0.385369E+01   0.154148E+02 <    1    -0.028      0.00      0.09      3.16    0.38537E+02      0.54     -0.54     -0.03
  11   6   3   0.194246E+02   0.231221E+02   0.154148E+02 <    1     0.250      0.77      0.71      0.26    0.38537E+02      4.41     -4.41      0.01
  12   6   3   0.984899E+02   0.539517E+02   0.192685E+02 o    1    -1.963      1.18      1.60      0.21    0.38537E+02      9.92      9.92      0.01
  13   6   3   0.190478E+03   0.123318E+03   0.231221E+02 o    1    -2.575      1.79      2.22      0.17    0.38537E+02     13.80    -13.80     -0.03
  14   6   3   0.251292E+03   0.111757E+03   0.385369E+02 o    1    -2.892      1.70      2.55      0.29    0.38537E+02     15.85     15.85      0.04
  15   6   3   0.289563E+03   0.809275E+02   0.385369E+02 o    1    -3.741      1.45      2.74      0.35    0.38537E+02     17.02    -17.02     -0.05
  16   6   3   0.159593E+03   0.123318E+03   0.269758E+02 o    1    -1.253      1.79      2.04      0.20    0.38537E+02     12.63     12.63      0.05
  18   6   3   0.302427E+03   0.423906E+03   0.462443E+02 o    1     2.801      3.32      2.80      0.18    0.38537E+02     17.39    -17.39      0.02
  20   6   3   0.106569E+03   0.115611E+03   0.269758E+02 o    1     0.341      1.73      1.66      0.20    0.38537E+02     10.32     10.32      0.04
  21   6   3   0.988384E+03   0.109830E+04   0.693664E+02 o    1     1.550      5.34      5.06      0.18    0.38537E+02     31.44     31.44      0.01
  22   6   3   0.206935E+03   0.169562E+03   0.308295E+02 o    1    -1.145      2.10      2.32      0.19    0.38537E+02     14.39    -14.39      0.00
  23   6   3   0.234121E+03   0.184977E+03   0.308295E+02 o    1    -1.490      2.19      2.46      0.18    0.38537E+02     15.30     15.30      0.01
  24   6   3   0.689438E+01  -0.115611E+02   0.231221E+02 <    1    -0.109      0.00      0.42      3.87    0.38537E+02      2.63     -2.63      0.00
  25   6   3   0.125164E+01  -0.154148E+02   0.269758E+02 <    1    -0.043      0.00      0.18      4.18    0.38537E+02      1.12      1.12      0.01
  26   6   3   0.155716E+02   0.115611E+02   0.231221E+02 <    1    -0.161      0.55      0.64      0.55    0.38537E+02      3.95      3.95     -0.01
  27   6   3   0.839534E+01   0.308295E+02   0.269758E+02 <    1     1.093      0.89      0.47      0.39    0.38537E+02      2.90     -2.90      0.01
  28   6   3   0.223641E+02  -0.385369E+01   0.308295E+02 <    1    -0.170      0.00      0.76      4.47    0.38537E+02      4.73      4.73     -0.01
  29   6   3   0.551247E+01   0.000000E+00   0.269758E+02 <    1    -0.090      0.00      0.38      4.18    0.38537E+02      2.35     -2.35      0.02
  30   6   3   0.705966E+01   0.385369E+01   0.269758E+02 <    1    -0.101      0.32      0.43      1.11    0.38537E+02      2.66      2.66     -0.02
  31   6   3   0.122331E+01  -0.308295E+02   0.269758E+02 <    1    -0.043      0.00      0.18      4.18    0.38537E+02      1.11     -1.11      0.02
  32   6   3   0.367078E+01   0.115611E+02   0.269758E+02 <    1     0.374      0.55      0.31      0.64    0.38537E+02      1.92     -1.92     -0.03
  33   6   3   0.109707E+02   0.000000E+00   0.269758E+02 <    1    -0.128      0.00      0.53      4.18    0.38537E+02      3.31      3.31      0.03
  34   6   3   0.459158E+02   0.000000E+00   0.269758E+02 <    1    -0.261      0.00      1.09      4.18    0.38537E+02      6.78     -6.78     -0.03
  35   6   3   0.512841E+02   0.308295E+02   0.269758E+02 <    1    -0.662      0.89      1.15      0.39    0.38537E+02      7.16      7.16      0.03
  36   6   3   0.102052E+03   0.462443E+02   0.308295E+02 <    1    -1.456      1.10      1.63      0.37    0.38537E+02     10.10    -10.10     -0.03
  37   6   3   0.259500E+02   0.462443E+02   0.308295E+02 <    1     0.752      1.10      0.82      0.37    0.38537E+02      5.09      5.09      0.01
  38   6   3   0.181117E+02  -0.385369E+01   0.308295E+02 <    1    -0.153      0.00      0.69      4.47    0.38537E+02      4.26     -4.26      0.00
  39   6   3   0.251434E+03   0.165709E+03   0.385369E+02 o    1    -1.986      2.07      2.55      0.24    0.38537E+02     15.86    -15.86     -0.03
  40   6   3   0.156330E+02   0.231221E+02   0.423906E+02 <    1     0.194      0.77      0.64      0.71    0.38537E+02      3.95      3.95      0.03
 -34   7   3   0.175498E+01   0.115611E+02   0.308295E+02 <    1     0.458      0.55      0.21      0.73    0.38537E+02      1.32      1.32      0.03
 -33   7   3   0.787777E+01  -0.385369E+01   0.231221E+02 <    1    -0.117      0.00      0.45      3.87    0.38537E+02      2.81     -2.81     -0.03
 -32   7   3   0.100104E+02  -0.770738E+01   0.231221E+02 <    1    -0.132      0.00      0.51      3.87    0.38537E+02      3.16      3.16      0.03
 -31   7   3   0.218108E+02   0.000000E+00   0.231221E+02 <    1    -0.194      0.00      0.75      3.87    0.38537E+02      4.67     -4.67     -0.03
 -30   7   3   0.213669E+02   0.154148E+02   0.231221E+02 <    1    -0.236      0.63      0.74      0.47    0.38537E+02      4.62      4.62      0.03
 -29   7   3   0.463796E+02   0.192685E+02   0.231221E+02 <    1    -0.919      0.71      1.10      0.42    0.38537E+02      6.81     -6.81     -0.03
 -28   7   3   0.338785E+02   0.154148E+02   0.192685E+02 <    1    -0.772      0.63      0.94      0.40    0.38537E+02      5.82      5.82      0.02
 -27   7   3   0.357355E+02   0.115611E+02   0.192685E+02 <    1    -0.910      0.55      0.96      0.46    0.38537E+02      5.98     -5.98     -0.01
 -26   7   3   0.201436E+02   0.000000E+00   0.192685E+02 <    1    -0.204      0.00      0.72      3.54    0.38537E+02      4.49      4.49      0.00
 -25   7   3   0.158250E+02  -0.269758E+02   0.192685E+02 <    1    -0.181      0.00      0.64      3.54    0.38537E+02      3.98     -3.98      0.01
 -24   7   3   0.129365E+01  -0.115611E+02   0.192685E+02 <    1    -0.052      0.00      0.18      3.54    0.38537E+02      1.14      1.14     -0.03
 -23   7   3   0.576252E+01   0.269758E+02   0.192685E+02 <    1     1.505      0.84      0.39      0.30    0.38537E+02      2.40      2.40      0.04
 -22   7   3   0.212089E+00   0.385369E+01   0.154148E+02 <    1     0.383      0.32      0.07      0.63    0.38537E+02      0.46      0.46     -0.04
 -21   7   3   0.144749E+02  -0.385369E+01   0.154148E+02 <    1    -0.194      0.00      0.61      3.16    0.38537E+02      3.80      3.80      0.05
 -20   7   3   0.855214E+02   0.154148E+02   0.192685E+02 <    1    -2.168      0.63      1.49      0.40    0.38537E+02      9.25     -9.25     -0.05
 -19   7   3   0.613073E+02  -0.385369E+02   0.462443E+02 <    1    -0.230      0.00      1.26      5.48    0.38537E+02      7.83      7.83      0.04
 -18   7   3   0.526840E+02  -0.231221E+02   0.346832E+02 <    1    -0.246      0.00      1.17      4.74    0.38537E+02      7.26     -7.26     -0.03
 -17   7   3   0.284961E+02   0.308295E+02   0.308295E+02 <    1     0.077      0.89      0.86      0.45    0.38537E+02      5.34      5.34      0.02
 -16   7   3   0.153760E+01   0.770738E+01   0.346832E+02 <    1     0.246      0.45      0.20      1.01    0.38537E+02      1.24     -1.24      0.00
 -15   7   3   0.106064E+02   0.770738E+01   0.346832E+02 <    1    -0.077      0.45      0.52      1.01    0.38537E+02      3.26     -3.26     -0.02
 -14   7   3   0.442718E+02   0.000000E+00   0.308295E+02 <    1    -0.240      0.00      1.07      4.47    0.38537E+02      6.65      6.65      0.04
 -13   7   3   0.682496E+02   0.000000E+00   0.308295E+02 <    1    -0.298      0.00      1.33      4.47    0.38537E+02      8.26     -8.26     -0.05
 -12   7   3   0.106899E+03   0.100196E+03   0.346832E+02 o    1    -0.190      1.61      1.67      0.28    0.38537E+02     10.34     10.34      0.07
 -11   7   3   0.144682E+03   0.154148E+02   0.886349E+02 <    1    -0.718      0.63      1.94      1.82    0.38537E+02     12.03    -12.03     -0.07
 -10   7   3   0.162064E+03   0.131025E+03   0.346832E+02 o    1    -0.845      1.84      2.05      0.24    0.38537E+02     12.73     12.73      0.08
  -9   7   3   0.194363E+03   0.250490E+03   0.385369E+02 o    1     1.536      2.55      2.25      0.20    0.38537E+02     13.94    -13.94     -0.08
  -8   7   3   0.186031E+03   0.500980E+02   0.847812E+02 <    1    -1.095      1.14      2.20      0.96    0.38537E+02     13.64     13.64      0.07
  -7   7   3   0.148744E+03   0.138733E+03   0.462443E+02 o    1    -0.212      1.90      1.96      0.32    0.38537E+02     12.20    -12.20     -0.06
  -6   7   3   0.122719E+03   0.123318E+03   0.423906E+02 o    1     0.014      1.79      1.78      0.31    0.38537E+02     11.08     11.08      0.05
  -5   7   3   0.642820E+02   0.308295E+02   0.385369E+02 <    1    -0.710      0.89      1.29      0.56    0.38537E+02      8.02     -8.02     -0.03
  -4   7   3   0.255782E+02  -0.770738E+01   0.308295E+02 <    1    -0.182      0.00      0.81      4.47    0.38537E+02      5.06      5.06      0.01
  -3   7   3   0.179905E+01   0.693664E+02   0.539517E+02 <    1     2.157      1.34      0.22      0.52    0.38537E+02      1.34      1.34      0.01
  -2   7   3   0.227318E+02   0.192685E+02   0.500980E+02 <    1    -0.066      0.71      0.77      0.92    0.38537E+02      4.77     -4.77     -0.03
  -1   7   3   0.814924E+02  -0.269758E+02   0.539517E+02 <    1    -0.246      0.00      1.45      5.92    0.38537E+02      9.03      9.03      0.05
   0   7   3   0.937100E+02   0.462443E+02   0.346832E+02 <    1    -1.129      1.10      1.56      0.41    0.38537E+02      9.68     -9.68     -0.06
   1   7   3   0.183153E+03   0.158001E+03   0.346832E+02 o    1    -0.696      2.02      2.18      0.22    0.38537E+02     13.53     13.53      0.08
   2   7   3   0.186598E+03   0.924886E+02   0.308295E+02 o    1    -2.518      1.55      2.20      0.26    0.38537E+02     13.66    -13.66     -0.08
   3   7   3   0.233371E+03   0.173416E+03   0.385369E+02 o    1    -1.435      2.12      2.46      0.24    0.38537E+02     15.28     15.28      0.08
   4   7   3   0.186882E+03   0.146440E+03   0.346832E+02 o    1    -1.091      1.95      2.20      0.23    0.38537E+02     13.67    -13.67     -0.08
   5   7   3   0.169890E+03   0.693664E+02   0.269758E+02 o    1    -2.902      1.34      2.10      0.26    0.38537E+02     13.03     13.03      0.07
   6   7   3   0.102800E+03   0.462443E+02   0.269758E+02 <    1    -1.682      1.10      1.63      0.32    0.38537E+02     10.14    -10.14     -0.05
   7   7   3   0.793084E+02   0.385369E+01   0.231221E+02 <    1    -1.179      0.32      1.43      0.95    0.38537E+02      8.91      8.91      0.04
   8   7   3   0.315589E+02  -0.385369E+01   0.231221E+02 <    1    -0.234      0.00      0.90      3.87    0.38537E+02      5.62     -5.62     -0.02
   9   7   3   0.992815E+01  -0.462443E+02   0.269758E+02 <    1    -0.121      0.00      0.51      4.18    0.38537E+02      3.15      3.15      0.00
  10   7   3   0.227388E-01   0.115611E+02   0.269758E+02 <    1     0.819      0.55      0.02      0.64    0.38537E+02      0.15      0.15      0.02
  11   7   3   0.764033E+01   0.385369E+01   0.231221E+02 <    1    -0.136      0.32      0.45      0.95    0.38537E+02      2.76     -2.76     -0.04
  12   7   3   0.268213E+02   0.000000E+00   0.269758E+02 <    1    -0.199      0.00      0.83      4.18    0.38537E+02      5.18      5.18      0.05
  13   7   3   0.303715E+02  -0.154148E+02   0.269758E+02 <    1    -0.212      0.00      0.89      4.18    0.38537E+02      5.51     -5.51     -0.06
  14   7   3   0.493883E+02   0.154148E+02   0.269758E+02 <    1    -0.903      0.63      1.13      0.55    0.38537E+02      7.03      7.03      0.06
  15   7   3   0.576362E+02   0.616590E+02   0.308295E+02 <    1     0.133      1.26      1.22      0.32    0.38537E+02      7.59     -7.59     -0.06
  16   7   3   0.486405E+02  -0.115611E+02   0.269758E+02 <    1    -0.269      0.00      1.12      4.18    0.38537E+02      6.97      6.97      0.05
  17   7   3   0.128939E+02   0.154148E+02   0.154148E+02 <    1     0.171      0.63      0.58      0.32    0.38537E+02      3.59     -3.59     -0.03
  18   7   3   0.415065E+02   0.346832E+02   0.192685E+02 <    1    -0.338      0.95      1.04      0.26    0.38537E+02      6.44      6.44      0.03
  19   7   3   0.823567E+00   0.423906E+02   0.192685E+02 o    1     3.783      1.05      0.15      0.24    0.38537E+02      0.91      0.91     -0.01
  20   7   3   0.412667E+02   0.346832E+02   0.192685E+02 <    1    -0.327      0.95      1.03      0.26    0.38537E+02      6.42     -6.42     -0.01
  21   7   3   0.837200E-01   0.154148E+02   0.192685E+02 <    1     1.482      0.63      0.05      0.40    0.38537E+02      0.29      0.29      0.01
  22   7   3   0.101287E+01   0.192685E+02   0.192685E+02 <    1     1.541      0.71      0.16      0.35    0.38537E+02      1.01     -1.01     -0.02
  23   7   3   0.382974E+00   0.308295E+02   0.192685E+02 <    1     2.842      0.89      0.10      0.28    0.38537E+02      0.62     -0.62      0.03
  24   7   3   0.833577E+01   0.154148E+02   0.192685E+02 <    1     0.423      0.63      0.47      0.40    0.38537E+02      2.89     -2.89     -0.04
  25   7   3   0.181645E+02   0.308295E+02   0.231221E+02 <    1     0.620      0.89      0.69      0.34    0.38537E+02      4.26      4.26      0.04
  26   7   3   0.176768E+02   0.385369E+01   0.231221E+02 <    1    -0.381      0.32      0.68      0.95    0.38537E+02      4.20     -4.20     -0.04
  27   7   3   0.169840E+02  -0.115611E+02   0.231221E+02 <    1    -0.171      0.00      0.66      3.87    0.38537E+02      4.12      4.12      0.04
  28   7   3   0.284884E+02   0.192685E+02   0.231221E+02 <    1    -0.360      0.71      0.86      0.42    0.38537E+02      5.34     -5.34     -0.04
  29   7   3   0.226830E+02   0.308295E+02   0.269758E+02 <    1     0.325      0.89      0.77      0.39    0.38537E+02      4.76      4.76      0.03
  30   7   3   0.275513E+02   0.308295E+02   0.500980E+02 <    1     0.067      0.89      0.85      0.73    0.38537E+02      5.25     -5.25     -0.03
  31   7   3   0.168905E+02  -0.385369E+01   0.231221E+02 <    1    -0.171      0.00      0.66      3.87    0.38537E+02      4.11      4.11      0.02
  33   7   3   0.737303E-01   0.346832E+02   0.539517E+02 <    1     1.226      0.95      0.04      0.74    0.38537E+02      0.27     -0.27      0.00
  34   7   3   0.546240E+01  -0.500980E+02   0.500980E+02 <    1    -0.066      0.00      0.38      5.70    0.38537E+02      2.34      2.34      0.02
 -16   8   3   0.252391E+02  -0.192685E+02   0.385369E+02 <    1    -0.162      0.00      0.81      5.00    0.38537E+02      5.02      5.02      0.04
 -15   8   3   0.652454E-01   0.231221E+02   0.269758E+02 <    1     1.623      0.77      0.04      0.45    0.38537E+02      0.26     -0.25     -0.03
 -14   8   3   0.586367E+01   0.000000E+00   0.231221E+02 <    1    -0.101      0.00      0.39      3.87    0.38537E+02      2.42     -2.42      0.02
 -13   8   3   0.181449E+02   0.154148E+02   0.269758E+02 <    1    -0.097      0.63      0.69      0.55    0.38537E+02      4.26      4.26     -0.02
 -12   8   3   0.223949E+02  -0.115611E+02   0.231221E+02 <    1    -0.197      0.00      0.76      3.87    0.38537E+02      4.73     -4.73      0.01
 -11   8   3   0.328211E+02  -0.385369E+01   0.269758E+02 <    1    -0.221      0.00      0.92      4.18    0.38537E+02      5.73      5.73      0.00
 -10   8   3   0.125881E+02   0.539517E+02   0.308295E+02 <    1     1.808      1.18      0.57      0.34    0.38537E+02      3.55     -3.55     -0.01
  -9   8   3   0.920419E+01  -0.269758E+02   0.269758E+02 <    1    -0.117      0.00      0.49      4.18    0.38537E+02      3.03      3.03      0.02
  -8   8   3   0.511371E+00   0.385369E+02   0.269758E+02 <    1     2.527      1.00      0.12      0.35    0.38537E+02      0.72      0.71     -0.03
  -7   8   3   0.402483E+01  -0.115611E+02   0.231221E+02 <    1    -0.083      0.00      0.32      3.87    0.38537E+02      2.01     -2.01      0.03
  -6   8   3   0.141441E+01   0.154148E+02   0.231221E+02 <    1     0.929      0.63      0.19      0.47    0.38537E+02      1.19      1.19     -0.04
  -5   8   3   0.314027E+02   0.115611E+02   0.269758E+02 <    1    -0.555      0.55      0.90      0.64    0.38537E+02      5.60      5.60      0.05
  -4   8   3   0.115176E+03   0.500980E+02   0.269758E+02 <    1    -1.916      1.14      1.73      0.31    0.38537E+02     10.73    -10.73     -0.06
  -3   8   3   0.443054E+03   0.215807E+03   0.732201E+02 o    1    -2.547      2.37      3.39      0.40    0.38537E+02     21.05     21.05      0.07
  -1   8   3   0.194048E+03   0.146440E+03   0.385369E+02 o    1    -1.145      1.95      2.24      0.26    0.38537E+02     13.93    -13.93      0.01
   0   8   3   0.152488E+03   0.732201E+02   0.385369E+02 <    1    -1.683      1.38      1.99      0.36    0.38537E+02     12.35    -12.35     -0.03
   1   8   3   0.551874E+01   0.154148E+02   0.308295E+02 <    1     0.402      0.63      0.38      0.63    0.38537E+02      2.35     -2.35      0.00
   2   8   3   0.111802E+02  -0.269758E+02   0.308295E+02 <    1    -0.120      0.00      0.54      4.47    0.38537E+02      3.34      3.34      0.01
   3   8   3   0.121084E+02   0.000000E+00   0.308295E+02 <    1    -0.125      0.00      0.56      4.47    0.38537E+02      3.48     -3.48     -0.02
   4   8   3   0.214211E+02   0.000000E+00   0.346832E+02 <    1    -0.157      0.00      0.75      4.74    0.38537E+02      4.63      4.63      0.04
   5   8   3   0.198023E+02   0.385369E+02   0.346832E+02 <    1     0.629      1.00      0.72      0.45    0.38537E+02      4.45     -4.45     -0.04
   6   8   3   0.284547E+02   0.231221E+02   0.269758E+02 <    1    -0.187      0.77      0.86      0.45    0.38537E+02      5.33      5.33      0.05
   7   8   3   0.266186E+02   0.308295E+02   0.269758E+02 <    1     0.162      0.89      0.83      0.39    0.38537E+02      5.16     -5.16     -0.05
   8   8   3   0.248630E+02   0.231221E+02   0.231221E+02 <    1    -0.074      0.77      0.80      0.39    0.38537E+02      4.99      4.99      0.04
   9   8   3   0.520765E+01  -0.385369E+01   0.269758E+02 <    1    -0.088      0.00      0.37      4.18    0.38537E+02      2.28     -2.28     -0.04
  10   8   3   0.665519E+01  -0.115611E+02   0.231221E+02 <    1    -0.107      0.00      0.42      3.87    0.38537E+02      2.58      2.58      0.03
  11   8   3   0.212610E+01  -0.308295E+02   0.231221E+02 <    1    -0.061      0.00      0.23      3.87    0.38537E+02      1.46      1.46     -0.02
  12   8   3   0.165043E+01  -0.154148E+02   0.231221E+02 <    1    -0.053      0.00      0.21      3.87    0.38537E+02      1.28     -1.28      0.01
  13   8   3   0.208464E+02  -0.385369E+01   0.385369E+02 <    1    -0.147      0.00      0.74      5.00    0.38537E+02      4.57      4.57      0.01
  14   8   3   0.318867E+01   0.154148E+02   0.346832E+02 <    1     0.485      0.63      0.29      0.71    0.38537E+02      1.79     -1.79     -0.01
  15   8   3   0.301417E+02  -0.578054E+02   0.346832E+02 <    1    -0.186      0.00      0.88      4.74    0.38537E+02      5.49      5.49      0.02
  16   8   3   0.405959E+00   0.385369E+01   0.346832E+02 <    1     0.150      0.32      0.10      1.42    0.38537E+02      0.64     -0.64     -0.02
  17   8   3   0.857343E+02   0.578054E+02   0.423906E+02 <    1    -0.594      1.22      1.49      0.45    0.38537E+02      9.26      9.26      0.04
  18   8   3   0.257023E+01  -0.115611E+02   0.269758E+02 <    1    -0.062      0.00      0.26      4.18    0.38537E+02      1.60      1.60     -0.03
  20   8   3   0.291689E+03   0.578054E+02   0.462443E+02 <    1    -3.115      1.22      2.75      0.49    0.38537E+02     17.08    -17.08     -0.05
  21   8   3   0.657831E+01   0.269758E+02   0.346832E+02 <    1     0.787      0.84      0.41      0.54    0.38537E+02      2.56      2.56      0.03
 -50   0   4   0.648211E+02  -0.231221E+02   0.115611E+03 <    1    -0.150      0.00      1.30      8.66    0.38537E+02      8.05      8.05      0.03
 -49   0   4   0.137982E+03  -0.192685E+02   0.100196E+03 <    1    -0.235      0.00      1.89      8.06    0.38537E+02     11.75    -11.75     -0.05
 -48   0   4   0.194267E+03   0.300588E+03   0.107903E+03 o    1     1.091      2.79      2.25      0.50    0.38537E+02     13.94     13.94      0.06
 -47   0   4   0.355544E+03   0.204246E+03   0.111757E+03 <    1    -1.167      2.30      3.04      0.63    0.38537E+02     18.86    -18.86     -0.07
 -46   0   4   0.269744E+03   0.158001E+03   0.924886E+02 <    1    -1.047      2.02      2.65      0.59    0.38537E+02     16.42     16.42      0.08
 -45   0   4   0.442290E+03   0.300588E+03   0.111757E+03 o    1    -1.144      2.79      3.39      0.52    0.38537E+02     21.03    -21.03     -0.08
 -44   0   4   0.221330E+03  -0.231221E+02   0.809275E+02 <    1    -0.331      0.00      2.40      7.25    0.38537E+02     14.88    -14.88      0.03
 -43   0   4   0.404828E+02   0.423906E+02   0.732201E+02 <    1     0.026      1.05      1.02      0.91    0.38537E+02      6.36      6.36     -0.03
 -42   0   4   0.332078E+03   0.173416E+03   0.886349E+02 <    1    -1.501      2.12      2.94      0.54    0.38537E+02     18.22     18.22      0.06
 -41   0   4   0.250440E-03  -0.578054E+02   0.578054E+02 <    1     0.000      0.00      0.00      6.12    0.38537E+02      0.02      0.00     -0.02
 -40   0   4   0.551729E+02   0.462443E+02   0.732201E+02 <    1    -0.117      1.10      1.20      0.87    0.38537E+02      7.43      7.43      0.01
 -39   0   4   0.650788E+02   0.500980E+02   0.616590E+02 <    1    -0.227      1.14      1.30      0.70    0.38537E+02      8.07      8.07      0.02
 -38   0   4   0.136294E+02   0.423906E+02   0.616590E+02 <    1     0.595      1.05      0.59      0.76    0.38537E+02      3.69     -3.69     -0.03
 -37   0   4   0.112010E+03   0.169562E+03   0.655127E+02 o    1     0.968      2.10      1.70      0.41    0.38537E+02     10.58     10.58      0.05
 -36   0   4   0.654154E+02   0.158001E+03   0.847812E+02 <    1     1.328      2.02      1.30      0.54    0.38537E+02      8.09     -8.09     -0.06
 -35   0   4   0.171693E+03   0.262051E+03   0.924886E+02 o    1     1.078      2.61      2.11      0.46    0.38537E+02     13.10     13.10      0.07
 -34   0   4   0.865639E+02   0.127172E+03   0.847812E+02 <    1     0.525      1.82      1.50      0.61    0.38537E+02      9.30     -9.30     -0.07
 -33   0   4   0.109226E+03   0.886349E+02   0.732201E+02 <    1    -0.266      1.52      1.68      0.63    0.38537E+02     10.45     10.45      0.07
 -32   0   4   0.151228E+03   0.924886E+02   0.732201E+02 <    1    -0.704      1.55      1.98      0.61    0.38537E+02     12.30    -12.30     -0.07
 -31   0   4   0.214874E+03   0.285173E+03   0.732201E+02 o    1     1.025      2.72      2.36      0.35    0.38537E+02     14.66     14.66      0.07
 -30   0   4   0.626873E+02   0.578054E+02   0.655127E+02 <    1    -0.073      1.22      1.28      0.69    0.38537E+02      7.92     -7.92     -0.05
 -29   0   4   0.194975E+03   0.100196E+03   0.693664E+02 <    1    -1.141      1.61      2.25      0.56    0.38537E+02     13.96     13.96      0.04
 -28   0   4   0.180344E+02  -0.192685E+02   0.578054E+02 <    1    -0.112      0.00      0.68      6.12    0.38537E+02      4.25      4.25     -0.01
 -27   0   4   0.327141E+02   0.924886E+02   0.655127E+02 <    1     1.144      1.55      0.92      0.55    0.38537E+02      5.72      5.72      0.00
 -26   0   4   0.144268E+04   0.100196E+04   0.150294E+03 o    1    -2.642      5.10      6.12      0.39    0.38537E+02     37.98     37.98      0.06
 -25   0   4   0.210815E+03   0.188831E+03   0.693664E+02 o    1    -0.308      2.21      2.34      0.41    0.38537E+02     14.52    -14.52     -0.06
 -24   0   4   0.155923E+05   0.172954E+05   0.901764E+03 o    1     1.809     21.18     20.11      0.59    0.38537E+02    124.87    124.87      0.17
 -23   0   4   0.276013E+01  -0.539517E+02   0.732201E+02 <    1    -0.039      0.00      0.27      6.89    0.38537E+02      1.66     -1.66     -0.09
 -22   0   4   0.275133E+05   0.270992E+05   0.170718E+04 o    1    -0.230     26.52     26.72      0.88    0.38537E+02    165.87   -165.87     -0.03
 -20   0   4   0.572413E+02   0.346832E+02   0.616590E+02 <    1    -0.320      0.95      1.22      0.84    0.38537E+02      7.57     -7.57      0.09
 -19   0   4   0.127098E+04   0.921032E+03   0.111757E+03 o    1    -2.841      4.89      5.74      0.30    0.38537E+02     35.65    -35.65     -0.11
 -18   0   4   0.156896E+03   0.184977E+03   0.578054E+02 o    1     0.505      2.19      2.02      0.34    0.38537E+02     12.53     12.53      0.08
 -17   0   4   0.682455E+03   0.447028E+03   0.732201E+02 o    1    -2.855      3.41      4.21      0.28    0.38537E+02     26.12    -26.12     -0.07
 -16   0   4   0.230425E+03   0.204246E+03   0.578054E+02 o    1    -0.438      2.30      2.45      0.33    0.38537E+02     15.18     15.18      0.03
 -15   0   4   0.377647E+03   0.366101E+03   0.655127E+02 o    1    -0.174      3.08      3.13      0.28    0.38537E+02     19.43    -19.43     -0.01
 -14   0   4   0.224209E+03   0.169562E+03   0.539517E+02 o    1    -0.940      2.10      2.41      0.33    0.38537E+02     14.97     14.97     -0.02
 -13   0   4   0.201820E+03   0.154148E+03   0.462443E+02 o    1    -0.959      2.00      2.29      0.30    0.38537E+02     14.21    -14.21      0.05
 -12   0   4   0.298013E+03   0.312149E+03   0.539517E+02 o    1     0.263      2.85      2.78      0.25    0.38537E+02     17.26     17.26     -0.06
 -11   0   4   0.346436E+03   0.362247E+03   0.578054E+02 o    1     0.274      3.07      3.00      0.25    0.38537E+02     18.61    -18.61      0.07
 -10   0   4   0.745001E+03   0.847812E+03   0.886349E+02 o    1     1.176      4.69      4.40      0.25    0.38537E+02     27.29     27.29     -0.07
  -9   0   4   0.423895E+03   0.497126E+03   0.693664E+02 o    1     1.087      3.59      3.32      0.25    0.38537E+02     20.59    -20.59      0.07
  -8   0   4   0.103081E+04   0.102123E+04   0.963423E+02 o    1    -0.097      5.15      5.17      0.25    0.38537E+02     32.11     32.11     -0.05
  -7   0   4   0.361446E+03   0.504833E+03   0.655127E+02 o    1     2.343      3.62      3.06      0.24    0.38537E+02     19.01    -19.01      0.05
  -6   0   4   0.736406E+03   0.716786E+03   0.770738E+02 o    1    -0.249      4.31      4.37      0.24    0.38537E+02     27.14     27.14     -0.02
  -5   0   4   0.485793E+02   0.385369E+02   0.346832E+02 <    1    -0.273      1.00      1.12      0.45    0.38537E+02      6.97     -6.97      0.02
  -4   0   4   0.233442E+03   0.208099E+03   0.462443E+02 o    1    -0.530      2.32      2.46      0.26    0.38537E+02     15.28     15.28      0.01
  -3   0   4   0.110094E+04   0.100196E+04   0.963423E+02 o    1    -0.982      5.10      5.34      0.25    0.38537E+02     33.18     33.18      0.02
  -2   0   4   0.699951E+04   0.606571E+04   0.400784E+03 o    1    -2.150     12.55     13.48      0.43    0.38537E+02     83.66    -83.66     -0.05
  -1   0   4   0.898750E+03   0.816982E+03   0.847812E+02 o    1    -0.924      4.60      4.83      0.24    0.38537E+02     29.98    -29.98     -0.10
   0   0   4   0.529641E+02   0.539517E+02   0.346832E+02 <    1     0.029      1.18      1.17      0.38    0.38537E+02      7.28     -7.28      0.08
   1   0   4   0.874122E+01   0.154148E+02   0.346832E+02 <    1     0.220      0.63      0.48      0.71    0.38537E+02      2.96     -2.95     -0.10
   2   0   4   0.143257E+02   0.269758E+02   0.385369E+02 <    1     0.380      0.84      0.61      0.60    0.38537E+02      3.78     -3.78      0.11
   3   0   4   0.846277E+02   0.963423E+02   0.385369E+02 o    1     0.313      1.58      1.48      0.32    0.38537E+02      9.20     -9.20     -0.11
   4   0   4   0.487213E+02   0.886349E+02   0.385369E+02 o    1     1.188      1.52      1.12      0.33    0.38537E+02      6.98      6.98      0.11
   5   0   4   0.274642E+03   0.265905E+03   0.500980E+02 o    1    -0.172      2.63      2.67      0.25    0.38537E+02     16.57    -16.57     -0.10
   6   0   4   0.765822E+02   0.770738E+02   0.385369E+02 <    1     0.013      1.41      1.41      0.35    0.38537E+02      8.75      8.75      0.08
   7   0   4   0.124590E+03   0.616590E+02   0.346832E+02 <    1    -1.498      1.26      1.80      0.36    0.38537E+02     11.16    -11.16     -0.05
   8   0   4   0.754052E+02   0.693664E+02   0.385369E+02 <    1    -0.153      1.34      1.40      0.37    0.38537E+02      8.68     -8.68      0.00
   9   0   4   0.128651E+03   0.242783E+03   0.500980E+02 o    1     2.625      2.51      1.83      0.26    0.38537E+02     11.34     11.34      0.04
  10   0   4   0.122867E+04   0.119464E+04   0.107903E+03 o    1    -0.306      5.57      5.65      0.26    0.38537E+02     35.05    -35.05     -0.09
  11   0   4   0.105440E+04   0.109830E+04   0.104050E+03 o    1     0.417      5.34      5.23      0.26    0.38537E+02     32.47     32.47      0.13
  12   0   4   0.254893E+04   0.243553E+04   0.188831E+03 o    1    -0.575      7.95      8.13      0.32    0.38537E+02     50.49    -50.49     -0.16
  13   0   4   0.138181E+04   0.146440E+04   0.131025E+03 o    1     0.624      6.16      5.99      0.28    0.38537E+02     37.17     37.17      0.17
  14   0   4   0.188958E+04   0.191914E+04   0.158001E+03 o    1     0.182      7.06      7.00      0.30    0.38537E+02     43.47    -43.47     -0.18
  15   0   4   0.179965E+03   0.115611E+03   0.423906E+02 o    1    -1.349      1.73      2.16      0.32    0.38537E+02     13.42     13.41      0.15
  16   0   4   0.650562E+02   0.100196E+03   0.423906E+02 o    1     0.917      1.61      1.30      0.34    0.38537E+02      8.07     -8.06     -0.13
  17   0   4   0.941439E+03   0.100196E+04   0.107903E+03 o    1     0.560      5.10      4.94      0.28    0.38537E+02     30.68    -30.68      0.07
  18   0   4   0.587698E+04   0.635474E+04   0.431613E+03 o    1     1.083     12.84     12.35      0.45    0.38537E+02     76.66     76.66      0.00
  19   0   4   0.403917E+05   0.456277E+05   0.282090E+04 o    1     1.820     34.41     32.37      1.12    0.38537E+02    200.98    200.98      0.18
  20   0   4   0.886238E+03   0.124474E+04   0.123318E+03 o    1     3.091      5.68      4.80      0.29    0.38537E+02     29.77    -29.77     -0.02
  22   0   4   0.236797E+02  -0.192685E+02   0.346832E+02 <    1    -0.165      0.00      0.78      4.74    0.38537E+02      4.87      4.87      0.06
  23   0   4   0.617723E+03   0.524102E+03   0.732201E+02 o    1    -1.214      3.69      4.00      0.26    0.38537E+02     24.85    -24.85     -0.09
  24   0   4   0.169317E+02   0.770738E+01   0.346832E+02 <    1    -0.214      0.45      0.66      1.01    0.38537E+02      4.11      4.11      0.08
  25   0   4   0.978664E+02   0.423906E+02   0.385369E+02 <    1    -1.142      1.05      1.59      0.48    0.38537E+02      9.89     -9.89     -0.08
  26   0   4   0.801967E+02   0.134879E+03   0.462443E+02 o    1     1.333      1.87      1.44      0.32    0.38537E+02      8.96     -8.96      0.05
  27   0   4   0.945525E+02   0.119464E+03   0.462443E+02 o    1     0.569      1.76      1.57      0.34    0.38537E+02      9.72      9.72     -0.04
  28   0   4   0.591915E+03   0.524102E+03   0.809275E+02 o    1    -0.806      3.69      3.92      0.29    0.38537E+02     24.33    -24.33      0.01
  29   0   4   0.267845E+03   0.250490E+03   0.578054E+02 o    1    -0.294      2.55      2.64      0.30    0.38537E+02     16.37     16.37      0.00
  30   0   4   0.654588E+03   0.655127E+03   0.847812E+02 o    1     0.006      4.12      4.12      0.27    0.38537E+02     25.58    -25.58     -0.02
  31   0   4   0.268211E+03   0.254344E+03   0.616590E+02 o    1    -0.221      2.57      2.64      0.31    0.38537E+02     16.38     16.38      0.03
  32   0   4   0.303659E+03   0.312149E+03   0.655127E+02 o    1     0.130      2.85      2.81      0.30    0.38537E+02     17.43    -17.43     -0.04
  33   0   4   0.713222E+02   0.693664E+02   0.500980E+02 <    1    -0.039      1.34      1.36      0.48    0.38537E+02      8.45      8.45      0.04
  34   0   4   0.715198E+02   0.924886E+02   0.500980E+02 <    1     0.445      1.55      1.36      0.42    0.38537E+02      8.46     -8.46     -0.05
  35   0   4   0.233094E+02  -0.385369E+02   0.500980E+02 <    1    -0.136      0.00      0.78      5.70    0.38537E+02      4.83      4.83      0.05
  36   0   4   0.469338E+00   0.385369E+01   0.500980E+02 <    1     0.100      0.32      0.11      2.06    0.38537E+02      0.69     -0.68     -0.05
  37   0   4   0.274747E+01   0.539517E+02   0.500980E+02 <    1     1.667      1.18      0.27      0.55    0.38537E+02      1.66      1.66      0.05
  38   0   4   0.520950E+01   0.616590E+02   0.462443E+02 <    1     1.891      1.26      0.37      0.47    0.38537E+02      2.28      2.28     -0.05
  39   0   4   0.731591E+03   0.458589E+03   0.886349E+02 o    1    -2.708      3.45      4.36      0.34    0.38537E+02     27.05     27.05      0.09
  40   0   4   0.451107E+02   0.847812E+02   0.539517E+02 <    1     0.850      1.48      1.08      0.47    0.38537E+02      6.72      6.72     -0.03
  41   0   4   0.207837E+03   0.138733E+03   0.616590E+02 o    1    -1.007      1.90      2.32      0.42    0.38537E+02     14.42    -14.42      0.01
  42   0   4   0.429025E+01   0.000000E+00   0.539517E+02 <    1    -0.056      0.00      0.33      5.92    0.38537E+02      2.07     -2.07     -0.02
  43   0   4   0.153698E+02  -0.578054E+02   0.500980E+02 <    1    -0.111      0.00      0.63      5.70    0.38537E+02      3.92     -3.92      0.00
  44   0   4   0.148785E+01  -0.308295E+02   0.462443E+02 <    1    -0.036      0.00      0.20      5.48    0.38537E+02      1.22      1.22      0.00
  45   0   4   0.130091E+02   0.154148E+02   0.539517E+02 <    1     0.046      0.63      0.58      1.11    0.38537E+02      3.61     -3.61     -0.02
  46   0   4   0.665453E+01   0.963423E+02   0.847812E+02 <    1     1.675      1.58      0.42      0.70    0.38537E+02      2.58      2.58      0.03
 -50   1   4   0.469655E+02  -0.115611E+03   0.924886E+02 <    1    -0.143      0.00      1.10      7.75    0.38537E+02      6.85      6.85      0.04
 -49   1   4   0.576698E+02  -0.269758E+02   0.732201E+02 <    1    -0.177      0.00      1.22      6.89    0.38537E+02      7.59     -7.59     -0.04
 -48   1   4   0.459962E+02   0.770738E+02   0.732201E+02 <    1     0.479      1.41      1.09      0.67    0.38537E+02      6.78      6.78      0.03
 -47   1   4   0.221659E+02  -0.847812E+02   0.655127E+02 <    1    -0.116      0.00      0.76      6.52    0.38537E+02      4.71     -4.71     -0.02
 -46   1   4   0.115744E+00  -0.115611E+02   0.578054E+02 <    1    -0.009      0.00      0.05      6.12    0.38537E+02      0.34     -0.34      0.00
 -45   1   4   0.175702E+01   0.539517E+02   0.500980E+02 <    1     1.765      1.18      0.21      0.55    0.38537E+02      1.33     -1.33      0.01
 -44   1   4   0.259775E+03   0.227368E+03   0.655127E+02 o    1    -0.477      2.43      2.60      0.35    0.38537E+02     16.12    -16.12     -0.04
 -43   1   4   0.767027E+02   0.886349E+02   0.539517E+02 <    1     0.229      1.52      1.41      0.46    0.38537E+02      8.76      8.76      0.05
 -42   1   4   0.362856E+02   0.770738E+02   0.462443E+02 <    1     1.046      1.41      0.97      0.42    0.38537E+02      6.02     -6.02     -0.05
 -41   1   4   0.166241E+03   0.184977E+03   0.539517E+02 o    1     0.356      2.19      2.08      0.32    0.38537E+02     12.89     12.89      0.06
 -40   1   4   0.140035E+03   0.142587E+03   0.578054E+02 o    1     0.044      1.92      1.91      0.39    0.38537E+02     11.83    -11.83     -0.06
 -39   1   4   0.176729E+03   0.219660E+03   0.539517E+02 o    1     0.836      2.39      2.14      0.29    0.38537E+02     13.29     13.29      0.06
 -38   1   4   0.145982E+03   0.886349E+02   0.500980E+02 <    1    -1.002      1.52      1.95      0.43    0.38537E+02     12.08    -12.08     -0.06
 -37   1   4   0.124896E+03   0.211953E+03   0.500980E+02 o    1     1.959      2.35      1.80      0.28    0.38537E+02     11.18     11.18      0.05
 -36   1   4   0.562092E+02   0.462443E+02   0.385369E+02 <    1    -0.246      1.10      1.21      0.46    0.38537E+02      7.50     -7.50     -0.03
 -35   1   4   0.312306E+02   0.655127E+02   0.385369E+02 <    1     1.052      1.30      0.90      0.38    0.38537E+02      5.59      5.59      0.02
 -34   1   4   0.921500E+01  -0.269758E+02   0.462443E+02 <    1    -0.089      0.00      0.49      5.48    0.38537E+02      3.04     -3.04      0.00
 -33   1   4   0.774434E+01   0.423906E+02   0.500980E+02 <    1     0.969      1.05      0.45      0.62    0.38537E+02      2.78      2.78     -0.01
 -32   1   4   0.193715E+02  -0.539517E+02   0.423906E+02 <    1    -0.135      0.00      0.71      5.24    0.38537E+02      4.40      4.40      0.03
 -31   1   4   0.705175E+00  -0.462443E+02   0.385369E+02 <    1    -0.027      0.00      0.14      5.00    0.38537E+02      0.84     -0.84     -0.04
 -30   1   4   0.125412E+03   0.138733E+03   0.462443E+02 o    1     0.295      1.90      1.80      0.32    0.38537E+02     11.20     11.20      0.06
 -29   1   4   0.331063E+02   0.115611E+03   0.423906E+02 o    1     2.532      1.73      0.93      0.32    0.38537E+02      5.75     -5.75     -0.06
 -28   1   4   0.347169E+03   0.381515E+03   0.539517E+02 o    1     0.645      3.15      3.00      0.22    0.38537E+02     18.63     18.63      0.08
 -27   1   4   0.191766E+03   0.173416E+03   0.462443E+02 o    1    -0.386      2.12      2.23      0.28    0.38537E+02     13.85    -13.85     -0.08
 -26   1   4   0.859125E+03   0.967276E+03   0.100196E+03 o    1     1.091      5.01      4.72      0.26    0.38537E+02     29.31     29.31      0.09
 -25   1   4   0.298264E+03   0.242783E+03   0.462443E+02 o    1    -1.132      2.51      2.78      0.24    0.38537E+02     17.27    -17.27     -0.07
 -24   1   4   0.127910E+04   0.127557E+04   0.100196E+03 o    1    -0.034      5.75      5.76      0.23    0.38537E+02     35.76     35.76      0.07
 -22   1   4   0.806513E+02  -0.385369E+02   0.100196E+03 <    1    -0.179      0.00      1.45      8.06    0.38537E+02      8.98     -8.98      0.00
 -21   1   4   0.449352E+01  -0.192685E+02   0.500980E+02 <    1    -0.060      0.00      0.34      5.70    0.38537E+02      2.12      2.12      0.02
 -20   1   4   0.115234E+03   0.100196E+03   0.500980E+02 <    1    -0.289      1.61      1.73      0.40    0.38537E+02     10.73    -10.73     -0.05
 -19   1   4   0.606191E+03   0.443174E+03   0.655127E+02 o    1    -2.273      3.39      3.97      0.25    0.38537E+02     24.62     24.62      0.08
 -18   1   4   0.758550E+03   0.697518E+03   0.770738E+02 o    1    -0.763      4.25      4.44      0.24    0.38537E+02     27.54    -27.54     -0.10
 -17   1   4   0.140868E+04   0.127172E+04   0.104050E+03 o    1    -1.246      5.74      6.05      0.24    0.38537E+02     37.53     37.53      0.12
 -16   1   4   0.154128E+04   0.188831E+04   0.223514E+03 o    1     1.609      7.00      6.32      0.42    0.38537E+02     39.26    -39.26     -0.13
 -15   1   4   0.193685E+04   0.179197E+04   0.123318E+03 o    1    -1.106      6.82      7.09      0.24    0.38537E+02     44.01     44.01      0.13
 -14   1   4   0.157433E+04   0.176114E+04   0.119464E+03 o    1     1.542      6.76      6.39      0.24    0.38537E+02     39.68    -39.68     -0.13
 -13   1   4   0.147092E+04   0.144899E+04   0.104050E+03 o    1    -0.202      6.13      6.18      0.23    0.38537E+02     38.35     38.35      0.11
 -12   1   4   0.109766E+04   0.921032E+03   0.732201E+02 o    1    -2.237      4.89      5.34      0.20    0.38537E+02     33.13    -33.13     -0.09
 -11   1   4   0.837360E+03   0.840104E+03   0.732201E+02 o    1     0.037      4.67      4.66      0.21    0.38537E+02     28.94     28.94      0.07
 -10   1   4   0.582352E+03   0.543370E+03   0.578054E+02 o    1    -0.651      3.75      3.89      0.20    0.38537E+02     24.13    -24.13     -0.04
  -9   1   4   0.372111E+03   0.408491E+03   0.500980E+02 o    1     0.733      3.26      3.11      0.20    0.38537E+02     19.29     19.29      0.02
  -8   1   4   0.277113E+03   0.304442E+03   0.423906E+02 o    1     0.653      2.81      2.68      0.20    0.38537E+02     16.65    -16.65      0.01
  -7   1   4   0.149843E+03   0.123318E+03   0.308295E+02 o    1    -0.816      1.79      1.97      0.22    0.38537E+02     12.24     12.24     -0.03
  -6   1   4   0.724807E+02   0.308295E+02   0.269758E+02 <    1    -1.219      0.89      1.37      0.39    0.38537E+02      8.51     -8.51      0.06
  -5   1   4   0.844748E+01   0.732201E+02   0.308295E+02 o    1     3.133      1.38      0.47      0.29    0.38537E+02      2.91     -2.91     -0.08
  -4   1   4   0.287916E+02   0.385369E+02   0.269758E+02 <    1     0.387      1.00      0.86      0.35    0.38537E+02      5.37      5.37      0.09
  -3   1   4   0.325523E+03   0.381515E+03   0.462443E+02 o    1     1.242      3.15      2.91      0.19    0.38537E+02     18.04    -18.04     -0.10
  -2   1   4   0.238225E+03   0.265905E+03   0.385369E+02 o    1     0.731      2.63      2.49      0.19    0.38537E+02     15.43     15.43      0.10
  -1   1   4   0.774186E+03   0.766884E+03   0.655127E+02 o    1    -0.108      4.46      4.48      0.20    0.38537E+02     27.82    -27.82     -0.10
   0   1   4   0.529857E+03   0.481711E+03   0.539517E+02 o    1    -0.858      3.54      3.71      0.20    0.38537E+02     23.02     23.02      0.08
   1   1   4   0.917863E+03   0.801568E+03   0.693664E+02 o    1    -1.578      4.56      4.88      0.20    0.38537E+02     30.30    -30.30     -0.07
   2   1   4   0.272352E+03   0.316003E+03   0.423906E+02 o    1     1.056      2.86      2.66      0.19    0.38537E+02     16.50     16.50      0.04
   3   1   4   0.221838E+03   0.231221E+03   0.385369E+02 o    1     0.244      2.45      2.40      0.21    0.38537E+02     14.89    -14.89     -0.01
   4   1   4   0.397320E+02   0.115611E+02   0.269758E+02 <    1    -0.732      0.55      1.02      0.64    0.38537E+02      6.30     -6.30     -0.04
   5   1   4   0.188807E+03   0.134879E+03   0.346832E+02 o    1    -1.420      1.87      2.21      0.24    0.38537E+02     13.74     13.74      0.07
   6   1   4   0.132733E+04   0.139118E+04   0.100196E+03 o    1     0.621      6.01      5.87      0.22    0.38537E+02     36.43    -36.43     -0.12
   7   1   4   0.194640E+04   0.200007E+04   0.131025E+03 o    1     0.394      7.20      7.11      0.25    0.38537E+02     44.12     44.12      0.14
   8   1   4   0.355399E+04   0.356466E+04   0.204246E+03 o    1     0.049      9.62      9.60      0.29    0.38537E+02     59.62    -59.62     -0.17
[truncated: 369,151 more chars]
