# Supplementary material for: The structure of magnesium stearate trihydrate determined from a micrometre-sized single crystal using a microfocused synchrotron X-ray beam
Source: Acta Crystallogr B Struct Sci Cryst Eng Mater. 2023 Jul 8;79(Pt 4):330–5. doi: 10.1107/S2052520623005607 (PMC10410307; doi:10.1107/S2052520623005607)
Supplement: Supplementary file 5 [file b-79-00330-sup5.zip › option1/run30_full_H_opt1.m90]

eformat91 0
datblock Block1
nref 5127 obslim 3 sctom90 1 norefitems 1 diffscales 1 dataave 1 scalelim 10 hklf5 0
indslowest 3 indfastest 1 addcentrsymm 0 sigimethod 1 multave 1
flimprint 5 flimcull -1 avesigwt 0 unstab 0.066287
radtype 1 dattype 1
lambda 0.7872 lpfactor 3 monangle 0
datcolltemp 100
end
Data Block1  
   2   0   0    147.0      8.9   1   0   1  0.0000
   3   0   0    332.5     20.3   1   0   1  0.0000
   4   0   0     11.0      0.8   1   0   1  0.0000
   5   0   0     51.0      3.2   1   0   1  0.0000
   6   0   0     46.8      3.0   1   0   1  0.0000
   7   0   0      8.4      0.8   1   0   1  0.0000
   8   0   0    161.1      9.9   1   0   1  0.0000
   9   0   0     53.1      3.5   1   0   1  0.0000
  10   0   0    178.3     11.1   1   0   1  0.0000
  11   0   0     60.0      4.0   1   0   1  0.0000
  12   0   0    111.4      7.1   1   0   1  0.0000
  13   0   0     30.8      2.4   1   0   1  0.0000
  14   0   0     53.8      3.8   1   0   1  0.0000
  15   0   0     12.8      1.5   1   0   1  0.0000
  16   0   0     17.2      1.7   1   0   1  0.0000
  17   0   0      6.2      1.2   1   0   1  0.0000
  18   0   0      8.1      1.2   1   0   1  0.0000
  19   0   0      0.9      0.9   1   0   1  0.0000
  21   0   0      2.3      1.0   1   0   1  0.0000
  22   0   0     19.6      1.9   1   0   1  0.0000
  23   0   0     22.5      2.1   1   0   1  0.0000
  24   0   0     46.4      3.5   1   0   1  0.0000
  25   0   0     44.1      3.4   1   0   1  0.0000
  26   0   0     64.2      4.6   1   0   1  0.0000
  27   0   0     48.3      3.7   1   0   1  0.0000
  28   0   0     47.2      3.7   1   0   1  0.0000
  29   0   0     19.0      2.0   1   0   1  0.0000
  30   0   0      5.6      1.2   1   0   1  0.0000
  31   0   0     -0.2      0.9   1   0   1  0.0000
  32   0   0      3.8      1.9   1   0   1  0.0000
  33   0   0     12.9      2.1   1   0   1  0.0000
  34   0   0     39.0      3.2   1   0   1  0.0000
  35   0   0     36.0      3.1   1   0   1  0.0000
  36   0   0     70.8      5.2   1   0   1  0.0000
  37   0   0     27.8      2.7   1   0   1  0.0000
  38   0   0     82.3      5.5   1   0   1  0.0000
  39   0   0      3.4      2.0   1   0   1  0.0000
  40   0   0    117.7      7.5   1   0   1  0.0000
  41   0   0    423.6     26.8   1   0   1  0.0000
  42   0   0     67.2      5.6   1   0   1  0.0000
  43   0   0    132.6      8.6   1   0   1  0.0000
  44   0   0     -3.3      2.5   1   0   1  0.0000
  45   0   0      9.0      2.8   1   0   1  0.0000
  46   0   0      1.5      2.2   1   0   1  0.0000
  47   0   0      0.9      2.1   1   0   1  0.0000
  48   0   0      5.3      2.5   1   0   1  0.0000
  49   0   0      2.0      2.0   1   0   1  0.0000
  50   0   0      4.9      2.3   1   0   1  0.0000
  51   0   0      2.3      2.2   1   0   1  0.0000
  52   0   0      7.0      2.3   1   0   1  0.0000
  53   0   0      6.0      3.2   1   0   1  0.0000
   1   1   0     11.4      0.5   1   0   1  0.0000
   2   1   0     20.4      0.8   1   0   1  0.0000
   3   1   0     56.6      2.5   1   0   1  0.0000
   4   1   0     34.4      1.4   1   0   1  0.0000
   5   1   0     70.2      2.8   1   0   1  0.0000
   6   1   0     18.6      0.9   1   0   1  0.0000
   7   1   0     34.2      1.6   1   0   1  0.0000
   8   1   0      0.1      0.4   1   0   1  0.0000
   9   1   0      8.6      0.6   1   0   1  0.0000
  10   1   0      5.4      0.6   1   0   1  0.0000
  11   1   0      2.1      0.5   1   0   1  0.0000
  12   1   0      5.0      0.6   1   0   1  0.0000
  13   1   0      6.8      0.7   1   0   1  0.0000
  14   1   0     -0.1      0.5   1   0   1  0.0000
  15   1   0     28.6      1.6   1   0   1  0.0000
  16   1   0      8.4      0.8   1   0   1  0.0000
  17   1   0     51.2      2.5   1   0   1  0.0000
  18   1   0     16.0      1.1   1   0   1  0.0000
  19   1   0     48.8      2.5   1   0   1  0.0000
  20   1   0      6.7      0.8   1   0   1  0.0000
  21   1   0     11.4      1.0   1   0   1  0.0000
  22   1   0      3.4      0.7   1   0   1  0.0000
  23   1   0      3.8      0.7   1   0   1  0.0000
  24   1   0     -0.4      0.7   1   0   1  0.0000
  25   1   0     -0.1      0.6   1   0   1  0.0000
  26   1   0     -0.3      0.7   1   0   1  0.0000
  27   1   0      1.4      0.7   1   0   1  0.0000
  28   1   0      1.3      0.7   1   0   1  0.0000
  29   1   0      3.2      0.8   1   0   1  0.0000
  30   1   0      3.2      0.9   1   0   1  0.0000
  31   1   0      5.7      1.0   1   0   1  0.0000
  32   1   0      5.3      0.9   1   0   1  0.0000
  33   1   0      5.8      2.0   1   0   1  0.0000
  34   1   0      6.7      1.5   1   0   1  0.0000
  35   1   0      3.0      1.3   1   0   1  0.0000
  36   1   0      1.8      1.1   1   0   1  0.0000
  37   1   0      0.1      1.1   1   0   1  0.0000
  38   1   0     -1.6      1.1   1   0   1  0.0000
  39   1   0     -0.4      1.3   1   0   1  0.0000
  40   1   0     -0.9      1.5   1   0   1  0.0000
  41   1   0     30.3      2.4   1   0   1  0.0000
  42   1   0      7.8      1.7   1   0   1  0.0000
  43   1   0     17.5      2.0   1   0   1  0.0000
  44   1   0      3.2      1.8   1   0   1  0.0000
  45   1   0      8.0      1.8   1   0   1  0.0000
  46   1   0      0.2      1.4   1   0   1  0.0000
  47   1   0      4.1      1.5   1   0   1  0.0000
  48   1   0      0.7      1.4   1   0   1  0.0000
  49   1   0     -1.3      1.3   1   0   1  0.0000
  50   1   0     -0.5      1.4   1   0   1  0.0000
  51   1   0      1.4      1.5   1   0   1  0.0000
  52   1   0      3.3      1.5   1   0   1  0.0000
  53   1   0     -0.1      1.4   1   0   1  0.0000
   0   2   0    281.2     17.1   1   0   1  0.0000
   1   2   0    208.0      9.0   1   0   1  0.0000
   2   2   0    133.0      5.2   1   0   1  0.0000
   3   2   0      0.1      0.2   1   0   1  0.0000
   4   2   0     20.1      1.0   1   0   1  0.0000
   5   2   0     54.0      2.4   1   0   1  0.0000
   6   2   0     48.0      2.2   1   0   1  0.0000
   7   2   0     33.8      1.4   1   0   1  0.0000
   8   2   0     21.8      1.0   1   0   1  0.0000
   9   2   0      6.6      0.5   1   0   1  0.0000
  10   2   0      2.7      0.4   1   0   1  0.0000
  11   2   0      1.1      0.5   1   0   1  0.0000
  12   2   0      1.6      0.5   1   0   1  0.0000
  13   2   0     16.1      0.9   1   0   1  0.0000
  14   2   0     10.5      0.8   1   0   1  0.0000
  15   2   0     37.9      1.8   1   0   1  0.0000
  16   2   0     19.4      1.1   1   0   1  0.0000
  17   2   0     59.8      2.6   1   0   1  0.0000
  18   2   0     14.1      1.0   1   0   1  0.0000
  19   2   0     72.7      3.2   1   0   1  0.0000
  20   2   0      1.4      0.6   1   0   1  0.0000
  21   2   0     66.0      3.0   1   0   1  0.0000
  22   2   0     53.5      2.5   1   0   1  0.0000
  23   2   0      2.0      0.8   1   0   1  0.0000
  24   2   0      6.0      0.9   1   0   1  0.0000
  25   2   0      0.7      0.8   1   0   1  0.0000
  26   2   0      1.7      0.8   1   0   1  0.0000
  27   2   0      1.7      0.8   1   0   1  0.0000
  28   2   0      3.8      0.8   1   0   1  0.0000
  29   2   0      2.1      0.9   1   0   1  0.0000
  30   2   0      1.9      0.9   1   0   1  0.0000
  31   2   0      2.8      1.1   1   0   1  0.0000
  32   2   0     -0.1      1.1   1   0   1  0.0000
  33   2   0      1.2      1.2   1   0   1  0.0000
  34   2   0      0.4      1.0   1   0   1  0.0000
  35   2   0      0.4      1.1   1   0   1  0.0000
  36   2   0      2.4      1.1   1   0   1  0.0000
  37   2   0      0.1      1.1   1   0   1  0.0000
  38   2   0      2.7      1.5   1   0   1  0.0000
  39   2   0      2.0      1.7   1   0   1  0.0000
  40   2   0     -0.8      1.7   1   0   1  0.0000
  41   2   0      2.2      2.0   1   0   1  0.0000
  42   2   0     -0.6      1.9   1   0   1  0.0000
  43   2   0      2.7      2.3   1   0   1  0.0000
  44   2   0      2.5      2.1   1   0   1  0.0000
  45   2   0      3.6      1.9   1   0   1  0.0000
  46   2   0      1.2      1.9   1   0   1  0.0000
  47   2   0      0.0      1.4   1   0   1  0.0000
  48   2   0     -0.6      1.5   1   0   1  0.0000
  49   2   0      0.9      1.9   1   0   1  0.0000
  50   2   0     -1.7      1.3   1   0   1  0.0000
  51   2   0     -1.8      1.3   1   0   1  0.0000
  52   2   0      2.2      1.4   1   0   1  0.0000
  53   2   0     -0.8      1.9   1   0   1  0.0000
   1   3   0      3.8      0.3   1   0   1  0.0000
   2   3   0     10.7      0.5   1   0   1  0.0000
   3   3   0     19.2      0.9   1   0   1  0.0000
   4   3   0     16.5      0.8   1   0   1  0.0000
   5   3   0     17.9      0.9   1   0   1  0.0000
   6   3   0      8.6      0.7   1   0   1  0.0000
   7   3   0      6.8      0.6   1   0   1  0.0000
   8   3   0      1.6      0.4   1   0   1  0.0000
   9   3   0      5.7      0.5   1   0   1  0.0000
  10   3   0      1.6      0.4   1   0   1  0.0000
  11   3   0      9.0      0.7   1   0   1  0.0000
  12   3   0      3.5      0.5   1   0   1  0.0000
  13   3   0     15.4      0.9   1   0   1  0.0000
  14   3   0      5.0      0.6   1   0   1  0.0000
  15   3   0     13.4      0.9   1   0   1  0.0000
  16   3   0      2.2      0.6   1   0   1  0.0000
  17   3   0      4.1      0.7   1   0   1  0.0000
  18   3   0     -0.3      0.6   1   0   1  0.0000
  19   3   0      1.2      0.9   1   0   1  0.0000
  20   3   0      0.7      0.8   1   0   1  0.0000
  21   3   0     -0.7      0.9   1   0   1  0.0000
  22   3   0      6.7      1.1   1   0   1  0.0000
  23   3   0      3.1      1.0   1   0   1  0.0000
  24   3   0      5.8      1.1   1   0   1  0.0000
  25   3   0      2.7      1.1   1   0   1  0.0000
  26   3   0     -1.0      1.1   1   0   1  0.0000
  27   3   0      0.3      1.3   1   0   1  0.0000
  28   3   0     -0.1      1.1   1   0   1  0.0000
  29   3   0      2.0      1.1   1   0   1  0.0000
  30   3   0      1.6      0.9   1   0   1  0.0000
  31   3   0      1.1      1.2   1   0   1  0.0000
  32   3   0      0.3      0.9   1   0   1  0.0000
  33   3   0     -0.1      0.9   1   0   1  0.0000
  34   3   0     -0.8      0.9   1   0   1  0.0000
  35   3   0      1.0      1.0   1   0   1  0.0000
  36   3   0      3.6      1.2   1   0   1  0.0000
  37   3   0      4.3      1.3   1   0   1  0.0000
  38   3   0      6.0      1.4   1   0   1  0.0000
  39   3   0      7.8      1.5   1   0   1  0.0000
  40   3   0      6.2      1.6   1   0   1  0.0000
  41   3   0      2.8      1.5   1   0   1  0.0000
  42   3   0      2.9      1.4   1   0   1  0.0000
  43   3   0      5.4      1.4   1   0   1  0.0000
  44   3   0      3.0      1.4   1   0   1  0.0000
  45   3   0     -0.9      1.2   1   0   1  0.0000
  46   3   0      0.8      1.3   1   0   1  0.0000
  47   3   0      1.2      1.3   1   0   1  0.0000
  48   3   0      0.5      1.2   1   0   1  0.0000
  49   3   0      0.4      1.2   1   0   1  0.0000
  50   3   0     -1.2      1.2   1   0   1  0.0000
  51   3   0      1.6      1.3   1   0   1  0.0000
  52   3   0     -0.8      1.5   1   0   1  0.0000
   2   4   0     18.7      1.6   1   0   1  0.0000
   3   4   0      6.4      0.4   1   0   1  0.0000
   4   4   0     -0.1      0.2   1   0   1  0.0000
   5   4   0      8.8      0.5   1   0   1  0.0000
   6   4   0     -0.1      0.2   1   0   1  0.0000
   7   4   0      0.6      0.2   1   0   1  0.0000
   8   4   0      6.7      0.5   1   0   1  0.0000
   9   4   0      3.6      0.4   1   0   1  0.0000
  10   4   0     19.5      1.1   1   0   1  0.0000
  11   4   0     13.6      0.8   1   0   1  0.0000
  12   4   0     29.6      1.6   1   0   1  0.0000
  13   4   0     24.0      1.4   1   0   1  0.0000
  14   4   0     30.5      1.7   1   0   1  0.0000
  15   4   0     30.1      1.8   1   0   1  0.0000
  16   4   0     31.2      1.7   1   0   1  0.0000
  17   4   0     20.9      1.3   1   0   1  0.0000
  18   4   0      9.7      0.9   1   0   1  0.0000
  19   4   0      1.9      0.7   1   0   1  0.0000
  20   4   0     -0.7      0.6   1   0   1  0.0000
  21   4   0      2.3      0.6   1   0   1  0.0000
  22   4   0      6.6      1.3   1   0   1  0.0000
  23   4   0     10.4      1.5   1   0   1  0.0000
  24   4   0     16.8      1.2   1   0   1  0.0000
  25   4   0     19.8      1.4   1   0   1  0.0000
  26   4   0     23.9      1.5   1   0   1  0.0000
  27   4   0     21.6      1.5   1   0   1  0.0000
  28   4   0     20.3      1.3   1   0   1  0.0000
  29   4   0      8.0      1.1   1   0   1  0.0000
  30   4   0      2.1      1.0   1   0   1  0.0000
  31   4   0      0.3      1.2   1   0   1  0.0000
  32   4   0      1.0      1.1   1   0   1  0.0000
  33   4   0      2.5      1.0   1   0   1  0.0000
  34   4   0      6.8      1.2   1   0   1  0.0000
  35   4   0      4.9      1.2   1   0   1  0.0000
  36   4   0      8.1      1.3   1   0   1  0.0000
  37   4   0      3.2      1.2   1   0   1  0.0000
  38   4   0     17.7      1.6   1   0   1  0.0000
  39   4   0      4.1      1.1   1   0   1  0.0000
  40   4   0     36.9      2.4   1   0   1  0.0000
  42   4   0      5.6      1.5   1   0   1  0.0000
  44   4   0      0.1      1.4   1   0   1  0.0000
  45   4   0      0.8      1.4   1   0   1  0.0000
  46   4   0      0.8      1.1   1   0   1  0.0000
  47   4   0     -0.3      1.1   1   0   1  0.0000
  48   4   0      0.1      1.2   1   0   1  0.0000
  49   4   0     -0.3      1.1   1   0   1  0.0000
  50   4   0      0.7      1.4   1   0   1  0.0000
  51   4   0     -1.7      1.6   1   0   1  0.0000
   7   5   0      3.5      0.7   1   0   1  0.0000
   8   5   0      0.1      0.4   1   0   1  0.0000
   9   5   0      0.3      0.4   1   0   1  0.0000
  10   5   0      1.7      0.6   1   0   1  0.0000
  11   5   0      0.7      0.4   1   0   1  0.0000
  12   5   0      3.5      0.4   1   0   1  0.0000
  13   5   0      2.2      0.4   1   0   1  0.0000
  14   5   0      6.2      0.6   1   0   1  0.0000
  15   5   0      2.4      0.5   1   0   1  0.0000
  16   5   0      4.8      0.6   1   0   1  0.0000
  17   5   0      2.5      0.5   1   0   1  0.0000
  18   5   0      5.9      0.7   1   0   1  0.0000
  19   5   0      0.9      0.6   1   0   1  0.0000
  20   5   0      5.0      0.7   1   0   1  0.0000
  21   5   0      5.1      0.8   1   0   1  0.0000
  22   5   0      2.2      0.6   1   0   1  0.0000
  23   5   0      1.2      0.6   1   0   1  0.0000
  24   5   0     -0.3      0.6   1   0   1  0.0000
  25   5   0     -0.6      0.7   1   0   1  0.0000
  26   5   0      0.6      0.7   1   0   1  0.0000
  27   5   0      2.0      1.0   1   0   1  0.0000
  28   5   0      6.2      1.3   1   0   1  0.0000
  29   5   0      8.3      1.5   1   0   1  0.0000
  30   5   0     11.9      1.7   1   0   1  0.0000
  31   5   0     10.9      1.5   1   0   1  0.0000
  32   5   0      7.8      1.4   1   0   1  0.0000
  33   5   0      5.1      1.2   1   0   1  0.0000
  34   5   0     -1.1      1.0   1   0   1  0.0000
  35   5   0     -0.6      0.9   1   0   1  0.0000
  36   5   0      0.4      1.0   1   0   1  0.0000
  37   5   0      0.2      1.0   1   0   1  0.0000
  38   5   0      2.7      1.1   1   0   1  0.0000
  39   5   0      0.1      1.0   1   0   1  0.0000
  40   5   0      1.8      1.0   1   0   1  0.0000
  41   5   0      1.0      0.9   1   0   1  0.0000
  42   5   0      0.7      1.0   1   0   1  0.0000
  43   5   0      0.5      1.0   1   0   1  0.0000
  44   5   0      1.4      1.1   1   0   1  0.0000
  45   5   0     -1.2      1.0   1   0   1  0.0000
  46   5   0      0.5      1.1   1   0   1  0.0000
  47   5   0     -1.3      1.1   1   0   1  0.0000
  48   5   0      2.6      1.2   1   0   1  0.0000
  49   5   0     -1.3      1.2   1   0   1  0.0000
  50   5   0     -0.7      2.1   1   0   1  0.0000
  10   6   0      0.1      0.2   1   0   1  0.0000
  11   6   0      0.0      0.2   1   0   1  0.0000
  12   6   0     -0.1      0.4   1   0   1  0.0000
  13   6   0      0.1      0.4   1   0   1  0.0000
  14   6   0      0.9      0.5   1   0   1  0.0000
  15   6   0      0.1      0.5   1   0   1  0.0000
  16   6   0      0.3      0.5   1   0   1  0.0000
  17   6   0      0.9      0.5   1   0   1  0.0000
  18   6   0     -0.3      0.5   1   0   1  0.0000
  19   6   0      7.9      0.8   1   0   1  0.0000
  20   6   0      0.7      0.6   1   0   1  0.0000
  21   6   0     10.2      0.9   1   0   1  0.0000
  22   6   0     18.0      1.5   1   0   1  0.0000
  23   6   0      2.7      0.7   1   0   1  0.0000
  24   6   0      2.4      0.6   1   0   1  0.0000
  25   6   0      0.7      0.6   1   0   1  0.0000
  26   6   0      1.2      0.6   1   0   1  0.0000
  27   6   0     -0.6      0.6   1   0   1  0.0000
  28   6   0     -0.1      0.7   1   0   1  0.0000
  29   6   0      1.0      0.8   1   0   1  0.0000
  30   6   0     -0.2      0.7   1   0   1  0.0000
  31   6   0     -0.4      0.7   1   0   1  0.0000
  32   6   0      0.8      0.8   1   0   1  0.0000
  33   6   0     -1.1      0.8   1   0   1  0.0000
  34   6   0     -0.2      0.9   1   0   1  0.0000
  35   6   0     -1.2      1.3   1   0   1  0.0000
  36   6   0      0.1      1.3   1   0   1  0.0000
  37   6   0      0.6      0.9   1   0   1  0.0000
  38   6   0      1.8      0.9   1   0   1  0.0000
  39   6   0      0.9      0.9   1   0   1  0.0000
  40   6   0     -0.8      0.8   1   0   1  0.0000
  41   6   0      1.3      1.0   1   0   1  0.0000
  42   6   0     -1.3      0.7   1   0   1  0.0000
  43   6   0      0.5      1.0   1   0   1  0.0000
  44   6   0      0.9      1.0   1   0   1  0.0000
  45   6   0     -2.5      1.8   1   0   1  0.0000
  15   7   0     -0.1      0.2   1   0   1  0.0000
  16   7   0     -0.1      0.3   1   0   1  0.0000
  17   7   0      0.6      0.3   1   0   1  0.0000
  18   7   0      0.1      0.3   1   0   1  0.0000
  19   7   0      0.9      0.4   1   0   1  0.0000
  20   7   0      0.3      0.4   1   0   1  0.0000
  21   7   0      0.0      0.4   1   0   1  0.0000
  22   7   0      1.3      0.5   1   0   1  0.0000
  23   7   0      0.0      0.4   1   0   1  0.0000
  24   7   0     -0.4      0.4   1   0   1  0.0000
  25   7   0      0.6      0.5   1   0   1  0.0000
  26   7   0     -0.2      0.5   1   0   1  0.0000
  27   7   0      0.5      0.5   1   0   1  0.0000
  28   7   0      0.3      0.5   1   0   1  0.0000
  29   7   0     -0.2      0.5   1   0   1  0.0000
  30   7   0      0.2      0.6   1   0   1  0.0000
  31   7   0     -0.2      0.5   1   0   1  0.0000
  32   7   0     -0.3      0.7   1   0   1  0.0000
  33   7   0      0.7      0.6   1   0   1  0.0000
  34   7   0     -0.4      0.6   1   0   1  0.0000
  35   7   0     -0.2      0.6   1   0   1  0.0000
  36   7   0      0.4      0.7   1   0   1  0.0000
  37   7   0      1.3      0.7   1   0   1  0.0000
  38   7   0     -1.3      0.6   1   0   1  0.0000
  39   7   0     -1.0      1.3   1   0   1  0.0000
  40   7   0     -1.3      1.0   1   0   1  0.0000
 -53   1   1     -1.7      1.5   1   0   1  0.0000
 -52   1   1     -0.7      1.3   1   0   1  0.0000
 -51   1   1     -0.4      1.4   1   0   1  0.0000
 -50   1   1      2.6      1.4   1   0   1  0.0000
 -49   1   1      2.7      1.5   1   0   1  0.0000
 -48   1   1      0.2      1.3   1   0   1  0.0000
 -47   1   1      5.3      1.4   1   0   1  0.0000
 -46   1   1      2.1      1.4   1   0   1  0.0000
 -45   1   1      4.2      1.8   1   0   1  0.0000
 -44   1   1      0.6      1.6   1   0   1  0.0000
 -43   1   1     35.4      2.7   1   0   1  0.0000
 -42   1   1      4.7      1.7   1   0   1  0.0000
 -41   1   1      1.6      1.6   1   0   1  0.0000
 -40   1   1      7.3      1.7   1   0   1  0.0000
 -39   1   1      4.8      1.5   1   0   1  0.0000
 -38   1   1      1.6      1.3   1   0   1  0.0000
 -37   1   1      0.2      1.1   1   0   1  0.0000
 -36   1   1      0.2      1.2   1   0   1  0.0000
 -35   1   1     -0.4      1.3   1   0   1  0.0000
 -34   1   1      2.5      1.3   1   0   1  0.0000
 -33   1   1      1.9      1.3   1   0   1  0.0000
 -32   1   1      6.6      1.4   1   0   1  0.0000
 -31   1   1      2.8      1.0   1   0   1  0.0000
 -30   1   1      3.4      0.9   1   0   1  0.0000
 -29   1   1     -0.4      0.8   1   0   1  0.0000
 -28   1   1     -0.5      0.8   1   0   1  0.0000
 -27   1   1      2.3      0.8   1   0   1  0.0000
 -26   1   1      4.9      0.9   1   0   1  0.0000
 -25   1   1      6.1      0.9   1   0   1  0.0000
 -24   1   1     14.5      1.1   1   0   1  0.0000
 -23   1   1      5.5      0.8   1   0   1  0.0000
 -22   1   1     45.8      2.3   1   0   1  0.0000
 -21   1   1      0.6      0.6   1   0   1  0.0000
 -20   1   1      0.8      0.6   1   0   1  0.0000
 -19   1   1      1.7      0.6   1   0   1  0.0000
 -18   1   1      0.8      0.6   1   0   1  0.0000
 -17   1   1     11.8      0.9   1   0   1  0.0000
 -16   1   1      1.5      0.5   1   0   1  0.0000
 -15   1   1     17.9      0.9   1   0   1  0.0000
 -14   1   1      0.4      0.4   1   0   1  0.0000
 -13   1   1     19.9      1.0   1   0   1  0.0000
 -12   1   1     -0.1      0.4   1   0   1  0.0000
 -11   1   1     23.5      1.3   1   0   1  0.0000
 -10   1   1     -0.1      0.4   1   0   1  0.0000
  -9   1   1     26.2      1.4   1   0   1  0.0000
  -8   1   1      0.3      0.4   1   0   1  0.0000
  -7   1   1     23.0      1.1   1   0   1  0.0000
  -6   1   1      1.9      0.4   1   0   1  0.0000
  -5   1   1      8.7      0.6   1   0   1  0.0000
  -4   1   1     11.2      0.7   1   0   1  0.0000
  -3   1   1      0.1      0.3   1   0   1  0.0000
  -2   1   1     41.6      1.9   1   0   1  0.0000
  -1   1   1     24.4      1.2   1   0   1  0.0000
   0   1   1     91.6      4.1   1   0   1  0.0000
   1   1   1     56.1      2.6   1   0   1  0.0000
   2   1   1     77.7      3.5   1   0   1  0.0000
   3   1   1     39.1      1.9   1   0   1  0.0000
   4   1   1     25.5      1.3   1   0   1  0.0000
   5   1   1      6.1      0.5   1   0   1  0.0000
   6   1   1      0.0      0.4   1   0   1  0.0000
   7   1   1      2.8      0.5   1   0   1  0.0000
   8   1   1     10.6      0.8   1   0   1  0.0000
   9   1   1      3.1      0.6   1   0   1  0.0000
  10   1   1      5.3      0.7   1   0   1  0.0000
  11   1   1      2.1      0.6   1   0   1  0.0000
  12   1   1      2.8      0.6   1   0   1  0.0000
  13   1   1     37.4      2.0   1   0   1  0.0000
  14   1   1     28.8      1.7   1   0   1  0.0000
  15   1   1     75.2      3.6   1   0   1  0.0000
  16   1   1     43.8      2.3   1   0   1  0.0000
  17   1   1     80.2      3.9   1   0   1  0.0000
  18   1   1     26.5      1.6   1   0   1  0.0000
  19   1   1     20.2      1.4   1   0   1  0.0000
  20   1   1     -0.5      0.6   1   0   1  0.0000
  21   1   1     50.1      2.7   1   0   1  0.0000
  22   1   1      2.1      0.7   1   0   1  0.0000
  23   1   1      8.2      1.0   1   0   1  0.0000
  24   1   1      1.0      0.7   1   0   1  0.0000
  25   1   1      2.8      0.8   1   0   1  0.0000
  26   1   1     -0.1      0.7   1   0   1  0.0000
  27   1   1      0.2      0.6   1   0   1  0.0000
  28   1   1     -0.4      0.7   1   0   1  0.0000
  29   1   1     -0.4      0.6   1   0   1  0.0000
  30   1   1      2.1      0.7   1   0   1  0.0000
  31   1   1      6.0      1.1   1   0   1  0.0000
  32   1   1      7.1      1.1   1   0   1  0.0000
  33   1   1     17.6      1.5   1   0   1  0.0000
  34   1   1     20.5      1.7   1   0   1  0.0000
  35   1   1     26.0      2.0   1   0   1  0.0000
  36   1   1     18.1      1.7   1   0   1  0.0000
  37   1   1     25.5      2.0   1   0   1  0.0000
  38   1   1     14.5      1.5   1   0   1  0.0000
  39   1   1     12.6      1.4   1   0   1  0.0000
  40   1   1     10.9      1.3   1   0   1  0.0000
  41   1   1     23.8      2.7   1   0   1  0.0000
  42   1   1      5.2      1.0   1   0   1  0.0000
  43   1   1     -0.5      0.8   1   0   1  0.0000
  44   1   1      3.3      0.9   1   0   1  0.0000
  45   1   1      0.3      0.8   1   0   1  0.0000
  46   1   1      2.0      0.9   1   0   1  0.0000
  47   1   1      1.2      0.9   1   0   1  0.0000
  48   1   1      1.2      1.3   1   0   1  0.0000
  49   1   1     -1.1      1.3   1   0   1  0.0000
  50   1   1     -1.3      1.3   1   0   1  0.0000
  51   1   1     -0.7      1.3   1   0   1  0.0000
  52   1   1      1.7      2.1   1   0   1  0.0000
 -52   2   1      1.9      1.9   1   0   1  0.0000
 -51   2   1      1.3      1.5   1   0   1  0.0000
 -50   2   1      0.4      1.3   1   0   1  0.0000
 -49   2   1     -0.1      1.5   1   0   1  0.0000
 -48   2   1     -0.5      1.3   1   0   1  0.0000
 -47   2   1     -0.2      1.5   1   0   1  0.0000
 -46   2   1      2.7      1.5   1   0   1  0.0000
 -45   2   1      1.2      1.6   1   0   1  0.0000
 -44   2   1      1.7      1.6   1   0   1  0.0000
 -42   2   1    134.2      6.5   1   0   1  0.0000
 -41   2   1    137.0      6.6   1   0   1  0.0000
 -40   2   1      5.0      1.6   1   0   1  0.0000
 -39   2   1      5.9      1.9   1   0   1  0.0000
 -38   2   1      6.2      1.8   1   0   1  0.0000
 -37   2   1     -2.3      1.5   1   0   1  0.0000
 -36   2   1     10.9      1.8   1   0   1  0.0000
 -35   2   1      1.6      1.5   1   0   1  0.0000
 -34   2   1      5.7      1.6   1   0   1  0.0000
 -33   2   1      1.8      1.9   1   0   1  0.0000
 -32   2   1      0.5      1.3   1   0   1  0.0000
 -31   2   1      0.7      1.7   1   0   1  0.0000
 -30   2   1     -0.1      0.9   1   0   1  0.0000
 -29   2   1      3.1      0.9   1   0   1  0.0000
 -28   2   1      0.2      0.8   1   0   1  0.0000
 -27   2   1      6.1      0.9   1   0   1  0.0000
 -26   2   1     -0.7      0.7   1   0   1  0.0000
 -25   2   1      2.2      0.8   1   0   1  0.0000
 -24   2   1      6.0      0.9   1   0   1  0.0000
 -23   2   1      2.5      0.8   1   0   1  0.0000
 -22   2   1    187.3      7.0   1   0   1  0.0000
 -21   2   1     55.4      2.5   1   0   1  0.0000
 -20   2   1     93.7      3.6   1   0   1  0.0000
 -19   2   1      1.2      0.7   1   0   1  0.0000
 -18   2   1     11.7      0.9   1   0   1  0.0000
 -17   2   1      0.6      0.6   1   0   1  0.0000
 -16   2   1      4.7      0.7   1   0   1  0.0000
 -15   2   1      1.8      0.6   1   0   1  0.0000
 -14   2   1      4.6      0.6   1   0   1  0.0000
 -13   2   1      8.0      0.7   1   0   1  0.0000
 -12   2   1      2.9      0.6   1   0   1  0.0000
 -11   2   1     14.7      0.8   1   0   1  0.0000
 -10   2   1      1.0      0.4   1   0   1  0.0000
  -9   2   1     27.1      1.2   1   0   1  0.0000
  -8   2   1      0.8      0.4   1   0   1  0.0000
  -7   2   1     47.5      2.2   1   0   1  0.0000
  -6   2   1     15.3      1.1   1   0   1  0.0000
  -5   2   1     53.4      2.2   1   0   1  0.0000
  -4   2   1    184.8      7.2   1   0   1  0.0000
  -3   2   1      6.4      0.4   1   0   1  0.0000
  -2   2   1   1954.0     84.2   1   0   1  0.0000
  -1   2   1     82.5      3.7   1   0   1  0.0000
   1   2   1    410.2     17.7   1   0   1  0.0000
   2   2   1      2.5      0.4   1   0   1  0.0000
   3   2   1    327.3     14.2   1   0   1  0.0000
   4   2   1     85.1      3.8   1   0   1  0.0000
   5   2   1    181.8      8.0   1   0   1  0.0000
   6   2   1     55.7      2.6   1   0   1  0.0000
   7   2   1     52.0      2.5   1   0   1  0.0000
   8   2   1      2.3      0.5   1   0   1  0.0000
   9   2   1      0.9      0.4   1   0   1  0.0000
  10   2   1     11.7      1.2   1   0   1  0.0000
  11   2   1     14.3      0.9   1   0   1  0.0000
  12   2   1     35.2      1.8   1   0   1  0.0000
  13   2   1     15.6      1.0   1   0   1  0.0000
  14   2   1     15.3      1.0   1   0   1  0.0000
  15   2   1     -0.2      0.5   1   0   1  0.0000
  16   2   1      0.2      0.5   1   0   1  0.0000
  17   2   1     16.4      1.1   1   0   1  0.0000
  18   2   1      6.9      0.8   1   0   1  0.0000
  19   2   1     85.7      4.1   1   0   1  0.0000
  20   2   1    327.4     14.4   1   0   1  0.0000
  21   2   1     65.5      3.3   1   0   1  0.0000
  22   2   1      2.2      0.7   1   0   1  0.0000
  23   2   1      0.6      0.7   1   0   1  0.0000
  24   2   1      1.9      0.7   1   0   1  0.0000
  25   2   1      6.9      0.9   1   0   1  0.0000
  26   2   1      2.9      0.8   1   0   1  0.0000
  27   2   1     13.8      1.2   1   0   1  0.0000
  28   2   1      8.6      1.0   1   0   1  0.0000
  29   2   1     30.4      2.7   1   0   1  0.0000
  30   2   1     21.5      1.8   1   0   1  0.0000
  31   2   1     40.0      3.4   1   0   1  0.0000
  32   2   1     21.7      1.9   1   0   1  0.0000
  33   2   1     29.3      3.9   1   0   1  0.0000
  34   2   1      8.7      1.2   1   0   1  0.0000
  35   2   1      9.2      1.3   1   0   1  0.0000
  36   2   1      2.2      0.9   1   0   1  0.0000
  37   2   1      2.2      1.0   1   0   1  0.0000
  38   2   1      1.4      0.9   1   0   1  0.0000
  39   2   1     -0.3      0.9   1   0   1  0.0000
  40   2   1     13.7      1.6   1   0   1  0.0000
  42   2   1     11.2      2.7   1   0   1  0.0000
  43   2   1     -1.5      1.4   1   0   1  0.0000
  44   2   1      1.6      1.3   1   0   1  0.0000
  45   2   1      0.7      1.4   1   0   1  0.0000
  46   2   1     -1.2      1.3   1   0   1  0.0000
  47   2   1      3.6      1.8   1   0   1  0.0000
  48   2   1     -1.6      1.5   1   0   1  0.0000
  49   2   1      1.6      1.7   1   0   1  0.0000
  50   2   1      0.7      1.5   1   0   1  0.0000
  51   2   1     -0.2      1.5   1   0   1  0.0000
  52   2   1     -1.4      1.5   1   0   1  0.0000
 -52   3   1     -1.3      1.4   1   0   1  0.0000
 -51   3   1      0.6      1.5   1   0   1  0.0000
 -50   3   1     -0.8      1.3   1   0   1  0.0000
 -49   3   1      0.2      1.4   1   0   1  0.0000
 -48   3   1      0.3      1.4   1   0   1  0.0000
 -47   3   1     -0.4      1.5   1   0   1  0.0000
 -46   3   1     -0.6      1.5   1   0   1  0.0000
 -45   3   1      1.8      1.6   1   0   1  0.0000
 -44   3   1      3.3      1.4   1   0   1  0.0000
 -43   3   1     11.6      1.6   1   0   1  0.0000
 -42   3   1      7.5      1.5   1   0   1  0.0000
 -41   3   1     -0.2      1.6   1   0   1  0.0000
 -40   3   1      1.1      1.5   1   0   1  0.0000
 -39   3   1     -1.4      1.5   1   0   1  0.0000
 -38   3   1     -0.3      1.4   1   0   1  0.0000
 -37   3   1     -0.7      1.5   1   0   1  0.0000
 -36   3   1     -0.9      1.5   1   0   1  0.0000
 -35   3   1      0.1      1.4   1   0   1  0.0000
 -34   3   1      2.1      1.4   1   0   1  0.0000
 -33   3   1      5.1      1.7   1   0   1  0.0000
 -32   3   1      6.1      1.9   1   0   1  0.0000
 -31   3   1      7.1      1.4   1   0   1  0.0000
 -30   3   1      7.2      1.5   1   0   1  0.0000
 -29   3   1      3.2      1.3   1   0   1  0.0000
 -28   3   1      0.2      1.2   1   0   1  0.0000
 -27   3   1      0.9      1.2   1   0   1  0.0000
 -26   3   1      4.7      1.1   1   0   1  0.0000
 -25   3   1      8.1      1.1   1   0   1  0.0000
 -24   3   1     24.9      1.6   1   0   1  0.0000
 -23   3   1     22.4      1.5   1   0   1  0.0000
 -22   3   1     50.5      2.7   1   0   1  0.0000
 -21   3   1     63.4      4.2   1   0   1  0.0000
 -20   3   1     30.3      1.8   1   0   1  0.0000
 -19   3   1     13.8      1.2   1   0   1  0.0000
 -18   3   1     19.5      1.2   1   0   1  0.0000
 -17   3   1      5.3      0.7   1   0   1  0.0000
 -16   3   1     12.3      1.1   1   0   1  0.0000
 -15   3   1      3.3      0.8   1   0   1  0.0000
 -14   3   1     10.2      1.0   1   0   1  0.0000
 -13   3   1      0.8      0.6   1   0   1  0.0000
 -12   3   1      5.7      0.7   1   0   1  0.0000
 -11   3   1      0.3      0.5   1   0   1  0.0000
 -10   3   1      5.7      0.9   1   0   1  0.0000
  -9   3   1      0.6      0.6   1   0   1  0.0000
  -8   3   1      2.5      1.0   1   0   1  0.0000
  -7   3   1      1.6      0.8   1   0   1  0.0000
  -6   3   1      1.7      0.7   1   0   1  0.0000
  -5   3   1     -0.1      0.7   1   0   1  0.0000
  -4   3   1     10.6      1.1   1   0   1  0.0000
  -3   3   1      4.4      0.7   1   0   1  0.0000
  -2   3   1     34.4      2.4   1   0   1  0.0000
  -1   3   1     28.8      2.1   1   0   1  0.0000
   0   3   1     59.5      3.9   1   0   1  0.0000
   1   3   1     36.0      2.5   1   0   1  0.0000
   2   3   1     32.5      2.3   1   0   1  0.0000
   3   3   1     12.2      0.8   1   0   1  0.0000
   4   3   1      4.5      0.5   1   0   1  0.0000
   5   3   1      0.0      0.3   1   0   1  0.0000
   6   3   1      2.6      0.5   1   0   1  0.0000
   7   3   1      7.6      0.7   1   0   1  0.0000
   8   3   1     13.2      1.0   1   0   1  0.0000
   9   3   1     10.9      0.9   1   0   1  0.0000
  10   3   1      8.2      0.8   1   0   1  0.0000
  11   3   1      1.5      0.5   1   0   1  0.0000
  12   3   1     -0.5      0.4   1   0   1  0.0000
  13   3   1      4.3      0.7   1   0   1  0.0000
  14   3   1      4.5      0.7   1   0   1  0.0000
  15   3   1     12.6      1.1   1   0   1  0.0000
  16   3   1      6.6      0.9   1   0   1  0.0000
  17   3   1      8.8      1.0   1   0   1  0.0000
  18   3   1      2.7      0.6   1   0   1  0.0000
  19   3   1      4.4      0.7   1   0   1  0.0000
  20   3   1      7.3      0.8   1   0   1  0.0000
  21   3   1      0.6      0.6   1   0   1  0.0000
  22   3   1      0.2      0.5   1   0   1  0.0000
  23   3   1      0.2      0.6   1   0   1  0.0000
  24   3   1     -0.1      0.5   1   0   1  0.0000
  25   3   1     -0.6      0.5   1   0   1  0.0000
  26   3   1     -0.5      0.6   1   0   1  0.0000
  27   3   1      0.3      0.6   1   0   1  0.0000
  28   3   1      1.6      0.7   1   0   1  0.0000
  29   3   1      2.8      0.7   1   0   1  0.0000
  30   3   1     -0.4      0.7   1   0   1  0.0000
  31   3   1      0.1      0.7   1   0   1  0.0000
  32   3   1     -0.5      0.8   1   0   1  0.0000
  33   3   1      2.8      1.3   1   0   1  0.0000
  34   3   1      6.3      1.3   1   0   1  0.0000
  35   3   1      8.1      1.5   1   0   1  0.0000
  36   3   1      8.1      1.5   1   0   1  0.0000
  37   3   1      9.6      1.5   1   0   1  0.0000
  38   3   1      8.6      1.7   1   0   1  0.0000
  39   3   1      1.5      1.5   1   0   1  0.0000
  40   3   1      1.2      1.4   1   0   1  0.0000
  41   3   1     24.6      1.9   1   0   1  0.0000
  42   3   1      0.7      1.8   1   0   1  0.0000
  43   3   1     -1.4      1.3   1   0   1  0.0000
  44   3   1      0.6      1.2   1   0   1  0.0000
  45   3   1     -0.9      1.2   1   0   1  0.0000
  46   3   1      0.2      1.1   1   0   1  0.0000
  47   3   1      0.4      1.1   1   0   1  0.0000
  48   3   1      0.0      1.1   1   0   1  0.0000
  49   3   1     -1.3      1.1   1   0   1  0.0000
  50   3   1     -1.9      1.1   1   0   1  0.0000
  51   3   1      1.3      1.4   1   0   1  0.0000
 -52   4   1     -0.3      1.4   1   0   1  0.0000
 -51   4   1     -0.2      1.3   1   0   1  0.0000
 -50   4   1      0.1      1.1   1   0   1  0.0000
 -49   4   1      1.3      1.7   1   0   1  0.0000
 -48   4   1      1.6      2.1   1   0   1  0.0000
 -47   4   1      2.3      1.5   1   0   1  0.0000
 -46   4   1     -0.6      1.2   1   0   1  0.0000
 -45   4   1      1.4      1.2   1   0   1  0.0000
 -44   4   1      0.4      1.2   1   0   1  0.0000
 -43   4   1      1.8      1.2   1   0   1  0.0000
 -42   4   1      0.6      1.2   1   0   1  0.0000
 -41   4   1      0.6      1.4   1   0   1  0.0000
 -40   4   1      7.4      1.8   1   0   1  0.0000
 -39   4   1      2.8      1.6   1   0   1  0.0000
 -38   4   1      0.1      1.3   1   0   1  0.0000
 -37   4   1      0.8      1.4   1   0   1  0.0000
 -36   4   1      0.1      1.4   1   0   1  0.0000
 -35   4   1      1.0      1.3   1   0   1  0.0000
 -34   4   1      1.8      1.3   1   0   1  0.0000
 -33   4   1      2.9      1.2   1   0   1  0.0000
 -32   4   1      3.3      1.2   1   0   1  0.0000
 -31   4   1      9.3      1.7   1   0   1  0.0000
 -30   4   1      4.9      1.2   1   0   1  0.0000
 -29   4   1     10.2      1.3   1   0   1  0.0000
 -28   4   1      3.8      1.1   1   0   1  0.0000
 -27   4   1      9.0      1.2   1   0   1  0.0000
 -26   4   1      5.4      1.0   1   0   1  0.0000
 -25   4   1      7.1      1.1   1   0   1  0.0000
 -24   4   1      1.5      0.9   1   0   1  0.0000
 -23   4   1      4.0      1.0   1   0   1  0.0000
 -22   4   1      7.3      1.1   1   0   1  0.0000
 -21   4   1     74.8      3.9   1   0   1  0.0000
 -20   4   1      5.3      0.9   1   0   1  0.0000
 -19   4   1     -0.6      0.6   1   0   1  0.0000
 -18   4   1      2.3      0.6   1   0   1  0.0000
 -17   4   1      1.4      0.6   1   0   1  0.0000
 -16   4   1      7.0      0.7   1   0   1  0.0000
 -15   4   1      3.4      0.6   1   0   1  0.0000
 -14   4   1      2.6      0.6   1   0   1  0.0000
 -13   4   1      0.2      0.6   1   0   1  0.0000
 -12   4   1      0.8      0.5   1   0   1  0.0000
 -11   4   1      5.2      0.6   1   0   1  0.0000
 -10   4   1      7.1      0.9   1   0   1  0.0000
  -9   4   1     22.0      1.2   1   0   1  0.0000
  -8   4   1     12.6      0.8   1   0   1  0.0000
  -7   4   1     17.3      1.0   1   0   1  0.0000
  -6   4   1     -0.9      0.8   1   0   1  0.0000
  -5   4   1      0.6      0.7   1   0   1  0.0000
  -4   4   1     16.0      1.4   1   0   1  0.0000
  -3   4   1      9.6      1.1   1   0   1  0.0000
  -2   4   1     -0.3      0.4   1   0   1  0.0000
  -1   4   1      0.2      0.5   1   0   1  0.0000
   0   4   1      0.6      0.5   1   0   1  0.0000
   1   4   1      0.8      0.5   1   0   1  0.0000
   2   4   1      5.1      0.7   1   0   1  0.0000
   3   4   1     83.8      5.4   1   0   1  0.0000
   4   4   1    114.3      7.2   1   0   1  0.0000
   5   4   1    165.0     10.3   1   0   1  0.0000
   6   4   1    114.2      5.1   1   0   1  0.0000
   7   4   1     89.9      4.1   1   0   1  0.0000
   8   4   1     45.0      2.2   1   0   1  0.0000
   9   4   1     27.7      1.3   1   0   1  0.0000
  10   4   1      8.6      0.8   1   0   1  0.0000
  11   4   1      2.9      0.5   1   0   1  0.0000
  12   4   1      0.0      0.4   1   0   1  0.0000
  13   4   1      0.7      0.4   1   0   1  0.0000
  14   4   1      0.7      0.5   1   0   1  0.0000
  15   4   1      1.8      0.5   1   0   1  0.0000
  16   4   1      0.2      0.5   1   0   1  0.0000
  17   4   1      6.0      0.7   1   0   1  0.0000
  18   4   1      0.8      0.5   1   0   1  0.0000
  19   4   1     48.3      2.3   1   0   1  0.0000
  20   4   1      6.2      0.8   1   0   1  0.0000
  21   4   1      2.6      0.8   1   0   1  0.0000
  22   4   1     34.4      1.9   1   0   1  0.0000
  23   4   1      8.7      1.0   1   0   1  0.0000
  24   4   1     12.5      1.1   1   0   1  0.0000
  25   4   1      2.6      0.8   1   0   1  0.0000
  26   4   1      0.5      0.8   1   0   1  0.0000
  27   4   1     -0.1      0.8   1   0   1  0.0000
  28   4   1      1.5      0.8   1   0   1  0.0000
  29   4   1      2.9      0.9   1   0   1  0.0000
  30   4   1      5.2      1.2   1   0   1  0.0000
  31   4   1      6.5      1.1   1   0   1  0.0000
  32   4   1      6.0      1.2   1   0   1  0.0000
  33   4   1      7.7      1.2   1   0   1  0.0000
  34   4   1      4.3      1.2   1   0   1  0.0000
  35   4   1      4.1      2.0   1   0   1  0.0000
  36   4   1      6.3      1.3   1   0   1  0.0000
  37   4   1      2.6      1.1   1   0   1  0.0000
  38   4   1      0.2      1.0   1   0   1  0.0000
  39   4   1     -0.6      0.8   1   0   1  0.0000
  40   4   1      5.9      1.1   1   0   1  0.0000
  41   4   1      7.6      2.5   1   0   1  0.0000
  42   4   1      2.4      1.2   1   0   1  0.0000
  43   4   1      1.5      1.1   1   0   1  0.0000
  44   4   1      0.7      1.1   1   0   1  0.0000
  45   4   1      0.2      1.1   1   0   1  0.0000
  46   4   1      2.4      1.2   1   0   1  0.0000
  47   4   1      1.3      1.2   1   0   1  0.0000
  48   4   1     -1.5      1.1   1   0   1  0.0000
  49   4   1     -0.6      1.2   1   0   1  0.0000
  50   4   1     -1.5      1.5   1   0   1  0.0000
  51   4   1      1.7      2.3   1   0   1  0.0000
 -50   5   1     -1.2      1.9   1   0   1  0.0000
 -49   5   1      0.5      1.1   1   0   1  0.0000
 -48   5   1     -0.7      1.1   1   0   1  0.0000
 -47   5   1      1.2      1.2   1   0   1  0.0000
 -46   5   1      1.0      1.0   1   0   1  0.0000
 -45   5   1     -0.1      1.0   1   0   1  0.0000
 -44   5   1      0.5      1.1   1   0   1  0.0000
 -43   5   1      2.5      1.1   1   0   1  0.0000
 -42   5   1      0.8      1.0   1   0   1  0.0000
 -41   5   1      1.0      0.9   1   0   1  0.0000
 -40   5   1      1.3      1.0   1   0   1  0.0000
 -39   5   1     -0.3      1.0   1   0   1  0.0000
 -38   5   1     -0.8      0.9   1   0   1  0.0000
 -37   5   1     -0.1      1.0   1   0   1  0.0000
 -36   5   1      0.4      0.9   1   0   1  0.0000
 -35   5   1      1.1      0.9   1   0   1  0.0000
 -34   5   1      2.2      1.0   1   0   1  0.0000
 -33   5   1     -0.2      1.0   1   0   1  0.0000
 -32   5   1      0.7      1.0   1   0   1  0.0000
 -31   5   1     -0.2      1.1   1   0   1  0.0000
 -30   5   1      0.4      1.3   1   0   1  0.0000
 -29   5   1      1.9      1.2   1   0   1  0.0000
 -28   5   1     -0.1      1.0   1   0   1  0.0000
 -27   5   1      0.1      0.7   1   0   1  0.0000
 -26   5   1     -0.4      0.7   1   0   1  0.0000
 -25   5   1     -0.5      0.6   1   0   1  0.0000
 -24   5   1      1.1      0.6   1   0   1  0.0000
 -23   5   1      2.4      0.7   1   0   1  0.0000
 -22   5   1      2.7      0.7   1   0   1  0.0000
 -21   5   1     10.7      1.3   1   0   1  0.0000
 -20   5   1     16.8      1.5   1   0   1  0.0000
 -19   5   1     13.3      1.4   1   0   1  0.0000
 -18   5   1      6.0      1.7   1   0   1  0.0000
 -17   5   1      4.8      1.5   1   0   1  0.0000
 -16   5   1      3.2      1.3   1   0   1  0.0000
 -15   5   1      1.3      0.9   1   0   1  0.0000
 -14   5   1      0.4      0.8   1   0   1  0.0000
 -13   5   1      0.7      0.7   1   0   1  0.0000
 -12   5   1     -1.0      0.7   1   0   1  0.0000
 -11   5   1     -0.1      0.4   1   0   1  0.0000
 -10   5   1      0.4      0.7   1   0   1  0.0000
  -9   5   1      1.1      0.8   1   0   1  0.0000
  -8   5   1      0.4      0.9   1   0   1  0.0000
  -7   5   1      1.3      0.7   1   0   1  0.0000
  -6   5   1      3.5      0.7   1   0   1  0.0000
  -5   5   1      6.9      0.8   1   0   1  0.0000
  -4   5   1      8.2      0.8   1   0   1  0.0000
  -3   5   1     15.3      1.5   1   0   1  0.0000
  -2   5   1      9.8      1.1   1   0   1  0.0000
  -1   5   1      6.1      0.9   1   0   1  0.0000
   0   5   1      2.5      0.7   1   0   1  0.0000
   1   5   1      0.3      0.4   1   0   1  0.0000
   2   5   1      0.2      0.4   1   0   1  0.0000
   3   5   1      0.4      0.5   1   0   1  0.0000
   4   5   1      0.9      0.5   1   0   1  0.0000
   5   5   1      0.2      0.5   1   0   1  0.0000
   6   5   1      0.0      0.4   1   0   1  0.0000
   7   5   1      1.2      0.7   1   0   1  0.0000
   8   5   1      6.1      1.1   1   0   1  0.0000
   9   5   1      3.3      0.4   1   0   1  0.0000
  10   5   1      5.7      0.6   1   0   1  0.0000
  11   5   1      3.2      0.5   1   0   1  0.0000
  12   5   1      4.1      0.6   1   0   1  0.0000
  13   5   1      1.8      0.5   1   0   1  0.0000
  14   5   1      0.1      0.5   1   0   1  0.0000
  15   5   1     -0.3      0.5   1   0   1  0.0000
  16   5   1      1.0      0.6   1   0   1  0.0000
  17   5   1      0.4      0.7   1   0   1  0.0000
  18   5   1      2.8      1.0   1   0   1  0.0000
  19   5   1      0.8      0.6   1   0   1  0.0000
  20   5   1      1.0      0.6   1   0   1  0.0000
  21   5   1      5.8      1.0   1   0   1  0.0000
  22   5   1     -0.4      0.7   1   0   1  0.0000
  23   5   1      1.3      0.8   1   0   1  0.0000
  24   5   1      0.2      0.8   1   0   1  0.0000
  25   5   1      0.4      0.8   1   0   1  0.0000
  26   5   1      0.8      0.9   1   0   1  0.0000
  27   5   1     -1.4      0.8   1   0   1  0.0000
  28   5   1     -0.6      0.8   1   0   1  0.0000
  29   5   1      0.4      0.9   1   0   1  0.0000
  30   5   1      0.7      1.1   1   0   1  0.0000
  31   5   1      1.1      1.1   1   0   1  0.0000
  32   5   1      1.7      1.0   1   0   1  0.0000
  33   5   1      0.6      1.0   1   0   1  0.0000
  34   5   1      1.7      0.9   1   0   1  0.0000
  35   5   1      0.5      0.7   1   0   1  0.0000
  36   5   1      0.5      0.7   1   0   1  0.0000
  37   5   1      0.2      0.8   1   0   1  0.0000
  38   5   1     -0.4      0.8   1   0   1  0.0000
  39   5   1      0.2      0.8   1   0   1  0.0000
  40   5   1      0.6      0.8   1   0   1  0.0000
  41   5   1     -0.3      0.8   1   0   1  0.0000
  42   5   1     -0.1      0.8   1   0   1  0.0000
  43   5   1     -1.3      0.8   1   0   1  0.0000
  44   5   1      1.0      0.9   1   0   1  0.0000
  45   5   1      0.5      0.9   1   0   1  0.0000
  46   5   1     -0.4      1.0   1   0   1  0.0000
  47   5   1      0.9      1.1   1   0   1  0.0000
  48   5   1     -0.3      1.0   1   0   1  0.0000
  49   5   1      0.2      1.1   1   0   1  0.0000
 -44   6   1      0.0      0.9   1   0   1  0.0000
 -43   6   1      2.7      1.9   1   0   1  0.0000
 -42   6   1      2.2      1.0   1   0   1  0.0000
 -41   6   1      0.7      0.9   1   0   1  0.0000
 -40   6   1      6.0      1.2   1   0   1  0.0000
 -39   6   1      3.0      1.6   1   0   1  0.0000
 -38   6   1      8.1      1.9   1   0   1  0.0000
 -37   6   1      1.9      0.8   1   0   1  0.0000
 -36   6   1      1.3      0.7   1   0   1  0.0000
 -35   6   1      0.9      0.7   1   0   1  0.0000
 -34   6   1      1.1      0.7   1   0   1  0.0000
 -33   6   1      1.8      1.1   1   0   1  0.0000
 -32   6   1      0.9      0.8   1   0   1  0.0000
 -31   6   1      1.4      0.9   1   0   1  0.0000
 -30   6   1      1.0      0.7   1   0   1  0.0000
 -29   6   1      1.3      0.8   1   0   1  0.0000
 -28   6   1      0.7      0.8   1   0   1  0.0000
 -27   6   1      1.8      0.8   1   0   1  0.0000
 -26   6   1     -0.9      0.7   1   0   1  0.0000
 -25   6   1      0.0      0.7   1   0   1  0.0000
 -24   6   1      1.0      0.7   1   0   1  0.0000
 -23   6   1     -0.5      0.7   1   0   1  0.0000
 -22   6   1      4.8      0.9   1   0   1  0.0000
 -21   6   1      0.6      0.7   1   0   1  0.0000
 -20   6   1      2.6      0.6   1   0   1  0.0000
 -19   6   1     -0.1      0.5   1   0   1  0.0000
 -18   6   1      0.0      0.5   1   0   1  0.0000
 -17   6   1      0.9      0.5   1   0   1  0.0000
 -16   6   1      0.0      0.4   1   0   1  0.0000
 -15   6   1      0.3      0.3   1   0   1  0.0000
 -14   6   1      0.5      0.4   1   0   1  0.0000
 -13   6   1      0.0      0.5   1   0   1  0.0000
 -12   6   1     -0.2      0.5   1   0   1  0.0000
 -11   6   1      0.4      0.5   1   0   1  0.0000
 -10   6   1      0.6      0.5   1   0   1  0.0000
  -9   6   1     -0.1      0.4   1   0   1  0.0000
  -8   6   1     -0.4      0.4   1   0   1  0.0000
  -7   6   1      0.9      0.4   1   0   1  0.0000
  -6   6   1      0.9      0.4   1   0   1  0.0000
  -5   6   1      9.3      0.8   1   0   1  0.0000
  -4   6   1      0.7      0.4   1   0   1  0.0000
  -3   6   1      1.8      0.6   1   0   1  0.0000
  -2   6   1    121.3     10.8   1   0   1  0.0000
  -1   6   1     -0.1      1.4   1   0   1  0.0000
   1   6   1     92.2      6.2   1   0   1  0.0000
   2   6   1     12.5      1.2   1   0   1  0.0000
   3   6   1     19.6      1.5   1   0   1  0.0000
   4   6   1      5.4      0.7   1   0   1  0.0000
   5   6   1      2.3      0.5   1   0   1  0.0000
   6   6   1      0.8      0.5   1   0   1  0.0000
   7   6   1      0.8      0.5   1   0   1  0.0000
   8   6   1     -0.2      0.5   1   0   1  0.0000
   9   6   1     -0.1      0.5   1   0   1  0.0000
  10   6   1     -0.1      0.5   1   0   1  0.0000
  11   6   1      1.8      0.6   1   0   1  0.0000
  12   6   1      3.2      0.5   1   0   1  0.0000
  13   6   1      2.3      0.5   1   0   1  0.0000
  14   6   1      6.8      0.6   1   0   1  0.0000
  15   6   1      3.4      0.5   1   0   1  0.0000
  16   6   1      4.3      0.5   1   0   1  0.0000
  17   6   1      0.9      0.4   1   0   1  0.0000
  18   6   1      5.7      0.6   1   0   1  0.0000
  19   6   1      2.1      0.5   1   0   1  0.0000
  20   6   1      0.5      0.5   1   0   1  0.0000
  21   6   1     10.7      1.0   1   0   1  0.0000
  22   6   1      2.9      0.7   1   0   1  0.0000
  23   6   1      0.2      0.5   1   0   1  0.0000
  24   6   1      0.5      0.6   1   0   1  0.0000
  25   6   1      1.7      0.7   1   0   1  0.0000
  26   6   1      1.6      0.7   1   0   1  0.0000
  27   6   1      0.1      0.7   1   0   1  0.0000
  28   6   1      0.0      0.7   1   0   1  0.0000
  29   6   1      0.9      0.8   1   0   1  0.0000
  30   6   1      0.4      0.7   1   0   1  0.0000
  31   6   1     -0.5      0.8   1   0   1  0.0000
  32   6   1      0.6      0.9   1   0   1  0.0000
  33   6   1      1.3      0.9   1   0   1  0.0000
  34   6   1     -0.2      0.7   1   0   1  0.0000
  35   6   1      1.1      0.8   1   0   1  0.0000
  36   6   1      1.6      0.9   1   0   1  0.0000
  37   6   1      1.4      1.0   1   0   1  0.0000
  38   6   1     -0.6      0.8   1   0   1  0.0000
  39   6   1     -1.2      0.8   1   0   1  0.0000
  40   6   1      0.1      0.9   1   0   1  0.0000
  41   6   1      3.5      4.2   1   0   1  0.0000
  42   6   1      0.2      1.1   1   0   1  0.0000
  43   6   1      0.9      1.2   1   0   1  0.0000
  44   6   1     -2.3      1.2   1   0   1  0.0000
  45   6   1      0.1      1.5   1   0   1  0.0000
 -40   7   1     -0.1      1.2   1   0   1  0.0000
 -39   7   1     -1.4      1.1   1   0   1  0.0000
 -38   7   1     -1.0      0.8   1   0   1  0.0000
 -37   7   1     -0.7      0.7   1   0   1  0.0000
 -36   7   1      0.5      0.7   1   0   1  0.0000
 -35   7   1      0.5      0.7   1   0   1  0.0000
 -34   7   1      0.2      0.9   1   0   1  0.0000
 -33   7   1      0.5      0.7   1   0   1  0.0000
 -32   7   1      0.8      0.7   1   0   1  0.0000
 -31   7   1      0.9      0.7   1   0   1  0.0000
 -30   7   1      0.8      0.7   1   0   1  0.0000
 -29   7   1      0.0      0.7   1   0   1  0.0000
 -28   7   1     -0.4      0.5   1   0   1  0.0000
 -27   7   1      0.2      0.5   1   0   1  0.0000
 -26   7   1      0.6      0.5   1   0   1  0.0000
 -25   7   1      0.8      0.5   1   0   1  0.0000
 -24   7   1      1.5      0.5   1   0   1  0.0000
 -23   7   1     -0.4      0.5   1   0   1  0.0000
 -22   7   1     -0.8      0.4   1   0   1  0.0000
 -21   7   1      0.4      0.4   1   0   1  0.0000
 -20   7   1      0.2      0.4   1   0   1  0.0000
 -19   7   1      0.1      0.4   1   0   1  0.0000
 -18   7   1      0.2      0.6   1   0   1  0.0000
 -17   7   1     -0.4      0.5   1   0   1  0.0000
 -16   7   1     -0.5      0.5   1   0   1  0.0000
 -15   7   1      0.1      0.5   1   0   1  0.0000
 -14   7   1      1.0      0.5   1   0   1  0.0000
 -13   7   1      0.8      0.5   1   0   1  0.0000
 -12   7   1      0.7      0.5   1   0   1  0.0000
 -11   7   1      0.3      0.4   1   0   1  0.0000
 -10   7   1      0.7      0.4   1   0   1  0.0000
  -9   7   1      0.0      0.3   1   0   1  0.0000
   7   7   1     -0.4      0.3   1   0   1  0.0000
   8   7   1     -0.6      0.4   1   0   1  0.0000
   9   7   1      0.2      0.4   1   0   1  0.0000
  10   7   1      0.6      0.4   1   0   1  0.0000
  11   7   1      1.0      0.5   1   0   1  0.0000
  12   7   1      1.6      0.5   1   0   1  0.0000
  13   7   1      1.1      0.5   1   0   1  0.0000
  14   7   1      1.3      0.5   1   0   1  0.0000
  15   7   1      0.4      0.5   1   0   1  0.0000
  16   7   1      1.4      0.8   1   0   1  0.0000
  17   7   1      0.3      0.8   1   0   1  0.0000
  18   7   1      0.5      0.3   1   0   1  0.0000
  19   7   1      0.1      0.4   1   0   1  0.0000
  20   7   1      0.2      0.4   1   0   1  0.0000
  21   7   1      0.2      0.3   1   0   1  0.0000
  22   7   1      0.0      0.4   1   0   1  0.0000
  23   7   1      0.1      0.4   1   0   1  0.0000
  24   7   1     -0.3      0.4   1   0   1  0.0000
  25   7   1      0.0      0.4   1   0   1  0.0000
  26   7   1      0.4      0.5   1   0   1  0.0000
  27   7   1      0.5      0.5   1   0   1  0.0000
  28   7   1      0.2      0.5   1   0   1  0.0000
  29   7   1      0.2      0.5   1   0   1  0.0000
  30   7   1      0.6      0.6   1   0   1  0.0000
  31   7   1      0.7      0.7   1   0   1  0.0000
  32   7   1      0.7      0.7   1   0   1  0.0000
  33   7   1     -0.2      0.7   1   0   1  0.0000
  34   7   1      0.8      0.7   1   0   1  0.0000
  35   7   1     -0.6      0.7   1   0   1  0.0000
  36   7   1      0.8      0.7   1   0   1  0.0000
  37   7   1     -0.8      1.0   1   0   1  0.0000
  39   7   1      0.5      1.1   1   0   1  0.0000
  16   8   1     -0.7      0.5   1   0   1  0.0000
  17   8   1      0.2      0.7   1   0   1  0.0000
  18   8   1      0.6      0.7   1   0   1  0.0000
  20   8   1      0.4      0.7   1   0   1  0.0000
  21   8   1      0.1      0.8   1   0   1  0.0000
  22   8   1      0.6      0.9   1   0   1  0.0000
 -53   0   2      0.4      2.6   1   0   1  0.0000
 -52   0   2     -1.1      3.0   1   0   1  0.0000
 -51   0   2     -1.1      2.9   1   0   1  0.0000
 -50   0   2     -1.6      2.3   1   0   1  0.0000
 -49   0   2     -3.0      2.9   1   0   1  0.0000
 -48   0   2      4.0      3.0   1   0   1  0.0000
 -47   0   2      1.0      1.8   1   0   1  0.0000
 -46   0   2      2.8      1.9   1   0   1  0.0000
 -45   0   2      0.9      1.5   1   0   1  0.0000
 -44   0   2     19.3      2.4   1   0   1  0.0000
 -42   0   2    171.1     11.5   1   0   1  0.0000
 -40   0   2     -0.6      1.1   1   0   1  0.0000
 -39   0   2      4.6      1.2   1   0   1  0.0000
 -38   0   2      0.8      1.0   1   0   1  0.0000
 -37   0   2     -0.6      1.1   1   0   1  0.0000
 -36   0   2      3.0      1.1   1   0   1  0.0000
 -35   0   2     -0.1      0.9   1   0   1  0.0000
 -34   0   2      2.0      1.1   1   0   1  0.0000
 -33   0   2      1.5      0.9   1   0   1  0.0000
 -32   0   2      1.7      1.0   1   0   1  0.0000
 -23   0   2     29.4      4.4   1   0   1  0.0000
 -22   0   2   3045.0    261.7   1   0   1  0.0000
 -21   0   2    188.5     17.4   1   0   1  0.0000
 -20   0   2     35.1      4.6   1   0   1  0.0000
 -19   0   2     14.4      3.0   1   0   1  0.0000
 -18   0   2     67.9      7.1   1   0   1  0.0000
 -17   0   2     16.5      3.0   1   0   1  0.0000
 -16   0   2    179.5     16.5   1   0   1  0.0000
 -15   0   2     84.7      8.4   1   0   1  0.0000
 -14   0   2    210.9     18.9   1   0   1  0.0000
 -13   0   2     90.3      8.6   1   0   1  0.0000
 -12   0   2    106.3      9.9   1   0   1  0.0000
 -11   0   2     52.7      5.3   1   0   1  0.0000
 -10   0   2     42.2      4.5   1   0   1  0.0000
  -9   0   2     17.1      2.5   1   0   1  0.0000
  -8   0   2      0.6      1.0   1   0   1  0.0000
  -7   0   2     -1.4      0.9   1   0   1  0.0000
  -6   0   2     71.1      6.7   1   0   1  0.0000
  -5   0   2      7.6      1.4   1   0   1  0.0000
  -4   0   2    571.3     49.4   1   0   1  0.0000
  -3   0   2     90.0      8.3   1   0   1  0.0000
  -2   0   2   5280.0    452.3   1   0   1  0.0000
  -1   0   2    439.4     38.2   1   0   1  0.0000
   0   0   2   3070.0    263.3   1   0   1  0.0000
   1   0   2    244.9     21.6   1   0   1  0.0000
   2   0   2     36.6      3.9   1   0   1  0.0000
   3   0   2    269.1     23.7   1   0   1  0.0000
   4   0   2      3.0      1.1   1   0   1  0.0000
   5   0   2    154.7     13.9   1   0   1  0.0000
   6   0   2     -0.4      1.1   1   0   1  0.0000
   7   0   2     27.7      3.3   1   0   1  0.0000
   8   0   2     22.1      2.8   1   0   1  0.0000
   9   0   2      0.2      1.1   1   0   1  0.0000
  10   0   2     72.9      7.0   1   0   1  0.0000
  11   0   2     34.0      3.8   1   0   1  0.0000
  12   0   2    171.9     15.5   1   0   1  0.0000
  13   0   2     41.0      4.4   1   0   1  0.0000
  14   0   2    168.4     15.3   1   0   1  0.0000
  15   0   2     15.3      2.3   1   0   1  0.0000
  16   0   2    148.2     13.6   1   0   1  0.0000
  17   0   2      6.6      1.6   1   0   1  0.0000
  18   0   2    117.3     11.0   1   0   1  0.0000
  19   0   2    816.8     70.9   1   0   1  0.0000
  20   0   2   1112.0     96.2   1   0   1  0.0000
  21   0   2    320.0     28.5   1   0   1  0.0000
  22   0   2     11.0      2.0   1   0   1  0.0000
  23   0   2      3.0      1.5   1   0   1  0.0000
  24   0   2     18.5      2.9   1   0   1  0.0000
  25   0   2     10.3      2.3   1   0   1  0.0000
  26   0   2     31.5      4.1   1   0   1  0.0000
  27   0   2     27.5      3.9   1   0   1  0.0000
  28   0   2     27.5      3.8   1   0   1  0.0000
  29   0   2     20.5      3.3   1   0   1  0.0000
  31   0   2      3.4      1.5   1   0   1  0.0000
  32   0   2      5.1      1.8   1   0   1  0.0000
  33   0   2      4.5      1.9   1   0   1  0.0000
  34   0   2     25.1      3.9   1   0   1  0.0000
  35   0   2     13.1      2.9   1   0   1  0.0000
  36   0   2     55.0      6.7   1   0   1  0.0000
  37   0   2     11.7      2.8   1   0   1  0.0000
  38   0   2     30.2      4.6   1   0   1  0.0000
  39   0   2      2.6      2.0   1   0   1  0.0000
  40   0   2      0.8      1.8   1   0   1  0.0000
  41   0   2    374.7     34.2   1   0   1  0.0000
  42   0   2      1.1      1.8   1   0   1  0.0000
  43   0   2     -3.4      1.9   1   0   1  0.0000
  44   0   2      4.7      2.3   1   0   1  0.0000
  45   0   2     -0.5      2.1   1   0   1  0.0000
  46   0   2      2.3      2.2   1   0   1  0.0000
  47   0   2      1.3      1.8   1   0   1  0.0000
  48   0   2     -0.3      2.0   1   0   1  0.0000
  49   0   2     -2.1      1.8   1   0   1  0.0000
  50   0   2     -1.2      1.8   1   0   1  0.0000
  51   0   2      3.6      2.5   1   0   1  0.0000
 -53   1   2     -3.6      2.6   1   0   1  0.0000
 -52   1   2      0.5      1.5   1   0   1  0.0000
 -51   1   2      0.8      1.3   1   0   1  0.0000
 -50   1   2     -1.4      1.4   1   0   1  0.0000
 -49   1   2     -1.4      1.5   1   0   1  0.0000
 -48   1   2     -0.5      1.4   1   0   1  0.0000
 -47   1   2     -0.4      1.4   1   0   1  0.0000
 -46   1   2      1.1      1.4   1   0   1  0.0000
 -45   1   2      0.9      1.4   1   0   1  0.0000
 -44   1   2      6.5      1.8   1   0   1  0.0000
 -43   1   2      8.1      3.3   1   0   1  0.0000
 -42   1   2     11.2      1.8   1   0   1  0.0000
 -41   1   2      1.1      1.5   1   0   1  0.0000
 -40   1   2     -1.0      1.4   1   0   1  0.0000
 -39   1   2     -0.1      1.4   1   0   1  0.0000
 -38   1   2      1.1      1.5   1   0   1  0.0000
 -37   1   2     -1.5      1.4   1   0   1  0.0000
 -36   1   2      2.5      1.4   1   0   1  0.0000
 -35   1   2     -1.3      1.3   1   0   1  0.0000
 -34   1   2      1.0      1.4   1   0   1  0.0000
 -33   1   2      0.8      1.3   1   0   1  0.0000
 -32   1   2     -0.3      1.3   1   0   1  0.0000
 -31   1   2      3.9      1.6   1   0   1  0.0000
 -30   1   2      8.6      1.3   1   0   1  0.0000
 -29   1   2     19.6      1.9   1   0   1  0.0000
 -28   1   2     25.8      2.2   1   0   1  0.0000
 -27   1   2     26.0      2.1   1   0   1  0.0000
 -26   1   2     24.9      2.0   1   0   1  0.0000
 -25   1   2     16.4      1.5   1   0   1  0.0000
 -24   1   2     11.1      1.2   1   0   1  0.0000
 -23   1   2      0.5      0.8   1   0   1  0.0000
 -22   1   2     10.0      2.1   1   0   1  0.0000
 -21   1   2      0.2      1.1   1   0   1  0.0000
 -20   1   2     31.1      1.6   1   0   1  0.0000
 -19   1   2     42.8      2.0   1   0   1  0.0000
 -18   1   2     64.6      2.7   1   0   1  0.0000
 -17   1   2     87.2      3.5   1   0   1  0.0000
 -16   1   2     72.8      3.0   1   0   1  0.0000
 -15   1   2    101.0      3.9   1   0   1  0.0000
 -14   1   2     53.9      2.5   1   0   1  0.0000
 -13   1   2     80.3      3.9   1   0   1  0.0000
 -12   1   2     33.5      1.7   1   0   1  0.0000
 -11   1   2     65.3      3.2   1   0   1  0.0000
 -10   1   2     20.3      1.4   1   0   1  0.0000
  -9   1   2     56.4      2.8   1   0   1  0.0000
  -8   1   2      9.1      0.8   1   0   1  0.0000
  -7   1   2     30.8      1.7   1   0   1  0.0000
  -6   1   2      0.2      0.5   1   0   1  0.0000
  -5   1   2      9.3      0.8   1   0   1  0.0000
  -4   1   2     11.2      0.9   1   0   1  0.0000
  -3   1   2      1.4      0.5   1   0   1  0.0000
  -2   1   2     53.1      2.6   1   0   1  0.0000
  -1   1   2     29.0      1.6   1   0   1  0.0000
   0   1   2     99.3      4.6   1   0   1  0.0000
   1   1   2     35.8      1.9   1   0   1  0.0000
   2   1   2     67.2      3.2   1   0   1  0.0000
   3   1   2      9.7      0.8   1   0   1  0.0000
   4   1   2     10.3      0.9   1   0   1  0.0000
   5   1   2      2.7      0.6   1   0   1  0.0000
   6   1   2      6.3      0.7   1   0   1  0.0000
   7   1   2     34.3      1.9   1   0   1  0.0000
   8   1   2     40.8      2.2   1   0   1  0.0000
   9   1   2     65.0      3.2   1   0   1  0.0000
  10   1   2     76.4      3.7   1   0   1  0.0000
  11   1   2     78.6      3.8   1   0   1  0.0000
  12   1   2     76.6      3.7   1   0   1  0.0000
  13   1   2     61.7      3.1   1   0   1  0.0000
  14   1   2     55.1      2.8   1   0   1  0.0000
  15   1   2     35.2      2.0   1   0   1  0.0000
  16   1   2     26.1      1.6   1   0   1  0.0000
  17   1   2     13.1      1.1   1   0   1  0.0000
  18   1   2      6.8      0.8   1   0   1  0.0000
  19   1   2     14.1      1.6   1   0   1  0.0000
  20   1   2     31.3      1.9   1   0   1  0.0000
  21   1   2     26.6      1.7   1   0   1  0.0000
  22   1   2      9.7      1.1   1   0   1  0.0000
  23   1   2     35.7      2.2   1   0   1  0.0000
  24   1   2     14.9      1.3   1   0   1  0.0000
  25   1   2     17.3      1.4   1   0   1  0.0000
  26   1   2      3.9      0.9   1   0   1  0.0000
  27   1   2      3.1      0.8   1   0   1  0.0000
  28   1   2      1.0      0.8   1   0   1  0.0000
  29   1   2      0.6      0.8   1   0   1  0.0000
  30   1   2      9.7      1.1   1   0   1  0.0000
  31   1   2     14.2      1.4   1   0   1  0.0000
  32   1   2     16.0      1.5   1   0   1  0.0000
  33   1   2     17.9      2.3   1   0   1  0.0000
  34   1   2     14.8      1.5   1   0   1  0.0000
  35   1   2     11.8      1.3   1   0   1  0.0000
  36   1   2      7.2      1.1   1   0   1  0.0000
  37   1   2      7.3      1.2   1   0   1  0.0000
  38   1   2      0.1      0.8   1   0   1  0.0000
  39   1   2      0.9      0.9   1   0   1  0.0000
  40   1   2      0.6      0.8   1   0   1  0.0000
  41   1   2     42.3      2.8   1   0   1  0.0000
  42   1   2      3.6      1.1   1   0   1  0.0000
  43   1   2      2.7      1.0   1   0   1  0.0000
  44   1   2      1.8      1.0   1   0   1  0.0000
  45   1   2      2.3      1.0   1   0   1  0.0000
  46   1   2      2.9      1.1   1   0   1  0.0000
  47   1   2      0.7      1.1   1   0   1  0.0000
  48   1   2      1.3      1.0   1   0   1  0.0000
  49   1   2      1.0      1.1   1   0   1  0.0000
  50   1   2      0.5      1.1   1   0   1  0.0000
  51   1   2     -2.6      2.0   1   0   1  0.0000
 -53   2   2     -0.8      2.2   1   0   1  0.0000
 -52   2   2     -1.0      1.2   1   0   1  0.0000
 -51   2   2      1.1      1.5   1   0   1  0.0000
 -50   2   2     -2.0      1.7   1   0   1  0.0000
 -49   2   2      2.4      1.9   1   0   1  0.0000
 -48   2   2     -1.1      1.8   1   0   1  0.0000
 -47   2   2     -0.1      2.0   1   0   1  0.0000
 -46   2   2      0.9      1.5   1   0   1  0.0000
 -45   2   2      1.5      1.5   1   0   1  0.0000
 -44   2   2      4.8      1.6   1   0   1  0.0000
 -43   2   2     -0.2      1.6   1   0   1  0.0000
 -42   2   2      0.3      1.7   1   0   1  0.0000
 -41   2   2      2.6      1.8   1   0   1  0.0000
 -40   2   2      3.5      1.6   1   0   1  0.0000
 -39   2   2     -0.1      1.5   1   0   1  0.0000
 -38   2   2     -1.5      1.4   1   0   1  0.0000
 -37   2   2      1.8      1.4   1   0   1  0.0000
 -36   2   2      1.1      1.4   1   0   1  0.0000
 -35   2   2     -0.4      1.3   1   0   1  0.0000
 -34   2   2      1.3      1.4   1   0   1  0.0000
 -33   2   2      0.8      1.3   1   0   1  0.0000
 -32   2   2      1.4      1.3   1   0   1  0.0000
 -31   2   2      2.3      1.2   1   0   1  0.0000
 -30   2   2      0.1      1.5   1   0   1  0.0000
 -29   2   2      1.1      1.4   1   0   1  0.0000
 -28   2   2     -1.2      1.2   1   0   1  0.0000
 -27   2   2      3.4      1.2   1   0   1  0.0000
 -26   2   2      0.0      0.9   1   0   1  0.0000
 -25   2   2      0.1      1.0   1   0   1  0.0000
 -24   2   2      7.0      1.2   1   0   1  0.0000
 -23   2   2      3.4      1.0   1   0   1  0.0000
 -22   2   2      3.9      1.0   1   0   1  0.0000
 -21   2   2    175.6      7.3   1   0   1  0.0000
 -20   2   2     13.4      1.2   1   0   1  0.0000
 -19   2   2      5.2      0.9   1   0   1  0.0000
 -18   2   2      0.2      0.7   1   0   1  0.0000
 -17   2   2      1.4      0.7   1   0   1  0.0000
 -16   2   2      4.2      0.7   1   0   1  0.0000
 -15   2   2      2.7      0.7   1   0   1  0.0000
 -14   2   2      0.8      0.7   1   0   1  0.0000
 -13   2   2      1.2      0.6   1   0   1  0.0000
 -12   2   2      0.8      0.5   1   0   1  0.0000
 -11   2   2      2.5      0.6   1   0   1  0.0000
 -10   2   2      9.0      0.8   1   0   1  0.0000
  -9   2   2     26.2      1.6   1   0   1  0.0000
  -8   2   2     57.3      2.8   1   0   1  0.0000
  -7   2   2     89.8      4.2   1   0   1  0.0000
  -6   2   2    161.2      7.2   1   0   1  0.0000
  -5   2   2    239.5     10.5   1   0   1  0.0000
  -4   2   2    291.7     12.8   1   0   1  0.0000
  -3   2   2    213.9      9.4   1   0   1  0.0000
  -2   2   2     43.8      2.2   1   0   1  0.0000
  -1   2   2     57.8      2.8   1   0   1  0.0000
   0   2   2      9.0      0.7   1   0   1  0.0000
   1   2   2      8.9      0.7   1   0   1  0.0000
   2   2   2     28.0      1.5   1   0   1  0.0000
   3   2   2      2.2      0.5   1   0   1  0.0000
   4   2   2      1.6      0.4   1   0   1  0.0000
   5   2   2      8.3      0.7   1   0   1  0.0000
   6   2   2      3.5      0.6   1   0   1  0.0000
   7   2   2     17.5      1.1   1   0   1  0.0000
   8   2   2      6.6      0.7   1   0   1  0.0000
   9   2   2     17.4      1.1   1   0   1  0.0000
  10   2   2      2.9      0.5   1   0   1  0.0000
  11   2   2      4.8      0.6   1   0   1  0.0000
  12   2   2      0.7      0.5   1   0   1  0.0000
  13   2   2      0.7      0.5   1   0   1  0.0000
  14   2   2     12.9      1.0   1   0   1  0.0000
  15   2   2      8.5      0.9   1   0   1  0.0000
  16   2   2     14.4      1.1   1   0   1  0.0000
  17   2   2      3.6      0.7   1   0   1  0.0000
  18   2   2      5.8      1.0   1   0   1  0.0000
  19   2   2     80.8      4.7   1   0   1  0.0000
  20   2   2     53.7      3.3   1   0   1  0.0000
  21   2   2      1.8      0.8   1   0   1  0.0000
  22   2   2     16.1      1.6   1   0   1  0.0000
  23   2   2      6.7      1.1   1   0   1  0.0000
  24   2   2      9.3      1.2   1   0   1  0.0000
  25   2   2      3.0      0.9   1   0   1  0.0000
  26   2   2      2.1      0.8   1   0   1  0.0000
  27   2   2     -0.1      0.7   1   0   1  0.0000
  28   2   2      0.2      0.8   1   0   1  0.0000
  29   2   2      1.8      1.1   1   0   1  0.0000
  30   2   2     -0.4      0.8   1   0   1  0.0000
  31   2   2      0.0      0.8   1   0   1  0.0000
  32   2   2      1.3      0.8   1   0   1  0.0000
  33   2   2      2.2      0.8   1   0   1  0.0000
  34   2   2      1.9      0.8   1   0   1  0.0000
  35   2   2      0.5      0.7   1   0   1  0.0000
  36   2   2      0.6      0.7   1   0   1  0.0000
  37   2   2     -0.8      0.7   1   0   1  0.0000
  38   2   2     -0.3      0.8   1   0   1  0.0000
  39   2   2     -0.6      0.8   1   0   1  0.0000
  40   2   2      7.4      1.2   1   0   1  0.0000
  41   2   2      1.3      0.9   1   0   1  0.0000
  42   2   2      1.0      0.9   1   0   1  0.0000
  43   2   2      1.3      1.0   1   0   1  0.0000
  44   2   2      1.5      1.0   1   0   1  0.0000
  45   2   2      1.0      0.8   1   0   1  0.0000
  46   2   2      0.8      0.9   1   0   1  0.0000
  47   2   2     -0.8      1.1   1   0   1  0.0000
  48   2   2      0.7      1.2   1   0   1  0.0000
  49   2   2     -0.8      1.1   1   0   1  0.0000
  50   2   2     -1.7      1.2   1   0   1  0.0000
  51   2   2     -1.2      2.0   1   0   1  0.0000
 -52   3   2      3.8      2.8   1   0   1  0.0000
 -51   3   2      0.4      1.9   1   0   1  0.0000
 -50   3   2      0.6      1.6   1   0   1  0.0000
 -49   3   2     -1.4      1.2   1   0   1  0.0000
 -48   3   2     -0.7      1.1   1   0   1  0.0000
 -47   3   2     -0.5      1.1   1   0   1  0.0000
 -46   3   2     -1.4      1.2   1   0   1  0.0000
 -45   3   2      0.5      1.1   1   0   1  0.0000
 -44   3   2      2.0      1.3   1   0   1  0.0000
 -43   3   2      1.0      1.1   1   0   1  0.0000
 -42   3   2      1.4      1.4   1   0   1  0.0000
 -41   3   2      0.2      1.2   1   0   1  0.0000
 -40   3   2     -0.7      1.3   1   0   1  0.0000
 -39   3   2     -0.8      1.3   1   0   1  0.0000
 -38   3   2     -1.3      1.2   1   0   1  0.0000
 -37   3   2      3.0      1.3   1   0   1  0.0000
 -36   3   2     -0.2      1.2   1   0   1  0.0000
 -35   3   2     -1.1      1.1   1   0   1  0.0000
 -34   3   2      1.8      1.1   1   0   1  0.0000
 -33   3   2      0.8      1.2   1   0   1  0.0000
 -32   3   2     -0.6      1.1   1   0   1  0.0000
 -31   3   2      1.0      1.1   1   0   1  0.0000
 -30   3   2     -1.8      1.3   1   0   1  0.0000
 -29   3   2      1.3      1.6   1   0   1  0.0000
 -28   3   2      0.5      1.5   1   0   1  0.0000
 -27   3   2      3.5      1.5   1   0   1  0.0000
 -26   3   2      0.3      1.3   1   0   1  0.0000
 -25   3   2      2.9      1.3   1   0   1  0.0000
 -24   3   2     -0.5      1.0   1   0   1  0.0000
 -23   3   2      0.2      1.0   1   0   1  0.0000
 -22   3   2      1.5      0.9   1   0   1  0.0000
 -21   3   2      8.7      1.0   1   0   1  0.0000
 -20   3   2      9.6      2.3   1   0   1  0.0000
 -19   3   2     12.0      1.1   1   0   1  0.0000
 -18   3   2     10.3      1.1   1   0   1  0.0000
 -17   3   2      9.6      1.0   1   0   1  0.0000
 -16   3   2      5.8      0.8   1   0   1  0.0000
 -15   3   2      9.9      0.9   1   0   1  0.0000
 -14   3   2      7.0      1.0   1   0   1  0.0000
 -13   3   2     14.3      1.1   1   0   1  0.0000
 -12   3   2     11.3      1.0   1   0   1  0.0000
 -11   3   2     29.5      1.5   1   0   1  0.0000
 -10   3   2     15.7      1.0   1   0   1  0.0000
  -9   3   2     30.4      1.5   1   0   1  0.0000
  -8   3   2      6.8      0.6   1   0   1  0.0000
  -7   3   2     11.1      0.7   1   0   1  0.0000
  -6   3   2     -0.3      0.4   1   0   1  0.0000
  -5   3   2      0.1      0.4   1   0   1  0.0000
  -4   3   2     18.9      1.1   1   0   1  0.0000
  -3   3   2     19.6      1.2   1   0   1  0.0000
  -2   3   2     67.7      3.2   1   0   1  0.0000
  -1   3   2     63.1      3.0   1   0   1  0.0000
   0   3   2    105.2      4.8   1   0   1  0.0000
   1   3   2     72.8      3.4   1   0   1  0.0000
   2   3   2     88.4      4.1   1   0   1  0.0000
   3   3   2     45.7      2.3   1   0   1  0.0000
   4   3   2     37.2      1.9   1   0   1  0.0000
   5   3   2      8.1      0.7   1   0   1  0.0000
   6   3   2      3.0      0.5   1   0   1  0.0000
   7   3   2      0.8      0.4   1   0   1  0.0000
   8   3   2     -0.1      0.4   1   0   1  0.0000
   9   3   2      1.6      0.5   1   0   1  0.0000
  10   3   2     -0.4      0.4   1   0   1  0.0000
  11   3   2      0.3      0.4   1   0   1  0.0000
  12   3   2      0.2      0.5   1   0   1  0.0000
  13   3   2      2.2      0.6   1   0   1  0.0000
  14   3   2      3.7      0.7   1   0   1  0.0000
  15   3   2      6.7      0.8   1   0   1  0.0000
  16   3   2      4.9      0.8   1   0   1  0.0000
  17   3   2      3.0      0.7   1   0   1  0.0000
  18   3   2      1.4      0.6   1   0   1  0.0000
  19   3   2      2.9      0.6   1   0   1  0.0000
  20   3   2      0.1      0.6   1   0   1  0.0000
  21   3   2      4.3      0.7   1   0   1  0.0000
  22   3   2      1.0      0.6   1   0   1  0.0000
  23   3   2      0.7      0.6   1   0   1  0.0000
  24   3   2      0.1      0.6   1   0   1  0.0000
  25   3   2      4.2      0.8   1   0   1  0.0000
  26   3   2      2.1      0.7   1   0   1  0.0000
  27   3   2      9.1      1.1   1   0   1  0.0000
  28   3   2      3.2      0.9   1   0   1  0.0000
  29   3   2      5.1      1.0   1   0   1  0.0000
  30   3   2      1.6      0.7   1   0   1  0.0000
  31   3   2      2.0      0.7   1   0   1  0.0000
  32   3   2      0.0      0.8   1   0   1  0.0000
  33   3   2      0.2      0.8   1   0   1  0.0000
  34   3   2      1.1      0.9   1   0   1  0.0000
  35   3   2      1.7      0.9   1   0   1  0.0000
  36   3   2      3.6      1.0   1   0   1  0.0000
  37   3   2      3.1      1.0   1   0   1  0.0000
  38   3   2      5.3      1.1   1   0   1  0.0000
  39   3   2     11.0      1.3   1   0   1  0.0000
  40   3   2      8.0      1.2   1   0   1  0.0000
  41   3   2      0.3      0.8   1   0   1  0.0000
  42   3   2     -1.0      0.8   1   0   1  0.0000
  43   3   2      0.7      0.9   1   0   1  0.0000
  44   3   2      0.9      0.9   1   0   1  0.0000
  45   3   2      0.2      0.9   1   0   1  0.0000
  46   3   2      1.0      0.9   1   0   1  0.0000
  47   3   2     -0.7      1.2   1   0   1  0.0000
  48   3   2      1.5      1.3   1   0   1  0.0000
  49   3   2     -0.3      1.4   1   0   1  0.0000
 -52   4   2      1.3      2.1   1   0   1  0.0000
 -51   4   2      0.2      2.0   1   0   1  0.0000
 -50   4   2      1.6      1.8   1   0   1  0.0000
 -49   4   2      0.4      1.6   1   0   1  0.0000
 -48   4   2     -1.4      1.3   1   0   1  0.0000
 -47   4   2      2.3      1.6   1   0   1  0.0000
 -46   4   2      2.9      2.1   1   0   1  0.0000
 -45   4   2      2.5      2.0   1   0   1  0.0000
 -44   4   2      1.1      1.7   1   0   1  0.0000
 -43   4   2      7.2      2.6   1   0   1  0.0000
 -41   4   2      1.2      1.4   1   0   1  0.0000
 -40   4   2     -0.6      1.3   1   0   1  0.0000
 -39   4   2     -1.3      1.2   1   0   1  0.0000
 -38   4   2      1.7      1.3   1   0   1  0.0000
 -37   4   2      3.1      1.4   1   0   1  0.0000
 -36   4   2      1.5      1.4   1   0   1  0.0000
 -35   4   2      1.3      1.5   1   0   1  0.0000
 -34   4   2      0.7      1.4   1   0   1  0.0000
 -33   4   2      3.5      1.4   1   0   1  0.0000
 -32   4   2      1.9      1.3   1   0   1  0.0000
 -31   4   2      1.6      1.4   1   0   1  0.0000
 -30   4   2      0.9      1.2   1   0   1  0.0000
 -29   4   2     -0.6      1.2   1   0   1  0.0000
 -28   4   2      1.6      1.1   1   0   1  0.0000
 -27   4   2      0.9      1.1   1   0   1  0.0000
 -26   4   2      6.2      1.2   1   0   1  0.0000
 -25   4   2      7.8      1.2   1   0   1  0.0000
 -24   4   2     11.4      1.8   1   0   1  0.0000
 -23   4   2      0.2      1.1   1   0   1  0.0000
 -21   4   2      5.6      1.1   1   0   1  0.0000
 -20   4   2     15.9      1.9   1   0   1  0.0000
 -19   4   2      2.6      1.0   1   0   1  0.0000
 -18   4   2      7.9      1.1   1   0   1  0.0000
 -17   4   2     -0.7      0.8   1   0   1  0.0000
 -16   4   2      3.4      0.7   1   0   1  0.0000
 -15   4   2      0.4      0.6   1   0   1  0.0000
 -14   4   2      2.9      0.6   1   0   1  0.0000
 -13   4   2      1.8      0.6   1   0   1  0.0000
 -12   4   2      4.7      0.8   1   0   1  0.0000
 -11   4   2      3.3      0.7   1   0   1  0.0000
 -10   4   2      8.3      0.8   1   0   1  0.0000
  -9   4   2     13.1      1.0   1   0   1  0.0000
  -8   4   2     20.6      1.3   1   0   1  0.0000
  -7   4   2     44.1      2.3   1   0   1  0.0000
  -6   4   2     30.4      1.6   1   0   1  0.0000
  -5   4   2     53.3      2.6   1   0   1  0.0000
  -4   4   2      0.3      0.4   1   0   1  0.0000
  -3   4   2      1.5      0.4   1   0   1  0.0000
   0   4   2    279.1     12.3   1   0   1  0.0000
   1   4   2    216.2      9.5   1   0   1  0.0000
   2   4   2     54.5      2.6   1   0   1  0.0000
   3   4   2    195.9      8.7   1   0   1  0.0000
   4   4   2     62.2      2.9   1   0   1  0.0000
   5   4   2     66.2      3.1   1   0   1  0.0000
   6   4   2      5.8      0.6   1   0   1  0.0000
   7   4   2      0.4      0.4   1   0   1  0.0000
   8   4   2     11.1      0.8   1   0   1  0.0000
   9   4   2     20.2      1.2   1   0   1  0.0000
  10   4   2     52.2      2.6   1   0   1  0.0000
  11   4   2     49.5      2.5   1   0   1  0.0000
  12   4   2     62.8      3.1   1   0   1  0.0000
  13   4   2     35.2      1.9   1   0   1  0.0000
  14   4   2     33.0      1.8   1   0   1  0.0000
  15   4   2      6.8      0.7   1   0   1  0.0000
  16   4   2      9.5      0.9   1   0   1  0.0000
  17   4   2      1.0      0.5   1   0   1  0.0000
  18   4   2     10.8      0.9   1   0   1  0.0000
  19   4   2     52.2      3.9   1   0   1  0.0000
  20   4   2     61.5      4.4   1   0   1  0.0000
  21   4   2     36.4      2.0   1   0   1  0.0000
  22   4   2      0.7      0.6   1   0   1  0.0000
  23   4   2      0.4      0.5   1   0   1  0.0000
  24   4   2      3.6      0.7   1   0   1  0.0000
  25   4   2      4.2      0.7   1   0   1  0.0000
  26   4   2      6.1      0.8   1   0   1  0.0000
  27   4   2      4.8      0.9   1   0   1  0.0000
  28   4   2      3.6      0.8   1   0   1  0.0000
  29   4   2      4.3      1.0   1   0   1  0.0000
  30   4   2      0.9      0.7   1   0   1  0.0000
  31   4   2      1.4      0.7   1   0   1  0.0000
  32   4   2     -0.7      0.6   1   0   1  0.0000
  33   4   2      0.4      0.7   1   0   1  0.0000
  34   4   2      5.5      1.0   1   0   1  0.0000
  35   4   2      2.0      0.8   1   0   1  0.0000
  36   4   2      8.6      1.2   1   0   1  0.0000
  37   4   2      2.0      0.8   1   0   1  0.0000
  38   4   2      1.9      1.0   1   0   1  0.0000
  39   4   2      1.8      1.1   1   0   1  0.0000
  40   4   2      0.8      1.0   1   0   1  0.0000
  42   4   2     -0.4      1.0   1   0   1  0.0000
  43   4   2     -0.1      1.0   1   0   1  0.0000
  44   4   2      1.5      1.2   1   0   1  0.0000
  45   4   2     -1.1      1.3   1   0   1  0.0000
  46   4   2      1.3      1.1   1   0   1  0.0000
  47   4   2      2.3      1.3   1   0   1  0.0000
  48   4   2      0.9      1.3   1   0   1  0.0000
  49   4   2     -1.5      1.5   1   0   1  0.0000
 -50   5   2     -1.4      1.4   1   0   1  0.0000
 -49   5   2     -2.5      1.5   1   0   1  0.0000
 -48   5   2     -1.1      1.3   1   0   1  0.0000
 -47   5   2     -0.3      1.2   1   0   1  0.0000
 -46   5   2     -0.9      1.1   1   0   1  0.0000
 -45   5   2      1.9      1.2   1   0   1  0.0000
 -44   5   2      0.6      1.1   1   0   1  0.0000
 -43   5   2     -0.5      1.0   1   0   1  0.0000
 -41   5   2      1.4      1.1   1   0   1  0.0000
 -40   5   2      1.1      1.0   1   0   1  0.0000
 -39   5   2      0.5      1.0   1   0   1  0.0000
 -38   5   2      2.0      1.1   1   0   1  0.0000
 -37   5   2      1.0      1.0   1   0   1  0.0000
 -36   5   2      0.8      0.9   1   0   1  0.0000
 -35   5   2      1.1      0.9   1   0   1  0.0000
 -34   5   2      0.6      0.9   1   0   1  0.0000
 -33   5   2     -0.1      0.9   1   0   1  0.0000
 -32   5   2      2.0      1.0   1   0   1  0.0000
 -31   5   2      1.2      1.1   1   0   1  0.0000
 -30   5   2      3.5      1.2   1   0   1  0.0000
 -29   5   2      7.8      1.3   1   0   1  0.0000
 -28   5   2      8.4      1.3   1   0   1  0.0000
 -27   5   2      9.4      1.9   1   0   1  0.0000
 -26   5   2      4.8      1.5   1   0   1  0.0000
 -25   5   2      4.0      1.3   1   0   1  0.0000
 -24   5   2      3.1      1.4   1   0   1  0.0000
 -23   5   2      0.2      1.2   1   0   1  0.0000
 -22   5   2     -0.9      1.2   1   0   1  0.0000
 -20   5   2      2.0      1.2   1   0   1  0.0000
 -19   5   2      4.5      1.5   1   0   1  0.0000
 -18   5   2      6.6      1.5   1   0   1  0.0000
 -17   5   2      9.9      1.4   1   0   1  0.0000
 -16   5   2      6.2      1.2   1   0   1  0.0000
 -15   5   2      3.1      1.0   1   0   1  0.0000
 -14   5   2      1.2      1.0   1   0   1  0.0000
 -13   5   2     -0.9      0.9   1   0   1  0.0000
 -12   5   2      0.8      0.9   1   0   1  0.0000
 -11   5   2      0.0      0.9   1   0   1  0.0000
 -10   5   2      0.6      0.8   1   0   1  0.0000
  -9   5   2      2.2      1.2   1   0   1  0.0000
  -8   5   2      4.5      1.3   1   0   1  0.0000
  -7   5   2      3.2      1.0   1   0   1  0.0000
  -6   5   2      9.4      1.4   1   0   1  0.0000
  -5   5   2      9.0      1.4   1   0   1  0.0000
  -4   5   2     10.9      1.5   1   0   1  0.0000
  -3   5   2      6.0      1.0   1   0   1  0.0000
  -2   5   2      8.9      1.2   1   0   1  0.0000
  -1   5   2      5.0      0.9   1   0   1  0.0000
   0   5   2      7.4      1.1   1   0   1  0.0000
   1   5   2      0.2      0.6   1   0   1  0.0000
   2   5   2      0.6      0.6   1   0   1  0.0000
   3   5   2      0.8      0.6   1   0   1  0.0000
   4   5   2      5.0      0.8   1   0   1  0.0000
   5   5   2     17.7      1.6   1   0   1  0.0000
   6   5   2     22.0      1.8   1   0   1  0.0000
   7   5   2     30.7      2.4   1   0   1  0.0000
   8   5   2     29.0      1.8   1   0   1  0.0000
   9   5   2     29.6      1.6   1   0   1  0.0000
  10   5   2     19.5      1.2   1   0   1  0.0000
  11   5   2     13.6      1.0   1   0   1  0.0000
  12   5   2      5.1      0.7   1   0   1  0.0000
  13   5   2      1.6      0.6   1   0   1  0.0000
  14   5   2     -0.3      0.6   1   0   1  0.0000
  15   5   2      1.1      0.7   1   0   1  0.0000
  16   5   2      1.0      0.8   1   0   1  0.0000
  17   5   2      0.7      0.8   1   0   1  0.0000
  18   5   2      1.3      0.7   1   0   1  0.0000
  19   5   2      0.5      0.7   1   0   1  0.0000
  20   5   2      1.6      0.8   1   0   1  0.0000
  21   5   2     -1.4      0.8   1   0   1  0.0000
  22   5   2      0.3      0.7   1   0   1  0.0000
  23   5   2      0.5      0.8   1   0   1  0.0000
  24   5   2     -0.7      0.8   1   0   1  0.0000
  25   5   2      1.3      0.9   1   0   1  0.0000
  26   5   2      0.5      0.9   1   0   1  0.0000
  27   5   2     -1.1      0.9   1   0   1  0.0000
  28   5   2     -0.2      1.0   1   0   1  0.0000
  29   5   2     -0.3      1.0   1   0   1  0.0000
  30   5   2     -0.6      0.9   1   0   1  0.0000
  31   5   2      0.3      0.9   1   0   1  0.0000
  32   5   2      0.0      0.9   1   0   1  0.0000
  33   5   2      0.0      1.1   1   0   1  0.0000
  34   5   2      0.2      1.0   1   0   1  0.0000
  35   5   2      0.9      0.9   1   0   1  0.0000
  36   5   2      0.1      0.8   1   0   1  0.0000
  37   5   2      0.7      0.8   1   0   1  0.0000
  38   5   2      1.4      0.8   1   0   1  0.0000
  39   5   2      1.2      0.8   1   0   1  0.0000
  40   5   2      1.5      0.8   1   0   1  0.0000
  41   5   2      7.4      1.7   1   0   1  0.0000
  42   5   2     -0.7      0.9   1   0   1  0.0000
  43   5   2      1.0      0.9   1   0   1  0.0000
  44   5   2      0.0      0.9   1   0   1  0.0000
  45   5   2      1.0      1.0   1   0   1  0.0000
  46   5   2      0.7      0.9   1   0   1  0.0000
 -45   6   2      0.8      1.5   1   0   1  0.0000
 -43   6   2     -0.3      0.9   1   0   1  0.0000
 -42   6   2      1.3      1.0   1   0   1  0.0000
 -41   6   2      1.9      1.0   1   0   1  0.0000
 -40   6   2      1.0      1.3   1   0   1  0.0000
 -39   6   2     -0.6      1.2   1   0   1  0.0000
 -38   6   2     -0.2      0.9   1   0   1  0.0000
 -37   6   2      0.3      0.9   1   0   1  0.0000
 -36   6   2      0.3      1.2   1   0   1  0.0000
 -35   6   2      0.0      1.0   1   0   1  0.0000
 -34   6   2      0.2      1.0   1   0   1  0.0000
 -33   6   2      0.2      0.7   1   0   1  0.0000
 -32   6   2     -0.2      0.7   1   0   1  0.0000
 -31   6   2     -0.6      0.7   1   0   1  0.0000
 -30   6   2      0.2      0.7   1   0   1  0.0000
 -29   6   2      0.7      0.7   1   0   1  0.0000
 -28   6   2      0.0      0.7   1   0   1  0.0000
 -27   6   2     -0.2      0.7   1   0   1  0.0000
 -26   6   2     -0.7      0.6   1   0   1  0.0000
 -25   6   2      1.0      0.6   1   0   1  0.0000
 -24   6   2      1.0      0.6   1   0   1  0.0000
 -23   6   2     10.6      1.6   1   0   1  0.0000
 -22   6   2      0.1      0.5   1   0   1  0.0000
 -21   6   2     40.0      3.2   1   0   1  0.0000
 -20   6   2     -0.1      0.4   1   0   1  0.0000
 -19   6   2      0.2      0.5   1   0   1  0.0000
 -18   6   2      1.1      0.4   1   0   1  0.0000
 -17   6   2      0.2      0.3   1   0   1  0.0000
 -16   6   2     -0.1      0.6   1   0   1  0.0000
 -15   6   2      0.9      0.7   1   0   1  0.0000
 -14   6   2      2.2      0.7   1   0   1  0.0000
 -13   6   2      0.5      1.0   1   0   1  0.0000
 -12   6   2      1.6      0.9   1   0   1  0.0000
 -11   6   2      0.8      0.9   1   0   1  0.0000
 -10   6   2      0.8      0.8   1   0   1  0.0000
  -9   6   2     -1.5      0.8   1   0   1  0.0000
  -8   6   2      0.5      0.7   1   0   1  0.0000
  -7   6   2      0.2      0.7   1   0   1  0.0000
  -6   6   2      2.1      1.1   1   0   1  0.0000
  -5   6   2      7.3      1.3   1   0   1  0.0000
  -4   6   2     22.0      2.1   1   0   1  0.0000
  -3   6   2     17.6      1.7   1   0   1  0.0000
  -2   6   2      3.8      0.9   1   0   1  0.0000
  -1   6   2      0.9      0.7   1   0   1  0.0000
   0   6   2      2.9      0.7   1   0   1  0.0000
   1   6   2     -0.4      0.5   1   0   1  0.0000
   2   6   2      0.4      0.6   1   0   1  0.0000
   3   6   2      2.5      0.7   1   0   1  0.0000
   4   6   2      3.1      0.7   1   0   1  0.0000
   5   6   2      3.9      0.8   1   0   1  0.0000
   6   6   2      0.3      0.6   1   0   1  0.0000
   7   6   2      0.9      0.6   1   0   1  0.0000
   8   6   2      0.0      0.6   1   0   1  0.0000
   9   6   2      0.6      0.6   1   0   1  0.0000
  10   6   2      3.9      0.8   1   0   1  0.0000
  11   6   2      1.6      0.7   1   0   1  0.0000
  12   6   2      5.6      0.9   1   0   1  0.0000
  13   6   2      3.1      0.5   1   0   1  0.0000
  14   6   2      4.1      0.6   1   0   1  0.0000
  15   6   2      1.4      0.5   1   0   1  0.0000
  16   6   2      1.9      0.5   1   0   1  0.0000
  17   6   2     -0.5      0.6   1   0   1  0.0000
  18   6   2      0.6      0.6   1   0   1  0.0000
  19   6   2     13.1      1.2   1   0   1  0.0000
  21   6   2      3.0      0.6   1   0   1  0.0000
  22   6   2      1.2      0.6   1   0   1  0.0000
  23   6   2      0.7      0.6   1   0   1  0.0000
  24   6   2      0.6      0.6   1   0   1  0.0000
  25   6   2     -0.6      0.8   1   0   1  0.0000
  26   6   2      0.4      0.7   1   0   1  0.0000
  27   6   2      1.0      0.7   1   0   1  0.0000
  28   6   2      0.4      0.7   1   0   1  0.0000
  29   6   2      0.4      0.6   1   0   1  0.0000
  30   6   2      0.9      0.7   1   0   1  0.0000
  31   6   2      0.2      0.7   1   0   1  0.0000
  32   6   2      0.7      0.6   1   0   1  0.0000
  33   6   2      0.1      0.6   1   0   1  0.0000
  34   6   2      0.8      0.8   1   0   1  0.0000
  35   6   2     -0.4      0.8   1   0   1  0.0000
  36   6   2      0.7      0.7   1   0   1  0.0000
  37   6   2      0.0      0.8   1   0   1  0.0000
  38   6   2     -1.1      0.8   1   0   1  0.0000
  39   6   2     -0.4      0.7   1   0   1  0.0000
  40   6   2      0.7      0.9   1   0   1  0.0000
  41   6   2      0.3      0.8   1   0   1  0.0000
  42   6   2     -0.3      1.0   1   0   1  0.0000
  43   6   2     -1.1      1.3   1   0   1  0.0000
 -37   7   2     -0.9      0.8   1   0   1  0.0000
 -36   7   2      0.2      0.6   1   0   1  0.0000
 -35   7   2      0.4      0.8   1   0   1  0.0000
 -34   7   2      0.2      0.7   1   0   1  0.0000
 -33   7   2     -1.5      0.5   1   0   1  0.0000
 -32   7   2      0.3      0.6   1   0   1  0.0000
 -31   7   2      0.1      0.6   1   0   1  0.0000
 -30   7   2     -0.5      0.5   1   0   1  0.0000
 -29   7   2     -0.1      0.5   1   0   1  0.0000
 -28   7   2     -0.8      0.4   1   0   1  0.0000
 -27   7   2     -0.3      0.4   1   0   1  0.0000
 -26   7   2      0.4      0.4   1   0   1  0.0000
 -25   7   2      0.3      0.4   1   0   1  0.0000
 -24   7   2      0.3      0.4   1   0   1  0.0000
 -23   7   2      0.7      0.4   1   0   1  0.0000
 -22   7   2      0.0      0.4   1   0   1  0.0000
 -21   7   2      0.6      0.5   1   0   1  0.0000
 -20   7   2     -0.7      0.5   1   0   1  0.0000
 -19   7   2     -0.2      0.7   1   0   1  0.0000
 -18   7   2     -0.2      0.6   1   0   1  0.0000
 -17   7   2      0.5      0.7   1   0   1  0.0000
 -16   7   2      0.6      0.7   1   0   1  0.0000
 -15   7   2      1.2      0.6   1   0   1  0.0000
 -14   7   2      0.0      0.6   1   0   1  0.0000
 -13   7   2     -0.8      0.5   1   0   1  0.0000
 -12   7   2      0.2      0.5   1   0   1  0.0000
 -11   7   2     -1.0      0.4   1   0   1  0.0000
 -10   7   2      0.7      0.6   1   0   1  0.0000
  -9   7   2      0.5      0.5   1   0   1  0.0000
  -8   7   2      0.7      0.7   1   0   1  0.0000
  -7   7   2     -0.5      0.6   1   0   1  0.0000
  -6   7   2      0.2      0.5   1   0   1  0.0000
  -5   7   2      0.4      0.6   1   0   1  0.0000
  -4   7   2      0.6      0.8   1   0   1  0.0000
  -3   7   2      0.2      0.5   1   0   1  0.0000
  -2   7   2     -0.1      0.7   1   0   1  0.0000
  -1   7   2      1.1      0.7   1   0   1  0.0000
   0   7   2      0.6      0.7   1   0   1  0.0000
   1   7   2      0.5      0.7   1   0   1  0.0000
   2   7   2      0.4      0.7   1   0   1  0.0000
   3   7   2      0.2      0.7   1   0   1  0.0000
   4   7   2     -0.2      0.6   1   0   1  0.0000
   5   7   2     -0.1      0.5   1   0   1  0.0000
   6   7   2     -0.1      0.6   1   0   1  0.0000
   7   7   2      0.0      0.6   1   0   1  0.0000
   8   7   2     -0.1      0.6   1   0   1  0.0000
   9   7   2     -0.3      0.6   1   0   1  0.0000
  10   7   2     -0.4      0.6   1   0   1  0.0000
  11   7   2     -0.5      0.6   1   0   1  0.0000
  12   7   2      0.2      0.6   1   0   1  0.0000
  13   7   2     -1.0      0.5   1   0   1  0.0000
  14   7   2     -0.1      0.6   1   0   1  0.0000
  15   7   2      1.1      0.6   1   0   1  0.0000
  16   7   2     -0.4      0.6   1   0   1  0.0000
  17   7   2      0.6      0.6   1   0   1  0.0000
  18   7   2      0.6      1.0   1   0   1  0.0000
  19   7   2      0.6      0.4   1   0   1  0.0000
  20   7   2     -0.3      0.4   1   0   1  0.0000
  21   7   2      0.4      0.4   1   0   1  0.0000
  22   7   2      0.5      0.4   1   0   1  0.0000
  23   7   2     -0.4      0.5   1   0   1  0.0000
  24   7   2      0.0      0.5   1   0   1  0.0000
  25   7   2      0.3      0.5   1   0   1  0.0000
  26   7   2      1.2      0.6   1   0   1  0.0000
  27   7   2      1.1      0.6   1   0   1  0.0000
  28   7   2      0.7      0.6   1   0   1  0.0000
  29   7   2      0.8      0.6   1   0   1  0.0000
  30   7   2     -0.4      0.6   1   0   1  0.0000
  31   7   2     -0.5      0.6   1   0   1  0.0000
  32   7   2     -0.8      0.6   1   0   1  0.0000
  33   7   2     -0.6      0.9   1   0   1  0.0000
  34   7   2      0.0      1.0   1   0   1  0.0000
  35   7   2     -0.6      0.9   1   0   1  0.0000
  36   7   2      0.4      1.2   1   0   1  0.0000
 -16   8   2      0.3      0.4   1   0   1  0.0000
 -15   8   2      0.2      0.4   1   0   1  0.0000
 -14   8   2     -0.1      0.4   1   0   1  0.0000
 -13   8   2      0.2      0.5   1   0   1  0.0000
 -12   8   2      0.4      0.4   1   0   1  0.0000
 -11   8   2      0.0      0.4   1   0   1  0.0000
 -10   8   2     -0.1      0.3   1   0   1  0.0000
  -9   8   2     -0.2      0.4   1   0   1  0.0000
  -8   8   2      0.0      0.4   1   0   1  0.0000
  -7   8   2      0.2      0.3   1   0   1  0.0000
  -6   8   2      0.0      0.4   1   0   1  0.0000
  -4   8   2     -0.5      0.3   1   0   1  0.0000
  -3   8   2      0.1      0.3   1   0   1  0.0000
  -2   8   2      4.3      0.5   1   0   1  0.0000
  -1   8   2     -0.8      0.4   1   0   1  0.0000
   0   8   2      3.2      0.5   1   0   1  0.0000
   1   8   2      6.9      0.6   1   0   1  0.0000
   3   8   2      1.6      0.5   1   0   1  0.0000
   4   8   2      0.6      0.8   1   0   1  0.0000
   5   8   2     -0.3      0.5   1   0   1  0.0000
   6   8   2      0.0      0.5   1   0   1  0.0000
   7   8   2      0.2      0.6   1   0   1  0.0000
   8   8   2     -0.6      0.6   1   0   1  0.0000
   9   8   2     -0.3      0.5   1   0   1  0.0000
  10   8   2     -0.3      0.5   1   0   1  0.0000
  11   8   2      0.1      0.5   1   0   1  0.0000
  12   8   2      0.1      0.5   1   0   1  0.0000
  13   8   2     -0.5      0.5   1   0   1  0.0000
  14   8   2     -0.5      0.8   1   0   1  0.0000
  15   8   2      0.3      0.9   1   0   1  0.0000
  16   8   2      0.4      1.0   1   0   1  0.0000
  17   8   2     -0.7      0.8   1   0   1  0.0000
  18   8   2      0.5      0.8   1   0   1  0.0000
  19   8   2      1.1      0.8   1   0   1  0.0000
  20   8   2     -0.4      0.7   1   0   1  0.0000
  21   8   2      1.3      1.0   1   0   1  0.0000
  22   8   2      0.1      0.8   1   0   1  0.0000
 -52   1   3      2.1      2.3   1   0   1  0.0000
 -51   1   3      0.9      1.6   1   0   1  0.0000
 -50   1   3     -0.5      1.5   1   0   1  0.0000
 -49   1   3     -0.4      1.5   1   0   1  0.0000
 -48   1   3      0.9      1.6   1   0   1  0.0000
 -47   1   3      2.4      1.6   1   0   1  0.0000
 -46   1   3      0.7      1.4   1   0   1  0.0000
 -45   1   3      1.4      1.4   1   0   1  0.0000
 -44   1   3     -0.8      1.4   1   0   1  0.0000
 -43   1   3      4.2      1.6   1   0   1  0.0000
 -42   1   3      0.3      1.6   1   0   1  0.0000
 -41   1   3     -2.5      1.5   1   0   1  0.0000
 -40   1   3      0.9      1.5   1   0   1  0.0000
 -39   1   3      0.2      1.5   1   0   1  0.0000
 -38   1   3      2.0      1.5   1   0   1  0.0000
 -37   1   3      3.5      1.5   1   0   1  0.0000
 -36   1   3     -1.6      1.3   1   0   1  0.0000
 -35   1   3      0.1      1.4   1   0   1  0.0000
 -34   1   3      0.4      1.2   1   0   1  0.0000
 -33   1   3      0.8      1.3   1   0   1  0.0000
 -32   1   3      0.7      1.5   1   0   1  0.0000
 -31   1   3      0.5      1.5   1   0   1  0.0000
 -30   1   3      1.4      1.8   1   0   1  0.0000
 -29   1   3      0.4      1.4   1   0   1  0.0000
 -28   1   3      6.3      1.3   1   0   1  0.0000
 -27   1   3      2.9      1.1   1   0   1  0.0000
 -26   1   3     17.9      1.6   1   0   1  0.0000
 -25   1   3     13.8      1.3   1   0   1  0.0000
 -24   1   3     41.9      2.8   1   0   1  0.0000
 -23   1   3     11.0      1.6   1   0   1  0.0000
 -22   1   3      0.7      0.8   1   0   1  0.0000
 -21   1   3     26.1      1.8   1   0   1  0.0000
 -20   1   3     19.8      1.5   1   0   1  0.0000
 -19   1   3      7.5      1.0   1   0   1  0.0000
 -18   1   3      0.9      0.7   1   0   1  0.0000
 -17   1   3      1.7      0.8   1   0   1  0.0000
 -16   1   3      3.6      0.9   1   0   1  0.0000
 -15   1   3      6.2      1.0   1   0   1  0.0000
 -14   1   3      9.3      1.1   1   0   1  0.0000
 -13   1   3      4.7      0.9   1   0   1  0.0000
 -12   1   3      4.4      0.8   1   0   1  0.0000
 -11   1   3      0.3      0.7   1   0   1  0.0000
 -10   1   3      0.6      0.6   1   0   1  0.0000
  -9   1   3     13.4      1.1   1   0   1  0.0000
  -8   1   3      6.8      0.8   1   0   1  0.0000
  -7   1   3     32.6      1.9   1   0   1  0.0000
  -6   1   3     10.0      0.9   1   0   1  0.0000
  -5   1   3     31.3      1.8   1   0   1  0.0000
  -4   1   3      5.3      0.8   1   0   1  0.0000
  -3   1   3     22.0      1.4   1   0   1  0.0000
  -2   1   3      0.5      0.5   1   0   1  0.0000
  -1   1   3      7.5      0.8   1   0   1  0.0000
   0   1   3      1.5      0.6   1   0   1  0.0000
   1   1   3      1.4      0.6   1   0   1  0.0000
   2   1   3      1.8      0.6   1   0   1  0.0000
   3   1   3     -0.2      0.5   1   0   1  0.0000
   4   1   3      5.7      0.7   1   0   1  0.0000
   5   1   3      0.5      0.5   1   0   1  0.0000
   6   1   3     11.8      1.0   1   0   1  0.0000
   7   1   3      8.9      0.9   1   0   1  0.0000
   8   1   3     32.6      1.9   1   0   1  0.0000
   9   1   3     36.0      2.1   1   0   1  0.0000
  10   1   3     72.2      3.6   1   0   1  0.0000
  11   1   3     67.8      3.4   1   0   1  0.0000
  12   1   3     81.8      4.1   1   0   1  0.0000
  13   1   3     81.3      4.1   1   0   1  0.0000
  14   1   3     61.3      3.2   1   0   1  0.0000
  15   1   3     46.1      2.6   1   0   1  0.0000
  16   1   3     25.8      1.7   1   0   1  0.0000
  17   1   3      9.3      1.0   1   0   1  0.0000
  18   1   3      5.1      0.9   1   0   1  0.0000
  19   1   3     34.7      2.2   1   0   1  0.0000
  20   1   3     30.5      2.0   1   0   1  0.0000
  21   1   3     -0.9      0.6   1   0   1  0.0000
  22   1   3     17.6      1.5   1   0   1  0.0000
  23   1   3      2.8      0.8   1   0   1  0.0000
  24   1   3     11.4      1.2   1   0   1  0.0000
  25   1   3      2.3      0.8   1   0   1  0.0000
  26   1   3      5.1      1.0   1   0   1  0.0000
  27   1   3      0.1      0.8   1   0   1  0.0000
  28   1   3      3.0      0.8   1   0   1  0.0000
  29   1   3      0.6      0.7   1   0   1  0.0000
  30   1   3      2.1      0.7   1   0   1  0.0000
  31   1   3      0.2      0.7   1   0   1  0.0000
  32   1   3      1.0      0.7   1   0   1  0.0000
  33   1   3      1.5      0.8   1   0   1  0.0000
  34   1   3     -0.1      0.8   1   0   1  0.0000
  35   1   3      0.8      0.8   1   0   1  0.0000
  36   1   3      0.5      0.8   1   0   1  0.0000
  37   1   3      2.9      0.9   1   0   1  0.0000
  38   1   3      0.9      0.9   1   0   1  0.0000
  39   1   3      1.1      0.9   1   0   1  0.0000
  40   1   3     -0.1      0.8   1   0   1  0.0000
  41   1   3      9.5      1.4   1   0   1  0.0000
  42   1   3      1.4      0.9   1   0   1  0.0000
  43   1   3      0.5      0.9   1   0   1  0.0000
  44   1   3      0.0      0.9   1   0   1  0.0000
  45   1   3      0.5      1.0   1   0   1  0.0000
  46   1   3      0.6      1.0   1   0   1  0.0000
  47   1   3      2.2      1.1   1   0   1  0.0000
  48   1   3      0.0      1.2   1   0   1  0.0000
  49   1   3      0.8      1.9   1   0   1  0.0000
 -52   2   3      0.3      2.2   1   0   1  0.0000
 -51   2   3     -2.3      1.9   1   0   1  0.0000
 -50   2   3     -0.6      1.6   1   0   1  0.0000
 -49   2   3      0.7      1.6   1   0   1  0.0000
 -48   2   3     -0.4      1.5   1   0   1  0.0000
 -47   2   3      0.0      1.4   1   0   1  0.0000
 -46   2   3     -1.5      1.4   1   0   1  0.0000
 -45   2   3      1.9      1.6   1   0   1  0.0000
 -42   2   3     17.2      3.2   1   0   1  0.0000
 -41   2   3      0.8      2.3   1   0   1  0.0000
 -40   2   3     -1.1      1.9   1   0   1  0.0000
 -39   2   3     -1.5      1.8   1   0   1  0.0000
 -38   2   3     -1.0      1.4   1   0   1  0.0000
 -37   2   3     -1.2      1.2   1   0   1  0.0000
 -36   2   3     -0.5      1.3   1   0   1  0.0000
 -35   2   3     -0.2      1.3   1   0   1  0.0000
 -34   2   3     -0.7      1.3   1   0   1  0.0000
 -33   2   3      1.3      1.3   1   0   1  0.0000
 -32   2   3     -0.3      1.4   1   0   1  0.0000
 -31   2   3     -2.3      1.4   1   0   1  0.0000
 -30   2   3      0.3      1.4   1   0   1  0.0000
 -29   2   3      3.0      1.6   1   0   1  0.0000
 -28   2   3     -0.1      1.2   1   0   1  0.0000
 -27   2   3      3.4      1.4   1   0   1  0.0000
 -26   2   3      0.1      1.5   1   0   1  0.0000
 -25   2   3     -0.6      1.0   1   0   1  0.0000
 -24   2   3     31.0      1.9   1   0   1  0.0000
 -23   2   3      4.7      1.8   1   0   1  0.0000
 -21   2   3     24.8      2.2   1   0   1  0.0000
 -20   2   3     31.2      1.8   1   0   1  0.0000
 -19   2   3     32.9      2.1   1   0   1  0.0000
 -18   2   3     45.0      2.4   1   0   1  0.0000
 -17   2   3     18.6      1.4   1   0   1  0.0000
 -16   2   3     18.5      1.3   1   0   1  0.0000
 -15   2   3      0.7      0.7   1   0   1  0.0000
 -14   2   3      1.7      0.9   1   0   1  0.0000
 -13   2   3      3.2      1.0   1   0   1  0.0000
 -12   2   3      1.6      0.9   1   0   1  0.0000
 -11   2   3      5.1      0.9   1   0   1  0.0000
 -10   2   3      0.2      0.6   1   0   1  0.0000
  -9   2   3      0.0      0.7   1   0   1  0.0000
  -8   2   3     15.8      1.4   1   0   1  0.0000
  -7   2   3     24.4      1.8   1   0   1  0.0000
  -6   2   3     74.4      4.2   1   0   1  0.0000
  -5   2   3     70.7      4.1   1   0   1  0.0000
  -4   2   3     38.2      2.5   1   0   1  0.0000
  -3   2   3      5.0      0.9   1   0   1  0.0000
  -2   2   3    555.9     28.0   1   0   1  0.0000
  -1   2   3    426.3     21.6   1   0   1  0.0000
   0   2   3    270.9     13.9   1   0   1  0.0000
   1   2   3      7.4      1.0   1   0   1  0.0000
   2   2   3     44.0      2.8   1   0   1  0.0000
   3   2   3      3.0      0.7   1   0   1  0.0000
   4   2   3     27.0      1.9   1   0   1  0.0000
   5   2   3     10.5      1.1   1   0   1  0.0000
   6   2   3     38.4      2.5   1   0   1  0.0000
   7   2   3     25.7      1.9   1   0   1  0.0000
   8   2   3     46.3      2.9   1   0   1  0.0000
   9   2   3     32.3      2.3   1   0   1  0.0000
  10   2   3     37.0      2.5   1   0   1  0.0000
  11   2   3      9.8      1.1   1   0   1  0.0000
  12   2   3      5.8      0.9   1   0   1  0.0000
  13   2   3     -0.3      0.6   1   0   1  0.0000
  14   2   3      0.0      0.6   1   0   1  0.0000
  15   2   3     12.4      1.2   1   0   1  0.0000
  16   2   3      0.9      0.6   1   0   1  0.0000
  17   2   3     34.9      2.2   1   0   1  0.0000
  18   2   3     37.7      2.3   1   0   1  0.0000
  20   2   3    301.6     13.6   1   0   1  0.0000
  21   2   3     46.4      2.7   1   0   1  0.0000
  22   2   3      5.0      0.9   1   0   1  0.0000
  23   2   3     13.9      1.4   1   0   1  0.0000
  24   2   3     -0.3      0.6   1   0   1  0.0000
  25   2   3      6.1      1.0   1   0   1  0.0000
  26   2   3      1.5      0.8   1   0   1  0.0000
  27   2   3      6.0      0.9   1   0   1  0.0000
  28   2   3      0.5      0.7   1   0   1  0.0000
  29   2   3      5.4      0.9   1   0   1  0.0000
  30   2   3      2.7      0.8   1   0   1  0.0000
  31   2   3      6.1      1.0   1   0   1  0.0000
  32   2   3      5.3      1.4   1   0   1  0.0000
  33   2   3      7.1      1.1   1   0   1  0.0000
  34   2   3      8.4      1.2   1   0   1  0.0000
  35   2   3      2.4      0.9   1   0   1  0.0000
  36   2   3      7.6      1.2   1   0   1  0.0000
  37   2   3      0.2      0.8   1   0   1  0.0000
  38   2   3      1.8      1.1   1   0   1  0.0000
  40   2   3      1.4      1.1   1   0   1  0.0000
  41   2   3     14.7      2.0   1   0   1  0.0000
  42   2   3      5.7      1.4   1   0   1  0.0000
  43   2   3      1.3      1.1   1   0   1  0.0000
  44   2   3      3.4      1.2   1   0   1  0.0000
  45   2   3     -0.7      1.0   1   0   1  0.0000
  46   2   3      2.2      1.1   1   0   1  0.0000
  47   2   3     -0.4      1.0   1   0   1  0.0000
  48   2   3     -1.4      1.4   1   0   1  0.0000
  49   2   3      3.9      2.4   1   0   1  0.0000
 -51   3   3     -4.4      1.9   1   0   1  0.0000
 -50   3   3      1.9      2.1   1   0   1  0.0000
 -49   3   3      1.1      1.4   1   0   1  0.0000
 -48   3   3      0.6      1.5   1   0   1  0.0000
 -47   3   3      2.2      1.6   1   0   1  0.0000
 -46   3   3      0.3      1.4   1   0   1  0.0000
 -45   3   3      0.4      1.4   1   0   1  0.0000
 -44   3   3     -0.7      1.3   1   0   1  0.0000
 -43   3   3     -0.1      1.4   1   0   1  0.0000
 -42   3   3      2.7      1.5   1   0   1  0.0000
 -41   3   3     -1.1      1.3   1   0   1  0.0000
 -40   3   3      1.7      1.4   1   0   1  0.0000
 -39   3   3      0.4      1.4   1   0   1  0.0000
 -38   3   3      2.6      1.4   1   0   1  0.0000
 -37   3   3     -0.2      1.2   1   0   1  0.0000
 -36   3   3     -0.8      1.1   1   0   1  0.0000
 -35   3   3      1.9      1.1   1   0   1  0.0000
 -34   3   3     -0.1      1.1   1   0   1  0.0000
 -33   3   3      1.5      1.1   1   0   1  0.0000
 -32   3   3      2.4      1.2   1   0   1  0.0000
 -31   3   3      2.8      1.6   1   0   1  0.0000
 -30   3   3      1.6      1.3   1   0   1  0.0000
 -29   3   3      1.5      1.3   1   0   1  0.0000
 -28   3   3     -0.2      1.2   1   0   1  0.0000
 -27   3   3      6.7      1.4   1   0   1  0.0000
 -26   3   3     11.7      2.7   1   0   1  0.0000
 -25   3   3     15.5      2.6   1   0   1  0.0000
 -24   3   3     28.9      2.2   1   0   1  0.0000
 -23   3   3     29.1      2.5   1   0   1  0.0000
 -22   3   3      6.9      1.2   1   0   1  0.0000
 -21   3   3     12.7      1.4   1   0   1  0.0000
 -20   3   3     14.1      1.4   1   0   1  0.0000
 -19   3   3      3.4      1.0   1   0   1  0.0000
 -18   3   3      1.2      0.8   1   0   1  0.0000
 -17   3   3      0.0      0.9   1   0   1  0.0000
 -16   3   3      3.9      0.9   1   0   1  0.0000
 -15   3   3     10.8      1.2   1   0   1  0.0000
 -14   3   3     13.8      1.2   1   0   1  0.0000
 -13   3   3     18.4      1.4   1   0   1  0.0000
 -12   3   3     16.4      1.3   1   0   1  0.0000
 -11   3   3      9.6      1.3   1   0   1  0.0000
 -10   3   3      7.6      1.0   1   0   1  0.0000
  -9   3   3      4.4      0.9   1   0   1  0.0000
  -8   3   3      1.0      0.7   1   0   1  0.0000
  -7   3   3     -0.4      0.6   1   0   1  0.0000
  -6   3   3     -0.1      0.6   1   0   1  0.0000
  -5   3   3      2.0      0.6   1   0   1  0.0000
  -4   3   3      1.6      0.6   1   0   1  0.0000
  -3   3   3      5.0      0.8   1   0   1  0.0000
  -2   3   3      0.7      0.6   1   0   1  0.0000
  -1   3   3      3.7      0.7   1   0   1  0.0000
   0   3   3      1.1      0.5   1   0   1  0.0000
   1   3   3     11.7      1.1   1   0   1  0.0000
   2   3   3      8.6      0.9   1   0   1  0.0000
   3   3   3     30.3      2.0   1   0   1  0.0000
   4   3   3     24.9      1.7   1   0   1  0.0000
   5   3   3     41.5      2.5   1   0   1  0.0000
   6   3   3     26.4      1.8   1   0   1  0.0000
   7   3   3     30.9      2.1   1   0   1  0.0000
   8   3   3     10.4      1.1   1   0   1  0.0000
   9   3   3      2.9      0.7   1   0   1  0.0000
  10   3   3      0.9      0.6   1   0   1  0.0000
  11   3   3      4.6      0.8   1   0   1  0.0000
  12   3   3     19.3      1.6   1   0   1  0.0000
  13   3   3     26.8      1.8   1   0   1  0.0000
  14   3   3     46.7      2.6   1   0   1  0.0000
  15   3   3     43.1      2.5   1   0   1  0.0000
  16   3   3     37.4      2.2   1   0   1  0.0000
  17   3   3     19.3      1.5   1   0   1  0.0000
  18   3   3     16.8      1.3   1   0   1  0.0000
  19   3   3     -0.2      0.6   1   0   1  0.0000
  20   3   3      6.5      0.9   1   0   1  0.0000
  21   3   3      0.6      0.6   1   0   1  0.0000
  22   3   3      0.8      0.7   1   0   1  0.0000
  23   3   3     -0.3      0.7   1   0   1  0.0000
  24   3   3      0.2      0.6   1   0   1  0.0000
  25   3   3      0.4      0.6   1   0   1  0.0000
  26   3   3      1.1      0.7   1   0   1  0.0000
  27   3   3     -0.2      0.7   1   0   1  0.0000
  28   3   3      0.7      0.7   1   0   1  0.0000
  29   3   3      0.2      0.6   1   0   1  0.0000
  30   3   3      1.1      0.6   1   0   1  0.0000
  31   3   3      0.3      0.7   1   0   1  0.0000
  32   3   3      1.4      0.8   1   0   1  0.0000
  33   3   3      2.9      0.9   1   0   1  0.0000
  34   3   3      2.0      0.9   1   0   1  0.0000
  35   3   3      5.5      1.1   1   0   1  0.0000
  36   3   3      0.8      1.0   1   0   1  0.0000
  37   3   3      1.2      1.1   1   0   1  0.0000
  38   3   3      1.3      1.1   1   0   1  0.0000
  39   3   3      1.2      1.1   1   0   1  0.0000
  40   3   3      2.8      1.3   1   0   1  0.0000
  41   3   3      6.1      1.5   1   0   1  0.0000
  42   3   3     -0.6      0.9   1   0   1  0.0000
  43   3   3      0.6      1.0   1   0   1  0.0000
  44   3   3      0.7      1.0   1   0   1  0.0000
  45   3   3      1.5      1.0   1   0   1  0.0000
  46   3   3     -0.8      0.9   1   0   1  0.0000
  47   3   3      1.6      1.4   1   0   1  0.0000
  48   3   3      0.9      1.4   1   0   1  0.0000
 -51   4   3     -1.4      2.0   1   0   1  0.0000
 -50   4   3      1.0      1.8   1   0   1  0.0000
 -49   4   3      1.5      1.8   1   0   1  0.0000
 -48   4   3      1.2      1.4   1   0   1  0.0000
 -47   4   3      0.4      1.1   1   0   1  0.0000
 -46   4   3     -0.4      1.1   1   0   1  0.0000
 -45   4   3     -1.6      1.1   1   0   1  0.0000
 -44   4   3      2.0      1.3   1   0   1  0.0000
 -43   4   3      1.3      1.3   1   0   1  0.0000
 -42   4   3      0.1      1.5   1   0   1  0.0000
 -41   4   3     -0.6      1.4   1   0   1  0.0000
 -40   4   3      3.2      1.8   1   0   1  0.0000
 -39   4   3     -0.2      1.3   1   0   1  0.0000
 -38   4   3      2.3      1.2   1   0   1  0.0000
 -37   4   3      1.4      1.0   1   0   1  0.0000
 -36   4   3      1.2      1.1   1   0   1  0.0000
 -35   4   3      1.3      1.0   1   0   1  0.0000
 -34   4   3     -0.1      1.1   1   0   1  0.0000
 -33   4   3      0.7      1.1   1   0   1  0.0000
 -32   4   3     -0.2      1.0   1   0   1  0.0000
 -31   4   3      1.0      1.4   1   0   1  0.0000
 -30   4   3      2.1      1.4   1   0   1  0.0000
 -29   4   3     -1.1      1.2   1   0   1  0.0000
 -28   4   3     -0.8      1.3   1   0   1  0.0000
 -27   4   3      1.4      1.1   1   0   1  0.0000
 -26   4   3      1.8      1.1   1   0   1  0.0000
 -25   4   3      5.2      1.3   1   0   1  0.0000
 -24   4   3      0.2      1.0   1   0   1  0.0000
 -23   4   3     26.6      2.7   1   0   1  0.0000
 -22   4   3     -0.2      0.9   1   0   1  0.0000
 -21   4   3     16.7      1.8   1   0   1  0.0000
 -20   4   3     -0.2      0.9   1   0   1  0.0000
 -19   4   3      3.5      0.9   1   0   1  0.0000
 -18   4   3     16.6      1.4   1   0   1  0.0000
 -17   4   3     11.2      1.3   1   0   1  0.0000
 -16   4   3      7.3      1.1   1   0   1  0.0000
 -15   4   3      1.1      0.8   1   0   1  0.0000
 -14   4   3      1.3      0.8   1   0   1  0.0000
 -13   4   3      0.7      0.7   1   0   1  0.0000
 -12   4   3      0.4      0.6   1   0   1  0.0000
 -11   4   3      2.1      0.6   1   0   1  0.0000
 -10   4   3      0.2      0.5   1   0   1  0.0000
  -9   4   3      1.2      0.5   1   0   1  0.0000
  -8   4   3      0.3      0.4   1   0   1  0.0000
  -7   4   3      0.4      0.4   1   0   1  0.0000
  -6   4   3      1.5      0.6   1   0   1  0.0000
  -5   4   3     14.9      1.2   1   0   1  0.0000
  -4   4   3     28.3      1.7   1   0   1  0.0000
  -3   4   3     55.1      2.9   1   0   1  0.0000
  -2   4   3     -0.1      0.5   1   0   1  0.0000
  -1   4   3     41.5      2.2   1   0   1  0.0000
   0   4   3      0.9      0.5   1   0   1  0.0000
   1   4   3     27.0      1.6   1   0   1  0.0000
   2   4   3     18.0      1.2   1   0   1  0.0000
   3   4   3     13.0      1.0   1   0   1  0.0000
   4   4   3      5.5      0.7   1   0   1  0.0000
   5   4   3      1.7      0.5   1   0   1  0.0000
   6   4   3      2.7      0.6   1   0   1  0.0000
   7   4   3      2.2      0.5   1   0   1  0.0000
   8   4   3      4.8      0.6   1   0   1  0.0000
   9   4   3      3.2      0.6   1   0   1  0.0000
  10   4   3      9.3      0.8   1   0   1  0.0000
  11   4   3      5.7      0.7   1   0   1  0.0000
  12   4   3     13.2      1.0   1   0   1  0.0000
  13   4   3      5.9      0.8   1   0   1  0.0000
  14   4   3     15.5      1.2   1   0   1  0.0000
  15   4   3      1.0      0.6   1   0   1  0.0000
  16   4   3      4.7      0.7   1   0   1  0.0000
  17   4   3      3.7      0.7   1   0   1  0.0000
  18   4   3      0.6      0.6   1   0   1  0.0000
  19   4   3      2.4      0.7   1   0   1  0.0000
  20   4   3     79.6      4.1   1   0   1  0.0000
  21   4   3      6.4      0.9   1   0   1  0.0000
  22   4   3      0.4      0.7   1   0   1  0.0000
  23   4   3      6.3      0.9   1   0   1  0.0000
  24   4   3     13.0      1.4   1   0   1  0.0000
  25   4   3     15.3      1.6   1   0   1  0.0000
  26   4   3      9.7      1.3   1   0   1  0.0000
  27   4   3     11.1      1.4   1   0   1  0.0000
  28   4   3      8.8      1.3   1   0   1  0.0000
  29   4   3      6.8      1.2   1   0   1  0.0000
  30   4   3      6.8      1.0   1   0   1  0.0000
  31   4   3      5.1      1.0   1   0   1  0.0000
  32   4   3      0.1      0.8   1   0   1  0.0000
  33   4   3      0.9      0.8   1   0   1  0.0000
  34   4   3      1.9      0.8   1   0   1  0.0000
  35   4   3     -0.6      0.8   1   0   1  0.0000
  36   4   3      1.1      0.8   1   0   1  0.0000
  37   4   3      3.7      1.0   1   0   1  0.0000
  38   4   3      4.3      1.4   1   0   1  0.0000
  39   4   3      3.8      1.2   1   0   1  0.0000
  40   4   3      1.9      1.0   1   0   1  0.0000
  41   4   3      2.7      0.9   1   0   1  0.0000
  42   4   3      0.8      0.9   1   0   1  0.0000
  43   4   3     -0.6      0.8   1   0   1  0.0000
  44   4   3     -1.0      0.8   1   0   1  0.0000
  45   4   3      2.0      0.9   1   0   1  0.0000
  46   4   3      1.5      1.2   1   0   1  0.0000
  47   4   3     -1.1      1.1   1   0   1  0.0000
  48   4   3      2.7      2.0   1   0   1  0.0000
 -48   5   3     -0.3      1.6   1   0   1  0.0000
 -47   5   3     -0.7      1.2   1   0   1  0.0000
 -46   5   3     -0.2      1.1   1   0   1  0.0000
 -45   5   3     -0.9      1.1   1   0   1  0.0000
 -44   5   3      0.1      1.1   1   0   1  0.0000
 -43   5   3      2.8      1.2   1   0   1  0.0000
 -42   5   3      0.4      1.0   1   0   1  0.0000
 -41   5   3      0.8      1.1   1   0   1  0.0000
 -40   5   3      1.8      1.1   1   0   1  0.0000
 -39   5   3      0.7      1.0   1   0   1  0.0000
 -38   5   3      1.9      1.1   1   0   1  0.0000
 -37   5   3      1.2      1.0   1   0   1  0.0000
 -36   5   3      1.0      1.0   1   0   1  0.0000
 -35   5   3     -0.7      1.0   1   0   1  0.0000
 -34   5   3     -0.4      0.9   1   0   1  0.0000
 -33   5   3      0.5      0.9   1   0   1  0.0000
 -32   5   3      0.9      0.8   1   0   1  0.0000
 -31   5   3     -0.5      0.8   1   0   1  0.0000
 -30   5   3     -0.7      0.7   1   0   1  0.0000
 -29   5   3     -0.9      0.7   1   0   1  0.0000
 -28   5   3      0.0      1.2   1   0   1  0.0000
 -27   5   3      2.9      1.7   1   0   1  0.0000
 -26   5   3      0.3      1.7   1   0   1  0.0000
 -25   5   3      2.1      1.7   1   0   1  0.0000
 -24   5   3      0.0      1.8   1   0   1  0.0000
 -23   5   3      1.0      1.0   1   0   1  0.0000
 -22   5   3     -0.1      1.2   1   0   1  0.0000
 -21   5   3      0.8      1.0   1   0   1  0.0000
 -20   5   3     -0.9      0.9   1   0   1  0.0000
 -19   5   3      0.0      0.8   1   0   1  0.0000
 -18   5   3     -1.6      0.8   1   0   1  0.0000
 -17   5   3      0.6      0.8   1   0   1  0.0000
 -16   5   3      1.3      0.7   1   0   1  0.0000
 -15   5   3      3.0      0.7   1   0   1  0.0000
 -14   5   3      1.6      0.8   1   0   1  0.0000
 -13   5   3      3.4      0.8   1   0   1  0.0000
 -12   5   3      1.4      0.7   1   0   1  0.0000
 -11   5   3      0.3      0.5   1   0   1  0.0000
 -10   5   3      0.3      0.5   1   0   1  0.0000
  -9   5   3      0.4      0.5   1   0   1  0.0000
  -8   5   3     -0.1      0.6   1   0   1  0.0000
  -7   5   3     -0.2      0.5   1   0   1  0.0000
  -6   5   3      0.2      0.4   1   0   1  0.0000
  -5   5   3      1.2      0.5   1   0   1  0.0000
  -4   5   3      0.1      0.4   1   0   1  0.0000
  -3   5   3      2.9      0.4   1   0   1  0.0000
  -2   5   3      1.8      0.4   1   0   1  0.0000
  -1   5   3      3.7      0.6   1   0   1  0.0000
   0   5   3      2.4      0.5   1   0   1  0.0000
   1   5   3      4.2      0.8   1   0   1  0.0000
   2   5   3      0.6      0.4   1   0   1  0.0000
   3   5   3      0.4      0.4   1   0   1  0.0000
   4   5   3     -0.6      0.4   1   0   1  0.0000
   5   5   3      0.6      0.4   1   0   1  0.0000
   6   5   3      4.3      0.5   1   0   1  0.0000
   7   5   3      5.6      0.9   1   0   1  0.0000
   8   5   3     10.5      0.8   1   0   1  0.0000
   9   5   3     13.2      1.0   1   0   1  0.0000
  10   5   3     16.1      1.1   1   0   1  0.0000
  11   5   3     11.2      0.9   1   0   1  0.0000
  12   5   3      7.2      0.7   1   0   1  0.0000
  13   5   3      3.5      0.6   1   0   1  0.0000
  14   5   3      1.0      0.5   1   0   1  0.0000
  15   5   3     -0.4      0.5   1   0   1  0.0000
  16   5   3      0.5      0.5   1   0   1  0.0000
  17   5   3      2.2      0.6   1   0   1  0.0000
  18   5   3      3.7      0.8   1   0   1  0.0000
  19   5   3     18.0      1.5   1   0   1  0.0000
  20   5   3      5.8      1.0   1   0   1  0.0000
  21   5   3      2.4      0.7   1   0   1  0.0000
  22   5   3      6.4      1.0   1   0   1  0.0000
  23   5   3      2.3      0.8   1   0   1  0.0000
  24   5   3      3.6      0.8   1   0   1  0.0000
  25   5   3      1.2      0.7   1   0   1  0.0000
  26   5   3      1.7      0.7   1   0   1  0.0000
  27   5   3     -0.1      0.6   1   0   1  0.0000
  28   5   3      0.9      0.6   1   0   1  0.0000
  29   5   3      0.6      0.6   1   0   1  0.0000
  30   5   3      0.9      0.7   1   0   1  0.0000
  31   5   3      0.9      0.7   1   0   1  0.0000
  32   5   3      0.2      0.6   1   0   1  0.0000
  33   5   3      1.4      0.8   1   0   1  0.0000
  34   5   3     -1.4      0.8   1   0   1  0.0000
  35   5   3      1.0      0.8   1   0   1  0.0000
  36   5   3      0.2      0.7   1   0   1  0.0000
  37   5   3      0.8      0.8   1   0   1  0.0000
  38   5   3     -0.3      0.7   1   0   1  0.0000
  39   5   3      0.5      0.9   1   0   1  0.0000
  40   5   3      1.5      1.0   1   0   1  0.0000
  41   5   3     -0.9      0.9   1   0   1  0.0000
  42   5   3      0.8      1.0   1   0   1  0.0000
  43   5   3     -0.9      1.1   1   0   1  0.0000
  44   5   3     -1.1      1.2   1   0   1  0.0000
  45   5   3     -1.2      2.0   1   0   1  0.0000
 -44   6   3     -1.4      1.1   1   0   1  0.0000
 -42   6   3      3.3      2.0   1   0   1  0.0000
 -41   6   3      0.6      1.1   1   0   1  0.0000
 -40   6   3     -1.0      1.0   1   0   1  0.0000
 -39   6   3      1.0      0.8   1   0   1  0.0000
 -38   6   3      0.4      0.8   1   0   1  0.0000
 -37   6   3      0.9      0.8   1   0   1  0.0000
 -36   6   3     -0.4      0.7   1   0   1  0.0000
 -35   6   3      0.1      0.7   1   0   1  0.0000
 -34   6   3      1.0      0.7   1   0   1  0.0000
 -33   6   3      0.9      0.7   1   0   1  0.0000
 -32   6   3      1.3      0.8   1   0   1  0.0000
 -31   6   3      0.0      1.1   1   0   1  0.0000
 -30   6   3      0.1      1.1   1   0   1  0.0000
 -29   6   3      0.6      0.6   1   0   1  0.0000
 -28   6   3      0.1      0.6   1   0   1  0.0000
 -27   6   3      0.9      0.7   1   0   1  0.0000
 -26   6   3      0.1      0.6   1   0   1  0.0000
 -25   6   3      1.1      0.6   1   0   1  0.0000
 -24   6   3      0.4      0.8   1   0   1  0.0000
 -23   6   3      1.8      0.8   1   0   1  0.0000
 -21   6   3      2.3      0.9   1   0   1  0.0000
 -20   6   3     10.8      1.2   1   0   1  0.0000
 -19   6   3      3.7      0.9   1   0   1  0.0000
 -18   6   3      3.1      0.9   1   0   1  0.0000
 -17   6   3      0.7      0.7   1   0   1  0.0000
 -16   6   3     -0.3      0.7   1   0   1  0.0000
 -15   6   3      0.4      0.7   1   0   1  0.0000
 -14   6   3      1.7      0.7   1   0   1  0.0000
 -13   6   3      4.4      0.9   1   0   1  0.0000
 -12   6   3      3.4      0.7   1   0   1  0.0000
 -11   6   3      7.2      1.7   1   0   1  0.0000
 -10   6   3      8.4      1.7   1   0   1  0.0000
  -9   6   3     14.9      2.0   1   0   1  0.0000
  -8   6   3      0.8      1.0   1   0   1  0.0000
  -7   6   3      0.2      0.9   1   0   1  0.0000
  -6   6   3      0.5      0.8   1   0   1  0.0000
  -5   6   3     -0.1      0.8   1   0   1  0.0000
  -4   6   3     -0.9      0.7   1   0   1  0.0000
  -3   6   3      1.6      0.8   1   0   1  0.0000
  -2   6   3     96.4      6.6   1   0   1  0.0000
  -1   6   3     19.2      2.0   1   0   1  0.0000
   0   6   3      4.3      1.0   1   0   1  0.0000
   1   6   3      7.2      1.1   1   0   1  0.0000
   2   6   3      1.1      0.7   1   0   1  0.0000
   3   6   3     -0.2      0.7   1   0   1  0.0000
   4   6   3     -0.7      0.6   1   0   1  0.0000
   5   6   3     -0.9      0.5   1   0   1  0.0000
   6   6   3      2.7      0.8   1   0   1  0.0000
   7   6   3      1.9      0.7   1   0   1  0.0000
   8   6   3      3.3      0.8   1   0   1  0.0000
   9   6   3      0.2      0.6   1   0   1  0.0000
  10   6   3     -0.1      0.4   1   0   1  0.0000
  11   6   3      0.6      0.4   1   0   1  0.0000
  12   6   3      1.4      0.5   1   0   1  0.0000
  13   6   3      3.2      0.6   1   0   1  0.0000
  14   6   3      2.9      1.0   1   0   1  0.0000
  15   6   3      2.1      1.0   1   0   1  0.0000
  16   6   3      3.2      0.7   1   0   1  0.0000
  18   6   3     11.0      1.2   1   0   1  0.0000
  20   6   3      3.0      0.7   1   0   1  0.0000
  21   6   3     28.5      1.8   1   0   1  0.0000
  22   6   3      4.4      0.8   1   0   1  0.0000
  23   6   3      4.8      0.8   1   0   1  0.0000
  24   6   3     -0.3      0.6   1   0   1  0.0000
  25   6   3     -0.4      0.7   1   0   1  0.0000
  26   6   3      0.3      0.6   1   0   1  0.0000
  27   6   3      0.8      0.7   1   0   1  0.0000
  28   6   3     -0.1      0.8   1   0   1  0.0000
  29   6   3      0.0      0.7   1   0   1  0.0000
  30   6   3      0.1      0.7   1   0   1  0.0000
  31   6   3     -0.8      0.7   1   0   1  0.0000
  32   6   3      0.3      0.7   1   0   1  0.0000
  33   6   3      0.0      0.7   1   0   1  0.0000
  34   6   3      0.0      0.7   1   0   1  0.0000
  35   6   3      0.8      0.7   1   0   1  0.0000
  36   6   3      1.2      0.8   1   0   1  0.0000
  37   6   3      1.2      0.8   1   0   1  0.0000
  38   6   3     -0.1      0.8   1   0   1  0.0000
  39   6   3      4.3      1.0   1   0   1  0.0000
  40   6   3      0.6      1.1   1   0   1  0.0000
 -34   7   3      0.3      0.8   1   0   1  0.0000
 -33   7   3     -0.1      0.6   1   0   1  0.0000
 -32   7   3     -0.2      0.6   1   0   1  0.0000
 -31   7   3      0.0      0.6   1   0   1  0.0000
 -30   7   3      0.4      0.6   1   0   1  0.0000
 -29   7   3      0.5      0.6   1   0   1  0.0000
 -28   7   3      0.4      0.5   1   0   1  0.0000
 -27   7   3      0.3      0.5   1   0   1  0.0000
 -26   7   3      0.0      0.5   1   0   1  0.0000
 -25   7   3     -0.7      0.5   1   0   1  0.0000
 -24   7   3     -0.3      0.5   1   0   1  0.0000
 -23   7   3      0.7      0.5   1   0   1  0.0000
 -22   7   3      0.1      0.4   1   0   1  0.0000
 -21   7   3     -0.1      0.4   1   0   1  0.0000
 -20   7   3      0.4      0.5   1   0   1  0.0000
 -19   7   3     -1.0      1.2   1   0   1  0.0000
 -18   7   3     -0.6      0.9   1   0   1  0.0000
 -17   7   3      0.8      0.8   1   0   1  0.0000
 -16   7   3      0.2      0.9   1   0   1  0.0000
 -15   7   3      0.2      0.9   1   0   1  0.0000
 -14   7   3      0.0      0.8   1   0   1  0.0000
 -13   7   3      0.0      0.8   1   0   1  0.0000
 -12   7   3      2.6      0.9   1   0   1  0.0000
 -11   7   3      0.4      2.3   1   0   1  0.0000
 -10   7   3      3.4      0.9   1   0   1  0.0000
  -9   7   3      6.5      1.0   1   0   1  0.0000
  -8   7   3      1.3      2.2   1   0   1  0.0000
  -7   7   3      3.6      1.2   1   0   1  0.0000
  -6   7   3      3.2      1.1   1   0   1  0.0000
  -5   7   3      0.8      1.0   1   0   1  0.0000
  -4   7   3     -0.2      0.8   1   0   1  0.0000
  -3   7   3      1.8      1.4   1   0   1  0.0000
  -2   7   3      0.5      1.3   1   0   1  0.0000
  -1   7   3     -0.7      1.4   1   0   1  0.0000
   0   7   3      1.2      0.9   1   0   1  0.0000
   1   7   3      4.1      0.9   1   0   1  0.0000
   2   7   3      2.4      0.8   1   0   1  0.0000
   3   7   3      4.5      1.0   1   0   1  0.0000
   4   7   3      3.8      0.9   1   0   1  0.0000
   5   7   3      1.8      0.7   1   0   1  0.0000
   6   7   3      1.2      0.7   1   0   1  0.0000
   7   7   3      0.1      0.6   1   0   1  0.0000
   8   7   3     -0.1      0.6   1   0   1  0.0000
   9   7   3     -1.2      0.7   1   0   1  0.0000
  10   7   3      0.3      0.7   1   0   1  0.0000
  11   7   3      0.1      0.6   1   0   1  0.0000
  12   7   3      0.0      0.7   1   0   1  0.0000
  13   7   3     -0.4      0.7   1   0   1  0.0000
  14   7   3      0.4      0.7   1   0   1  0.0000
  15   7   3      1.6      0.8   1   0   1  0.0000
  16   7   3     -0.3      0.7   1   0   1  0.0000
  17   7   3      0.4      0.4   1   0   1  0.0000
  18   7   3      0.9      0.5   1   0   1  0.0000
  19   7   3      1.1      0.5   1   0   1  0.0000
  20   7   3      0.9      0.5   1   0   1  0.0000
  21   7   3      0.4      0.5   1   0   1  0.0000
  22   7   3      0.5      0.5   1   0   1  0.0000
  23   7   3      0.8      0.5   1   0   1  0.0000
  24   7   3      0.4      0.5   1   0   1  0.0000
  25   7   3      0.8      0.6   1   0   1  0.0000
  26   7   3      0.1      0.6   1   0   1  0.0000
  27   7   3     -0.3      0.6   1   0   1  0.0000
  28   7   3      0.5      0.6   1   0   1  0.0000
  29   7   3      0.8      0.7   1   0   1  0.0000
  30   7   3      0.8      1.3   1   0   1  0.0000
  31   7   3     -0.1      0.6   1   0   1  0.0000
  33   7   3      0.9      1.4   1   0   1  0.0000
  34   7   3     -1.3      1.3   1   0   1  0.0000
 -16   8   3     -0.5      1.0   1   0   1  0.0000
 -15   8   3      0.6      0.7   1   0   1  0.0000
 -14   8   3      0.0      0.6   1   0   1  0.0000
 -13   8   3      0.4      0.7   1   0   1  0.0000
 -12   8   3     -0.3      0.6   1   0   1  0.0000
 -11   8   3     -0.1      0.7   1   0   1  0.0000
 -10   8   3      1.4      0.8   1   0   1  0.0000
  -9   8   3     -0.7      0.7   1   0   1  0.0000
  -8   8   3      1.0      0.7   1   0   1  0.0000
  -7   8   3     -0.3      0.6   1   0   1  0.0000
  -6   8   3      0.4      0.6   1   0   1  0.0000
  -5   8   3      0.3      0.7   1   0   1  0.0000
  -4   8   3      1.3      0.7   1   0   1  0.0000
  -3   8   3      5.6      1.9   1   0   1  0.0000
  -1   8   3      3.8      1.0   1   0   1  0.0000
   0   8   3      1.9      1.0   1   0   1  0.0000
   1   8   3      0.4      0.8   1   0   1  0.0000
   2   8   3     -0.7      0.8   1   0   1  0.0000
   3   8   3      0.0      0.8   1   0   1  0.0000
   4   8   3      0.0      0.9   1   0   1  0.0000
   5   8   3      1.0      0.9   1   0   1  0.0000
   6   8   3      0.6      0.7   1   0   1  0.0000
   7   8   3      0.8      0.7   1   0   1  0.0000
   8   8   3      0.6      0.6   1   0   1  0.0000
   9   8   3     -0.1      0.7   1   0   1  0.0000
  10   8   3     -0.3      0.6   1   0   1  0.0000
  11   8   3     -0.8      0.6   1   0   1  0.0000
  12   8   3     -0.4      0.6   1   0   1  0.0000
  13   8   3     -0.1      1.0   1   0   1  0.0000
  14   8   3      0.4      0.9   1   0   1  0.0000
  15   8   3     -1.5      0.9   1   0   1  0.0000
  16   8   3      0.1      0.9   1   0   1  0.0000
  17   8   3      1.5      1.1   1   0   1  0.0000
  18   8   3     -0.3      0.7   1   0   1  0.0000
  20   8   3      1.5      1.2   1   0   1  0.0000
  21   8   3      0.7      0.9   1   0   1  0.0000
 -50   0   4     -0.6      3.0   1   0   1  0.0000
 -49   0   4     -0.5      2.6   1   0   1  0.0000
 -48   0   4      7.8      2.8   1   0   1  0.0000
 -47   0   4      5.3      2.9   1   0   1  0.0000
 -46   0   4      4.1      2.4   1   0   1  0.0000
 -45   0   4      7.8      2.9   1   0   1  0.0000
 -44   0   4     -0.6      2.1   1   0   1  0.0000
 -43   0   4      1.1      1.9   1   0   1  0.0000
 -42   0   4      4.5      2.3   1   0   1  0.0000
 -41   0   4     -1.5      1.5   1   0   1  0.0000
 -40   0   4      1.2      1.9   1   0   1  0.0000
 -39   0   4      1.3      1.6   1   0   1  0.0000
 -38   0   4      1.1      1.6   1   0   1  0.0000
 -37   0   4      4.4      1.7   1   0   1  0.0000
 -36   0   4      4.1      2.2   1   0   1  0.0000
 -35   0   4      6.8      2.4   1   0   1  0.0000
 -34   0   4      3.3      2.2   1   0   1  0.0000
 -33   0   4      2.3      1.9   1   0   1  0.0000
 -32   0   4      2.4      1.9   1   0   1  0.0000
 -31   0   4      7.4      1.9   1   0   1  0.0000
 -30   0   4      1.5      1.7   1   0   1  0.0000
 -29   0   4      2.6      1.8   1   0   1  0.0000
 -28   0   4     -0.5      1.5   1   0   1  0.0000
 -27   0   4      2.4      1.7   1   0   1  0.0000
 -26   0   4     26.0      3.9   1   0   1  0.0000
 -25   0   4      4.9      1.8   1   0   1  0.0000
 -24   0   4    448.8     23.4   1   0   1  0.0000
 -23   0   4     -1.4      1.9   1   0   1  0.0000
 -22   0   4    703.2     44.3   1   0   1  0.0000
 -20   0   4      0.9      1.6   1   0   1  0.0000
 -19   0   4     23.9      2.9   1   0   1  0.0000
 -18   0   4      4.8      1.5   1   0   1  0.0000
 -17   0   4     11.6      1.9   1   0   1  0.0000
 -16   0   4      5.3      1.5   1   0   1  0.0000
 -15   0   4      9.5      1.7   1   0   1  0.0000
 -14   0   4      4.4      1.4   1   0   1  0.0000
 -13   0   4      4.0      1.2   1   0   1  0.0000
 -12   0   4      8.1      1.4   1   0   1  0.0000
 -11   0   4      9.4      1.5   1   0   1  0.0000
 -10   0   4     22.0      2.3   1   0   1  0.0000
  -9   0   4     12.9      1.8   1   0   1  0.0000
  -8   0   4     26.5      2.5   1   0   1  0.0000
  -7   0   4     13.1      1.7   1   0   1  0.0000
  -6   0   4     18.6      2.0   1   0   1  0.0000
  -5   0   4      1.0      0.9   1   0   1  0.0000
  -4   0   4      5.4      1.2   1   0   1  0.0000
  -3   0   4     26.0      2.5   1   0   1  0.0000
  -2   0   4    157.4     10.4   1   0   1  0.0000
  -1   0   4     21.2      2.2   1   0   1  0.0000
   0   0   4      1.4      0.9   1   0   1  0.0000
   1   0   4      0.4      0.9   1   0   1  0.0000
   2   0   4      0.7      1.0   1   0   1  0.0000
   3   0   4      2.5      1.0   1   0   1  0.0000
   4   0   4      2.3      1.0   1   0   1  0.0000
   5   0   4      6.9      1.3   1   0   1  0.0000
   6   0   4      2.0      1.0   1   0   1  0.0000
   7   0   4      1.6      0.9   1   0   1  0.0000
   8   0   4      1.8      1.0   1   0   1  0.0000
   9   0   4      6.3      1.3   1   0   1  0.0000
  10   0   4     31.0      2.8   1   0   1  0.0000
  11   0   4     28.5      2.7   1   0   1  0.0000
  12   0   4     63.2      4.9   1   0   1  0.0000
  13   0   4     38.0      3.4   1   0   1  0.0000
  14   0   4     49.8      4.1   1   0   1  0.0000
  15   0   4      3.0      1.1   1   0   1  0.0000
  16   0   4      2.6      1.1   1   0   1  0.0000
  17   0   4     26.0      2.8   1   0   1  0.0000
  18   0   4    164.9     11.2   1   0   1  0.0000
  19   0   4   1184.0     73.2   1   0   1  0.0000
  20   0   4     32.3      3.2   1   0   1  0.0000
  22   0   4     -0.5      0.9   1   0   1  0.0000
  23   0   4     13.6      1.9   1   0   1  0.0000
  24   0   4      0.2      0.9   1   0   1  0.0000
  25   0   4      1.1      1.0   1   0   1  0.0000
  26   0   4      3.5      1.2   1   0   1  0.0000
  27   0   4      3.1      1.2   1   0   1  0.0000
  28   0   4     13.6      2.1   1   0   1  0.0000
  29   0   4      6.5      1.5   1   0   1  0.0000
  30   0   4     17.0      2.2   1   0   1  0.0000
  31   0   4      6.6      1.6   1   0   1  0.0000
  32   0   4      8.1      1.7   1   0   1  0.0000
  33   0   4      1.8      1.3   1   0   1  0.0000
  34   0   4      2.4      1.3   1   0   1  0.0000
  35   0   4     -1.0      1.3   1   0   1  0.0000
  36   0   4      0.1      1.3   1   0   1  0.0000
  37   0   4      1.4      1.3   1   0   1  0.0000
  38   0   4      1.6      1.2   1   0   1  0.0000
  39   0   4     11.9      2.3   1   0   1  0.0000
  40   0   4      2.2      1.4   1   0   1  0.0000
  41   0   4      3.6      1.6   1   0   1  0.0000
  42   0   4      0.0      1.4   1   0   1  0.0000
  43   0   4     -1.5      1.3   1   0   1  0.0000
  44   0   4     -0.8      1.2   1   0   1  0.0000
  45   0   4      0.4      1.4   1   0   1  0.0000
  46   0   4      2.5      2.2   1   0   1  0.0000
 -50   1   4     -3.0      2.4   1   0   1  0.0000
 -49   1   4     -0.7      1.9   1   0   1  0.0000
 -48   1   4      2.0      1.9   1   0   1  0.0000
 -47   1   4     -2.2      1.7   1   0   1  0.0000
 -46   1   4     -0.3      1.5   1   0   1  0.0000
 -45   1   4      1.4      1.3   1   0   1  0.0000
 -44   1   4      5.9      1.7   1   0   1  0.0000
 -43   1   4      2.3      1.4   1   0   1  0.0000
 -42   1   4      2.0      1.2   1   0   1  0.0000
 -41   1   4      4.8      1.4   1   0   1  0.0000
 -40   1   4      3.7      1.5   1   0   1  0.0000
 -39   1   4      5.7      1.4   1   0   1  0.0000
 -38   1   4      2.3      1.3   1   0   1  0.0000
 -37   1   4      5.5      1.3   1   0   1  0.0000
 -36   1   4      1.2      1.0   1   0   1  0.0000
 -35   1   4      1.7      1.0   1   0   1  0.0000
 -34   1   4     -0.7      1.2   1   0   1  0.0000
 -33   1   4      1.1      1.3   1   0   1  0.0000
 -32   1   4     -1.4      1.1   1   0   1  0.0000
 -31   1   4     -1.2      1.0   1   0   1  0.0000
 -30   1   4      3.6      1.2   1   0   1  0.0000
 -29   1   4      3.0      1.1   1   0   1  0.0000
 -28   1   4      9.9      1.4   1   0   1  0.0000
 -27   1   4      4.5      1.2   1   0   1  0.0000
 -26   1   4     25.1      2.6   1   0   1  0.0000
 -25   1   4      6.3      1.2   1   0   1  0.0000
 -24   1   4     33.1      2.6   1   0   1  0.0000
 -22   1   4     -1.0      2.6   1   0   1  0.0000
 -21   1   4     -0.5      1.3   1   0   1  0.0000
 -20   1   4      2.6      1.3   1   0   1  0.0000
 -19   1   4     11.5      1.7   1   0   1  0.0000
 -18   1   4     18.1      2.0   1   0   1  0.0000
 -17   1   4     33.0      2.7   1   0   1  0.0000
 -16   1   4     49.0      5.8   1   0   1  0.0000
 -15   1   4     46.5      3.2   1   0   1  0.0000
 -14   1   4     45.7      3.1   1   0   1  0.0000
 -13   1   4     37.6      2.7   1   0   1  0.0000
 -12   1   4     23.9      1.9   1   0   1  0.0000
 -11   1   4     21.8      1.9   1   0   1  0.0000
 -10   1   4     14.1      1.5   1   0   1  0.0000
  -9   1   4     10.6      1.3   1   0   1  0.0000
  -8   1   4      7.9      1.1   1   0   1  0.0000
  -7   1   4      3.2      0.8   1   0   1  0.0000
  -6   1   4      0.8      0.7   1   0   1  0.0000
  -5   1   4      1.9      0.8   1   0   1  0.0000
  -4   1   4      1.0      0.7   1   0   1  0.0000
  -3   1   4      9.9      1.2   1   0   1  0.0000
  -2   1   4      6.9      1.0   1   0   1  0.0000
  -1   1   4     19.9      1.7   1   0   1  0.0000
   0   1   4     12.5      1.4   1   0   1  0.0000
   1   1   4     20.8      1.8   1   0   1  0.0000
   2   1   4      8.2      1.1   1   0   1  0.0000
   3   1   4      6.0      1.0   1   0   1  0.0000
   4   1   4      0.3      0.7   1   0   1  0.0000
   5   1   4      3.5      0.9   1   0   1  0.0000
   6   1   4     36.1      2.6   1   0   1  0.0000
   7   1   4     51.9      3.4   1   0   1  0.0000
   8   1   4     92.5      5.3   1   0   1  0.0000
   9   1   4     97.1      5.6   1   0   1  0.0000
  10   1   4    126.1      7.0   1   0   1  0.0000
  11   1   4     86.5      5.1   1   0   1  0.0000
  12   1   4     72.0      4.4   1   0   1  0.0000
  13   1   4     32.2      2.4   1   0   1  0.0000
  14   1   4     18.5      1.8   1   0   1  0.0000
  15   1   4      4.3      1.0   1   0   1  0.0000
  16   1   4     -1.0      0.7   1   0   1  0.0000
  17   1   4      3.4      0.9   1   0   1  0.0000
  18   1   4      8.9      1.6   1   0   1  0.0000
  19   1   4     92.7      5.5   1   0   1  0.0000
  20   1   4     39.2      2.8   1   0   1  0.0000
  21   1   4      6.7      1.1   1   0   1  0.0000
  22   1   4      5.8      1.1   1   0   1  0.0000
  23   1   4     -0.6      0.8   1   0   1  0.0000
  24   1   4     -0.1      0.8   1   0   1  0.0000
  25   1   4      2.2      0.9   1   0   1  0.0000
  26   1   4      0.1      0.8   1   0   1  0.0000
  27   1   4      2.6      1.0   1   0   1  0.0000
  28   1   4     -0.4      0.9   1   0   1  0.0000
  29   1   4     -0.8      0.7   1   0   1  0.0000
  30   1   4      1.4      0.9   1   0   1  0.0000
  31   1   4      1.5      1.0   1   0   1  0.0000
  32   1   4      3.7      1.2   1   0   1  0.0000
  33   1   4     -0.1      0.9   1   0   1  0.0000
  34   1   4      1.1      1.0   1   0   1  0.0000
  35   1   4      1.1      1.1   1   0   1  0.0000
  36   1   4      0.2      1.1   1   0   1  0.0000
  37   1   4      2.5      1.1   1   0   1  0.0000
  38   1   4     -1.6      1.0   1   0   1  0.0000
  39   1   4      0.6      1.1   1   0   1  0.0000
  40   1   4      0.8      1.1   1   0   1  0.0000
  41   1   4     -0.2      1.2   1   0   1  0.0000
  42   1   4     -0.6      1.2   1   0   1  0.0000
  43   1   4      0.1      1.2   1   0   1  0.0000
  44   1   4      2.4      1.3   1   0   1  0.0000
  45   1   4      1.5      1.5   1   0   1  0.0000
  46   1   4      2.3      2.4   1   0   1  0.0000
 -50   2   4      1.3      2.3   1   0   1  0.0000
 -49   2   4      1.4      1.9   1   0   1  0.0000
 -48   2   4     -0.3      1.6   1   0   1  0.0000
 -47   2   4     -1.1      1.3   1   0   1  0.0000
 -46   2   4      0.5      1.4   1   0   1  0.0000
 -45   2   4      0.6      1.3   1   0   1  0.0000
 -44   2   4      1.0      1.3   1   0   1  0.0000
 -43   2   4      7.0      1.7   1   0   1  0.0000
 -42   2   4      2.3      1.3   1   0   1  0.0000
 -41   2   4      1.6      1.3   1   0   1  0.0000
 -40   2   4      3.1      1.4   1   0   1  0.0000
 -39   2   4     -0.4      1.1   1   0   1  0.0000
 -38   2   4     -0.4      1.0   1   0   1  0.0000
 -37   2   4      1.3      1.6   1   0   1  0.0000
 -36   2   4     -1.4      1.8   1   0   1  0.0000
 -35   2   4      2.2      2.0   1   0   1  0.0000
 -34   2   4     -1.3      2.2   1   0   1  0.0000
 -33   2   4      1.2      2.3   1   0   1  0.0000
 -32   2   4      0.4      2.2   1   0   1  0.0000
 -31   2   4      3.0      1.9   1   0   1  0.0000
 -30   2   4      1.1      1.7   1   0   1  0.0000
 -29   2   4      0.6      1.6   1   0   1  0.0000
 -28   2   4      6.6      1.7   1   0   1  0.0000
 -27   2   4      7.8      1.8   1   0   1  0.0000
 -26   2   4     12.7      1.6   1   0   1  0.0000
 -25   2   4     12.4      1.5   1   0   1  0.0000
 -24   2   4      1.7      1.2   1   0   1  0.0000
 -23   2   4     11.4      1.6   1   0   1  0.0000
 -22   2   4      5.6      1.3   1   0   1  0.0000
 -21   2   4     18.8      1.7   1   0   1  0.0000
 -20   2   4     12.8      1.4   1   0   1  0.0000
 -19   2   4      7.6      1.1   1   0   1  0.0000
 -18   2   4      0.3      1.0   1   0   1  0.0000
 -17   2   4     -0.6      0.9   1   0   1  0.0000
 -16   2   4      1.7      0.9   1   0   1  0.0000
 -15   2   4      0.3      0.9   1   0   1  0.0000
 -14   2   4      0.9      0.8   1   0   1  0.0000
 -13   2   4      4.3      0.9   1   0   1  0.0000
 -12   2   4      2.1      0.8   1   0   1  0.0000
 -11   2   4      2.4      0.8   1   0   1  0.0000
 -10   2   4      1.4      0.7   1   0   1  0.0000
  -9   2   4      0.7      0.7   1   0   1  0.0000
  -8   2   4      0.2      0.7   1   0   1  0.0000
  -7   2   4      2.3      0.7   1   0   1  0.0000
  -6   2   4      6.6      0.9   1   0   1  0.0000
  -5   2   4     49.4      2.8   1   0   1  0.0000
  -4   2   4     57.6      3.1   1   0   1  0.0000
  -3   2   4    267.0     12.1   1   0   1  0.0000
  -2   2   4     15.4      1.3   1   0   1  0.0000
  -1   2   4     19.1      1.5   1   0   1  0.0000
   0   2   4     38.5      2.3   1   0   1  0.0000
   1   2   4      1.4      0.7   1   0   1  0.0000
   2   2   4      2.2      0.7   1   0   1  0.0000
   3   2   4      3.3      0.7   1   0   1  0.0000
   4   2   4     -0.7      0.6   1   0   1  0.0000
   5   2   4      3.6      0.8   1   0   1  0.0000
   6   2   4      0.5      0.6   1   0   1  0.0000
   7   2   4     -0.1      0.7   1   0   1  0.0000
   8   2   4     -0.6      0.6   1   0   1  0.0000
   9   2   4      0.8      0.7   1   0   1  0.0000
  10   2   4      2.3      0.7   1   0   1  0.0000
  11   2   4      3.6      0.8   1   0   1  0.0000
  12   2   4      1.5      0.7   1   0   1  0.0000
  13   2   4      2.5      0.8   1   0   1  0.0000
  14   2   4      0.0      0.6   1   0   1  0.0000
  15   2   4      1.1      0.7   1   0   1  0.0000
  16   2   4      3.0      0.8   1   0   1  0.0000
  17   2   4      3.0      0.8   1   0   1  0.0000
  18   2   4      1.3      0.7   1   0   1  0.0000
  19   2   4      1.2      0.7   1   0   1  0.0000
  20   2   4     15.9      1.5   1   0   1  0.0000
  21   2   4      2.6      0.8   1   0   1  0.0000
  22   2   4      0.4      0.7   1   0   1  0.0000
  23   2   4      2.9      1.0   1   0   1  0.0000
  24   2   4      0.6      0.8   1   0   1  0.0000
  25   2   4      2.7      0.9   1   0   1  0.0000
  26   2   4      0.9      0.9   1   0   1  0.0000
  27   2   4      1.2      0.9   1   0   1  0.0000
  28   2   4     -0.3      0.8   1   0   1  0.0000
  29   2   4     -0.6      0.9   1   0   1  0.0000
  30   2   4      1.6      0.9   1   0   1  0.0000
  31   2   4      1.3      1.0   1   0   1  0.0000
  32   2   4      0.0      0.9   1   0   1  0.0000
  33   2   4      0.8      1.0   1   0   1  0.0000
  34   2   4      0.2      0.9   1   0   1  0.0000
  35   2   4     -0.1      0.9   1   0   1  0.0000
  36   2   4      0.2      0.9   1   0   1  0.0000
  37   2   4      0.5      0.9   1   0   1  0.0000
  38   2   4      3.3      1.1   1   0   1  0.0000
  39   2   4     -0.4      0.9   1   0   1  0.0000
  40   2   4      2.0      1.0   1   0   1  0.0000
  41   2   4      1.5      1.0   1   0   1  0.0000
  42   2   4     -0.5      1.0   1   0   1  0.0000
  43   2   4     -0.4      0.9   1   0   1  0.0000
  44   2   4      0.8      1.1   1   0   1  0.0000
  45   2   4      2.3      1.5   1   0   1  0.0000
  46   2   4     -0.6      1.5   1   0   1  0.0000
 -50   3   4      2.5      2.4   1   0   1  0.0000
 -49   3   4     -1.0      1.7   1   0   1  0.0000
 -48   3   4     -2.2      1.8   1   0   1  0.0000
 -47   3   4     -1.3      1.4   1   0   1  0.0000
 -46   3   4      0.2      1.5   1   0   1  0.0000
 -45   3   4      0.1      1.4   1   0   1  0.0000
 -44   3   4      1.2      1.3   1   0   1  0.0000
 -43   3   4      3.1      1.5   1   0   1  0.0000
 -42   3   4     -2.0      1.0   1   0   1  0.0000
 -41   3   4     -1.6      1.1   1   0   1  0.0000
 -40   3   4     -0.1      1.1   1   0   1  0.0000
 -39   3   4     -0.8      1.1   1   0   1  0.0000
 -38   3   4      0.6      1.1   1   0   1  0.0000
 -37   3   4      1.3      1.4   1   0   1  0.0000
 -36   3   4      0.7      1.5   1   0   1  0.0000
 -35   3   4      0.2      1.6   1   0   1  0.0000
 -34   3   4      2.2      1.6   1   0   1  0.0000
 -33   3   4     -0.5      1.4   1   0   1  0.0000
 -32   3   4      2.4      1.4   1   0   1  0.0000
 -31   3   4     -0.8      1.3   1   0   1  0.0000
 -30   3   4      1.3      1.3   1   0   1  0.0000
 -29   3   4     -1.2      1.5   1   0   1  0.0000
 -28   3   4      5.1      1.8   1   0   1  0.0000
 -27   3   4      2.5      1.7   1   0   1  0.0000
 -26   3   4     18.4      4.7   1   0   1  0.0000
 -25   3   4     10.0      2.0   1   0   1  0.0000
 -24   3   4     28.6      3.4   1   0   1  0.0000
 -23   3   4      8.8      1.8   1   0   1  0.0000
 -22   3   4      8.1      1.6   1   0   1  0.0000
 -21   3   4     21.9      2.2   1   0   1  0.0000
 -20   3   4     15.4      1.7   1   0   1  0.0000
 -19   3   4      4.3      1.3   1   0   1  0.0000
 -18   3   4      1.6      1.1   1   0   1  0.0000
 -17   3   4     -0.3      1.0   1   0   1  0.0000
 -16   3   4      1.1      1.0   1   0   1  0.0000
 -15   3   4      4.7      1.4   1   0   1  0.0000
 -14   3   4      3.1      1.2   1   0   1  0.0000
 -13   3   4      3.9      1.1   1   0   1  0.0000
 -12   3   4      1.0      0.8   1   0   1  0.0000
 -11   3   4     -0.7      0.8   1   0   1  0.0000
 -10   3   4      1.3      0.8   1   0   1  0.0000
  -9   3   4      1.5      0.8   1   0   1  0.0000
  -8   3   4     -0.2      0.7   1   0   1  0.0000
  -7   3   4      0.0      0.8   1   0   1  0.0000
  -6   3   4     -1.0      0.6   1   0   1  0.0000
  -5   3   4      0.8      0.7   1   0   1  0.0000
  -4   3   4      1.0      0.7   1   0   1  0.0000
  -3   3   4      0.5      0.7   1   0   1  0.0000
  -2   3   4     -1.3      0.6   1   0   1  0.0000
  -1   3   4      2.1      0.7   1   0   1  0.0000
   0   3   4      1.2      0.7   1   0   1  0.0000
   1   3   4      5.1      0.9   1   0   1  0.0000
   2   3   4      0.5      0.6   1   0   1  0.0000
   3   3   4      7.8      1.1   1   0   1  0.0000
   4   3   4      2.2      0.7   1   0   1  0.0000
   5   3   4      3.7      0.8   1   0   1  0.0000
   6   3   4     -0.9      0.6   1   0   1  0.0000
   7   3   4      0.0      0.6   1   0   1  0.0000
   8   3   4      1.9      0.8   1   0   1  0.0000
   9   3   4      1.5      0.7   1   0   1  0.0000
  10   3   4      6.6      1.0   1   0   1  0.0000
  11   3   4      5.5      0.9   1   0   1  0.0000
  12   3   4      9.9      1.2   1   0   1  0.0000
  13   3   4      6.8      1.0   1   0   1  0.0000
  14   3   4      9.5      1.2   1   0   1  0.0000
  15   3   4      7.0      1.1   1   0   1  0.0000
  16   3   4      8.3      1.2   1   0   1  0.0000
  17   3   4      8.0      1.2   1   0   1  0.0000
  18   3   4      3.3      0.8   1   0   1  0.0000
  19   3   4      3.3      0.9   1   0   1  0.0000
  20   3   4      0.4      0.7   1   0   1  0.0000
  21   3   4      0.1      0.7   1   0   1  0.0000
  22   3   4      0.4      0.8   1   0   1  0.0000
  23   3   4      2.0      0.7   1   0   1  0.0000
  24   3   4      5.8      1.0   1   0   1  0.0000
  25   3   4      2.6      0.9   1   0   1  0.0000
  26   3   4      6.3      1.1   1   0   1  0.0000
  27   3   4      2.9      0.9   1   0   1  0.0000
  28   3   4      4.8      1.0   1   0   1  0.0000
  29   3   4      2.1      0.9   1   0   1  0.0000
  30   3   4      2.4      0.9   1   0   1  0.0000
  31   3   4      1.4      0.9   1   0   1  0.0000
  32   3   4     -0.3      0.8   1   0   1  0.0000
  33   3   4      1.5      0.9   1   0   1  0.0000
  34   3   4     -0.1      0.9   1   0   1  0.0000
  35   3   4      1.8      1.0   1   0   1  0.0000
  36   3   4      1.0      0.9   1   0   1  0.0000
  37   3   4      1.6      0.9   1   0   1  0.0000
  38   3   4      0.3      0.9   1   0   1  0.0000
  39   3   4     -0.7      0.9   1   0   1  0.0000
  40   3   4      0.3      1.0   1   0   1  0.0000
  41   3   4      0.3      1.1   1   0   1  0.0000
  42   3   4     -0.1      1.1   1   0   1  0.0000
  43   3   4      0.9      1.3   1   0   1  0.0000
  44   3   4     -2.5      2.0   1   0   1  0.0000
  45   3   4     -0.8      2.2   1   0   1  0.0000
 -49   4   4      2.2      1.7   1   0   1  0.0000
 -48   4   4     -2.0      1.5   1   0   1  0.0000
 -47   4   4     -0.1      1.6   1   0   1  0.0000
 -46   4   4     -1.1      1.5   1   0   1  0.0000
 -45   4   4      0.6      1.3   1   0   1  0.0000
 -44   4   4     -0.7      1.2   1   0   1  0.0000
 -43   4   4      0.2      1.1   1   0   1  0.0000
 -42   4   4      1.3      1.1   1   0   1  0.0000
 -41   4   4      0.9      1.1   1   0   1  0.0000
 -40   4   4     -0.5      1.0   1   0   1  0.0000
 -39   4   4     -0.6      0.9   1   0   1  0.0000
 -38   4   4      0.2      0.9   1   0   1  0.0000
 -37   4   4      1.1      0.9   1   0   1  0.0000
 -36   4   4      0.3      1.3   1   0   1  0.0000
 -35   4   4      0.2      1.7   1   0   1  0.0000
 -34   4   4      1.0      1.6   1   0   1  0.0000
 -33   4   4      0.3      1.6   1   0   1  0.0000
 -32   4   4     -0.2      1.4   1   0   1  0.0000
 -31   4   4      2.3      1.3   1   0   1  0.0000
 -30   4   4      2.4      1.3   1   0   1  0.0000
 -29   4   4     10.2      2.0   1   0   1  0.0000
 -28   4   4      4.5      1.4   1   0   1  0.0000
 -27   4   4      7.9      1.6   1   0   1  0.0000
 -26   4   4     -0.4      1.1   1   0   1  0.0000
 -25   4   4      1.6      1.3   1   0   1  0.0000
 -24   4   4     73.6      3.8   1   0   1  0.0000
 -23   4   4      2.1      1.2   1   0   1  0.0000
 -22   4   4    112.3      5.3   1   0   1  0.0000
 -21   4   4     43.9      3.0   1   0   1  0.0000
 -20   4   4     23.8      2.2   1   0   1  0.0000
 -19   4   4     52.7      3.4   1   0   1  0.0000
 -18   4   4     23.0      1.9   1   0   1  0.0000
 -17   4   4     14.3      1.5   1   0   1  0.0000
 -16   4   4      1.1      0.9   1   0   1  0.0000
 -15   4   4      0.7      1.0   1   0   1  0.0000
 -14   4   4      5.3      1.0   1   0   1  0.0000
 -13   4   4     13.1      1.4   1   0   1  0.0000
 -12   4   4     19.2      1.6   1   0   1  0.0000
 -11   4   4     19.8      1.9   1   0   1  0.0000
 -10   4   4     14.8      1.4   1   0   1  0.0000
  -9   4   4     11.2      1.2   1   0   1  0.0000
  -8   4   4      0.9      0.7   1   0   1  0.0000
  -7   4   4      0.0      0.7   1   0   1  0.0000
  -6   4   4     13.9      1.3   1   0   1  0.0000
  -5   4   4      8.6      1.0   1   0   1  0.0000
  -4   4   4     28.2      1.8   1   0   1  0.0000
  -3   4   4      9.4      1.0   1   0   1  0.0000
  -2   4   4    112.5      5.4   1   0   1  0.0000
  -1   4   4     58.3      4.4   1   0   1  0.0000
   0   4   4      1.2      0.8   1   0   1  0.0000
   1   4   4      0.1      0.5   1   0   1  0.0000
   2   4   4      0.5      0.5   1   0   1  0.0000
   3   4   4     -0.3      0.5   1   0   1  0.0000
   4   4   4      0.1      0.5   1   0   1  0.0000
   5   4   4      0.4      0.5   1   0   1  0.0000
   6   4   4      0.7      0.5   1   0   1  0.0000
   7   4   4      0.2      0.7   1   0   1  0.0000
   8   4   4      0.6      0.6   1   0   1  0.0000
   9   4   4      0.6      0.7   1   0   1  0.0000
  10   4   4      0.5      0.7   1   0   1  0.0000
  11   4   4      0.6      0.7   1   0   1  0.0000
  12   4   4      3.9      1.0   1   0   1  0.0000
  13   4   4      3.4      0.8   1   0   1  0.0000
  14   4   4      5.8      1.2   1   0   1  0.0000
  15   4   4      1.2      0.7   1   0   1  0.0000
  16   4   4      1.0      0.8   1   0   1  0.0000
  17   4   4      7.2      1.1   1   0   1  0.0000
  18   4   4     41.1      2.5   1   0   1  0.0000
  20   4   4      0.0      0.6   1   0   1  0.0000
  21   4   4     20.1      1.6   1   0   1  0.0000
  22   4   4      6.1      1.0   1   0   1  0.0000
  23   4   4     13.7      1.4   1   0   1  0.0000
  24   4   4      2.7      1.1   1   0   1  0.0000
  25   4   4      2.0      0.8   1   0   1  0.0000
  26   4   4      0.0      0.7   1   0   1  0.0000
  27   4   4     -0.6      0.7   1   0   1  0.0000
  28   4   4      2.7      0.9   1   0   1  0.0000
  29   4   4      0.4      0.7   1   0   1  0.0000
  30   4   4      1.1      1.0   1   0   1  0.0000
  31   4   4     -0.6      0.9   1   0   1  0.0000
  32   4   4     -0.6      0.9   1   0   1  0.0000
  33   4   4      0.6      0.9   1   0   1  0.0000
  34   4   4      0.0      0.8   1   0   1  0.0000
  35   4   4      0.2      0.8   1   0   1  0.0000
  36   4   4      0.6      0.9   1   0   1  0.0000
  37   4   4      0.4      0.9   1   0   1  0.0000
  38   4   4      0.0      0.8   1   0   1  0.0000
  39   4   4      4.7      1.3   1   0   1  0.0000
  40   4   4     -0.2      0.9   1   0   1  0.0000
  41   4   4     -0.7      0.9   1   0   1  0.0000
  42   4   4     -0.2      1.0   1   0   1  0.0000
  43   4   4      0.8      1.3   1   0   1  0.0000
  44   4   4     -0.8      1.2   1   0   1  0.0000
  45   4   4     -1.2      2.1   1   0   1  0.0000
 -46   5   4      0.5      1.6   1   0   1  0.0000
 -44   5   4     -1.4      1.2   1   0   1  0.0000
 -43   5   4     -0.6      1.0   1   0   1  0.0000
 -42   5   4      0.0      1.0   1   0   1  0.0000
 -41   5   4      0.3      1.0   1   0   1  0.0000
 -40   5   4     -1.3      0.9   1   0   1  0.0000
 -39   5   4     -0.3      0.8   1   0   1  0.0000
 -38   5   4      0.3      0.9   1   0   1  0.0000
 -37   5   4     -1.1      0.8   1   0   1  0.0000
 -36   5   4      0.4      0.8   1   0   1  0.0000
 -35   5   4     -0.5      0.8   1   0   1  0.0000
 -34   5   4      0.1      0.9   1   0   1  0.0000
 -33   5   4     -1.1      0.9   1   0   1  0.0000
 -32   5   4      0.7      1.0   1   0   1  0.0000
 -31   5   4      0.5      1.0   1   0   1  0.0000
 -30   5   4      2.6      1.1   1   0   1  0.0000
 -29   5   4     -0.7      1.1   1   0   1  0.0000
 -28   5   4     -1.1      1.8   1   0   1  0.0000
 -27   5   4      1.1      1.5   1   0   1  0.0000
 -26   5   4      0.5      1.3   1   0   1  0.0000
 -25   5   4     -0.5      1.3   1   0   1  0.0000
 -24   5   4     -0.5      1.4   1   0   1  0.0000
 -23   5   4      0.7      1.1   1   0   1  0.0000
 -22   5   4      2.8      1.0   1   0   1  0.0000
 -21   5   4      2.2      1.1   1   0   1  0.0000
 -20   5   4      3.6      1.1   1   0   1  0.0000
 -19   5   4      7.1      1.1   1   0   1  0.0000
 -18   5   4      9.4      1.4   1   0   1  0.0000
 -17   5   4     14.5      1.6   1   0   1  0.0000
 -16   5   4     13.7      1.5   1   0   1  0.0000
 -15   5   4     18.4      1.6   1   0   1  0.0000
 -14   5   4     12.1      1.2   1   0   1  0.0000
 -13   5   4      6.4      1.2   1   0   1  0.0000
 -12   5   4      3.0      0.7   1   0   1  0.0000
 -11   5   4      1.6      0.8   1   0   1  0.0000
 -10   5   4      0.3      0.7   1   0   1  0.0000
  -9   5   4     -0.2      0.6   1   0   1  0.0000
  -8   5   4      1.6      0.6   1   0   1  0.0000
  -7   5   4      1.4      0.6   1   0   1  0.0000
  -6   5   4      5.2      0.8   1   0   1  0.0000
  -5   5   4      4.8      0.8   1   0   1  0.0000
  -4   5   4      8.1      1.0   1   0   1  0.0000
  -3   5   4     11.2      1.1   1   0   1  0.0000
  -2   5   4      9.0      1.0   1   0   1  0.0000
  -1   5   4      8.3      1.0   1   0   1  0.0000
   0   5   4      2.9      0.7   1   0   1  0.0000
   1   5   4      4.0      0.7   1   0   1  0.0000
   2   5   4      1.5      0.6   1   0   1  0.0000
   3   5   4      1.4      0.6   1   0   1  0.0000
   4   5   4     -0.3      0.5   1   0   1  0.0000
   5   5   4      0.3      0.5   1   0   1  0.0000
   6   5   4      2.0      0.6   1   0   1  0.0000
   7   5   4      0.2      0.5   1   0   1  0.0000
   8   5   4      1.7      0.7   1   0   1  0.0000
   9   5   4      1.0      0.5   1   0   1  0.0000
  10   5   4      2.5      0.7   1   0   1  0.0000
  11   5   4      1.2      0.6   1   0   1  0.0000
  12   5   4      0.3      0.6   1   0   1  0.0000
  13   5   4     -0.7      0.5   1   0   1  0.0000
  14   5   4      0.1      0.5   1   0   1  0.0000
  15   5   4      0.1      0.6   1   0   1  0.0000
  16   5   4      0.5      0.5   1   0   1  0.0000
  17   5   4      0.5      0.6   1   0   1  0.0000
  18   5   4     -1.0      0.6   1   0   1  0.0000
  19   5   4      6.2      1.0   1   0   1  0.0000
  20   5   4      5.2      0.9   1   0   1  0.0000
  21   5   4      2.7      0.8   1   0   1  0.0000
  22   5   4      1.6      0.8   1   0   1  0.0000
  23   5   4      0.2      0.7   1   0   1  0.0000
  24   5   4      0.5      0.6   1   0   1  0.0000
  25   5   4      0.3      0.7   1   0   1  0.0000
  26   5   4      0.2      0.6   1   0   1  0.0000
  27   5   4     -1.1      0.7   1   0   1  0.0000
  28   5   4     -0.3      0.7   1   0   1  0.0000
  29   5   4      0.1      0.7   1   0   1  0.0000
  30   5   4     -0.1      0.7   1   0   1  0.0000
  31   5   4      1.5      0.8   1   0   1  0.0000
  32   5   4      0.4      0.8   1   0   1  0.0000
  33   5   4      1.6      1.0   1   0   1  0.0000
  34   5   4      2.4      1.0   1   0   1  0.0000
  35   5   4      1.4      1.0   1   0   1  0.0000
  36   5   4      2.1      1.0   1   0   1  0.0000
  37   5   4      0.8      1.0   1   0   1  0.0000
  38   5   4      1.1      0.9   1   0   1  0.0000
  39   5   4     -0.2      0.8   1   0   1  0.0000
  40   5   4      0.3      0.8   1   0   1  0.0000
  41   5   4     -0.2      1.1   1   0   1  0.0000
 -41   6   4     -0.6      1.1   1   0   1  0.0000
 -39   6   4     -0.1      0.9   1   0   1  0.0000
 -38   6   4      1.2      0.9   1   0   1  0.0000
 -37   6   4      0.7      0.8   1   0   1  0.0000
 -36   6   4      0.2      0.9   1   0   1  0.0000
 -35   6   4      0.3      0.8   1   0   1  0.0000
 -34   6   4     -1.1      0.7   1   0   1  0.0000
 -33   6   4     -0.5      0.7   1   0   1  0.0000
 -32   6   4     -0.1      0.7   1   0   1  0.0000
 -31   6   4      1.1      0.9   1   0   1  0.0000
 -30   6   4      0.7      0.8   1   0   1  0.0000
 -29   6   4     -1.3      0.7   1   0   1  0.0000
 -28   6   4     -0.5      0.7   1   0   1  0.0000
 -27   6   4      1.2      0.8   1   0   1  0.0000
 -26   6   4      0.5      0.8   1   0   1  0.0000
 -25   6   4      1.1      0.9   1   0   1  0.0000
 -24   6   4      0.7      1.1   1   0   1  0.0000
 -23   6   4      8.1      1.6   1   0   1  0.0000
 -22   6   4     -0.1      1.1   1   0   1  0.0000
 -21   6   4      1.7      0.9   1   0   1  0.0000
 -20   6   4      0.0      0.7   1   0   1  0.0000
 -19   6   4      0.0      0.7   1   0   1  0.0000
 -18   6   4      1.6      1.0   1   0   1  0.0000
 -17   6   4      4.0      0.8   1   0   1  0.0000
 -16   6   4      1.1      0.5   1   0   1  0.0000
 -15   6   4      0.8      0.8   1   0   1  0.0000
 -14   6   4      0.2      0.7   1   0   1  0.0000
 -13   6   4      0.6      0.8   1   0   1  0.0000
 -12   6   4      1.4      0.7   1   0   1  0.0000
 -11   6   4      2.6      0.7   1   0   1  0.0000
 -10   6   4      1.4      0.7   1   0   1  0.0000
  -9   6   4      0.8      0.6   1   0   1  0.0000
  -8   6   4     -0.4      0.6   1   0   1  0.0000
  -7   6   4      0.2      0.6   1   0   1  0.0000
  -6   6   4     -1.3      0.8   1   0   1  0.0000
  -5   6   4      1.3      0.9   1   0   1  0.0000
  -4   6   4      3.0      0.9   1   0   1  0.0000
  -3   6   4     25.8      3.9   1   0   1  0.0000
  -2   6   4      6.8      1.1   1   0   1  0.0000
  -1   6   4      9.2      2.4   1   0   1  0.0000
   0   6   4      1.3      1.5   1   0   1  0.0000
   1   6   4      2.8      0.9   1   0   1  0.0000
   2   6   4      1.2      1.7   1   0   1  0.0000
   3   6   4      0.5      1.6   1   0   1  0.0000
   4   6   4      0.1      0.5   1   0   1  0.0000
   5   6   4      1.1      0.5   1   0   1  0.0000
   6   6   4      0.3      0.5   1   0   1  0.0000
   7   6   4     -0.2      0.4   1   0   1  0.0000
   8   6   4      0.2      0.4   1   0   1  0.0000
   9   6   4     -0.4      0.4   1   0   1  0.0000
  10   6   4      0.6      0.5   1   0   1  0.0000
  11   6   4      0.0      0.5   1   0   1  0.0000
  12   6   4      0.5      0.5   1   0   1  0.0000
  13   6   4      0.5      0.5   1   0   1  0.0000
  14   6   4     -1.1      0.5   1   0   1  0.0000
  15   6   4      0.3      0.5   1   0   1  0.0000
  16   6   4     -0.6      0.5   1   0   1  0.0000
  17   6   4      2.5      0.6   1   0   1  0.0000
  18   6   4      1.9      0.7   1   0   1  0.0000
  19   6   4      0.0      0.6   1   0   1  0.0000
  20   6   4     11.1      1.3   1   0   1  0.0000
  21   6   4      0.4      0.7   1   0   1  0.0000
  22   6   4      0.3      0.6   1   0   1  0.0000
  23   6   4      2.4      0.7   1   0   1  0.0000
  24   6   4      1.3      0.7   1   0   1  0.0000
  25   6   4      2.6      0.7   1   0   1  0.0000
  26   6   4      1.0      0.6   1   0   1  0.0000
  27   6   4      0.3      0.6   1   0   1  0.0000
  28   6   4     -0.3      0.6   1   0   1  0.0000
  29   6   4     -0.2      0.6   1   0   1  0.0000
  30   6   4     -0.3      0.6   1   0   1  0.0000
  31   6   4      1.2      0.7   1   0   1  0.0000
  32   6   4      0.1      0.7   1   0   1  0.0000
  33   6   4     -0.1      0.7   1   0   1  0.0000
  34   6   4      0.8      0.7   1   0   1  0.0000
  35   6   4     -1.0      0.9   1   0   1  0.0000
  36   6   4     -0.1      0.8   1   0   1  0.0000
  37   6   4      0.7      1.1   1   0   1  0.0000
 -32   7   4     -0.7      1.6   1   0   1  0.0000
 -31   7   4      2.0      1.1   1   0   1  0.0000
 -30   7   4     -1.2      0.9   1   0   1  0.0000
 -29   7   4     -1.5      0.9   1   0   1  0.0000
 -28   7   4     -0.6      0.5   1   0   1  0.0000
 -27   7   4     -0.3      0.6   1   0   1  0.0000
 -26   7   4      0.5      0.7   1   0   1  0.0000
 -25   7   4     -0.7      0.6   1   0   1  0.0000
 -24   7   4      1.6      0.7   1   0   1  0.0000
 -23   7   4     -0.2      0.7   1   0   1  0.0000
 -22   7   4     -0.1      0.5   1   0   1  0.0000
 -21   7   4      0.6      1.0   1   0   1  0.0000
 -20   7   4     -0.6      1.0   1   0   1  0.0000
 -19   7   4      0.7      0.4   1   0   1  0.0000
 -18   7   4      0.0      0.6   1   0   1  0.0000
 -17   7   4     -0.7      0.9   1   0   1  0.0000
 -16   7   4      0.3      0.9   1   0   1  0.0000
 -15   7   4      0.0      0.8   1   0   1  0.0000
 -14   7   4     -0.2      0.8   1   0   1  0.0000
 -13   7   4     -0.9      0.8   1   0   1  0.0000
 -12   7   4     -0.6      0.8   1   0   1  0.0000
 -11   7   4      0.9      1.0   1   0   1  0.0000
 -10   7   4     -0.6      1.1   1   0   1  0.0000
  -9   7   4      0.5      1.1   1   0   1  0.0000
  -8   7   4     -1.0      0.7   1   0   1  0.0000
  -7   7   4      0.2      0.9   1   0   1  0.0000
  -6   7   4      1.0      0.9   1   0   1  0.0000
  -5   7   4     -0.6      1.1   1   0   1  0.0000
  -4   7   4      0.4      1.1   1   0   1  0.0000
  -3   7   4      0.2      1.0   1   0   1  0.0000
  -2   7   4     -1.2      0.7   1   0   1  0.0000
  -1   7   4     -0.4      0.7   1   0   1  0.0000
   0   7   4     -0.3      0.8   1   0   1  0.0000
   1   7   4      0.3      0.8   1   0   1  0.0000
   2   7   4      0.4      0.8   1   0   1  0.0000
   3   7   4      1.3      1.0   1   0   1  0.0000
   4   7   4      3.6      1.2   1   0   1  0.0000
   5   7   4      2.9      0.9   1   0   1  0.0000
   6   7   4      2.4      0.8   1   0   1  0.0000
   7   7   4      0.0      0.8   1   0   1  0.0000
   8   7   4      0.8      0.8   1   0   1  0.0000
   9   7   4      0.2      0.8   1   0   1  0.0000
  10   7   4     -0.1      0.7   1   0   1  0.0000
  11   7   4      0.4      0.8   1   0   1  0.0000
  12   7   4      0.9      0.8   1   0   1  0.0000
  13   7   4      0.0      0.7   1   0   1  0.0000
  14   7   4     -0.4      0.4   1   0   1  0.0000
  15   7   4      0.2      0.4   1   0   1  0.0000
  16   7   4      0.2      0.4   1   0   1  0.0000
  17   7   4     -0.7      0.5   1   0   1  0.0000
  18   7   4     -0.3      0.7   1   0   1  0.0000
  19   7   4      0.8      0.6   1   0   1  0.0000
  20   7   4     -0.1      0.6   1   0   1  0.0000
  21   7   4     -0.1      0.7   1   0   1  0.0000
  22   7   4      0.3      0.6   1   0   1  0.0000
  23   7   4      0.8      0.6   1   0   1  0.0000
  24   7   4     -0.8      0.6   1   0   1  0.0000
  25   7   4      0.4      0.9   1   0   1  0.0000
  26   7   4      0.9      1.0   1   0   1  0.0000
  27   7   4      0.8      1.0   1   0   1  0.0000
  28   7   4     -0.3      1.2   1   0   1  0.0000
  29   7   4     -0.7      1.2   1   0   1  0.0000
 -18   8   4     -1.7      2.3   1   0   1  0.0000
 -17   8   4     -4.7      2.3   1   0   1  0.0000
 -16   8   4      0.8      2.2   1   0   1  0.0000
 -15   8   4      0.6      2.1   1   0   1  0.0000
 -14   8   4     -0.2      2.1   1   0   1  0.0000
 -13   8   4     -0.8      2.0   1   0   1  0.0000
 -12   8   4     -0.9      1.1   1   0   1  0.0000
 -11   8   4     -0.7      0.8   1   0   1  0.0000
 -10   8   4      0.0      0.8   1   0   1  0.0000
  -9   8   4     -1.2      0.8   1   0   1  0.0000
  -8   8   4      0.1      0.8   1   0   1  0.0000
  -7   8   4     -0.9      0.7   1   0   1  0.0000
  -6   8   4     -0.1      0.7   1   0   1  0.0000
  -5   8   4     -1.0      1.1   1   0   1  0.0000
  -4   8   4      2.4      1.1   1   0   1  0.0000
  -3   8   4     -0.3      0.7   1   0   1  0.0000
  -2   8   4      0.7      0.8   1   0   1  0.0000
  -1   8   4      0.0      0.9   1   0   1  0.0000
   0   8   4     -0.1      0.8   1   0   1  0.0000
   1   8   4      0.6      0.9   1   0   1  0.0000
   2   8   4      0.3      0.9   1   0   1  0.0000
   3   8   4      1.9      1.0   1   0   1  0.0000
   4   8   4     -1.1      0.8   1   0   1  0.0000
   5   8   4      0.1      0.7   1   0   1  0.0000
   6   8   4      0.1      0.7   1   0   1  0.0000
   7   8   4     -0.2      0.7   1   0   1  0.0000
   8   8   4     -0.6      1.1   1   0   1  0.0000
   9   8   4     -1.8      1.2   1   0   1  0.0000
  10   8   4      0.7      1.1   1   0   1  0.0000
  11   8   4      0.6      1.2   1   0   1  0.0000
  12   8   4      0.9      1.3   1   0   1  0.0000
  13   8   4      0.8      1.2   1   0   1  0.0000
  14   8   4     -0.8      1.1   1   0   1  0.0000
  15   8   4     -1.8      1.1   1   0   1  0.0000
  17   8   4     -1.3      1.0   1   0   1  0.0000
 -47   1   5     -2.2      2.5   1   0   1  0.0000
 -46   1   5      0.4      1.6   1   0   1  0.0000
 -45   1   5     -0.7      1.3   1   0   1  0.0000
 -44   1   5      0.1      1.3   1   0   1  0.0000
 -43   1   5      1.4      1.3   1   0   1  0.0000
 -42   1   5     -2.0      1.1   1   0   1  0.0000
 -41   1   5     -0.4      1.4   1   0   1  0.0000
 -40   1   5      1.6      1.5   1   0   1  0.0000
 -39   1   5      0.6      1.5   1   0   1  0.0000
 -38   1   5     -0.6      1.5   1   0   1  0.0000
 -37   1   5      0.5      1.7   1   0   1  0.0000
 -36   1   5      2.1      1.7   1   0   1  0.0000
 -35   1   5     -0.1      1.7   1   0   1  0.0000
 -34   1   5      1.2      1.7   1   0   1  0.0000
 -33   1   5      0.5      1.7   1   0   1  0.0000
 -32   1   5      1.7      1.6   1   0   1  0.0000
 -31   1   5      2.2      1.5   1   0   1  0.0000
 -30   1   5     -2.3      1.5   1   0   1  0.0000
 -29   1   5      1.0      1.4   1   0   1  0.0000
 -28   1   5      0.1      1.3   1   0   1  0.0000
 -27   1   5     -0.3      1.3   1   0   1  0.0000
 -26   1   5     -1.5      1.3   1   0   1  0.0000
 -25   1   5      1.3      1.4   1   0   1  0.0000
 -24   1   5      6.1      1.9   1   0   1  0.0000
 -23   1   5      1.9      1.5   1   0   1  0.0000
 -22   1   5      0.2      1.3   1   0   1  0.0000
 -21   1   5      0.9      1.2   1   0   1  0.0000
 -20   1   5      0.2      1.1   1   0   1  0.0000
 -19   1   5      0.2      1.0   1   0   1  0.0000
 -18   1   5      0.4      1.0   1   0   1  0.0000
 -17   1   5      2.3      1.3   1   0   1  0.0000
 -16   1   5      4.1      1.1   1   0   1  0.0000
 -15   1   5      5.5      1.3   1   0   1  0.0000
 -14   1   5     13.7      1.5   1   0   1  0.0000
 -13   1   5     11.7      1.4   1   0   1  0.0000
 -12   1   5     21.6      2.2   1   0   1  0.0000
 -11   1   5     18.5      1.6   1   0   1  0.0000
 -10   1   5     18.5      1.6   1   0   1  0.0000
  -9   1   5      8.9      1.1   1   0   1  0.0000
  -8   1   5      3.5      0.9   1   0   1  0.0000
  -7   1   5      0.0      0.7   1   0   1  0.0000
  -6   1   5      0.4      0.8   1   0   1  0.0000
  -5   1   5      3.5      0.9   1   0   1  0.0000
  -4   1   5     10.4      1.3   1   0   1  0.0000
  -3   1   5     15.2      1.5   1   0   1  0.0000
  -2   1   5     22.8      1.8   1   0   1  0.0000
  -1   1   5     14.4      1.4   1   0   1  0.0000
   0   1   5     17.8      1.5   1   0   1  0.0000
   1   1   5     10.1      1.2   1   0   1  0.0000
   2   1   5     14.1      1.4   1   0   1  0.0000
   3   1   5      7.7      1.1   1   0   1  0.0000
   4   1   5     11.6      1.3   1   0   1  0.0000
   5   1   5      5.0      1.0   1   0   1  0.0000
   6   1   5      5.9      1.0   1   0   1  0.0000
   7   1   5      1.2      0.8   1   0   1  0.0000
   8   1   5      2.0      0.8   1   0   1  0.0000
   9   1   5      0.6      0.7   1   0   1  0.0000
  10   1   5      0.8      0.7   1   0   1  0.0000
  11   1   5      6.1      1.0   1   0   1  0.0000
  12   1   5      5.7      1.1   1   0   1  0.0000
  13   1   5     13.6      1.4   1   0   1  0.0000
  14   1   5     11.3      1.2   1   0   1  0.0000
  15   1   5     11.0      1.4   1   0   1  0.0000
  16   1   5      7.2      1.1   1   0   1  0.0000
  17   1   5      1.1      0.7   1   0   1  0.0000
  18   1   5      0.1      0.6   1   0   1  0.0000
  19   1   5     20.7      1.8   1   0   1  0.0000
  20   1   5      0.2      0.7   1   0   1  0.0000
  21   1   5     -0.3      0.7   1   0   1  0.0000
  22   1   5      0.7      0.7   1   0   1  0.0000
  23   1   5     -0.2      0.7   1   0   1  0.0000
  24   1   5      0.9      0.8   1   0   1  0.0000
  25   1   5      2.5      0.9   1   0   1  0.0000
  26   1   5      0.7      0.8   1   0   1  0.0000
  27   1   5      1.1      0.9   1   0   1  0.0000
  28   1   5     -1.2      0.7   1   0   1  0.0000
  29   1   5      0.7      0.9   1   0   1  0.0000
  30   1   5      0.1      0.8   1   0   1  0.0000
  31   1   5      0.6      0.8   1   0   1  0.0000
  32   1   5      3.5      1.1   1   0   1  0.0000
  33   1   5     -0.3      0.9   1   0   1  0.0000
  34   1   5      1.9      1.0   1   0   1  0.0000
  35   1   5      1.6      1.1   1   0   1  0.0000
  36   1   5      0.5      1.1   1   0   1  0.0000
  37   1   5      0.0      1.1   1   0   1  0.0000
  38   1   5      2.2      1.3   1   0   1  0.0000
  39   1   5      0.2      1.2   1   0   1  0.0000
  40   1   5      0.7      1.3   1   0   1  0.0000
  41   1   5      0.7      1.7   1   0   1  0.0000
  42   1   5     -2.4      1.8   1   0   1  0.0000
 -47   2   5      1.5      1.9   1   0   1  0.0000
 -46   2   5      2.3      1.9   1   0   1  0.0000
 -45   2   5      0.1      1.4   1   0   1  0.0000
 -44   2   5     -0.3      1.3   1   0   1  0.0000
 -43   2   5      2.8      1.3   1   0   1  0.0000
 -42   2   5      0.8      1.5   1   0   1  0.0000
 -41   2   5      3.4      1.6   1   0   1  0.0000
 -40   2   5      4.7      1.5   1   0   1  0.0000
 -39   2   5      1.8      1.4   1   0   1  0.0000
 -38   2   5      2.4      1.4   1   0   1  0.0000
 -37   2   5      0.8      1.3   1   0   1  0.0000
 -36   2   5      0.8      1.4   1   0   1  0.0000
 -35   2   5      1.6      1.4   1   0   1  0.0000
 -34   2   5      1.4      1.6   1   0   1  0.0000
 -33   2   5      0.3      1.6   1   0   1  0.0000
 -32   2   5      2.0      1.5   1   0   1  0.0000
 -31   2   5      2.0      1.6   1   0   1  0.0000
 -30   2   5      3.1      1.6   1   0   1  0.0000
 -29   2   5      3.1      1.5   1   0   1  0.0000
 -28   2   5      2.3      1.4   1   0   1  0.0000
 -27   2   5      3.5      1.5   1   0   1  0.0000
 -26   2   5      3.7      1.5   1   0   1  0.0000
 -25   2   5      1.3      1.5   1   0   1  0.0000
 -23   2   5     16.4      2.4   1   0   1  0.0000
 -22   2   5    104.2      9.0   1   0   1  0.0000
 -21   2   5      7.0      2.4   1   0   1  0.0000
 -20   2   5      8.0      1.9   1   0   1  0.0000
 -19   2   5      0.2      1.5   1   0   1  0.0000
 -18   2   5      7.1      1.7   1   0   1  0.0000
 -17   2   5     -2.0      1.3   1   0   1  0.0000
 -16   2   5     12.6      1.9   1   0   1  0.0000
 -15   2   5     11.0      1.7   1   0   1  0.0000
 -14   2   5     21.3      2.3   1   0   1  0.0000
 -13   2   5     13.8      2.0   1   0   1  0.0000
 -12   2   5     14.9      2.1   1   0   1  0.0000
 -11   2   5      6.4      1.5   1   0   1  0.0000
 -10   2   5      1.1      0.9   1   0   1  0.0000
  -9   2   5      1.0      0.8   1   0   1  0.0000
  -8   2   5      3.4      1.1   1   0   1  0.0000
  -7   2   5     10.5      1.6   1   0   1  0.0000
  -6   2   5     28.5      3.0   1   0   1  0.0000
  -5   2   5     28.1      2.9   1   0   1  0.0000
  -4   2   5     42.6      3.8   1   0   1  0.0000
  -3   2   5      5.1      1.4   1   0   1  0.0000
  -2   2   5      0.4      1.0   1   0   1  0.0000
  -1   2   5     19.5      2.3   1   0   1  0.0000
   0   2   5      1.4      1.0   1   0   1  0.0000
   1   2   5      2.3      1.0   1   0   1  0.0000
   2   2   5     -0.1      0.8   1   0   1  0.0000
   3   2   5      0.7      0.8   1   0   1  0.0000
   4   2   5     -0.2      0.8   1   0   1  0.0000
   5   2   5      0.2      0.8   1   0   1  0.0000
   6   2   5      4.9      1.1   1   0   1  0.0000
   7   2   5      6.2      1.5   1   0   1  0.0000
   8   2   5     18.8      1.9   1   0   1  0.0000
   9   2   5     14.7      1.7   1   0   1  0.0000
  10   2   5     38.5      2.9   1   0   1  0.0000
  11   2   5     24.7      2.2   1   0   1  0.0000
  12   2   5     40.7      3.0   1   0   1  0.0000
  13   2   5     10.8      1.4   1   0   1  0.0000
  14   2   5     18.6      1.9   1   0   1  0.0000
  15   2   5      2.2      0.9   1   0   1  0.0000
  16   2   5      1.4      1.1   1   0   1  0.0000
  17   2   5    175.3      9.8   1   0   1  0.0000
  18   2   5     78.8      5.0   1   0   1  0.0000
  20   2   5      9.4      1.2   1   0   1  0.0000
  21   2   5      1.9      0.8   1   0   1  0.0000
  22   2   5      8.8      1.2   1   0   1  0.0000
  23   2   5      5.1      1.0   1   0   1  0.0000
  24   2   5      2.6      0.8   1   0   1  0.0000
  25   2   5      0.9      0.8   1   0   1  0.0000
  26   2   5      0.9      0.8   1   0   1  0.0000
  27   2   5      1.1      0.8   1   0   1  0.0000
  28   2   5      0.8      0.8   1   0   1  0.0000
  29   2   5      0.9      0.8   1   0   1  0.0000
  30   2   5      0.0      0.8   1   0   1  0.0000
  31   2   5      0.5      0.9   1   0   1  0.0000
  32   2   5     -1.4      0.8   1   0   1  0.0000
  33   2   5     -1.0      0.9   1   0   1  0.0000
  34   2   5      1.5      0.9   1   0   1  0.0000
  35   2   5     -1.2      0.9   1   0   1  0.0000
  36   2   5      0.2      0.9   1   0   1  0.0000
  37   2   5      0.8      1.0   1   0   1  0.0000
  38   2   5      0.7      1.0   1   0   1  0.0000
  39   2   5      1.4      1.0   1   0   1  0.0000
  40   2   5      1.2      1.3   1   0   1  0.0000
  41   2   5     -0.3      1.3   1   0   1  0.0000
  42   2   5     -1.8      1.8   1   0   1  0.0000
 -47   3   5      3.6      2.7   1   0   1  0.0000
 -46   3   5      0.8      1.7   1   0   1  0.0000
 -45   3   5     -1.2      1.6   1   0   1  0.0000
 -44   3   5      0.3      1.5   1   0   1  0.0000
 -43   3   5     -0.2      1.2   1   0   1  0.0000
 -42   3   5      0.2      1.1   1   0   1  0.0000
 -41   3   5     -0.2      1.3   1   0   1  0.0000
 -40   3   5      0.2      1.2   1   0   1  0.0000
 -39   3   5     -0.1      1.2   1   0   1  0.0000
 -38   3   5     -0.2      1.3   1   0   1  0.0000
 -37   3   5      2.1      1.4   1   0   1  0.0000
 -36   3   5      2.2      1.3   1   0   1  0.0000
 -35   3   5      0.5      1.2   1   0   1  0.0000
 -34   3   5      0.1      1.5   1   0   1  0.0000
 -33   3   5      1.6      1.5   1   0   1  0.0000
 -32   3   5      0.4      1.7   1   0   1  0.0000
 -31   3   5      2.6      2.0   1   0   1  0.0000
 -30   3   5     -0.7      2.0   1   0   1  0.0000
 -29   3   5      4.7      2.1   1   0   1  0.0000
 -28   3   5      1.5      2.0   1   0   1  0.0000
 -27   3   5      4.3      2.1   1   0   1  0.0000
 -26   3   5      3.2      2.0   1   0   1  0.0000
 -25   3   5      7.3      2.6   1   0   1  0.0000
 -24   3   5     -0.1      1.4   1   0   1  0.0000
 -23   3   5      9.2      1.8   1   0   1  0.0000
 -22   3   5      6.2      1.7   1   0   1  0.0000
 -21   3   5      4.1      1.3   1   0   1  0.0000
 -20   3   5      5.6      1.7   1   0   1  0.0000
 -19   3   5      5.5      1.5   1   0   1  0.0000
 -18   3   5      1.6      1.2   1   0   1  0.0000
 -17   3   5      0.8      1.1   1   0   1  0.0000
 -16   3   5     -1.1      1.0   1   0   1  0.0000
 -15   3   5     -0.2      0.9   1   0   1  0.0000
 -14   3   5      5.6      1.2   1   0   1  0.0000
 -13   3   5      7.8      1.2   1   0   1  0.0000
 -12   3   5     13.3      1.5   1   0   1  0.0000
 -11   3   5     19.6      1.8   1   0   1  0.0000
 -10   3   5     25.5      2.0   1   0   1  0.0000
  -9   3   5     21.0      1.8   1   0   1  0.0000
  -8   3   5     19.0      1.7   1   0   1  0.0000
  -7   3   5      8.2      1.2   1   0   1  0.0000
  -6   3   5      8.4      1.2   1   0   1  0.0000
  -5   3   5      2.8      0.8   1   0   1  0.0000
  -4   3   5      2.2      0.8   1   0   1  0.0000
  -3   3   5     -0.2      0.7   1   0   1  0.0000
  -2   3   5      0.0      0.7   1   0   1  0.0000
  -1   3   5      1.1      0.8   1   0   1  0.0000
   0   3   5      5.5      0.9   1   0   1  0.0000
   1   3   5      6.0      1.0   1   0   1  0.0000
   3   3   5      6.4      1.0   1   0   1  0.0000
   4   3   5      6.3      1.0   1   0   1  0.0000
   5   3   5      3.6      0.8   1   0   1  0.0000
   6   3   5      3.4      0.8   1   0   1  0.0000
   7   3   5      0.3      0.6   1   0   1  0.0000
   8   3   5      0.9      0.7   1   0   1  0.0000
   9   3   5      5.7      1.0   1   0   1  0.0000
  10   3   5     12.2      1.3   1   0   1  0.0000
  11   3   5     23.3      1.8   1   0   1  0.0000
  12   3   5     23.9      1.9   1   0   1  0.0000
  13   3   5     33.1      2.6   1   0   1  0.0000
  14   3   5     26.5      2.2   1   0   1  0.0000
  15   3   5     24.0      2.7   1   0   1  0.0000
  16   3   5     15.0      1.7   1   0   1  0.0000
  17   3   5      8.4      1.6   1   0   1  0.0000
  18   3   5      3.3      1.0   1   0   1  0.0000
  19   3   5     30.3      2.5   1   0   1  0.0000
  20   3   5      3.4      1.0   1   0   1  0.0000
  21   3   5      1.6      0.8   1   0   1  0.0000
  22   3   5      0.7      0.8   1   0   1  0.0000
  23   3   5      0.8      0.8   1   0   1  0.0000
  24   3   5      1.8      0.9   1   0   1  0.0000
  25   3   5      3.7      1.0   1   0   1  0.0000
  26   3   5      3.0      1.0   1   0   1  0.0000
  27   3   5      3.7      1.1   1   0   1  0.0000
  28   3   5      3.5      1.0   1   0   1  0.0000
  29   3   5      2.9      1.0   1   0   1  0.0000
  30   3   5      0.8      0.9   1   0   1  0.0000
  31   3   5     -0.1      0.9   1   0   1  0.0000
  32   3   5     -0.9      0.9   1   0   1  0.0000
  33   3   5      1.4      0.9   1   0   1  0.0000
  34   3   5     -0.9      0.8   1   0   1  0.0000
  35   3   5      1.0      0.9   1   0   1  0.0000
  36   3   5     -0.3      1.1   1   0   1  0.0000
  37   3   5     -1.0      1.0   1   0   1  0.0000
  38   3   5      1.5      1.2   1   0   1  0.0000
  39   3   5      0.8      1.1   1   0   1  0.0000
  40   3   5     -0.9      1.1   1   0   1  0.0000
  41   3   5      0.4      1.3   1   0   1  0.0000
  42   3   5     -1.7      1.8   1   0   1  0.0000
 -46   4   5      0.4      1.4   1   0   1  0.0000
 -45   4   5      3.8      1.7   1   0   1  0.0000
 -44   4   5      0.6      1.4   1   0   1  0.0000
 -43   4   5     -0.6      1.4   1   0   1  0.0000
 -42   4   5     -0.5      1.3   1   0   1  0.0000
 -41   4   5      0.0      1.0   1   0   1  0.0000
 -40   4   5      0.2      1.2   1   0   1  0.0000
 -39   4   5     -1.1      1.1   1   0   1  0.0000
 -38   4   5      0.5      1.2   1   0   1  0.0000
 -37   4   5      2.0      1.2   1   0   1  0.0000
 -36   4   5      1.2      1.1   1   0   1  0.0000
 -35   4   5      0.6      1.1   1   0   1  0.0000
 -34   4   5      1.1      1.2   1   0   1  0.0000
 -33   4   5     -0.8      1.0   1   0   1  0.0000
 -32   4   5      1.1      1.1   1   0   1  0.0000
 -31   4   5      0.5      1.1   1   0   1  0.0000
 -30   4   5      1.7      1.2   1   0   1  0.0000
 -29   4   5     -0.5      1.1   1   0   1  0.0000
 -28   4   5     -0.5      1.1   1   0   1  0.0000
 -27   4   5      1.5      1.2   1   0   1  0.0000
 -26   4   5      7.2      1.8   1   0   1  0.0000
 -25   4   5     -0.1      1.7   1   0   1  0.0000
 -24   4   5      0.0      1.9   1   0   1  0.0000
 -23   4   5      0.9      2.3   1   0   1  0.0000
 -22   4   5      4.5      2.4   1   0   1  0.0000
 -21   4   5      7.6      1.8   1   0   1  0.0000
 -20   4   5      6.9      2.5   1   0   1  0.0000
 -19   4   5      3.4      1.1   1   0   1  0.0000
 -18   4   5      1.3      1.0   1   0   1  0.0000
 -17   4   5      1.4      1.0   1   0   1  0.0000
 -16   4   5      1.4      0.9   1   0   1  0.0000
 -15   4   5      2.6      1.2   1   0   1  0.0000
 -14   4   5      3.8      1.2   1   0   1  0.0000
 -13   4   5      5.1      1.1   1   0   1  0.0000
 -12   4   5      7.7      1.2   1   0   1  0.0000
 -11   4   5      6.8      1.1   1   0   1  0.0000
 -10   4   5      8.1      1.2   1   0   1  0.0000
  -9   4   5      4.0      1.0   1   0   1  0.0000
  -8   4   5      3.8      1.0   1   0   1  0.0000
  -7   4   5     -0.1      0.7   1   0   1  0.0000
  -6   4   5      2.2      0.8   1   0   1  0.0000
  -5   4   5      2.1      0.8   1   0   1  0.0000
  -4   4   5     18.8      2.2   1   0   1  0.0000
  -3   4   5     79.6      4.3   1   0   1  0.0000
  -2   4   5     36.9      2.4   1   0   1  0.0000
  -1   4   5      2.8      1.1   1   0   1  0.0000
   0   4   5      4.2      0.9   1   0   1  0.0000
   1   4   5      0.0      0.7   1   0   1  0.0000
   2   4   5      2.6      0.8   1   0   1  0.0000
   3   4   5      0.1      0.6   1   0   1  0.0000
   4   4   5      1.7      0.7   1   0   1  0.0000
   5   4   5     -0.4      0.6   1   0   1  0.0000
   6   4   5      2.3      0.7   1   0   1  0.0000
   7   4   5      0.2      0.6   1   0   1  0.0000
   8   4   5      0.9      0.6   1   0   1  0.0000
   9   4   5     -0.2      0.6   1   0   1  0.0000
  10   4   5      0.4      0.6   1   0   1  0.0000
  11   4   5     -0.4      0.6   1   0   1  0.0000
  12   4   5      0.7      0.7   1   0   1  0.0000
  13   4   5      4.2      0.8   1   0   1  0.0000
  14   4   5     13.7      1.3   1   0   1  0.0000
  15   4   5     23.5      1.8   1   0   1  0.0000
  16   4   5     21.3      1.7   1   0   1  0.0000
  17   4   5      4.3      0.9   1   0   1  0.0000
  18   4   5     12.4      1.5   1   0   1  0.0000
  19   4   5     -0.2      0.7   1   0   1  0.0000
  20   4   5      3.8      1.0   1   0   1  0.0000
  21   4   5      6.9      1.3   1   0   1  0.0000
  22   4   5      0.5      0.9   1   0   1  0.0000
  23   4   5      0.5      0.8   1   0   1  0.0000
  24   4   5      1.1      0.8   1   0   1  0.0000
  25   4   5      0.1      0.7   1   0   1  0.0000
  26   4   5      0.6      0.7   1   0   1  0.0000
  27   4   5     -0.1      0.8   1   0   1  0.0000
  28   4   5      0.3      0.8   1   0   1  0.0000
  29   4   5     -0.4      0.8   1   0   1  0.0000
  30   4   5      0.7      0.8   1   0   1  0.0000
  31   4   5      0.7      0.8   1   0   1  0.0000
  32   4   5      0.1      0.8   1   0   1  0.0000
  33   4   5      0.7      0.8   1   0   1  0.0000
  34   4   5      1.3      0.8   1   0   1  0.0000
  35   4   5      1.7      0.9   1   0   1  0.0000
  36   4   5      0.9      0.8   1   0   1  0.0000
  37   4   5      0.1      0.9   1   0   1  0.0000
  38   4   5      1.5      1.2   1   0   1  0.0000
  39   4   5     -0.2      1.2   1   0   1  0.0000
  40   4   5     -2.0      1.2   1   0   1  0.0000
  41   4   5     -1.1      1.2   1   0   1  0.0000
 -43   5   5      0.0      1.4   1   0   1  0.0000
 -42   5   5     -1.0      1.1   1   0   1  0.0000
 -41   5   5     -0.2      1.2   1   0   1  0.0000
 -39   5   5     -1.2      1.4   1   0   1  0.0000
 -38   5   5     -2.0      0.9   1   0   1  0.0000
 -37   5   5      0.3      1.0   1   0   1  0.0000
 -36   5   5      0.2      1.1   1   0   1  0.0000
 -35   5   5      1.1      1.0   1   0   1  0.0000
 -34   5   5     -1.1      1.0   1   0   1  0.0000
 -33   5   5      0.3      1.0   1   0   1  0.0000
 -32   5   5      1.4      1.0   1   0   1  0.0000
 -31   5   5      0.7      0.9   1   0   1  0.0000
 -30   5   5     -0.8      0.9   1   0   1  0.0000
 -29   5   5      2.0      1.1   1   0   1  0.0000
 -28   5   5     -0.2      1.3   1   0   1  0.0000
 -27   5   5      0.9      1.3   1   0   1  0.0000
 -26   5   5      1.8      1.5   1   0   1  0.0000
 -25   5   5     -0.5      1.3   1   0   1  0.0000
 -24   5   5      0.1      1.3   1   0   1  0.0000
 -23   5   5      4.7      0.9   1   0   1  0.0000
 -22   5   5      1.0      1.5   1   0   1  0.0000
 -21   5   5      0.3      0.9   1   0   1  0.0000
 -20   5   5     -0.2      0.9   1   0   1  0.0000
 -19   5   5     -0.5      0.9   1   0   1  0.0000
 -18   5   5      0.4      0.8   1   0   1  0.0000
 -17   5   5      1.5      0.8   1   0   1  0.0000
 -16   5   5      1.0      0.8   1   0   1  0.0000
 -15   5   5      1.1      0.9   1   0   1  0.0000
 -14   5   5      3.5      0.9   1   0   1  0.0000
 -13   5   5      1.6      0.8   1   0   1  0.0000
 -12   5   5      2.1      0.9   1   0   1  0.0000
 -11   5   5      1.7      0.8   1   0   1  0.0000
 -10   5   5      0.6      1.0   1   0   1  0.0000
  -9   5   5     -1.1      0.8   1   0   1  0.0000
  -8   5   5     -0.4      0.7   1   0   1  0.0000
  -7   5   5      3.2      0.9   1   0   1  0.0000
  -6   5   5      6.3      1.0   1   0   1  0.0000
  -5   5   5      6.5      1.0   1   0   1  0.0000
  -4   5   5     10.8      1.2   1   0   1  0.0000
  -3   5   5      9.6      1.2   1   0   1  0.0000
  -2   5   5      8.1      1.1   1   0   1  0.0000
  -1   5   5      5.4      0.9   1   0   1  0.0000
   0   5   5      1.5      0.7   1   0   1  0.0000
   1   5   5      0.7      0.6   1   0   1  0.0000
   2   5   5      0.4      0.6   1   0   1  0.0000
   3   5   5     -0.3      0.6   1   0   1  0.0000
   4   5   5      0.4      0.6   1   0   1  0.0000
   5   5   5      0.0      0.6   1   0   1  0.0000
   6   5   5     -0.2      0.5   1   0   1  0.0000
   7   5   5      0.1      0.5   1   0   1  0.0000
   8   5   5      0.4      0.6   1   0   1  0.0000
   9   5   5      0.9      0.6   1   0   1  0.0000
  10   5   5      1.1      0.6   1   0   1  0.0000
  11   5   5     -0.5      0.5   1   0   1  0.0000
  12   5   5     -0.3      0.6   1   0   1  0.0000
  13   5   5     -0.1      0.6   1   0   1  0.0000
  14   5   5     -0.1      0.6   1   0   1  0.0000
  15   5   5      0.2      0.6   1   0   1  0.0000
  16   5   5      0.4      0.6   1   0   1  0.0000
  17   5   5     -0.6      0.7   1   0   1  0.0000
  18   5   5      1.7      0.7   1   0   1  0.0000
  19   5   5      0.0      0.7   1   0   1  0.0000
  20   5   5      0.7      1.0   1   0   1  0.0000
  21   5   5      0.6      0.8   1   0   1  0.0000
  22   5   5      2.5      0.9   1   0   1  0.0000
  23   5   5      1.7      0.8   1   0   1  0.0000
  24   5   5      0.8      0.7   1   0   1  0.0000
  25   5   5      0.6      0.7   1   0   1  0.0000
  26   5   5      0.4      0.7   1   0   1  0.0000
  27   5   5     -0.6      0.9   1   0   1  0.0000
  28   5   5     -0.1      0.8   1   0   1  0.0000
  29   5   5     -1.0      0.9   1   0   1  0.0000
  30   5   5      0.7      0.8   1   0   1  0.0000
  31   5   5     -1.0      0.8   1   0   1  0.0000
  32   5   5     -0.5      0.8   1   0   1  0.0000
  33   5   5      1.1      0.9   1   0   1  0.0000
  34   5   5      0.5      0.9   1   0   1  0.0000
  35   5   5     -1.0      1.1   1   0   1  0.0000
  36   5   5      0.8      1.5   1   0   1  0.0000
  37   5   5      0.8      1.0   1   0   1  0.0000
  38   5   5     -1.5      1.7   1   0   1  0.0000
 -38   6   5      0.0      1.5   1   0   1  0.0000
 -37   6   5     -0.9      1.0   1   0   1  0.0000
 -36   6   5     -1.3      1.3   1   0   1  0.0000
 -35   6   5      0.6      0.9   1   0   1  0.0000
 -34   6   5      0.4      0.9   1   0   1  0.0000
 -33   6   5     -0.9      0.9   1   0   1  0.0000
 -32   6   5     -0.9      0.9   1   0   1  0.0000
 -31   6   5      1.0      0.9   1   0   1  0.0000
 -30   6   5     -0.6      0.9   1   0   1  0.0000
 -29   6   5     -0.8      0.8   1   0   1  0.0000
 -28   6   5     -0.3      0.8   1   0   1  0.0000
 -27   6   5     -0.2      0.8   1   0   1  0.0000
 -26   6   5      0.9      0.9   1   0   1  0.0000
 -25   6   5     -1.3      0.8   1   0   1  0.0000
 -24   6   5     14.6      2.8   1   0   1  0.0000
 -23   6   5      0.7      0.8   1   0   1  0.0000
 -22   6   5      3.5      1.4   1   0   1  0.0000
 -21   6   5      3.4      0.9   1   0   1  0.0000
 -20   6   5     -0.3      0.7   1   0   1  0.0000
 -19   6   5      0.9      0.8   1   0   1  0.0000
 -18   6   5      0.4      0.8   1   0   1  0.0000
 -17   6   5     -0.2      0.7   1   0   1  0.0000
 -16   6   5      0.8      0.8   1   0   1  0.0000
 -15   6   5      0.2      0.7   1   0   1  0.0000
 -14   6   5      2.8      0.8   1   0   1  0.0000
 -13   6   5      1.0      0.6   1   0   1  0.0000
 -12   6   5      0.6      0.7   1   0   1  0.0000
 -11   6   5     -0.4      0.6   1   0   1  0.0000
 -10   6   5     -0.2      0.6   1   0   1  0.0000
  -9   6   5     -0.6      0.6   1   0   1  0.0000
  -8   6   5      0.2      0.7   1   0   1  0.0000
  -7   6   5      1.6      0.9   1   0   1  0.0000
  -6   6   5      1.9      0.9   1   0   1  0.0000
  -5   6   5      3.6      1.0   1   0   1  0.0000
  -4   6   5      3.8      1.0   1   0   1  0.0000
  -3   6   5      0.4      0.8   1   0   1  0.0000
  -2   6   5      0.8      0.8   1   0   1  0.0000
  -1   6   5      0.4      0.7   1   0   1  0.0000
   0   6   5      1.0      0.8   1   0   1  0.0000
   1   6   5      1.0      0.7   1   0   1  0.0000
   2   6   5     -0.8      0.7   1   0   1  0.0000
   3   6   5     -0.5      0.7   1   0   1  0.0000
   4   6   5     -0.3      0.6   1   0   1  0.0000
   5   6   5      0.8      0.5   1   0   1  0.0000
   6   6   5      0.4      0.5   1   0   1  0.0000
   7   6   5      0.8      0.5   1   0   1  0.0000
   8   6   5     -0.8      0.4   1   0   1  0.0000
   9   6   5      0.0      0.4   1   0   1  0.0000
  10   6   5      0.5      0.5   1   0   1  0.0000
  11   6   5      0.1      0.5   1   0   1  0.0000
  12   6   5      0.7      0.5   1   0   1  0.0000
  13   6   5      2.5      0.6   1   0   1  0.0000
  14   6   5      3.2      0.7   1   0   1  0.0000
  15   6   5      0.9      0.6   1   0   1  0.0000
  16   6   5      0.7      0.6   1   0   1  0.0000
  18   6   5      2.5      0.8   1   0   1  0.0000
  20   6   5      3.3      0.8   1   0   1  0.0000
  21   6   5      6.2      1.2   1   0   1  0.0000
  22   6   5      3.9      0.9   1   0   1  0.0000
  23   6   5      2.2      0.8   1   0   1  0.0000
  24   6   5     -0.5      0.7   1   0   1  0.0000
  25   6   5      0.2      0.7   1   0   1  0.0000
  26   6   5      0.6      0.7   1   0   1  0.0000
  27   6   5      1.1      0.7   1   0   1  0.0000
  28   6   5      0.1      0.7   1   0   1  0.0000
  29   6   5     -0.4      0.7   1   0   1  0.0000
  30   6   5      0.0      0.7   1   0   1  0.0000
  31   6   5      0.3      0.8   1   0   1  0.0000
  32   6   5      0.4      1.1   1   0   1  0.0000
 -28   7   5     -0.8      3.1   1   0   1  0.0000
 -26   7   5     -2.6      1.7   1   0   1  0.0000
 -25   7   5     -1.1      1.1   1   0   1  0.0000
 -24   7   5      0.8      1.2   1   0   1  0.0000
 -23   7   5      0.2      1.2   1   0   1  0.0000
 -22   7   5     -0.7      1.2   1   0   1  0.0000
 -21   7   5      1.7      1.3   1   0   1  0.0000
 -20   7   5     -0.2      1.2   1   0   1  0.0000
 -19   7   5      0.1      1.1   1   0   1  0.0000
 -18   7   5      0.1      0.7   1   0   1  0.0000
 -17   7   5      0.2      0.5   1   0   1  0.0000
 -16   7   5      0.2      0.5   1   0   1  0.0000
 -15   7   5      0.0      0.4   1   0   1  0.0000
 -14   7   5      0.1      0.4   1   0   1  0.0000
 -13   7   5      0.0      0.5   1   0   1  0.0000
 -12   7   5     -0.4      0.9   1   0   1  0.0000
 -11   7   5     -0.4      1.1   1   0   1  0.0000
 -10   7   5      0.6      1.2   1   0   1  0.0000
  -9   7   5      0.6      1.1   1   0   1  0.0000
  -8   7   5      0.2      1.1   1   0   1  0.0000
  -7   7   5      0.9      1.1   1   0   1  0.0000
  -6   7   5     -1.5      1.0   1   0   1  0.0000
  -5   7   5      1.8      1.2   1   0   1  0.0000
  -4   7   5     -1.1      0.8   1   0   1  0.0000
  -3   7   5     -0.3      0.9   1   0   1  0.0000
  -2   7   5     -0.3      0.8   1   0   1  0.0000
  -1   7   5     -0.2      0.9   1   0   1  0.0000
   0   7   5      0.8      1.0   1   0   1  0.0000
   1   7   5     -1.2      0.9   1   0   1  0.0000
   2   7   5      1.0      0.9   1   0   1  0.0000
   3   7   5      0.1      0.9   1   0   1  0.0000
   4   7   5      0.4      0.9   1   0   1  0.0000
   5   7   5      0.7      0.8   1   0   1  0.0000
   6   7   5      1.4      1.0   1   0   1  0.0000
   7   7   5     -0.9      0.9   1   0   1  0.0000
   8   7   5      1.2      1.0   1   0   1  0.0000
   9   7   5     -0.2      0.6   1   0   1  0.0000
  10   7   5      0.3      0.6   1   0   1  0.0000
  11   7   5      1.3      0.7   1   0   1  0.0000
  12   7   5      0.8      0.7   1   0   1  0.0000
  13   7   5      1.0      0.8   1   0   1  0.0000
  14   7   5      0.3      0.9   1   0   1  0.0000
  15   7   5     -0.6      1.0   1   0   1  0.0000
  16   7   5      0.0      0.8   1   0   1  0.0000
  17   7   5     -0.5      0.9   1   0   1  0.0000
  18   7   5      0.1      0.9   1   0   1  0.0000
  19   7   5     -0.1      1.0   1   0   1  0.0000
  20   7   5      0.1      1.0   1   0   1  0.0000
  21   7   5      0.5      1.3   1   0   1  0.0000
  23   7   5      0.6      1.3   1   0   1  0.0000
 -12   8   5      0.3      2.4   1   0   1  0.0000
 -10   8   5     -1.7      2.0   1   0   1  0.0000
  -9   8   5     -1.9      2.1   1   0   1  0.0000
  -7   8   5      0.9      2.0   1   0   1  0.0000
  -6   8   5     -2.1      1.7   1   0   1  0.0000
  -3   8   5     -0.3      2.2   1   0   1  0.0000
  -1   8   5     -0.9      2.1   1   0   1  0.0000
   0   8   5     -0.5      1.7   1   0   1  0.0000
   2   8   5     -0.2      1.3   1   0   1  0.0000
   3   8   5     -0.1      1.3   1   0   1  0.0000
   4   8   5      0.5      1.4   1   0   1  0.0000
   5   8   5      0.0      1.3   1   0   1  0.0000
   6   8   5     -0.6      1.3   1   0   1  0.0000
   7   8   5     -1.8      1.3   1   0   1  0.0000
   8   8   5      0.0      1.3   1   0   1  0.0000
 -43   0   6      3.7      3.0   1   0   1  0.0000
 -42   0   6     -1.0      2.1   1   0   1  0.0000
 -41   0   6      1.1      2.2   1   0   1  0.0000
 -40   0   6     -0.8      1.9   1   0   1  0.0000
 -39   0   6      1.8      1.9   1   0   1  0.0000
 -38   0   6      0.2      1.9   1   0   1  0.0000
 -37   0   6      2.1      1.9   1   0   1  0.0000
 -36   0   6     -2.1      1.7   1   0   1  0.0000
 -35   0   6      1.8      1.9   1   0   1  0.0000
 -34   0   6     -1.3      1.5   1   0   1  0.0000
 -33   0   6      0.0      1.6   1   0   1  0.0000
 -32   0   6      1.1      1.9   1   0   1  0.0000
 -31   0   6     -0.8      2.0   1   0   1  0.0000
 -30   0   6      4.5      2.2   1   0   1  0.0000
 -29   0   6      1.1      2.1   1   0   1  0.0000
 -28   0   6      1.4      2.1   1   0   1  0.0000
 -27   0   6      1.1      2.6   1   0   1  0.0000
 -26   0   6      3.9      2.6   1   0   1  0.0000
 -25   0   6     38.3      5.2   1   0   1  0.0000
 -24   0   6    337.8     23.2   1   0   1  0.0000
 -23   0   6     14.6      3.0   1   0   1  0.0000
 -22   0   6     10.6      2.5   1   0   1  0.0000
 -21   0   6     -0.1      1.5   1   0   1  0.0000
 -20   0   6      7.0      2.2   1   0   1  0.0000
 -19   0   6      3.2      1.9   1   0   1  0.0000
 -18   0   6     16.0      2.9   1   0   1  0.0000
 -17   0   6      2.4      1.7   1   0   1  0.0000
 -16   0   6     14.1      2.5   1   0   1  0.0000
 -15   0   6      2.2      1.5   1   0   1  0.0000
 -14   0   6      1.5      1.4   1   0   1  0.0000
 -13   0   6      2.3      1.4   1   0   1  0.0000
 -12   0   6      2.6      1.4   1   0   1  0.0000
 -11   0   6     17.1      2.5   1   0   1  0.0000
 -10   0   6     19.5      2.5   1   0   1  0.0000
  -9   0   6     34.8      3.6   1   0   1  0.0000
  -8   0   6     33.3      3.5   1   0   1  0.0000
  -7   0   6     22.7      2.8   1   0   1  0.0000
  -6   0   6     12.3      2.0   1   0   1  0.0000
  -5   0   6     10.9      1.9   1   0   1  0.0000
  -4   0   6      1.4      1.2   1   0   1  0.0000
  -3   0   6     21.3      2.6   1   0   1  0.0000
  -2   0   6     12.3      2.0   1   0   1  0.0000
  -1   0   6      0.4      0.9   1   0   1  0.0000
   0   0   6      0.8      1.0   1   0   1  0.0000
   1   0   6      1.5      1.1   1   0   1  0.0000
   2   0   6      2.2      1.1   1   0   1  0.0000
   3   0   6      2.2      1.2   1   0   1  0.0000
   4   0   6      2.7      1.2   1   0   1  0.0000
   5   0   6      2.6      1.3   1   0   1  0.0000
   6   0   6      2.9      1.2   1   0   1  0.0000
   7   0   6     -0.8      0.9   1   0   1  0.0000
   8   0   6     -0.1      0.9   1   0   1  0.0000
   9   0   6      0.0      1.1   1   0   1  0.0000
  10   0   6      4.8      1.5   1   0   1  0.0000
  11   0   6      3.0      1.2   1   0   1  0.0000
  12   0   6      9.3      1.8   1   0   1  0.0000
  13   0   6      2.3      1.2   1   0   1  0.0000
  14   0   6      8.4      1.7   1   0   1  0.0000
  15   0   6      1.1      1.0   1   0   1  0.0000
  16   0   6      2.4      1.2   1   0   1  0.0000
  17   0   6    244.8     16.3   1   0   1  0.0000
  18   0   6      5.5      1.5   1   0   1  0.0000
  19   0   6    144.2     10.3   1   0   1  0.0000
  20   0   6      1.5      1.3   1   0   1  0.0000
  21   0   6      6.2      1.6   1   0   1  0.0000
  22   0   6      0.2      1.1   1   0   1  0.0000
  23   0   6      2.8      1.3   1   0   1  0.0000
  24   0   6     -0.3      1.0   1   0   1  0.0000
  25   0   6      0.2      1.1   1   0   1  0.0000
  26   0   6     -0.4      1.0   1   0   1  0.0000
  27   0   6     -0.2      1.2   1   0   1  0.0000
  28   0   6     -1.1      1.1   1   0   1  0.0000
  29   0   6     -0.5      1.2   1   0   1  0.0000
  30   0   6      1.3      1.3   1   0   1  0.0000
  31   0   6      0.8      1.2   1   0   1  0.0000
  32   0   6      0.4      1.2   1   0   1  0.0000
  33   0   6      0.4      1.2   1   0   1  0.0000
  34   0   6      2.9      1.6   1   0   1  0.0000
  35   0   6     -0.4      1.3   1   0   1  0.0000
  36   0   6      0.2      1.3   1   0   1  0.0000
  37   0   6      0.2      1.9   1   0   1  0.0000
 -43   1   6      3.8      2.4   1   0   1  0.0000
 -42   1   6      0.2      1.7   1   0   1  0.0000
 -41   1   6      0.1      1.5   1   0   1  0.0000
 -40   1   6      2.8      1.4   1   0   1  0.0000
 -39   1   6      1.5      1.4   1   0   1  0.0000
 -38   1   6      1.0      1.4   1   0   1  0.0000
 -37   1   6      1.8      1.4   1   0   1  0.0000
 -36   1   6      1.6      1.4   1   0   1  0.0000
 -35   1   6      0.1      1.4   1   0   1  0.0000
 -34   1   6     -1.1      1.3   1   0   1  0.0000
 -33   1   6      0.9      1.4   1   0   1  0.0000
 -32   1   6     -0.9      1.3   1   0   1  0.0000
 -31   1   6     -0.2      1.4   1   0   1  0.0000
 -30   1   6     -2.1      1.4   1   0   1  0.0000
 -29   1   6      0.6      1.4   1   0   1  0.0000
 -28   1   6      0.2      1.6   1   0   1  0.0000
 -27   1   6      0.2      1.5   1   0   1  0.0000
 -26   1   6      2.9      2.2   1   0   1  0.0000
 -25   1   6      0.8      1.6   1   0   1  0.0000
 -24   1   6      4.2      1.7   1   0   1  0.0000
 -23   1   6      0.9      1.4   1   0   1  0.0000
 -22   1   6     -1.3      1.1   1   0   1  0.0000
 -21   1   6      0.8      1.5   1   0   1  0.0000
 -20   1   6     -0.6      1.2   1   0   1  0.0000
 -19   1   6      1.1      1.3   1   0   1  0.0000
 -18   1   6      3.2      1.3   1   0   1  0.0000
 -17   1   6      3.4      1.3   1   0   1  0.0000
 -16   1   6      8.9      1.6   1   0   1  0.0000
 -15   1   6     13.2      1.7   1   0   1  0.0000
 -14   1   6     18.4      1.9   1   0   1  0.0000
 -13   1   6     14.5      1.7   1   0   1  0.0000
 -12   1   6     13.4      1.6   1   0   1  0.0000
 -11   1   6      6.2      1.2   1   0   1  0.0000
 -10   1   6      2.7      0.9   1   0   1  0.0000
  -9   1   6      0.9      0.9   1   0   1  0.0000
  -8   1   6      2.6      0.9   1   0   1  0.0000
  -7   1   6      7.8      1.2   1   0   1  0.0000
  -6   1   6      9.2      1.3   1   0   1  0.0000
  -5   1   6     15.7      1.7   1   0   1  0.0000
  -4   1   6     13.2      1.5   1   0   1  0.0000
  -3   1   6     13.6      1.5   1   0   1  0.0000
  -2   1   6      6.9      1.2   1   0   1  0.0000
  -1   1   6      1.2      0.7   1   0   1  0.0000
   0   1   6      0.2      0.6   1   0   1  0.0000
   1   1   6      1.6      0.8   1   0   1  0.0000
   2   1   6      2.7      0.8   1   0   1  0.0000
   3   1   6      4.4      1.0   1   0   1  0.0000
   4   1   6      4.0      1.0   1   0   1  0.0000
   5   1   6      2.3      0.9   1   0   1  0.0000
   6   1   6      0.0      0.7   1   0   1  0.0000
   7   1   6      0.6      0.8   1   0   1  0.0000
   8   1   6      0.7      0.7   1   0   1  0.0000
   9   1   6      1.1      0.8   1   0   1  0.0000
  10   1   6     -0.2      0.7   1   0   1  0.0000
  11   1   6     -1.0      0.7   1   0   1  0.0000
  12   1   6      0.6      0.7   1   0   1  0.0000
  13   1   6      0.4      0.8   1   0   1  0.0000
  14   1   6      0.0      0.8   1   0   1  0.0000
  15   1   6      1.5      0.9   1   0   1  0.0000
  16   1   6      2.9      1.0   1   0   1  0.0000
  17   1   6      8.8      1.4   1   0   1  0.0000
  18   1   6      2.5      1.1   1   0   1  0.0000
  19   1   6      0.9      0.9   1   0   1  0.0000
  20   1   6      1.2      1.0   1   0   1  0.0000
  21   1   6      0.5      0.9   1   0   1  0.0000
  22   1   6      3.4      1.1   1   0   1  0.0000
  23   1   6      2.3      1.1   1   0   1  0.0000
  24   1   6      3.2      1.1   1   0   1  0.0000
  25   1   6      1.0      1.0   1   0   1  0.0000
  26   1   6      1.7      1.1   1   0   1  0.0000
  27   1   6      1.8      1.1   1   0   1  0.0000
  28   1   6     -0.4      0.9   1   0   1  0.0000
  29   1   6     -0.2      0.9   1   0   1  0.0000
  30   1   6     -0.6      0.8   1   0   1  0.0000
  31   1   6     -0.2      0.9   1   0   1  0.0000
  32   1   6     -0.4      0.9   1   0   1  0.0000
  33   1   6      3.1      1.1   1   0   1  0.0000
  34   1   6     -0.5      0.9   1   0   1  0.0000
  35   1   6      1.2      1.0   1   0   1  0.0000
  36   1   6      0.7      1.2   1   0   1  0.0000
  37   1   6      0.2      1.8   1   0   1  0.0000
 -44   2   6     -0.5      2.2   1   0   1  0.0000
 -43   2   6      3.4      1.9   1   0   1  0.0000
 -42   2   6      1.5      1.7   1   0   1  0.0000
 -41   2   6     -2.3      1.5   1   0   1  0.0000
 -40   2   6     -0.7      1.5   1   0   1  0.0000
 -39   2   6      0.7      1.3   1   0   1  0.0000
 -38   2   6      2.1      1.3   1   0   1  0.0000
 -37   2   6     -2.4      1.3   1   0   1  0.0000
 -36   2   6      1.0      1.3   1   0   1  0.0000
 -35   2   6      0.4      1.3   1   0   1  0.0000
 -34   2   6      1.1      1.3   1   0   1  0.0000
 -33   2   6      0.2      1.3   1   0   1  0.0000
 -32   2   6     -1.8      1.3   1   0   1  0.0000
 -31   2   6     -0.2      1.3   1   0   1  0.0000
 -30   2   6      0.4      1.2   1   0   1  0.0000
 -29   2   6      1.4      1.6   1   0   1  0.0000
 -28   2   6      2.9      1.6   1   0   1  0.0000
 -27   2   6      4.6      1.7   1   0   1  0.0000
 -26   2   6      7.3      1.9   1   0   1  0.0000
 -25   2   6     10.3      2.4   1   0   1  0.0000
 -24   2   6     -0.1      1.7   1   0   1  0.0000
 -23   2   6      1.9      1.5   1   0   1  0.0000
 -22   2   6      0.3      1.4   1   0   1  0.0000
 -21   2   6      1.7      1.4   1   0   1  0.0000
 -20   2   6      3.3      1.4   1   0   1  0.0000
 -19   2   6      4.8      1.9   1   0   1  0.0000
 -18   2   6      5.8      1.4   1   0   1  0.0000
 -17   2   6      4.1      1.2   1   0   1  0.0000
 -16   2   6      2.6      1.1   1   0   1  0.0000
 -15   2   6      1.3      1.0   1   0   1  0.0000
 -14   2   6      1.1      1.0   1   0   1  0.0000
 -13   2   6     -1.6      0.8   1   0   1  0.0000
 -12   2   6     -0.2      0.9   1   0   1  0.0000
 -11   2   6      3.5      1.0   1   0   1  0.0000
 -10   2   6      1.6      1.0   1   0   1  0.0000
  -9   2   6      8.2      1.3   1   0   1  0.0000
  -8   2   6      2.5      1.0   1   0   1  0.0000
  -7   2   6      5.9      1.1   1   0   1  0.0000
  -6   2   6      0.4      0.8   1   0   1  0.0000
  -5   2   6      5.7      1.3   1   0   1  0.0000
  -4   2   6      3.2      1.2   1   0   1  0.0000
  -3   2   6      8.5      1.5   1   0   1  0.0000
  -2   2   6     29.2      2.7   1   0   1  0.0000
  -1   2   6      3.8      1.2   1   0   1  0.0000
   0   2   6     -0.4      0.7   1   0   1  0.0000
   1   2   6      0.2      0.7   1   0   1  0.0000
   2   2   6      0.4      0.7   1   0   1  0.0000
   3   2   6      0.9      0.8   1   0   1  0.0000
   4   2   6     -0.1      0.8   1   0   1  0.0000
   5   2   6     -0.9      0.7   1   0   1  0.0000
   6   2   6     -0.6      0.7   1   0   1  0.0000
   7   2   6     -0.2      0.7   1   0   1  0.0000
   8   2   6     -0.8      0.7   1   0   1  0.0000
   9   2   6      1.6      0.8   1   0   1  0.0000
  10   2   6     -0.1      0.7   1   0   1  0.0000
  11   2   6      0.8      0.8   1   0   1  0.0000
  12   2   6      2.2      0.8   1   0   1  0.0000
  13   2   6      2.2      0.8   1   0   1  0.0000
  14   2   6      4.4      1.0   1   0   1  0.0000
  15   2   6     11.3      1.4   1   0   1  0.0000
  16   2   6     16.9      1.7   1   0   1  0.0000
  17   2   6      9.8      1.3   1   0   1  0.0000
  18   2   6      0.2      0.7   1   0   1  0.0000
  19   2   6      2.7      0.9   1   0   1  0.0000
  20   2   6      2.4      0.8   1   0   1  0.0000
  21   2   6     -0.5      0.7   1   0   1  0.0000
  22   2   6      0.9      0.8   1   0   1  0.0000
  23   2   6      0.8      0.8   1   0   1  0.0000
  24   2   6      0.9      0.8   1   0   1  0.0000
  25   2   6      1.7      0.9   1   0   1  0.0000
  26   2   6      0.9      0.9   1   0   1  0.0000
  27   2   6     -0.1      0.8   1   0   1  0.0000
  28   2   6      0.9      0.9   1   0   1  0.0000
  29   2   6     -0.2      0.9   1   0   1  0.0000
  30   2   6      0.2      1.0   1   0   1  0.0000
  31   2   6     -0.1      1.0   1   0   1  0.0000
  32   2   6     -0.3      0.9   1   0   1  0.0000
  33   2   6      1.5      1.0   1   0   1  0.0000
  34   2   6      0.7      1.0   1   0   1  0.0000
  35   2   6      1.1      1.1   1   0   1  0.0000
  36   2   6     -1.0      1.2   1   0   1  0.0000
  37   2   6      0.2      1.3   1   0   1  0.0000
  38   2   6      2.1      2.2   1   0   1  0.0000
 -44   3   6      0.9      2.2   1   0   1  0.0000
 -41   3   6      2.3      3.1   1   0   1  0.0000
 -40   3   6     -1.4      1.5   1   0   1  0.0000
 -39   3   6     -0.4      1.6   1   0   1  0.0000
 -38   3   6     -1.6      1.4   1   0   1  0.0000
 -37   3   6     -1.2      1.3   1   0   1  0.0000
 -36   3   6     -0.7      1.6   1   0   1  0.0000
 -35   3   6      1.4      1.6   1   0   1  0.0000
 -34   3   6     -1.6      1.6   1   0   1  0.0000
 -33   3   6      0.3      1.9   1   0   1  0.0000
 -32   3   6     -1.7      1.8   1   0   1  0.0000
 -31   3   6      0.1      1.9   1   0   1  0.0000
 -30   3   6      3.6      2.1   1   0   1  0.0000
 -29   3   6     -1.4      1.5   1   0   1  0.0000
 -28   3   6     -1.5      1.4   1   0   1  0.0000
 -27   3   6     -0.2      1.5   1   0   1  0.0000
 -26   3   6     -1.5      1.1   1   0   1  0.0000
 -25   3   6      0.5      1.3   1   0   1  0.0000
 -24   3   6      3.0      1.3   1   0   1  0.0000
 -23   3   6      1.4      1.2   1   0   1  0.0000
 -22   3   6      1.0      1.2   1   0   1  0.0000
 -21   3   6     -1.0      1.4   1   0   1  0.0000
 -20   3   6      1.4      1.3   1   0   1  0.0000
 -19   3   6      2.4      1.3   1   0   1  0.0000
 -18   3   6      0.0      1.1   1   0   1  0.0000
 -17   3   6      0.9      1.2   1   0   1  0.0000
 -16   3   6     -0.8      0.9   1   0   1  0.0000
 -15   3   6      0.1      0.9   1   0   1  0.0000
 -14   3   6      0.4      0.9   1   0   1  0.0000
 -13   3   6     -0.2      1.0   1   0   1  0.0000
 -12   3   6      0.9      1.0   1   0   1  0.0000
 -11   3   6      0.1      1.0   1   0   1  0.0000
 -10   3   6      0.9      1.0   1   0   1  0.0000
  -9   3   6      0.3      0.8   1   0   1  0.0000
  -8   3   6      0.2      0.8   1   0   1  0.0000
  -7   3   6      0.7      0.8   1   0   1  0.0000
  -6   3   6      0.5      0.8   1   0   1  0.0000
  -5   3   6      1.4      0.9   1   0   1  0.0000
  -4   3   6      0.7      0.8   1   0   1  0.0000
  -3   3   6      0.9      0.9   1   0   1  0.0000
  -2   3   6      1.5      0.9   1   0   1  0.0000
  -1   3   6      0.8      0.9   1   0   1  0.0000
   0   3   6      2.0      0.9   1   0   1  0.0000
   1   3   6      2.7      0.9   1   0   1  0.0000
   2   3   6      5.0      1.0   1   0   1  0.0000
   3   3   6      2.9      0.9   1   0   1  0.0000
   4   3   6      4.0      1.1   1   0   1  0.0000
   5   3   6      2.6      1.0   1   0   1  0.0000
   6   3   6      2.7      0.8   1   0   1  0.0000
   7   3   6      2.3      0.8   1   0   1  0.0000
   8   3   6      1.5      0.8   1   0   1  0.0000
   9   3   6      0.1      0.7   1   0   1  0.0000
  10   3   6     -0.6      0.6   1   0   1  0.0000
  11   3   6      1.1      0.8   1   0   1  0.0000
  12   3   6      2.2      0.8   1   0   1  0.0000
  13   3   6      5.5      1.0   1   0   1  0.0000
  14   3   6      4.2      1.0   1   0   1  0.0000
  15   3   6      3.4      0.9   1   0   1  0.0000
  16   3   6      0.1      0.7   1   0   1  0.0000
  17   3   6      0.5      0.8   1   0   1  0.0000
  18   3   6      1.8      1.0   1   0   1  0.0000
  19   3   6      0.1      0.8   1   0   1  0.0000
  20   3   6      3.7      1.1   1   0   1  0.0000
  21   3   6      2.8      1.0   1   0   1  0.0000
  22   3   6      2.8      1.0   1   0   1  0.0000
  23   3   6      0.6      0.9   1   0   1  0.0000
  24   3   6     -0.9      1.1   1   0   1  0.0000
  25   3   6      0.6      1.2   1   0   1  0.0000
  26   3   6     -0.2      1.2   1   0   1  0.0000
  27   3   6      3.3      1.5   1   0   1  0.0000
  28   3   6      4.1      1.5   1   0   1  0.0000
  29   3   6      5.1      1.2   1   0   1  0.0000
  30   3   6      1.8      1.1   1   0   1  0.0000
  31   3   6      2.3      1.0   1   0   1  0.0000
  32   3   6      2.9      1.1   1   0   1  0.0000
  33   3   6     -0.5      0.9   1   0   1  0.0000
  34   3   6      0.9      1.2   1   0   1  0.0000
  35   3   6      0.4      1.2   1   0   1  0.0000
  36   3   6     -0.7      1.5   1   0   1  0.0000
  37   3   6     -1.0      1.7   1   0   1  0.0000
  38   3   6     -1.2      1.6   1   0   1  0.0000
 -43   4   6      0.7      1.9   1   0   1  0.0000
 -42   4   6      0.8      1.6   1   0   1  0.0000
 -41   4   6     -1.4      1.6   1   0   1  0.0000
 -40   4   6     -0.2      1.3   1   0   1  0.0000
 -39   4   6      1.8      1.4   1   0   1  0.0000
 -38   4   6     -0.6      1.2   1   0   1  0.0000
 -37   4   6      0.5      1.2   1   0   1  0.0000
 -36   4   6     -2.5      1.4   1   0   1  0.0000
 -35   4   6      1.4      1.2   1   0   1  0.0000
 -34   4   6      2.0      1.1   1   0   1  0.0000
 -33   4   6      3.1      1.2   1   0   1  0.0000
 -32   4   6      1.2      1.1   1   0   1  0.0000
 -31   4   6      1.6      1.1   1   0   1  0.0000
 -30   4   6     -0.5      1.0   1   0   1  0.0000
 -29   4   6      0.1      1.1   1   0   1  0.0000
 -28   4   6      2.6      1.2   1   0   1  0.0000
 -27   4   6      2.6      1.0   1   0   1  0.0000
 -26   4   6      2.4      1.2   1   0   1  0.0000
 -25   4   6     -0.5      1.3   1   0   1  0.0000
 -23   4   6     17.2      2.3   1   0   1  0.0000
 -22   4   6      8.4      1.7   1   0   1  0.0000
 -21   4   6      1.4      1.0   1   0   1  0.0000
 -20   4   6      1.1      1.0   1   0   1  0.0000
 -19   4   6      0.5      0.9   1   0   1  0.0000
 -18   4   6     -1.0      1.0   1   0   1  0.0000
 -17   4   6     -1.3      0.9   1   0   1  0.0000
 -16   4   6      0.2      1.1   1   0   1  0.0000
 -15   4   6      0.1      1.0   1   0   1  0.0000
 -14   4   6      1.8      1.0   1   0   1  0.0000
 -13   4   6     -1.4      0.8   1   0   1  0.0000
 -12   4   6     -0.6      0.8   1   0   1  0.0000
 -11   4   6      2.5      0.9   1   0   1  0.0000
 -10   4   6      1.3      1.1   1   0   1  0.0000
  -9   4   6      0.1      0.8   1   0   1  0.0000
  -8   4   6     -0.8      0.8   1   0   1  0.0000
  -7   4   6      0.4      0.8   1   0   1  0.0000
  -6   4   6      0.5      0.9   1   0   1  0.0000
  -5   4   6      2.3      1.0   1   0   1  0.0000
  -4   4   6     -0.2      0.8   1   0   1  0.0000
  -3   4   6      0.5      0.8   1   0   1  0.0000
  -2   4   6      0.9      0.9   1   0   1  0.0000
  -1   4   6     -0.7      0.7   1   0   1  0.0000
   0   4   6      0.7      0.8   1   0   1  0.0000
   1   4   6     -0.7      0.7   1   0   1  0.0000
   2   4   6      0.2      0.7   1   0   1  0.0000
   3   4   6      0.4      0.8   1   0   1  0.0000
   4   4   6      0.9      0.9   1   0   1  0.0000
   5   4   6      0.4      0.7   1   0   1  0.0000
   6   4   6     -0.5      0.7   1   0   1  0.0000
   7   4   6     -0.1      0.7   1   0   1  0.0000
   8   4   6      0.2      0.8   1   0   1  0.0000
   9   4   6     -0.4      0.6   1   0   1  0.0000
  10   4   6      0.4      0.7   1   0   1  0.0000
  11   4   6      0.8      0.7   1   0   1  0.0000
  12   4   6      2.0      0.8   1   0   1  0.0000
  13   4   6      0.9      0.7   1   0   1  0.0000
  14   4   6      4.0      0.9   1   0   1  0.0000
  15   4   6      0.2      0.7   1   0   1  0.0000
  16   4   6      1.0      1.2   1   0   1  0.0000
  18   4   6      2.5      0.9   1   0   1  0.0000
  20   4   6      1.4      0.9   1   0   1  0.0000
  21   4   6     -0.2      0.7   1   0   1  0.0000
  22   4   6     -0.2      0.7   1   0   1  0.0000
  23   4   6     -0.9      0.7   1   0   1  0.0000
  24   4   6     -0.5      0.8   1   0   1  0.0000
  25   4   6      0.1      0.8   1   0   1  0.0000
  26   4   6      1.5      0.9   1   0   1  0.0000
  27   4   6     -0.6      0.8   1   0   1  0.0000
  28   4   6      1.2      0.9   1   0   1  0.0000
  29   4   6      0.6      0.8   1   0   1  0.0000
  30   4   6      0.3      0.8   1   0   1  0.0000
  31   4   6     -0.5      0.9   1   0   1  0.0000
  32   4   6     -0.8      1.0   1   0   1  0.0000
  33   4   6     -1.2      1.0   1   0   1  0.0000
  34   4   6     -0.1      1.2   1   0   1  0.0000
  35   4   6     -1.1      1.1   1   0   1  0.0000
  36   4   6     -0.1      1.3   1   0   1  0.0000
  37   4   6     -1.4      2.1   1   0   1  0.0000
 -39   5   6      0.1      1.8   1   0   1  0.0000
 -38   5   6     -0.2      1.2   1   0   1  0.0000
 -37   5   6     -0.1      1.1   1   0   1  0.0000
 -36   5   6     -0.2      1.1   1   0   1  0.0000
 -35   5   6     -1.0      1.0   1   0   1  0.0000
 -34   5   6      0.0      1.4   1   0   1  0.0000
 -33   5   6     -0.1      1.0   1   0   1  0.0000
 -32   5   6     -0.5      1.5   1   0   1  0.0000
 -31   5   6      1.5      1.7   1   0   1  0.0000
 -30   5   6     -0.1      1.1   1   0   1  0.0000
 -29   5   6      1.2      1.0   1   0   1  0.0000
 -28   5   6     -1.2      1.1   1   0   1  0.0000
 -27   5   6      0.0      1.5   1   0   1  0.0000
 -26   5   6      1.3      1.3   1   0   1  0.0000
 -25   5   6      0.3      1.1   1   0   1  0.0000
 -24   5   6      0.8      1.1   1   0   1  0.0000
 -23   5   6      2.9      1.3   1   0   1  0.0000
 -22   5   6      0.8      1.2   1   0   1  0.0000
 -21   5   6      0.6      1.2   1   0   1  0.0000
 -20   5   6      0.4      0.8   1   0   1  0.0000
 -19   5   6      0.3      0.9   1   0   1  0.0000
 -18   5   6     -0.8      0.9   1   0   1  0.0000
 -17   5   6      0.5      0.9   1   0   1  0.0000
 -16   5   6     -0.1      0.8   1   0   1  0.0000
 -15   5   6      0.2      0.9   1   0   1  0.0000
 -14   5   6      1.0      0.8   1   0   1  0.0000
 -13   5   6      0.4      0.9   1   0   1  0.0000
 -12   5   6      0.6      0.8   1   0   1  0.0000
 -11   5   6     -0.3      0.7   1   0   1  0.0000
 -10   5   6     -0.2      0.7   1   0   1  0.0000
  -9   5   6     -0.2      0.7   1   0   1  0.0000
  -8   5   6      0.1      0.7   1   0   1  0.0000
  -7   5   6      1.3      0.7   1   0   1  0.0000
  -6   5   6      0.9      0.7   1   0   1  0.0000
  -5   5   6      1.1      0.8   1   0   1  0.0000
  -4   5   6      0.1      0.7   1   0   1  0.0000
  -3   5   6      0.2      0.7   1   0   1  0.0000
  -2   5   6      0.9      0.7   1   0   1  0.0000
  -1   5   6      0.8      0.7   1   0   1  0.0000
   0   5   6      1.0      0.7   1   0   1  0.0000
   1   5   6     -0.8      0.7   1   0   1  0.0000
   2   5   6      0.6      0.7   1   0   1  0.0000
   3   5   6      1.4      0.7   1   0   1  0.0000
   4   5   6     -0.3      0.6   1   0   1  0.0000
   5   5   6      0.0      0.7   1   0   1  0.0000
   6   5   6      0.3      0.6   1   0   1  0.0000
   7   5   6      0.1      0.6   1   0   1  0.0000
   8   5   6      1.5      0.7   1   0   1  0.0000
   9   5   6      1.2      0.8   1   0   1  0.0000
  10   5   6      0.9      0.6   1   0   1  0.0000
  11   5   6      2.0      0.7   1   0   1  0.0000
  12   5   6      2.5      0.8   1   0   1  0.0000
  13   5   6      2.2      0.8   1   0   1  0.0000
  14   5   6      1.5      1.0   1   0   1  0.0000
  15   5   6     -1.4      0.9   1   0   1  0.0000
  16   5   6     -1.0      1.1   1   0   1  0.0000
  17   5   6      3.7      1.4   1   0   1  0.0000
  18   5   6      3.5      1.3   1   0   1  0.0000
  19   5   6     -0.5      0.8   1   0   1  0.0000
  20   5   6      1.3      0.9   1   0   1  0.0000
  21   5   6      0.8      0.8   1   0   1  0.0000
  22   5   6      1.1      0.9   1   0   1  0.0000
  23   5   6      2.7      0.9   1   0   1  0.0000
  24   5   6      2.0      0.9   1   0   1  0.0000
  25   5   6     -0.7      0.8   1   0   1  0.0000
  26   5   6     -0.8      0.9   1   0   1  0.0000
  27   5   6      1.5      1.0   1   0   1  0.0000
  28   5   6      0.4      0.9   1   0   1  0.0000
  29   5   6     -0.3      1.0   1   0   1  0.0000
  30   5   6      0.3      1.0   1   0   1  0.0000
  31   5   6     -0.1      1.0   1   0   1  0.0000
  32   5   6     -3.0      1.5   1   0   1  0.0000
 -32   6   6      0.9      1.0   1   0   1  0.0000
 -31   6   6     -0.8      0.8   1   0   1  0.0000
 -30   6   6      0.5      1.2   1   0   1  0.0000
 -29   6   6      1.1      1.1   1   0   1  0.0000
 -28   6   6      1.7      1.0   1   0   1  0.0000
 -27   6   6     -0.1      0.9   1   0   1  0.0000
 -26   6   6     -0.9      0.9   1   0   1  0.0000
 -25   6   6     -1.4      0.8   1   0   1  0.0000
 -24   6   6     -0.4      0.8   1   0   1  0.0000
 -23   6   6      0.6      0.8   1   0   1  0.0000
 -22   6   6     -0.4      0.9   1   0   1  0.0000
 -21   6   6      5.1      1.4   1   0   1  0.0000
 -20   6   6      4.7      1.5   1   0   1  0.0000
 -19   6   6      1.1      0.9   1   0   1  0.0000
 -18   6   6      0.7      0.8   1   0   1  0.0000
 -17   6   6      0.4      0.7   1   0   1  0.0000
 -16   6   6      0.8      0.7   1   0   1  0.0000
 -15   6   6      0.7      0.7   1   0   1  0.0000
 -14   6   6      0.2      0.7   1   0   1  0.0000
 -13   6   6     -0.4      0.6   1   0   1  0.0000
 -12   6   6      0.0      0.7   1   0   1  0.0000
 -11   6   6     -0.5      0.7   1   0   1  0.0000
 -10   6   6      0.9      0.6   1   0   1  0.0000
  -9   6   6      0.6      0.6   1   0   1  0.0000
  -8   6   6     -0.6      0.5   1   0   1  0.0000
  -7   6   6      1.7      0.6   1   0   1  0.0000
  -6   6   6      0.0      0.7   1   0   1  0.0000
  -5   6   6      3.3      0.8   1   0   1  0.0000
  -4   6   6     -0.4      0.7   1   0   1  0.0000
  -3   6   6      4.1      1.0   1   0   1  0.0000
  -2   6   6     12.3      1.9   1   0   1  0.0000
  -1   6   6      1.2      0.8   1   0   1  0.0000
   0   6   6      0.4      0.6   1   0   1  0.0000
   1   6   6      0.6      0.6   1   0   1  0.0000
   2   6   6      2.3      0.7   1   0   1  0.0000
   3   6   6      0.8      0.7   1   0   1  0.0000
   4   6   6      0.7      0.7   1   0   1  0.0000
   5   6   6     -0.7      0.6   1   0   1  0.0000
   6   6   6      0.6      0.6   1   0   1  0.0000
   7   6   6      0.7      0.6   1   0   1  0.0000
   8   6   6      1.2      0.7   1   0   1  0.0000
   9   6   6      0.6      0.6   1   0   1  0.0000
  10   6   6     -0.3      0.5   1   0   1  0.0000
  11   6   6      0.2      0.6   1   0   1  0.0000
  12   6   6     -0.1      0.5   1   0   1  0.0000
  13   6   6     -0.2      0.6   1   0   1  0.0000
  14   6   6     -0.5      0.6   1   0   1  0.0000
  15   6   6      0.5      1.0   1   0   1  0.0000
  16   6   6      1.3      0.8   1   0   1  0.0000
  17   6   6      0.9      0.8   1   0   1  0.0000
  18   6   6      0.6      0.7   1   0   1  0.0000
  19   6   6     -0.2      0.7   1   0   1  0.0000
  20   6   6      1.0      0.7   1   0   1  0.0000
  21   6   6     -0.6      0.6   1   0   1  0.0000
  22   6   6      0.8      0.7   1   0   1  0.0000
  23   6   6     -0.7      0.7   1   0   1  0.0000
  24   6   6     -0.1      0.9   1   0   1  0.0000
  26   6   6      0.1      1.1   1   0   1  0.0000
 -18   7   6     -2.8      2.8   1   0   1  0.0000
 -17   7   6     -1.7      2.4   1   0   1  0.0000
 -16   7   6     -3.2      2.7   1   0   1  0.0000
 -15   7   6      2.2      1.5   1   0   1  0.0000
 -14   7   6      0.4      1.5   1   0   1  0.0000
 -13   7   6      0.3      1.2   1   0   1  0.0000
 -12   7   6     -0.8      1.1   1   0   1  0.0000
 -11   7   6     -1.3      1.1   1   0   1  0.0000
 -10   7   6      0.4      1.2   1   0   1  0.0000
  -9   7   6     -0.6      1.1   1   0   1  0.0000
  -8   7   6     -0.1      1.4   1   0   1  0.0000
  -7   7   6     -1.0      1.1   1   0   1  0.0000
  -6   7   6      0.2      1.5   1   0   1  0.0000
  -5   7   6     -0.8      1.1   1   0   1  0.0000
  -4   7   6     -1.2      1.1   1   0   1  0.0000
  -3   7   6      0.6      1.3   1   0   1  0.0000
  -2   7   6      0.3      1.2   1   0   1  0.0000
  -1   7   6     -0.8      1.0   1   0   1  0.0000
   0   7   6      1.2      1.2   1   0   1  0.0000
   1   7   6     -0.6      1.2   1   0   1  0.0000
   2   7   6      0.5      1.2   1   0   1  0.0000
   3   7   6      1.2      1.1   1   0   1  0.0000
   4   7   6     -0.1      1.0   1   0   1  0.0000
   5   7   6     -0.6      1.0   1   0   1  0.0000
   6   7   6      0.9      1.0   1   0   1  0.0000
   7   7   6     -0.7      1.1   1   0   1  0.0000
   8   7   6      0.9      1.1   1   0   1  0.0000
   9   7   6     -2.0      0.9   1   0   1  0.0000
  10   7   6     -1.1      1.6   1   0   1  0.0000
  12   7   6     -0.7      1.4   1   0   1  0.0000
  13   7   6      0.6      1.6   1   0   1  0.0000
  14   7   6      0.1      1.4   1   0   1  0.0000
 -38   1   7     -4.2      4.0   1   0   1  0.0000
 -37   1   7     -2.4      4.0   1   0   1  0.0000
 -36   1   7     -2.8      2.2   1   0   1  0.0000
 -35   1   7      1.2      3.3   1   0   1  0.0000
 -34   1   7      2.5      2.9   1   0   1  0.0000
 -33   1   7     -1.1      2.2   1   0   1  0.0000
 -32   1   7     -4.9      2.2   1   0   1  0.0000
 -31   1   7     -0.6      1.9   1   0   1  0.0000
 -30   1   7      1.9      1.9   1   0   1  0.0000
 -29   1   7     -0.2      1.6   1   0   1  0.0000
 -28   1   7     -2.0      2.2   1   0   1  0.0000
 -27   1   7      1.8      2.1   1   0   1  0.0000
 -26   1   7     -0.1      2.0   1   0   1  0.0000
 -25   1   7     -0.2      1.9   1   0   1  0.0000
 -24   1   7      4.2      1.8   1   0   1  0.0000
 -23   1   7      0.6      1.6   1   0   1  0.0000
 -22   1   7      0.3      1.5   1   0   1  0.0000
 -21   1   7     -1.2      1.4   1   0   1  0.0000
 -20   1   7     -1.1      1.5   1   0   1  0.0000
 -19   1   7     -0.6      1.3   1   0   1  0.0000
 -18   1   7     -2.4      1.3   1   0   1  0.0000
 -17   1   7     -0.9      1.5   1   0   1  0.0000
 -16   1   7      3.8      1.5   1   0   1  0.0000
 -15   1   7     -0.2      1.4   1   0   1  0.0000
 -14   1   7      0.0      1.3   1   0   1  0.0000
 -13   1   7     -0.8      1.3   1   0   1  0.0000
 -12   1   7      0.8      1.3   1   0   1  0.0000
 -11   1   7      4.9      1.6   1   0   1  0.0000
 -10   1   7      3.3      1.5   1   0   1  0.0000
  -9   1   7      7.6      1.7   1   0   1  0.0000
  -8   1   7      5.7      1.5   1   0   1  0.0000
  -7   1   7      4.2      1.4   1   0   1  0.0000
  -6   1   7      4.9      1.5   1   0   1  0.0000
  -5   1   7      1.7      1.3   1   0   1  0.0000
  -4   1   7      0.5      1.2   1   0   1  0.0000
  -3   1   7      2.0      1.3   1   0   1  0.0000
  -2   1   7      0.1      1.1   1   0   1  0.0000
  -1   1   7     -0.3      1.0   1   0   1  0.0000
   0   1   7     -0.8      1.0   1   0   1  0.0000
   1   1   7     -0.7      1.0   1   0   1  0.0000
   2   1   7      0.0      1.1   1   0   1  0.0000
   3   1   7      0.7      1.0   1   0   1  0.0000
   4   1   7     -0.3      0.9   1   0   1  0.0000
   5   1   7      2.1      1.2   1   0   1  0.0000
   6   1   7      2.1      1.1   1   0   1  0.0000
   7   1   7      1.8      1.1   1   0   1  0.0000
   8   1   7      0.1      0.9   1   0   1  0.0000
   9   1   7      0.2      1.0   1   0   1  0.0000
  10   1   7     -0.2      0.9   1   0   1  0.0000
  11   1   7      0.8      0.9   1   0   1  0.0000
  12   1   7     -0.7      0.9   1   0   1  0.0000
  13   1   7     -0.7      1.0   1   0   1  0.0000
  14   1   7      0.7      1.0   1   0   1  0.0000
  15   1   7     -1.0      1.0   1   0   1  0.0000
  16   1   7      0.8      1.1   1   0   1  0.0000
  17   1   7      5.6      1.5   1   0   1  0.0000
  18   1   7      3.2      1.3   1   0   1  0.0000
  19   1   7     -0.7      0.9   1   0   1  0.0000
  20   1   7      1.6      1.1   1   0   1  0.0000
  21   1   7      0.3      1.0   1   0   1  0.0000
  22   1   7      1.3      1.2   1   0   1  0.0000
  23   1   7      2.4      1.3   1   0   1  0.0000
  24   1   7      3.1      1.3   1   0   1  0.0000
  25   1   7      1.7      1.2   1   0   1  0.0000
  26   1   7      3.6      1.4   1   0   1  0.0000
  27   1   7      1.8      1.2   1   0   1  0.0000
  28   1   7      1.9      1.4   1   0   1  0.0000
  29   1   7      1.4      1.6   1   0   1  0.0000
  30   1   7     -0.9      2.0   1   0   1  0.0000
  31   1   7      1.2      2.2   1   0   1  0.0000
 -39   2   7      1.9      2.5   1   0   1  0.0000
 -38   2   7      0.9      2.4   1   0   1  0.0000
 -37   2   7      1.3      1.7   1   0   1  0.0000
 -36   2   7      1.9      1.8   1   0   1  0.0000
 -35   2   7      0.4      1.6   1   0   1  0.0000
 -34   2   7      0.5      1.4   1   0   1  0.0000
 -33   2   7     -0.9      1.2   1   0   1  0.0000
 -32   2   7      0.3      1.2   1   0   1  0.0000
 -31   2   7      0.4      1.2   1   0   1  0.0000
 -30   2   7      2.5      1.5   1   0   1  0.0000
 -29   2   7      3.5      1.5   1   0   1  0.0000
 -28   2   7     13.7      2.0   1   0   1  0.0000
 -27   2   7      6.4      1.6   1   0   1  0.0000
 -26   2   7     22.3      3.1   1   0   1  0.0000
 -25   2   7      4.8      1.7   1   0   1  0.0000
 -23   2   7     25.0      2.7   1   0   1  0.0000
 -22   2   7      1.0      1.2   1   0   1  0.0000
 -21   2   7      2.6      1.3   1   0   1  0.0000
 -20   2   7     -0.6      1.0   1   0   1  0.0000
 -19   2   7     -0.4      1.1   1   0   1  0.0000
 -18   2   7      1.5      1.1   1   0   1  0.0000
 -17   2   7      2.2      1.2   1   0   1  0.0000
 -16   2   7      6.3      1.4   1   0   1  0.0000
 -15   2   7      8.9      1.7   1   0   1  0.0000
 -14   2   7     10.9      1.7   1   0   1  0.0000
 -13   2   7     19.0      2.1   1   0   1  0.0000
 -12   2   7     14.4      1.9   1   0   1  0.0000
 -11   2   7     12.4      1.9   1   0   1  0.0000
 -10   2   7      9.7      1.6   1   0   1  0.0000
  -9   2   7      2.5      1.1   1   0   1  0.0000
  -8   2   7      0.9      1.1   1   0   1  0.0000
  -7   2   7     -0.7      1.0   1   0   1  0.0000
  -6   2   7      4.0      1.2   1   0   1  0.0000
  -5   2   7     14.6      1.8   1   0   1  0.0000
  -4   2   7     18.4      2.0   1   0   1  0.0000
  -3   2   7      4.5      1.3   1   0   1  0.0000
  -2   2   7      4.1      1.1   1   0   1  0.0000
  -1   2   7      9.8      1.5   1   0   1  0.0000
   0   2   7      8.9      1.4   1   0   1  0.0000
   1   2   7      5.6      1.2   1   0   1  0.0000
   2   2   7      1.8      0.9   1   0   1  0.0000
   3   2   7      3.0      0.9   1   0   1  0.0000
   4   2   7      1.0      0.9   1   0   1  0.0000
   5   2   7      0.0      0.8   1   0   1  0.0000
   6   2   7     -0.4      0.8   1   0   1  0.0000
   7   2   7     -0.5      0.7   1   0   1  0.0000
   8   2   7     -0.7      0.7   1   0   1  0.0000
   9   2   7     -0.4      0.8   1   0   1  0.0000
  10   2   7     -0.1      0.8   1   0   1  0.0000
  11   2   7     -0.3      0.8   1   0   1  0.0000
  12   2   7     -0.1      0.8   1   0   1  0.0000
  13   2   7      1.2      0.8   1   0   1  0.0000
  14   2   7      0.3      0.8   1   0   1  0.0000
  15   2   7      0.8      0.8   1   0   1  0.0000
  16   2   7     -0.4      0.8   1   0   1  0.0000
  18   2   7      2.8      1.1   1   0   1  0.0000
  19   2   7     29.7      2.6   1   0   1  0.0000
  20   2   7      3.3      1.1   1   0   1  0.0000
  21   2   7     16.3      1.8   1   0   1  0.0000
  22   2   7      7.2      1.4   1   0   1  0.0000
  23   2   7     14.4      1.8   1   0   1  0.0000
  24   2   7      5.2      1.3   1   0   1  0.0000
  25   2   7      5.3      1.3   1   0   1  0.0000
  26   2   7      1.2      0.9   1   0   1  0.0000
  27   2   7      0.7      1.2   1   0   1  0.0000
  28   2   7      0.5      1.3   1   0   1  0.0000
  29   2   7      1.1      1.2   1   0   1  0.0000
  30   2   7      1.4      1.4   1   0   1  0.0000
  31   2   7     -0.9      1.9   1   0   1  0.0000
  32   2   7      0.3      2.1   1   0   1  0.0000
 -39   3   7     -0.2      2.2   1   0   1  0.0000
 -38   3   7      2.0      1.7   1   0   1  0.0000
 -37   3   7     -0.5      1.6   1   0   1  0.0000
 -36   3   7      0.5      1.4   1   0   1  0.0000
 -35   3   7      0.6      1.6   1   0   1  0.0000
 -34   3   7     -1.6      1.9   1   0   1  0.0000
 -33   3   7      0.9      3.4   1   0   1  0.0000
 -32   3   7     -1.3      2.1   1   0   1  0.0000
 -31   3   7      2.1      2.1   1   0   1  0.0000
 -30   3   7      0.3      1.4   1   0   1  0.0000
 -29   3   7      0.9      1.4   1   0   1  0.0000
 -28   3   7      1.8      1.3   1   0   1  0.0000
 -27   3   7      1.6      1.2   1   0   1  0.0000
 -26   3   7      1.6      1.2   1   0   1  0.0000
 -25   3   7      1.4      1.1   1   0   1  0.0000
 -24   3   7      1.5      1.2   1   0   1  0.0000
 -23   3   7     -0.9      1.2   1   0   1  0.0000
 -22   3   7      0.3      1.1   1   0   1  0.0000
 -21   3   7     -0.1      1.1   1   0   1  0.0000
 -20   3   7      0.3      1.1   1   0   1  0.0000
 -19   3   7      0.3      1.0   1   0   1  0.0000
 -18   3   7     -0.1      1.0   1   0   1  0.0000
 -17   3   7      3.2      1.3   1   0   1  0.0000
 -16   3   7      0.4      1.0   1   0   1  0.0000
 -15   3   7      0.9      1.0   1   0   1  0.0000
 -14   3   7     -0.4      1.0   1   0   1  0.0000
 -13   3   7      1.5      1.2   1   0   1  0.0000
 -12   3   7      2.9      1.2   1   0   1  0.0000
 -11   3   7      2.6      1.3   1   0   1  0.0000
 -10   3   7      3.7      1.3   1   0   1  0.0000
  -9   3   7      3.1      1.2   1   0   1  0.0000
  -8   3   7      4.2      1.3   1   0   1  0.0000
  -7   3   7      2.6      1.3   1   0   1  0.0000
  -6   3   7      0.0      1.1   1   0   1  0.0000
  -5   3   7      1.9      1.1   1   0   1  0.0000
  -4   3   7      1.2      1.0   1   0   1  0.0000
  -3   3   7      0.8      1.0   1   0   1  0.0000
  -2   3   7      0.9      1.1   1   0   1  0.0000
  -1   3   7      2.3      1.1   1   0   1  0.0000
   0   3   7      3.3      1.2   1   0   1  0.0000
   1   3   7      2.2      1.1   1   0   1  0.0000
   2   3   7      3.3      1.1   1   0   1  0.0000
   3   3   7      1.6      1.0   1   0   1  0.0000
   4   3   7      1.5      1.0   1   0   1  0.0000
   5   3   7     -2.1      0.8   1   0   1  0.0000
   6   3   7     -0.7      0.8   1   0   1  0.0000
   7   3   7      1.5      0.9   1   0   1  0.0000
   8   3   7      0.0      0.8   1   0   1  0.0000
   9   3   7     -0.2      0.9   1   0   1  0.0000
  10   3   7      0.0      0.9   1   0   1  0.0000
  11   3   7      0.2      0.9   1   0   1  0.0000
  12   3   7      0.3      0.7   1   0   1  0.0000
  13   3   7      0.0      0.7   1   0   1  0.0000
  14   3   7      1.1      0.9   1   0   1  0.0000
  15   3   7      2.0      0.9   1   0   1  0.0000
  16   3   7      3.0      1.1   1   0   1  0.0000
  17   3   7     13.4      1.7   1   0   1  0.0000
  18   3   7      2.0      1.1   1   0   1  0.0000
  19   3   7     -0.6      0.9   1   0   1  0.0000
  20   3   7      1.8      1.0   1   0   1  0.0000
  21   3   7      0.3      0.9   1   0   1  0.0000
  22   3   7     -1.1      1.1   1   0   1  0.0000
  23   3   7      0.4      1.1   1   0   1  0.0000
  24   3   7      1.5      1.1   1   0   1  0.0000
  25   3   7      1.7      1.5   1   0   1  0.0000
  26   3   7      1.3      1.8   1   0   1  0.0000
  27   3   7      0.6      1.5   1   0   1  0.0000
  28   3   7      2.7      1.9   1   0   1  0.0000
  29   3   7      1.6      1.2   1   0   1  0.0000
  30   3   7      0.0      1.3   1   0   1  0.0000
  31   3   7      0.9      1.3   1   0   1  0.0000
  32   3   7     -1.2      1.6   1   0   1  0.0000
 -35   4   7     -1.6      1.4   1   0   1  0.0000
 -34   4   7      1.4      1.5   1   0   1  0.0000
 -33   4   7     -0.5      1.4   1   0   1  0.0000
 -32   4   7     -0.9      1.2   1   0   1  0.0000
 -31   4   7      1.1      1.2   1   0   1  0.0000
 -30   4   7      0.1      1.2   1   0   1  0.0000
 -29   4   7      0.0      1.2   1   0   1  0.0000
 -28   4   7      1.1      1.2   1   0   1  0.0000
 -27   4   7      1.6      1.2   1   0   1  0.0000
 -26   4   7      0.4      1.0   1   0   1  0.0000
 -25   4   7      3.3      1.2   1   0   1  0.0000
 -24   4   7      1.4      1.1   1   0   1  0.0000
 -23   4   7     -0.5      0.9   1   0   1  0.0000
 -22   4   7      1.1      1.0   1   0   1  0.0000
 -21   4   7      0.7      0.9   1   0   1  0.0000
 -20   4   7     -0.3      1.2   1   0   1  0.0000
 -19   4   7      1.3      1.0   1   0   1  0.0000
 -18   4   7     -0.9      1.0   1   0   1  0.0000
 -17   4   7      1.0      1.0   1   0   1  0.0000
 -16   4   7      2.0      1.2   1   0   1  0.0000
 -15   4   7      0.8      0.9   1   0   1  0.0000
 -14   4   7      0.0      1.0   1   0   1  0.0000
 -13   4   7     -0.8      0.8   1   0   1  0.0000
 -12   4   7      0.2      1.0   1   0   1  0.0000
 -11   4   7     -0.5      0.8   1   0   1  0.0000
 -10   4   7     -1.0      0.9   1   0   1  0.0000
  -9   4   7     -0.4      0.8   1   0   1  0.0000
  -8   4   7     -0.4      0.9   1   0   1  0.0000
  -7   4   7      0.5      0.9   1   0   1  0.0000
  -6   4   7      0.9      0.9   1   0   1  0.0000
  -5   4   7      0.2      0.8   1   0   1  0.0000
  -4   4   7     13.8      1.6   1   0   1  0.0000
  -3   4   7      5.8      1.6   1   0   1  0.0000
  -2   4   7      8.4      1.7   1   0   1  0.0000
  -1   4   7      1.2      0.9   1   0   1  0.0000
   0   4   7      1.1      1.0   1   0   1  0.0000
   1   4   7     -0.7      0.7   1   0   1  0.0000
   2   4   7      0.7      0.8   1   0   1  0.0000
   3   4   7      1.2      0.8   1   0   1  0.0000
   4   4   7     -0.3      0.9   1   0   1  0.0000
   5   4   7      0.4      0.7   1   0   1  0.0000
   6   4   7      0.7      0.8   1   0   1  0.0000
   7   4   7     -0.3      0.8   1   0   1  0.0000
   8   4   7      0.0      0.7   1   0   1  0.0000
   9   4   7      0.7      0.8   1   0   1  0.0000
  10   4   7     -0.3      0.7   1   0   1  0.0000
  11   4   7      0.6      0.7   1   0   1  0.0000
  12   4   7      0.8      0.8   1   0   1  0.0000
  13   4   7      0.9      0.8   1   0   1  0.0000
  14   4   7      1.1      0.8   1   0   1  0.0000
  15   4   7      3.1      1.0   1   0   1  0.0000
  16   4   7     10.0      1.4   1   0   1  0.0000
  17   4   7      2.3      0.9   1   0   1  0.0000
  18   4   7      0.6      0.8   1   0   1  0.0000
  19   4   7      1.5      0.9   1   0   1  0.0000
  20   4   7      0.2      0.8   1   0   1  0.0000
  21   4   7      1.3      1.0   1   0   1  0.0000
  22   4   7      0.3      1.0   1   0   1  0.0000
  23   4   7      0.0      1.1   1   0   1  0.0000
  24   4   7      0.6      1.1   1   0   1  0.0000
  25   4   7      0.7      1.1   1   0   1  0.0000
  26   4   7     -0.2      1.0   1   0   1  0.0000
  27   4   7     -0.5      1.2   1   0   1  0.0000
  28   4   7      0.7      1.2   1   0   1  0.0000
  29   4   7     -1.3      1.2   1   0   1  0.0000
 -31   5   7     -0.2      0.9   1   0   1  0.0000
 -29   5   7      1.4      1.2   1   0   1  0.0000
 -28   5   7     -0.4      1.1   1   0   1  0.0000
 -27   5   7      0.7      1.1   1   0   1  0.0000
 -26   5   7      0.5      1.0   1   0   1  0.0000
 -25   5   7     -0.4      1.3   1   0   1  0.0000
 -24   5   7     -1.4      1.2   1   0   1  0.0000
 -23   5   7      0.8      1.3   1   0   1  0.0000
 -22   5   7      0.0      1.2   1   0   1  0.0000
 -21   5   7      1.3      1.1   1   0   1  0.0000
 -20   5   7     -0.3      0.9   1   0   1  0.0000
 -19   5   7     -0.8      1.3   1   0   1  0.0000
 -18   5   7      0.7      1.9   1   0   1  0.0000
 -17   5   7      0.6      1.7   1   0   1  0.0000
 -16   5   7      0.8      1.8   1   0   1  0.0000
 -15   5   7     -0.6      1.3   1   0   1  0.0000
 -14   5   7      0.1      1.0   1   0   1  0.0000
 -13   5   7     -0.4      0.8   1   0   1  0.0000
 -12   5   7     -1.0      0.8   1   0   1  0.0000
 -11   5   7      0.7      0.8   1   0   1  0.0000
 -10   5   7      0.6      0.7   1   0   1  0.0000
  -9   5   7     -0.4      0.7   1   0   1  0.0000
  -8   5   7     -0.9      0.7   1   0   1  0.0000
  -7   5   7     -0.1      0.8   1   0   1  0.0000
  -6   5   7     -0.3      0.8   1   0   1  0.0000
  -5   5   7     -0.1      0.7   1   0   1  0.0000
  -4   5   7      0.4      0.8   1   0   1  0.0000
  -3   5   7      0.3      0.6   1   0   1  0.0000
  -2   5   7      0.6      0.8   1   0   1  0.0000
  -1   5   7      0.4      0.9   1   0   1  0.0000
   0   5   7      0.0      0.7   1   0   1  0.0000
   1   5   7     -0.6      0.8   1   0   1  0.0000
   2   5   7      0.0      0.7   1   0   1  0.0000
   3   5   7     -1.0      0.7   1   0   1  0.0000
   4   5   7      0.2      0.7   1   0   1  0.0000
   5   5   7      0.3      0.8   1   0   1  0.0000
   6   5   7     -0.1      0.7   1   0   1  0.0000
   7   5   7     -1.4      0.7   1   0   1  0.0000
   8   5   7     -0.2      1.0   1   0   1  0.0000
   9   5   7      0.2      1.0   1   0   1  0.0000
  10   5   7      0.9      1.2   1   0   1  0.0000
  11   5   7     -0.7      0.9   1   0   1  0.0000
  12   5   7     -1.0      1.0   1   0   1  0.0000
  13   5   7      0.6      1.1   1   0   1  0.0000
  14   5   7     -0.4      0.8   1   0   1  0.0000
  15   5   7      1.6      0.8   1   0   1  0.0000
  16   5   7      1.3      0.8   1   0   1  0.0000
  17   5   7      0.2      0.8   1   0   1  0.0000
  18   5   7      0.0      0.8   1   0   1  0.0000
  19   5   7     -0.2      0.9   1   0   1  0.0000
  20   5   7      0.8      0.9   1   0   1  0.0000
  21   5   7     -0.3      0.9   1   0   1  0.0000
  22   5   7     -1.0      0.9   1   0   1  0.0000
  23   5   7     -1.5      0.9   1   0   1  0.0000
 -23   6   7     -0.2      1.2   1   0   1  0.0000
 -22   6   7      0.6      0.9   1   0   1  0.0000
 -21   6   7      0.9      0.8   1   0   1  0.0000
 -20   6   7      0.2      0.8   1   0   1  0.0000
 -19   6   7      0.3      1.1   1   0   1  0.0000
 -18   6   7     -0.7      1.0   1   0   1  0.0000
 -17   6   7     -0.8      0.7   1   0   1  0.0000
 -16   6   7      1.2      0.8   1   0   1  0.0000
 -15   6   7      1.1      0.9   1   0   1  0.0000
 -14   6   7     -0.8      0.7   1   0   1  0.0000
 -13   6   7     -0.1      0.8   1   0   1  0.0000
 -12   6   7     -0.3      0.8   1   0   1  0.0000
 -11   6   7      0.3      0.8   1   0   1  0.0000
 -10   6   7     -0.4      0.7   1   0   1  0.0000
  -9   6   7      1.5      0.9   1   0   1  0.0000
  -8   6   7     -1.1      0.7   1   0   1  0.0000
  -7   6   7     -0.7      0.8   1   0   1  0.0000
  -6   6   7     -0.5      0.8   1   0   1  0.0000
  -5   6   7      0.1      0.8   1   0   1  0.0000
  -4   6   7      1.6      1.1   1   0   1  0.0000
  -3   6   7      0.4      0.9   1   0   1  0.0000
  -2   6   7      0.5      1.0   1   0   1  0.0000
  -1   6   7      1.8      1.1   1   0   1  0.0000
   0   6   7      5.2      1.2   1   0   1  0.0000
   1   6   7      2.5      0.9   1   0   1  0.0000
   2   6   7      0.2      0.8   1   0   1  0.0000
   3   6   7      0.2      0.7   1   0   1  0.0000
   4   6   7      0.8      0.8   1   0   1  0.0000
   5   6   7      0.3      0.7   1   0   1  0.0000
   6   6   7      1.0      0.7   1   0   1  0.0000
   7   6   7     -0.4      0.9   1   0   1  0.0000
   8   6   7     -0.4      0.8   1   0   1  0.0000
   9   6   7      0.7      0.9   1   0   1  0.0000
  10   6   7      1.1      1.0   1   0   1  0.0000
  11   6   7      0.0      1.1   1   0   1  0.0000
  12   6   7     -0.8      0.9   1   0   1  0.0000
  13   6   7     -1.0      0.9   1   0   1  0.0000
  14   6   7     -0.2      1.1   1   0   1  0.0000
  15   6   7      0.0      1.1   1   0   1  0.0000
  16   6   7      0.1      1.1   1   0   1  0.0000
 -29   0   8      6.5      4.4   1   0   1  0.0000
 -28   0   8      4.9      2.6   1   0   1  0.0000
 -27   0   8     -0.2      1.9   1   0   1  0.0000
 -26   0   8      9.8      2.8   1   0   1  0.0000
 -24   0   8     21.0      3.7   1   0   1  0.0000
 -23   0   8      3.8      2.0   1   0   1  0.0000
 -22   0   8      0.7      1.8   1   0   1  0.0000
 -21   0   8      0.8      1.8   1   0   1  0.0000
 -20   0   8     -0.3      1.5   1   0   1  0.0000
 -19   0   8      0.2      1.7   1   0   1  0.0000
 -18   0   8      2.0      1.7   1   0   1  0.0000
 -17   0   8      1.6      1.7   1   0   1  0.0000
 -16   0   8     -0.7      1.2   1   0   1  0.0000
 -15   0   8      0.4      1.5   1   0   1  0.0000
 -14   0   8      1.0      1.5   1   0   1  0.0000
 -13   0   8      1.2      1.4   1   0   1  0.0000
 -12   0   8      0.5      1.5   1   0   1  0.0000
 -11   0   8      1.1      1.3   1   0   1  0.0000
 -10   0   8      0.0      1.4   1   0   1  0.0000
  -9   0   8     -0.2      1.3   1   0   1  0.0000
  -8   0   8     -0.2      1.4   1   0   1  0.0000
  -7   0   8      1.0      1.5   1   0   1  0.0000
  -6   0   8      4.0      1.8   1   0   1  0.0000
  -5   0   8     17.9      3.0   1   0   1  0.0000
  -4   0   8      7.4      2.3   1   0   1  0.0000
  -2   0   8      0.9      1.8   1   0   1  0.0000
  -1   0   8      0.2      1.3   1   0   1  0.0000
   0   0   8     -1.2      1.4   1   0   1  0.0000
   1   0   8     -0.4      1.7   1   0   1  0.0000
   2   0   8      2.0      1.5   1   0   1  0.0000
   3   0   8      1.0      1.3   1   0   1  0.0000
   4   0   8     -0.2      1.2   1   0   1  0.0000
   5   0   8     -1.4      1.3   1   0   1  0.0000
   6   0   8     -1.2      1.1   1   0   1  0.0000
   7   0   8     -0.4      1.3   1   0   1  0.0000
   8   0   8     -0.8      1.2   1   0   1  0.0000
   9   0   8      0.4      1.3   1   0   1  0.0000
  10   0   8      0.4      1.5   1   0   1  0.0000
  11   0   8      2.0      1.4   1   0   1  0.0000
  12   0   8      1.5      1.4   1   0   1  0.0000
  13   0   8      5.1      1.8   1   0   1  0.0000
  14   0   8      0.9      1.3   1   0   1  0.0000
  15   0   8      8.9      2.2   1   0   1  0.0000
  16   0   8      3.3      1.6   1   0   1  0.0000
  19   0   8      8.4      2.3   1   0   1  0.0000
  20   0   8      2.7      1.7   1   0   1  0.0000
  21   0   8      2.0      2.6   1   0   1  0.0000
 -30   1   8     -1.8      4.4   1   0   1  0.0000
 -29   1   8     -3.3      2.1   1   0   1  0.0000
 -28   1   8      2.2      2.0   1   0   1  0.0000
 -27   1   8     -0.6      1.7   1   0   1  0.0000
 -26   1   8      0.4      1.6   1   0   1  0.0000
 -25   1   8      0.6      1.3   1   0   1  0.0000
 -24   1   8     -1.2      1.1   1   0   1  0.0000
 -23   1   8      0.3      1.2   1   0   1  0.0000
 -22   1   8     -1.0      1.4   1   0   1  0.0000
 -21   1   8     -0.1      1.3   1   0   1  0.0000
 -20   1   8     -0.1      1.4   1   0   1  0.0000
 -19   1   8      2.9      1.6   1   0   1  0.0000
 -18   1   8     -1.3      1.3   1   0   1  0.0000
 -17   1   8      0.0      1.5   1   0   1  0.0000
 -16   1   8      0.4      1.2   1   0   1  0.0000
 -15   1   8     -0.2      1.3   1   0   1  0.0000
 -14   1   8     -0.3      1.2   1   0   1  0.0000
 -13   1   8      1.5      1.3   1   0   1  0.0000
 -12   1   8     -1.2      1.1   1   0   1  0.0000
 -11   1   8      1.2      1.2   1   0   1  0.0000
 -10   1   8     -2.0      1.1   1   0   1  0.0000
  -9   1   8      0.5      1.1   1   0   1  0.0000
  -8   1   8      1.8      1.2   1   0   1  0.0000
  -7   1   8      0.5      1.2   1   0   1  0.0000
  -6   1   8     -0.7      1.2   1   0   1  0.0000
  -5   1   8      0.7      1.2   1   0   1  0.0000
  -4   1   8      1.7      1.3   1   0   1  0.0000
  -3   1   8      0.8      1.2   1   0   1  0.0000
  -2   1   8      0.3      1.2   1   0   1  0.0000
  -1   1   8     -1.2      1.1   1   0   1  0.0000
   0   1   8     -1.2      1.1   1   0   1  0.0000
   1   1   8     -1.5      1.2   1   0   1  0.0000
   2   1   8      0.0      1.3   1   0   1  0.0000
   3   1   8      0.8      1.0   1   0   1  0.0000
   4   1   8      1.3      1.1   1   0   1  0.0000
   5   1   8     -0.6      1.0   1   0   1  0.0000
   6   1   8     -1.2      1.0   1   0   1  0.0000
   7   1   8      0.5      1.1   1   0   1  0.0000
   8   1   8      0.9      1.1   1   0   1  0.0000
   9   1   8     -0.4      1.1   1   0   1  0.0000
  10   1   8      0.0      1.1   1   0   1  0.0000
  11   1   8     -0.8      1.1   1   0   1  0.0000
  12   1   8      0.5      1.1   1   0   1  0.0000
  13   1   8      1.0      1.2   1   0   1  0.0000
  14   1   8      0.2      1.0   1   0   1  0.0000
  15   1   8      0.3      1.1   1   0   1  0.0000
  16   1   8     -1.1      1.1   1   0   1  0.0000
  17   1   8     -1.1      0.9   1   0   1  0.0000
  18   1   8      0.5      1.0   1   0   1  0.0000
  19   1   8     -0.6      1.2   1   0   1  0.0000
  20   1   8      3.2      1.7   1   0   1  0.0000
  21   1   8      2.0      1.7   1   0   1  0.0000
  22   1   8     -1.9      2.5   1   0   1  0.0000
 -31   2   8     -1.1      2.1   1   0   1  0.0000
 -30   2   8      0.9      1.7   1   0   1  0.0000
 -29   2   8     -1.5      1.5   1   0   1  0.0000
 -28   2   8      0.6      2.1   1   0   1  0.0000
 -27   2   8      0.0      1.9   1   0   1  0.0000
 -26   2   8      1.5      1.9   1   0   1  0.0000
 -25   2   8     -0.2      1.7   1   0   1  0.0000
 -24   2   8      1.9      1.7   1   0   1  0.0000
 -23   2   8      1.6      1.3   1   0   1  0.0000
 -22   2   8     -0.3      1.1   1   0   1  0.0000
 -21   2   8     -0.9      1.1   1   0   1  0.0000
 -20   2   8      0.2      1.2   1   0   1  0.0000
 -19   2   8     -0.4      1.1   1   0   1  0.0000
 -18   2   8     -0.3      1.0   1   0   1  0.0000
 -17   2   8      0.2      1.0   1   0   1  0.0000
 -16   2   8     -0.6      1.1   1   0   1  0.0000
 -15   2   8      0.2      1.1   1   0   1  0.0000
 -14   2   8      1.4      1.2   1   0   1  0.0000
 -13   2   8     -0.1      1.0   1   0   1  0.0000
 -12   2   8      0.2      1.1   1   0   1  0.0000
 -11   2   8      1.5      1.0   1   0   1  0.0000
 -10   2   8     -0.8      0.9   1   0   1  0.0000
  -9   2   8      2.1      1.1   1   0   1  0.0000
  -8   2   8     -0.4      0.9   1   0   1  0.0000
  -7   2   8      2.3      1.0   1   0   1  0.0000
  -6   2   8      1.8      1.0   1   0   1  0.0000
  -5   2   8      0.3      0.9   1   0   1  0.0000
  -4   2   8      1.2      1.1   1   0   1  0.0000
  -3   2   8     -0.3      0.9   1   0   1  0.0000
  -2   2   8      1.4      1.0   1   0   1  0.0000
  -1   2   8      1.1      1.0   1   0   1  0.0000
   0   2   8     -0.2      0.9   1   0   1  0.0000
   1   2   8     -0.7      0.9   1   0   1  0.0000
   2   2   8     -0.5      0.9   1   0   1  0.0000
   3   2   8     -0.3      0.8   1   0   1  0.0000
   4   2   8      0.7      0.9   1   0   1  0.0000
   5   2   8     -0.4      0.9   1   0   1  0.0000
   6   2   8      0.5      0.9   1   0   1  0.0000
   7   2   8      0.2      0.9   1   0   1  0.0000
   8   2   8     -0.3      0.9   1   0   1  0.0000
   9   2   8     -0.3      0.9   1   0   1  0.0000
  10   2   8     -0.5      0.9   1   0   1  0.0000
  11   2   8      0.2      0.9   1   0   1  0.0000
  12   2   8      0.6      0.9   1   0   1  0.0000
  13   2   8      1.2      1.0   1   0   1  0.0000
  14   2   8      1.0      0.9   1   0   1  0.0000
  15   2   8      0.3      0.9   1   0   1  0.0000
  16   2   8      0.2      1.1   1   0   1  0.0000
  17   2   8      1.1      1.1   1   0   1  0.0000
  18   2   8      0.5      1.2   1   0   1  0.0000
  19   2   8      2.3      1.5   1   0   1  0.0000
  20   2   8      2.0      1.4   1   0   1  0.0000
  21   2   8     -0.8      1.2   1   0   1  0.0000
  22   2   8     -0.6      1.4   1   0   1  0.0000
  23   2   8      1.2      2.0   1   0   1  0.0000
 -32   3   8      1.6      2.2   1   0   1  0.0000
 -31   3   8     -2.4      1.9   1   0   1  0.0000
 -30   3   8     -1.1      1.3   1   0   1  0.0000
 -29   3   8      0.3      1.4   1   0   1  0.0000
 -28   3   8     -1.7      1.3   1   0   1  0.0000
 -27   3   8      1.1      1.3   1   0   1  0.0000
 -26   3   8     -0.7      1.4   1   0   1  0.0000
 -25   3   8      0.3      2.1   1   0   1  0.0000
 -24   3   8      0.2      1.5   1   0   1  0.0000
 -23   3   8      0.2      1.6   1   0   1  0.0000
 -22   3   8     -0.5      1.5   1   0   1  0.0000
 -21   3   8      2.3      1.6   1   0   1  0.0000
 -20   3   8      0.5      1.3   1   0   1  0.0000
 -19   3   8     -1.1      1.3   1   0   1  0.0000
 -18   3   8      0.2      1.1   1   0   1  0.0000
 -17   3   8      0.9      1.1   1   0   1  0.0000
 -16   3   8     -0.6      1.2   1   0   1  0.0000
 -15   3   8     -0.3      1.3   1   0   1  0.0000
 -14   3   8     -2.2      1.1   1   0   1  0.0000
 -13   3   8      0.1      1.4   1   0   1  0.0000
 -12   3   8     -0.9      1.1   1   0   1  0.0000
 -11   3   8      0.8      1.2   1   0   1  0.0000
 -10   3   8     -1.3      1.2   1   0   1  0.0000
  -9   3   8     -0.4      1.1   1   0   1  0.0000
  -8   3   8      1.3      1.1   1   0   1  0.0000
  -7   3   8      1.4      1.2   1   0   1  0.0000
  -6   3   8     -1.0      1.1   1   0   1  0.0000
  -5   3   8     -0.6      1.2   1   0   1  0.0000
  -4   3   8      1.2      1.2   1   0   1  0.0000
  -3   3   8     -0.1      1.1   1   0   1  0.0000
  -2   3   8      1.2      2.4   1   0   1  0.0000
  -1   3   8      0.7      1.1   1   0   1  0.0000
   0   3   8      0.4      1.1   1   0   1  0.0000
   1   3   8     -0.5      1.1   1   0   1  0.0000
   2   3   8     -1.5      1.0   1   0   1  0.0000
   3   3   8      1.3      1.2   1   0   1  0.0000
   4   3   8      0.3      1.1   1   0   1  0.0000
   5   3   8      2.3      1.2   1   0   1  0.0000
   6   3   8      2.3      2.1   1   0   1  0.0000
   7   3   8      3.7      1.4   1   0   1  0.0000
   8   3   8      2.4      1.2   1   0   1  0.0000
   9   3   8     -0.6      1.0   1   0   1  0.0000
  10   3   8      0.3      1.1   1   0   1  0.0000
  11   3   8      0.0      1.1   1   0   1  0.0000
  12   3   8      1.4      1.1   1   0   1  0.0000
  13   3   8      0.2      0.9   1   0   1  0.0000
  14   3   8     -0.4      1.0   1   0   1  0.0000
  15   3   8     -0.6      1.0   1   0   1  0.0000
  16   3   8      2.5      1.3   1   0   1  0.0000
  17   3   8      0.1      1.2   1   0   1  0.0000
  18   3   8      1.8      1.1   1   0   1  0.0000
  19   3   8      1.0      1.2   1   0   1  0.0000
  20   3   8      0.0      1.1   1   0   1  0.0000
  21   3   8      0.4      1.1   1   0   1  0.0000
  22   3   8     -0.8      1.1   1   0   1  0.0000
  23   3   8      0.1      1.8   1   0   1  0.0000
  24   3   8     -1.0      2.0   1   0   1  0.0000
 -29   4   8      0.0      1.6   1   0   1  0.0000
 -28   4   8     -0.6      1.1   1   0   1  0.0000
 -27   4   8      0.2      1.2   1   0   1  0.0000
 -26   4   8      3.2      3.7   1   0   1  0.0000
 -25   4   8     -2.1      1.3   1   0   1  0.0000
 -24   4   8     -4.1      1.5   1   0   1  0.0000
 -23   4   8     -1.2      1.3   1   0   1  0.0000
 -22   4   8     -0.4      0.9   1   0   1  0.0000
 -21   4   8     -0.8      1.2   1   0   1  0.0000
 -20   4   8     -0.5      1.3   1   0   1  0.0000
 -19   4   8      0.2      1.2   1   0   1  0.0000
 -18   4   8     -1.1      1.3   1   0   1  0.0000
 -17   4   8      0.0      1.2   1   0   1  0.0000
 -16   4   8      0.5      1.1   1   0   1  0.0000
 -15   4   8     -0.8      1.0   1   0   1  0.0000
 -14   4   8      1.4      1.2   1   0   1  0.0000
 -13   4   8     -2.8      1.0   1   0   1  0.0000
 -12   4   8     -0.2      1.0   1   0   1  0.0000
 -11   4   8      0.0      1.1   1   0   1  0.0000
 -10   4   8      0.0      0.8   1   0   1  0.0000
  -9   4   8      0.3      0.9   1   0   1  0.0000
  -8   4   8      0.1      0.8   1   0   1  0.0000
  -7   4   8     -0.3      0.8   1   0   1  0.0000
  -6   4   8      0.0      0.9   1   0   1  0.0000
  -5   4   8      3.8      2.0   1   0   1  0.0000
  -4   4   8      1.4      1.0   1   0   1  0.0000
  -3   4   8      6.4      2.1   1   0   1  0.0000
  -2   4   8      0.5      0.9   1   0   1  0.0000
  -1   4   8     -0.2      0.8   1   0   1  0.0000
   0   4   8     -0.1      0.8   1   0   1  0.0000
   1   4   8     -0.3      0.8   1   0   1  0.0000
   2   4   8     -1.6      0.9   1   0   1  0.0000
   3   4   8      1.0      1.0   1   0   1  0.0000
   4   4   8     -1.2      0.9   1   0   1  0.0000
   5   4   8     -0.7      1.0   1   0   1  0.0000
   6   4   8     -0.2      1.1   1   0   1  0.0000
   7   4   8     -1.9      0.9   1   0   1  0.0000
   8   4   8      0.6      1.0   1   0   1  0.0000
   9   4   8      1.1      1.0   1   0   1  0.0000
  10   4   8     -0.8      0.9   1   0   1  0.0000
  11   4   8     -0.6      0.9   1   0   1  0.0000
  12   4   8      0.4      0.9   1   0   1  0.0000
  13   4   8      1.0      1.1   1   0   1  0.0000
  14   4   8      0.1      1.0   1   0   1  0.0000
  16   4   8      2.4      1.6   1   0   1  0.0000
  18   4   8      4.5      2.0   1   0   1  0.0000
  19   4   8      0.6      1.1   1   0   1  0.0000
  20   4   8      0.6      1.5   1   0   1  0.0000
 -21   5   8      0.3      1.3   1   0   1  0.0000
 -20   5   8      0.3      0.9   1   0   1  0.0000
 -19   5   8      0.4      0.9   1   0   1  0.0000
 -18   5   8     -0.6      1.0   1   0   1  0.0000
 -17   5   8      0.9      1.3   1   0   1  0.0000
 -16   5   8     -0.4      1.2   1   0   1  0.0000
 -15   5   8     -1.1      1.0   1   0   1  0.0000
 -14   5   8      0.0      1.0   1   0   1  0.0000
 -13   5   8     -0.3      1.1   1   0   1  0.0000
 -12   5   8      1.7      1.8   1   0   1  0.0000
 -11   5   8      0.0      1.0   1   0   1  0.0000
 -10   5   8      0.0      1.0   1   0   1  0.0000
  -9   5   8      0.0      1.0   1   0   1  0.0000
  -8   5   8     -0.7      0.9   1   0   1  0.0000
  -7   5   8      0.0      1.0   1   0   1  0.0000
  -6   5   8      0.0      1.0   1   0   1  0.0000
  -5   5   8     -1.8      0.8   1   0   1  0.0000
  -4   5   8      0.2      1.0   1   0   1  0.0000
  -3   5   8      1.6      1.0   1   0   1  0.0000
  -2   5   8     -0.3      0.9   1   0   1  0.0000
  -1   5   8      0.1      0.9   1   0   1  0.0000
   0   5   8      1.1      0.9   1   0   1  0.0000
   1   5   8      1.5      0.9   1   0   1  0.0000
   2   5   8     -0.1      0.8   1   0   1  0.0000
   3   5   8      0.4      0.8   1   0   1  0.0000
   4   5   8     -0.6      0.9   1   0   1  0.0000
   5   5   8     -0.5      0.9   1   0   1  0.0000
   6   5   8      0.7      0.8   1   0   1  0.0000
   7   5   8     -0.4      0.9   1   0   1  0.0000
   8   5   8     -1.0      0.8   1   0   1  0.0000
   9   5   8     -1.1      0.8   1   0   1  0.0000
  10   5   8     -0.3      0.9   1   0   1  0.0000
 -16   1   9      0.2      2.1   1   0   1  0.0000
 -15   1   9      0.9      2.3   1   0   1  0.0000
 -14   1   9     -2.8      2.4   1   0   1  0.0000
 -13   1   9      2.3      2.4   1   0   1  0.0000
 -12   1   9     -0.3      1.2   1   0   1  0.0000
 -11   1   9      1.4      1.4   1   0   1  0.0000
 -10   1   9      1.3      1.4   1   0   1  0.0000
  -9   1   9      0.3      1.3   1   0   1  0.0000
  -8   1   9     -0.9      1.2   1   0   1  0.0000
  -7   1   9      1.1      1.4   1   0   1  0.0000
  -6   1   9      0.3      1.2   1   0   1  0.0000
  -5   1   9     -1.2      1.2   1   0   1  0.0000
  -4   1   9      0.4      1.3   1   0   1  0.0000
  -3   1   9     -1.0      1.2   1   0   1  0.0000
  -2   1   9      0.5      1.3   1   0   1  0.0000
  -1   1   9     -1.6      1.2   1   0   1  0.0000
   0   1   9      0.1      1.2   1   0   1  0.0000
   1   1   9      0.4      1.3   1   0   1  0.0000
   2   1   9      1.4      1.4   1   0   1  0.0000
   3   1   9      2.3      1.7   1   0   1  0.0000
   4   1   9      0.1      2.0   1   0   1  0.0000
   5   1   9      0.2      2.1   1   0   1  0.0000
   6   1   9      2.1      2.2   1   0   1  0.0000
   7   1   9     -0.7      2.0   1   0   1  0.0000
 -15   2   9     -2.0      1.3   1   0   1  0.0000
 -14   2   9     -0.5      1.2   1   0   1  0.0000
 -13   2   9      0.8      1.4   1   0   1  0.0000
 -12   2   9      0.4      1.5   1   0   1  0.0000
 -11   2   9     -0.1      1.1   1   0   1  0.0000
 -10   2   9      0.3      1.3   1   0   1  0.0000
  -9   2   9     -0.8      1.3   1   0   1  0.0000
  -8   2   9      1.0      1.5   1   0   1  0.0000
  -7   2   9      0.4      1.2   1   0   1  0.0000
  -6   2   9     -0.2      1.4   1   0   1  0.0000
  -5   2   9      3.8      2.0   1   0   1  0.0000
  -4   2   9     -1.4      1.7   1   0   1  0.0000
  -3   2   9      5.8      2.3   1   0   1  0.0000
  -1   2   9      4.6      1.9   1   0   1  0.0000
   0   2   9      4.2      1.8   1   0   1  0.0000
   1   2   9      5.5      1.8   1   0   1  0.0000
   2   2   9      0.8      1.4   1   0   1  0.0000
   3   2   9      0.5      1.5   1   0   1  0.0000
   4   2   9      0.5      1.4   1   0   1  0.0000
   5   2   9      0.0      1.3   1   0   1  0.0000
   6   2   9     -2.1      1.3   1   0   1  0.0000
 -19   3   9      2.0      2.3   1   0   1  0.0000
 -18   3   9     -1.6      2.1   1   0   1  0.0000
 -17   3   9      0.3      1.4   1   0   1  0.0000
 -16   3   9      0.0      1.2   1   0   1  0.0000
 -15   3   9      0.3      1.3   1   0   1  0.0000
 -14   3   9     -1.0      1.4   1   0   1  0.0000
 -13   3   9      0.3      1.3   1   0   1  0.0000
 -12   3   9      0.3      1.2   1   0   1  0.0000
 -11   3   9      0.5      1.3   1   0   1  0.0000
 -10   3   9     -0.1      1.2   1   0   1  0.0000
  -9   3   9      1.1      1.3   1   0   1  0.0000
  -8   3   9      1.8      1.4   1   0   1  0.0000
  -7   3   9      1.1      1.1   1   0   1  0.0000
  -6   3   9      1.0      1.5   1   0   1  0.0000
  -5   3   9      1.0      1.4   1   0   1  0.0000
  -4   3   9      0.9      1.3   1   0   1  0.0000
  -3   3   9      0.9      1.3   1   0   1  0.0000
  -2   3   9      0.1      1.3   1   0   1  0.0000
  -1   3   9     -0.5      1.1   1   0   1  0.0000
   0   3   9     -0.2      1.2   1   0   1  0.0000
   1   3   9      1.8      1.2   1   0   1  0.0000
   2   3   9     -1.4      1.1   1   0   1  0.0000
   3   3   9      0.6      1.2   1   0   1  0.0000
   4   3   9     -1.9      1.2   1   0   1  0.0000
   5   3   9      1.7      1.2   1   0   1  0.0000
   6   3   9     -0.2      1.1   1   0   1  0.0000
   7   3   9     -0.1      1.1   1   0   1  0.0000
   8   3   9      0.5      1.3   1   0   1  0.0000
   9   3   9      1.4      1.9   1   0   1  0.0000
  10   3   9     -1.0      1.7   1   0   1  0.0000
