# Supplementary material for: The structure of magnesium stearate trihydrate determined from a micrometre-sized single crystal using a microfocused synchrotron X-ray beam
Source: Acta Crystallogr B Struct Sci Cryst Eng Mater. 2023 Jul 8;79(Pt 4):330–5. doi: 10.1107/S2052520623005607 (PMC10410307; doi:10.1107/S2052520623005607)
Supplement: Supplementary file 5 [file b-79-00330-sup5.zip › option1/run30_full_H_opt1.m95]

commcell 8.891 8.219 53.202 90 94.897 90
commcellesd 0 0 0 0 0 0
trcell
   -1.000000    0.000000    1.000000
    0.000000    1.000000    0.000000
   -1.000000    0.000000    0.000000
refblock Block1
sourcefile run30_full.hkl
filedate 21/09/2021 filetime 11:14:50
format (3i4,2f8.0,i4,6f8.5)
difcode -2 correspond 1 hklf5 0
lambda 0.7872 radtype 1 polarization 3 datcolltemp 100
nref 18481 ndim95 3 nlines 36962 scmax 1 scale 1
cell 8.891 8.219 53.202 90 94.897 90
cellesd 0 0 0 0 0 0
end
Data Block1  
       1   0   0   2   0.00   0.00   0.85   0.85   0.145900E+03   0.125300E+02     0.010   1   1   0
   0.100000E+01   0.100000E+01  0.0000  0.0000  0.0000  0.0000  0.0000  0.0000  0.0000  0.0000       1   1.00000   1.00000
       2   0   0  -2   0.00   0.00   0.85   0.85   0.148200E+03   0.127400E+02     0.020   1   1   0
   0.100000E+01   0.100000E+01  0.0000  0.0000  0.0000  0.0000  0.0000  0.0000  0.0000  0.0000       1   1.00000   1.00000
       3   0   0   3   0.00   0.00   1.28   1.28   0.363500E+03   0.311800E+02     0.030   1   1   0
   0.100000E+01   0.100000E+01  0.0000  0.0000  0.0000  0.0000  0.0000  0.0000  0.0000  0.0000       1   1.00000   1.00000
       4   0   0  -3   0.00   0.00   1.28   1.28   0.301400E+03   0.258800E+02     0.040   1   1   0
   0.100000E+01   0.100000E+01  0.0000  0.0000  0.0000  0.0000  0.0000  0.0000  0.0000  0.0000       1   1.00000   1.00000
       5   0   0   4   0.00   0.00   1.70   1.70   0.125900E+02   0.125100E+01     0.050   1   1   0
   0.100000E+01   0.100000E+01  0.0000  0.0000  0.0000  0.0000  0.0000  0.0000  0.0000  0.0000       1   1.00000   1.00000
       6   0   0  -4   0.00   0.00   1.70   1.70   0.925400E+01   0.965500E+00     0.060   1   1   0
   0.100000E+01   0.100000E+01  0.0000  0.0000  0.0000  0.0000  0.0000  0.0000  0.0000  0.0000       1   1.00000   1.00000
       7   0   0   5   0.00   0.00   2.13   2.13   0.493200E+02   0.438700E+01     0.070   1   1   0
   0.100000E+01   0.100000E+01  0.0000  0.0000  0.0000  0.0000  0.0000  0.0000  0.0000  0.0000       1   1.00000   1.00000
       8   0   0  -5   0.00   0.00   2.13   2.13   0.527900E+02   0.469800E+01     0.080   1   1   0
   0.100000E+01   0.100000E+01  0.0000  0.0000  0.0000  0.0000  0.0000  0.0000  0.0000  0.0000       1   1.00000   1.00000
       9   0   0   6   0.00   0.00   2.55   2.55   0.435200E+02   0.393100E+01     0.090   1   1   0
   0.100000E+01   0.100000E+01  0.0000  0.0000  0.0000  0.0000  0.0000  0.0000  0.0000  0.0000       1   1.00000   1.00000
      10   0   0  -6   0.00   0.00   2.55   2.55   0.500600E+02   0.451100E+01     0.100   1   1   0
   0.100000E+01   0.100000E+01  0.0000  0.0000  0.0000  0.0000  0.0000  0.0000  0.0000  0.0000       1   1.00000   1.00000
      11   0   0   7   0.00   0.00   2.98   2.98   0.797200E+01   0.105700E+01     0.110   1   1   0
   0.100000E+01   0.100000E+01  0.0000  0.0000  0.0000  0.0000  0.0000  0.0000  0.0000  0.0000       1   1.00000   1.00000
      12   0   0  -7   0.00   0.00   2.98   2.98   0.892500E+01   0.114800E+01     0.120   1   1   0
   0.100000E+01   0.100000E+01  0.0000  0.0000  0.0000  0.0000  0.0000  0.0000  0.0000  0.0000       1   1.00000   1.00000
      13   0   0   8   0.00   0.00   3.41   3.41   0.165100E+03   0.143800E+02     0.130   1   1   0
   0.100000E+01   0.100000E+01  0.0000  0.0000  0.0000  0.0000  0.0000  0.0000  0.0000  0.0000       1   1.00000   1.00000
      14   0   0  -8   0.00   0.00   3.41   3.41   0.157200E+03   0.137400E+02     0.140   1   1   0
   0.100000E+01   0.100000E+01  0.0000  0.0000  0.0000  0.0000  0.0000  0.0000  0.0000  0.0000       1   1.00000   1.00000
      15   0   0   9   0.00   0.00   3.83   3.83   0.607800E+02   0.553300E+01     0.150   1   1   0
   0.100000E+01   0.100000E+01  0.0000  0.0000  0.0000  0.0000  0.0000  0.0000  0.0000  0.0000       1   1.00000   1.00000
      16   0   0  -9   0.00   0.00   3.83   3.83   0.454200E+02   0.424100E+01     0.160   1   1   0
   0.100000E+01   0.100000E+01  0.0000  0.0000  0.0000  0.0000  0.0000  0.0000  0.0000  0.0000       1   1.00000   1.00000
      17   0   0  10   0.00   0.00   4.26   4.26   0.198200E+03   0.173000E+02     0.170   1   1   0
   0.100000E+01   0.100000E+01  0.0000  0.0000  0.0000  0.0000  0.0000  0.0000  0.0000  0.0000       1   1.00000   1.00000
      18   0   0 -10   0.00   0.00   4.26   4.26   0.158400E+03   0.139000E+02     0.180   1   1   0
   0.100000E+01   0.100000E+01  0.0000  0.0000  0.0000  0.0000  0.0000  0.0000  0.0000  0.0000       1   1.00000   1.00000
      19   0   0  11   0.00   0.00   4.69   4.69   0.647900E+02   0.598700E+01     0.190   1   1   0
   0.100000E+01   0.100000E+01  0.0000  0.0000  0.0000  0.0000  0.0000  0.0000  0.0000  0.0000       1   1.00000   1.00000
      20   0   0 -11   0.00   0.00   4.69   4.69   0.551800E+02   0.523500E+01     0.200   1   1   0
   0.100000E+01   0.100000E+01  0.0000  0.0000  0.0000  0.0000  0.0000  0.0000  0.0000  0.0000       1   1.00000   1.00000
      21   0   0  12   0.00   0.00   5.11   5.11   0.109600E+03   0.981100E+01     0.210   1   1   0
   0.100000E+01   0.100000E+01  0.0000  0.0000  0.0000  0.0000  0.0000  0.0000  0.0000  0.0000       1   1.00000   1.00000
      22   0   0 -12   0.00   0.00   5.11   5.11   0.113300E+03   0.102100E+02     0.220   1   1   0
   0.100000E+01   0.100000E+01  0.0000  0.0000  0.0000  0.0000  0.0000  0.0000  0.0000  0.0000       1   1.00000   1.00000
      23   0   0  13   0.00   0.00   5.54   5.54   0.283100E+02   0.308400E+01     0.230   1   1   0
   0.100000E+01   0.100000E+01  0.0000  0.0000  0.0000  0.0000  0.0000  0.0000  0.0000  0.0000       1   1.00000   1.00000
      24   0   0 -13   0.00   0.00   5.54   5.54   0.332000E+02   0.357800E+01     0.240   1   1   0
   0.100000E+01   0.100000E+01  0.0000  0.0000  0.0000  0.0000  0.0000  0.0000  0.0000  0.0000       1   1.00000   1.00000
      25   0   0  14   0.00   0.00   5.97   5.97   0.591600E+02   0.574200E+01     0.250   1   1   0
   0.100000E+01   0.100000E+01  0.0000  0.0000  0.0000  0.0000  0.0000  0.0000  0.0000  0.0000       1   1.00000   1.00000
      26   0   0 -14   0.00   0.00   5.97   5.97   0.485100E+02   0.486500E+01     0.260   1   1   0
   0.100000E+01   0.100000E+01  0.0000  0.0000  0.0000  0.0000  0.0000  0.0000  0.0000  0.0000       1   1.00000   1.00000
      27   0   0  15   0.00   0.00   6.39   6.39   0.110200E+02   0.194300E+01     0.270   1   1   0
   0.100000E+01   0.100000E+01  0.0000  0.0000  0.0000  0.0000  0.0000  0.0000  0.0000  0.0000       1   1.00000   1.00000
      28   0   0 -15   0.00   0.00   6.39   6.39   0.145200E+02   0.223000E+01     0.280   1   1   0
   0.100000E+01   0.100000E+01  0.0000  0.0000  0.0000  0.0000  0.0000  0.0000  0.0000  0.0000       1   1.00000   1.00000
      29   0   0  16   0.00   0.00   6.82   6.82   0.157000E+02   0.219200E+01     0.290   1   1   0
   0.100000E+01   0.100000E+01  0.0000  0.0000  0.0000  0.0000  0.0000  0.0000  0.0000  0.0000       1   1.00000   1.00000
      30   0   0 -16   0.00   0.00   6.82   6.82   0.187200E+02   0.261800E+01     0.300   1   1   0
   0.100000E+01   0.100000E+01  0.0000  0.0000  0.0000  0.0000  0.0000  0.0000  0.0000  0.0000       1   1.00000   1.00000
      31   0   0  17   0.00   0.00   7.25   7.25   0.595100E+01   0.146600E+01     0.310   1   1   0
   0.100000E+01   0.100000E+01  0.0000  0.0000  0.0000  0.0000  0.0000  0.0000  0.0000  0.0000       1   1.00000   1.00000
      32   0   0 -17   0.00   0.00   7.25   7.25   0.641800E+01   0.177400E+01     0.320   1   1   0
   0.100000E+01   0.100000E+01  0.0000  0.0000  0.0000  0.0000  0.0000  0.0000  0.0000  0.0000       1   1.00000   1.00000
      33   0   0  18   0.00   0.00   7.68   7.68   0.663100E+01   0.152400E+01     0.330   1   1   0
   0.100000E+01   0.100000E+01  0.0000  0.0000  0.0000  0.0000  0.0000  0.0000  0.0000  0.0000       1   1.00000   1.00000
      34   0   0 -18   0.00   0.00   7.68   7.68   0.966400E+01   0.200600E+01     0.340   1   1   0
   0.100000E+01   0.100000E+01  0.0000  0.0000  0.0000  0.0000  0.0000  0.0000  0.0000  0.0000       1   1.00000   1.00000
      35   0   0  19   0.00   0.00   8.11   8.11   0.109600E+01   0.121900E+01     0.350   1   1   0
   0.100000E+01   0.100000E+01  0.0000  0.0000  0.0000  0.0000  0.0000  0.0000  0.0000  0.0000       1   1.00000   1.00000
      36   0   0 -19   0.00   0.00   8.11   8.11   0.709000E+00   0.138100E+01     0.360   1   1   0
   0.100000E+01   0.100000E+01  0.0000  0.0000  0.0000  0.0000  0.0000  0.0000  0.0000  0.0000       1   1.00000   1.00000
      37   0   0  21   0.00   0.00   8.97   8.97   0.204300E+01   0.124600E+01     0.390   1   1   0
   0.100000E+01   0.100000E+01  0.0000  0.0000  0.0000  0.0000  0.0000  0.0000  0.0000  0.0000       1   1.00000   1.00000
      38   0   0 -21   0.00   0.00   8.97   8.97   0.269200E+01   0.157100E+01     0.400   1   1   0
   0.100000E+01   0.100000E+01  0.0000  0.0000  0.0000  0.0000  0.0000  0.0000  0.0000  0.0000       1   1.00000   1.00000
      39   0   0  22   0.00   0.00   9.40   9.40   0.190500E+02   0.250200E+01     0.410   1   1   0
   0.100000E+01   0.100000E+01  0.0000  0.0000  0.0000  0.0000  0.0000  0.0000  0.0000  0.0000       1   1.00000   1.00000
      40   0   0 -22   0.00   0.00   9.40   9.40   0.203200E+02   0.293100E+01     0.420   1   1   0
   0.100000E+01   0.100000E+01  0.0000  0.0000  0.0000  0.0000  0.0000  0.0000  0.0000  0.0000       1   1.00000   1.00000
      41   0   0  23   0.00   0.00   9.83   9.83   0.230500E+02   0.278600E+01     0.430   1   1   0
   0.100000E+01   0.100000E+01  0.0000  0.0000  0.0000  0.0000  0.0000  0.0000  0.0000  0.0000       1   1.00000   1.00000
      42   0   0 -23   0.00   0.00   9.83   9.83   0.220800E+02   0.307300E+01     0.440   1   1   0
   0.100000E+01   0.100000E+01  0.0000  0.0000  0.0000  0.0000  0.0000  0.0000  0.0000  0.0000       1   1.00000   1.00000
      43   0   0  24   0.00   0.00  10.27  10.27   0.460900E+02   0.466400E+01     0.450   1   1   0
   0.100000E+01   0.100000E+01  0.0000  0.0000  0.0000  0.0000  0.0000  0.0000  0.0000  0.0000       1   1.00000   1.00000
      44   0   0 -24   0.00   0.00  10.27  10.27   0.467800E+02   0.515400E+01     0.460   1   1   0
   0.100000E+01   0.100000E+01  0.0000  0.0000  0.0000  0.0000  0.0000  0.0000  0.0000  0.0000       1   1.00000   1.00000
      45   0   0  25   0.00   0.00  10.70  10.70   0.378900E+02   0.394500E+01     0.470   1   1   0
   0.100000E+01   0.100000E+01  0.0000  0.0000  0.0000  0.0000  0.0000  0.0000  0.0000  0.0000       1   1.00000   1.00000
      46   0   0 -25   0.00   0.00  10.70  10.70   0.501700E+02   0.548100E+01     0.480   1   1   0
   0.100000E+01   0.100000E+01  0.0000  0.0000  0.0000  0.0000  0.0000  0.0000  0.0000  0.0000       1   1.00000   1.00000
      47   0   0  26   0.00   0.00  11.13  11.13   0.594900E+02   0.569900E+01     0.490   1   1   0
   0.100000E+01   0.100000E+01  0.0000  0.0000  0.0000  0.0000  0.0000  0.0000  0.0000  0.0000       1   1.00000   1.00000
      48   0   0 -26   0.00   0.00  11.13  11.13   0.688200E+02   0.709900E+01     0.500   1   1   0
   0.100000E+01   0.100000E+01  0.0000  0.0000  0.0000  0.0000  0.0000  0.0000  0.0000  0.0000       1   1.00000   1.00000
      49   0   0  27   0.00   0.00  11.57  11.57   0.408000E+02   0.421300E+01     0.510   1   1   0
   0.100000E+01   0.100000E+01  0.0000  0.0000  0.0000  0.0000  0.0000  0.0000  0.0000  0.0000       1   1.00000   1.00000
      50   0   0 -27   0.00   0.00  11.57  11.57   0.557800E+02   0.611100E+01     0.520   1   1   0
   0.100000E+01   0.100000E+01  0.0000  0.0000  0.0000  0.0000  0.0000  0.0000  0.0000  0.0000       1   1.00000   1.00000
      51   0   0  28   0.00   0.00  12.00  12.00   0.410300E+02   0.425900E+01     0.530   1   1   0
   0.100000E+01   0.100000E+01  0.0000  0.0000  0.0000  0.0000  0.0000  0.0000  0.0000  0.0000       1   1.00000   1.00000
      52   0   0 -28   0.00   0.00  12.00  12.00   0.535300E+02   0.593900E+01     0.540   1   1   0
   0.100000E+01   0.100000E+01  0.0000  0.0000  0.0000  0.0000  0.0000  0.0000  0.0000  0.0000       1   1.00000   1.00000
      53   0   0  29   0.00   0.00  12.44  12.44   0.168500E+02   0.225400E+01     0.550   1   1   0
   0.100000E+01   0.100000E+01  0.0000  0.0000  0.0000  0.0000  0.0000  0.0000  0.0000  0.0000       1   1.00000   1.00000
      54   0   0 -29   0.00   0.00  12.44  12.44   0.212100E+02   0.329500E+01     0.560   1   1   0
   0.100000E+01   0.100000E+01  0.0000  0.0000  0.0000  0.0000  0.0000  0.0000  0.0000  0.0000       1   1.00000   1.00000
      55   0   0  30   0.00   0.00  12.87  12.87   0.616600E+01   0.134800E+01     0.570   1   1   0
   0.100000E+01   0.100000E+01  0.0000  0.0000  0.0000  0.0000  0.0000  0.0000  0.0000  0.0000       1   1.00000   1.00000
      56   0   0 -30   0.00   0.00  12.87  12.87   0.513800E+01   0.211600E+01     0.580   1   1   0
   0.100000E+01   0.100000E+01  0.0000  0.0000  0.0000  0.0000  0.0000  0.0000  0.0000  0.0000       1   1.00000   1.00000
      57   0   0  31   0.00   0.00  13.31  13.31   0.869600E+00   0.887000E+00     0.590   1   1   0
   0.100000E+01   0.100000E+01  0.0000  0.0000  0.0000  0.0000  0.0000  0.0000  0.0000  0.0000       1   1.00000   1.00000
      58   0   0 -31   0.00   0.00  13.31  13.31  -0.135600E+01   0.164100E+01     0.600   1   1   0
   0.100000E+01   0.100000E+01  0.0000  0.0000  0.0000  0.0000  0.0000  0.0000  0.0000  0.0000       1   1.00000   1.00000
      59   0   0 -32   0.00   0.00  13.75  13.75   0.381700E+01   0.193200E+01     0.610   1   1   0
   0.100000E+01   0.100000E+01  0.0000  0.0000  0.0000  0.0000  0.0000  0.0000  0.0000  0.0000       1   1.00000   1.00000
      60   0   0  33   0.00   0.00  14.18  14.18   0.128500E+02   0.208900E+01     0.620   1   1   0
   0.100000E+01   0.100000E+01  0.0000  0.0000  0.0000  0.0000  0.0000  0.0000  0.0000  0.0000       1   1.00000   1.00000
      61   0   0  34   0.00   0.00  14.62  14.62   0.419100E+02   0.457200E+01     0.630   1   1   0
   0.100000E+01   0.100000E+01  0.0000  0.0000  0.0000  0.0000  0.0000  0.0000  0.0000  0.0000       1   1.00000   1.00000
      62   0   0 -34   0.00   0.00  14.62  14.62   0.361200E+02   0.451500E+01     0.640   1   1   0
   0.100000E+01   0.100000E+01  0.0000  0.0000  0.0000  0.0000  0.0000  0.0000  0.0000  0.0000       1   1.00000   1.00000
      63   0   0  35   0.00   0.00  15.06  15.06   0.398800E+02   0.448300E+01     0.650   1   1   0
   0.100000E+01   0.100000E+01  0.0000  0.0000  0.0000  0.0000  0.0000  0.0000  0.0000  0.0000       1   1.00000   1.00000
      64   0   0 -35   0.00   0.00  15.06  15.06   0.320500E+02   0.422200E+01     0.660   1   1   0
   0.100000E+01   0.100000E+01  0.0000  0.0000  0.0000  0.0000  0.0000  0.0000  0.0000  0.0000       1   1.00000   1.00000
      65   0   0  36   0.00   0.00  15.50  15.50   0.692500E+02   0.692600E+01     0.670   1   1   0
   0.100000E+01   0.100000E+01  0.0000  0.0000  0.0000  0.0000  0.0000  0.0000  0.0000  0.0000       1   1.00000   1.00000
      66   0   0 -36   0.00   0.00  15.50  15.50   0.723000E+02   0.766800E+01     0.680   1   1   0
   0.100000E+01   0.100000E+01  0.0000  0.0000  0.0000  0.0000  0.0000  0.0000  0.0000  0.0000       1   1.00000   1.00000
      67   0   0  37   0.00   0.00  15.95  15.95   0.291000E+02   0.365300E+01     0.690   1   1   0
   0.100000E+01   0.100000E+01  0.0000  0.0000  0.0000  0.0000  0.0000  0.0000  0.0000  0.0000       1   1.00000   1.00000
      68   0   0 -37   0.00   0.00  15.95  15.95   0.264900E+02   0.400900E+01     0.700   1   1   0
   0.100000E+01   0.100000E+01  0.0000  0.0000  0.0000  0.0000  0.0000  0.0000  0.0000  0.0000       1   1.00000   1.00000
      69   0   0  38   0.00   0.00  16.39  16.39   0.897500E+02   0.888100E+01     0.720   1   1   0
   0.100000E+01   0.100000E+01  0.0000  0.0000  0.0000  0.0000  0.0000  0.0000  0.0000  0.0000       1   1.00000   1.00000
      70   0   0 -38   0.00   0.00  16.39  16.39   0.926900E+02   0.962000E+01     0.730   1   1   0
   0.100000E+01   0.100000E+01  0.0000  0.0000  0.0000  0.0000  0.0000  0.0000  0.0000  0.0000       1   1.00000   1.00000
      71   0   0 -38   0.00   0.00  16.39  16.39   0.645200E+02   0.100400E+02     0.740   1   1   0
   0.100000E+01   0.100000E+01  0.0000  0.0000  0.0000  0.0000  0.0000  0.0000  0.0000  0.0000       1   1.00000   1.00000
      72   0   0  39   0.00   0.00  16.83  16.83   0.480900E+01   0.172000E+01     0.750   1   1   0
   0.100000E+01   0.100000E+01  0.0000  0.0000  0.0000  0.0000  0.0000  0.0000  0.0000  0.0000       1   1.00000   1.00000
      73   0   0 -39   0.00   0.00  16.83  16.83   0.238300E+01   0.244100E+01     0.760   1   1   0
   0.100000E+01   0.100000E+01  0.0000  0.0000  0.0000  0.0000  0.0000  0.0000  0.0000  0.0000       1   1.00000   1.00000
      74   0   0 -39   0.00   0.00  16.83  16.83   0.291700E+01   0.510800E+01     0.770   1   1   0
   0.100000E+01   0.100000E+01  0.0000  0.0000  0.0000  0.0000  0.0000  0.0000  0.0000  0.0000       1   1.00000   1.00000
      75   0   0  40   0.00   0.00  17.28  17.28   0.130600E+03   0.122800E+02     0.780   1   1   0
   0.100000E+01   0.100000E+01  0.0000  0.0000  0.0000  0.0000  0.0000  0.0000  0.0000  0.0000       1   1.00000   1.00000
      76   0   0 -40   0.00   0.00  17.28  17.28   0.933000E+02   0.137400E+02     0.790   1   1   0
   0.100000E+01   0.100000E+01  0.0000  0.0000  0.0000  0.0000  0.0000  0.0000  0.0000  0.0000       1   1.00000   1.00000
      77   0   0 -40   0.00   0.00  17.28  17.28   0.129200E+03   0.130200E+02     0.800   1   1   0
   0.100000E+01   0.100000E+01  0.0000  0.0000  0.0000  0.0000  0.0000  0.0000  0.0000  0.0000       1   1.00000   1.00000
      78   0   0  41   0.00   0.00  17.72  17.72   0.384500E+03   0.339500E+02     0.810   1   1   0
   0.100000E+01   0.100000E+01  0.0000  0.0000  0.0000  0.0000  0.0000  0.0000  0.0000  0.0000       1   1.00000   1.00000
      79   0   0 -41   0.00   0.00  17.72  17.72   0.462700E+03   0.415200E+02     0.820   1   1   0
   0.100000E+01   0.100000E+01  0.0000  0.0000  0.0000  0.0000  0.0000  0.0000  0.0000  0.0000       1   1.00000   1.00000
      80   0   0  42   0.00   0.00  18.17  18.17   0.498900E+02   0.560800E+01     0.840   1   1   0
   0.100000E+01   0.100000E+01  0.0000  0.0000  0.0000  0.0000  0.0000  0.0000  0.0000  0.0000       1   1.00000   1.00000
      81   0   0 -42   0.00   0.00  18.17  18.17   0.829800E+02   0.135600E+02     0.850   1   1   0
   0.100000E+01   0.100000E+01  0.0000  0.0000  0.0000  0.0000  0.0000  0.0000  0.0000  0.0000       1   1.00000   1.00000
      82   0   0 -42   0.00   0.00  18.17  18.17   0.687800E+02   0.819500E+01     0.860   1   1   0
   0.100000E+01   0.100000E+01  0.0000  0.0000  0.0000  0.0000  0.0000  0.0000  0.0000  0.0000       1   1.00000   1.00000
      83   0   0  43   0.00   0.00  18.62  18.62   0.140100E+03   0.132300E+02     0.870   1   1   0
   0.100000E+01   0.100000E+01  0.0000  0.0000  0.0000  0.0000  0.0000  0.0000  0.0000  0.0000       1   1.00000   1.00000
      84   0   0 -43   0.00   0.00  18.62  18.62   0.149900E+03   0.151100E+02     0.880   1   1   0
   0.100000E+01   0.100000E+01  0.0000  0.0000  0.0000  0.0000  0.0000  0.0000  0.0000  0.0000       1   1.00000   1.00000
      85   0   0 -43   0.00   0.00  18.62  18.62   0.107700E+03   0.162900E+02     0.890   1   1   0
   0.100000E+01   0.100000E+01  0.0000  0.0000  0.0000  0.0000  0.0000  0.0000  0.0000  0.0000       1   1.00000   1.00000
      86   0   0  44   0.00   0.00  19.07  19.07  -0.117300E+01   0.150800E+01     0.900   1   1   0
   0.100000E+01   0.100000E+01  0.0000  0.0000  0.0000  0.0000  0.0000  0.0000  0.0000  0.0000       1   1.00000   1.00000
      87   0   0 -44   0.00   0.00  19.07  19.07  -0.283800E+01   0.223800E+01     0.910   1   1   0
   0.100000E+01   0.100000E+01  0.0000  0.0000  0.0000  0.0000  0.0000  0.0000  0.0000  0.0000       1   1.00000   1.00000
      88   0   0 -44   0.00   0.00  19.07  19.07  -0.594200E+01   0.687300E+01     0.920   1   1   0
   0.100000E+01   0.100000E+01  0.0000  0.0000  0.0000  0.0000  0.0000  0.0000  0.0000  0.0000       1   1.00000   1.00000
      89   0   0  45   0.00   0.00  19.52  19.52   0.100500E+02   0.235100E+01     0.930   1   1   0
   0.100000E+01   0.100000E+01  0.0000  0.0000  0.0000  0.0000  0.0000  0.0000  0.0000  0.0000       1   1.00000   1.00000
      90   0   0 -45   0.00   0.00  19.52  19.52   0.132000E+02   0.356700E+01     0.940   1   1   0
   0.100000E+01   0.100000E+01  0.0000  0.0000  0.0000  0.0000  0.0000  0.0000  0.0000  0.0000       1   1.00000   1.00000
      91   0   0 -45   0.00   0.00  19.52  19.52   0.366300E+01   0.727600E+01     0.950   1   1   0
   0.100000E+01   0.100000E+01  0.0000  0.0000  0.0000  0.0000  0.0000  0.0000  0.0000  0.0000       1   1.00000   1.00000
      92   0   0  46   0.00   0.00  19.97  19.97  -0.136300E+01   0.168200E+01     0.960   1   1   0
   0.100000E+01   0.100000E+01  0.0000  0.0000  0.0000  0.0000  0.0000  0.0000  0.0000  0.0000       1   1.00000   1.00000
      93   0   0 -46   0.00   0.00  19.97  19.97   0.695700E+01   0.608400E+01     0.970   1   1   0
   0.100000E+01   0.100000E+01  0.0000  0.0000  0.0000  0.0000  0.0000  0.0000  0.0000  0.0000       1   1.00000   1.00000
      94   0   0 -46   0.00   0.00  19.97  19.97  -0.105000E+01   0.219600E+01     0.980   1   1   0
   0.100000E+01   0.100000E+01  0.0000  0.0000  0.0000  0.0000  0.0000  0.0000  0.0000  0.0000       1   1.00000   1.00000
      95   0   0  47   0.00   0.00  20.43  20.43  -0.139200E+00   0.156800E+01     0.990   1   1   0
   0.100000E+01   0.100000E+01  0.0000  0.0000  0.0000  0.0000  0.0000  0.0000  0.0000  0.0000       1   1.00000   1.00000
      96   0   0 -47   0.00   0.00  20.43  20.43  -0.191500E+01   0.221900E+01     1.000   1   1   0
   0.100000E+01   0.100000E+01  0.0000  0.0000  0.0000  0.0000  0.0000  0.0000  0.0000  0.0000       1   1.00000   1.00000
      97   0   0 -47   0.00   0.00  20.43  20.43   0.484400E+01   0.576000E+01     1.010   1   1   0
   0.100000E+01   0.100000E+01  0.0000  0.0000  0.0000  0.0000  0.0000  0.0000  0.0000  0.0000       1   1.00000   1.00000
      98   0   0  48   0.00   0.00  20.88  20.88   0.684600E+01   0.208700E+01     1.020   1   1   0
   0.100000E+01   0.100000E+01  0.0000  0.0000  0.0000  0.0000  0.0000  0.0000  0.0000  0.0000       1   1.00000   1.00000
      99   0   0 -48   0.00   0.00  20.88  20.88   0.691500E+00   0.638100E+01     1.030   1   1   0
   0.100000E+01   0.100000E+01  0.0000  0.0000  0.0000  0.0000  0.0000  0.0000  0.0000  0.0000       1   1.00000   1.00000
     100   0   0 -48   0.00   0.00  20.88  20.88   0.838000E+01   0.311500E+01     1.040   1   1   0
   0.100000E+01   0.100000E+01  0.0000  0.0000  0.0000  0.0000  0.0000  0.0000  0.0000  0.0000       1   1.00000   1.00000
     101   0   0  49   0.00   0.00  21.34  21.34   0.321200E+01   0.199300E+01     1.050   1   1   0
   0.100000E+01   0.100000E+01  0.0000  0.0000  0.0000  0.0000  0.0000  0.0000  0.0000  0.0000       1   1.00000   1.00000
     102   0   0 -49   0.00   0.00  21.34  21.34   0.142200E+01   0.523700E+01     1.060   1   1   0
   0.100000E+01   0.100000E+01  0.0000  0.0000  0.0000  0.0000  0.0000  0.0000  0.0000  0.0000       1   1.00000   1.00000
     103   0   0 -49   0.00   0.00  21.34  21.34   0.151000E+01   0.244100E+01     1.070   1   1   0
   0.100000E+01   0.100000E+01  0.0000  0.0000  0.0000  0.0000  0.0000  0.0000  0.0000  0.0000       1   1.00000   1.00000
     104   0   0  50   0.00   0.00  21.79  21.79   0.111000E+02   0.293800E+01     1.080   1   1   0
   0.100000E+01   0.100000E+01  0.0000  0.0000  0.0000  0.0000  0.0000  0.0000  0.0000  0.0000       1   1.00000   1.00000
     105   0   0 -50   0.00   0.00  21.79  21.79   0.624800E+01   0.289100E+01     1.090   1   1   0
   0.100000E+01   0.100000E+01  0.0000  0.0000  0.0000  0.0000  0.0000  0.0000  0.0000  0.0000       1   1.00000   1.00000
     106   0   0 -50   0.00   0.00  21.79  21.79  -0.250500E+01   0.551100E+01     1.100   1   1   0
   0.100000E+01   0.100000E+01  0.0000  0.0000  0.0000  0.0000  0.0000  0.0000  0.0000  0.0000       1   1.00000   1.00000
     107   0   0  51   0.00   0.00  22.25  22.25   0.726200E+01   0.284300E+01     1.110   1   1   0
   0.100000E+01   0.100000E+01  0.0000  0.0000  0.0000  0.0000  0.0000  0.0000  0.0000  0.0000       1   1.00000   1.00000
     108   0   0 -51   0.00   0.00  22.25  22.25   0.391300E+01   0.266500E+01     1.120   1   1   0
   0.100000E+01   0.100000E+01  0.0000  0.0000  0.0000  0.0000  0.0000  0.0000  0.0000  0.0000       1   1.00000   1.00000
     109   0   0 -51   0.00   0.00  22.25  22.25  -0.421900E+01   0.551200E+01     1.130   1   1   0
   0.100000E+01   0.100000E+01  0.0000  0.0000  0.0000  0.0000  0.0000  0.0000  0.0000  0.0000       1   1.00000   1.00000
     110   0   0  52   0.00   0.00  22.71  22.71   0.758700E+01   0.291400E+01     1.140   1   1   0
   0.100000E+01   0.100000E+01  0.0000  0.0000  0.0000  0.0000  0.0000  0.0000  0.0000  0.0000       1   1.00000   1.00000
     111   0   0 -52   0.00   0.00  22.71  22.71   0.648500E+01   0.302300E+01     1.150   1   1   0
   0.100000E+01   0.100000E+01  0.0000  0.0000  0.0000  0.0000  0.0000  0.0000  0.0000  0.0000       1   1.00000   1.00000
     112   0   0 -52   0.00   0.00  22.71  22.71   0.694700E+01   0.538100E+01     1.160   1   1   0
   0.100000E+01   0.100000E+01  0.0000  0.0000  0.0000  0.0000  0.0000  0.0000  0.0000  0.0000       1   1.00000   1.00000
     113   0   0 -53   0.00   0.00  23.18  23.18   0.570900E+01   0.282300E+01     1.170   1   1   0
   0.100000E+01   0.100000E+01  0.0000  0.0000  0.0000  0.0000  0.0000  0.0000  0.0000  0.0000       1   1.00000   1.00000
     114   0   0 -53   0.00   0.00  23.18  23.18   0.625400E+01   0.583900E+01     1.180   1   1   0
   0.100000E+01   0.100000E+01  0.0000  0.0000  0.0000  0.0000  0.0000  0.0000  0.0000  0.0000       1   1.00000   1.00000
     115   0  -1   0   0.00   0.00   2.74   2.74   0.794100E-01   0.215900E+00     1.190   1   1   0
   0.100000E+01   0.100000E+01  0.0000  0.0000  0.0000  0.0000  0.0000  0.0000  0.0000  0.0000       1   1.00000   1.00000
     116   0   1   0   0.00   0.00   2.74   2.74  -0.609600E-01   0.195800E+00     1.200   1   1   0
   0.100000E+01   0.100000E+01  0.0000  0.0000  0.0000  0.0000  0.0000  0.0000  0.0000  0.0000       1   1.00000   1.00000
     117   0  -1   1   0.00   0.00   2.78   2.78   0.134800E+02   0.124600E+01     1.210   1   1   0
   0.100000E+01   0.100000E+01  0.0000  0.0000  0.0000  0.0000  0.0000  0.0000  0.0000  0.0000       1   1.00000   1.00000
     118   0  -1  -1   0.00   0.00   2.78   2.78   0.965200E+01   0.942800E+00     1.220   1   1   0
   0.100000E+01   0.100000E+01  0.0000  0.0000  0.0000  0.0000  0.0000  0.0000  0.0000  0.0000       1   1.00000   1.00000
     119   0   1   1   0.00   0.00   2.78   2.78   0.991800E+01   0.958500E+00     1.230   1   1   0
   0.100000E+01   0.100000E+01  0.0000  0.0000  0.0000  0.0000  0.0000  0.0000  0.0000  0.0000       1   1.00000   1.00000
     120   0   1  -1   0.00   0.00   2.78   2.78   0.124900E+02   0.116100E+01     1.240   1   1   0
   0.100000E+01   0.100000E+01  0.0000  0.0000  0.0000  0.0000  0.0000  0.0000  0.0000  0.0000       1   1.00000   1.00000
     121   0  -1   2   0.00   0.00   2.87   2.87   0.222700E+02   0.199700E+01     1.250   1   1   0
   0.100000E+01   0.100000E+01  0.0000  0.0000  0.0000  0.0000  0.0000  0.0000  0.0000  0.0000       1   1.00000   1.00000
     122   0  -1  -2   0.00   0.00   2.87   2.87   0.175600E+02   0.164100E+01     1.260   1   1   0
   0.100000E+01   0.100000E+01  0.0000  0.0000  0.0000  0.0000  0.0000  0.0000  0.0000  0.0000       1   1.00000   1.00000
     123   0   1   2   0.00   0.00   2.87   2.87   0.214400E+02   0.197800E+01     1.270   1   1   0
   0.100000E+01   0.100000E+01  0.0000  0.0000  0.0000  0.0000  0.0000  0.0000  0.0000  0.0000       1   1.00000   1.00000
     124   0   1  -2   0.00   0.00   2.87   2.87   0.214900E+02   0.194500E+01     1.280   1   1   0
   0.100000E+01   0.100000E+01  0.0000  0.0000  0.0000  0.0000  0.0000  0.0000  0.0000  0.0000       1   1.00000   1.00000
     125   0   1  -2   0.00   0.00   2.87   2.87   0.193400E+02   0.172600E+01     1.290   1   1   0
   0.100000E+01   0.100000E+01  0.0000  0.0000  0.0000  0.0000  0.0000  0.0000  0.0000  0.0000       1   1.00000   1.00000
     126   0  -1   3   0.00   0.00   3.03   3.03   0.451200E+02   0.393700E+01     1.300   1   1   0
   0.100000E+01   0.100000E+01  0.0000  0.0000  0.0000  0.0000  0.0000  0.0000  0.0000  0.0000       1   1.00000   1.00000
     127   0  -1  -3   0.00   0.00   3.03   3.03   0.499400E+02   0.443000E+01     1.310   1   1   0
   0.100000E+01   0.100000E+01  0.0000  0.0000  0.0000  0.0000  0.0000  0.0000  0.0000  0.0000       1   1.00000   1.00000
     128   0   1  -3   0.00   0.00   3.03   3.03   0.713000E+02   0.622300E+01     1.330   1   1   0
   0.100000E+01   0.100000E+01  0.0000  0.0000  0.0000  0.0000  0.0000  0.0000  0.0000  0.0000       1   1.00000   1.00000
     129   0   1  -3   0.00   0.00   3.03   3.03   0.599700E+02   0.521700E+01     1.340   1   1   0
   0.100000E+01   0.100000E+01  0.0000  0.0000  0.0000  0.0000  0.0000  0.0000  0.0000  0.0000       1   1.00000   1.00000
     130   0  -1   4   0.00   0.00   3.23   3.23   0.311000E+02   0.277800E+01     1.350   1   1   0
   0.100000E+01   0.100000E+01  0.0000  0.0000  0.0000  0.0000  0.0000  0.0000  0.0000  0.0000       1   1.00000   1.00000
     131   0  -1  -4   0.00   0.00   3.23   3.23   0.366200E+02   0.338500E+01     1.360   1   1   0
   0.100000E+01   0.100000E+01  0.0000  0.0000  0.0000  0.0000  0.0000  0.0000  0.0000  0.0000       1   1.00000   1.00000
     132   0   1   4   0.00   0.00   3.23   3.23   0.373700E+02   0.341900E+01     1.370   1   1   0
   0.100000E+01   0.100000E+01  0.0000  0.0000  0.0000  0.0000  0.0000  0.0000  0.0000  0.0000       1   1.00000   1.00000
     133   0   1  -4   0.00   0.00   3.23   3.23   0.391100E+02   0.350300E+01     1.380   1   1   0
   0.100000E+01   0.100000E+01  0.0000  0.0000  0.0000  0.0000  0.0000  0.0000  0.0000  0.0000       1   1.00000   1.00000
     134   0   1  -4   0.00   0.00   3.23   3.23   0.280000E+02   0.251200E+01     1.390   1   1   0
   0.100000E+01   0.100000E+01  0.0000  0.0000  0.0000  0.0000  0.0000  0.0000  0.0000  0.0000       1   1.00000   1.00000
     135   0  -1   5   0.00   0.00   3.47   3.47   0.689300E+02   0.603300E+01     1.400   1   1   0
   0.100000E+01   0.100000E+01  0.0000  0.0000  0.0000  0.0000  0.0000  0.0000  0.0000  0.0000       1   1.00000   1.00000
     136   0  -1  -5   0.00   0.00   3.47   3.47   0.666200E+02   0.594300E+01     1.410   1   1   0
   0.100000E+01   0.100000E+01  0.0000  0.0000  0.0000  0.0000  0.0000  0.0000  0.0000  0.0000       1   1.00000   1.00000
     137   0   1   5   0.00   0.00   3.47   3.47   0.649200E+02   0.578600E+01     1.420   1   1   0
   0.100000E+01   0.100000E+01  0.0000  0.0000  0.0000  0.0000  0.0000  0.0000  0.0000  0.0000       1   1.00000   1.00000
     138   0   1  -5   0.00   0.00   3.47   3.47   0.835400E+02   0.731100E+01     1.430   1   1   0
   0.100000E+01   0.100000E+01  0.0000  0.0000  0.0000  0.0000  0.0000  0.0000  0.0000  0.0000       1   1.00000   1.00000
     139   0   1  -5   0.00   0.00   3.47   3.47   0.672100E+02   0.591800E+01     1.440   1   1   0
   0.100000E+01   0.100000E+01  0.0000  0.0000  0.0000  0.0000  0.0000  0.0000  0.0000  0.0000       1   1.00000   1.00000
     140   0  -1   6   0.00   0.00   3.75   3.75   0.186100E+02   0.181100E+01     1.450   1   1   0
   0.100000E+01   0.100000E+01  0.0000  0.0000  0.0000  0.0000  0.0000  0.0000  0.0000  0.0000       1   1.00000   1.00000
     141   0  -1  -6   0.00   0.00   3.75   3.75   0.187500E+02   0.199100E+01     1.460   1   1   0
   0.100000E+01   0.100000E+01  0.0000  0.0000  0.0000  0.0000  0.0000  0.0000  0.0000  0.0000       1   1.00000   1.00000
     142   0   1   6   0.00   0.00   3.75   3.75   0.198400E+02   0.208400E+01     1.470   1   1   0
   0.100000E+01   0.100000E+01  0.0000  0.0000  0.0000  0.0000  0.0000  0.0000  0.0000  0.0000       1   1.00000   1.00000
     143   0   1  -6   0.00   0.00   3.75   3.75   0.210000E+02   0.209100E+01     1.480   1   1   0
   0.100000E+01   0.100000E+01  0.0000  0.0000  0.0000  0.0000  0.0000  0.0000  0.0000  0.0000       1   1.00000   1.00000
     144   0   1  -6   0.00   0.00   3.75   3.75   0.149200E+02   0.159700E+01     1.490   1   1   0
   0.100000E+01   0.100000E+01  0.0000  0.0000  0.0000  0.0000  0.0000  0.0000  0.0000  0.0000       1   1.00000   1.00000
     145   0  -1   7   0.00   0.00   4.05   4.05   0.327200E+02   0.300900E+01     1.500   1   1   0
   0.100000E+01   0.100000E+01  0.0000  0.0000  0.0000  0.0000  0.0000  0.0000  0.0000  0.0000       1   1.00000   1.00000
     146   0  -1  -7   0.00   0.00   4.05   4.05   0.338000E+02   0.326200E+01     1.510   1   1   0
   0.100000E+01   0.100000E+01  0.0000  0.0000  0.0000  0.0000  0.0000  0.0000  0.0000  0.0000       1   1.00000   1.00000
     147   0   1   7   0.00   0.00   4.05   4.05   0.358200E+02   0.340900E+01     1.520   1   1   0
   0.100000E+01   0.100000E+01  0.0000  0.0000  0.0000  0.0000  0.0000  0.0000  0.0000  0.0000       1   1.00000   1.00000
     148   0   1  -7   0.00   0.00   4.05   4.05   0.344900E+02   0.326500E+01     1.530   1   1   0
   0.100000E+01   0.100000E+01  0.0000  0.0000  0.0000  0.0000  0.0000  0.0000  0.0000  0.0000       1   1.00000   1.00000
     149   0  -1   8   0.00   0.00   4.38   4.38   0.421000E+00   0.515000E+00     1.540   1   1   0
   0.100000E+01   0.100000E+01  0.0000  0.0000  0.0000  0.0000  0.0000  0.0000  0.0000  0.0000       1   1.00000   1.00000
     150   0  -1  -8   0.00   0.00   4.38   4.38  -0.724100E+00   0.946800E+00     1.550   1   1   0
   0.100000E+01   0.100000E+01  0.0000  0.0000  0.0000  0.0000  0.0000  0.0000  0.0000  0.0000       1   1.00000   1.00000
     151   0   1   8   0.00   0.00   4.38   4.38   0.817200E+00   0.815200E+00     1.560   1   1   0
   0.100000E+01   0.100000E+01  0.0000  0.0000  0.0000  0.0000  0.0000  0.0000  0.0000  0.0000       1   1.00000   1.00000
     152   0   1  -8   0.00   0.00   4.38   4.38   0.451500E-02   0.790500E+00     1.570   1   1   0
   0.100000E+01   0.100000E+01  0.0000  0.0000  0.0000  0.0000  0.0000  0.0000  0.0000  0.0000       1   1.00000   1.00000
     153   0  -1   9   0.00   0.00   4.72   4.72   0.835500E+01   0.108300E+01     1.580   1   1   0
   0.100000E+01   0.100000E+01  0.0000  0.0000  0.0000  0.0000  0.0000  0.0000  0.0000  0.0000       1   1.00000   1.00000
     154   0  -1  -9   0.00   0.00   4.72   4.72   0.103300E+02   0.158600E+01     1.590   1   1   0
   0.100000E+01   0.100000E+01  0.0000  0.0000  0.0000  0.0000  0.0000  0.0000  0.0000  0.0000       1   1.00000   1.00000
     155   0   1   9   0.00   0.00   4.72   4.72   0.793600E+01   0.120600E+01     1.600   1   1   0
   0.100000E+01   0.100000E+01  0.0000  0.0000  0.0000  0.0000  0.0000  0.0000  0.0000  0.0000       1   1.00000   1.00000
     156   0   1  -9   0.00   0.00   4.72   4.72   0.787100E+01   0.122400E+01     1.610   1   1   0
   0.100000E+01   0.100000E+01  0.0000  0.0000  0.0000  0.0000  0.0000  0.0000  0.0000  0.0000       1   1.00000   1.00000
     157   0  -1  10   0.00   0.00   5.07   5.07   0.712800E+01   0.104300E+01     1.620   1   1   0
   0.100000E+01   0.100000E+01  0.0000  0.0000  0.0000  0.0000  0.0000  0.0000  0.0000  0.0000       1   1.00000   1.00000
     158   0  -1 -10   0.00   0.00   5.07   5.07   0.863200E+01   0.153400E+01     1.630   1   1   0
   0.100000E+01   0.100000E+01  0.0000  0.0000  0.0000  0.0000  0.0000  0.0000  0.0000  0.0000       1   1.00000   1.00000
     159   0   1  10   0.00   0.00   5.07   5.07   0.403600E+01   0.972100E+00     1.640   1   1   0
   0.100000E+01   0.100000E+01  0.0000  0.0000  0.0000  0.0000  0.0000  0.0000  0.0000  0.0000       1   1.00000   1.00000
     160   0   1 -10   0.00   0.00   5.07   5.07   0.202600E+01   0.825000E+00     1.650   1   1   0
   0.100000E+01   0.100000E+01  0.0000  0.0000  0.0000  0.0000  0.0000  0.0000  0.0000  0.0000       1   1.00000   1.00000
     161   0  -1  11   0.00   0.00   5.43   5.43   0.151600E+01   0.748100E+00     1.660   1   1   0
   0.100000E+01   0.100000E+01  0.0000  0.0000  0.0000  0.0000  0.0000  0.0000  0.0000  0.0000       1   1.00000   1.00000
     162   0  -1 -11   0.00   0.00   5.43   5.43   0.362800E+01   0.134600E+01     1.670   1   1   0
   0.100000E+01   0.100000E+01  0.0000  0.0000  0.0000  0.0000  0.0000  0.0000  0.0000  0.0000       1   1.00000   1.00000
     163   0   1  11   0.00   0.00   5.43   5.43   0.264000E+01   0.968600E+00     1.680   1   1   0
   0.100000E+01   0.100000E+01  0.0000  0.0000  0.0000  0.0000  0.0000  0.0000  0.0000  0.0000       1   1.00000   1.00000
     164   0   1 -11   0.00   0.00   5.43   5.43   0.801300E+00   0.871700E+00     1.690   1   1   0
   0.100000E+01   0.100000E+01  0.0000  0.0000  0.0000  0.0000  0.0000  0.0000  0.0000  0.0000       1   1.00000   1.00000
     165   0  -1  12   0.00   0.00   5.81   5.81   0.487300E+01   0.951600E+00     1.700   1   1   0
   0.100000E+01   0.100000E+01  0.0000  0.0000  0.0000  0.0000  0.0000  0.0000  0.0000  0.0000       1   1.00000   1.00000
     166   0  -1 -12   0.00   0.00   5.81   5.81   0.741400E+01   0.155500E+01     1.710   1   1   0
   0.100000E+01   0.100000E+01  0.0000  0.0000  0.0000  0.0000  0.0000  0.0000  0.0000  0.0000       1   1.00000   1.00000
     167   0   1  12   0.00   0.00   5.81   5.81   0.538500E+01   0.115700E+01     1.720   1   1   0
   0.100000E+01   0.100000E+01  0.0000  0.0000  0.0000  0.0000  0.0000  0.0000  0.0000  0.0000       1   1.00000   1.00000
     168   0   1 -12   0.00   0.00   5.81   5.81   0.224500E+01   0.953500E+00     1.730   1   1   0
   0.100000E+01   0.100000E+01  0.0000  0.0000  0.0000  0.0000  0.0000  0.0000  0.0000  0.0000       1   1.00000   1.00000
     169   0  -1  13   0.00   0.00   6.19   6.19   0.666300E+01   0.112600E+01     1.740   1   1   0
   0.100000E+01   0.100000E+01  0.0000  0.0000  0.0000  0.0000  0.0000  0.0000  0.0000  0.0000       1   1.00000   1.00000
     170   0  -1 -13   0.00   0.00   6.19   6.19   0.720500E+01   0.159100E+01     1.750   1   1   0
   0.100000E+01   0.100000E+01  0.0000  0.0000  0.0000  0.0000  0.0000  0.0000  0.0000  0.0000       1   1.00000   1.00000
     171   0   1  13   0.00   0.00   6.19   6.19   0.680800E+01   0.132700E+01     1.760   1   1   0
   0.100000E+01   0.100000E+01  0.0000  0.0000  0.0000  0.0000  0.0000  0.0000  0.0000  0.0000       1   1.00000   1.00000
     172   0   1 -13   0.00   0.00   6.19   6.19   0.671100E+01   0.129700E+01     1.770   1   1   0
   0.100000E+01   0.100000E+01  0.0000  0.0000  0.0000  0.0000  0.0000  0.0000  0.0000  0.0000       1   1.00000   1.00000
     173   0  -1  14   0.00   0.00   6.57   6.57   0.828000E+00   0.772000E+00     1.780   1   1   0
   0.100000E+01   0.100000E+01  0.0000  0.0000  0.0000  0.0000  0.0000  0.0000  0.0000  0.0000       1   1.00000   1.00000
     174   0  -1 -14   0.00   0.00   6.57   6.57   0.748300E+00   0.131500E+01     1.790   1   1   0
   0.100000E+01   0.100000E+01  0.0000  0.0000  0.0000  0.0000  0.0000  0.0000  0.0000  0.0000       1   1.00000   1.00000
     175   0   1  14   0.00   0.00   6.57   6.57  -0.429800E+00   0.110500E+01     1.800   1   1   0
   0.100000E+01   0.100000E+01  0.0000  0.0000  0.0000  0.0000  0.0000  0.0000  0.0000  0.0000       1   1.00000   1.00000
     176   0   1 -14   0.00   0.00   6.57   6.57  -0.150300E+01   0.889700E+00     1.810   1   1   0
   0.100000E+01   0.100000E+01  0.0000  0.0000  0.0000  0.0000  0.0000  0.0000  0.0000  0.0000       1   1.00000   1.00000
     177   0  -1  15   0.00   0.00   6.96   6.96   0.254700E+02   0.266400E+01     1.820   1   1   0
   0.100000E+01   0.100000E+01  0.0000  0.0000  0.0000  0.0000  0.0000  0.0000  0.0000  0.0000       1   1.00000   1.00000
     178   0  -1 -15   0.00   0.00   6.96   6.96   0.310100E+02   0.348100E+01     1.830   1   1   0
   0.100000E+01   0.100000E+01  0.0000  0.0000  0.0000  0.0000  0.0000  0.0000  0.0000  0.0000       1   1.00000   1.00000
     179   0   1  15   0.00   0.00   6.96   6.96   0.312100E+02   0.336100E+01     1.840   1   1   0
   0.100000E+01   0.100000E+01  0.0000  0.0000  0.0000  0.0000  0.0000  0.0000  0.0000  0.0000       1   1.00000   1.00000
     180   0   1 -15   0.00   0.00   6.96   6.96   0.269400E+02   0.299400E+01     1.850   1   1   0
   0.100000E+01   0.100000E+01  0.0000  0.0000  0.0000  0.0000  0.0000  0.0000  0.0000  0.0000       1   1.00000   1.00000
     181   0  -1  16   0.00   0.00   7.36   7.36   0.899200E+01   0.136400E+01     1.860   1   1   0
   0.100000E+01   0.100000E+01  0.0000  0.0000  0.0000  0.0000  0.0000  0.0000  0.0000  0.0000       1   1.00000   1.00000
     182   0  -1 -16   0.00   0.00   7.36   7.36   0.108000E+02   0.193800E+01     1.870   1   1   0
   0.100000E+01   0.100000E+01  0.0000  0.0000  0.0000  0.0000  0.0000  0.0000  0.0000  0.0000       1   1.00000   1.00000
     183   0   1  16   0.00   0.00   7.36   7.36   0.801900E+01   0.159200E+01     1.880   1   1   0
   0.100000E+01   0.100000E+01  0.0000  0.0000  0.0000  0.0000  0.0000  0.0000  0.0000  0.0000       1   1.00000   1.00000
     184   0   1 -16   0.00   0.00   7.36   7.36   0.604500E+01   0.139700E+01     1.890   1   1   0
   0.100000E+01   0.100000E+01  0.0000  0.0000  0.0000  0.0000  0.0000  0.0000  0.0000  0.0000       1   1.00000   1.00000
     185   0  -1  17   0.00   0.00   7.76   7.76   0.488800E+02   0.465000E+01     1.900   1   1   0
   0.100000E+01   0.100000E+01  0.0000  0.0000  0.0000  0.0000  0.0000  0.0000  0.0000  0.0000       1   1.00000   1.00000
     186   0  -1 -17   0.00   0.00   7.76   7.76   0.505100E+02   0.516500E+01     1.910   1   1   0
   0.100000E+01   0.100000E+01  0.0000  0.0000  0.0000  0.0000  0.0000  0.0000  0.0000  0.0000       1   1.00000   1.00000
     187   0   1  17   0.00   0.00   7.76   7.76   0.589300E+02   0.573900E+01     1.920   1   1   0
   0.100000E+01   0.100000E+01  0.0000  0.0000  0.0000  0.0000  0.0000  0.0000  0.0000  0.0000       1   1.00000   1.00000
     188   0   1 -17   0.00   0.00   7.76   7.76   0.463900E+02   0.466400E+01     1.930   1   1   0
   0.100000E+01   0.100000E+01  0.0000  0.0000  0.0000  0.0000  0.0000  0.0000  0.0000  0.0000       1   1.00000   1.00000
     189   0  -1  18   0.00   0.00   8.16   8.16   0.129000E+02   0.170600E+01     1.940   1   1   0
   0.100000E+01   0.100000E+01  0.0000  0.0000  0.0000  0.0000  0.0000  0.0000  0.0000  0.0000       1   1.00000   1.00000
     190   0  -1 -18   0.00   0.00   8.16   8.16   0.184500E+02   0.262700E+01     1.950   1   1   0
   0.100000E+01   0.100000E+01  0.0000  0.0000  0.0000  0.0000  0.0000  0.0000  0.0000  0.0000       1   1.00000   1.00000
     191   0   1  18   0.00   0.00   8.16   8.16   0.174700E+02   0.245100E+01     1.960   1   1   0
   0.100000E+01   0.100000E+01  0.0000  0.0000  0.0000  0.0000  0.0000  0.0000  0.0000  0.0000       1   1.00000   1.00000
     192   0   1 -18   0.00   0.00   8.16   8.16   0.150000E+02   0.220600E+01     1.970   1   1   0
   0.100000E+01   0.100000E+01  0.0000  0.0000  0.0000  0.0000  0.0000  0.0000  0.0000  0.0000       1   1.00000   1.00000
     193   0  -1  19   0.00   0.00   8.57   8.57   0.463800E+02   0.451800E+01     1.980   1   1   0
   0.100000E+01   0.100000E+01  0.0000  0.0000  0.0000  0.0000  0.0000  0.0000  0.0000  0.0000       1   1.00000   1.00000
     194   0  -1 -19   0.00   0.00   8.57   8.57   0.407700E+02   0.440100E+01     1.990   1   1   0
   0.100000E+01   0.100000E+01  0.0000  0.0000  0.0000  0.0000  0.0000  0.0000  0.0000  0.0000       1   1.00000   1.00000
     195   0   1  19   0.00   0.00   8.57   8.57   0.597500E+02   0.593800E+01     2.000   1   1   0
   0.100000E+01   0.100000E+01  0.0000  0.0000  0.0000  0.0000  0.0000  0.0000  0.0000  0.0000       1   1.00000   1.00000
     196   0   1 -19   0.00   0.00   8.57   8.57   0.481400E+02   0.492900E+01     2.010   1   1   0
   0.100000E+01   0.100000E+01  0.0000  0.0000  0.0000  0.0000  0.0000  0.0000  0.0000  0.0000       1   1.00000   1.00000
     197   0  -1  20   0.00   0.00   8.98   8.98   0.486100E+01   0.114900E+01     2.020   1   1   0
   0.100000E+01   0.100000E+01  0.0000  0.0000  0.0000  0.0000  0.0000  0.0000  0.0000  0.0000       1   1.00000   1.00000
     198   0  -1 -20   0.00   0.00   8.98   8.98   0.730200E+01   0.177300E+01     2.030   1   1   0
   0.100000E+01   0.100000E+01  0.0000  0.0000  0.0000  0.0000  0.0000  0.0000  0.0000  0.0000       1   1.00000   1.00000
     199   0   1  20   0.00   0.00   8.98   8.98   0.835100E+01   0.198600E+01     2.040   1   1   0
   0.100000E+01   0.100000E+01  0.0000  0.0000  0.0000  0.0000  0.0000  0.0000  0.0000  0.0000       1   1.00000   1.00000
     200   0   1 -20   0.00   0.00   8.98   8.98   0.610000E+01   0.170000E+01     2.050   1   1   0
   0.100000E+01   0.100000E+01  0.0000  0.0000  0.0000  0.0000  0.0000  0.0000  0.0000  0.0000       1   1.00000   1.00000
     201   0  -1  21   0.00   0.00   9.39   9.39   0.943400E+01   0.152900E+01     2.060   1   1   0
   0.100000E+01   0.100000E+01  0.0000  0.0000  0.0000  0.0000  0.0000  0.0000  0.0000  0.0000       1   1.00000   1.00000
     202   0  -1 -21   0.00   0.00   9.39   9.39   0.129100E+02   0.223800E+01     2.070   1   1   0
   0.100000E+01   0.100000E+01  0.0000  0.0000  0.0000  0.0000  0.0000  0.0000  0.0000  0.0000       1   1.00000   1.00000
     203   0   1  21   0.00   0.00   9.39   9.39   0.123400E+02   0.222900E+01     2.080   1   1   0
   0.100000E+01   0.100000E+01  0.0000  0.0000  0.0000  0.0000  0.0000  0.0000  0.0000  0.0000       1   1.00000   1.00000
     204   0   1 -21   0.00   0.00   9.39   9.39   0.110100E+02   0.205700E+01     2.090   1   1   0
   0.100000E+01   0.100000E+01  0.0000  0.0000  0.0000  0.0000  0.0000  0.0000  0.0000  0.0000       1   1.00000   1.00000
     205   0  -1  22   0.00   0.00   9.80   9.80   0.110100E+01   0.881200E+00     2.100   1   1   0
   0.100000E+01   0.100000E+01  0.0000  0.0000  0.0000  0.0000  0.0000  0.0000  0.0000  0.0000       1   1.00000   1.00000
     206   0  -1 -22   0.00   0.00   9.80   9.80   0.482500E+01   0.162000E+01     2.110   1   1   0
   0.100000E+01   0.100000E+01  0.0000  0.0000  0.0000  0.0000  0.0000  0.0000  0.0000  0.0000       1   1.00000   1.00000
     207   0   1  22   0.00   0.00   9.80   9.80   0.264100E+01   0.141900E+01     2.120   1   1   0
   0.100000E+01   0.100000E+01  0.0000  0.0000  0.0000  0.0000  0.0000  0.0000  0.0000  0.0000       1   1.00000   1.00000
     208   0   1 -22   0.00   0.00   9.80   9.80   0.505500E+01   0.163300E+01     2.130   1   1   0
   0.100000E+01   0.100000E+01  0.0000  0.0000  0.0000  0.0000  0.0000  0.0000  0.0000  0.0000       1   1.00000   1.00000
     209   0  -1  23   0.00   0.00  10.22  10.22   0.222400E+01   0.975200E+00     2.140   1   1   0
   0.100000E+01   0.100000E+01  0.0000  0.0000  0.0000  0.0000  0.0000  0.0000  0.0000  0.0000       1   1.00000   1.00000
     210   0  -1 -23   0.00   0.00  10.22  10.22   0.461900E+01   0.163300E+01     2.150   1   1   0
   0.100000E+01   0.100000E+01  0.0000  0.0000  0.0000  0.0000  0.0000  0.0000  0.0000  0.0000       1   1.00000   1.00000
     211   0   1  23   0.00   0.00  10.22  10.22   0.336200E+01   0.143600E+01     2.160   1   1   0
   0.100000E+01   0.100000E+01  0.0000  0.0000  0.0000  0.0000  0.0000  0.0000  0.0000  0.0000       1   1.00000   1.00000
     212   0   1 -23   0.00   0.00  10.22  10.22   0.493400E+01   0.171000E+01     2.170   1   1   0
   0.100000E+01   0.100000E+01  0.0000  0.0000  0.0000  0.0000  0.0000  0.0000  0.0000  0.0000       1   1.00000   1.00000
     213   0  -1  24   0.00   0.00  10.63  10.63   0.224800E+00   0.750700E+00     2.180   1   1   0
   0.100000E+01   0.100000E+01  0.0000  0.0000  0.0000  0.0000  0.0000  0.0000  0.0000  0.0000       1   1.00000   1.00000
     214   0  -1 -24   0.00   0.00  10.63  10.63  -0.126800E+01   0.152700E+01     2.190   1   1   0
   0.100000E+01   0.100000E+01  0.0000  0.0000  0.0000  0.0000  0.0000  0.0000  0.0000  0.0000       1   1.00000   1.00000
     215   0   1  24   0.00   0.00  10.63  10.63   0.230800E+00   0.122100E+01     2.200   1   1   0
   0.100000E+01   0.100000E+01  0.0000  0.0000  0.0000  0.0000  0.0000  0.0000  0.0000  0.0000       1   1.00000   1.00000
     216   0   1 -24   0.00   0.00  10.63  10.63  -0.625400E+00   0.158700E+01     2.210   1   1   0
   0.100000E+01   0.100000E+01  0.0000  0.0000  0.0000  0.0000  0.0000  0.0000  0.0000  0.0000       1   1.00000   1.00000
     217   0  -1  25   0.00   0.00  11.05  11.05   0.904200E+00   0.821600E+00     2.220   1   1   0
   0.100000E+01   0.100000E+01  0.0000  0.0000  0.0000  0.0000  0.0000  0.0000  0.0000  0.0000       1   1.00000   1.00000
     218   0  -1 -25   0.00   0.00  11.05  11.05  -0.198600E+01   0.139200E+01     2.230   1   1   0
   0.100000E+01   0.100000E+01  0.0000  0.0000  0.0000  0.0000  0.0000  0.0000  0.0000  0.0000       1   1.00000   1.00000
     219   0   1  25   0.00   0.00  11.05  11.05   0.946400E+00   0.122400E+01     2.240   1   1   0
   0.100000E+01   0.100000E+01  0.0000  0.0000  0.0000  0.0000  0.0000  0.0000  0.0000  0.0000       1   1.00000   1.00000
     220   0   1 -25   0.00   0.00  11.05  11.05  -0.547000E-02   0.130600E+01     2.250   1   1   0
   0.100000E+01   0.100000E+01  0.0000  0.0000  0.0000  0.0000  0.0000  0.0000  0.0000  0.0000       1   1.00000   1.00000
     221   0  -1  26   0.00   0.00  11.47  11.47  -0.581500E+00   0.782500E+00     2.260   1   1   0
   0.100000E+01   0.100000E+01  0.0000  0.0000  0.0000  0.0000  0.0000  0.0000  0.0000  0.0000       1   1.00000   1.00000
     222   0  -1 -26   0.00   0.00  11.47  11.47  -0.360200E+00   0.187300E+01     2.270   1   1   0
   0.100000E+01   0.100000E+01  0.0000  0.0000  0.0000  0.0000  0.0000  0.0000  0.0000  0.0000       1   1.00000   1.00000
     223   0   1  26   0.00   0.00  11.47  11.47  -0.248000E+00   0.114800E+01     2.280   1   1   0
   0.100000E+01   0.100000E+01  0.0000  0.0000  0.0000  0.0000  0.0000  0.0000  0.0000  0.0000       1   1.00000   1.00000
     224   0   1 -26   0.00   0.00  11.47  11.47   0.108700E+00   0.178200E+01     2.290   1   1   0
   0.100000E+01   0.100000E+01  0.0000  0.0000  0.0000  0.0000  0.0000  0.0000  0.0000  0.0000       1   1.00000   1.00000
     225   0  -1  27   0.00   0.00  11.90  11.90   0.120000E+01   0.867400E+00     2.300   1   1   0
   0.100000E+01   0.100000E+01  0.0000  0.0000  0.0000  0.0000  0.0000  0.0000  0.0000  0.0000       1   1.00000   1.00000
     226   0  -1 -27   0.00   0.00  11.90  11.90   0.139300E+01   0.186100E+01     2.310   1   1   0
   0.100000E+01   0.100000E+01  0.0000  0.0000  0.0000  0.0000  0.0000  0.0000  0.0000  0.0000       1   1.00000   1.00000
     227   0   1  27   0.00   0.00  11.90  11.90   0.185600E+00   0.106200E+01     2.320   1   1   0
   0.100000E+01   0.100000E+01  0.0000  0.0000  0.0000  0.0000  0.0000  0.0000  0.0000  0.0000       1   1.00000   1.00000
     228   0   1 -27   0.00   0.00  11.90  11.90   0.263600E+01   0.180000E+01     2.330   1   1   0
   0.100000E+01   0.100000E+01  0.0000  0.0000  0.0000  0.0000  0.0000  0.0000  0.0000  0.0000       1   1.00000   1.00000
     229   0  -1  28   0.00   0.00  12.32  12.32   0.177400E+01   0.931200E+00     2.340   1   1   0
   0.100000E+01   0.100000E+01  0.0000  0.0000  0.0000  0.0000  0.0000  0.0000  0.0000  0.0000       1   1.00000   1.00000
     230   0  -1 -28   0.00   0.00  12.32  12.32   0.731400E+00   0.181600E+01     2.350   1   1   0
   0.100000E+01   0.100000E+01  0.0000  0.0000  0.0000  0.0000  0.0000  0.0000  0.0000  0.0000       1   1.00000   1.00000
     231   0   1  28   0.00   0.00  12.32  12.32   0.132700E+01   0.111700E+01     2.360   1   1   0
   0.100000E+01   0.100000E+01  0.0000  0.0000  0.0000  0.0000  0.0000  0.0000  0.0000  0.0000       1   1.00000   1.00000
     232   0   1 -28   0.00   0.00  12.32  12.32   0.130500E+01   0.170400E+01     2.370   1   1   0
   0.100000E+01   0.100000E+01  0.0000  0.0000  0.0000  0.0000  0.0000  0.0000  0.0000  0.0000       1   1.00000   1.00000
     233   0  -1  29   0.00   0.00  12.74  12.74   0.406100E+01   0.114000E+01     2.380   1   1   0
   0.100000E+01   0.100000E+01  0.0000  0.0000  0.0000  0.0000  0.0000  0.0000  0.0000  0.0000       1   1.00000   1.00000
     234   0  -1 -29   0.00   0.00  12.74  12.74   0.118400E+01   0.171900E+01     2.390   1   1   0
   0.100000E+01   0.100000E+01  0.0000  0.0000  0.0000  0.0000  0.0000  0.0000  0.0000  0.0000       1   1.00000   1.00000
     235   0   1  29   0.00   0.00  12.74  12.74   0.425800E+01   0.125400E+01     2.400   1   1   0
   0.100000E+01   0.100000E+01  0.0000  0.0000  0.0000  0.0000  0.0000  0.0000  0.0000  0.0000       1   1.00000   1.00000
     236   0   1 -29   0.00   0.00  12.74  12.74   0.334500E+01   0.185800E+01     2.410   1   1   0
   0.100000E+01   0.100000E+01  0.0000  0.0000  0.0000  0.0000  0.0000  0.0000  0.0000  0.0000       1   1.00000   1.00000
     237   0  -1  30   0.00   0.00  13.17  13.17   0.582700E+01   0.125300E+01     2.420   1   1   0
   0.100000E+01   0.100000E+01  0.0000  0.0000  0.0000  0.0000  0.0000  0.0000  0.0000  0.0000       1   1.00000   1.00000
     238   0  -1 -30   0.00   0.00  13.17  13.17   0.323200E+01   0.197600E+01     2.430   1   1   0
   0.100000E+01   0.100000E+01  0.0000  0.0000  0.0000  0.0000  0.0000  0.0000  0.0000  0.0000       1   1.00000   1.00000
     239   0   1  30   0.00   0.00  13.17  13.17   0.394300E+01   0.114400E+01     2.440   1   1   0
   0.100000E+01   0.100000E+01  0.0000  0.0000  0.0000  0.0000  0.0000  0.0000  0.0000  0.0000       1   1.00000   1.00000
     240   0   1 -30   0.00   0.00  13.17  13.17   0.644600E+00   0.161200E+01     2.450   1   1   0
   0.100000E+01   0.100000E+01  0.0000  0.0000  0.0000  0.0000  0.0000  0.0000  0.0000  0.0000       1   1.00000   1.00000
     241   0   1 -30   0.00   0.00  13.17  13.17   0.237900E+01   0.332700E+01     2.460   1   1   0
   0.100000E+01   0.100000E+01  0.0000  0.0000  0.0000  0.0000  0.0000  0.0000  0.0000  0.0000       1   1.00000   1.00000
     242   0  -1  31   0.00   0.00  13.60  13.60   0.595100E+01   0.143500E+01     2.470   1   1   0
   0.100000E+01   0.100000E+01  0.0000  0.0000  0.0000  0.0000  0.0000  0.0000  0.0000  0.0000       1   1.00000   1.00000
     243   0  -1 -31   0.00   0.00  13.60  13.60   0.456800E+01   0.201800E+01     2.480   1   1   0
   0.100000E+01   0.100000E+01  0.0000  0.0000  0.0000  0.0000  0.0000  0.0000  0.0000  0.0000       1   1.00000   1.00000
     244   0   1  31   0.00   0.00  13.60  13.60   0.408000E+01   0.128200E+01     2.490   1   1   0
   0.100000E+01   0.100000E+01  0.0000  0.0000  0.0000  0.0000  0.0000  0.0000  0.0000  0.0000       1   1.00000   1.00000
     245   0   1 -31   0.00   0.00  13.60  13.60   0.337600E+01   0.333500E+01     2.500   1   1   0
   0.100000E+01   0.100000E+01  0.0000  0.0000  0.0000  0.0000  0.0000  0.0000  0.0000  0.0000       1   1.00000   1.00000
     246   0   1 -31   0.00   0.00  13.60  13.60   0.104300E+02   0.245400E+01     2.510   1   1   0
   0.100000E+01   0.100000E+01  0.0000  0.0000  0.0000  0.0000  0.0000  0.0000  0.0000  0.0000       1   1.00000   1.00000
     247   0  -1  32   0.00   0.00  14.03  14.03   0.550800E+01   0.153900E+01     2.520   1   1   0
   0.100000E+01   0.100000E+01  0.0000  0.0000  0.0000  0.0000  0.0000  0.0000  0.0000  0.0000       1   1.00000   1.00000
     248   0  -1 -32   0.00   0.00  14.03  14.03   0.515800E+01   0.197000E+01     2.530   1   1   0
   0.100000E+01   0.100000E+01  0.0000  0.0000  0.0000  0.0000  0.0000  0.0000  0.0000  0.0000       1   1.00000   1.00000
     249   0   1  32   0.00   0.00  14.03  14.03   0.388400E+01   0.162700E+01     2.540   1   1   0
   0.100000E+01   0.100000E+01  0.0000  0.0000  0.0000  0.0000  0.0000  0.0000  0.0000  0.0000       1   1.00000   1.00000
     250   0   1 -32   0.00   0.00  14.03  14.03   0.656500E+01   0.213700E+01     2.550   1   1   0
   0.100000E+01   0.100000E+01  0.0000  0.0000  0.0000  0.0000  0.0000  0.0000  0.0000  0.0000       1   1.00000   1.00000
     251   0  -1  33   0.00   0.00  14.46  14.46   0.526300E+01   0.157700E+01     2.560   1   1   0
   0.100000E+01   0.100000E+01  0.0000  0.0000  0.0000  0.0000  0.0000  0.0000  0.0000  0.0000       1   1.00000   1.00000
     252   0   1  33   0.00   0.00  14.46  14.46   0.438400E+01   0.143800E+01     2.570   1   1   0
   0.100000E+01   0.100000E+01  0.0000  0.0000  0.0000  0.0000  0.0000  0.0000  0.0000  0.0000       1   1.00000   1.00000
     253   0   1 -33   0.00   0.00  14.46  14.46   0.765300E+01   0.554900E+01     2.580   1   1   0
   0.100000E+01   0.100000E+01  0.0000  0.0000  0.0000  0.0000  0.0000  0.0000  0.0000  0.0000       1   1.00000   1.00000
     254   0  -1  34   0.00   0.00  14.89  14.89   0.627600E+01   0.167300E+01     2.590   1   1   0
   0.100000E+01   0.100000E+01  0.0000  0.0000  0.0000  0.0000  0.0000  0.0000  0.0000  0.0000       1   1.00000   1.00000
     255   0  -1 -34   0.00   0.00  14.89  14.89   0.322000E+01   0.197700E+01     2.600   1   1   0
   0.100000E+01   0.100000E+01  0.0000  0.0000  0.0000  0.0000  0.0000  0.0000  0.0000  0.0000       1   1.00000   1.00000
     256   0   1  34   0.00   0.00  14.89  14.89   0.347600E+01   0.135900E+01     2.610   1   1   0
   0.100000E+01   0.100000E+01  0.0000  0.0000  0.0000  0.0000  0.0000  0.0000  0.0000  0.0000       1   1.00000   1.00000
     257   0   1 -34   0.00   0.00  14.89  14.89   0.787800E+01   0.231600E+01     2.620   1   1   0
   0.100000E+01   0.100000E+01  0.0000  0.0000  0.0000  0.0000  0.0000  0.0000  0.0000  0.0000       1   1.00000   1.00000
     258   0   1 -34   0.00   0.00  14.89  14.89   0.127000E+02   0.648700E+01     2.630   1   1   0
   0.100000E+01   0.100000E+01  0.0000  0.0000  0.0000  0.0000  0.0000  0.0000  0.0000  0.0000       1   1.00000   1.00000
     259   0  -1  35   0.00   0.00  15.32  15.32   0.242600E+01   0.141700E+01     2.640   1   1   0
   0.100000E+01   0.100000E+01  0.0000  0.0000  0.0000  0.0000  0.0000  0.0000  0.0000  0.0000       1   1.00000   1.00000
     260   0  -1 -35   0.00   0.00  15.32  15.32   0.271600E+01   0.189200E+01     2.650   1   1   0
   0.100000E+01   0.100000E+01  0.0000  0.0000  0.0000  0.0000  0.0000  0.0000  0.0000  0.0000       1   1.00000   1.00000
     261   0   1  35   0.00   0.00  15.32  15.32   0.277300E+01   0.134100E+01     2.660   1   1   0
   0.100000E+01   0.100000E+01  0.0000  0.0000  0.0000  0.0000  0.0000  0.0000  0.0000  0.0000       1   1.00000   1.00000
     262   0   1 -35   0.00   0.00  15.32  15.32   0.315600E+01   0.542500E+01     2.670   1   1   0
   0.100000E+01   0.100000E+01  0.0000  0.0000  0.0000  0.0000  0.0000  0.0000  0.0000  0.0000       1   1.00000   1.00000
     263   0   1 -35   0.00   0.00  15.32  15.32   0.392400E+01   0.197500E+01     2.680   1   1   0
   0.100000E+01   0.100000E+01  0.0000  0.0000  0.0000  0.0000  0.0000  0.0000  0.0000  0.0000       1   1.00000   1.00000
     264   0  -1  36   0.00   0.00  15.76  15.76   0.180200E+01   0.131600E+01     2.690   1   1   0
   0.100000E+01   0.100000E+01  0.0000  0.0000  0.0000  0.0000  0.0000  0.0000  0.0000  0.0000       1   1.00000   1.00000
     265   0  -1 -36   0.00   0.00  15.76  15.76  -0.893400E+00   0.169500E+01     2.700   1   1   0
   0.100000E+01   0.100000E+01  0.0000  0.0000  0.0000  0.0000  0.0000  0.0000  0.0000  0.0000       1   1.00000   1.00000
     266   0   1  36   0.00   0.00  15.76  15.76   0.760500E+00   0.108800E+01     2.710   1   1   0
   0.100000E+01   0.100000E+01  0.0000  0.0000  0.0000  0.0000  0.0000  0.0000  0.0000  0.0000       1   1.00000   1.00000
     267   0   1 -36   0.00   0.00  15.76  15.76   0.245900E+01   0.186600E+01     2.720   1   1   0
   0.100000E+01   0.100000E+01  0.0000  0.0000  0.0000  0.0000  0.0000  0.0000  0.0000  0.0000       1   1.00000   1.00000
     268   0   1 -36   0.00   0.00  15.76  15.76   0.477400E+01   0.476900E+01     2.730   1   1   0
   0.100000E+01   0.100000E+01  0.0000  0.0000  0.0000  0.0000  0.0000  0.0000  0.0000  0.0000       1   1.00000   1.00000
     269   0  -1  37   0.00   0.00  16.19  16.19   0.172800E+01   0.133300E+01     2.740   1   1   0
   0.100000E+01   0.100000E+01  0.0000  0.0000  0.0000  0.0000  0.0000  0.0000  0.0000  0.0000       1   1.00000   1.00000
     270   0  -1 -37   0.00   0.00  16.19  16.19   0.103900E+01   0.193400E+01     2.750   1   1   0
   0.100000E+01   0.100000E+01  0.0000  0.0000  0.0000  0.0000  0.0000  0.0000  0.0000  0.0000       1   1.00000   1.00000
     271   0   1  37   0.00   0.00  16.19  16.19  -0.390300E+00   0.111300E+01     2.760   1   1   0
   0.100000E+01   0.100000E+01  0.0000  0.0000  0.0000  0.0000  0.0000  0.0000  0.0000  0.0000       1   1.00000   1.00000
     272   0   1 -37   0.00   0.00  16.19  16.19  -0.268100E+01   0.447800E+01     2.770   1   1   0
   0.100000E+01   0.100000E+01  0.0000  0.0000  0.0000  0.0000  0.0000  0.0000  0.0000  0.0000       1   1.00000   1.00000
     273   0   1 -37   0.00   0.00  16.19  16.19   0.978300E+00   0.193200E+01     2.780   1   1   0
   0.100000E+01   0.100000E+01  0.0000  0.0000  0.0000  0.0000  0.0000  0.0000  0.0000  0.0000       1   1.00000   1.00000
     274   0  -1  38   0.00   0.00  16.63  16.63   0.971300E+00   0.128800E+01     2.790   1   1   0
   0.100000E+01   0.100000E+01  0.0000  0.0000  0.0000  0.0000  0.0000  0.0000  0.0000  0.0000       1   1.00000   1.00000
     275   0  -1 -38   0.00   0.00  16.63  16.63  -0.415300E-01   0.173300E+01     2.800   1   1   0
   0.100000E+01   0.100000E+01  0.0000  0.0000  0.0000  0.0000  0.0000  0.0000  0.0000  0.0000       1   1.00000   1.00000
     276   0   1  38   0.00   0.00  16.63  16.63  -0.145400E+00   0.124000E+01     2.810   1   1   0
   0.100000E+01   0.100000E+01  0.0000  0.0000  0.0000  0.0000  0.0000  0.0000  0.0000  0.0000       1   1.00000   1.00000
     277   0   1 -38   0.00   0.00  16.63  16.63  -0.690500E+01   0.483900E+01     2.820   1   1   0
   0.100000E+01   0.100000E+01  0.0000  0.0000  0.0000  0.0000  0.0000  0.0000  0.0000  0.0000       1   1.00000   1.00000
     278   0   1 -38   0.00   0.00  16.63  16.63  -0.193500E+01   0.198300E+01     2.830   1   1   0
   0.100000E+01   0.100000E+01  0.0000  0.0000  0.0000  0.0000  0.0000  0.0000  0.0000  0.0000       1   1.00000   1.00000
     279   0  -1  39   0.00   0.00  17.07  17.07  -0.109500E+01   0.127700E+01     2.840   1   1   0
   0.100000E+01   0.100000E+01  0.0000  0.0000  0.0000  0.0000  0.0000  0.0000  0.0000  0.0000       1   1.00000   1.00000
     280   0  -1 -39   0.00   0.00  17.07  17.07   0.956300E+00   0.174200E+01     2.850   1   1   0
   0.100000E+01   0.100000E+01  0.0000  0.0000  0.0000  0.0000  0.0000  0.0000  0.0000  0.0000       1   1.00000   1.00000
     281   0   1  39   0.00   0.00  17.07  17.07  -0.165000E+01   0.106200E+01     2.860   1   1   0
   0.100000E+01   0.100000E+01  0.0000  0.0000  0.0000  0.0000  0.0000  0.0000  0.0000  0.0000       1   1.00000   1.00000
     282   0   1 -39   0.00   0.00  17.07  17.07   0.218500E+01   0.562900E+01     2.870   1   1   0
   0.100000E+01   0.100000E+01  0.0000  0.0000  0.0000  0.0000  0.0000  0.0000  0.0000  0.0000       1   1.00000   1.00000
     283   0   1 -39   0.00   0.00  17.07  17.07  -0.255900E+01   0.202500E+01     2.880   1   1   0
   0.100000E+01   0.100000E+01  0.0000  0.0000  0.0000  0.0000  0.0000  0.0000  0.0000  0.0000       1   1.00000   1.00000
     284   0  -1  40   0.00   0.00  17.51  17.51   0.100900E+01   0.125300E+01     2.890   1   1   0
   0.100000E+01   0.100000E+01  0.0000  0.0000  0.0000  0.0000  0.0000  0.0000  0.0000  0.0000       1   1.00000   1.00000
     285   0  -1 -40   0.00   0.00  17.51  17.51   0.639900E+00   0.193700E+01     2.900   1   1   0
   0.100000E+01   0.100000E+01  0.0000  0.0000  0.0000  0.0000  0.0000  0.0000  0.0000  0.0000       1   1.00000   1.00000
     286   0  -1 -40   0.00   0.00  17.51  17.51  -0.341300E+01   0.558800E+01     2.910   1   1   0
   0.100000E+01   0.100000E+01  0.0000  0.0000  0.0000  0.0000  0.0000  0.0000  0.0000  0.0000       1   1.00000   1.00000
     287   0   1  40   0.00   0.00  17.51  17.51  -0.194500E+00   0.113900E+01     2.920   1   1   0
   0.100000E+01   0.100000E+01  0.0000  0.0000  0.0000  0.0000  0.0000  0.0000  0.0000  0.0000       1   1.00000   1.00000
     288   0   1 -40   0.00   0.00  17.51  17.51  -0.110900E+01   0.225900E+01     2.930   1   1   0
   0.100000E+01   0.100000E+01  0.0000  0.0000  0.0000  0.0000  0.0000  0.0000  0.0000  0.0000       1   1.00000   1.00000
     289   0   1 -40   0.00   0.00  17.51  17.51  -0.242700E+01   0.637800E+01     2.940   1   1   0
   0.100000E+01   0.100000E+01  0.0000  0.0000  0.0000  0.0000  0.0000  0.0000  0.0000  0.0000       1   1.00000   1.00000
     290   0  -1  41   0.00   0.00  17.95  17.95   0.346800E+02   0.412900E+01     2.950   1   1   0
   0.100000E+01   0.100000E+01  0.0000  0.0000  0.0000  0.0000  0.0000  0.0000  0.0000  0.0000       1   1.00000   1.00000
     291   0  -1 -41   0.00   0.00  17.95  17.95   0.337700E+02   0.503000E+01     2.960   1   1   0
   0.100000E+01   0.100000E+01  0.0000  0.0000  0.0000  0.0000  0.0000  0.0000  0.0000  0.0000       1   1.00000   1.00000
     292   0   1  41   0.00   0.00  17.95  17.95   0.304000E+02   0.387900E+01     2.980   1   1   0
   0.100000E+01   0.100000E+01  0.0000  0.0000  0.0000  0.0000  0.0000  0.0000  0.0000  0.0000       1   1.00000   1.00000
     293   0   1 -41   0.00   0.00  17.95  17.95   0.148100E+02   0.733200E+01     2.990   1   1   0
   0.100000E+01   0.100000E+01  0.0000  0.0000  0.0000  0.0000  0.0000  0.0000  0.0000  0.0000       1   1.00000   1.00000
     294   0   1 -41   0.00   0.00  17.95  17.95   0.375600E+02   0.538600E+01     3.000   1   1   0
   0.100000E+01   0.100000E+01  0.0000  0.0000  0.0000  0.0000  0.0000  0.0000  0.0000  0.0000       1   1.00000   1.00000
     295   0  -1  42   0.00   0.00  18.39  18.39   0.774400E+01   0.182400E+01     3.010   1   1   0
   0.100000E+01   0.100000E+01  0.0000  0.0000  0.0000  0.0000  0.0000  0.0000  0.0000  0.0000       1   1.00000   1.00000
     296   0  -1 -42   0.00   0.00  18.39  18.39   0.858000E+01   0.276400E+01     3.020   1   1   0
   0.100000E+01   0.100000E+01  0.0000  0.0000  0.0000  0.0000  0.0000  0.0000  0.0000  0.0000       1   1.00000   1.00000
     297   0  -1 -42   0.00   0.00  18.39  18.39   0.366700E+01   0.636500E+01     3.030   1   1   0
   0.100000E+01   0.100000E+01  0.0000  0.0000  0.0000  0.0000  0.0000  0.0000  0.0000  0.0000       1   1.00000   1.00000
     298   0   1  42   0.00   0.00  18.39  18.39   0.877700E+01   0.209200E+01     3.040   1   1   0
   0.100000E+01   0.100000E+01  0.0000  0.0000  0.0000  0.0000  0.0000  0.0000  0.0000  0.0000       1   1.00000   1.00000
     299   0   1 -42   0.00   0.00  18.39  18.39   0.421100E+01   0.267200E+01     3.050   1   1   0
   0.100000E+01   0.100000E+01  0.0000  0.0000  0.0000  0.0000  0.0000  0.0000  0.0000  0.0000       1   1.00000   1.00000
     300   0   1 -42   0.00   0.00  18.39  18.39   0.136700E+02   0.650600E+01     3.060   1   1   0
   0.100000E+01   0.100000E+01  0.0000  0.0000  0.0000  0.0000  0.0000  0.0000  0.0000  0.0000       1   1.00000   1.00000
     301   0  -1  43   0.00   0.00  18.84  18.84   0.254200E+02   0.332100E+01     3.070   1   1   0
   0.100000E+01   0.100000E+01  0.0000  0.0000  0.0000  0.0000  0.0000  0.0000  0.0000  0.0000       1   1.00000   1.00000
     302   0  -1 -43   0.00   0.00  18.84  18.84   0.547600E+01   0.649500E+01     3.080   1   1   0
   0.100000E+01   0.100000E+01  0.0000  0.0000  0.0000  0.0000  0.0000  0.0000  0.0000  0.0000       1   1.00000   1.00000
     303   0  -1 -43   0.00   0.00  18.84  18.84   0.193800E+02   0.376600E+01     3.090   1   1   0
   0.100000E+01   0.100000E+01  0.0000  0.0000  0.0000  0.0000  0.0000  0.0000  0.0000  0.0000       1   1.00000   1.00000
     304   0   1  43   0.00   0.00  18.84  18.84   0.265800E+02   0.375300E+01     3.100   1   1   0
   0.100000E+01   0.100000E+01  0.0000  0.0000  0.0000  0.0000  0.0000  0.0000  0.0000  0.0000       1   1.00000   1.00000
     305   0   1 -43   0.00   0.00  18.84  18.84   0.212400E+02   0.431800E+01     3.110   1   1   0
   0.100000E+01   0.100000E+01  0.0000  0.0000  0.0000  0.0000  0.0000  0.0000  0.0000  0.0000       1   1.00000   1.00000
     306   0   1 -43   0.00   0.00  18.84  18.84   0.690000E+01   0.696200E+01     3.120   1   1   0
   0.100000E+01   0.100000E+01  0.0000  0.0000  0.0000  0.0000  0.0000  0.0000  0.0000  0.0000       1   1.00000   1.00000
     307   0  -1  44   0.00   0.00  19.28  19.28   0.190600E+01   0.125700E+01     3.130   1   1   0
   0.100000E+01   0.100000E+01  0.0000  0.0000  0.0000  0.0000  0.0000  0.0000  0.0000  0.0000       1   1.00000   1.00000
     308   0  -1 -44   0.00   0.00  19.28  19.28   0.973800E+01   0.678900E+01     3.140   1   1   0
   0.100000E+01   0.100000E+01  0.0000  0.0000  0.0000  0.0000  0.0000  0.0000  0.0000  0.0000       1   1.00000   1.00000
     309   0  -1 -44   0.00   0.00  19.28  19.28   0.205800E+01   0.193200E+01     3.150   1   1   0
   0.100000E+01   0.100000E+01  0.0000  0.0000  0.0000  0.0000  0.0000  0.0000  0.0000  0.0000       1   1.00000   1.00000
     310   0   1  44   0.00   0.00  19.28  19.28  -0.334100E+00   0.152500E+01     3.160   1   1   0
   0.100000E+01   0.100000E+01  0.0000  0.0000  0.0000  0.0000  0.0000  0.0000  0.0000  0.0000       1   1.00000   1.00000
     311   0   1 -44   0.00   0.00  19.28  19.28  -0.824200E+00   0.731100E+01     3.170   1   1   0
   0.100000E+01   0.100000E+01  0.0000  0.0000  0.0000  0.0000  0.0000  0.0000  0.0000  0.0000       1   1.00000   1.00000
     312   0   1 -44   0.00   0.00  19.28  19.28   0.654900E+01   0.298500E+01     3.180   1   1   0
   0.100000E+01   0.100000E+01  0.0000  0.0000  0.0000  0.0000  0.0000  0.0000  0.0000  0.0000       1   1.00000   1.00000
     313   0  -1  45   0.00   0.00  19.73  19.73   0.115200E+02   0.232500E+01     3.190   1   1   0
   0.100000E+01   0.100000E+01  0.0000  0.0000  0.0000  0.0000  0.0000  0.0000  0.0000  0.0000       1   1.00000   1.00000
     314   0  -1 -45   0.00   0.00  19.73  19.73   0.113000E+02   0.295600E+01     3.200   1   1   0
   0.100000E+01   0.100000E+01  0.0000  0.0000  0.0000  0.0000  0.0000  0.0000  0.0000  0.0000       1   1.00000   1.00000
     315   0  -1 -45   0.00   0.00  19.73  19.73   0.268600E+01   0.672400E+01     3.210   1   1   0
   0.100000E+01   0.100000E+01  0.0000  0.0000  0.0000  0.0000  0.0000  0.0000  0.0000  0.0000       1   1.00000   1.00000
     316   0   1  45   0.00   0.00  19.73  19.73   0.129300E+02   0.263200E+01     3.220   1   1   0
   0.100000E+01   0.100000E+01  0.0000  0.0000  0.0000  0.0000  0.0000  0.0000  0.0000  0.0000       1   1.00000   1.00000
     317   0   1 -45   0.00   0.00  19.73  19.73   0.114800E+02   0.341900E+01     3.230   1   1   0
   0.100000E+01   0.100000E+01  0.0000  0.0000  0.0000  0.0000  0.0000  0.0000  0.0000  0.0000       1   1.00000   1.00000
     318   0   1 -45   0.00   0.00  19.73  19.73  -0.175900E+01   0.615400E+01     3.240   1   1   0
   0.100000E+01   0.100000E+01  0.0000  0.0000  0.0000  0.0000  0.0000  0.0000  0.0000  0.0000       1   1.00000   1.00000
     319   0  -1  46   0.00   0.00  20.18  20.18  -0.139300E+01   0.150700E+01     3.250   1   1   0
   0.100000E+01   0.100000E+01  0.0000  0.0000  0.0000  0.0000  0.0000  0.0000  0.0000  0.0000       1   1.00000   1.00000
     320   0  -1 -46   0.00   0.00  20.18  20.18   0.187300E+01   0.524300E+01     3.260   1   1   0
   0.100000E+01   0.100000E+01  0.0000  0.0000  0.0000  0.0000  0.0000  0.0000  0.0000  0.0000       1   1.00000   1.00000
     321   0  -1 -46   0.00   0.00  20.18  20.18   0.833300E+00   0.217200E+01     3.270   1   1   0
   0.100000E+01   0.100000E+01  0.0000  0.0000  0.0000  0.0000  0.0000  0.0000  0.0000  0.0000       1   1.00000   1.00000
     322   0   1  46   0.00   0.00  20.18  20.18   0.198200E+00   0.150400E+01     3.280   1   1   0
   0.100000E+01   0.100000E+01  0.0000  0.0000  0.0000  0.0000  0.0000  0.0000  0.0000  0.0000       1   1.00000   1.00000
     323   0   1 -46   0.00   0.00  20.18  20.18  -0.146400E+01   0.218300E+01     3.290   1   1   0
   0.100000E+01   0.100000E+01  0.0000  0.0000  0.0000  0.0000  0.0000  0.0000  0.0000  0.0000       1   1.00000   1.00000
     324   0   1 -46   0.00   0.00  20.18  20.18   0.137600E+01   0.556100E+01     3.300   1   1   0
   0.100000E+01   0.100000E+01  0.0000  0.0000  0.0000  0.0000  0.0000  0.0000  0.0000  0.0000       1   1.00000   1.00000
     325   0  -1  47   0.00   0.00  20.63  20.63   0.461500E+01   0.176400E+01     3.310   1   1   0
   0.100000E+01   0.100000E+01  0.0000  0.0000  0.0000  0.0000  0.0000  0.0000  0.0000  0.0000       1   1.00000   1.00000
     326   0  -1 -47   0.00   0.00  20.63  20.63   0.226400E+01   0.223900E+01     3.320   1   1   0
   0.100000E+01   0.100000E+01  0.0000  0.0000  0.0000  0.0000  0.0000  0.0000  0.0000  0.0000       1   1.00000   1.00000
     327   0  -1 -47   0.00   0.00  20.63  20.63  -0.187300E+01   0.498400E+01     3.330   1   1   0
   0.100000E+01   0.100000E+01  0.0000  0.0000  0.0000  0.0000  0.0000  0.0000  0.0000  0.0000       1   1.00000   1.00000
     328   0   1  47   0.00   0.00  20.63  20.63   0.344000E+01   0.190000E+01     3.340   1   1   0
   0.100000E+01   0.100000E+01  0.0000  0.0000  0.0000  0.0000  0.0000  0.0000  0.0000  0.0000       1   1.00000   1.00000
     329   0   1 -47   0.00   0.00  20.63  20.63   0.113100E+02   0.578700E+01     3.350   1   1   0
   0.100000E+01   0.100000E+01  0.0000  0.0000  0.0000  0.0000  0.0000  0.0000  0.0000  0.0000       1   1.00000   1.00000
     330   0   1 -47   0.00   0.00  20.63  20.63   0.496200E+01   0.257900E+01     3.360   1   1   0
   0.100000E+01   0.100000E+01  0.0000  0.0000  0.0000  0.0000  0.0000  0.0000  0.0000  0.0000       1   1.00000   1.00000
     331   0  -1  48   0.00   0.00  21.08  21.08   0.775700E+00   0.165800E+01     3.370   1   1   0
   0.100000E+01   0.100000E+01  0.0000  0.0000  0.0000  0.0000  0.0000  0.0000  0.0000  0.0000       1   1.00000   1.00000
     332   0  -1 -48   0.00   0.00  21.08  21.08   0.154100E+01   0.201200E+01     3.380   1   1   0
   0.100000E+01   0.100000E+01  0.0000  0.0000  0.0000  0.0000  0.0000  0.0000  0.0000  0.0000       1   1.00000   1.00000
     333   0  -1 -48   0.00   0.00  21.08  21.08   0.350600E+01   0.539200E+01     3.390   1   1   0
   0.100000E+01   0.100000E+01  0.0000  0.0000  0.0000  0.0000  0.0000  0.0000  0.0000  0.0000       1   1.00000   1.00000
     334   0   1  48   0.00   0.00  21.08  21.08   0.187800E+01   0.193100E+01     3.400   1   1   0
   0.100000E+01   0.100000E+01  0.0000  0.0000  0.0000  0.0000  0.0000  0.0000  0.0000  0.0000       1   1.00000   1.00000
     335   0   1 -48   0.00   0.00  21.08  21.08  -0.585900E+01   0.550700E+01     3.410   1   1   0
   0.100000E+01   0.100000E+01  0.0000  0.0000  0.0000  0.0000  0.0000  0.0000  0.0000  0.0000       1   1.00000   1.00000
     336   0   1 -48   0.00   0.00  21.08  21.08   0.257300E+01   0.235900E+01     3.420   1   1   0
   0.100000E+01   0.100000E+01  0.0000  0.0000  0.0000  0.0000  0.0000  0.0000  0.0000  0.0000       1   1.00000   1.00000
     337   0  -1  49   0.00   0.00  21.53  21.53  -0.137900E+01   0.162100E+01     3.430   1   1   0
   0.100000E+01   0.100000E+01  0.0000  0.0000  0.0000  0.0000  0.0000  0.0000  0.0000  0.0000       1   1.00000   1.00000
     338   0  -1 -49   0.00   0.00  21.53  21.53   0.865400E+00   0.168600E+01     3.440   1   1   0
   0.100000E+01   0.100000E+01  0.0000  0.0000  0.0000  0.0000  0.0000  0.0000  0.0000  0.0000       1   1.00000   1.00000
     339   0  -1 -49   0.00   0.00  21.53  21.53  -0.106800E+01   0.465900E+01     3.450   1   1   0
   0.100000E+01   0.100000E+01  0.0000  0.0000  0.0000  0.0000  0.0000  0.0000  0.0000  0.0000       1   1.00000   1.00000
     340   0   1  49   0.00   0.00  21.53  21.53   0.802100E+00   0.206200E+01     3.460   1   1   0
   0.100000E+01   0.100000E+01  0.0000  0.0000  0.0000  0.0000  0.0000  0.0000  0.0000  0.0000       1   1.00000   1.00000
     341   0   1 -49   0.00   0.00  21.53  21.53  -0.681500E+01   0.495100E+01     3.470   1   1   0
   0.100000E+01   0.100000E+01  0.0000  0.0000  0.0000  0.0000  0.0000  0.0000  0.0000  0.0000       1   1.00000   1.00000
     342   0   1 -49   0.00   0.00  21.53  21.53  -0.326900E+00   0.213700E+01     3.480   1   1   0
   0.100000E+01   0.100000E+01  0.0000  0.0000  0.0000  0.0000  0.0000  0.0000  0.0000  0.0000       1   1.00000   1.00000
     343   0  -1  50   0.00   0.00  21.98  21.98   0.791400E+00   0.195300E+01     3.490   1   1   0
   0.100000E+01   0.100000E+01  0.0000  0.0000  0.0000  0.0000  0.0000  0.0000  0.0000  0.0000       1   1.00000   1.00000
     344   0  -1 -50   0.00   0.00  21.98  21.98  -0.267300E+00   0.212300E+01     3.500   1   1   0
   0.100000E+01   0.100000E+01  0.0000  0.0000  0.0000  0.0000  0.0000  0.0000  0.0000  0.0000       1   1.00000   1.00000
     345   0  -1 -50   0.00   0.00  21.98  21.98   0.256300E+00   0.529400E+01     3.510   1   1   0
   0.100000E+01   0.100000E+01  0.0000  0.0000  0.0000  0.0000  0.0000  0.0000  0.0000  0.0000       1   1.00000   1.00000
     346   0   1  50   0.00   0.00  21.98  21.98  -0.109200E+01   0.208400E+01     3.520   1   1   0
   0.100000E+01   0.100000E+01  0.0000  0.0000  0.0000  0.0000  0.0000  0.0000  0.0000  0.0000       1   1.00000   1.00000
     347   0   1 -50   0.00   0.00  21.98  21.98  -0.215000E+01   0.547700E+01     3.530   1   1   0
   0.100000E+01   0.100000E+01  0.0000  0.0000  0.0000  0.0000  0.0000  0.0000  0.0000  0.0000       1   1.00000   1.00000
     348   0   1 -50   0.00   0.00  21.98  21.98  -0.351400E+00   0.204200E+01     3.540   1   1   0
   0.100000E+01   0.100000E+01  0.0000  0.0000  0.0000  0.0000  0.0000  0.0000  0.0000  0.0000       1   1.00000   1.00000
     349   0  -1  51   0.00   0.00  22.44  22.44   0.855600E+00   0.217300E+01     3.550   1   1   0
   0.100000E+01   0.100000E+01  0.0000  0.0000  0.0000  0.0000  0.0000  0.0000  0.0000  0.0000       1   1.00000   1.00000
     350   0  -1 -51   0.00   0.00  22.44  22.44  -0.104700E+00   0.153600E+01     3.560   1   1   0
   0.100000E+01   0.100000E+01  0.0000  0.0000  0.0000  0.0000  0.0000  0.0000  0.0000  0.0000       1   1.00000   1.00000
     351   0  -1 -51   0.00   0.00  22.44  22.44   0.709300E+01   0.600600E+01     3.570   1   1   0
   0.100000E+01   0.100000E+01  0.0000  0.0000  0.0000  0.0000  0.0000  0.0000  0.0000  0.0000       1   1.00000   1.00000
     352   0   1  51   0.00   0.00  22.44  22.44  -0.482900E+00   0.219000E+01     3.580   1   1   0
   0.100000E+01   0.100000E+01  0.0000  0.0000  0.0000  0.0000  0.0000  0.0000  0.0000  0.0000       1   1.00000   1.00000
     353   0   1 -51   0.00   0.00  22.44  22.44   0.130300E+01   0.495700E+01     3.590   1   1   0
   0.100000E+01   0.100000E+01  0.0000  0.0000  0.0000  0.0000  0.0000  0.0000  0.0000  0.0000       1   1.00000   1.00000
     354   0   1 -51   0.00   0.00  22.44  22.44  -0.405900E+00   0.231100E+01     3.600   1   1   0
   0.100000E+01   0.100000E+01  0.0000  0.0000  0.0000  0.0000  0.0000  0.0000  0.0000  0.0000       1   1.00000   1.00000
     355   0  -1  52   0.00   0.00  22.90  22.90   0.564200E+01   0.264400E+01     3.610   1   1   0
   0.100000E+01   0.100000E+01  0.0000  0.0000  0.0000  0.0000  0.0000  0.0000  0.0000  0.0000       1   1.00000   1.00000
     356   0  -1 -52   0.00   0.00  22.90  22.90   0.278200E+01   0.501000E+01     3.620   1   1   0
   0.100000E+01   0.100000E+01  0.0000  0.0000  0.0000  0.0000  0.0000  0.0000  0.0000  0.0000       1   1.00000   1.00000
     357   0  -1 -52   0.00   0.00  22.90  22.90   0.541000E+00   0.234600E+01     3.630   1   1   0
   0.100000E+01   0.100000E+01  0.0000  0.0000  0.0000  0.0000  0.0000  0.0000  0.0000  0.0000       1   1.00000   1.00000
     358   0   1  52   0.00   0.00  22.90  22.90   0.716900E+01   0.314500E+01     3.640   1   1   0
   0.100000E+01   0.100000E+01  0.0000  0.0000  0.0000  0.0000  0.0000  0.0000  0.0000  0.0000       1   1.00000   1.00000
     359   0   1 -52   0.00   0.00  22.90  22.90   0.718400E+01   0.315600E+01     3.650   1   1   0
   0.100000E+01   0.100000E+01  0.0000  0.0000  0.0000  0.0000  0.0000  0.0000  0.0000  0.0000       1   1.00000   1.00000
     360   0   1 -52   0.00   0.00  22.90  22.90  -0.343500E+01   0.503700E+01     3.660   1   1   0
   0.100000E+01   0.100000E+01  0.0000  0.0000  0.0000  0.0000  0.0000  0.0000  0.0000  0.0000       1   1.00000   1.00000
     361   0  -1 -53   0.00   0.00  23.36  23.36   0.153800E+00   0.165700E+01     3.670   1   1   0
   0.100000E+01   0.100000E+01  0.0000  0.0000  0.0000  0.0000  0.0000  0.0000  0.0000  0.0000       1   1.00000   1.00000
     362   0   1 -53   0.00   0.00  23.36  23.36  -0.362500E+00   0.232900E+01     3.680   1   1   0
   0.100000E+01   0.100000E+01  0.0000  0.0000  0.0000  0.0000  0.0000  0.0000  0.0000  0.0000       1   1.00000   1.00000
     363   0  -2   0   0.00   0.00   5.50   5.50   0.292700E+03   0.251400E+02     3.690   1   1   0
   0.100000E+01   0.100000E+01  0.0000  0.0000  0.0000  0.0000  0.0000  0.0000  0.0000  0.0000       1   1.00000   1.00000
     364   0   2   0   0.00   0.00   5.50   5.50   0.269600E+03   0.231900E+02     3.700   1   1   0
   0.100000E+01   0.100000E+01  0.0000  0.0000  0.0000  0.0000  0.0000  0.0000  0.0000  0.0000       1   1.00000   1.00000
     365   0  -2   1   0.00   0.00   5.51   5.51   0.204600E+03   0.176000E+02     3.710   1   1   0
   0.100000E+01   0.100000E+01  0.0000  0.0000  0.0000  0.0000  0.0000  0.0000  0.0000  0.0000       1   1.00000   1.00000
     366   0  -2  -1   0.00   0.00   5.51   5.51   0.199400E+03   0.171800E+02     3.720   1   1   0
   0.100000E+01   0.100000E+01  0.0000  0.0000  0.0000  0.0000  0.0000  0.0000  0.0000  0.0000       1   1.00000   1.00000
     367   0   2   1   0.00   0.00   5.51   5.51   0.206400E+03   0.177800E+02     3.730   1   1   0
   0.100000E+01   0.100000E+01  0.0000  0.0000  0.0000  0.0000  0.0000  0.0000  0.0000  0.0000       1   1.00000   1.00000
     368   0   2  -1   0.00   0.00   5.51   5.51   0.221500E+03   0.190800E+02     3.740   1   1   0
   0.100000E+01   0.100000E+01  0.0000  0.0000  0.0000  0.0000  0.0000  0.0000  0.0000  0.0000       1   1.00000   1.00000
     369   0  -2   2   0.00   0.00   5.56   5.56   0.160700E+03   0.138600E+02     3.750   1   1   0
   0.100000E+01   0.100000E+01  0.0000  0.0000  0.0000  0.0000  0.0000  0.0000  0.0000  0.0000       1   1.00000   1.00000
     370   0  -2  -2   0.00   0.00   5.56   5.56   0.133500E+03   0.115700E+02     3.760   1   1   0
   0.100000E+01   0.100000E+01  0.0000  0.0000  0.0000  0.0000  0.0000  0.0000  0.0000  0.0000       1   1.00000   1.00000
     371   0   2   2   0.00   0.00   5.56   5.56   0.123600E+03   0.107200E+02     3.770   1   1   0
   0.100000E+01   0.100000E+01  0.0000  0.0000  0.0000  0.0000  0.0000  0.0000  0.0000  0.0000       1   1.00000   1.00000
     372   0   2  -2   0.00   0.00   5.56   5.56   0.107500E+03   0.926400E+01     3.780   1   1   0
   0.100000E+01   0.100000E+01  0.0000  0.0000  0.0000  0.0000  0.0000  0.0000  0.0000  0.0000       1   1.00000   1.00000
     373   0   2  -2   0.00   0.00   5.56   5.56   0.139900E+03   0.121100E+02     3.790   1   1   0
   0.100000E+01   0.100000E+01  0.0000  0.0000  0.0000  0.0000  0.0000  0.0000  0.0000  0.0000       1   1.00000   1.00000
     374   0  -2   3   0.00   0.00   5.64   5.64   0.347500E+00   0.511700E+00     3.800   1   1   0
   0.100000E+01   0.100000E+01  0.0000  0.0000  0.0000  0.0000  0.0000  0.0000  0.0000  0.0000       1   1.00000   1.00000
     375   0  -2  -3   0.00   0.00   5.64   5.64   0.555200E+00   0.494000E+00     3.810   1   1   0
   0.100000E+01   0.100000E+01  0.0000  0.0000  0.0000  0.0000  0.0000  0.0000  0.0000  0.0000       1   1.00000   1.00000
     376   0   2   3   0.00   0.00   5.64   5.64  -0.624800E+00   0.527500E+00     3.820   1   1   0
   0.100000E+01   0.100000E+01  0.0000  0.0000  0.0000  0.0000  0.0000  0.0000  0.0000  0.0000       1   1.00000   1.00000
     377   0   2  -3   0.00   0.00   5.64   5.64   0.282700E+00   0.364500E+00     3.830   1   1   0
   0.100000E+01   0.100000E+01  0.0000  0.0000  0.0000  0.0000  0.0000  0.0000  0.0000  0.0000       1   1.00000   1.00000
     378   0   2  -3   0.00   0.00   5.64   5.64  -0.247100E-01   0.436800E+00     3.840   1   1   0
   0.100000E+01   0.100000E+01  0.0000  0.0000  0.0000  0.0000  0.0000  0.0000  0.0000  0.0000       1   1.00000   1.00000
     379   0  -2  -4   0.00   0.00   5.76   5.76   0.213200E+02   0.206600E+01     3.850   1   1   0
   0.100000E+01   0.100000E+01  0.0000  0.0000  0.0000  0.0000  0.0000  0.0000  0.0000  0.0000       1   1.00000   1.00000
     380   0   2   4   0.00   0.00   5.76   5.76   0.161900E+02   0.169200E+01     3.860   1   1   0
   0.100000E+01   0.100000E+01  0.0000  0.0000  0.0000  0.0000  0.0000  0.0000  0.0000  0.0000       1   1.00000   1.00000
     381   0   2  -4   0.00   0.00   5.76   5.76   0.229100E+02   0.224100E+01     3.870   1   1   0
   0.100000E+01   0.100000E+01  0.0000  0.0000  0.0000  0.0000  0.0000  0.0000  0.0000  0.0000       1   1.00000   1.00000
     382   0   2  -4   0.00   0.00   5.76   5.76   0.200300E+02   0.186000E+01     3.880   1   1   0
   0.100000E+01   0.100000E+01  0.0000  0.0000  0.0000  0.0000  0.0000  0.0000  0.0000  0.0000       1   1.00000   1.00000
     383   0  -2  -5   0.00   0.00   5.90   5.90   0.580900E+02   0.523800E+01     3.890   1   1   0
   0.100000E+01   0.100000E+01  0.0000  0.0000  0.0000  0.0000  0.0000  0.0000  0.0000  0.0000       1   1.00000   1.00000
     384   0   2   5   0.00   0.00   5.90   5.90   0.631300E+02   0.568100E+01     3.900   1   1   0
   0.100000E+01   0.100000E+01  0.0000  0.0000  0.0000  0.0000  0.0000  0.0000  0.0000  0.0000       1   1.00000   1.00000
     385   0   2  -5   0.00   0.00   5.90   5.90   0.466400E+02   0.413600E+01     3.910   1   1   0
   0.100000E+01   0.100000E+01  0.0000  0.0000  0.0000  0.0000  0.0000  0.0000  0.0000  0.0000       1   1.00000   1.00000
     386   0   2  -5   0.00   0.00   5.90   5.90   0.484400E+02   0.436500E+01     3.920   1   1   0
   0.100000E+01   0.100000E+01  0.0000  0.0000  0.0000  0.0000  0.0000  0.0000  0.0000  0.0000       1   1.00000   1.00000
     387   0  -2  -6   0.00   0.00   6.06   6.06   0.397000E+02   0.372000E+01     3.930   1   1   0
   0.100000E+01   0.100000E+01  0.0000  0.0000  0.0000  0.0000  0.0000  0.0000  0.0000  0.0000       1   1.00000   1.00000
     388   0   2   6   0.00   0.00   6.06   6.06   0.499900E+02   0.461200E+01     3.940   1   1   0
   0.100000E+01   0.100000E+01  0.0000  0.0000  0.0000  0.0000  0.0000  0.0000  0.0000  0.0000       1   1.00000   1.00000
     389   0   2  -6   0.00   0.00   6.06   6.06   0.439900E+02   0.398100E+01     3.950   1   1   0
   0.100000E+01   0.100000E+01  0.0000  0.0000  0.0000  0.0000  0.0000  0.0000  0.0000  0.0000       1   1.00000   1.00000
     390   0   2  -6   0.00   0.00   6.06   6.06   0.581800E+02   0.538200E+01     3.960   1   1   0
   0.100000E+01   0.100000E+01  0.0000  0.0000  0.0000  0.0000  0.0000  0.0000  0.0000  0.0000       1   1.00000   1.00000
     391   0  -2   7   0.00   0.00   6.26   6.26   0.369700E+02   0.334000E+01     3.970   1   1   0
   0.100000E+01   0.100000E+01  0.0000  0.0000  0.0000  0.0000  0.0000  0.0000  0.0000  0.0000       1   1.00000   1.00000
     392   0  -2  -7   0.00   0.00   6.26   6.26   0.317000E+02   0.310800E+01     3.980   1   1   0
   0.100000E+01   0.100000E+01  0.0000  0.0000  0.0000  0.0000  0.0000  0.0000  0.0000  0.0000       1   1.00000   1.00000
     393   0   2   7   0.00   0.00   6.26   6.26   0.340200E+02   0.331300E+01     3.990   1   1   0
   0.100000E+01   0.100000E+01  0.0000  0.0000  0.0000  0.0000  0.0000  0.0000  0.0000  0.0000       1   1.00000   1.00000
     394   0   2  -7   0.00   0.00   6.26   6.26   0.314400E+02   0.306000E+01     4.000   1   1   0
   0.100000E+01   0.100000E+01  0.0000  0.0000  0.0000  0.0000  0.0000  0.0000  0.0000  0.0000       1   1.00000   1.00000
     395   0   2  -7   0.00   0.00   6.26   6.26   0.348300E+02   0.326500E+01     4.010   1   1   0
   0.100000E+01   0.100000E+01  0.0000  0.0000  0.0000  0.0000  0.0000  0.0000  0.0000  0.0000       1   1.00000   1.00000
     396   0  -2   8   0.00   0.00   6.47   6.47   0.224000E+02   0.213100E+01     4.020   1   1   0
   0.100000E+01   0.100000E+01  0.0000  0.0000  0.0000  0.0000  0.0000  0.0000  0.0000  0.0000       1   1.00000   1.00000
     397   0  -2  -8   0.00   0.00   6.47   6.47   0.204600E+02   0.218400E+01     4.030   1   1   0
   0.100000E+01   0.100000E+01  0.0000  0.0000  0.0000  0.0000  0.0000  0.0000  0.0000  0.0000       1   1.00000   1.00000
     398   0   2   8   0.00   0.00   6.47   6.47   0.223100E+02   0.236800E+01     4.040   1   1   0
   0.100000E+01   0.100000E+01  0.0000  0.0000  0.0000  0.0000  0.0000  0.0000  0.0000  0.0000       1   1.00000   1.00000
     399   0   2  -8   0.00   0.00   6.47   6.47   0.242500E+02   0.246600E+01     4.050   1   1   0
   0.100000E+01   0.100000E+01  0.0000  0.0000  0.0000  0.0000  0.0000  0.0000  0.0000  0.0000       1   1.00000   1.00000
     400   0   2  -8   0.00   0.00   6.47   6.47   0.198100E+02   0.222100E+01     4.060   1   1   0
   0.100000E+01   0.100000E+01  0.0000  0.0000  0.0000  0.0000  0.0000  0.0000  0.0000  0.0000       1   1.00000   1.00000
     401   0  -2   9   0.00   0.00   6.71   6.71   0.624800E+01   0.855100E+00     4.070   1   1   0
   0.100000E+01   0.100000E+01  0.0000  0.0000  0.0000  0.0000  0.0000  0.0000  0.0000  0.0000       1   1.00000   1.00000
     402   0  -2  -9   0.00   0.00   6.71   6.71   0.561500E+01   0.107100E+01     4.080   1   1   0
   0.100000E+01   0.100000E+01  0.0000  0.0000  0.0000  0.0000  0.0000  0.0000  0.0000  0.0000       1   1.00000   1.00000
     403   0   2   9   0.00   0.00   6.71   6.71   0.582800E+01   0.119800E+01     4.090   1   1   0
   0.100000E+01   0.100000E+01  0.0000  0.0000  0.0000  0.0000  0.0000  0.0000  0.0000  0.0000       1   1.00000   1.00000
     404   0   2  -9   0.00   0.00   6.71   6.71   0.711200E+01   0.117400E+01     4.100   1   1   0
   0.100000E+01   0.100000E+01  0.0000  0.0000  0.0000  0.0000  0.0000  0.0000  0.0000  0.0000       1   1.00000   1.00000
     405   0   2  -9   0.00   0.00   6.71   6.71   0.822800E+01   0.150000E+01     4.110   1   1   0
   0.100000E+01   0.100000E+01  0.0000  0.0000  0.0000  0.0000  0.0000  0.0000  0.0000  0.0000       1   1.00000   1.00000
     406   0  -2  10   0.00   0.00   6.96   6.96   0.318600E+01   0.693000E+00     4.120   1   1   0
   0.100000E+01   0.100000E+01  0.0000  0.0000  0.0000  0.0000  0.0000  0.0000  0.0000  0.0000       1   1.00000   1.00000
     407   0  -2 -10   0.00   0.00   6.96   6.96   0.392000E+01   0.977600E+00     4.130   1   1   0
   0.100000E+01   0.100000E+01  0.0000  0.0000  0.0000  0.0000  0.0000  0.0000  0.0000  0.0000       1   1.00000   1.00000
     408   0   2  10   0.00   0.00   6.96   6.96   0.175800E+01   0.920400E+00     4.140   1   1   0
   0.100000E+01   0.100000E+01  0.0000  0.0000  0.0000  0.0000  0.0000  0.0000  0.0000  0.0000       1   1.00000   1.00000
     409   0   2 -10   0.00   0.00   6.96   6.96   0.229100E+01   0.126400E+01     4.150   1   1   0
   0.100000E+01   0.100000E+01  0.0000  0.0000  0.0000  0.0000  0.0000  0.0000  0.0000  0.0000       1   1.00000   1.00000
     410   0   2 -10   0.00   0.00   6.96   6.96   0.243500E+01   0.974200E+00     4.160   1   1   0
   0.100000E+01   0.100000E+01  0.0000  0.0000  0.0000  0.0000  0.0000  0.0000  0.0000  0.0000       1   1.00000   1.00000
     411   0  -2  11   0.00   0.00   7.23   7.23   0.192300E+01   0.692400E+00     4.170   1   1   0
   0.100000E+01   0.100000E+01  0.0000  0.0000  0.0000  0.0000  0.0000  0.0000  0.0000  0.0000       1   1.00000   1.00000
     412   0  -2 -11   0.00   0.00   7.23   7.23   0.212300E+00   0.102700E+01     4.180   1   1   0
   0.100000E+01   0.100000E+01  0.0000  0.0000  0.0000  0.0000  0.0000  0.0000  0.0000  0.0000       1   1.00000   1.00000
     413   0   2  11   0.00   0.00   7.23   7.23  -0.569500E-01   0.872300E+00     4.190   1   1   0
   0.100000E+01   0.100000E+01  0.0000  0.0000  0.0000  0.0000  0.0000  0.0000  0.0000  0.0000       1   1.00000   1.00000
     414   0   2 -11   0.00   0.00   7.23   7.23   0.146300E+01   0.141500E+01     4.200   1   1   0
   0.100000E+01   0.100000E+01  0.0000  0.0000  0.0000  0.0000  0.0000  0.0000  0.0000  0.0000       1   1.00000   1.00000
     415   0   2 -11   0.00   0.00   7.23   7.23   0.177700E+01   0.978900E+00     4.210   1   1   0
   0.100000E+01   0.100000E+01  0.0000  0.0000  0.0000  0.0000  0.0000  0.0000  0.0000  0.0000       1   1.00000   1.00000
     416   0  -2  12   0.00   0.00   7.52   7.52   0.115400E+01   0.714500E+00     4.220   1   1   0
   0.100000E+01   0.100000E+01  0.0000  0.0000  0.0000  0.0000  0.0000  0.0000  0.0000  0.0000       1   1.00000   1.00000
     417   0  -2 -12   0.00   0.00   7.52   7.52   0.168400E+01   0.910900E+00     4.230   1   1   0
   0.100000E+01   0.100000E+01  0.0000  0.0000  0.0000  0.0000  0.0000  0.0000  0.0000  0.0000       1   1.00000   1.00000
     418   0   2  12   0.00   0.00   7.52   7.52   0.516800E-01   0.832500E+00     4.240   1   1   0
   0.100000E+01   0.100000E+01  0.0000  0.0000  0.0000  0.0000  0.0000  0.0000  0.0000  0.0000       1   1.00000   1.00000
     419   0   2 -12   0.00   0.00   7.52   7.52   0.164600E+01   0.876600E+00     4.250   1   1   0
   0.100000E+01   0.100000E+01  0.0000  0.0000  0.0000  0.0000  0.0000  0.0000  0.0000  0.0000       1   1.00000   1.00000
     420   0   2 -12   0.00   0.00   7.52   7.52   0.322300E+01   0.166000E+01     4.260   1   1   0
   0.100000E+01   0.100000E+01  0.0000  0.0000  0.0000  0.0000  0.0000  0.0000  0.0000  0.0000       1   1.00000   1.00000
     421   0  -2  13   0.00   0.00   7.82   7.82   0.169800E+02   0.183600E+01     4.270   1   1   0
   0.100000E+01   0.100000E+01  0.0000  0.0000  0.0000  0.0000  0.0000  0.0000  0.0000  0.0000       1   1.00000   1.00000
     422   0  -2 -13   0.00   0.00   7.82   7.82   0.182400E+02   0.220400E+01     4.280   1   1   0
   0.100000E+01   0.100000E+01  0.0000  0.0000  0.0000  0.0000  0.0000  0.0000  0.0000  0.0000       1   1.00000   1.00000
     423   0   2  13   0.00   0.00   7.82   7.82   0.146600E+02   0.188300E+01     4.290   1   1   0
   0.100000E+01   0.100000E+01  0.0000  0.0000  0.0000  0.0000  0.0000  0.0000  0.0000  0.0000       1   1.00000   1.00000
     424   0   2 -13   0.00   0.00   7.82   7.82   0.170100E+02   0.209800E+01     4.300   1   1   0
   0.100000E+01   0.100000E+01  0.0000  0.0000  0.0000  0.0000  0.0000  0.0000  0.0000  0.0000       1   1.00000   1.00000
     425   0   2 -13   0.00   0.00   7.82   7.82   0.138300E+02   0.244700E+01     4.310   1   1   0
   0.100000E+01   0.100000E+01  0.0000  0.0000  0.0000  0.0000  0.0000  0.0000  0.0000  0.0000       1   1.00000   1.00000
     426   0  -2  14   0.00   0.00   8.13   8.13   0.118900E+02   0.142200E+01     4.320   1   1   0
   0.100000E+01   0.100000E+01  0.0000  0.0000  0.0000  0.0000  0.0000  0.0000  0.0000  0.0000       1   1.00000   1.00000
     427   0  -2 -14   0.00   0.00   8.13   8.13   0.116800E+02   0.172100E+01     4.330   1   1   0
   0.100000E+01   0.100000E+01  0.0000  0.0000  0.0000  0.0000  0.0000  0.0000  0.0000  0.0000       1   1.00000   1.00000
     428   0   2  14   0.00   0.00   8.13   8.13   0.763300E+01   0.142400E+01     4.340   1   1   0
   0.100000E+01   0.100000E+01  0.0000  0.0000  0.0000  0.0000  0.0000  0.0000  0.0000  0.0000       1   1.00000   1.00000
     429   0   2 -14   0.00   0.00   8.13   8.13   0.973900E+01   0.152900E+01     4.350   1   1   0
   0.100000E+01   0.100000E+01  0.0000  0.0000  0.0000  0.0000  0.0000  0.0000  0.0000  0.0000       1   1.00000   1.00000
     430   0   2 -14   0.00   0.00   8.13   8.13   0.115200E+02   0.249900E+01     4.360   1   1   0
   0.100000E+01   0.100000E+01  0.0000  0.0000  0.0000  0.0000  0.0000  0.0000  0.0000  0.0000       1   1.00000   1.00000
     431   0  -2  15   0.00   0.00   8.45   8.45   0.401100E+02   0.379900E+01     4.370   1   1   0
   0.100000E+01   0.100000E+01  0.0000  0.0000  0.0000  0.0000  0.0000  0.0000  0.0000  0.0000       1   1.00000   1.00000
     432   0  -2 -15   0.00   0.00   8.45   8.45   0.386700E+02   0.395400E+01     4.380   1   1   0
   0.100000E+01   0.100000E+01  0.0000  0.0000  0.0000  0.0000  0.0000  0.0000  0.0000  0.0000       1   1.00000   1.00000
     433   0   2  15   0.00   0.00   8.45   8.45   0.388600E+02   0.396700E+01     4.390   1   1   0
   0.100000E+01   0.100000E+01  0.0000  0.0000  0.0000  0.0000  0.0000  0.0000  0.0000  0.0000       1   1.00000   1.00000
     434   0   2 -15   0.00   0.00   8.45   8.45   0.342200E+02   0.410600E+01     4.400   1   1   0
   0.100000E+01   0.100000E+01  0.0000  0.0000  0.0000  0.0000  0.0000  0.0000  0.0000  0.0000       1   1.00000   1.00000
     435   0   2 -15   0.00   0.00   8.45   8.45   0.373700E+02   0.382600E+01     4.410   1   1   0
   0.100000E+01   0.100000E+01  0.0000  0.0000  0.0000  0.0000  0.0000  0.0000  0.0000  0.0000       1   1.00000   1.00000
     436   0  -2  16   0.00   0.00   8.78   8.78   0.197900E+02   0.218200E+01     4.420   1   1   0
   0.100000E+01   0.100000E+01  0.0000  0.0000  0.0000  0.0000  0.0000  0.0000  0.0000  0.0000       1   1.00000   1.00000
     437   0  -2 -16   0.00   0.00   8.78   8.78   0.209600E+02   0.252200E+01     4.430   1   1   0
   0.100000E+01   0.100000E+01  0.0000  0.0000  0.0000  0.0000  0.0000  0.0000  0.0000  0.0000       1   1.00000   1.00000
     438   0   2  16   0.00   0.00   8.78   8.78   0.196900E+02   0.244700E+01     4.440   1   1   0
   0.100000E+01   0.100000E+01  0.0000  0.0000  0.0000  0.0000  0.0000  0.0000  0.0000  0.0000       1   1.00000   1.00000
     439   0   2 -16   0.00   0.00   8.78   8.78   0.167100E+02   0.215600E+01     4.450   1   1   0
   0.100000E+01   0.100000E+01  0.0000  0.0000  0.0000  0.0000  0.0000  0.0000  0.0000  0.0000       1   1.00000   1.00000
     440   0   2 -16   0.00   0.00   8.78   8.78   0.198000E+02   0.292500E+01     4.460   1   1   0
   0.100000E+01   0.100000E+01  0.0000  0.0000  0.0000  0.0000  0.0000  0.0000  0.0000  0.0000       1   1.00000   1.00000
     441   0  -2  17   0.00   0.00   9.12   9.12   0.669500E+02   0.618000E+01     4.470   1   1   0
   0.100000E+01   0.100000E+01  0.0000  0.0000  0.0000  0.0000  0.0000  0.0000  0.0000  0.0000       1   1.00000   1.00000
     442   0  -2 -17   0.00   0.00   9.12   9.12   0.574900E+02   0.561200E+01     4.480   1   1   0
   0.100000E+01   0.100000E+01  0.0000  0.0000  0.0000  0.0000  0.0000  0.0000  0.0000  0.0000       1   1.00000   1.00000
     443   0   2  17   0.00   0.00   9.12   9.12   0.654400E+02   0.626200E+01     4.490   1   1   0
   0.100000E+01   0.100000E+01  0.0000  0.0000  0.0000  0.0000  0.0000  0.0000  0.0000  0.0000       1   1.00000   1.00000
     444   0   2 -17   0.00   0.00   9.12   9.12   0.523500E+02   0.516100E+01     4.500   1   1   0
   0.100000E+01   0.100000E+01  0.0000  0.0000  0.0000  0.0000  0.0000  0.0000  0.0000  0.0000       1   1.00000   1.00000
     445   0   2 -17   0.00   0.00   9.12   9.12   0.569300E+02   0.608400E+01     4.510   1   1   0
   0.100000E+01   0.100000E+01  0.0000  0.0000  0.0000  0.0000  0.0000  0.0000  0.0000  0.0000       1   1.00000   1.00000
     446   0  -2  18   0.00   0.00   9.46   9.46   0.141500E+02   0.178600E+01     4.520   1   1   0
   0.100000E+01   0.100000E+01  0.0000  0.0000  0.0000  0.0000  0.0000  0.0000  0.0000  0.0000       1   1.00000   1.00000
     447   0  -2 -18   0.00   0.00   9.46   9.46   0.141500E+02   0.205600E+01     4.530   1   1   0
   0.100000E+01   0.100000E+01  0.0000  0.0000  0.0000  0.0000  0.0000  0.0000  0.0000  0.0000       1   1.00000   1.00000
     448   0   2  18   0.00   0.00   9.46   9.46   0.157000E+02   0.223500E+01     4.540   1   1   0
   0.100000E+01   0.100000E+01  0.0000  0.0000  0.0000  0.0000  0.0000  0.0000  0.0000  0.0000       1   1.00000   1.00000
     449   0   2 -18   0.00   0.00   9.46   9.46   0.130700E+02   0.291400E+01     4.550   1   1   0
   0.100000E+01   0.100000E+01  0.0000  0.0000  0.0000  0.0000  0.0000  0.0000  0.0000  0.0000       1   1.00000   1.00000
     450   0   2 -18   0.00   0.00   9.46   9.46   0.134500E+02   0.196200E+01     4.560   1   1   0
   0.100000E+01   0.100000E+01  0.0000  0.0000  0.0000  0.0000  0.0000  0.0000  0.0000  0.0000       1   1.00000   1.00000
     451   0  -2  19   0.00   0.00   9.82   9.82   0.740900E+02   0.680500E+01     4.570   1   1   0
   0.100000E+01   0.100000E+01  0.0000  0.0000  0.0000  0.0000  0.0000  0.0000  0.0000  0.0000       1   1.00000   1.00000
     452   0  -2 -19   0.00   0.00   9.82   9.82   0.730200E+02   0.699300E+01     4.580   1   1   0
   0.100000E+01   0.100000E+01  0.0000  0.0000  0.0000  0.0000  0.0000  0.0000  0.0000  0.0000       1   1.00000   1.00000
     453   0   2  19   0.00   0.00   9.82   9.82   0.846000E+02   0.797100E+01     4.590   1   1   0
   0.100000E+01   0.100000E+01  0.0000  0.0000  0.0000  0.0000  0.0000  0.0000  0.0000  0.0000       1   1.00000   1.00000
     454   0   2 -19   0.00   0.00   9.82   9.82   0.619300E+02   0.666500E+01     4.600   1   1   0
   0.100000E+01   0.100000E+01  0.0000  0.0000  0.0000  0.0000  0.0000  0.0000  0.0000  0.0000       1   1.00000   1.00000
     455   0   2 -19   0.00   0.00   9.82   9.82   0.699200E+02   0.671700E+01     4.610   1   1   0
   0.100000E+01   0.100000E+01  0.0000  0.0000  0.0000  0.0000  0.0000  0.0000  0.0000  0.0000       1   1.00000   1.00000
     456   0  -2  20   0.00   0.00  10.18  10.18   0.260200E+01   0.929600E+00     4.620   1   1   0
   0.100000E+01   0.100000E+01  0.0000  0.0000  0.0000  0.0000  0.0000  0.0000  0.0000  0.0000       1   1.00000   1.00000
     457   0  -2 -20   0.00   0.00  10.18  10.18   0.819200E+00   0.114500E+01     4.630   1   1   0
   0.100000E+01   0.100000E+01  0.0000  0.0000  0.0000  0.0000  0.0000  0.0000  0.0000  0.0000       1   1.00000   1.00000
     458   0   2  20   0.00   0.00  10.18  10.18   0.120600E+01   0.125900E+01     4.640   1   1   0
   0.100000E+01   0.100000E+01  0.0000  0.0000  0.0000  0.0000  0.0000  0.0000  0.0000  0.0000       1   1.00000   1.00000
     459   0   2 -20   0.00   0.00  10.18  10.18   0.143300E+01   0.219700E+01     4.650   1   1   0
   0.100000E+01   0.100000E+01  0.0000  0.0000  0.0000  0.0000  0.0000  0.0000  0.0000  0.0000       1   1.00000   1.00000
     460   0   2 -20   0.00   0.00  10.18  10.18   0.107400E+01   0.128100E+01     4.660   1   1   0
   0.100000E+01   0.100000E+01  0.0000  0.0000  0.0000  0.0000  0.0000  0.0000  0.0000  0.0000       1   1.00000   1.00000
     461   0  -2  21   0.00   0.00  10.54  10.54   0.578800E+02   0.547700E+01     4.670   1   1   0
   0.100000E+01   0.100000E+01  0.0000  0.0000  0.0000  0.0000  0.0000  0.0000  0.0000  0.0000       1   1.00000   1.00000
     462   0  -2 -21   0.00   0.00  10.54  10.54   0.582300E+02   0.581700E+01     4.680   1   1   0
   0.100000E+01   0.100000E+01  0.0000  0.0000  0.0000  0.0000  0.0000  0.0000  0.0000  0.0000       1   1.00000   1.00000
     463   0   2  21   0.00   0.00  10.54  10.54   0.773900E+02   0.744400E+01     4.690   1   1   0
   0.100000E+01   0.100000E+01  0.0000  0.0000  0.0000  0.0000  0.0000  0.0000  0.0000  0.0000       1   1.00000   1.00000
     464   0   2 -21   0.00   0.00  10.54  10.54   0.731600E+02   0.717300E+01     4.700   1   1   0
   0.100000E+01   0.100000E+01  0.0000  0.0000  0.0000  0.0000  0.0000  0.0000  0.0000  0.0000       1   1.00000   1.00000
     465   0   2 -21   0.00   0.00  10.54  10.54   0.631900E+02   0.708500E+01     4.710   1   1   0
   0.100000E+01   0.100000E+01  0.0000  0.0000  0.0000  0.0000  0.0000  0.0000  0.0000  0.0000       1   1.00000   1.00000
     466   0  -2  22   0.00   0.00  10.92  10.92   0.534600E+02   0.512300E+01     4.720   1   1   0
   0.100000E+01   0.100000E+01  0.0000  0.0000  0.0000  0.0000  0.0000  0.0000  0.0000  0.0000       1   1.00000   1.00000
     467   0  -2 -22   0.00   0.00  10.92  10.92   0.497500E+02   0.517700E+01     4.730   1   1   0
   0.100000E+01   0.100000E+01  0.0000  0.0000  0.0000  0.0000  0.0000  0.0000  0.0000  0.0000       1   1.00000   1.00000
     468   0   2  22   0.00   0.00  10.92  10.92   0.602700E+02   0.608400E+01     4.740   1   1   0
   0.100000E+01   0.100000E+01  0.0000  0.0000  0.0000  0.0000  0.0000  0.0000  0.0000  0.0000       1   1.00000   1.00000
     469   0   2 -22   0.00   0.00  10.92  10.92   0.558700E+02   0.656600E+01     4.750   1   1   0
   0.100000E+01   0.100000E+01  0.0000  0.0000  0.0000  0.0000  0.0000  0.0000  0.0000  0.0000       1   1.00000   1.00000
     470   0   2 -22   0.00   0.00  10.92  10.92   0.479200E+02   0.508700E+01     4.760   1   1   0
   0.100000E+01   0.100000E+01  0.0000  0.0000  0.0000  0.0000  0.0000  0.0000  0.0000  0.0000       1   1.00000   1.00000
     471   0  -2  23   0.00   0.00  11.29  11.29   0.917800E+00   0.870000E+00     4.770   1   1   0
   0.100000E+01   0.100000E+01  0.0000  0.0000  0.0000  0.0000  0.0000  0.0000  0.0000  0.0000       1   1.00000   1.00000
     472   0  -2 -23   0.00   0.00  11.29  11.29   0.236000E+01   0.131500E+01     4.780   1   1   0
   0.100000E+01   0.100000E+01  0.0000  0.0000  0.0000  0.0000  0.0000  0.0000  0.0000  0.0000       1   1.00000   1.00000
     473   0   2  23   0.00   0.00  11.29  11.29   0.355700E+01   0.153100E+01     4.790   1   1   0
   0.100000E+01   0.100000E+01  0.0000  0.0000  0.0000  0.0000  0.0000  0.0000  0.0000  0.0000       1   1.00000   1.00000
     474   0   2 -23   0.00   0.00  11.29  11.29   0.145400E+01   0.167200E+01     4.800   1   1   0
   0.100000E+01   0.100000E+01  0.0000  0.0000  0.0000  0.0000  0.0000  0.0000  0.0000  0.0000       1   1.00000   1.00000
     475   0   2 -23   0.00   0.00  11.29  11.29   0.148800E+01   0.258500E+01     4.810   1   1   0
   0.100000E+01   0.100000E+01  0.0000  0.0000  0.0000  0.0000  0.0000  0.0000  0.0000  0.0000       1   1.00000   1.00000
     476   0  -2  24   0.00   0.00  11.67  11.67   0.744200E+01   0.140600E+01     4.820   1   1   0
   0.100000E+01   0.100000E+01  0.0000  0.0000  0.0000  0.0000  0.0000  0.0000  0.0000  0.0000       1   1.00000   1.00000
     477   0  -2 -24   0.00   0.00  11.67  11.67   0.458200E+01   0.156000E+01     4.830   1   1   0
   0.100000E+01   0.100000E+01  0.0000  0.0000  0.0000  0.0000  0.0000  0.0000  0.0000  0.0000       1   1.00000   1.00000
     478   0   2  24   0.00   0.00  11.67  11.67   0.575700E+01   0.169400E+01     4.840   1   1   0
   0.100000E+01   0.100000E+01  0.0000  0.0000  0.0000  0.0000  0.0000  0.0000  0.0000  0.0000       1   1.00000   1.00000
     479   0   2 -24   0.00   0.00  11.67  11.67   0.949400E+01   0.224600E+01     4.850   1   1   0
   0.100000E+01   0.100000E+01  0.0000  0.0000  0.0000  0.0000  0.0000  0.0000  0.0000  0.0000       1   1.00000   1.00000
     480   0   2 -24   0.00   0.00  11.67  11.67   0.262400E+01   0.261200E+01     4.860   1   1   0
   0.100000E+01   0.100000E+01  0.0000  0.0000  0.0000  0.0000  0.0000  0.0000  0.0000  0.0000       1   1.00000   1.00000
     481   0  -2  25   0.00   0.00  12.06  12.06   0.150400E+01   0.992800E+00     4.870   1   1   0
   0.100000E+01   0.100000E+01  0.0000  0.0000  0.0000  0.0000  0.0000  0.0000  0.0000  0.0000       1   1.00000   1.00000
     482   0  -2 -25   0.00   0.00  12.06  12.06  -0.179100E+00   0.111900E+01     4.880   1   1   0
   0.100000E+01   0.100000E+01  0.0000  0.0000  0.0000  0.0000  0.0000  0.0000  0.0000  0.0000       1   1.00000   1.00000
     483   0   2  25   0.00   0.00  12.06  12.06   0.379200E+00   0.127400E+01     4.890   1   1   0
   0.100000E+01   0.100000E+01  0.0000  0.0000  0.0000  0.0000  0.0000  0.0000  0.0000  0.0000       1   1.00000   1.00000
     484   0   2 -25   0.00   0.00  12.06  12.06   0.799700E+00   0.265900E+01     4.900   1   1   0
   0.100000E+01   0.100000E+01  0.0000  0.0000  0.0000  0.0000  0.0000  0.0000  0.0000  0.0000       1   1.00000   1.00000
     485   0   2 -25   0.00   0.00  12.06  12.06   0.779700E+00   0.174500E+01     4.910   1   1   0
   0.100000E+01   0.100000E+01  0.0000  0.0000  0.0000  0.0000  0.0000  0.0000  0.0000  0.0000       1   1.00000   1.00000
     486   0  -2  26   0.00   0.00  12.45  12.45   0.182400E+01   0.999600E+00     4.920   1   1   0
   0.100000E+01   0.100000E+01  0.0000  0.0000  0.0000  0.0000  0.0000  0.0000  0.0000  0.0000       1   1.00000   1.00000
     487   0  -2 -26   0.00   0.00  12.45  12.45   0.111200E+01   0.151400E+01     4.930   1   1   0
   0.100000E+01   0.100000E+01  0.0000  0.0000  0.0000  0.0000  0.0000  0.0000  0.0000  0.0000       1   1.00000   1.00000
     488   0   2  26   0.00   0.00  12.45  12.45   0.212200E+01   0.130700E+01     4.940   1   1   0
   0.100000E+01   0.100000E+01  0.0000  0.0000  0.0000  0.0000  0.0000  0.0000  0.0000  0.0000       1   1.00000   1.00000
     489   0   2 -26   0.00   0.00  12.45  12.45   0.200600E+01   0.264000E+01     4.950   1   1   0
   0.100000E+01   0.100000E+01  0.0000  0.0000  0.0000  0.0000  0.0000  0.0000  0.0000  0.0000       1   1.00000   1.00000
     490   0   2 -26   0.00   0.00  12.45  12.45   0.132000E+01   0.165900E+01     4.960   1   1   0
   0.100000E+01   0.100000E+01  0.0000  0.0000  0.0000  0.0000  0.0000  0.0000  0.0000  0.0000       1   1.00000   1.00000
     491   0  -2  27   0.00   0.00  12.84  12.84   0.270900E+01   0.979400E+00     4.970   1   1   0
   0.100000E+01   0.100000E+01  0.0000  0.0000  0.0000  0.0000  0.0000  0.0000  0.0000  0.0000       1   1.00000   1.00000
     492   0  -2 -27   0.00   0.00  12.84  12.84   0.358700E+01   0.167900E+01     4.980   1   1   0
   0.100000E+01   0.100000E+01  0.0000  0.0000  0.0000  0.0000  0.0000  0.0000  0.0000  0.0000       1   1.00000   1.00000
     493   0   2  27   0.00   0.00  12.84  12.84   0.377200E+00   0.114600E+01     4.990   1   1   0
   0.100000E+01   0.100000E+01  0.0000  0.0000  0.0000  0.0000  0.0000  0.0000  0.0000  0.0000       1   1.00000   1.00000
     494   0   2 -27   0.00   0.00  12.84  12.84   0.130800E+01   0.164500E+01     5.000   1   1   0
   0.100000E+01   0.100000E+01  0.0000  0.0000  0.0000  0.0000  0.0000  0.0000  0.0000  0.0000       1   1.00000   1.00000
     495   0   2 -27   0.00   0.00  12.84  12.84   0.566200E+00   0.277700E+01     5.010   1   1   0
   0.100000E+01   0.100000E+01  0.0000  0.0000  0.0000  0.0000  0.0000  0.0000  0.0000  0.0000       1   1.00000   1.00000
     496   0  -2  28   0.00   0.00  13.23  13.23   0.304700E+01   0.110900E+01     5.020   1   1   0
   0.100000E+01   0.100000E+01  0.0000  0.0000  0.0000  0.0000  0.0000  0.0000  0.0000  0.0000       1   1.00000   1.00000
     497   0  -2 -28   0.00   0.00  13.23  13.23   0.548700E+01   0.175800E+01     5.030   1   1   0
   0.100000E+01   0.100000E+01  0.0000  0.0000  0.0000  0.0000  0.0000  0.0000  0.0000  0.0000       1   1.00000   1.00000
     498   0   2  28   0.00   0.00  13.23  13.23   0.388400E+01   0.135600E+01     5.040   1   1   0
   0.100000E+01   0.100000E+01  0.0000  0.0000  0.0000  0.0000  0.0000  0.0000  0.0000  0.0000       1   1.00000   1.00000
     499   0   2 -28   0.00   0.00  13.23  13.23   0.407100E+01   0.181100E+01     5.050   1   1   0
   0.100000E+01   0.100000E+01  0.0000  0.0000  0.0000  0.0000  0.0000  0.0000  0.0000  0.0000       1   1.00000   1.00000
     500   0   2 -28   0.00   0.00  13.23  13.23   0.259900E+01   0.292900E+01     5.060   1   1   0
   0.100000E+01   0.100000E+01  0.0000  0.0000  0.0000  0.0000  0.0000  0.0000  0.0000  0.0000       1   1.00000   1.00000
     501   0  -2  29   0.00   0.00  13.63  13.63   0.181700E+01   0.100200E+01     5.070   1   1   0
   0.100000E+01   0.100000E+01  0.0000  0.0000  0.0000  0.0000  0.0000  0.0000  0.0000  0.0000       1   1.00000   1.00000
     502   0  -2 -29   0.00   0.00  13.63  13.63   0.362300E+01   0.163600E+01     5.080   1   1   0
   0.100000E+01   0.100000E+01  0.0000  0.0000  0.0000  0.0000  0.0000  0.0000  0.0000  0.0000       1   1.00000   1.00000
     503   0   2  29   0.00   0.00  13.63  13.63   0.189000E+01   0.121400E+01     5.090   1   1   0
   0.100000E+01   0.100000E+01  0.0000  0.0000  0.0000  0.0000  0.0000  0.0000  0.0000  0.0000       1   1.00000   1.00000
     504   0   2 -29   0.00   0.00  13.63  13.63   0.209800E+01   0.342200E+01     5.100   1   1   0
   0.100000E+01   0.100000E+01  0.0000  0.0000  0.0000  0.0000  0.0000  0.0000  0.0000  0.0000       1   1.00000   1.00000
     505   0   2 -29   0.00   0.00  13.63  13.63   0.134000E+01   0.169800E+01     5.110   1   1   0
   0.100000E+01   0.100000E+01  0.0000  0.0000  0.0000  0.0000  0.0000  0.0000  0.0000  0.0000       1   1.00000   1.00000
     506   0  -2  30   0.00   0.00  14.03  14.03   0.349100E+01   0.118400E+01     5.120   1   1   0
   0.100000E+01   0.100000E+01  0.0000  0.0000  0.0000  0.0000  0.0000  0.0000  0.0000  0.0000       1   1.00000   1.00000
     507   0  -2 -30   0.00   0.00  14.03  14.03   0.288900E+01   0.158800E+01     5.130   1   1   0
   0.100000E+01   0.100000E+01  0.0000  0.0000  0.0000  0.0000  0.0000  0.0000  0.0000  0.0000       1   1.00000   1.00000
     508   0   2  30   0.00   0.00  14.03  14.03   0.670800E+00   0.113000E+01     5.140   1   1   0
   0.100000E+01   0.100000E+01  0.0000  0.0000  0.0000  0.0000  0.0000  0.0000  0.0000  0.0000       1   1.00000   1.00000
     509   0   2 -30   0.00   0.00  14.03  14.03   0.228800E+01   0.179300E+01     5.150   1   1   0
   0.100000E+01   0.100000E+01  0.0000  0.0000  0.0000  0.0000  0.0000  0.0000  0.0000  0.0000       1   1.00000   1.00000
     510   0   2 -30   0.00   0.00  14.03  14.03   0.792100E-01   0.368700E+01     5.160   1   1   0
   0.100000E+01   0.100000E+01  0.0000  0.0000  0.0000  0.0000  0.0000  0.0000  0.0000  0.0000       1   1.00000   1.00000
     511   0  -2  31   0.00   0.00  14.44  14.44   0.441900E+01   0.127800E+01     5.170   1   1   0
   0.100000E+01   0.100000E+01  0.0000  0.0000  0.0000  0.0000  0.0000  0.0000  0.0000  0.0000       1   1.00000   1.00000
     512   0  -2 -31   0.00   0.00  14.44  14.44   0.197300E+01   0.155300E+01     5.180   1   1   0
   0.100000E+01   0.100000E+01  0.0000  0.0000  0.0000  0.0000  0.0000  0.0000  0.0000  0.0000       1   1.00000   1.00000
     513   0   2  31   0.00   0.00  14.44  14.44   0.387700E+01   0.131400E+01     5.190   1   1   0
   0.100000E+01   0.100000E+01  0.0000  0.0000  0.0000  0.0000  0.0000  0.0000  0.0000  0.0000       1   1.00000   1.00000
     514   0   2 -31   0.00   0.00  14.44  14.44   0.390300E+01   0.192600E+01     5.200   1   1   0
   0.100000E+01   0.100000E+01  0.0000  0.0000  0.0000  0.0000  0.0000  0.0000  0.0000  0.0000       1   1.00000   1.00000
     515   0   2 -31   0.00   0.00  14.44  14.44  -0.173600E+00   0.463900E+01     5.210   1   1   0
   0.100000E+01   0.100000E+01  0.0000  0.0000  0.0000  0.0000  0.0000  0.0000  0.0000  0.0000       1   1.00000   1.00000
     516   0  -2  32   0.00   0.00  14.84  14.84   0.179900E+01   0.106800E+01     5.220   1   1   0
   0.100000E+01   0.100000E+01  0.0000  0.0000  0.0000  0.0000  0.0000  0.0000  0.0000  0.0000       1   1.00000   1.00000
     517   0  -2 -32   0.00   0.00  14.84  14.84   0.173900E+01   0.144200E+01     5.230   1   1   0
   0.100000E+01   0.100000E+01  0.0000  0.0000  0.0000  0.0000  0.0000  0.0000  0.0000  0.0000       1   1.00000   1.00000
     518   0   2  32   0.00   0.00  14.84  14.84   0.147500E+01   0.118400E+01     5.240   1   1   0
   0.100000E+01   0.100000E+01  0.0000  0.0000  0.0000  0.0000  0.0000  0.0000  0.0000  0.0000       1   1.00000   1.00000
     519   0   2 -32   0.00   0.00  14.84  14.84  -0.676600E+01   0.464000E+01     5.250   1   1   0
   0.100000E+01   0.100000E+01  0.0000  0.0000  0.0000  0.0000  0.0000  0.0000  0.0000  0.0000       1   1.00000   1.00000
     520   0   2 -32   0.00   0.00  14.84  14.84   0.115400E+01   0.175800E+01     5.260   1   1   0
   0.100000E+01   0.100000E+01  0.0000  0.0000  0.0000  0.0000  0.0000  0.0000  0.0000  0.0000       1   1.00000   1.00000
     521   0  -2  33   0.00   0.00  15.25  15.25  -0.107600E+01   0.974500E+00     5.270   1   1   0
   0.100000E+01   0.100000E+01  0.0000  0.0000  0.0000  0.0000  0.0000  0.0000  0.0000  0.0000       1   1.00000   1.00000
     522   0  -2 -33   0.00   0.00  15.25  15.25   0.200300E+01   0.158200E+01     5.280   1   1   0
   0.100000E+01   0.100000E+01  0.0000  0.0000  0.0000  0.0000  0.0000  0.0000  0.0000  0.0000       1   1.00000   1.00000
     523   0   2  33   0.00   0.00  15.25  15.25   0.226000E+01   0.123500E+01     5.290   1   1   0
   0.100000E+01   0.100000E+01  0.0000  0.0000  0.0000  0.0000  0.0000  0.0000  0.0000  0.0000       1   1.00000   1.00000
     524   0   2 -33   0.00   0.00  15.25  15.25   0.479600E+01   0.526900E+01     5.300   1   1   0
   0.100000E+01   0.100000E+01  0.0000  0.0000  0.0000  0.0000  0.0000  0.0000  0.0000  0.0000       1   1.00000   1.00000
     525   0   2 -33   0.00   0.00  15.25  15.25  -0.196800E+01   0.177900E+01     5.310   1   1   0
   0.100000E+01   0.100000E+01  0.0000  0.0000  0.0000  0.0000  0.0000  0.0000  0.0000  0.0000       1   1.00000   1.00000
     526   0  -2  34   0.00   0.00  15.67  15.67   0.131300E+01   0.100000E+01     5.320   1   1   0
   0.100000E+01   0.100000E+01  0.0000  0.0000  0.0000  0.0000  0.0000  0.0000  0.0000  0.0000       1   1.00000   1.00000
     527   0  -2 -34   0.00   0.00  15.67  15.67   0.839300E+00   0.156200E+01     5.330   1   1   0
   0.100000E+01   0.100000E+01  0.0000  0.0000  0.0000  0.0000  0.0000  0.0000  0.0000  0.0000       1   1.00000   1.00000
     528   0   2  34   0.00   0.00  15.67  15.67   0.148600E+00   0.115700E+01     5.340   1   1   0
   0.100000E+01   0.100000E+01  0.0000  0.0000  0.0000  0.0000  0.0000  0.0000  0.0000  0.0000       1   1.00000   1.00000
     529   0   2 -34   0.00   0.00  15.67  15.67  -0.141600E+01   0.166900E+01     5.350   1   1   0
   0.100000E+01   0.100000E+01  0.0000  0.0000  0.0000  0.0000  0.0000  0.0000  0.0000  0.0000       1   1.00000   1.00000
     530   0   2 -34   0.00   0.00  15.67  15.67   0.111700E+01   0.439200E+01     5.360   1   1   0
   0.100000E+01   0.100000E+01  0.0000  0.0000  0.0000  0.0000  0.0000  0.0000  0.0000  0.0000       1   1.00000   1.00000
     531   0  -2  35   0.00   0.00  16.08  16.08   0.328700E+00   0.927300E+00     5.370   1   1   0
   0.100000E+01   0.100000E+01  0.0000  0.0000  0.0000  0.0000  0.0000  0.0000  0.0000  0.0000       1   1.00000   1.00000
     532   0  -2 -35   0.00   0.00  16.08  16.08   0.644300E+00   0.174300E+01     5.380   1   1   0
   0.100000E+01   0.100000E+01  0.0000  0.0000  0.0000  0.0000  0.0000  0.0000  0.0000  0.0000       1   1.00000   1.00000
     533   0   2  35   0.00   0.00  16.08  16.08  -0.474100E+00   0.109200E+01     5.390   1   1   0
   0.100000E+01   0.100000E+01  0.0000  0.0000  0.0000  0.0000  0.0000  0.0000  0.0000  0.0000       1   1.00000   1.00000
     534   0   2 -35   0.00   0.00  16.08  16.08   0.284300E+01   0.462000E+01     5.400   1   1   0
   0.100000E+01   0.100000E+01  0.0000  0.0000  0.0000  0.0000  0.0000  0.0000  0.0000  0.0000       1   1.00000   1.00000
     535   0   2 -35   0.00   0.00  16.08  16.08  -0.143500E+01   0.155700E+01     5.410   1   1   0
   0.100000E+01   0.100000E+01  0.0000  0.0000  0.0000  0.0000  0.0000  0.0000  0.0000  0.0000       1   1.00000   1.00000
     536   0  -2  36   0.00   0.00  16.50  16.50   0.125500E+01   0.110500E+01     5.420   1   1   0
   0.100000E+01   0.100000E+01  0.0000  0.0000  0.0000  0.0000  0.0000  0.0000  0.0000  0.0000       1   1.00000   1.00000
     537   0  -2 -36   0.00   0.00  16.50  16.50   0.195100E+01   0.184100E+01     5.430   1   1   0
   0.100000E+01   0.100000E+01  0.0000  0.0000  0.0000  0.0000  0.0000  0.0000  0.0000  0.0000       1   1.00000   1.00000
     538   0   2  36   0.00   0.00  16.50  16.50   0.293300E+01   0.129600E+01     5.440   1   1   0
   0.100000E+01   0.100000E+01  0.0000  0.0000  0.0000  0.0000  0.0000  0.0000  0.0000  0.0000       1   1.00000   1.00000
     539   0   2 -36   0.00   0.00  16.50  16.50   0.196300E+01   0.198400E+01     5.450   1   1   0
   0.100000E+01   0.100000E+01  0.0000  0.0000  0.0000  0.0000  0.0000  0.0000  0.0000  0.0000       1   1.00000   1.00000
     540   0   2 -36   0.00   0.00  16.50  16.50   0.401800E+01   0.452400E+01     5.460   1   1   0
   0.100000E+01   0.100000E+01  0.0000  0.0000  0.0000  0.0000  0.0000  0.0000  0.0000  0.0000       1   1.00000   1.00000
     541   0  -2  37   0.00   0.00  16.92  16.92   0.104600E+01   0.111100E+01     5.470   1   1   0
   0.100000E+01   0.100000E+01  0.0000  0.0000  0.0000  0.0000  0.0000  0.0000  0.0000  0.0000       1   1.00000   1.00000
     542   0  -2 -37   0.00   0.00  16.92  16.92  -0.265400E-01   0.157900E+01     5.480   1   1   0
   0.100000E+01   0.100000E+01  0.0000  0.0000  0.0000  0.0000  0.0000  0.0000  0.0000  0.0000       1   1.00000   1.00000
     543   0   2  37   0.00   0.00  16.92  16.92   0.321500E+01   0.130700E+01     5.490   1   1   0
   0.100000E+01   0.100000E+01  0.0000  0.0000  0.0000  0.0000  0.0000  0.0000  0.0000  0.0000       1   1.00000   1.00000
     544   0   2 -37   0.00   0.00  16.92  16.92  -0.213800E+01   0.439600E+01     5.500   1   1   0
   0.100000E+01   0.100000E+01  0.0000  0.0000  0.0000  0.0000  0.0000  0.0000  0.0000  0.0000       1   1.00000   1.00000
     545   0   2 -37   0.00   0.00  16.92  16.92  -0.137700E+01   0.203900E+01     5.510   1   1   0
   0.100000E+01   0.100000E+01  0.0000  0.0000  0.0000  0.0000  0.0000  0.0000  0.0000  0.0000       1   1.00000   1.00000
     546   0  -2  38   0.00   0.00  17.34  17.34  -0.128200E+01   0.111000E+01     5.520   1   1   0
   0.100000E+01   0.100000E+01  0.0000  0.0000  0.0000  0.0000  0.0000  0.0000  0.0000  0.0000       1   1.00000   1.00000
     547   0  -2 -38   0.00   0.00  17.34  17.34   0.163300E+01   0.181200E+01     5.530   1   1   0
   0.100000E+01   0.100000E+01  0.0000  0.0000  0.0000  0.0000  0.0000  0.0000  0.0000  0.0000       1   1.00000   1.00000
     548   0   2  38   0.00   0.00  17.34  17.34   0.129800E+01   0.105000E+01     5.540   1   1   0
   0.100000E+01   0.100000E+01  0.0000  0.0000  0.0000  0.0000  0.0000  0.0000  0.0000  0.0000       1   1.00000   1.00000
     549   0   2 -38   0.00   0.00  17.34  17.34   0.510500E+00   0.251200E+01     5.550   1   1   0
   0.100000E+01   0.100000E+01  0.0000  0.0000  0.0000  0.0000  0.0000  0.0000  0.0000  0.0000       1   1.00000   1.00000
     550   0   2 -38   0.00   0.00  17.34  17.34   0.114000E+02   0.635300E+01     5.560   1   1   0
   0.100000E+01   0.100000E+01  0.0000  0.0000  0.0000  0.0000  0.0000  0.0000  0.0000  0.0000       1   1.00000   1.00000
     551   0  -2  39   0.00   0.00  17.76  17.76   0.347600E+00   0.111200E+01     5.570   1   1   0
   0.100000E+01   0.100000E+01  0.0000  0.0000  0.0000  0.0000  0.0000  0.0000  0.0000  0.0000       1   1.00000   1.00000
     552   0  -2 -39   0.00   0.00  17.76  17.76  -0.273800E+01   0.173700E+01     5.580   1   1   0
   0.100000E+01   0.100000E+01  0.0000  0.0000  0.0000  0.0000  0.0000  0.0000  0.0000  0.0000       1   1.00000   1.00000
     553   0   2  39   0.00   0.00  17.76  17.76   0.107100E+01   0.119700E+01     5.590   1   1   0
   0.100000E+01   0.100000E+01  0.0000  0.0000  0.0000  0.0000  0.0000  0.0000  0.0000  0.0000       1   1.00000   1.00000
     554   0   2 -39   0.00   0.00  17.76  17.76  -0.173700E+00   0.215900E+01     5.600   1   1   0
   0.100000E+01   0.100000E+01  0.0000  0.0000  0.0000  0.0000  0.0000  0.0000  0.0000  0.0000       1   1.00000   1.00000
     555   0   2 -39   0.00   0.00  17.76  17.76   0.117400E+02   0.772500E+01     5.610   1   1   0
   0.100000E+01   0.100000E+01  0.0000  0.0000  0.0000  0.0000  0.0000  0.0000  0.0000  0.0000       1   1.00000   1.00000
     556   0  -2  40   0.00   0.00  18.18  18.18   0.561400E+00   0.106400E+01     5.620   1   1   0
   0.100000E+01   0.100000E+01  0.0000  0.0000  0.0000  0.0000  0.0000  0.0000  0.0000  0.0000       1   1.00000   1.00000
     557   0  -2 -40   0.00   0.00  18.18  18.18   0.233200E+01   0.187400E+01     5.630   1   1   0
   0.100000E+01   0.100000E+01  0.0000  0.0000  0.0000  0.0000  0.0000  0.0000  0.0000  0.0000       1   1.00000   1.00000
     558   0   2 -40   0.00   0.00  18.18  18.18  -0.154000E+01   0.237400E+01     5.640   1   1   0
   0.100000E+01   0.100000E+01  0.0000  0.0000  0.0000  0.0000  0.0000  0.0000  0.0000  0.0000       1   1.00000   1.00000
     559   0   2 -40   0.00   0.00  18.18  18.18  -0.450700E+01   0.593100E+01     5.650   1   1   0
   0.100000E+01   0.100000E+01  0.0000  0.0000  0.0000  0.0000  0.0000  0.0000  0.0000  0.0000       1   1.00000   1.00000
     560   0  -2  41   0.00   0.00  18.61  18.61  -0.117400E+00   0.105600E+01     5.660   1   1   0
   0.100000E+01   0.100000E+01  0.0000  0.0000  0.0000  0.0000  0.0000  0.0000  0.0000  0.0000       1   1.00000   1.00000
     561   0  -2 -41   0.00   0.00  18.61  18.61  -0.137200E+01   0.159600E+01     5.670   1   1   0
   0.100000E+01   0.100000E+01  0.0000  0.0000  0.0000  0.0000  0.0000  0.0000  0.0000  0.0000       1   1.00000   1.00000
     562   0  -2 -41   0.00   0.00  18.61  18.61  -0.186200E+01   0.579600E+01     5.680   1   1   0
   0.100000E+01   0.100000E+01  0.0000  0.0000  0.0000  0.0000  0.0000  0.0000  0.0000  0.0000       1   1.00000   1.00000
     563   0   2 -41   0.00   0.00  18.61  18.61   0.111300E+02   0.765400E+01     5.690   1   1   0
   0.100000E+01   0.100000E+01  0.0000  0.0000  0.0000  0.0000  0.0000  0.0000  0.0000  0.0000       1   1.00000   1.00000
     564   0   2 -41   0.00   0.00  18.61  18.61   0.340200E+01   0.263200E+01     5.700   1   1   0
   0.100000E+01   0.100000E+01  0.0000  0.0000  0.0000  0.0000  0.0000  0.0000  0.0000  0.0000       1   1.00000   1.00000
     565   0  -2  42   0.00   0.00  19.04  19.04  -0.164600E+00   0.102400E+01     5.710   1   1   0
   0.100000E+01   0.100000E+01  0.0000  0.0000  0.0000  0.0000  0.0000  0.0000  0.0000  0.0000       1   1.00000   1.00000
     566   0  -2 -42   0.00   0.00  19.04  19.04  -0.160400E+01   0.678500E+01     5.720   1   1   0
   0.100000E+01   0.100000E+01  0.0000  0.0000  0.0000  0.0000  0.0000  0.0000  0.0000  0.0000       1   1.00000   1.00000
     567   0  -2 -42   0.00   0.00  19.04  19.04   0.658200E+00   0.167600E+01     5.730   1   1   0
   0.100000E+01   0.100000E+01  0.0000  0.0000  0.0000  0.0000  0.0000  0.0000  0.0000  0.0000       1   1.00000   1.00000
     568   0   2 -42   0.00   0.00  19.04  19.04  -0.124100E+01   0.250400E+01     5.740   1   1   0
   0.100000E+01   0.100000E+01  0.0000  0.0000  0.0000  0.0000  0.0000  0.0000  0.0000  0.0000       1   1.00000   1.00000
     569   0  -2  43   0.00   0.00  19.47  19.47   0.138500E+01   0.107100E+01     5.750   1   1   0
   0.100000E+01   0.100000E+01  0.0000  0.0000  0.0000  0.0000  0.0000  0.0000  0.0000  0.0000       1   1.00000   1.00000
     570   0  -2 -43   0.00   0.00  19.47  19.47   0.282900E+01   0.196300E+01     5.760   1   1   0
   0.100000E+01   0.100000E+01  0.0000  0.0000  0.0000  0.0000  0.0000  0.0000  0.0000  0.0000       1   1.00000   1.00000
     571   0  -2 -43   0.00   0.00  19.47  19.47   0.391900E+01   0.651800E+01     5.770   1   1   0
   0.100000E+01   0.100000E+01  0.0000  0.0000  0.0000  0.0000  0.0000  0.0000  0.0000  0.0000       1   1.00000   1.00000
     572   0  -2  44   0.00   0.00  19.91  19.91   0.519100E+00   0.118700E+01     5.780   1   1   0
   0.100000E+01   0.100000E+01  0.0000  0.0000  0.0000  0.0000  0.0000  0.0000  0.0000  0.0000       1   1.00000   1.00000
     573   0  -2 -44   0.00   0.00  19.91  19.91  -0.118100E+01   0.172400E+01     5.790   1   1   0
   0.100000E+01   0.100000E+01  0.0000  0.0000  0.0000  0.0000  0.0000  0.0000  0.0000  0.0000       1   1.00000   1.00000
     574   0  -2 -44   0.00   0.00  19.91  19.91   0.807400E+01   0.588200E+01     5.800   1   1   0
   0.100000E+01   0.100000E+01  0.0000  0.0000  0.0000  0.0000  0.0000  0.0000  0.0000  0.0000       1   1.00000   1.00000
     575   0  -2  45   0.00   0.00  20.34  20.34   0.460800E+01   0.167500E+01     5.810   1   1   0
   0.100000E+01   0.100000E+01  0.0000  0.0000  0.0000  0.0000  0.0000  0.0000  0.0000  0.0000       1   1.00000   1.00000
     576   0  -2 -45   0.00   0.00  20.34  20.34   0.268700E+01   0.184200E+01     5.820   1   1   0
   0.100000E+01   0.100000E+01  0.0000  0.0000  0.0000  0.0000  0.0000  0.0000  0.0000  0.0000       1   1.00000   1.00000
     577   0  -2 -45   0.00   0.00  20.34  20.34   0.353300E+01   0.530200E+01     5.830   1   1   0
   0.100000E+01   0.100000E+01  0.0000  0.0000  0.0000  0.0000  0.0000  0.0000  0.0000  0.0000       1   1.00000   1.00000
     578   0  -2  46   0.00   0.00  20.78  20.78   0.176700E+01   0.148800E+01     5.840   1   1   0
   0.100000E+01   0.100000E+01  0.0000  0.0000  0.0000  0.0000  0.0000  0.0000  0.0000  0.0000       1   1.00000   1.00000
     579   0  -2 -46   0.00   0.00  20.78  20.78   0.934100E+00   0.189800E+01     5.850   1   1   0
   0.100000E+01   0.100000E+01  0.0000  0.0000  0.0000  0.0000  0.0000  0.0000  0.0000  0.0000       1   1.00000   1.00000
     580   0  -2 -46   0.00   0.00  20.78  20.78   0.905600E+00   0.526400E+01     5.860   1   1   0
   0.100000E+01   0.100000E+01  0.0000  0.0000  0.0000  0.0000  0.0000  0.0000  0.0000  0.0000       1   1.00000   1.00000
     581   0  -2  47   0.00   0.00  21.22  21.22   0.176400E+01   0.154100E+01     5.870   1   1   0
   0.100000E+01   0.100000E+01  0.0000  0.0000  0.0000  0.0000  0.0000  0.0000  0.0000  0.0000       1   1.00000   1.00000
     582   0  -2 -47   0.00   0.00  21.22  21.22   0.873300E+00   0.162100E+01     5.880   1   1   0
   0.100000E+01   0.100000E+01  0.0000  0.0000  0.0000  0.0000  0.0000  0.0000  0.0000  0.0000       1   1.00000   1.00000
     583   0  -2 -47   0.00   0.00  21.22  21.22  -0.249400E+00   0.487300E+01     5.890   1   1   0
   0.100000E+01   0.100000E+01  0.0000  0.0000  0.0000  0.0000  0.0000  0.0000  0.0000  0.0000       1   1.00000   1.00000
     584   0   2  47   0.00   0.00  21.22  21.22  -0.228500E+01   0.212800E+01     5.900   1   1   0
   0.100000E+01   0.100000E+01  0.0000  0.0000  0.0000  0.0000  0.0000  0.0000  0.0000  0.0000       1   1.00000   1.00000
     585   0  -2  48   0.00   0.00  21.66  21.66   0.630200E+00   0.129600E+01     5.910   1   1   0
   0.100000E+01   0.100000E+01  0.0000  0.0000  0.0000  0.0000  0.0000  0.0000  0.0000  0.0000       1   1.00000   1.00000
     586   0  -2 -48   0.00   0.00  21.66  21.66  -0.142500E+01   0.135700E+01     5.920   1   1   0
   0.100000E+01   0.100000E+01  0.0000  0.0000  0.0000  0.0000  0.0000  0.0000  0.0000  0.0000       1   1.00000   1.00000
     587   0  -2 -48   0.00   0.00  21.66  21.66  -0.190500E+01   0.536500E+01     5.930   1   1   0
   0.100000E+01   0.100000E+01  0.0000  0.0000  0.0000  0.0000  0.0000  0.0000  0.0000  0.0000       1   1.00000   1.00000
     588   0   2  48   0.00   0.00  21.66  21.66   0.401700E+00   0.201700E+01     5.940   1   1   0
   0.100000E+01   0.100000E+01  0.0000  0.0000  0.0000  0.0000  0.0000  0.0000  0.0000  0.0000       1   1.00000   1.00000
     589   0  -2  49   0.00   0.00  22.10  22.10   0.503900E+00   0.127500E+01     5.950   1   1   0
   0.100000E+01   0.100000E+01  0.0000  0.0000  0.0000  0.0000  0.0000  0.0000  0.0000  0.0000       1   1.00000   1.00000
     590   0  -2 -49   0.00   0.00  22.10  22.10  -0.149600E+01   0.131600E+01     5.960   1   1   0
   0.100000E+01   0.100000E+01  0.0000  0.0000  0.0000  0.0000  0.0000  0.0000  0.0000  0.0000       1   1.00000   1.00000
     591   0  -2 -49   0.00   0.00  22.10  22.10   0.662100E+01   0.575100E+01     5.970   1   1   0
   0.100000E+01   0.100000E+01  0.0000  0.0000  0.0000  0.0000  0.0000  0.0000  0.0000  0.0000       1   1.00000   1.00000
     592   0   2  49   0.00   0.00  22.10  22.10  -0.134000E+01   0.224200E+01     5.980   1   1   0
   0.100000E+01   0.100000E+01  0.0000  0.0000  0.0000  0.0000  0.0000  0.0000  0.0000  0.0000       1   1.00000   1.00000
     593   0   2 -49   0.00   0.00  22.10  22.10   0.157000E+00   0.670600E+01     5.990   1   1   0
   0.100000E+01   0.100000E+01  0.0000  0.0000  0.0000  0.0000  0.0000  0.0000  0.0000  0.0000       1   1.00000   1.00000
     594   0  -2  50   0.00   0.00  22.55  22.55  -0.201500E+01   0.145600E+01     6.000   1   1   0
   0.100000E+01   0.100000E+01  0.0000  0.0000  0.0000  0.0000  0.0000  0.0000  0.0000  0.0000       1   1.00000   1.00000
     595   0  -2 -50   0.00   0.00  22.55  22.55   0.334100E+01   0.191500E+01     6.010   1   1   0
   0.100000E+01   0.100000E+01  0.0000  0.0000  0.0000  0.0000  0.0000  0.0000  0.0000  0.0000       1   1.00000   1.00000
     596   0  -2 -50   0.00   0.00  22.55  22.55  -0.592700E+01   0.433400E+01     6.020   1   1   0
   0.100000E+01   0.100000E+01  0.0000  0.0000  0.0000  0.0000  0.0000  0.0000  0.0000  0.0000       1   1.00000   1.00000
     597   0   2  50   0.00   0.00  22.55  22.55  -0.167700E+01   0.221300E+01     6.030   1   1   0
   0.100000E+01   0.100000E+01  0.0000  0.0000  0.0000  0.0000  0.0000  0.0000  0.0000  0.0000       1   1.00000   1.00000
     598   0   2 -50   0.00   0.00  22.55  22.55  -0.186100E+01   0.529600E+01     6.040   1   1   0
   0.100000E+01   0.100000E+01  0.0000  0.0000  0.0000  0.0000  0.0000  0.0000  0.0000  0.0000       1   1.00000   1.00000
     599   0   2 -50   0.00   0.00  22.55  22.55  -0.182200E+01   0.218000E+01     6.050   1   1   0
   0.100000E+01   0.100000E+01  0.0000  0.0000  0.0000  0.0000  0.0000  0.0000  0.0000  0.0000       1   1.00000   1.00000
     600   0  -2  51   0.00   0.00  22.99  22.99  -0.301600E+01   0.171900E+01     6.060   1   1   0
   0.100000E+01   0.100000E+01  0.0000  0.0000  0.0000  0.0000  0.0000  0.0000  0.0000  0.0000       1   1.00000   1.00000
     601   0  -2 -51   0.00   0.00  22.99  22.99  -0.557400E+00   0.166700E+01     6.070   1   1   0
   0.100000E+01   0.100000E+01  0.0000  0.0000  0.0000  0.0000  0.0000  0.0000  0.0000  0.0000       1   1.00000   1.00000
     602   0  -2 -51   0.00   0.00  22.99  22.99  -0.928700E+01   0.469000E+01     6.080   1   1   0
   0.100000E+01   0.100000E+01  0.0000  0.0000  0.0000  0.0000  0.0000  0.0000  0.0000  0.0000       1   1.00000   1.00000
     603   0   2  51   0.00   0.00  22.99  22.99   0.401900E+01   0.249200E+01     6.090   1   1   0
   0.100000E+01   0.100000E+01  0.0000  0.0000  0.0000  0.0000  0.0000  0.0000  0.0000  0.0000       1   1.00000   1.00000
     604   0   2 -51   0.00   0.00  22.99  22.99  -0.777500E-01   0.214900E+01     6.100   1   1   0
   0.100000E+01   0.100000E+01  0.0000  0.0000  0.0000  0.0000  0.0000  0.0000  0.0000  0.0000       1   1.00000   1.00000
     605   0   2 -51   0.00   0.00  22.99  22.99  -0.199000E+01   0.441800E+01     6.110   1   1   0
   0.100000E+01   0.100000E+01  0.0000  0.0000  0.0000  0.0000  0.0000  0.0000  0.0000  0.0000       1   1.00000   1.00000
     606   0  -2  52   0.00   0.00  23.44  23.44   0.251800E-01   0.168800E+01     6.120   1   1   0
   0.100000E+01   0.100000E+01  0.0000  0.0000  0.0000  0.0000  0.0000  0.0000  0.0000  0.0000       1   1.00000   1.00000
     607   0  -2 -52   0.00   0.00  23.44  23.44  -0.373800E-01   0.148300E+01     6.130   1   1   0
   0.100000E+01   0.100000E+01  0.0000  0.0000  0.0000  0.0000  0.0000  0.0000  0.0000  0.0000       1   1.00000   1.00000
     608   0  -2 -52   0.00   0.00  23.44  23.44   0.398900E+01   0.508000E+01     6.140   1   1   0
   0.100000E+01   0.100000E+01  0.0000  0.0000  0.0000  0.0000  0.0000  0.0000  0.0000  0.0000       1   1.00000   1.00000
     609   0   2  52   0.00   0.00  23.44  23.44   0.951700E+00   0.248700E+01     6.150   1   1   0
   0.100000E+01   0.100000E+01  0.0000  0.0000  0.0000  0.0000  0.0000  0.0000  0.0000  0.0000       1   1.00000   1.00000
     610   0   2 -52   0.00   0.00  23.44  23.44   0.478700E+00   0.228800E+01     6.160   1   1   0
   0.100000E+01   0.100000E+01  0.0000  0.0000  0.0000  0.0000  0.0000  0.0000  0.0000  0.0000       1   1.00000   1.00000
     611   0   2 -52   0.00   0.00  23.44  23.44   0.788000E+01   0.517400E+01     6.170   1   1   0
   0.100000E+01   0.100000E+01  0.0000  0.0000  0.0000  0.0000  0.0000  0.0000  0.0000  0.0000       1   1.00000   1.00000
     612   0  -2 -53   0.00   0.00  23.89  23.89  -0.768500E+00   0.185400E+01     6.180   1   1   0
   0.100000E+01   0.100000E+01  0.0000  0.0000  0.0000  0.0000  0.0000  0.0000  0.0000  0.0000       1   1.00000   1.00000
     613   0  -3   0   0.00   0.00   8.26   8.26   0.719200E-01   0.532000E+00     6.190   1   1   0
   0.100000E+01   0.100000E+01  0.0000  0.0000  0.0000  0.0000  0.0000  0.0000  0.0000  0.0000       1   1.00000   1.00000
     614   0   3   0   0.00   0.00   8.26   8.26  -0.243300E-01   0.246100E+00     6.200   1   1   0
   0.100000E+01   0.100000E+01  0.0000  0.0000  0.0000  0.0000  0.0000  0.0000  0.0000  0.0000       1   1.00000   1.00000
     615   0   3   1   0.00   0.00   8.27   8.27   0.355300E+01   0.486100E+00     6.230   1   1   0
   0.100000E+01   0.100000E+01  0.0000  0.0000  0.0000  0.0000  0.0000  0.0000  0.0000  0.0000       1   1.00000   1.00000
     616   0   3  -1   0.00   0.00   8.27   8.27   0.366000E+01   0.547900E+00     6.240   1   1   0
   0.100000E+01   0.100000E+01  0.0000  0.0000  0.0000  0.0000  0.0000  0.0000  0.0000  0.0000       1   1.00000   1.00000
     617   0   3  -1   0.00   0.00   8.27   8.27   0.406700E+01   0.443400E+00     6.250   1   1   0
   0.100000E+01   0.100000E+01  0.0000  0.0000  0.0000  0.0000  0.0000  0.0000  0.0000  0.0000       1   1.00000   1.00000
     618   0  -3   2   0.00   0.00   8.30   8.30   0.140300E+02   0.150900E+01     6.260   1   1   0
   0.100000E+01   0.100000E+01  0.0000  0.0000  0.0000  0.0000  0.0000  0.0000  0.0000  0.0000       1   1.00000   1.00000
     619   0  -3  -2   0.00   0.00   8.30   8.30   0.119600E+02   0.122100E+01     6.270   1   1   0
   0.100000E+01   0.100000E+01  0.0000  0.0000  0.0000  0.0000  0.0000  0.0000  0.0000  0.0000       1   1.00000   1.00000
     620   0   3   2   0.00   0.00   8.30   8.30   0.869500E+01   0.934000E+00     6.280   1   1   0
   0.100000E+01   0.100000E+01  0.0000  0.0000  0.0000  0.0000  0.0000  0.0000  0.0000  0.0000       1   1.00000   1.00000
     621   0   3  -2   0.00   0.00   8.30   8.30   0.796100E+01   0.800000E+00     6.290   1   1   0
   0.100000E+01   0.100000E+01  0.0000  0.0000  0.0000  0.0000  0.0000  0.0000  0.0000  0.0000       1   1.00000   1.00000
     622   0   3  -2   0.00   0.00   8.30   8.30   0.106000E+02   0.109600E+01     6.300   1   1   0
   0.100000E+01   0.100000E+01  0.0000  0.0000  0.0000  0.0000  0.0000  0.0000  0.0000  0.0000       1   1.00000   1.00000
     623   0  -3  -3   0.00   0.00   8.36   8.36   0.199600E+02   0.188600E+01     6.310   1   1   0
   0.100000E+01   0.100000E+01  0.0000  0.0000  0.0000  0.0000  0.0000  0.0000  0.0000  0.0000       1   1.00000   1.00000
     624   0   3   3   0.00   0.00   8.36   8.36   0.154500E+02   0.151800E+01     6.320   1   1   0
   0.100000E+01   0.100000E+01  0.0000  0.0000  0.0000  0.0000  0.0000  0.0000  0.0000  0.0000       1   1.00000   1.00000
     625   0   3  -3   0.00   0.00   8.36   8.36   0.178300E+02   0.164600E+01     6.330   1   1   0
   0.100000E+01   0.100000E+01  0.0000  0.0000  0.0000  0.0000  0.0000  0.0000  0.0000  0.0000       1   1.00000   1.00000
     626   0   3  -3   0.00   0.00   8.36   8.36   0.234900E+02   0.220700E+01     6.340   1   1   0
   0.100000E+01   0.100000E+01  0.0000  0.0000  0.0000  0.0000  0.0000  0.0000  0.0000  0.0000       1   1.00000   1.00000
     627   0  -3  -4   0.00   0.00   8.44   8.44   0.172100E+02   0.170800E+01     6.350   1   1   0
   0.100000E+01   0.100000E+01  0.0000  0.0000  0.0000  0.0000  0.0000  0.0000  0.0000  0.0000       1   1.00000   1.00000
     628   0   3   4   0.00   0.00   8.44   8.44   0.154000E+02   0.160900E+01     6.360   1   1   0
   0.100000E+01   0.100000E+01  0.0000  0.0000  0.0000  0.0000  0.0000  0.0000  0.0000  0.0000       1   1.00000   1.00000
     629   0   3  -4   0.00   0.00   8.44   8.44   0.200600E+02   0.196800E+01     6.370   1   1   0
   0.100000E+01   0.100000E+01  0.0000  0.0000  0.0000  0.0000  0.0000  0.0000  0.0000  0.0000       1   1.00000   1.00000
     630   0   3  -4   0.00   0.00   8.44   8.44   0.133200E+02   0.129600E+01     6.380   1   1   0
   0.100000E+01   0.100000E+01  0.0000  0.0000  0.0000  0.0000  0.0000  0.0000  0.0000  0.0000       1   1.00000   1.00000
     631   0  -3  -5   0.00   0.00   8.53   8.53   0.199300E+02   0.199200E+01     6.390   1   1   0
   0.100000E+01   0.100000E+01  0.0000  0.0000  0.0000  0.0000  0.0000  0.0000  0.0000  0.0000       1   1.00000   1.00000
     632   0   3   5   0.00   0.00   8.53   8.53   0.153900E+02   0.165300E+01     6.400   1   1   0
   0.100000E+01   0.100000E+01  0.0000  0.0000  0.0000  0.0000  0.0000  0.0000  0.0000  0.0000       1   1.00000   1.00000
     633   0   3  -5   0.00   0.00   8.53   8.53   0.158800E+02   0.158500E+01     6.410   1   1   0
   0.100000E+01   0.100000E+01  0.0000  0.0000  0.0000  0.0000  0.0000  0.0000  0.0000  0.0000       1   1.00000   1.00000
     634   0   3  -5   0.00   0.00   8.53   8.53   0.203700E+02   0.202400E+01     6.420   1   1   0
   0.100000E+01   0.100000E+01  0.0000  0.0000  0.0000  0.0000  0.0000  0.0000  0.0000  0.0000       1   1.00000   1.00000
     635   0  -3  -6   0.00   0.00   8.65   8.65   0.682300E+01   0.978400E+00     6.430   1   1   0
   0.100000E+01   0.100000E+01  0.0000  0.0000  0.0000  0.0000  0.0000  0.0000  0.0000  0.0000       1   1.00000   1.00000
     636   0   3   6   0.00   0.00   8.65   8.65   0.788800E+01   0.111500E+01     6.440   1   1   0
   0.100000E+01   0.100000E+01  0.0000  0.0000  0.0000  0.0000  0.0000  0.0000  0.0000  0.0000       1   1.00000   1.00000
     637   0   3  -6   0.00   0.00   8.65   8.65   0.109800E+02   0.136000E+01     6.460   1   1   0
   0.100000E+01   0.100000E+01  0.0000  0.0000  0.0000  0.0000  0.0000  0.0000  0.0000  0.0000       1   1.00000   1.00000
     638   0  -3  -7   0.00   0.00   8.79   8.79   0.790800E+01   0.105000E+01     6.470   1   1   0
   0.100000E+01   0.100000E+01  0.0000  0.0000  0.0000  0.0000  0.0000  0.0000  0.0000  0.0000       1   1.00000   1.00000
     639   0   3   7   0.00   0.00   8.79   8.79   0.541300E+01   0.970700E+00     6.480   1   1   0
   0.100000E+01   0.100000E+01  0.0000  0.0000  0.0000  0.0000  0.0000  0.0000  0.0000  0.0000       1   1.00000   1.00000
     640   0   3  -7   0.00   0.00   8.79   8.79   0.704000E+01   0.102000E+01     6.490   1   1   0
   0.100000E+01   0.100000E+01  0.0000  0.0000  0.0000  0.0000  0.0000  0.0000  0.0000  0.0000       1   1.00000   1.00000
     641   0  -3  -8   0.00   0.00   8.94   8.94   0.167600E+01   0.555100E+00     6.510   1   1   0
   0.100000E+01   0.100000E+01  0.0000  0.0000  0.0000  0.0000  0.0000  0.0000  0.0000  0.0000       1   1.00000   1.00000
     642   0   3   8   0.00   0.00   8.94   8.94   0.115300E+01   0.710800E+00     6.520   1   1   0
   0.100000E+01   0.100000E+01  0.0000  0.0000  0.0000  0.0000  0.0000  0.0000  0.0000  0.0000       1   1.00000   1.00000
     643   0   3  -8   0.00   0.00   8.94   8.94   0.351500E+01   0.110100E+01     6.530   1   1   0
   0.100000E+01   0.100000E+01  0.0000  0.0000  0.0000  0.0000  0.0000  0.0000  0.0000  0.0000       1   1.00000   1.00000
     644   0   3  -8   0.00   0.00   8.94   8.94   0.166200E+00   0.693100E+00     6.540   1   1   0
   0.100000E+01   0.100000E+01  0.0000  0.0000  0.0000  0.0000  0.0000  0.0000  0.0000  0.0000       1   1.00000   1.00000
     645   0  -3  -9   0.00   0.00   9.12   9.12   0.621600E+01   0.986600E+00     6.550   1   1   0
   0.100000E+01   0.100000E+01  0.0000  0.0000  0.0000  0.0000  0.0000  0.0000  0.0000  0.0000       1   1.00000   1.00000
     646   0   3   9   0.00   0.00   9.12   9.12   0.534300E+01   0.958000E+00     6.560   1   1   0
   0.100000E+01   0.100000E+01  0.0000  0.0000  0.0000  0.0000  0.0000  0.0000  0.0000  0.0000       1   1.00000   1.00000
     647   0   3  -9   0.00   0.00   9.12   9.12   0.452600E+01   0.979600E+00     6.570   1   1   0
   0.100000E+01   0.100000E+01  0.0000  0.0000  0.0000  0.0000  0.0000  0.0000  0.0000  0.0000       1   1.00000   1.00000
     648   0   3  -9   0.00   0.00   9.12   9.12   0.679000E+01   0.132600E+01     6.580   1   1   0
   0.100000E+01   0.100000E+01  0.0000  0.0000  0.0000  0.0000  0.0000  0.0000  0.0000  0.0000       1   1.00000   1.00000
     649   0  -3 -10   0.00   0.00   9.31   9.31   0.135200E+01   0.655000E+00     6.590   1   1   0
   0.100000E+01   0.100000E+01  0.0000  0.0000  0.0000  0.0000  0.0000  0.0000  0.0000  0.0000       1   1.00000   1.00000
     650   0   3  10   0.00   0.00   9.31   9.31   0.218000E+01   0.762700E+00     6.600   1   1   0
   0.100000E+01   0.100000E+01  0.0000  0.0000  0.0000  0.0000  0.0000  0.0000  0.0000  0.0000       1   1.00000   1.00000
     651   0   3 -10   0.00   0.00   9.31   9.31   0.108600E+01   0.698800E+00     6.610   1   1   0
   0.100000E+01   0.100000E+01  0.0000  0.0000  0.0000  0.0000  0.0000  0.0000  0.0000  0.0000       1   1.00000   1.00000
     652   0   3 -10   0.00   0.00   9.31   9.31   0.191100E+01   0.116300E+01     6.620   1   1   0
   0.100000E+01   0.100000E+01  0.0000  0.0000  0.0000  0.0000  0.0000  0.0000  0.0000  0.0000       1   1.00000   1.00000
     653   0  -3 -11   0.00   0.00   9.51   9.51   0.831500E+01   0.124300E+01     6.630   1   1   0
   0.100000E+01   0.100000E+01  0.0000  0.0000  0.0000  0.0000  0.0000  0.0000  0.0000  0.0000       1   1.00000   1.00000
     654   0   3  11   0.00   0.00   9.51   9.51   0.791100E+01   0.124600E+01     6.640   1   1   0
   0.100000E+01   0.100000E+01  0.0000  0.0000  0.0000  0.0000  0.0000  0.0000  0.0000  0.0000       1   1.00000   1.00000
     655   0   3 -11   0.00   0.00   9.51   9.51   0.699700E+01   0.116200E+01     6.650   1   1   0
   0.100000E+01   0.100000E+01  0.0000  0.0000  0.0000  0.0000  0.0000  0.0000  0.0000  0.0000       1   1.00000   1.00000
     656   0   3 -11   0.00   0.00   9.51   9.51   0.126600E+02   0.205500E+01     6.660   1   1   0
   0.100000E+01   0.100000E+01  0.0000  0.0000  0.0000  0.0000  0.0000  0.0000  0.0000  0.0000       1   1.00000   1.00000
     657   0  -3  12   0.00   0.00   9.73   9.73   0.344700E+01   0.708200E+00     6.670   1   1   0
   0.100000E+01   0.100000E+01  0.0000  0.0000  0.0000  0.0000  0.0000  0.0000  0.0000  0.0000       1   1.00000   1.00000
     658   0  -3 -12   0.00   0.00   9.73   9.73   0.319300E+01   0.877200E+00     6.680   1   1   0
   0.100000E+01   0.100000E+01  0.0000  0.0000  0.0000  0.0000  0.0000  0.0000  0.0000  0.0000       1   1.00000   1.00000
     659   0   3  12   0.00   0.00   9.73   9.73   0.264100E+01   0.898000E+00     6.690   1   1   0
   0.100000E+01   0.100000E+01  0.0000  0.0000  0.0000  0.0000  0.0000  0.0000  0.0000  0.0000       1   1.00000   1.00000
     660   0   3 -12   0.00   0.00   9.73   9.73   0.429400E+01   0.983000E+00     6.700   1   1   0
   0.100000E+01   0.100000E+01  0.0000  0.0000  0.0000  0.0000  0.0000  0.0000  0.0000  0.0000       1   1.00000   1.00000
     661   0   3 -12   0.00   0.00   9.73   9.73   0.376000E+01   0.196100E+01     6.710   1   1   0
   0.100000E+01   0.100000E+01  0.0000  0.0000  0.0000  0.0000  0.0000  0.0000  0.0000  0.0000       1   1.00000   1.00000
     662   0  -3  13   0.00   0.00   9.97   9.97   0.151500E+02   0.158600E+01     6.720   1   1   0
   0.100000E+01   0.100000E+01  0.0000  0.0000  0.0000  0.0000  0.0000  0.0000  0.0000  0.0000       1   1.00000   1.00000
     663   0  -3 -13   0.00   0.00   9.97   9.97   0.155400E+02   0.196200E+01     6.730   1   1   0
   0.100000E+01   0.100000E+01  0.0000  0.0000  0.0000  0.0000  0.0000  0.0000  0.0000  0.0000       1   1.00000   1.00000
     664   0   3  13   0.00   0.00   9.97   9.97   0.122300E+02   0.169800E+01     6.740   1   1   0
   0.100000E+01   0.100000E+01  0.0000  0.0000  0.0000  0.0000  0.0000  0.0000  0.0000  0.0000       1   1.00000   1.00000
     665   0   3 -13   0.00   0.00   9.97   9.97   0.190200E+02   0.283800E+01     6.750   1   1   0
   0.100000E+01   0.100000E+01  0.0000  0.0000  0.0000  0.0000  0.0000  0.0000  0.0000  0.0000       1   1.00000   1.00000
     666   0   3 -13   0.00   0.00   9.97   9.97   0.150000E+02   0.184700E+01     6.760   1   1   0
   0.100000E+01   0.100000E+01  0.0000  0.0000  0.0000  0.0000  0.0000  0.0000  0.0000  0.0000       1   1.00000   1.00000
     667   0  -3  14   0.00   0.00  10.21  10.21   0.482400E+01   0.772100E+00     6.770   1   1   0
   0.100000E+01   0.100000E+01  0.0000  0.0000  0.0000  0.0000  0.0000  0.0000  0.0000  0.0000       1   1.00000   1.00000
     668   0  -3 -14   0.00   0.00  10.21  10.21   0.586500E+01   0.126800E+01     6.780   1   1   0
   0.100000E+01   0.100000E+01  0.0000  0.0000  0.0000  0.0000  0.0000  0.0000  0.0000  0.0000       1   1.00000   1.00000
     669   0   3  14   0.00   0.00  10.21  10.21   0.464800E+01   0.117300E+01     6.790   1   1   0
   0.100000E+01   0.100000E+01  0.0000  0.0000  0.0000  0.0000  0.0000  0.0000  0.0000  0.0000       1   1.00000   1.00000
     670   0   3 -14   0.00   0.00  10.21  10.21   0.363900E+01   0.101800E+01     6.800   1   1   0
   0.100000E+01   0.100000E+01  0.0000  0.0000  0.0000  0.0000  0.0000  0.0000  0.0000  0.0000       1   1.00000   1.00000
     671   0   3 -14   0.00   0.00  10.21  10.21   0.610600E+01   0.187400E+01     6.810   1   1   0
   0.100000E+01   0.100000E+01  0.0000  0.0000  0.0000  0.0000  0.0000  0.0000  0.0000  0.0000       1   1.00000   1.00000
     672   0  -3  15   0.00   0.00  10.47  10.47   0.134600E+02   0.143300E+01     6.820   1   1   0
   0.100000E+01   0.100000E+01  0.0000  0.0000  0.0000  0.0000  0.0000  0.0000  0.0000  0.0000       1   1.00000   1.00000
     673   0  -3 -15   0.00   0.00  10.47  10.47   0.131800E+02   0.194900E+01     6.830   1   1   0
   0.100000E+01   0.100000E+01  0.0000  0.0000  0.0000  0.0000  0.0000  0.0000  0.0000  0.0000       1   1.00000   1.00000
     674   0   3  15   0.00   0.00  10.47  10.47   0.131500E+02   0.181500E+01     6.840   1   1   0
   0.100000E+01   0.100000E+01  0.0000  0.0000  0.0000  0.0000  0.0000  0.0000  0.0000  0.0000       1   1.00000   1.00000
     675   0   3 -15   0.00   0.00  10.47  10.47   0.159200E+02   0.274300E+01     6.850   1   1   0
   0.100000E+01   0.100000E+01  0.0000  0.0000  0.0000  0.0000  0.0000  0.0000  0.0000  0.0000       1   1.00000   1.00000
     676   0   3 -15   0.00   0.00  10.47  10.47   0.114800E+02   0.169800E+01     6.860   1   1   0
   0.100000E+01   0.100000E+01  0.0000  0.0000  0.0000  0.0000  0.0000  0.0000  0.0000  0.0000       1   1.00000   1.00000
     677   0  -3  16   0.00   0.00  10.74  10.74   0.198100E+01   0.587400E+00     6.870   1   1   0
   0.100000E+01   0.100000E+01  0.0000  0.0000  0.0000  0.0000  0.0000  0.0000  0.0000  0.0000       1   1.00000   1.00000
     678   0   3  16   0.00   0.00  10.74  10.74   0.133200E+01   0.946500E+00     6.880   1   1   0
   0.100000E+01   0.100000E+01  0.0000  0.0000  0.0000  0.0000  0.0000  0.0000  0.0000  0.0000       1   1.00000   1.00000
     679   0   3 -16   0.00   0.00  10.74  10.74   0.220700E+01   0.108100E+01     6.890   1   1   0
   0.100000E+01   0.100000E+01  0.0000  0.0000  0.0000  0.0000  0.0000  0.0000  0.0000  0.0000       1   1.00000   1.00000
     680   0   3 -16   0.00   0.00  10.74  10.74   0.324500E+01   0.194000E+01     6.900   1   1   0
   0.100000E+01   0.100000E+01  0.0000  0.0000  0.0000  0.0000  0.0000  0.0000  0.0000  0.0000       1   1.00000   1.00000
     681   0  -3  17   0.00   0.00  11.03  11.03   0.422000E+01   0.810600E+00     6.910   1   1   0
   0.100000E+01   0.100000E+01  0.0000  0.0000  0.0000  0.0000  0.0000  0.0000  0.0000  0.0000       1   1.00000   1.00000
     682   0   3  17   0.00   0.00  11.03  11.03   0.313900E+01   0.116900E+01     6.920   1   1   0
   0.100000E+01   0.100000E+01  0.0000  0.0000  0.0000  0.0000  0.0000  0.0000  0.0000  0.0000       1   1.00000   1.00000
     683   0   3 -17   0.00   0.00  11.03  11.03   0.569900E+01   0.136200E+01     6.930   1   1   0
   0.100000E+01   0.100000E+01  0.0000  0.0000  0.0000  0.0000  0.0000  0.0000  0.0000  0.0000       1   1.00000   1.00000
     684   0   3 -17   0.00   0.00  11.03  11.03   0.355100E+01   0.209900E+01     6.940   1   1   0
   0.100000E+01   0.100000E+01  0.0000  0.0000  0.0000  0.0000  0.0000  0.0000  0.0000  0.0000       1   1.00000   1.00000
     685   0  -3  18   0.00   0.00  11.32  11.32   0.415500E+00   0.532200E+00     6.950   1   1   0
   0.100000E+01   0.100000E+01  0.0000  0.0000  0.0000  0.0000  0.0000  0.0000  0.0000  0.0000       1   1.00000   1.00000
     686   0   3  18   0.00   0.00  11.32  11.32   0.933900E+00   0.945400E+00     6.960   1   1   0
   0.100000E+01   0.100000E+01  0.0000  0.0000  0.0000  0.0000  0.0000  0.0000  0.0000  0.0000       1   1.00000   1.00000
     687   0   3 -18   0.00   0.00  11.32  11.32  -0.157100E+01   0.111500E+01     6.970   1   1   0
   0.100000E+01   0.100000E+01  0.0000  0.0000  0.0000  0.0000  0.0000  0.0000  0.0000  0.0000       1   1.00000   1.00000
     688   0   3 -18   0.00   0.00  11.32  11.32  -0.851400E+00   0.183100E+01     6.980   1   1   0
   0.100000E+01   0.100000E+01  0.0000  0.0000  0.0000  0.0000  0.0000  0.0000  0.0000  0.0000       1   1.00000   1.00000
     689   0   3  19   0.00   0.00  11.62  11.62   0.218300E+00   0.984300E+00     6.990   1   1   0
   0.100000E+01   0.100000E+01  0.0000  0.0000  0.0000  0.0000  0.0000  0.0000  0.0000  0.0000       1   1.00000   1.00000
     690   0   3 -19   0.00   0.00  11.62  11.62   0.398100E+00   0.131900E+01     7.000   1   1   0
   0.100000E+01   0.100000E+01  0.0000  0.0000  0.0000  0.0000  0.0000  0.0000  0.0000  0.0000       1   1.00000   1.00000
     691   0   3 -19   0.00   0.00  11.62  11.62   0.303500E+01   0.202800E+01     7.010   1   1   0
   0.100000E+01   0.100000E+01  0.0000  0.0000  0.0000  0.0000  0.0000  0.0000  0.0000  0.0000       1   1.00000   1.00000
     692   0   3  20   0.00   0.00  11.92  11.92   0.910100E+00   0.115000E+01     7.020   1   1   0
   0.100000E+01   0.100000E+01  0.0000  0.0000  0.0000  0.0000  0.0000  0.0000  0.0000  0.0000       1   1.00000   1.00000
     693   0   3 -20   0.00   0.00  11.92  11.92  -0.939900E+00   0.184300E+01     7.030   1   1   0
   0.100000E+01   0.100000E+01  0.0000  0.0000  0.0000  0.0000  0.0000  0.0000  0.0000  0.0000       1   1.00000   1.00000
     694   0   3 -20   0.00   0.00  11.92  11.92   0.214300E+01   0.137100E+01     7.040   1   1   0
   0.100000E+01   0.100000E+01  0.0000  0.0000  0.0000  0.0000  0.0000  0.0000  0.0000  0.0000       1   1.00000   1.00000
     695   0   3  21   0.00   0.00  12.24  12.24   0.476200E+00   0.114700E+01     7.050   1   1   0
   0.100000E+01   0.100000E+01  0.0000  0.0000  0.0000  0.0000  0.0000  0.0000  0.0000  0.0000       1   1.00000   1.00000
     696   0   3 -21   0.00   0.00  12.24  12.24  -0.164700E-01   0.123800E+01     7.060   1   1   0
   0.100000E+01   0.100000E+01  0.0000  0.0000  0.0000  0.0000  0.0000  0.0000  0.0000  0.0000       1   1.00000   1.00000
     697   0   3 -21   0.00   0.00  12.24  12.24  -0.255200E+01   0.204700E+01     7.070   1   1   0
   0.100000E+01   0.100000E+01  0.0000  0.0000  0.0000  0.0000  0.0000  0.0000  0.0000  0.0000       1   1.00000   1.00000
     698   0   3  22   0.00   0.00  12.56  12.56   0.961800E+01   0.169800E+01     7.080   1   1   0
   0.100000E+01   0.100000E+01  0.0000  0.0000  0.0000  0.0000  0.0000  0.0000  0.0000  0.0000       1   1.00000   1.00000
     699   0   3 -22   0.00   0.00  12.56  12.56   0.575000E+01   0.187200E+01     7.090   1   1   0
   0.100000E+01   0.100000E+01  0.0000  0.0000  0.0000  0.0000  0.0000  0.0000  0.0000  0.0000       1   1.00000   1.00000
     700   0   3 -22   0.00   0.00  12.56  12.56   0.457300E+01   0.230600E+01     7.100   1   1   0
   0.100000E+01   0.100000E+01  0.0000  0.0000  0.0000  0.0000  0.0000  0.0000  0.0000  0.0000       1   1.00000   1.00000
     701   0   3  23   0.00   0.00  12.90  12.90   0.352100E+01   0.125500E+01     7.110   1   1   0
   0.100000E+01   0.100000E+01  0.0000  0.0000  0.0000  0.0000  0.0000  0.0000  0.0000  0.0000       1   1.00000   1.00000
     702   0   3 -23   0.00   0.00  12.90  12.90   0.118400E+01   0.208900E+01     7.120   1   1   0
   0.100000E+01   0.100000E+01  0.0000  0.0000  0.0000  0.0000  0.0000  0.0000  0.0000  0.0000       1   1.00000   1.00000
     703   0   3 -23   0.00   0.00  12.90  12.90   0.452100E+01   0.178700E+01     7.130   1   1   0
   0.100000E+01   0.100000E+01  0.0000  0.0000  0.0000  0.0000  0.0000  0.0000  0.0000  0.0000       1   1.00000   1.00000
     704   0   3  24   0.00   0.00  13.23  13.23   0.760200E+01   0.158800E+01     7.140   1   1   0
   0.100000E+01   0.100000E+01  0.0000  0.0000  0.0000  0.0000  0.0000  0.0000  0.0000  0.0000       1   1.00000   1.00000
     705   0   3 -24   0.00   0.00  13.23  13.23   0.373800E+01   0.233500E+01     7.150   1   1   0
   0.100000E+01   0.100000E+01  0.0000  0.0000  0.0000  0.0000  0.0000  0.0000  0.0000  0.0000       1   1.00000   1.00000
     706   0   3 -24   0.00   0.00  13.23  13.23   0.596800E+01   0.180400E+01     7.160   1   1   0
   0.100000E+01   0.100000E+01  0.0000  0.0000  0.0000  0.0000  0.0000  0.0000  0.0000  0.0000       1   1.00000   1.00000
     707   0   3  25   0.00   0.00  13.58  13.58   0.105500E+01   0.116900E+01     7.170   1   1   0
   0.100000E+01   0.100000E+01  0.0000  0.0000  0.0000  0.0000  0.0000  0.0000  0.0000  0.0000       1   1.00000   1.00000
     708   0   3 -25   0.00   0.00  13.58  13.58   0.293000E+01   0.142200E+01     7.180   1   1   0
   0.100000E+01   0.100000E+01  0.0000  0.0000  0.0000  0.0000  0.0000  0.0000  0.0000  0.0000       1   1.00000   1.00000
     709   0   3 -25   0.00   0.00  13.58  13.58   0.420400E+01   0.266800E+01     7.190   1   1   0
   0.100000E+01   0.100000E+01  0.0000  0.0000  0.0000  0.0000  0.0000  0.0000  0.0000  0.0000       1   1.00000   1.00000
     710   0   3  26   0.00   0.00  13.92  13.92  -0.324100E-01   0.105200E+01     7.200   1   1   0
   0.100000E+01   0.100000E+01  0.0000  0.0000  0.0000  0.0000  0.0000  0.0000  0.0000  0.0000       1   1.00000   1.00000
     711   0   3 -26   0.00   0.00  13.92  13.92   0.679800E+00   0.146100E+01     7.210   1   1   0
   0.100000E+01   0.100000E+01  0.0000  0.0000  0.0000  0.0000  0.0000  0.0000  0.0000  0.0000       1   1.00000   1.00000
     712   0   3 -26   0.00   0.00  13.92  13.92  -0.357800E+01   0.280600E+01     7.220   1   1   0
   0.100000E+01   0.100000E+01  0.0000  0.0000  0.0000  0.0000  0.0000  0.0000  0.0000  0.0000       1   1.00000   1.00000
     713   0   3  27   0.00   0.00  14.28  14.28   0.139400E+01   0.116900E+01     7.230   1   1   0
   0.100000E+01   0.100000E+01  0.0000  0.0000  0.0000  0.0000  0.0000  0.0000  0.0000  0.0000       1   1.00000   1.00000
     714   0   3 -27   0.00   0.00  14.28  14.28   0.864600E+00   0.154400E+01     7.240   1   1   0
   0.100000E+01   0.100000E+01  0.0000  0.0000  0.0000  0.0000  0.0000  0.0000  0.0000  0.0000       1   1.00000   1.00000
     715   0   3 -27   0.00   0.00  14.28  14.28  -0.150000E+01   0.327500E+01     7.250   1   1   0
   0.100000E+01   0.100000E+01  0.0000  0.0000  0.0000  0.0000  0.0000  0.0000  0.0000  0.0000       1   1.00000   1.00000
     716   0  -3 -28   0.00   0.00  14.64  14.64  -0.109800E+01   0.105200E+01     7.260   1   1   0
   0.100000E+01   0.100000E+01  0.0000  0.0000  0.0000  0.0000  0.0000  0.0000  0.0000  0.0000       1   1.00000   1.00000
     717   0   3  28   0.00   0.00  14.64  14.64   0.898300E+00   0.110900E+01     7.270   1   1   0
   0.100000E+01   0.100000E+01  0.0000  0.0000  0.0000  0.0000  0.0000  0.0000  0.0000  0.0000       1   1.00000   1.00000
     718   0   3 -28   0.00   0.00  14.64  14.64  -0.108800E+01   0.145400E+01     7.280   1   1   0
   0.100000E+01   0.100000E+01  0.0000  0.0000  0.0000  0.0000  0.0000  0.0000  0.0000  0.0000       1   1.00000   1.00000
     719   0   3 -28   0.00   0.00  14.64  14.64   0.822700E+00   0.366300E+01     7.290   1   1   0
   0.100000E+01   0.100000E+01  0.0000  0.0000  0.0000  0.0000  0.0000  0.0000  0.0000  0.0000       1   1.00000   1.00000
     720   0  -3 -29   0.00   0.00  15.00  15.00   0.107200E+01   0.119300E+01     7.300   1   1   0
   0.100000E+01   0.100000E+01  0.0000  0.0000  0.0000  0.0000  0.0000  0.0000  0.0000  0.0000       1   1.00000   1.00000
     721   0   3  29   0.00   0.00  15.00  15.00   0.219800E+01   0.118500E+01     7.310   1   1   0
   0.100000E+01   0.100000E+01  0.0000  0.0000  0.0000  0.0000  0.0000  0.0000  0.0000  0.0000       1   1.00000   1.00000
     722   0   3 -29   0.00   0.00  15.00  15.00   0.180100E+01   0.154500E+01     7.320   1   1   0
   0.100000E+01   0.100000E+01  0.0000  0.0000  0.0000  0.0000  0.0000  0.0000  0.0000  0.0000       1   1.00000   1.00000
     723   0   3 -29   0.00   0.00  15.00  15.00   0.277400E+01   0.396300E+01     7.330   1   1   0
   0.100000E+01   0.100000E+01  0.0000  0.0000  0.0000  0.0000  0.0000  0.0000  0.0000  0.0000       1   1.00000   1.00000
     724   0  -3  30   0.00   0.00  15.37  15.37   0.797500E+00   0.911500E+00     7.340   1   1   0
   0.100000E+01   0.100000E+01  0.0000  0.0000  0.0000  0.0000  0.0000  0.0000  0.0000  0.0000       1   1.00000   1.00000
     725   0  -3 -30   0.00   0.00  15.37  15.37   0.211300E+01   0.139100E+01     7.350   1   1   0
   0.100000E+01   0.100000E+01  0.0000  0.0000  0.0000  0.0000  0.0000  0.0000  0.0000  0.0000       1   1.00000   1.00000
     726   0   3  30   0.00   0.00  15.37  15.37   0.303500E+01   0.121900E+01     7.360   1   1   0
   0.100000E+01   0.100000E+01  0.0000  0.0000  0.0000  0.0000  0.0000  0.0000  0.0000  0.0000       1   1.00000   1.00000
     727   0   3 -30   0.00   0.00  15.37  15.37   0.155900E+01   0.148400E+01     7.370   1   1   0
   0.100000E+01   0.100000E+01  0.0000  0.0000  0.0000  0.0000  0.0000  0.0000  0.0000  0.0000       1   1.00000   1.00000
     728   0   3 -30   0.00   0.00  15.37  15.37   0.561700E+00   0.376400E+01     7.380   1   1   0
   0.100000E+01   0.100000E+01  0.0000  0.0000  0.0000  0.0000  0.0000  0.0000  0.0000  0.0000       1   1.00000   1.00000
     729   0  -3 -31   0.00   0.00  15.74  15.74  -0.307000E+00   0.132100E+01     7.390   1   1   0
   0.100000E+01   0.100000E+01  0.0000  0.0000  0.0000  0.0000  0.0000  0.0000  0.0000  0.0000       1   1.00000   1.00000
     730   0   3  31   0.00   0.00  15.74  15.74   0.815100E+00   0.119300E+01     7.400   1   1   0
   0.100000E+01   0.100000E+01  0.0000  0.0000  0.0000  0.0000  0.0000  0.0000  0.0000  0.0000       1   1.00000   1.00000
     731   0   3 -31   0.00   0.00  15.74  15.74   0.122500E+01   0.415000E+01     7.410   1   1   0
   0.100000E+01   0.100000E+01  0.0000  0.0000  0.0000  0.0000  0.0000  0.0000  0.0000  0.0000       1   1.00000   1.00000
     732   0   3 -31   0.00   0.00  15.74  15.74   0.257700E+01   0.159800E+01     7.420   1   1   0
   0.100000E+01   0.100000E+01  0.0000  0.0000  0.0000  0.0000  0.0000  0.0000  0.0000  0.0000       1   1.00000   1.00000
     733   0  -3  32   0.00   0.00  16.12  16.12   0.138900E+00   0.717500E+00     7.430   1   1   0
   0.100000E+01   0.100000E+01  0.0000  0.0000  0.0000  0.0000  0.0000  0.0000  0.0000  0.0000       1   1.00000   1.00000
     734   0  -3 -32   0.00   0.00  16.12  16.12  -0.146900E+00   0.113000E+01     7.440   1   1   0
   0.100000E+01   0.100000E+01  0.0000  0.0000  0.0000  0.0000  0.0000  0.0000  0.0000  0.0000       1   1.00000   1.00000
     735   0   3  32   0.00   0.00  16.12  16.12  -0.457300E+00   0.109700E+01     7.450   1   1   0
   0.100000E+01   0.100000E+01  0.0000  0.0000  0.0000  0.0000  0.0000  0.0000  0.0000  0.0000       1   1.00000   1.00000
     736   0   3 -32   0.00   0.00  16.12  16.12   0.124800E+01   0.399600E+01     7.460   1   1   0
   0.100000E+01   0.100000E+01  0.0000  0.0000  0.0000  0.0000  0.0000  0.0000  0.0000  0.0000       1   1.00000   1.00000
     737   0   3 -32   0.00   0.00  16.12  16.12   0.735100E+00   0.157100E+01     7.470   1   1   0
   0.100000E+01   0.100000E+01  0.0000  0.0000  0.0000  0.0000  0.0000  0.0000  0.0000  0.0000       1   1.00000   1.00000
     738   0  -3  33   0.00   0.00  16.50  16.50  -0.213300E+00   0.664400E+00     7.480   1   1   0
   0.100000E+01   0.100000E+01  0.0000  0.0000  0.0000  0.0000  0.0000  0.0000  0.0000  0.0000       1   1.00000   1.00000
     739   0  -3 -33   0.00   0.00  16.50  16.50  -0.157400E+01   0.137300E+01     7.490   1   1   0
   0.100000E+01   0.100000E+01  0.0000  0.0000  0.0000  0.0000  0.0000  0.0000  0.0000  0.0000       1   1.00000   1.00000
     740   0   3  33   0.00   0.00  16.50  16.50   0.999400E+00   0.122200E+01     7.500   1   1   0
   0.100000E+01   0.100000E+01  0.0000  0.0000  0.0000  0.0000  0.0000  0.0000  0.0000  0.0000       1   1.00000   1.00000
     741   0   3 -33   0.00   0.00  16.50  16.50  -0.957400E+00   0.398400E+01     7.510   1   1   0
   0.100000E+01   0.100000E+01  0.0000  0.0000  0.0000  0.0000  0.0000  0.0000  0.0000  0.0000       1   1.00000   1.00000
     742   0   3 -33   0.00   0.00  16.50  16.50   0.125100E+01   0.152500E+01     7.520   1   1   0
   0.100000E+01   0.100000E+01  0.0000  0.0000  0.0000  0.0000  0.0000  0.0000  0.0000  0.0000       1   1.00000   1.00000
     743   0  -3  34   0.00   0.00  16.89  16.89   0.666800E-01   0.641400E+00     7.530   1   1   0
   0.100000E+01   0.100000E+01  0.0000  0.0000  0.0000  0.0000  0.0000  0.0000  0.0000  0.0000       1   1.00000   1.00000
     744   0  -3 -34   0.00   0.00  16.89  16.89  -0.103800E+01   0.128800E+01     7.540   1   1   0
   0.100000E+01   0.100000E+01  0.0000  0.0000  0.0000  0.0000  0.0000  0.0000  0.0000  0.0000       1   1.00000   1.00000
     745   0   3  34   0.00   0.00  16.89  16.89   0.574400E+00   0.114000E+01     7.550   1   1   0
   0.100000E+01   0.100000E+01  0.0000  0.0000  0.0000  0.0000  0.0000  0.0000  0.0000  0.0000       1   1.00000   1.00000
     746   0   3 -34   0.00   0.00  16.89  16.89   0.408600E+01   0.182100E+01     7.560   1   1   0
   0.100000E+01   0.100000E+01  0.0000  0.0000  0.0000  0.0000  0.0000  0.0000  0.0000  0.0000       1   1.00000   1.00000
     747   0   3 -34   0.00   0.00  16.89  16.89  -0.777600E+01   0.393100E+01     7.570   1   1   0
   0.100000E+01   0.100000E+01  0.0000  0.0000  0.0000  0.0000  0.0000  0.0000  0.0000  0.0000       1   1.00000   1.00000
     748   0  -3  35   0.00   0.00  17.27  17.27   0.171100E+01   0.874900E+00     7.580   1   1   0
   0.100000E+01   0.100000E+01  0.0000  0.0000  0.0000  0.0000  0.0000  0.0000  0.0000  0.0000       1   1.00000   1.00000
     749   0  -3 -35   0.00   0.00  17.27  17.27   0.150400E+01   0.147000E+01     7.590   1   1   0
   0.100000E+01   0.100000E+01  0.0000  0.0000  0.0000  0.0000  0.0000  0.0000  0.0000  0.0000       1   1.00000   1.00000
     750   0   3  35   0.00   0.00  17.27  17.27   0.125000E+01   0.123200E+01     7.600   1   1   0
   0.100000E+01   0.100000E+01  0.0000  0.0000  0.0000  0.0000  0.0000  0.0000  0.0000  0.0000       1   1.00000   1.00000
     751   0   3 -35   0.00   0.00  17.27  17.27   0.168900E+01   0.168600E+01     7.610   1   1   0
   0.100000E+01   0.100000E+01  0.0000  0.0000  0.0000  0.0000  0.0000  0.0000  0.0000  0.0000       1   1.00000   1.00000
     752   0   3 -35   0.00   0.00  17.27  17.27  -0.941200E+00   0.414300E+01     7.620   1   1   0
   0.100000E+01   0.100000E+01  0.0000  0.0000  0.0000  0.0000  0.0000  0.0000  0.0000  0.0000       1   1.00000   1.00000
     753   0  -3  36   0.00   0.00  17.67  17.67   0.393900E+01   0.105600E+01     7.630   1   1   0
   0.100000E+01   0.100000E+01  0.0000  0.0000  0.0000  0.0000  0.0000  0.0000  0.0000  0.0000       1   1.00000   1.00000
     754   0  -3 -36   0.00   0.00  17.67  17.67   0.609000E+01   0.196500E+01     7.640   1   1   0
   0.100000E+01   0.100000E+01  0.0000  0.0000  0.0000  0.0000  0.0000  0.0000  0.0000  0.0000       1   1.00000   1.00000
     755   0   3  36   0.00   0.00  17.67  17.67   0.234900E+01   0.118000E+01     7.650   1   1   0
   0.100000E+01   0.100000E+01  0.0000  0.0000  0.0000  0.0000  0.0000  0.0000  0.0000  0.0000       1   1.00000   1.00000
     756   0   3 -36   0.00   0.00  17.67  17.67   0.499600E+01   0.226200E+01     7.660   1   1   0
   0.100000E+01   0.100000E+01  0.0000  0.0000  0.0000  0.0000  0.0000  0.0000  0.0000  0.0000       1   1.00000   1.00000
     757   0   3 -36   0.00   0.00  17.67  17.67   0.601700E+00   0.504800E+01     7.670   1   1   0
   0.100000E+01   0.100000E+01  0.0000  0.0000  0.0000  0.0000  0.0000  0.0000  0.0000  0.0000       1   1.00000   1.00000
     758   0  -3  37   0.00   0.00  18.06  18.06   0.530900E+01   0.124300E+01     7.680   1   1   0
   0.100000E+01   0.100000E+01  0.0000  0.0000  0.0000  0.0000  0.0000  0.0000  0.0000  0.0000       1   1.00000   1.00000
     759   0  -3 -37   0.00   0.00  18.06  18.06   0.717400E+01   0.204200E+01     7.690   1   1   0
   0.100000E+01   0.100000E+01  0.0000  0.0000  0.0000  0.0000  0.0000  0.0000  0.0000  0.0000       1   1.00000   1.00000
     760   0   3  37   0.00   0.00  18.06  18.06   0.677000E+01   0.158000E+01     7.700   1   1   0
   0.100000E+01   0.100000E+01  0.0000  0.0000  0.0000  0.0000  0.0000  0.0000  0.0000  0.0000       1   1.00000   1.00000
     761   0   3 -37   0.00   0.00  18.06  18.06   0.198700E+01   0.521800E+01     7.710   1   1   0
   0.100000E+01   0.100000E+01  0.0000  0.0000  0.0000  0.0000  0.0000  0.0000  0.0000  0.0000       1   1.00000   1.00000
     762   0   3 -37   0.00   0.00  18.06  18.06   0.449900E+00   0.230600E+01     7.720   1   1   0
   0.100000E+01   0.100000E+01  0.0000  0.0000  0.0000  0.0000  0.0000  0.0000  0.0000  0.0000       1   1.00000   1.00000
     763   0  -3  38   0.00   0.00  18.46  18.46   0.679700E+01   0.139900E+01     7.730   1   1   0
   0.100000E+01   0.100000E+01  0.0000  0.0000  0.0000  0.0000  0.0000  0.0000  0.0000  0.0000       1   1.00000   1.00000
     764   0  -3 -38   0.00   0.00  18.46  18.46   0.730800E+01   0.219800E+01     7.740   1   1   0
   0.100000E+01   0.100000E+01  0.0000  0.0000  0.0000  0.0000  0.0000  0.0000  0.0000  0.0000       1   1.00000   1.00000
     765   0   3  38   0.00   0.00  18.46  18.46   0.898600E+01   0.196700E+01     7.750   1   1   0
   0.100000E+01   0.100000E+01  0.0000  0.0000  0.0000  0.0000  0.0000  0.0000  0.0000  0.0000       1   1.00000   1.00000
     766   0   3 -38   0.00   0.00  18.46  18.46   0.101200E+02   0.284400E+01     7.760   1   1   0
   0.100000E+01   0.100000E+01  0.0000  0.0000  0.0000  0.0000  0.0000  0.0000  0.0000  0.0000       1   1.00000   1.00000
     767   0   3 -38   0.00   0.00  18.46  18.46  -0.301800E+01   0.536800E+01     7.770   1   1   0
   0.100000E+01   0.100000E+01  0.0000  0.0000  0.0000  0.0000  0.0000  0.0000  0.0000  0.0000       1   1.00000   1.00000
     768   0  -3  39   0.00   0.00  18.86  18.86   0.946400E+01   0.167000E+01     7.780   1   1   0
   0.100000E+01   0.100000E+01  0.0000  0.0000  0.0000  0.0000  0.0000  0.0000  0.0000  0.0000       1   1.00000   1.00000
     769   0  -3 -39   0.00   0.00  18.86  18.86   0.810800E+01   0.222400E+01     7.790   1   1   0
   0.100000E+01   0.100000E+01  0.0000  0.0000  0.0000  0.0000  0.0000  0.0000  0.0000  0.0000       1   1.00000   1.00000
     770   0   3  39   0.00   0.00  18.86  18.86   0.625300E+01   0.184600E+01     7.800   1   1   0
   0.100000E+01   0.100000E+01  0.0000  0.0000  0.0000  0.0000  0.0000  0.0000  0.0000  0.0000       1   1.00000   1.00000
     771   0   3 -39   0.00   0.00  18.86  18.86   0.116700E+02   0.317900E+01     7.810   1   1   0
   0.100000E+01   0.100000E+01  0.0000  0.0000  0.0000  0.0000  0.0000  0.0000  0.0000  0.0000       1   1.00000   1.00000
     772   0   3 -39   0.00   0.00  18.86  18.86   0.325100E+01   0.607700E+01     7.820   1   1   0
   0.100000E+01   0.100000E+01  0.0000  0.0000  0.0000  0.0000  0.0000  0.0000  0.0000  0.0000       1   1.00000   1.00000
     773   0  -3  40   0.00   0.00  19.26  19.26   0.927600E+01   0.160500E+01     7.830   1   1   0
   0.100000E+01   0.100000E+01  0.0000  0.0000  0.0000  0.0000  0.0000  0.0000  0.0000  0.0000       1   1.00000   1.00000
     774   0  -3 -40   0.00   0.00  19.26  19.26  -0.202700E+00   0.629900E+01     7.840   1   1   0
   0.100000E+01   0.100000E+01  0.0000  0.0000  0.0000  0.0000  0.0000  0.0000  0.0000  0.0000       1   1.00000   1.00000
     775   0  -3 -40   0.00   0.00  19.26  19.26   0.841200E+01   0.232200E+01     7.850   1   1   0
   0.100000E+01   0.100000E+01  0.0000  0.0000  0.0000  0.0000  0.0000  0.0000  0.0000  0.0000       1   1.00000   1.00000
     776   0   3  40   0.00   0.00  19.26  19.26   0.729800E+01   0.205900E+01     7.860   1   1   0
   0.100000E+01   0.100000E+01  0.0000  0.0000  0.0000  0.0000  0.0000  0.0000  0.0000  0.0000       1   1.00000   1.00000
     777   0   3 -40   0.00   0.00  19.26  19.26  -0.113500E+01   0.557600E+01     7.870   1   1   0
   0.100000E+01   0.100000E+01  0.0000  0.0000  0.0000  0.0000  0.0000  0.0000  0.0000  0.0000       1   1.00000   1.00000
     778   0   3 -40   0.00   0.00  19.26  19.26   0.134600E+02   0.351100E+01     7.880   1   1   0
   0.100000E+01   0.100000E+01  0.0000  0.0000  0.0000  0.0000  0.0000  0.0000  0.0000  0.0000       1   1.00000   1.00000
     779   0  -3  41   0.00   0.00  19.67  19.67   0.247200E+01   0.110300E+01     7.890   1   1   0
   0.100000E+01   0.100000E+01  0.0000  0.0000  0.0000  0.0000  0.0000  0.0000  0.0000  0.0000       1   1.00000   1.00000
     780   0  -3 -41   0.00   0.00  19.67  19.67   0.325400E+00   0.588200E+01     7.900   1   1   0
   0.100000E+01   0.100000E+01  0.0000  0.0000  0.0000  0.0000  0.0000  0.0000  0.0000  0.0000       1   1.00000   1.00000
     781   0  -3 -41   0.00   0.00  19.67  19.67   0.121400E+01   0.156500E+01     7.910   1   1   0
   0.100000E+01   0.100000E+01  0.0000  0.0000  0.0000  0.0000  0.0000  0.0000  0.0000  0.0000       1   1.00000   1.00000
     782   0   3  41   0.00   0.00  19.67  19.67   0.316800E+01   0.173500E+01     7.920   1   1   0
   0.100000E+01   0.100000E+01  0.0000  0.0000  0.0000  0.0000  0.0000  0.0000  0.0000  0.0000       1   1.00000   1.00000
     783   0   3 -41   0.00   0.00  19.67  19.67   0.973900E+01   0.308000E+01     7.930   1   1   0
   0.100000E+01   0.100000E+01  0.0000  0.0000  0.0000  0.0000  0.0000  0.0000  0.0000  0.0000       1   1.00000   1.00000
     784   0   3 -41   0.00   0.00  19.67  19.67  -0.170600E+00   0.499000E+01     7.940   1   1   0
   0.100000E+01   0.100000E+01  0.0000  0.0000  0.0000  0.0000  0.0000  0.0000  0.0000  0.0000       1   1.00000   1.00000
     785   0  -3  42   0.00   0.00  20.08  20.08   0.164100E+01   0.111600E+01     7.950   1   1   0
   0.100000E+01   0.100000E+01  0.0000  0.0000  0.0000  0.0000  0.0000  0.0000  0.0000  0.0000       1   1.00000   1.00000
     786   0  -3 -42   0.00   0.00  20.08  20.08   0.103400E+02   0.587300E+01     7.960   1   1   0
   0.100000E+01   0.100000E+01  0.0000  0.0000  0.0000  0.0000  0.0000  0.0000  0.0000  0.0000       1   1.00000   1.00000
     787   0  -3 -42   0.00   0.00  20.08  20.08   0.151900E+01   0.161200E+01     7.970   1   1   0
   0.100000E+01   0.100000E+01  0.0000  0.0000  0.0000  0.0000  0.0000  0.0000  0.0000  0.0000       1   1.00000   1.00000
     788   0   3  42   0.00   0.00  20.08  20.08   0.119400E+01   0.151800E+01     7.980   1   1   0
   0.100000E+01   0.100000E+01  0.0000  0.0000  0.0000  0.0000  0.0000  0.0000  0.0000  0.0000       1   1.00000   1.00000
     789   0   3 -42   0.00   0.00  20.08  20.08  -0.113900E+01   0.229100E+01     7.990   1   1   0
   0.100000E+01   0.100000E+01  0.0000  0.0000  0.0000  0.0000  0.0000  0.0000  0.0000  0.0000       1   1.00000   1.00000
     790   0   3 -42   0.00   0.00  20.08  20.08   0.369900E+01   0.502000E+01     8.000   1   1   0
   0.100000E+01   0.100000E+01  0.0000  0.0000  0.0000  0.0000  0.0000  0.0000  0.0000  0.0000       1   1.00000   1.00000
     791   0  -3  43   0.00   0.00  20.49  20.49   0.442200E+01   0.150000E+01     8.010   1   1   0
   0.100000E+01   0.100000E+01  0.0000  0.0000  0.0000  0.0000  0.0000  0.0000  0.0000  0.0000       1   1.00000   1.00000
     792   0  -3 -43   0.00   0.00  20.49  20.49   0.602900E+01   0.233100E+01     8.020   1   1   0
   0.100000E+01   0.100000E+01  0.0000  0.0000  0.0000  0.0000  0.0000  0.0000  0.0000  0.0000       1   1.00000   1.00000
     793   0  -3 -43   0.00   0.00  20.49  20.49   0.446900E+01   0.543700E+01     8.030   1   1   0
   0.100000E+01   0.100000E+01  0.0000  0.0000  0.0000  0.0000  0.0000  0.0000  0.0000  0.0000       1   1.00000   1.00000
     794   0   3  43   0.00   0.00  20.49  20.49   0.651600E+01   0.197700E+01     8.040   1   1   0
   0.100000E+01   0.100000E+01  0.0000  0.0000  0.0000  0.0000  0.0000  0.0000  0.0000  0.0000       1   1.00000   1.00000
     795   0   3 -43   0.00   0.00  20.49  20.49   0.462200E+01   0.269700E+01     8.050   1   1   0
   0.100000E+01   0.100000E+01  0.0000  0.0000  0.0000  0.0000  0.0000  0.0000  0.0000  0.0000       1   1.00000   1.00000
     796   0   3 -43   0.00   0.00  20.49  20.49   0.630500E+01   0.484700E+01     8.060   1   1   0
   0.100000E+01   0.100000E+01  0.0000  0.0000  0.0000  0.0000  0.0000  0.0000  0.0000  0.0000       1   1.00000   1.00000
     797   0  -3  44   0.00   0.00  20.91  20.91  -0.379200E+00   0.102400E+01     8.070   1   1   0
   0.100000E+01   0.100000E+01  0.0000  0.0000  0.0000  0.0000  0.0000  0.0000  0.0000  0.0000       1   1.00000   1.00000
     798   0  -3 -44   0.00   0.00  20.91  20.91   0.418600E+01   0.530400E+01     8.080   1   1   0
   0.100000E+01   0.100000E+01  0.0000  0.0000  0.0000  0.0000  0.0000  0.0000  0.0000  0.0000       1   1.00000   1.00000
     799   0  -3 -44   0.00   0.00  20.91  20.91   0.219300E+01   0.173100E+01     8.090   1   1   0
   0.100000E+01   0.100000E+01  0.0000  0.0000  0.0000  0.0000  0.0000  0.0000  0.0000  0.0000       1   1.00000   1.00000
     800   0   3  44   0.00   0.00  20.91  20.91   0.163600E+01   0.171200E+01     8.100   1   1   0
   0.100000E+01   0.100000E+01  0.0000  0.0000  0.0000  0.0000  0.0000  0.0000  0.0000  0.0000       1   1.00000   1.00000
     801   0   3 -44   0.00   0.00  20.91  20.91   0.449600E+01   0.502800E+01     8.110   1   1   0
   0.100000E+01   0.100000E+01  0.0000  0.0000  0.0000  0.0000  0.0000  0.0000  0.0000  0.0000       1   1.00000   1.00000
     802   0   3 -44   0.00   0.00  20.91  20.91   0.600800E+01   0.298600E+01     8.120   1   1   0
   0.100000E+01   0.100000E+01  0.0000  0.0000  0.0000  0.0000  0.0000  0.0000  0.0000  0.0000       1   1.00000   1.00000
     803   0  -3  45   0.00   0.00  21.33  21.33  -0.114000E+01   0.102900E+01     8.130   1   1   0
   0.100000E+01   0.100000E+01  0.0000  0.0000  0.0000  0.0000  0.0000  0.0000  0.0000  0.0000       1   1.00000   1.00000
     804   0  -3 -45   0.00   0.00  21.33  21.33  -0.799500E+00   0.115900E+01     8.140   1   1   0
   0.100000E+01   0.100000E+01  0.0000  0.0000  0.0000  0.0000  0.0000  0.0000  0.0000  0.0000       1   1.00000   1.00000
     805   0  -3 -45   0.00   0.00  21.33  21.33   0.344000E+00   0.500000E+01     8.150   1   1   0
   0.100000E+01   0.100000E+01  0.0000  0.0000  0.0000  0.0000  0.0000  0.0000  0.0000  0.0000       1   1.00000   1.00000
     806   0   3  45   0.00   0.00  21.33  21.33   0.448400E+00   0.167100E+01     8.160   1   1   0
   0.100000E+01   0.100000E+01  0.0000  0.0000  0.0000  0.0000  0.0000  0.0000  0.0000  0.0000       1   1.00000   1.00000
     807   0   3 -45   0.00   0.00  21.33  21.33  -0.577700E+00   0.246700E+01     8.170   1   1   0
   0.100000E+01   0.100000E+01  0.0000  0.0000  0.0000  0.0000  0.0000  0.0000  0.0000  0.0000       1   1.00000   1.00000
     808   0   3 -45   0.00   0.00  21.33  21.33  -0.374800E+01   0.386200E+01     8.180   1   1   0
   0.100000E+01   0.100000E+01  0.0000  0.0000  0.0000  0.0000  0.0000  0.0000  0.0000  0.0000       1   1.00000   1.00000
     809   0  -3  46   0.00   0.00  21.75  21.75   0.169100E+01   0.131800E+01     8.190   1   1   0
   0.100000E+01   0.100000E+01  0.0000  0.0000  0.0000  0.0000  0.0000  0.0000  0.0000  0.0000       1   1.00000   1.00000
     810   0  -3 -46   0.00   0.00  21.75  21.75   0.237500E+01   0.185400E+01     8.200   1   1   0
   0.100000E+01   0.100000E+01  0.0000  0.0000  0.0000  0.0000  0.0000  0.0000  0.0000  0.0000       1   1.00000   1.00000
     811   0  -3 -46   0.00   0.00  21.75  21.75  -0.134700E+01   0.478900E+01     8.210   1   1   0
   0.100000E+01   0.100000E+01  0.0000  0.0000  0.0000  0.0000  0.0000  0.0000  0.0000  0.0000       1   1.00000   1.00000
     812   0   3  46   0.00   0.00  21.75  21.75  -0.176000E+01   0.180200E+01     8.220   1   1   0
   0.100000E+01   0.100000E+01  0.0000  0.0000  0.0000  0.0000  0.0000  0.0000  0.0000  0.0000       1   1.00000   1.00000
     813   0   3 -46   0.00   0.00  21.75  21.75   0.342000E+01   0.255500E+01     8.230   1   1   0
   0.100000E+01   0.100000E+01  0.0000  0.0000  0.0000  0.0000  0.0000  0.0000  0.0000  0.0000       1   1.00000   1.00000
     814   0   3 -46   0.00   0.00  21.75  21.75   0.463300E+00   0.465200E+01     8.240   1   1   0
   0.100000E+01   0.100000E+01  0.0000  0.0000  0.0000  0.0000  0.0000  0.0000  0.0000  0.0000       1   1.00000   1.00000
     815   0  -3  47   0.00   0.00  22.17  22.17  -0.335400E+00   0.126600E+01     8.250   1   1   0
   0.100000E+01   0.100000E+01  0.0000  0.0000  0.0000  0.0000  0.0000  0.0000  0.0000  0.0000       1   1.00000   1.00000
     816   0  -3 -47   0.00   0.00  22.17  22.17   0.185200E+01   0.140700E+01     8.260   1   1   0
   0.100000E+01   0.100000E+01  0.0000  0.0000  0.0000  0.0000  0.0000  0.0000  0.0000  0.0000       1   1.00000   1.00000
     817   0  -3 -47   0.00   0.00  22.17  22.17   0.421900E+01   0.525200E+01     8.270   1   1   0
   0.100000E+01   0.100000E+01  0.0000  0.0000  0.0000  0.0000  0.0000  0.0000  0.0000  0.0000       1   1.00000   1.00000
     818   0   3  47   0.00   0.00  22.17  22.17   0.112400E+01   0.209300E+01     8.280   1   1   0
   0.100000E+01   0.100000E+01  0.0000  0.0000  0.0000  0.0000  0.0000  0.0000  0.0000  0.0000       1   1.00000   1.00000
     819   0   3 -47   0.00   0.00  22.17  22.17  -0.845400E+00   0.223100E+01     8.290   1   1   0
   0.100000E+01   0.100000E+01  0.0000  0.0000  0.0000  0.0000  0.0000  0.0000  0.0000  0.0000       1   1.00000   1.00000
     820   0   3 -47   0.00   0.00  22.17  22.17   0.126000E+01   0.411200E+01     8.300   1   1   0
   0.100000E+01   0.100000E+01  0.0000  0.0000  0.0000  0.0000  0.0000  0.0000  0.0000  0.0000       1   1.00000   1.00000
     821   0  -3  48   0.00   0.00  22.60  22.60  -0.337500E+00   0.151500E+01     8.310   1   1   0
   0.100000E+01   0.100000E+01  0.0000  0.0000  0.0000  0.0000  0.0000  0.0000  0.0000  0.0000       1   1.00000   1.00000
     822   0  -3 -48   0.00   0.00  22.60  22.60   0.180300E+01   0.437700E+01     8.320   1   1   0
   0.100000E+01   0.100000E+01  0.0000  0.0000  0.0000  0.0000  0.0000  0.0000  0.0000  0.0000       1   1.00000   1.00000
     823   0  -3 -48   0.00   0.00  22.60  22.60   0.478400E+01   0.201300E+01     8.330   1   1   0
   0.100000E+01   0.100000E+01  0.0000  0.0000  0.0000  0.0000  0.0000  0.0000  0.0000  0.0000       1   1.00000   1.00000
     824   0   3  48   0.00   0.00  22.60  22.60  -0.186800E+01   0.216400E+01     8.340   1   1   0
   0.100000E+01   0.100000E+01  0.0000  0.0000  0.0000  0.0000  0.0000  0.0000  0.0000  0.0000       1   1.00000   1.00000
     825   0   3 -48   0.00   0.00  22.60  22.60  -0.291800E+01   0.370700E+01     8.350   1   1   0
   0.100000E+01   0.100000E+01  0.0000  0.0000  0.0000  0.0000  0.0000  0.0000  0.0000  0.0000       1   1.00000   1.00000
     826   0   3 -48   0.00   0.00  22.60  22.60   0.154900E+01   0.228300E+01     8.360   1   1   0
   0.100000E+01   0.100000E+01  0.0000  0.0000  0.0000  0.0000  0.0000  0.0000  0.0000  0.0000       1   1.00000   1.00000
     827   0  -3  49   0.00   0.00  23.03  23.03  -0.215900E+01   0.148500E+01     8.370   1   1   0
   0.100000E+01   0.100000E+01  0.0000  0.0000  0.0000  0.0000  0.0000  0.0000  0.0000  0.0000       1   1.00000   1.00000
     828   0  -3 -49   0.00   0.00  23.03  23.03  -0.115900E+00   0.167100E+01     8.380   1   1   0
   0.100000E+01   0.100000E+01  0.0000  0.0000  0.0000  0.0000  0.0000  0.0000  0.0000  0.0000       1   1.00000   1.00000
     829   0  -3 -49   0.00   0.00  23.03  23.03   0.149300E+01   0.423700E+01     8.390   1   1   0
   0.100000E+01   0.100000E+01  0.0000  0.0000  0.0000  0.0000  0.0000  0.0000  0.0000  0.0000       1   1.00000   1.00000
     830   0   3  49   0.00   0.00  23.03  23.03   0.107100E+01   0.222800E+01     8.400   1   1   0
   0.100000E+01   0.100000E+01  0.0000  0.0000  0.0000  0.0000  0.0000  0.0000  0.0000  0.0000       1   1.00000   1.00000
     831   0   3 -49   0.00   0.00  23.03  23.03  -0.154800E+00   0.434700E+01     8.410   1   1   0
   0.100000E+01   0.100000E+01  0.0000  0.0000  0.0000  0.0000  0.0000  0.0000  0.0000  0.0000       1   1.00000   1.00000
     832   0   3 -49   0.00   0.00  23.03  23.03   0.206000E+01   0.210200E+01     8.420   1   1   0
   0.100000E+01   0.100000E+01  0.0000  0.0000  0.0000  0.0000  0.0000  0.0000  0.0000  0.0000       1   1.00000   1.00000
     833   0  -3  50   0.00   0.00  23.46  23.46  -0.113700E+01   0.158000E+01     8.430   1   1   0
   0.100000E+01   0.100000E+01  0.0000  0.0000  0.0000  0.0000  0.0000  0.0000  0.0000  0.0000       1   1.00000   1.00000
     834   0  -3 -50   0.00   0.00  23.46  23.46  -0.377200E+01   0.434800E+01     8.440   1   1   0
   0.100000E+01   0.100000E+01  0.0000  0.0000  0.0000  0.0000  0.0000  0.0000  0.0000  0.0000       1   1.00000   1.00000
     835   0  -3 -50   0.00   0.00  23.46  23.46  -0.216400E+00   0.191800E+01     8.450   1   1   0
   0.100000E+01   0.100000E+01  0.0000  0.0000  0.0000  0.0000  0.0000  0.0000  0.0000  0.0000       1   1.00000   1.00000
     836   0   3  50   0.00   0.00  23.46  23.46   0.889800E+00   0.209000E+01     8.460   1   1   0
   0.100000E+01   0.100000E+01  0.0000  0.0000  0.0000  0.0000  0.0000  0.0000  0.0000  0.0000       1   1.00000   1.00000
     837   0   3 -50   0.00   0.00  23.46  23.46  -0.161300E+01   0.402300E+01     8.470   1   1   0
   0.100000E+01   0.100000E+01  0.0000  0.0000  0.0000  0.0000  0.0000  0.0000  0.0000  0.0000       1   1.00000   1.00000
     838   0   3 -50   0.00   0.00  23.46  23.46  -0.171100E+01   0.192600E+01     8.480   1   1   0
   0.100000E+01   0.100000E+01  0.0000  0.0000  0.0000  0.0000  0.0000  0.0000  0.0000  0.0000       1   1.00000   1.00000
     839   0  -3  51   0.00   0.00  23.89  23.89   0.519800E+00   0.171500E+01     8.490   1   1   0
   0.100000E+01   0.100000E+01  0.0000  0.0000  0.0000  0.0000  0.0000  0.0000  0.0000  0.0000       1   1.00000   1.00000
     840   0  -3 -51   0.00   0.00  23.89  23.89   0.425100E+01   0.487300E+01     8.500   1   1   0
   0.100000E+01   0.100000E+01  0.0000  0.0000  0.0000  0.0000  0.0000  0.0000  0.0000  0.0000       1   1.00000   1.00000
     841   0  -3 -51   0.00   0.00  23.89  23.89   0.308100E+01   0.248100E+01     8.510   1   1   0
   0.100000E+01   0.100000E+01  0.0000  0.0000  0.0000  0.0000  0.0000  0.0000  0.0000  0.0000       1   1.00000   1.00000
     842   0   3  51   0.00   0.00  23.89  23.89  -0.101700E+01   0.226500E+01     8.520   1   1   0
   0.100000E+01   0.100000E+01  0.0000  0.0000  0.0000  0.0000  0.0000  0.0000  0.0000  0.0000       1   1.00000   1.00000
     843   0   3 -51   0.00   0.00  23.89  23.89  -0.499200E+00   0.364300E+01     8.530   1   1   0
   0.100000E+01   0.100000E+01  0.0000  0.0000  0.0000  0.0000  0.0000  0.0000  0.0000  0.0000       1   1.00000   1.00000
     844   0   3 -51   0.00   0.00  23.89  23.89   0.306900E+01   0.253300E+01     8.540   1   1   0
   0.100000E+01   0.100000E+01  0.0000  0.0000  0.0000  0.0000  0.0000  0.0000  0.0000  0.0000       1   1.00000   1.00000
     845   0  -3 -52   0.00   0.00  24.33  24.33  -0.963400E+00   0.187000E+01     8.550   1   1   0
   0.100000E+01   0.100000E+01  0.0000  0.0000  0.0000  0.0000  0.0000  0.0000  0.0000  0.0000       1   1.00000   1.00000
     846   0   3 -52   0.00   0.00  24.33  24.33  -0.574600E+00   0.222500E+01     8.560   1   1   0
   0.100000E+01   0.100000E+01  0.0000  0.0000  0.0000  0.0000  0.0000  0.0000  0.0000  0.0000       1   1.00000   1.00000
     847   0  -4  -2   0.00   0.00  11.08  11.08   0.344000E+02   0.309900E+01     8.570   1   1   0
   0.100000E+01   0.100000E+01  0.0000  0.0000  0.0000  0.0000  0.0000  0.0000  0.0000  0.0000       1   1.00000   1.00000
     848   0   4   2   0.00   0.00  11.08  11.08   0.285600E+01   0.368000E+00     8.580   1   1   0
   0.100000E+01   0.100000E+01  0.0000  0.0000  0.0000  0.0000  0.0000  0.0000  0.0000  0.0000       1   1.00000   1.00000
     849   0  -4  -3   0.00   0.00  11.12  11.12   0.640100E+01   0.817800E+00     8.590   1   1   0
   0.100000E+01   0.100000E+01  0.0000  0.0000  0.0000  0.0000  0.0000  0.0000  0.0000  0.0000       1   1.00000   1.00000
     850   0   4   3   0.00   0.00  11.12  11.12   0.663600E+01   0.699600E+00     8.600   1   1   0
   0.100000E+01   0.100000E+01  0.0000  0.0000  0.0000  0.0000  0.0000  0.0000  0.0000  0.0000       1   1.00000   1.00000
     851   0   4  -3   0.00   0.00  11.12  11.12   0.626800E+01   0.687700E+00     8.610   1   1   0
   0.100000E+01   0.100000E+01  0.0000  0.0000  0.0000  0.0000  0.0000  0.0000  0.0000  0.0000       1   1.00000   1.00000
     852   0  -4  -4   0.00   0.00  11.18  11.18  -0.268800E-01   0.376400E+00     8.630   1   1   0
   0.100000E+01   0.100000E+01  0.0000  0.0000  0.0000  0.0000  0.0000  0.0000  0.0000  0.0000       1   1.00000   1.00000
     853   0   4   4   0.00   0.00  11.18  11.18  -0.101500E+00   0.322200E+00     8.640   1   1   0
   0.100000E+01   0.100000E+01  0.0000  0.0000  0.0000  0.0000  0.0000  0.0000  0.0000  0.0000       1   1.00000   1.00000
     854   0   4  -4   0.00   0.00  11.18  11.18  -0.112200E+00   0.258000E+00     8.650   1   1   0
   0.100000E+01   0.100000E+01  0.0000  0.0000  0.0000  0.0000  0.0000  0.0000  0.0000  0.0000       1   1.00000   1.00000
     855   0   4  -4   0.00   0.00  11.18  11.18  -0.394400E-01   0.348800E+00     8.660   1   1   0
   0.100000E+01   0.100000E+01  0.0000  0.0000  0.0000  0.0000  0.0000  0.0000  0.0000  0.0000       1   1.00000   1.00000
     856   0  -4  -5   0.00   0.00  11.25  11.25   0.874600E+01   0.102100E+01     8.670   1   1   0
   0.100000E+01   0.100000E+01  0.0000  0.0000  0.0000  0.0000  0.0000  0.0000  0.0000  0.0000       1   1.00000   1.00000
     857   0   4   5   0.00   0.00  11.25  11.25   0.865500E+01   0.930700E+00     8.680   1   1   0
   0.100000E+01   0.100000E+01  0.0000  0.0000  0.0000  0.0000  0.0000  0.0000  0.0000  0.0000       1   1.00000   1.00000
     858   0   4  -5   0.00   0.00  11.25  11.25   0.837700E+01   0.942000E+00     8.690   1   1   0
   0.100000E+01   0.100000E+01  0.0000  0.0000  0.0000  0.0000  0.0000  0.0000  0.0000  0.0000       1   1.00000   1.00000
     859   0   4  -5   0.00   0.00  11.25  11.25   0.934500E+01   0.987600E+00     8.700   1   1   0
   0.100000E+01   0.100000E+01  0.0000  0.0000  0.0000  0.0000  0.0000  0.0000  0.0000  0.0000       1   1.00000   1.00000
     860   0  -4  -6   0.00   0.00  11.34  11.34   0.151100E+00   0.413300E+00     8.710   1   1   0
   0.100000E+01   0.100000E+01  0.0000  0.0000  0.0000  0.0000  0.0000  0.0000  0.0000  0.0000       1   1.00000   1.00000
     861   0   4   6   0.00   0.00  11.34  11.34   0.213100E+00   0.378800E+00     8.720   1   1   0
   0.100000E+01   0.100000E+01  0.0000  0.0000  0.0000  0.0000  0.0000  0.0000  0.0000  0.0000       1   1.00000   1.00000
     862   0   4  -6   0.00   0.00  11.34  11.34  -0.809600E+00   0.431400E+00     8.730   1   1   0
   0.100000E+01   0.100000E+01  0.0000  0.0000  0.0000  0.0000  0.0000  0.0000  0.0000  0.0000       1   1.00000   1.00000
     863   0   4  -6   0.00   0.00  11.34  11.34   0.400700E-01   0.302100E+00     8.740   1   1   0
   0.100000E+01   0.100000E+01  0.0000  0.0000  0.0000  0.0000  0.0000  0.0000  0.0000  0.0000       1   1.00000   1.00000
     864   0  -4  -7   0.00   0.00  11.45  11.45   0.711700E+00   0.488000E+00     8.750   1   1   0
   0.100000E+01   0.100000E+01  0.0000  0.0000  0.0000  0.0000  0.0000  0.0000  0.0000  0.0000       1   1.00000   1.00000
     865   0   4   7   0.00   0.00  11.45  11.45   0.598500E+00   0.432600E+00     8.760   1   1   0
   0.100000E+01   0.100000E+01  0.0000  0.0000  0.0000  0.0000  0.0000  0.0000  0.0000  0.0000       1   1.00000   1.00000
     866   0   4  -7   0.00   0.00  11.45  11.45   0.724800E+00   0.512800E+00     8.770   1   1   0
   0.100000E+01   0.100000E+01  0.0000  0.0000  0.0000  0.0000  0.0000  0.0000  0.0000  0.0000       1   1.00000   1.00000
     867   0   4  -7   0.00   0.00  11.45  11.45   0.632200E+00   0.399000E+00     8.780   1   1   0
   0.100000E+01   0.100000E+01  0.0000  0.0000  0.0000  0.0000  0.0000  0.0000  0.0000  0.0000       1   1.00000   1.00000
     868   0  -4  -8   0.00   0.00  11.57  11.57   0.770500E+01   0.111800E+01     8.790   1   1   0
   0.100000E+01   0.100000E+01  0.0000  0.0000  0.0000  0.0000  0.0000  0.0000  0.0000  0.0000       1   1.00000   1.00000
     869   0   4   8   0.00   0.00  11.57  11.57   0.576900E+01   0.827700E+00     8.800   1   1   0
   0.100000E+01   0.100000E+01  0.0000  0.0000  0.0000  0.0000  0.0000  0.0000  0.0000  0.0000       1   1.00000   1.00000
     870   0   4  -8   0.00   0.00  11.57  11.57   0.650900E+01   0.920300E+00     8.810   1   1   0
   0.100000E+01   0.100000E+01  0.0000  0.0000  0.0000  0.0000  0.0000  0.0000  0.0000  0.0000       1   1.00000   1.00000
     871   0  -4  -9   0.00   0.00  11.71  11.71   0.498700E+01   0.933800E+00     8.830   1   1   0
   0.100000E+01   0.100000E+01  0.0000  0.0000  0.0000  0.0000  0.0000  0.0000  0.0000  0.0000       1   1.00000   1.00000
     872   0   4   9   0.00   0.00  11.71  11.71   0.380200E+01   0.733000E+00     8.840   1   1   0
   0.100000E+01   0.100000E+01  0.0000  0.0000  0.0000  0.0000  0.0000  0.0000  0.0000  0.0000       1   1.00000   1.00000
     873   0   4  -9   0.00   0.00  11.71  11.71   0.209400E+01   0.702100E+00     8.860   1   1   0
   0.100000E+01   0.100000E+01  0.0000  0.0000  0.0000  0.0000  0.0000  0.0000  0.0000  0.0000       1   1.00000   1.00000
     874   0  -4 -10   0.00   0.00  11.86  11.86   0.203900E+02   0.223400E+01     8.870   1   1   0
   0.100000E+01   0.100000E+01  0.0000  0.0000  0.0000  0.0000  0.0000  0.0000  0.0000  0.0000       1   1.00000   1.00000
     875   0   4  10   0.00   0.00  11.86  11.86   0.195500E+02   0.202400E+01     8.880   1   1   0
   0.100000E+01   0.100000E+01  0.0000  0.0000  0.0000  0.0000  0.0000  0.0000  0.0000  0.0000       1   1.00000   1.00000
     876   0   4 -10   0.00   0.00  11.86  11.86   0.213100E+02   0.240400E+01     8.890   1   1   0
   0.100000E+01   0.100000E+01  0.0000  0.0000  0.0000  0.0000  0.0000  0.0000  0.0000  0.0000       1   1.00000   1.00000
     877   0   4 -10   0.00   0.00  11.86  11.86   0.166400E+02   0.179900E+01     8.900   1   1   0
   0.100000E+01   0.100000E+01  0.0000  0.0000  0.0000  0.0000  0.0000  0.0000  0.0000  0.0000       1   1.00000   1.00000
     878   0  -4 -11   0.00   0.00  12.02  12.02   0.129800E+02   0.165700E+01     8.910   1   1   0
   0.100000E+01   0.100000E+01  0.0000  0.0000  0.0000  0.0000  0.0000  0.0000  0.0000  0.0000       1   1.00000   1.00000
     879   0   4  11   0.00   0.00  12.02  12.02   0.151300E+02   0.174000E+01     8.920   1   1   0
   0.100000E+01   0.100000E+01  0.0000  0.0000  0.0000  0.0000  0.0000  0.0000  0.0000  0.0000       1   1.00000   1.00000
     880   0   4 -11   0.00   0.00  12.02  12.02   0.137900E+02   0.164500E+01     8.930   1   1   0
   0.100000E+01   0.100000E+01  0.0000  0.0000  0.0000  0.0000  0.0000  0.0000  0.0000  0.0000       1   1.00000   1.00000
     881   0   4 -11   0.00   0.00  12.02  12.02   0.123000E+02   0.172700E+01     8.940   1   1   0
   0.100000E+01   0.100000E+01  0.0000  0.0000  0.0000  0.0000  0.0000  0.0000  0.0000  0.0000       1   1.00000   1.00000
     882   0  -4 -12   0.00   0.00  12.20  12.20   0.277200E+02   0.289800E+01     8.950   1   1   0
   0.100000E+01   0.100000E+01  0.0000  0.0000  0.0000  0.0000  0.0000  0.0000  0.0000  0.0000       1   1.00000   1.00000
     883   0   4  12   0.00   0.00  12.20  12.20   0.260300E+02   0.266000E+01     8.960   1   1   0
   0.100000E+01   0.100000E+01  0.0000  0.0000  0.0000  0.0000  0.0000  0.0000  0.0000  0.0000       1   1.00000   1.00000
     884   0   4 -12   0.00   0.00  12.20  12.20   0.281200E+02   0.287300E+01     8.970   1   1   0
   0.100000E+01   0.100000E+01  0.0000  0.0000  0.0000  0.0000  0.0000  0.0000  0.0000  0.0000       1   1.00000   1.00000
     885   0   4 -12   0.00   0.00  12.20  12.20   0.368000E+02   0.405000E+01     8.980   1   1   0
   0.100000E+01   0.100000E+01  0.0000  0.0000  0.0000  0.0000  0.0000  0.0000  0.0000  0.0000       1   1.00000   1.00000
     886   0  -4 -13   0.00   0.00  12.39  12.39   0.279800E+02   0.295200E+01     8.990   1   1   0
   0.100000E+01   0.100000E+01  0.0000  0.0000  0.0000  0.0000  0.0000  0.0000  0.0000  0.0000       1   1.00000   1.00000
     887   0   4  13   0.00   0.00  12.39  12.39   0.256300E+02   0.266800E+01     9.000   1   1   0
   0.100000E+01   0.100000E+01  0.0000  0.0000  0.0000  0.0000  0.0000  0.0000  0.0000  0.0000       1   1.00000   1.00000
     888   0   4 -13   0.00   0.00  12.39  12.39   0.225500E+02   0.248000E+01     9.010   1   1   0
   0.100000E+01   0.100000E+01  0.0000  0.0000  0.0000  0.0000  0.0000  0.0000  0.0000  0.0000       1   1.00000   1.00000
     889   0   4 -13   0.00   0.00  12.39  12.39   0.201000E+02   0.273300E+01     9.020   1   1   0
   0.100000E+01   0.100000E+01  0.0000  0.0000  0.0000  0.0000  0.0000  0.0000  0.0000  0.0000       1   1.00000   1.00000
     890   0  -4 -14   0.00   0.00  12.59  12.59   0.310300E+02   0.326400E+01     9.030   1   1   0
   0.100000E+01   0.100000E+01  0.0000  0.0000  0.0000  0.0000  0.0000  0.0000  0.0000  0.0000       1   1.00000   1.00000
     891   0   4  14   0.00   0.00  12.59  12.59   0.311900E+02   0.315000E+01     9.040   1   1   0
   0.100000E+01   0.100000E+01  0.0000  0.0000  0.0000  0.0000  0.0000  0.0000  0.0000  0.0000       1   1.00000   1.00000
     892   0   4 -14   0.00   0.00  12.59  12.59   0.268100E+02   0.332900E+01     9.050   1   1   0
   0.100000E+01   0.100000E+01  0.0000  0.0000  0.0000  0.0000  0.0000  0.0000  0.0000  0.0000       1   1.00000   1.00000
     893   0   4 -14   0.00   0.00  12.59  12.59   0.329100E+02   0.336300E+01     9.060   1   1   0
   0.100000E+01   0.100000E+01  0.0000  0.0000  0.0000  0.0000  0.0000  0.0000  0.0000  0.0000       1   1.00000   1.00000
     894   0  -4 -15   0.00   0.00  12.80  12.80   0.278900E+02   0.305600E+01     9.070   1   1   0
   0.100000E+01   0.100000E+01  0.0000  0.0000  0.0000  0.0000  0.0000  0.0000  0.0000  0.0000       1   1.00000   1.00000
     895   0   4  15   0.00   0.00  12.80  12.80   0.317500E+02   0.324200E+01     9.080   1   1   0
   0.100000E+01   0.100000E+01  0.0000  0.0000  0.0000  0.0000  0.0000  0.0000  0.0000  0.0000       1   1.00000   1.00000
     896   0   4 -15   0.00   0.00  12.80  12.80   0.307000E+02   0.323200E+01     9.090   1   1   0
   0.100000E+01   0.100000E+01  0.0000  0.0000  0.0000  0.0000  0.0000  0.0000  0.0000  0.0000       1   1.00000   1.00000
     897   0  -4 -16   0.00   0.00  13.03  13.03   0.377200E+02   0.391200E+01     9.110   1   1   0
   0.100000E+01   0.100000E+01  0.0000  0.0000  0.0000  0.0000  0.0000  0.0000  0.0000  0.0000       1   1.00000   1.00000
     898   0   4  16   0.00   0.00  13.03  13.03   0.298400E+02   0.310200E+01     9.120   1   1   0
   0.100000E+01   0.100000E+01  0.0000  0.0000  0.0000  0.0000  0.0000  0.0000  0.0000  0.0000       1   1.00000   1.00000
     899   0   4 -16   0.00   0.00  13.03  13.03   0.290100E+02   0.313700E+01     9.130   1   1   0
   0.100000E+01   0.100000E+01  0.0000  0.0000  0.0000  0.0000  0.0000  0.0000  0.0000  0.0000       1   1.00000   1.00000
     900   0   4 -16   0.00   0.00  13.03  13.03   0.282700E+02   0.372300E+01     9.140   1   1   0
   0.100000E+01   0.100000E+01  0.0000  0.0000  0.0000  0.0000  0.0000  0.0000  0.0000  0.0000       1   1.00000   1.00000
     901   0  -4 -17   0.00   0.00  13.26  13.26   0.244100E+02   0.280000E+01     9.150   1   1   0
   0.100000E+01   0.100000E+01  0.0000  0.0000  0.0000  0.0000  0.0000  0.0000  0.0000  0.0000       1   1.00000   1.00000
     902   0   4  17   0.00   0.00  13.26  13.26   0.213200E+02   0.241200E+01     9.160   1   1   0
   0.100000E+01   0.100000E+01  0.0000  0.0000  0.0000  0.0000  0.0000  0.0000  0.0000  0.0000       1   1.00000   1.00000
     903   0   4 -17   0.00   0.00  13.26  13.26   0.238700E+02   0.273400E+01     9.170   1   1   0
   0.100000E+01   0.100000E+01  0.0000  0.0000  0.0000  0.0000  0.0000  0.0000  0.0000  0.0000       1   1.00000   1.00000
     904   0   4 -17   0.00   0.00  13.26  13.26   0.137900E+02   0.250900E+01     9.180   1   1   0
   0.100000E+01   0.100000E+01  0.0000  0.0000  0.0000  0.0000  0.0000  0.0000  0.0000  0.0000       1   1.00000   1.00000
     905   0  -4 -18   0.00   0.00  13.51  13.51   0.129300E+02   0.194200E+01     9.190   1   1   0
   0.100000E+01   0.100000E+01  0.0000  0.0000  0.0000  0.0000  0.0000  0.0000  0.0000  0.0000       1   1.00000   1.00000
     906   0   4  18   0.00   0.00  13.51  13.51   0.761400E+01   0.137600E+01     9.200   1   1   0
   0.100000E+01   0.100000E+01  0.0000  0.0000  0.0000  0.0000  0.0000  0.0000  0.0000  0.0000       1   1.00000   1.00000
     907   0   4 -18   0.00   0.00  13.51  13.51   0.950500E+01   0.166900E+01     9.210   1   1   0
   0.100000E+01   0.100000E+01  0.0000  0.0000  0.0000  0.0000  0.0000  0.0000  0.0000  0.0000       1   1.00000   1.00000
     908   0   4 -18   0.00   0.00  13.51  13.51   0.874100E+01   0.226000E+01     9.220   1   1   0
   0.100000E+01   0.100000E+01  0.0000  0.0000  0.0000  0.0000  0.0000  0.0000  0.0000  0.0000       1   1.00000   1.00000
     909   0  -4 -19   0.00   0.00  13.76  13.76   0.702400E+00   0.873900E+00     9.230   1   1   0
   0.100000E+01   0.100000E+01  0.0000  0.0000  0.0000  0.0000  0.0000  0.0000  0.0000  0.0000       1   1.00000   1.00000
     910   0   4  19   0.00   0.00  13.76  13.76   0.798300E-02   0.823500E+00     9.240   1   1   0
   0.100000E+01   0.100000E+01  0.0000  0.0000  0.0000  0.0000  0.0000  0.0000  0.0000  0.0000       1   1.00000   1.00000
     911   0   4 -19   0.00   0.00  13.76  13.76   0.257200E+01   0.114200E+01     9.250   1   1   0
   0.100000E+01   0.100000E+01  0.0000  0.0000  0.0000  0.0000  0.0000  0.0000  0.0000  0.0000       1   1.00000   1.00000
     912   0   4 -19   0.00   0.00  13.76  13.76   0.447700E+01   0.206300E+01     9.260   1   1   0
   0.100000E+01   0.100000E+01  0.0000  0.0000  0.0000  0.0000  0.0000  0.0000  0.0000  0.0000       1   1.00000   1.00000
     913   0  -4 -20   0.00   0.00  14.03  14.03   0.437500E-01   0.727900E+00     9.270   1   1   0
   0.100000E+01   0.100000E+01  0.0000  0.0000  0.0000  0.0000  0.0000  0.0000  0.0000  0.0000       1   1.00000   1.00000
     914   0   4  20   0.00   0.00  14.03  14.03  -0.581000E+00   0.853000E+00     9.280   1   1   0
   0.100000E+01   0.100000E+01  0.0000  0.0000  0.0000  0.0000  0.0000  0.0000  0.0000  0.0000       1   1.00000   1.00000
     915   0   4 -20   0.00   0.00  14.03  14.03  -0.885600E+00   0.953500E+00     9.290   1   1   0
   0.100000E+01   0.100000E+01  0.0000  0.0000  0.0000  0.0000  0.0000  0.0000  0.0000  0.0000       1   1.00000   1.00000
     916   0   4 -20   0.00   0.00  14.03  14.03  -0.122700E+01   0.182700E+01     9.300   1   1   0
   0.100000E+01   0.100000E+01  0.0000  0.0000  0.0000  0.0000  0.0000  0.0000  0.0000  0.0000       1   1.00000   1.00000
     917   0  -4 -21   0.00   0.00  14.30  14.30   0.132800E+01   0.818300E+00     9.310   1   1   0
   0.100000E+01   0.100000E+01  0.0000  0.0000  0.0000  0.0000  0.0000  0.0000  0.0000  0.0000       1   1.00000   1.00000
     918   0   4  21   0.00   0.00  14.30  14.30   0.309100E+01   0.110500E+01     9.320   1   1   0
   0.100000E+01   0.100000E+01  0.0000  0.0000  0.0000  0.0000  0.0000  0.0000  0.0000  0.0000       1   1.00000   1.00000
     919   0   4 -21   0.00   0.00  14.30  14.30   0.244600E+01   0.128000E+01     9.330   1   1   0
   0.100000E+01   0.100000E+01  0.0000  0.0000  0.0000  0.0000  0.0000  0.0000  0.0000  0.0000       1   1.00000   1.00000
     920   0   4  22   0.00   0.00  14.58  14.58   0.968000E+01   0.167000E+01     9.360   1   1   0
   0.100000E+01   0.100000E+01  0.0000  0.0000  0.0000  0.0000  0.0000  0.0000  0.0000  0.0000       1   1.00000   1.00000
     921   0   4 -22   0.00   0.00  14.58  14.58   0.895400E+00   0.315000E+01     9.370   1   1   0
   0.100000E+01   0.100000E+01  0.0000  0.0000  0.0000  0.0000  0.0000  0.0000  0.0000  0.0000       1   1.00000   1.00000
     922   0   4 -22   0.00   0.00  14.58  14.58   0.932900E+01   0.183500E+01     9.380   1   1   0
   0.100000E+01   0.100000E+01  0.0000  0.0000  0.0000  0.0000  0.0000  0.0000  0.0000  0.0000       1   1.00000   1.00000
     923   0   4  23   0.00   0.00  14.87  14.87   0.141000E+02   0.202900E+01     9.410   1   1   0
   0.100000E+01   0.100000E+01  0.0000  0.0000  0.0000  0.0000  0.0000  0.0000  0.0000  0.0000       1   1.00000   1.00000
     924   0   4 -23   0.00   0.00  14.87  14.87   0.570000E+01   0.349900E+01     9.420   1   1   0
   0.100000E+01   0.100000E+01  0.0000  0.0000  0.0000  0.0000  0.0000  0.0000  0.0000  0.0000       1   1.00000   1.00000
     925   0   4 -23   0.00   0.00  14.87  14.87   0.114900E+02   0.206900E+01     9.430   1   1   0
   0.100000E+01   0.100000E+01  0.0000  0.0000  0.0000  0.0000  0.0000  0.0000  0.0000  0.0000       1   1.00000   1.00000
     926   0  -4  24   0.00   0.00  15.17  15.17   0.249700E+02   0.263300E+01     9.440   1   1   0
   0.100000E+01   0.100000E+01  0.0000  0.0000  0.0000  0.0000  0.0000  0.0000  0.0000  0.0000       1   1.00000   1.00000
     927   0  -4 -24   0.00   0.00  15.17  15.17   0.176700E+02   0.229500E+01     9.450   1   1   0
   0.100000E+01   0.100000E+01  0.0000  0.0000  0.0000  0.0000  0.0000  0.0000  0.0000  0.0000       1   1.00000   1.00000
     928   0   4  24   0.00   0.00  15.17  15.17   0.159700E+02   0.213200E+01     9.460   1   1   0
   0.100000E+01   0.100000E+01  0.0000  0.0000  0.0000  0.0000  0.0000  0.0000  0.0000  0.0000       1   1.00000   1.00000
     929   0   4 -24   0.00   0.00  15.17  15.17   0.806300E+01   0.369600E+01     9.470   1   1   0
   0.100000E+01   0.100000E+01  0.0000  0.0000  0.0000  0.0000  0.0000  0.0000  0.0000  0.0000       1   1.00000   1.00000
     930   0   4 -24   0.00   0.00  15.17  15.17   0.174100E+02   0.255400E+01     9.480   1   1   0
   0.100000E+01   0.100000E+01  0.0000  0.0000  0.0000  0.0000  0.0000  0.0000  0.0000  0.0000       1   1.00000   1.00000
     931   0  -4  25   0.00   0.00  15.47  15.47   0.301500E+02   0.308100E+01     9.490   1   1   0
   0.100000E+01   0.100000E+01  0.0000  0.0000  0.0000  0.0000  0.0000  0.0000  0.0000  0.0000       1   1.00000   1.00000
     932   0  -4 -25   0.00   0.00  15.47  15.47   0.201400E+02   0.266200E+01     9.500   1   1   0
   0.100000E+01   0.100000E+01  0.0000  0.0000  0.0000  0.0000  0.0000  0.0000  0.0000  0.0000       1   1.00000   1.00000
     933   0   4  25   0.00   0.00  15.47  15.47   0.144800E+02   0.207500E+01     9.510   1   1   0
   0.100000E+01   0.100000E+01  0.0000  0.0000  0.0000  0.0000  0.0000  0.0000  0.0000  0.0000       1   1.00000   1.00000
     934   0   4 -25   0.00   0.00  15.47  15.47   0.205500E+02   0.282400E+01     9.520   1   1   0
   0.100000E+01   0.100000E+01  0.0000  0.0000  0.0000  0.0000  0.0000  0.0000  0.0000  0.0000       1   1.00000   1.00000
     935   0   4 -25   0.00   0.00  15.47  15.47   0.137000E+02   0.415300E+01     9.530   1   1   0
   0.100000E+01   0.100000E+01  0.0000  0.0000  0.0000  0.0000  0.0000  0.0000  0.0000  0.0000       1   1.00000   1.00000
     936   0  -4  26   0.00   0.00  15.78  15.78   0.323200E+02   0.327900E+01     9.540   1   1   0
   0.100000E+01   0.100000E+01  0.0000  0.0000  0.0000  0.0000  0.0000  0.0000  0.0000  0.0000       1   1.00000   1.00000
     937   0  -4 -26   0.00   0.00  15.78  15.78   0.249400E+02   0.311000E+01     9.550   1   1   0
   0.100000E+01   0.100000E+01  0.0000  0.0000  0.0000  0.0000  0.0000  0.0000  0.0000  0.0000       1   1.00000   1.00000
     938   0   4  26   0.00   0.00  15.78  15.78   0.231900E+02   0.274700E+01     9.560   1   1   0
   0.100000E+01   0.100000E+01  0.0000  0.0000  0.0000  0.0000  0.0000  0.0000  0.0000  0.0000       1   1.00000   1.00000
     939   0   4 -26   0.00   0.00  15.78  15.78   0.272800E+02   0.337500E+01     9.570   1   1   0
   0.100000E+01   0.100000E+01  0.0000  0.0000  0.0000  0.0000  0.0000  0.0000  0.0000  0.0000       1   1.00000   1.00000
     940   0   4 -26   0.00   0.00  15.78  15.78   0.120000E+02   0.446900E+01     9.580   1   1   0
   0.100000E+01   0.100000E+01  0.0000  0.0000  0.0000  0.0000  0.0000  0.0000  0.0000  0.0000       1   1.00000   1.00000
     941   0  -4  27   0.00   0.00  16.10  16.10   0.300500E+02   0.308100E+01     9.590   1   1   0
   0.100000E+01   0.100000E+01  0.0000  0.0000  0.0000  0.0000  0.0000  0.0000  0.0000  0.0000       1   1.00000   1.00000
     942   0  -4 -27   0.00   0.00  16.10  16.10   0.217600E+02   0.289000E+01     9.600   1   1   0
   0.100000E+01   0.100000E+01  0.0000  0.0000  0.0000  0.0000  0.0000  0.0000  0.0000  0.0000       1   1.00000   1.00000
     943   0   4  27   0.00   0.00  16.10  16.10   0.169200E+02   0.232700E+01     9.610   1   1   0
   0.100000E+01   0.100000E+01  0.0000  0.0000  0.0000  0.0000  0.0000  0.0000  0.0000  0.0000       1   1.00000   1.00000
     944   0   4 -27   0.00   0.00  16.10  16.10   0.205800E+02   0.286100E+01     9.620   1   1   0
   0.100000E+01   0.100000E+01  0.0000  0.0000  0.0000  0.0000  0.0000  0.0000  0.0000  0.0000       1   1.00000   1.00000
     945   0   4 -27   0.00   0.00  16.10  16.10   0.185300E+02   0.503700E+01     9.630   1   1   0
   0.100000E+01   0.100000E+01  0.0000  0.0000  0.0000  0.0000  0.0000  0.0000  0.0000  0.0000       1   1.00000   1.00000
     946   0  -4  28   0.00   0.00  16.42  16.42   0.220300E+02   0.241100E+01     9.640   1   1   0
   0.100000E+01   0.100000E+01  0.0000  0.0000  0.0000  0.0000  0.0000  0.0000  0.0000  0.0000       1   1.00000   1.00000
     947   0  -4 -28   0.00   0.00  16.42  16.42   0.195400E+02   0.277400E+01     9.650   1   1   0
   0.100000E+01   0.100000E+01  0.0000  0.0000  0.0000  0.0000  0.0000  0.0000  0.0000  0.0000       1   1.00000   1.00000
     948   0   4  28   0.00   0.00  16.42  16.42   0.180900E+02   0.247900E+01     9.660   1   1   0
   0.100000E+01   0.100000E+01  0.0000  0.0000  0.0000  0.0000  0.0000  0.0000  0.0000  0.0000       1   1.00000   1.00000
     949   0   4 -28   0.00   0.00  16.42  16.42   0.215900E+02   0.292100E+01     9.670   1   1   0
   0.100000E+01   0.100000E+01  0.0000  0.0000  0.0000  0.0000  0.0000  0.0000  0.0000  0.0000       1   1.00000   1.00000
     950   0  -4  29   0.00   0.00  16.75  16.75   0.817900E+01   0.125300E+01     9.690   1   1   0
   0.100000E+01   0.100000E+01  0.0000  0.0000  0.0000  0.0000  0.0000  0.0000  0.0000  0.0000       1   1.00000   1.00000
     951   0  -4 -29   0.00   0.00  16.75  16.75   0.117500E+02   0.219800E+01     9.700   1   1   0
   0.100000E+01   0.100000E+01  0.0000  0.0000  0.0000  0.0000  0.0000  0.0000  0.0000  0.0000       1   1.00000   1.00000
     952   0   4  29   0.00   0.00  16.75  16.75   0.773000E+01   0.165200E+01     9.710   1   1   0
   0.100000E+01   0.100000E+01  0.0000  0.0000  0.0000  0.0000  0.0000  0.0000  0.0000  0.0000       1   1.00000   1.00000
     953   0   4 -29   0.00   0.00  16.75  16.75   0.750000E+01   0.188400E+01     9.720   1   1   0
   0.100000E+01   0.100000E+01  0.0000  0.0000  0.0000  0.0000  0.0000  0.0000  0.0000  0.0000       1   1.00000   1.00000
     954   0   4 -29   0.00   0.00  16.75  16.75   0.476200E+01   0.428200E+01     9.730   1   1   0
   0.100000E+01   0.100000E+01  0.0000  0.0000  0.0000  0.0000  0.0000  0.0000  0.0000  0.0000       1   1.00000   1.00000
     955   0  -4  30   0.00   0.00  17.09  17.09   0.324500E+01   0.872900E+00     9.740   1   1   0
   0.100000E+01   0.100000E+01  0.0000  0.0000  0.0000  0.0000  0.0000  0.0000  0.0000  0.0000       1   1.00000   1.00000
     956   0  -4 -30   0.00   0.00  17.09  17.09   0.188700E+01   0.140800E+01     9.750   1   1   0
   0.100000E+01   0.100000E+01  0.0000  0.0000  0.0000  0.0000  0.0000  0.0000  0.0000  0.0000       1   1.00000   1.00000
     957   0   4  30   0.00   0.00  17.09  17.09   0.182700E+01   0.117100E+01     9.760   1   1   0
   0.100000E+01   0.100000E+01  0.0000  0.0000  0.0000  0.0000  0.0000  0.0000  0.0000  0.0000       1   1.00000   1.00000
     958   0   4 -30   0.00   0.00  17.09  17.09   0.355300E+01   0.171600E+01     9.770   1   1   0
   0.100000E+01   0.100000E+01  0.0000  0.0000  0.0000  0.0000  0.0000  0.0000  0.0000  0.0000       1   1.00000   1.00000
     959   0   4 -30   0.00   0.00  17.09  17.09  -0.118700E+00   0.412800E+01     9.780   1   1   0
   0.100000E+01   0.100000E+01  0.0000  0.0000  0.0000  0.0000  0.0000  0.0000  0.0000  0.0000       1   1.00000   1.00000
     960   0  -4  31   0.00   0.00  17.43  17.43  -0.214400E+00   0.636500E+00     9.790   1   1   0
   0.100000E+01   0.100000E+01  0.0000  0.0000  0.0000  0.0000  0.0000  0.0000  0.0000  0.0000       1   1.00000   1.00000
     961   0  -4 -31   0.00   0.00  17.43  17.43  -0.647500E-01   0.114200E+01     9.800   1   1   0
   0.100000E+01   0.100000E+01  0.0000  0.0000  0.0000  0.0000  0.0000  0.0000  0.0000  0.0000       1   1.00000   1.00000
     962   0   4 -31   0.00   0.00  17.43  17.43   0.247700E+00   0.460400E+01     9.810   1   1   0
   0.100000E+01   0.100000E+01  0.0000  0.0000  0.0000  0.0000  0.0000  0.0000  0.0000  0.0000       1   1.00000   1.00000
     963   0   4 -31   0.00   0.00  17.43  17.43   0.145000E+01   0.148600E+01     9.820   1   1   0
   0.100000E+01   0.100000E+01  0.0000  0.0000  0.0000  0.0000  0.0000  0.0000  0.0000  0.0000       1   1.00000   1.00000
     964   0  -4  32   0.00   0.00  17.77  17.77   0.629400E+00   0.746800E+00     9.830   1   1   0
   0.100000E+01   0.100000E+01  0.0000  0.0000  0.0000  0.0000  0.0000  0.0000  0.0000  0.0000       1   1.00000   1.00000
     965   0   4  32   0.00   0.00  17.77  17.77   0.126900E+01   0.107700E+01     9.840   1   1   0
   0.100000E+01   0.100000E+01  0.0000  0.0000  0.0000  0.0000  0.0000  0.0000  0.0000  0.0000       1   1.00000   1.00000
     966   0   4 -32   0.00   0.00  17.77  17.77   0.192600E+01   0.180900E+01     9.850   1   1   0
   0.100000E+01   0.100000E+01  0.0000  0.0000  0.0000  0.0000  0.0000  0.0000  0.0000  0.0000       1   1.00000   1.00000
     967   0   4 -32   0.00   0.00  17.77  17.77   0.142000E+00   0.385300E+01     9.860   1   1   0
   0.100000E+01   0.100000E+01  0.0000  0.0000  0.0000  0.0000  0.0000  0.0000  0.0000  0.0000       1   1.00000   1.00000
     968   0  -4  33   0.00   0.00  18.12  18.12   0.146700E+01   0.794700E+00     9.870   1   1   0
   0.100000E+01   0.100000E+01  0.0000  0.0000  0.0000  0.0000  0.0000  0.0000  0.0000  0.0000       1   1.00000   1.00000
     969   0  -4 -33   0.00   0.00  18.12  18.12   0.456300E+01   0.165800E+01     9.880   1   1   0
   0.100000E+01   0.100000E+01  0.0000  0.0000  0.0000  0.0000  0.0000  0.0000  0.0000  0.0000       1   1.00000   1.00000
     970   0   4  33   0.00   0.00  18.12  18.12   0.328800E+01   0.127200E+01     9.890   1   1   0
   0.100000E+01   0.100000E+01  0.0000  0.0000  0.0000  0.0000  0.0000  0.0000  0.0000  0.0000       1   1.00000   1.00000
     971   0   4 -33   0.00   0.00  18.12  18.12   0.108100E+01   0.186600E+01     9.900   1   1   0
   0.100000E+01   0.100000E+01  0.0000  0.0000  0.0000  0.0000  0.0000  0.0000  0.0000  0.0000       1   1.00000   1.00000
     972   0   4 -33   0.00   0.00  18.12  18.12   0.198500E+01   0.431900E+01     9.910   1   1   0
   0.100000E+01   0.100000E+01  0.0000  0.0000  0.0000  0.0000  0.0000  0.0000  0.0000  0.0000       1   1.00000   1.00000
     973   0  -4  34   0.00   0.00  18.48  18.48   0.569500E+01   0.116900E+01     9.920   1   1   0
   0.100000E+01   0.100000E+01  0.0000  0.0000  0.0000  0.0000  0.0000  0.0000  0.0000  0.0000       1   1.00000   1.00000
     974   0  -4 -34   0.00   0.00  18.48  18.48   0.808800E+01   0.194100E+01     9.930   1   1   0
   0.100000E+01   0.100000E+01  0.0000  0.0000  0.0000  0.0000  0.0000  0.0000  0.0000  0.0000       1   1.00000   1.00000
     975   0   4  34   0.00   0.00  18.48  18.48   0.564100E+01   0.145800E+01     9.940   1   1   0
   0.100000E+01   0.100000E+01  0.0000  0.0000  0.0000  0.0000  0.0000  0.0000  0.0000  0.0000       1   1.00000   1.00000
     976   0   4 -34   0.00   0.00  18.48  18.48   0.803800E+01   0.476800E+01     9.950   1   1   0
   0.100000E+01   0.100000E+01  0.0000  0.0000  0.0000  0.0000  0.0000  0.0000  0.0000  0.0000       1   1.00000   1.00000
     977   0   4 -34   0.00   0.00  18.48  18.48   0.654600E+01   0.227600E+01     9.960   1   1   0
   0.100000E+01   0.100000E+01  0.0000  0.0000  0.0000  0.0000  0.0000  0.0000  0.0000  0.0000       1   1.00000   1.00000
     978   0  -4  35   0.00   0.00  18.84  18.84   0.440800E+01   0.107700E+01     9.970   1   1   0
   0.100000E+01   0.100000E+01  0.0000  0.0000  0.0000  0.0000  0.0000  0.0000  0.0000  0.0000       1   1.00000   1.00000
     979   0  -4 -35   0.00   0.00  18.84  18.84   0.852300E+01   0.192900E+01     9.980   1   1   0
   0.100000E+01   0.100000E+01  0.0000  0.0000  0.0000  0.0000  0.0000  0.0000  0.0000  0.0000       1   1.00000   1.00000
     980   0   4  35   0.00   0.00  18.84  18.84   0.498100E+01   0.152100E+01     9.990   1   1   0
   0.100000E+01   0.100000E+01  0.0000  0.0000  0.0000  0.0000  0.0000  0.0000  0.0000  0.0000       1   1.00000   1.00000
     981   0   4 -35   0.00   0.00  18.84  18.84   0.100500E+01   0.464500E+01    10.000   1   1   0
   0.100000E+01   0.100000E+01  0.0000  0.0000  0.0000  0.0000  0.0000  0.0000  0.0000  0.0000       1   1.00000   1.00000
     982   0   4 -35   0.00   0.00  18.84  18.84   0.572800E+01   0.237600E+01    10.010   1   1   0
   0.100000E+01   0.100000E+01  0.0000  0.0000  0.0000  0.0000  0.0000  0.0000  0.0000  0.0000       1   1.00000   1.00000
     983   0  -4  36   0.00   0.00  19.20  19.20   0.786100E+01   0.140400E+01    10.020   1   1   0
   0.100000E+01   0.100000E+01  0.0000  0.0000  0.0000  0.0000  0.0000  0.0000  0.0000  0.0000       1   1.00000   1.00000
     984   0  -4 -36   0.00   0.00  19.20  19.20   0.142200E+02   0.257900E+01    10.030   1   1   0
   0.100000E+01   0.100000E+01  0.0000  0.0000  0.0000  0.0000  0.0000  0.0000  0.0000  0.0000       1   1.00000   1.00000
     985   0   4  36   0.00   0.00  19.20  19.20   0.489000E+01   0.162800E+01    10.040   1   1   0
   0.100000E+01   0.100000E+01  0.0000  0.0000  0.0000  0.0000  0.0000  0.0000  0.0000  0.0000       1   1.00000   1.00000
     986   0   4 -36   0.00   0.00  19.20  19.20   0.749600E+01   0.273200E+01    10.050   1   1   0
   0.100000E+01   0.100000E+01  0.0000  0.0000  0.0000  0.0000  0.0000  0.0000  0.0000  0.0000       1   1.00000   1.00000
     987   0   4 -36   0.00   0.00  19.20  19.20   0.578200E+01   0.501700E+01    10.060   1   1   0
   0.100000E+01   0.100000E+01  0.0000  0.0000  0.0000  0.0000  0.0000  0.0000  0.0000  0.0000       1   1.00000   1.00000
     988   0  -4  37   0.00   0.00  19.57  19.57   0.442300E+01   0.111000E+01    10.070   1   1   0
   0.100000E+01   0.100000E+01  0.0000  0.0000  0.0000  0.0000  0.0000  0.0000  0.0000  0.0000       1   1.00000   1.00000
     989   0  -4 -37   0.00   0.00  19.57  19.57   0.104400E+01   0.461900E+01    10.080   1   1   0
   0.100000E+01   0.100000E+01  0.0000  0.0000  0.0000  0.0000  0.0000  0.0000  0.0000  0.0000       1   1.00000   1.00000
     990   0  -4 -37   0.00   0.00  19.57  19.57   0.380200E+01   0.162200E+01    10.090   1   1   0
   0.100000E+01   0.100000E+01  0.0000  0.0000  0.0000  0.0000  0.0000  0.0000  0.0000  0.0000       1   1.00000   1.00000
     991   0   4  37   0.00   0.00  19.57  19.57   0.493400E+01   0.173200E+01    10.100   1   1   0
   0.100000E+01   0.100000E+01  0.0000  0.0000  0.0000  0.0000  0.0000  0.0000  0.0000  0.0000       1   1.00000   1.00000
     992   0   4 -37   0.00   0.00  19.57  19.57  -0.962300E+00   0.455500E+01    10.110   1   1   0
   0.100000E+01   0.100000E+01  0.0000  0.0000  0.0000  0.0000  0.0000  0.0000  0.0000  0.0000       1   1.00000   1.00000
     993   0   4 -37   0.00   0.00  19.57  19.57   0.587700E+01   0.255000E+01    10.120   1   1   0
   0.100000E+01   0.100000E+01  0.0000  0.0000  0.0000  0.0000  0.0000  0.0000  0.0000  0.0000       1   1.00000   1.00000
     994   0  -4  38   0.00   0.00  19.94  19.94   0.240200E+02   0.291200E+01    10.130   1   1   0
   0.100000E+01   0.100000E+01  0.0000  0.0000  0.0000  0.0000  0.0000  0.0000  0.0000  0.0000       1   1.00000   1.00000
     995   0  -4 -38   0.00   0.00  19.94  19.94   0.173300E+02   0.300700E+01    10.140   1   1   0
   0.100000E+01   0.100000E+01  0.0000  0.0000  0.0000  0.0000  0.0000  0.0000  0.0000  0.0000       1   1.00000   1.00000
     996   0   4  38   0.00   0.00  19.94  19.94   0.202600E+02   0.305300E+01    10.160   1   1   0
   0.100000E+01   0.100000E+01  0.0000  0.0000  0.0000  0.0000  0.0000  0.0000  0.0000  0.0000       1   1.00000   1.00000
     997   0   4 -38   0.00   0.00  19.94  19.94   0.190700E+02   0.361600E+01    10.170   1   1   0
   0.100000E+01   0.100000E+01  0.0000  0.0000  0.0000  0.0000  0.0000  0.0000  0.0000  0.0000       1   1.00000   1.00000
     998   0   4 -38   0.00   0.00  19.94  19.94   0.776300E+01   0.491600E+01    10.180   1   1   0
   0.100000E+01   0.100000E+01  0.0000  0.0000  0.0000  0.0000  0.0000  0.0000  0.0000  0.0000       1   1.00000   1.00000
     999   0  -4  39   0.00   0.00  20.32  20.32   0.261200E+01   0.117000E+01    10.190   1   1   0
   0.100000E+01   0.100000E+01  0.0000  0.0000  0.0000  0.0000  0.0000  0.0000  0.0000  0.0000       1   1.00000   1.00000
    1000   0  -4 -39   0.00   0.00  20.32  20.32   0.566300E+01   0.185800E+01    10.200   1   1   0
   0.100000E+01   0.100000E+01  0.0000  0.0000  0.0000  0.0000  0.0000  0.0000  0.0000  0.0000       1   1.00000   1.00000
    1001   0  -4 -39   0.00   0.00  20.32  20.32   0.249800E+01   0.390300E+01    10.210   1   1   0
   0.100000E+01   0.100000E+01  0.0000  0.0000  0.0000  0.0000  0.0000  0.0000  0.0000  0.0000       1   1.00000   1.00000
    1002   0   4  39   0.00   0.00  20.32  20.32  -0.783400E-01   0.142200E+01    10.220   1   1   0
   0.100000E+01   0.100000E+01  0.0000  0.0000  0.0000  0.0000  0.0000  0.0000  0.0000  0.0000       1   1.00000   1.00000
    1003   0   4 -39   0.00   0.00  20.32  20.32   0.728700E+01   0.258800E+01    10.230   1   1   0
   0.100000E+01   0.100000E+01  0.0000  0.0000  0.0000  0.0000  0.0000  0.0000  0.0000  0.0000       1   1.00000   1.00000
    1004   0   4 -39   0.00   0.00  20.32  20.32   0.660900E+01   0.422300E+01    10.240   1   1   0
   0.100000E+01   0.100000E+01  0.0000  0.0000  0.0000  0.0000  0.0000  0.0000  0.0000  0.0000       1   1.00000   1.00000
    1005   0  -4  40   0.00   0.00  20.70  20.70   0.407400E+02   0.457000E+01    10.250   1   1   0
   0.100000E+01   0.100000E+01  0.0000  0.0000  0.0000  0.0000  0.0000  0.0000  0.0000  0.0000       1   1.00000   1.00000
    1006   0  -4 -40   0.00   0.00  20.70  20.70   0.379900E+02   0.489300E+01    10.260   1   1   0
   0.100000E+01   0.100000E+01  0.0000  0.0000  0.0000  0.0000  0.0000  0.0000  0.0000  0.0000       1   1.00000   1.00000
    1007   0   4  40   0.00   0.00  20.70  20.70   0.318000E+02   0.416600E+01    10.280   1   1   0
   0.100000E+01   0.100000E+01  0.0000  0.0000  0.0000  0.0000  0.0000  0.0000  0.0000  0.0000       1   1.00000   1.00000
    1008   0   4 -40   0.00   0.00  20.70  20.70   0.370900E+02   0.522100E+01    10.290   1   1   0
   0.100000E+01   0.100000E+01  0.0000  0.0000  0.0000  0.0000  0.0000  0.0000  0.0000  0.0000       1   1.00000   1.00000
    1009   0  -4  42   0.00   0.00  21.47  21.47   0.592400E+01   0.161700E+01    10.370   1   1   0
   0.100000E+01   0.100000E+01  0.0000  0.0000  0.0000  0.0000  0.0000  0.0000  0.0000  0.0000       1   1.00000   1.00000
    1010   0  -4 -42   0.00   0.00  21.47  21.47   0.869100E+01   0.219700E+01    10.380   1   1   0
   0.100000E+01   0.100000E+01  0.0000  0.0000  0.0000  0.0000  0.0000  0.0000  0.0000  0.0000       1   1.00000   1.00000
    1011   0  -4 -42   0.00   0.00  21.47  21.47   0.879900E+01   0.454700E+01    10.390   1   1   0
   0.100000E+01   0.100000E+01  0.0000  0.0000  0.0000  0.0000  0.0000  0.0000  0.0000  0.0000       1   1.00000   1.00000
    1012   0   4 -42   0.00   0.00  21.47  21.47   0.360700E+01   0.253000E+01    10.400   1   1   0
   0.100000E+01   0.100000E+01  0.0000  0.0000  0.0000  0.0000  0.0000  0.0000  0.0000  0.0000       1   1.00000   1.00000
    1013   0   4 -42   0.00   0.00  21.47  21.47   0.760100E+00   0.485900E+01    10.410   1   1   0
   0.100000E+01   0.100000E+01  0.0000  0.0000  0.0000  0.0000  0.0000  0.0000  0.0000  0.0000       1   1.00000   1.00000
    1014   0  -4  44   0.00   0.00  22.26  22.26   0.243900E+00   0.111800E+01    10.470   1   1   0
   0.100000E+01   0.100000E+01  0.0000  0.0000  0.0000  0.0000  0.0000  0.0000  0.0000  0.0000       1   1.00000   1.00000
    1015   0  -4 -44   0.00   0.00  22.26  22.26   0.223900E+01   0.394000E+01    10.480   1   1   0
   0.100000E+01   0.100000E+01  0.0000  0.0000  0.0000  0.0000  0.0000  0.0000  0.0000  0.0000       1   1.00000   1.00000
    1016   0  -4 -44   0.00   0.00  22.26  22.26  -0.202500E+01   0.140200E+01    10.490   1   1   0
   0.100000E+01   0.100000E+01  0.0000  0.0000  0.0000  0.0000  0.0000  0.0000  0.0000  0.0000       1   1.00000   1.00000
    1017   0  -4  45   0.00   0.00  22.65  22.65   0.279000E+01   0.157800E+01    10.500   1   1   0
   0.100000E+01   0.100000E+01  0.0000  0.0000  0.0000  0.0000  0.0000  0.0000  0.0000  0.0000       1   1.00000   1.00000
    1018   0  -4 -45   0.00   0.00  22.65  22.65   0.241900E+00   0.347200E+01    10.510   1   1   0
   0.100000E+01   0.100000E+01  0.0000  0.0000  0.0000  0.0000  0.0000  0.0000  0.0000  0.0000       1   1.00000   1.00000
    1019   0  -4 -45   0.00   0.00  22.65  22.65  -0.459900E+00   0.147500E+01    10.520   1   1   0
   0.100000E+01   0.100000E+01  0.0000  0.0000  0.0000  0.0000  0.0000  0.0000  0.0000  0.0000       1   1.00000   1.00000
    1020   0  -4  46   0.00   0.00  23.05  23.05   0.227800E+01   0.172500E+01    10.530   1   1   0
   0.100000E+01   0.100000E+01  0.0000  0.0000  0.0000  0.0000  0.0000  0.0000  0.0000  0.0000       1   1.00000   1.00000
    1021   0  -4 -46   0.00   0.00  23.05  23.05   0.183300E+00   0.332600E+01    10.540   1   1   0
   0.100000E+01   0.100000E+01  0.0000  0.0000  0.0000  0.0000  0.0000  0.0000  0.0000  0.0000       1   1.00000   1.00000
    1022   0  -4 -46   0.00   0.00  23.05  23.05  -0.564200E+00   0.159800E+01    10.550   1   1   0
   0.100000E+01   0.100000E+01  0.0000  0.0000  0.0000  0.0000  0.0000  0.0000  0.0000  0.0000       1   1.00000   1.00000
    1023   0   4  46   0.00   0.00  23.05  23.05   0.121400E+01   0.209300E+01    10.560   1   1   0
   0.100000E+01   0.100000E+01  0.0000  0.0000  0.0000  0.0000  0.0000  0.0000  0.0000  0.0000       1   1.00000   1.00000
    1024   0  -4  47   0.00   0.00  23.46  23.46  -0.259400E+01   0.155700E+01    10.570   1   1   0
   0.100000E+01   0.100000E+01  0.0000  0.0000  0.0000  0.0000  0.0000  0.0000  0.0000  0.0000       1   1.00000   1.00000
    1025   0  -4 -47   0.00   0.00  23.46  23.46  -0.461700E+00   0.170900E+01    10.580   1   1   0
   0.100000E+01   0.100000E+01  0.0000  0.0000  0.0000  0.0000  0.0000  0.0000  0.0000  0.0000       1   1.00000   1.00000
    1026   0  -4 -47   0.00   0.00  23.46  23.46   0.364800E+00   0.371900E+01    10.590   1   1   0
   0.100000E+01   0.100000E+01  0.0000  0.0000  0.0000  0.0000  0.0000  0.0000  0.0000  0.0000       1   1.00000   1.00000
    1027   0   4  47   0.00   0.00  23.46  23.46  -0.129400E+01   0.177800E+01    10.600   1   1   0
   0.100000E+01   0.100000E+01  0.0000  0.0000  0.0000  0.0000  0.0000  0.0000  0.0000  0.0000       1   1.00000   1.00000
    1028   0   4 -47   0.00   0.00  23.46  23.46   0.772200E+00   0.197700E+01    10.610   1   1   0
   0.100000E+01   0.100000E+01  0.0000  0.0000  0.0000  0.0000  0.0000  0.0000  0.0000  0.0000       1   1.00000   1.00000
    1029   0   4 -47   0.00   0.00  23.46  23.46   0.149600E+01   0.388700E+01    10.620   1   1   0
   0.100000E+01   0.100000E+01  0.0000  0.0000  0.0000  0.0000  0.0000  0.0000  0.0000  0.0000       1   1.00000   1.00000
    1030   0  -4  48   0.00   0.00  23.87  23.87   0.190600E+01   0.161600E+01    10.630   1   1   0
   0.100000E+01   0.100000E+01  0.0000  0.0000  0.0000  0.0000  0.0000  0.0000  0.0000  0.0000       1   1.00000   1.00000
    1031   0  -4 -48   0.00   0.00  23.87  23.87   0.314900E+01   0.199200E+01    10.640   1   1   0
   0.100000E+01   0.100000E+01  0.0000  0.0000  0.0000  0.0000  0.0000  0.0000  0.0000  0.0000       1   1.00000   1.00000
    1032   0  -4 -48   0.00   0.00  23.87  23.87  -0.358900E+01   0.426200E+01    10.650   1   1   0
   0.100000E+01   0.100000E+01  0.0000  0.0000  0.0000  0.0000  0.0000  0.0000  0.0000  0.0000       1   1.00000   1.00000
    1033   0   4  48   0.00   0.00  23.87  23.87   0.113200E+01   0.209100E+01    10.660   1   1   0
   0.100000E+01   0.100000E+01  0.0000  0.0000  0.0000  0.0000  0.0000  0.0000  0.0000  0.0000       1   1.00000   1.00000
    1034   0   4 -48   0.00   0.00  23.87  23.87  -0.270600E+01   0.378400E+01    10.670   1   1   0
   0.100000E+01   0.100000E+01  0.0000  0.0000  0.0000  0.0000  0.0000  0.0000  0.0000  0.0000       1   1.00000   1.00000
    1035   0   4 -48   0.00   0.00  23.87  23.87   0.100100E+01   0.226700E+01    10.680   1   1   0
   0.100000E+01   0.100000E+01  0.0000  0.0000  0.0000  0.0000  0.0000  0.0000  0.0000  0.0000       1   1.00000   1.00000
    1036   0  -4  49   0.00   0.00  24.28  24.28   0.236500E+01   0.204300E+01    10.690   1   1   0
   0.100000E+01   0.100000E+01  0.0000  0.0000  0.0000  0.0000  0.0000  0.0000  0.0000  0.0000       1   1.00000   1.00000
    1037   0  -4 -49   0.00   0.00  24.28  24.28  -0.284600E+01   0.382800E+01    10.700   1   1   0
   0.100000E+01   0.100000E+01  0.0000  0.0000  0.0000  0.0000  0.0000  0.0000  0.0000  0.0000       1   1.00000   1.00000
    1038   0  -4 -49   0.00   0.00  24.28  24.28  -0.149700E+00   0.204600E+01    10.710   1   1   0
   0.100000E+01   0.100000E+01  0.0000  0.0000  0.0000  0.0000  0.0000  0.0000  0.0000  0.0000       1   1.00000   1.00000
    1039   0   4  49   0.00   0.00  24.28  24.28   0.182200E+01   0.229000E+01    10.720   1   1   0
   0.100000E+01   0.100000E+01  0.0000  0.0000  0.0000  0.0000  0.0000  0.0000  0.0000  0.0000       1   1.00000   1.00000
    1040   0   4 -49   0.00   0.00  24.28  24.28   0.377200E-01   0.404100E+01    10.730   1   1   0
   0.100000E+01   0.100000E+01  0.0000  0.0000  0.0000  0.0000  0.0000  0.0000  0.0000  0.0000       1   1.00000   1.00000
    1041   0   4 -49   0.00   0.00  24.28  24.28  -0.289200E+01   0.180200E+01    10.740   1   1   0
   0.100000E+01   0.100000E+01  0.0000  0.0000  0.0000  0.0000  0.0000  0.0000  0.0000  0.0000       1   1.00000   1.00000
    1042   0  -4  50   0.00   0.00  24.69  24.69  -0.783400E-01   0.191800E+01    10.750   1   1   0
   0.100000E+01   0.100000E+01  0.0000  0.0000  0.0000  0.0000  0.0000  0.0000  0.0000  0.0000       1   1.00000   1.00000
    1043   0  -4 -50   0.00   0.00  24.69  24.69   0.228700E+01   0.424300E+01    10.760   1   1   0
   0.100000E+01   0.100000E+01  0.0000  0.0000  0.0000  0.0000  0.0000  0.0000  0.0000  0.0000       1   1.00000   1.00000
    1044   0   4  50   0.00   0.00  24.69  24.69   0.341100E+01   0.243000E+01    10.770   1   1   0
   0.100000E+01   0.100000E+01  0.0000  0.0000  0.0000  0.0000  0.0000  0.0000  0.0000  0.0000       1   1.00000   1.00000
    1045   0   4 -50   0.00   0.00  24.69  24.69  -0.276100E+01   0.409600E+01    10.780   1   1   0
   0.100000E+01   0.100000E+01  0.0000  0.0000  0.0000  0.0000  0.0000  0.0000  0.0000  0.0000       1   1.00000   1.00000
    1046   0   4 -50   0.00   0.00  24.69  24.69   0.708100E+00   0.252300E+01    10.790   1   1   0
   0.100000E+01   0.100000E+01  0.0000  0.0000  0.0000  0.0000  0.0000  0.0000  0.0000  0.0000       1   1.00000   1.00000
    1047   0   4  51   0.00   0.00  25.11  25.11  -0.514300E+00   0.239200E+01    10.800   1   1   0
   0.100000E+01   0.100000E+01  0.0000  0.0000  0.0000  0.0000  0.0000  0.0000  0.0000  0.0000       1   1.00000   1.00000
    1048   0   4 -51   0.00   0.00  25.11  25.11  -0.769500E+00   0.198900E+01    10.810   1   1   0
   0.100000E+01   0.100000E+01  0.0000  0.0000  0.0000  0.0000  0.0000  0.0000  0.0000  0.0000       1   1.00000   1.00000
    1049   0   4 -51   0.00   0.00  25.11  25.11  -0.392500E+01   0.383900E+01    10.820   1   1   0
   0.100000E+01   0.100000E+01  0.0000  0.0000  0.0000  0.0000  0.0000  0.0000  0.0000  0.0000       1   1.00000   1.00000
    1050   0  -5  -7   0.00   0.00  14.18  14.18   0.329400E+01   0.122400E+01    10.830   1   1   0
   0.100000E+01   0.100000E+01  0.0000  0.0000  0.0000  0.0000  0.0000  0.0000  0.0000  0.0000       1   1.00000   1.00000
    1051   0  -5  -7   0.00   0.00  14.18  14.18   0.384500E+01   0.632100E+00    10.840   1   1   0
   0.100000E+01   0.100000E+01  0.0000  0.0000  0.0000  0.0000  0.0000  0.0000  0.0000  0.0000       1   1.00000   1.00000
    1052   0  -5  -8   0.00   0.00  14.28  14.28   0.811900E-01   0.357900E+00    10.850   1   1   0
   0.100000E+01   0.100000E+01  0.0000  0.0000  0.0000  0.0000  0.0000  0.0000  0.0000  0.0000       1   1.00000   1.00000
    1053   0  -5  -9   0.00   0.00  14.39  14.39   0.260200E+00   0.404400E+00    10.860   1   1   0
   0.100000E+01   0.100000E+01  0.0000  0.0000  0.0000  0.0000  0.0000  0.0000  0.0000  0.0000       1   1.00000   1.00000
    1054   0  -5 -10   0.00   0.00  14.52  14.52   0.171900E+01   0.575200E+00    10.870   1   1   0
   0.100000E+01   0.100000E+01  0.0000  0.0000  0.0000  0.0000  0.0000  0.0000  0.0000  0.0000       1   1.00000   1.00000
    1055   0  -5 -11   0.00   0.00  14.65  14.65   0.101200E+01   0.533100E+00    10.880   1   1   0
   0.100000E+01   0.100000E+01  0.0000  0.0000  0.0000  0.0000  0.0000  0.0000  0.0000  0.0000       1   1.00000   1.00000
    1056   0   5  11   0.00   0.00  14.65  14.65   0.364200E+00   0.470000E+00    10.890   1   1   0
   0.100000E+01   0.100000E+01  0.0000  0.0000  0.0000  0.0000  0.0000  0.0000  0.0000  0.0000       1   1.00000   1.00000
    1057   0  -5 -12   0.00   0.00  14.80  14.80   0.499200E+01   0.923800E+00    10.900   1   1   0
   0.100000E+01   0.100000E+01  0.0000  0.0000  0.0000  0.0000  0.0000  0.0000  0.0000  0.0000       1   1.00000   1.00000
    1058   0   5  12   0.00   0.00  14.80  14.80   0.292300E+01   0.648200E+00    10.910   1   1   0
   0.100000E+01   0.100000E+01  0.0000  0.0000  0.0000  0.0000  0.0000  0.0000  0.0000  0.0000       1   1.00000   1.00000
    1059   0   5 -12   0.00   0.00  14.80  14.80   0.284200E+01   0.879800E+00    10.920   1   1   0
   0.100000E+01   0.100000E+01  0.0000  0.0000  0.0000  0.0000  0.0000  0.0000  0.0000  0.0000       1   1.00000   1.00000
    1060   0   5 -12   0.00   0.00  14.80  14.80   0.323600E+01   0.883800E+00    10.930   1   1   0
   0.100000E+01   0.100000E+01  0.0000  0.0000  0.0000  0.0000  0.0000  0.0000  0.0000  0.0000       1   1.00000   1.00000
    1061   0  -5 -13   0.00   0.00  14.96  14.96   0.306900E+01   0.866900E+00    10.940   1   1   0
   0.100000E+01   0.100000E+01  0.0000  0.0000  0.0000  0.0000  0.0000  0.0000  0.0000  0.0000       1   1.00000   1.00000
    1062   0   5  13   0.00   0.00  14.96  14.96   0.768700E+00   0.544200E+00    10.950   1   1   0
   0.100000E+01   0.100000E+01  0.0000  0.0000  0.0000  0.0000  0.0000  0.0000  0.0000  0.0000       1   1.00000   1.00000
    1063   0   5 -13   0.00   0.00  14.96  14.96   0.298900E+01   0.945200E+00    10.960   1   1   0
   0.100000E+01   0.100000E+01  0.0000  0.0000  0.0000  0.0000  0.0000  0.0000  0.0000  0.0000       1   1.00000   1.00000
    1064   0   5 -13   0.00   0.00  14.96  14.96   0.191400E+01   0.817300E+00    10.970   1   1   0
   0.100000E+01   0.100000E+01  0.0000  0.0000  0.0000  0.0000  0.0000  0.0000  0.0000  0.0000       1   1.00000   1.00000
    1065   0  -5 -14   0.00   0.00  15.13  15.13   0.559700E+01   0.109400E+01    10.980   1   1   0
   0.100000E+01   0.100000E+01  0.0000  0.0000  0.0000  0.0000  0.0000  0.0000  0.0000  0.0000       1   1.00000   1.00000
    1066   0   5  14   0.00   0.00  15.13  15.13   0.663800E+01   0.955300E+00    10.990   1   1   0
   0.100000E+01   0.100000E+01  0.0000  0.0000  0.0000  0.0000  0.0000  0.0000  0.0000  0.0000       1   1.00000   1.00000
    1067   0   5 -14   0.00   0.00  15.13  15.13   0.421600E+01   0.101000E+01    11.000   1   1   0
   0.100000E+01   0.100000E+01  0.0000  0.0000  0.0000  0.0000  0.0000  0.0000  0.0000  0.0000       1   1.00000   1.00000
    1068   0   5 -14   0.00   0.00  15.13  15.13   0.833300E+01   0.145300E+01    11.010   1   1   0
   0.100000E+01   0.100000E+01  0.0000  0.0000  0.0000  0.0000  0.0000  0.0000  0.0000  0.0000       1   1.00000   1.00000
    1069   0  -5 -15   0.00   0.00  15.31  15.31   0.342900E+01   0.958700E+00    11.020   1   1   0
   0.100000E+01   0.100000E+01  0.0000  0.0000  0.0000  0.0000  0.0000  0.0000  0.0000  0.0000       1   1.00000   1.00000
    1070   0   5  15   0.00   0.00  15.31  15.31   0.100500E+01   0.620300E+00    11.030   1   1   0
   0.100000E+01   0.100000E+01  0.0000  0.0000  0.0000  0.0000  0.0000  0.0000  0.0000  0.0000       1   1.00000   1.00000
    1071   0   5 -15   0.00   0.00  15.31  15.31   0.172000E+01   0.843800E+00    11.040   1   1   0
   0.100000E+01   0.100000E+01  0.0000  0.0000  0.0000  0.0000  0.0000  0.0000  0.0000  0.0000       1   1.00000   1.00000
    1072   0   5 -15   0.00   0.00  15.31  15.31   0.351300E+01   0.130400E+01    11.050   1   1   0
   0.100000E+01   0.100000E+01  0.0000  0.0000  0.0000  0.0000  0.0000  0.0000  0.0000  0.0000       1   1.00000   1.00000
    1073   0  -5 -16   0.00   0.00  15.50  15.50   0.695400E+01   0.121900E+01    11.060   1   1   0
   0.100000E+01   0.100000E+01  0.0000  0.0000  0.0000  0.0000  0.0000  0.0000  0.0000  0.0000       1   1.00000   1.00000
    1074   0   5  16   0.00   0.00  15.50  15.50   0.445000E+01   0.873500E+00    11.070   1   1   0
   0.100000E+01   0.100000E+01  0.0000  0.0000  0.0000  0.0000  0.0000  0.0000  0.0000  0.0000       1   1.00000   1.00000
    1075   0   5 -16   0.00   0.00  15.50  15.50   0.341900E+01   0.127200E+01    11.080   1   1   0
   0.100000E+01   0.100000E+01  0.0000  0.0000  0.0000  0.0000  0.0000  0.0000  0.0000  0.0000       1   1.00000   1.00000
    1076   0   5 -16   0.00   0.00  15.50  15.50   0.418100E+01   0.109100E+01    11.090   1   1   0
   0.100000E+01   0.100000E+01  0.0000  0.0000  0.0000  0.0000  0.0000  0.0000  0.0000  0.0000       1   1.00000   1.00000
    1077   0  -5 -17   0.00   0.00  15.70  15.70   0.190900E+01   0.715200E+00    11.100   1   1   0
   0.100000E+01   0.100000E+01  0.0000  0.0000  0.0000  0.0000  0.0000  0.0000  0.0000  0.0000       1   1.00000   1.00000
    1078   0   5  17   0.00   0.00  15.70  15.70   0.231700E+01   0.727600E+00    11.110   1   1   0
   0.100000E+01   0.100000E+01  0.0000  0.0000  0.0000  0.0000  0.0000  0.0000  0.0000  0.0000       1   1.00000   1.00000
    1079   0   5 -17   0.00   0.00  15.70  15.70   0.482200E+01   0.147100E+01    11.120   1   1   0
   0.100000E+01   0.100000E+01  0.0000  0.0000  0.0000  0.0000  0.0000  0.0000  0.0000  0.0000       1   1.00000   1.00000
    1080   0   5 -17   0.00   0.00  15.70  15.70   0.989900E+00   0.882700E+00    11.130   1   1   0
   0.100000E+01   0.100000E+01  0.0000  0.0000  0.0000  0.0000  0.0000  0.0000  0.0000  0.0000       1   1.00000   1.00000
    1081   0  -5 -18   0.00   0.00  15.92  15.92   0.820500E+01   0.129300E+01    11.140   1   1   0
   0.100000E+01   0.100000E+01  0.0000  0.0000  0.0000  0.0000  0.0000  0.0000  0.0000  0.0000       1   1.00000   1.00000
    1082   0   5  18   0.00   0.00  15.92  15.92   0.566300E+01   0.102900E+01    11.150   1   1   0
   0.100000E+01   0.100000E+01  0.0000  0.0000  0.0000  0.0000  0.0000  0.0000  0.0000  0.0000       1   1.00000   1.00000
    1083   0   5 -18   0.00   0.00  15.92  15.92   0.309300E+01   0.104100E+01    11.160   1   1   0
   0.100000E+01   0.100000E+01  0.0000  0.0000  0.0000  0.0000  0.0000  0.0000  0.0000  0.0000       1   1.00000   1.00000
    1084   0   5 -18   0.00   0.00  15.92  15.92   0.681100E+01   0.218300E+01    11.170   1   1   0
   0.100000E+01   0.100000E+01  0.0000  0.0000  0.0000  0.0000  0.0000  0.0000  0.0000  0.0000       1   1.00000   1.00000
    1085   0  -5 -19   0.00   0.00  16.14  16.14   0.165100E+01   0.725600E+00    11.180   1   1   0
   0.100000E+01   0.100000E+01  0.0000  0.0000  0.0000  0.0000  0.0000  0.0000  0.0000  0.0000       1   1.00000   1.00000
    1086   0   5  19   0.00   0.00  16.14  16.14  -0.444100E+00   0.670000E+00    11.190   1   1   0
   0.100000E+01   0.100000E+01  0.0000  0.0000  0.0000  0.0000  0.0000  0.0000  0.0000  0.0000       1   1.00000   1.00000
    1087   0   5 -19   0.00   0.00  16.14  16.14   0.110800E+01   0.182700E+01    11.200   1   1   0
   0.100000E+01   0.100000E+01  0.0000  0.0000  0.0000  0.0000  0.0000  0.0000  0.0000  0.0000       1   1.00000   1.00000
    1088   0   5 -19   0.00   0.00  16.14  16.14   0.111700E+01   0.919500E+00    11.210   1   1   0
   0.100000E+01   0.100000E+01  0.0000  0.0000  0.0000  0.0000  0.0000  0.0000  0.0000  0.0000       1   1.00000   1.00000
    1089   0  -5 -20   0.00   0.00  16.37  16.37   0.713200E+01   0.124500E+01    11.220   1   1   0
   0.100000E+01   0.100000E+01  0.0000  0.0000  0.0000  0.0000  0.0000  0.0000  0.0000  0.0000       1   1.00000   1.00000
    1090   0   5  20   0.00   0.00  16.37  16.37   0.547800E+01   0.106200E+01    11.230   1   1   0
   0.100000E+01   0.100000E+01  0.0000  0.0000  0.0000  0.0000  0.0000  0.0000  0.0000  0.0000       1   1.00000   1.00000
    1091   0   5 -20   0.00   0.00  16.37  16.37   0.390000E+01   0.214900E+01    11.240   1   1   0
   0.100000E+01   0.100000E+01  0.0000  0.0000  0.0000  0.0000  0.0000  0.0000  0.0000  0.0000       1   1.00000   1.00000
    1092   0   5 -20   0.00   0.00  16.37  16.37   0.344800E+01   0.114600E+01    11.250   1   1   0
   0.100000E+01   0.100000E+01  0.0000  0.0000  0.0000  0.0000  0.0000  0.0000  0.0000  0.0000       1   1.00000   1.00000
    1093   0  -5 -21   0.00   0.00  16.60  16.60   0.674200E+01   0.119700E+01    11.260   1   1   0
   0.100000E+01   0.100000E+01  0.0000  0.0000  0.0000  0.0000  0.0000  0.0000  0.0000  0.0000       1   1.00000   1.00000
    1094   0   5  21   0.00   0.00  16.60  16.60   0.347400E+01   0.927800E+00    11.270   1   1   0
   0.100000E+01   0.100000E+01  0.0000  0.0000  0.0000  0.0000  0.0000  0.0000  0.0000  0.0000       1   1.00000   1.00000
    1095   0   5 -21   0.00   0.00  16.60  16.60   0.574900E+01   0.241600E+01    11.280   1   1   0
   0.100000E+01   0.100000E+01  0.0000  0.0000  0.0000  0.0000  0.0000  0.0000  0.0000  0.0000       1   1.00000   1.00000
    1096   0   5 -21   0.00   0.00  16.60  16.60   0.471800E+01   0.123600E+01    11.290   1   1   0
   0.100000E+01   0.100000E+01  0.0000  0.0000  0.0000  0.0000  0.0000  0.0000  0.0000  0.0000       1   1.00000   1.00000
    1097   0  -5 -22   0.00   0.00  16.85  16.85   0.156400E+01   0.718900E+00    11.300   1   1   0
   0.100000E+01   0.100000E+01  0.0000  0.0000  0.0000  0.0000  0.0000  0.0000  0.0000  0.0000       1   1.00000   1.00000
    1098   0   5  22   0.00   0.00  16.85  16.85   0.247500E+00   0.723300E+00    11.310   1   1   0
   0.100000E+01   0.100000E+01  0.0000  0.0000  0.0000  0.0000  0.0000  0.0000  0.0000  0.0000       1   1.00000   1.00000
    1099   0   5 -22   0.00   0.00  16.85  16.85   0.220900E+01   0.114100E+01    11.320   1   1   0
   0.100000E+01   0.100000E+01  0.0000  0.0000  0.0000  0.0000  0.0000  0.0000  0.0000  0.0000       1   1.00000   1.00000
    1100   0   5 -22   0.00   0.00  16.85  16.85   0.462300E+01   0.206300E+01    11.330   1   1   0
   0.100000E+01   0.100000E+01  0.0000  0.0000  0.0000  0.0000  0.0000  0.0000  0.0000  0.0000       1   1.00000   1.00000
    1101   0  -5 -23   0.00   0.00  17.10  17.10   0.129100E+01   0.700200E+00    11.340   1   1   0
   0.100000E+01   0.100000E+01  0.0000  0.0000  0.0000  0.0000  0.0000  0.0000  0.0000  0.0000       1   1.00000   1.00000
    1102   0   5  23   0.00   0.00  17.10  17.10   0.164400E+00   0.686700E+00    11.350   1   1   0
   0.100000E+01   0.100000E+01  0.0000  0.0000  0.0000  0.0000  0.0000  0.0000  0.0000  0.0000       1   1.00000   1.00000
    1103   0   5 -23   0.00   0.00  17.10  17.10   0.136700E+01   0.122500E+01    11.360   1   1   0
   0.100000E+01   0.100000E+01  0.0000  0.0000  0.0000  0.0000  0.0000  0.0000  0.0000  0.0000       1   1.00000   1.00000
    1104   0   5 -23   0.00   0.00  17.10  17.10   0.182800E+01   0.195500E+01    11.370   1   1   0
   0.100000E+01   0.100000E+01  0.0000  0.0000  0.0000  0.0000  0.0000  0.0000  0.0000  0.0000       1   1.00000   1.00000
    1105   0  -5 -24   0.00   0.00  17.37  17.37   0.560600E+00   0.584000E+00    11.380   1   1   0
   0.100000E+01   0.100000E+01  0.0000  0.0000  0.0000  0.0000  0.0000  0.0000  0.0000  0.0000       1   1.00000   1.00000
    1106   0   5  24   0.00   0.00  17.37  17.37  -0.145000E+00   0.690100E+00    11.390   1   1   0
   0.100000E+01   0.100000E+01  0.0000  0.0000  0.0000  0.0000  0.0000  0.0000  0.0000  0.0000       1   1.00000   1.00000
    1107   0   5 -24   0.00   0.00  17.37  17.37  -0.764800E+00   0.186800E+01    11.400   1   1   0
   0.100000E+01   0.100000E+01  0.0000  0.0000  0.0000  0.0000  0.0000  0.0000  0.0000  0.0000       1   1.00000   1.00000
    1108   0   5 -24   0.00   0.00  17.37  17.37  -0.860000E+00   0.121000E+01    11.410   1   1   0
   0.100000E+01   0.100000E+01  0.0000  0.0000  0.0000  0.0000  0.0000  0.0000  0.0000  0.0000       1   1.00000   1.00000
    1109   0  -5 -25   0.00   0.00  17.64  17.64  -0.417400E+00   0.623800E+00    11.420   1   1   0
   0.100000E+01   0.100000E+01  0.0000  0.0000  0.0000  0.0000  0.0000  0.0000  0.0000  0.0000       1   1.00000   1.00000
    1110   0   5  25   0.00   0.00  17.64  17.64  -0.142500E+00   0.720600E+00    11.430   1   1   0
   0.100000E+01   0.100000E+01  0.0000  0.0000  0.0000  0.0000  0.0000  0.0000  0.0000  0.0000       1   1.00000   1.00000
    1111   0   5 -25   0.00   0.00  17.64  17.64  -0.139400E+01   0.205300E+01    11.440   1   1   0
   0.100000E+01   0.100000E+01  0.0000  0.0000  0.0000  0.0000  0.0000  0.0000  0.0000  0.0000       1   1.00000   1.00000
    1112   0   5 -25   0.00   0.00  17.64  17.64  -0.661200E+00   0.129200E+01    11.450   1   1   0
   0.100000E+01   0.100000E+01  0.0000  0.0000  0.0000  0.0000  0.0000  0.0000  0.0000  0.0000       1   1.00000   1.00000
    1113   0  -5 -26   0.00   0.00  17.91  17.91   0.292300E+00   0.715500E+00    11.460   1   1   0
   0.100000E+01   0.100000E+01  0.0000  0.0000  0.0000  0.0000  0.0000  0.0000  0.0000  0.0000       1   1.00000   1.00000
    1114   0   5  26   0.00   0.00  17.91  17.91   0.210900E+01   0.860400E+00    11.470   1   1   0
   0.100000E+01   0.100000E+01  0.0000  0.0000  0.0000  0.0000  0.0000  0.0000  0.0000  0.0000       1   1.00000   1.00000
    1115   0   5 -26   0.00   0.00  17.91  17.91  -0.111800E+00   0.227800E+01    11.480   1   1   0
   0.100000E+01   0.100000E+01  0.0000  0.0000  0.0000  0.0000  0.0000  0.0000  0.0000  0.0000       1   1.00000   1.00000
    1116   0   5 -26   0.00   0.00  17.91  17.91   0.319200E+00   0.143500E+01    11.490   1   1   0
   0.100000E+01   0.100000E+01  0.0000  0.0000  0.0000  0.0000  0.0000  0.0000  0.0000  0.0000       1   1.00000   1.00000
    1117   0   5  27   0.00   0.00  18.20  18.20   0.230300E+01   0.101700E+01    11.500   1   1   0
   0.100000E+01   0.100000E+01  0.0000  0.0000  0.0000  0.0000  0.0000  0.0000  0.0000  0.0000       1   1.00000   1.00000
    1118   0   5 -27   0.00   0.00  18.20  18.20   0.119400E+01   0.251200E+01    11.510   1   1   0
   0.100000E+01   0.100000E+01  0.0000  0.0000  0.0000  0.0000  0.0000  0.0000  0.0000  0.0000       1   1.00000   1.00000
    1119   0   5 -27   0.00   0.00  18.20  18.20   0.258800E+01   0.159900E+01    11.520   1   1   0
   0.100000E+01   0.100000E+01  0.0000  0.0000  0.0000  0.0000  0.0000  0.0000  0.0000  0.0000       1   1.00000   1.00000
    1120   0   5  28   0.00   0.00  18.49  18.49   0.381300E+01   0.132900E+01    11.530   1   1   0
   0.100000E+01   0.100000E+01  0.0000  0.0000  0.0000  0.0000  0.0000  0.0000  0.0000  0.0000       1   1.00000   1.00000
    1121   0   5 -28   0.00   0.00  18.49  18.49   0.560000E+01   0.293600E+01    11.540   1   1   0
   0.100000E+01   0.100000E+01  0.0000  0.0000  0.0000  0.0000  0.0000  0.0000  0.0000  0.0000       1   1.00000   1.00000
    1122   0   5 -28   0.00   0.00  18.49  18.49   0.925800E+01   0.213000E+01    11.550   1   1   0
   0.100000E+01   0.100000E+01  0.0000  0.0000  0.0000  0.0000  0.0000  0.0000  0.0000  0.0000       1   1.00000   1.00000
    1123   0   5  29   0.00   0.00  18.79  18.79   0.759300E+01   0.177900E+01    11.560   1   1   0
   0.100000E+01   0.100000E+01  0.0000  0.0000  0.0000  0.0000  0.0000  0.0000  0.0000  0.0000       1   1.00000   1.00000
    1124   0   5 -29   0.00   0.00  18.79  18.79   0.536900E+01   0.326800E+01    11.570   1   1   0
   0.100000E+01   0.100000E+01  0.0000  0.0000  0.0000  0.0000  0.0000  0.0000  0.0000  0.0000       1   1.00000   1.00000
    1125   0   5 -29   0.00   0.00  18.79  18.79   0.119100E+02   0.250900E+01    11.580   1   1   0
   0.100000E+01   0.100000E+01  0.0000  0.0000  0.0000  0.0000  0.0000  0.0000  0.0000  0.0000       1   1.00000   1.00000
    1126   0   5  30   0.00   0.00  19.09  19.09   0.134600E+02   0.231200E+01    11.590   1   1   0
   0.100000E+01   0.100000E+01  0.0000  0.0000  0.0000  0.0000  0.0000  0.0000  0.0000  0.0000       1   1.00000   1.00000
    1127   0   5 -30   0.00   0.00  19.09  19.09   0.103100E+02   0.243300E+01    11.600   1   1   0
   0.100000E+01   0.100000E+01  0.0000  0.0000  0.0000  0.0000  0.0000  0.0000  0.0000  0.0000       1   1.00000   1.00000
    1128   0  -5 -31   0.00   0.00  19.40  19.40   0.881900E+01   0.188900E+01    11.620   1   1   0
   0.100000E+01   0.100000E+01  0.0000  0.0000  0.0000  0.0000  0.0000  0.0000  0.0000  0.0000       1   1.00000   1.00000
    1129   0   5  31   0.00   0.00  19.40  19.40   0.122900E+02   0.219800E+01    11.630   1   1   0
   0.100000E+01   0.100000E+01  0.0000  0.0000  0.0000  0.0000  0.0000  0.0000  0.0000  0.0000       1   1.00000   1.00000
    1130   0   5 -31   0.00   0.00  19.40  19.40   0.108700E+02   0.261700E+01    11.640   1   1   0
   0.100000E+01   0.100000E+01  0.0000  0.0000  0.0000  0.0000  0.0000  0.0000  0.0000  0.0000       1   1.00000   1.00000
    1131   0   5 -31   0.00   0.00  19.40  19.40   0.115600E+02   0.430800E+01    11.650   1   1   0
   0.100000E+01   0.100000E+01  0.0000  0.0000  0.0000  0.0000  0.0000  0.0000  0.0000  0.0000       1   1.00000   1.00000
    1132   0  -5 -32   0.00   0.00  19.71  19.71   0.115100E+02   0.216700E+01    11.660   1   1   0
   0.100000E+01   0.100000E+01  0.0000  0.0000  0.0000  0.0000  0.0000  0.0000  0.0000  0.0000       1   1.00000   1.00000
    1133   0  -5 -32   0.00   0.00  19.71  19.71   0.569800E+01   0.497900E+01    11.670   1   1   0
   0.100000E+01   0.100000E+01  0.0000  0.0000  0.0000  0.0000  0.0000  0.0000  0.0000  0.0000       1   1.00000   1.00000
    1134   0   5  32   0.00   0.00  19.71  19.71   0.732600E+01   0.183500E+01    11.680   1   1   0
   0.100000E+01   0.100000E+01  0.0000  0.0000  0.0000  0.0000  0.0000  0.0000  0.0000  0.0000       1   1.00000   1.00000
    1135   0   5 -32   0.00   0.00  19.71  19.71   0.323800E+01   0.329600E+01    11.690   1   1   0
   0.100000E+01   0.100000E+01  0.0000  0.0000  0.0000  0.0000  0.0000  0.0000  0.0000  0.0000       1   1.00000   1.00000
    1136   0   5 -32   0.00   0.00  19.71  19.71   0.113300E+02   0.253700E+01    11.700   1   1   0
   0.100000E+01   0.100000E+01  0.0000  0.0000  0.0000  0.0000  0.0000  0.0000  0.0000  0.0000       1   1.00000   1.00000
    1137   0  -5 -33   0.00   0.00  20.04  20.04   0.423800E+01   0.158300E+01    11.710   1   1   0
   0.100000E+01   0.100000E+01  0.0000  0.0000  0.0000  0.0000  0.0000  0.0000  0.0000  0.0000       1   1.00000   1.00000
    1138   0  -5 -33   0.00   0.00  20.04  20.04   0.116600E+02   0.426400E+01    11.720   1   1   0
   0.100000E+01   0.100000E+01  0.0000  0.0000  0.0000  0.0000  0.0000  0.0000  0.0000  0.0000       1   1.00000   1.00000
    1139   0   5  33   0.00   0.00  20.04  20.04   0.385500E+01   0.159800E+01    11.730   1   1   0
   0.100000E+01   0.100000E+01  0.0000  0.0000  0.0000  0.0000  0.0000  0.0000  0.0000  0.0000       1   1.00000   1.00000
    1140   0   5 -33   0.00   0.00  20.04  20.04  -0.648900E+00   0.268200E+01    11.740   1   1   0
   0.100000E+01   0.100000E+01  0.0000  0.0000  0.0000  0.0000  0.0000  0.0000  0.0000  0.0000       1   1.00000   1.00000
    1141   0   5 -33   0.00   0.00  20.04  20.04   0.646700E+01   0.208500E+01    11.750   1   1   0
   0.100000E+01   0.100000E+01  0.0000  0.0000  0.0000  0.0000  0.0000  0.0000  0.0000  0.0000       1   1.00000   1.00000
    1142   0  -5 -34   0.00   0.00  20.36  20.36   0.257500E+00   0.112900E+01    11.760   1   1   0
   0.100000E+01   0.100000E+01  0.0000  0.0000  0.0000  0.0000  0.0000  0.0000  0.0000  0.0000       1   1.00000   1.00000
    1143   0  -5 -34   0.00   0.00  20.36  20.36  -0.287500E+01   0.326500E+01    11.770   1   1   0
   0.100000E+01   0.100000E+01  0.0000  0.0000  0.0000  0.0000  0.0000  0.0000  0.0000  0.0000       1   1.00000   1.00000
    1144   0   5  34   0.00   0.00  20.36  20.36   0.127800E+00   0.129600E+01    11.780   1   1   0
   0.100000E+01   0.100000E+01  0.0000  0.0000  0.0000  0.0000  0.0000  0.0000  0.0000  0.0000       1   1.00000   1.00000
    1145   0   5 -34   0.00   0.00  20.36  20.36   0.190600E+00   0.170200E+01    11.790   1   1   0
   0.100000E+01   0.100000E+01  0.0000  0.0000  0.0000  0.0000  0.0000  0.0000  0.0000  0.0000       1   1.00000   1.00000
    1146   0   5 -34   0.00   0.00  20.36  20.36  -0.336000E+01   0.253300E+01    11.800   1   1   0
   0.100000E+01   0.100000E+01  0.0000  0.0000  0.0000  0.0000  0.0000  0.0000  0.0000  0.0000       1   1.00000   1.00000
    1147   0  -5 -35   0.00   0.00  20.69  20.69   0.154500E+01   0.312600E+01    11.810   1   1   0
   0.100000E+01   0.100000E+01  0.0000  0.0000  0.0000  0.0000  0.0000  0.0000  0.0000  0.0000       1   1.00000   1.00000
    1148   0  -5 -35   0.00   0.00  20.69  20.69   0.180600E+00   0.100200E+01    11.820   1   1   0
   0.100000E+01   0.100000E+01  0.0000  0.0000  0.0000  0.0000  0.0000  0.0000  0.0000  0.0000       1   1.00000   1.00000
    1149   0   5  35   0.00   0.00  20.69  20.69   0.827000E-01   0.129700E+01    11.830   1   1   0
   0.100000E+01   0.100000E+01  0.0000  0.0000  0.0000  0.0000  0.0000  0.0000  0.0000  0.0000       1   1.00000   1.00000
    1150   0   5 -35   0.00   0.00  20.69  20.69  -0.359700E+01   0.261200E+01    11.840   1   1   0
   0.100000E+01   0.100000E+01  0.0000  0.0000  0.0000  0.0000  0.0000  0.0000  0.0000  0.0000       1   1.00000   1.00000
    1151   0   5 -35   0.00   0.00  20.69  20.69  -0.141900E+01   0.169300E+01    11.850   1   1   0
   0.100000E+01   0.100000E+01  0.0000  0.0000  0.0000  0.0000  0.0000  0.0000  0.0000  0.0000       1   1.00000   1.00000
    1152   0  -5 -36   0.00   0.00  21.03  21.03  -0.168800E+00   0.326200E+01    11.860   1   1   0
   0.100000E+01   0.100000E+01  0.0000  0.0000  0.0000  0.0000  0.0000  0.0000  0.0000  0.0000       1   1.00000   1.00000
    1153   0  -5 -36   0.00   0.00  21.03  21.03   0.262500E+01   0.118500E+01    11.870   1   1   0
   0.100000E+01   0.100000E+01  0.0000  0.0000  0.0000  0.0000  0.0000  0.0000  0.0000  0.0000       1   1.00000   1.00000
    1154   0   5  36   0.00   0.00  21.03  21.03  -0.788600E+00   0.137300E+01    11.880   1   1   0
   0.100000E+01   0.100000E+01  0.0000  0.0000  0.0000  0.0000  0.0000  0.0000  0.0000  0.0000       1   1.00000   1.00000
    1155   0   5 -36   0.00   0.00  21.03  21.03   0.283000E-01   0.250200E+01    11.890   1   1   0
   0.100000E+01   0.100000E+01  0.0000  0.0000  0.0000  0.0000  0.0000  0.0000  0.0000  0.0000       1   1.00000   1.00000
    1156   0   5 -36   0.00   0.00  21.03  21.03   0.484700E+00   0.181100E+01    11.900   1   1   0
   0.100000E+01   0.100000E+01  0.0000  0.0000  0.0000  0.0000  0.0000  0.0000  0.0000  0.0000       1   1.00000   1.00000
    1157   0  -5 -37   0.00   0.00  21.37  21.37   0.193500E+01   0.109600E+01    11.910   1   1   0
   0.100000E+01   0.100000E+01  0.0000  0.0000  0.0000  0.0000  0.0000  0.0000  0.0000  0.0000       1   1.00000   1.00000
    1158   0  -5 -37   0.00   0.00  21.37  21.37  -0.609500E+01   0.303400E+01    11.920   1   1   0
   0.100000E+01   0.100000E+01  0.0000  0.0000  0.0000  0.0000  0.0000  0.0000  0.0000  0.0000       1   1.00000   1.00000
    1159   0   5  37   0.00   0.00  21.37  21.37   0.389000E+01   0.174000E+01    11.930   1   1   0
   0.100000E+01   0.100000E+01  0.0000  0.0000  0.0000  0.0000  0.0000  0.0000  0.0000  0.0000       1   1.00000   1.00000
    1160   0   5 -37   0.00   0.00  21.37  21.37   0.837900E+00   0.166400E+01    11.940   1   1   0
   0.100000E+01   0.100000E+01  0.0000  0.0000  0.0000  0.0000  0.0000  0.0000  0.0000  0.0000       1   1.00000   1.00000
    1161   0   5 -37   0.00   0.00  21.37  21.37   0.544300E+00   0.290600E+01    11.950   1   1   0
   0.100000E+01   0.100000E+01  0.0000  0.0000  0.0000  0.0000  0.0000  0.0000  0.0000  0.0000       1   1.00000   1.00000
    1162   0  -5 -38   0.00   0.00  21.72  21.72   0.189800E+01   0.331500E+01    11.960   1   1   0
   0.100000E+01   0.100000E+01  0.0000  0.0000  0.0000  0.0000  0.0000  0.0000  0.0000  0.0000       1   1.00000   1.00000
    1163   0  -5 -38   0.00   0.00  21.72  21.72   0.253300E+01   0.123000E+01    11.970   1   1   0
   0.100000E+01   0.100000E+01  0.0000  0.0000  0.0000  0.0000  0.0000  0.0000  0.0000  0.0000       1   1.00000   1.00000
    1164   0   5  38   0.00   0.00  21.72  21.72   0.564300E+01   0.195800E+01    11.980   1   1   0
   0.100000E+01   0.100000E+01  0.0000  0.0000  0.0000  0.0000  0.0000  0.0000  0.0000  0.0000       1   1.00000   1.00000
    1165   0   5 -38   0.00   0.00  21.72  21.72   0.119900E+00   0.282300E+01    11.990   1   1   0
   0.100000E+01   0.100000E+01  0.0000  0.0000  0.0000  0.0000  0.0000  0.0000  0.0000  0.0000       1   1.00000   1.00000
    1166   0   5 -38   0.00   0.00  21.72  21.72   0.335700E+01   0.191800E+01    12.000   1   1   0
   0.100000E+01   0.100000E+01  0.0000  0.0000  0.0000  0.0000  0.0000  0.0000  0.0000  0.0000       1   1.00000   1.00000
    1167   0  -5 -39   0.00   0.00  22.07  22.07   0.202500E+00   0.101400E+01    12.010   1   1   0
   0.100000E+01   0.100000E+01  0.0000  0.0000  0.0000  0.0000  0.0000  0.0000  0.0000  0.0000       1   1.00000   1.00000
    1168   0  -5 -39   0.00   0.00  22.07  22.07  -0.891900E+00   0.332300E+01    12.020   1   1   0
   0.100000E+01   0.100000E+01  0.0000  0.0000  0.0000  0.0000  0.0000  0.0000  0.0000  0.0000       1   1.00000   1.00000
    1169   0   5  39   0.00   0.00  22.07  22.07   0.219400E+01   0.173300E+01    12.030   1   1   0
   0.100000E+01   0.100000E+01  0.0000  0.0000  0.0000  0.0000  0.0000  0.0000  0.0000  0.0000       1   1.00000   1.00000
    1170   0   5 -39   0.00   0.00  22.07  22.07  -0.305500E+01   0.258800E+01    12.040   1   1   0
   0.100000E+01   0.100000E+01  0.0000  0.0000  0.0000  0.0000  0.0000  0.0000  0.0000  0.0000       1   1.00000   1.00000
    1171   0   5 -39   0.00   0.00  22.07  22.07   0.197900E+01   0.174100E+01    12.050   1   1   0
   0.100000E+01   0.100000E+01  0.0000  0.0000  0.0000  0.0000  0.0000  0.0000  0.0000  0.0000       1   1.00000   1.00000
    1172   0  -5 -40   0.00   0.00  22.43  22.43   0.848900E-01   0.259400E+01    12.060   1   1   0
   0.100000E+01   0.100000E+01  0.0000  0.0000  0.0000  0.0000  0.0000  0.0000  0.0000  0.0000       1   1.00000   1.00000
    1173   0  -5 -40   0.00   0.00  22.43  22.43   0.251000E+01   0.136900E+01    12.070   1   1   0
   0.100000E+01   0.100000E+01  0.0000  0.0000  0.0000  0.0000  0.0000  0.0000  0.0000  0.0000       1   1.00000   1.00000
    1174   0   5  40   0.00   0.00  22.43  22.43   0.266300E+01   0.192800E+01    12.080   1   1   0
   0.100000E+01   0.100000E+01  0.0000  0.0000  0.0000  0.0000  0.0000  0.0000  0.0000  0.0000       1   1.00000   1.00000
    1175   0   5 -40   0.00   0.00  22.43  22.43  -0.382300E+00   0.181000E+01    12.090   1   1   0
   0.100000E+01   0.100000E+01  0.0000  0.0000  0.0000  0.0000  0.0000  0.0000  0.0000  0.0000       1   1.00000   1.00000
    1176   0   5 -40   0.00   0.00  22.43  22.43   0.426000E+01   0.307500E+01    12.100   1   1   0
   0.100000E+01   0.100000E+01  0.0000  0.0000  0.0000  0.0000  0.0000  0.0000  0.0000  0.0000       1   1.00000   1.00000
    1177   0  -5 -41   0.00   0.00  22.79  22.79   0.139800E+01   0.258500E+01    12.110   1   1   0
   0.100000E+01   0.100000E+01  0.0000  0.0000  0.0000  0.0000  0.0000  0.0000  0.0000  0.0000       1   1.00000   1.00000
    1178   0  -5 -41   0.00   0.00  22.79  22.79   0.318100E+01   0.152700E+01    12.120   1   1   0
   0.100000E+01   0.100000E+01  0.0000  0.0000  0.0000  0.0000  0.0000  0.0000  0.0000  0.0000       1   1.00000   1.00000
    1179   0   5  41   0.00   0.00  22.79  22.79   0.708200E+00   0.168800E+01    12.130   1   1   0
   0.100000E+01   0.100000E+01  0.0000  0.0000  0.0000  0.0000  0.0000  0.0000  0.0000  0.0000       1   1.00000   1.00000
    1180   0   5 -41   0.00   0.00  22.79  22.79   0.260300E+01   0.182100E+01    12.140   1   1   0
   0.100000E+01   0.100000E+01  0.0000  0.0000  0.0000  0.0000  0.0000  0.0000  0.0000  0.0000       1   1.00000   1.00000
    1181   0   5 -41   0.00   0.00  22.79  22.79  -0.300900E+01   0.244500E+01    12.150   1   1   0
   0.100000E+01   0.100000E+01  0.0000  0.0000  0.0000  0.0000  0.0000  0.0000  0.0000  0.0000       1   1.00000   1.00000
    1182   0  -5 -42   0.00   0.00  23.15  23.15  -0.151400E+01   0.296600E+01    12.160   1   1   0
   0.100000E+01   0.100000E+01  0.0000  0.0000  0.0000  0.0000  0.0000  0.0000  0.0000  0.0000       1   1.00000   1.00000
    1183   0  -5 -42   0.00   0.00  23.15  23.15   0.187200E+01   0.147400E+01    12.170   1   1   0
   0.100000E+01   0.100000E+01  0.0000  0.0000  0.0000  0.0000  0.0000  0.0000  0.0000  0.0000       1   1.00000   1.00000
    1184   0   5  42   0.00   0.00  23.15  23.15   0.961900E-01   0.177800E+01    12.180   1   1   0
   0.100000E+01   0.100000E+01  0.0000  0.0000  0.0000  0.0000  0.0000  0.0000  0.0000  0.0000       1   1.00000   1.00000
    1185   0   5 -42   0.00   0.00  23.15  23.15   0.133800E+01   0.264200E+01    12.190   1   1   0
   0.100000E+01   0.100000E+01  0.0000  0.0000  0.0000  0.0000  0.0000  0.0000  0.0000  0.0000       1   1.00000   1.00000
    1186   0   5 -42   0.00   0.00  23.15  23.15   0.185200E+01   0.178700E+01    12.200   1   1   0
   0.100000E+01   0.100000E+01  0.0000  0.0000  0.0000  0.0000  0.0000  0.0000  0.0000  0.0000       1   1.00000   1.00000
    1187   0  -5 -43   0.00   0.00  23.52  23.52   0.354400E+01   0.166300E+01    12.210   1   1   0
   0.100000E+01   0.100000E+01  0.0000  0.0000  0.0000  0.0000  0.0000  0.0000  0.0000  0.0000       1   1.00000   1.00000
    1188   0  -5 -43   0.00   0.00  23.52  23.52  -0.327300E+01   0.330500E+01    12.220   1   1   0
   0.100000E+01   0.100000E+01  0.0000  0.0000  0.0000  0.0000  0.0000  0.0000  0.0000  0.0000       1   1.00000   1.00000
    1189   0   5  43   0.00   0.00  23.52  23.52   0.269800E+01   0.193700E+01    12.230   1   1   0
   0.100000E+01   0.100000E+01  0.0000  0.0000  0.0000  0.0000  0.0000  0.0000  0.0000  0.0000       1   1.00000   1.00000
    1190   0   5 -43   0.00   0.00  23.52  23.52   0.110500E+01   0.193600E+01    12.240   1   1   0
   0.100000E+01   0.100000E+01  0.0000  0.0000  0.0000  0.0000  0.0000  0.0000  0.0000  0.0000       1   1.00000   1.00000
    1191   0   5 -43   0.00   0.00  23.52  23.52  -0.149500E+01   0.243500E+01    12.250   1   1   0
   0.100000E+01   0.100000E+01  0.0000  0.0000  0.0000  0.0000  0.0000  0.0000  0.0000  0.0000       1   1.00000   1.00000
    1192   0  -5 -44   0.00   0.00  23.90  23.90   0.351300E+01   0.356100E+01    12.260   1   1   0
   0.100000E+01   0.100000E+01  0.0000  0.0000  0.0000  0.0000  0.0000  0.0000  0.0000  0.0000       1   1.00000   1.00000
    1193   0  -5 -44   0.00   0.00  23.90  23.90  -0.195400E+01   0.124800E+01    12.270   1   1   0
   0.100000E+01   0.100000E+01  0.0000  0.0000  0.0000  0.0000  0.0000  0.0000  0.0000  0.0000       1   1.00000   1.00000
    1194   0   5  44   0.00   0.00  23.90  23.90   0.432400E+01   0.216000E+01    12.280   1   1   0
   0.100000E+01   0.100000E+01  0.0000  0.0000  0.0000  0.0000  0.0000  0.0000  0.0000  0.0000       1   1.00000   1.00000
    1195   0   5 -44   0.00   0.00  23.90  23.90  -0.149500E+00   0.266500E+01    12.290   1   1   0
   0.100000E+01   0.100000E+01  0.0000  0.0000  0.0000  0.0000  0.0000  0.0000  0.0000  0.0000       1   1.00000   1.00000
    1196   0   5 -44   0.00   0.00  23.90  23.90   0.125000E+01   0.162800E+01    12.300   1   1   0
   0.100000E+01   0.100000E+01  0.0000  0.0000  0.0000  0.0000  0.0000  0.0000  0.0000  0.0000       1   1.00000   1.00000
    1197   0  -5 -45   0.00   0.00  24.27  24.27  -0.363600E+00   0.138500E+01    12.310   1   1   0
   0.100000E+01   0.100000E+01  0.0000  0.0000  0.0000  0.0000  0.0000  0.0000  0.0000  0.0000       1   1.00000   1.00000
    1198   0  -5 -45   0.00   0.00  24.27  24.27  -0.374600E+01   0.348000E+01    12.320   1   1   0
   0.100000E+01   0.100000E+01  0.0000  0.0000  0.0000  0.0000  0.0000  0.0000  0.0000  0.0000       1   1.00000   1.00000
    1199   0   5  45   0.00   0.00  24.27  24.27   0.254900E+01   0.208300E+01    12.330   1   1   0
   0.100000E+01   0.100000E+01  0.0000  0.0000  0.0000  0.0000  0.0000  0.0000  0.0000  0.0000       1   1.00000   1.00000
    1200   0   5 -45   0.00   0.00  24.27  24.27  -0.194000E+01   0.251600E+01    12.340   1   1   0
   0.100000E+01   0.100000E+01  0.0000  0.0000  0.0000  0.0000  0.0000  0.0000  0.0000  0.0000       1   1.00000   1.00000
    1201   0   5 -45   0.00   0.00  24.27  24.27  -0.248500E+01   0.158500E+01    12.350   1   1   0
   0.100000E+01   0.100000E+01  0.0000  0.0000  0.0000  0.0000  0.0000  0.0000  0.0000  0.0000       1   1.00000   1.00000
    1202   0  -5 -46   0.00   0.00  24.65  24.65   0.304700E+01   0.370400E+01    12.360   1   1   0
   0.100000E+01   0.100000E+01  0.0000  0.0000  0.0000  0.0000  0.0000  0.0000  0.0000  0.0000       1   1.00000   1.00000
    1203   0  -5 -46   0.00   0.00  24.65  24.65   0.110200E+01   0.141500E+01    12.370   1   1   0
   0.100000E+01   0.100000E+01  0.0000  0.0000  0.0000  0.0000  0.0000  0.0000  0.0000  0.0000       1   1.00000   1.00000
    1204   0   5  46   0.00   0.00  24.65  24.65  -0.201900E+01   0.186800E+01    12.380   1   1   0
   0.100000E+01   0.100000E+01  0.0000  0.0000  0.0000  0.0000  0.0000  0.0000  0.0000  0.0000       1   1.00000   1.00000
    1205   0   5 -46   0.00   0.00  24.65  24.65  -0.105800E+01   0.184000E+01    12.390   1   1   0
   0.100000E+01   0.100000E+01  0.0000  0.0000  0.0000  0.0000  0.0000  0.0000  0.0000  0.0000       1   1.00000   1.00000
    1206   0   5 -46   0.00   0.00  24.65  24.65   0.137400E+01   0.280800E+01    12.400   1   1   0
   0.100000E+01   0.100000E+01  0.0000  0.0000  0.0000  0.0000  0.0000  0.0000  0.0000  0.0000       1   1.00000   1.00000
    1207   0  -5 -47   0.00   0.00  25.04  25.04   0.150200E+01   0.158600E+01    12.410   1   1   0
   0.100000E+01   0.100000E+01  0.0000  0.0000  0.0000  0.0000  0.0000  0.0000  0.0000  0.0000       1   1.00000   1.00000
    1208   0  -5 -47   0.00   0.00  25.04  25.04  -0.514600E+01   0.371100E+01    12.420   1   1   0
   0.100000E+01   0.100000E+01  0.0000  0.0000  0.0000  0.0000  0.0000  0.0000  0.0000  0.0000       1   1.00000   1.00000
    1209   0   5  47   0.00   0.00  25.04  25.04  -0.885500E+00   0.180700E+01    12.430   1   1   0
   0.100000E+01   0.100000E+01  0.0000  0.0000  0.0000  0.0000  0.0000  0.0000  0.0000  0.0000       1   1.00000   1.00000
    1210   0   5 -47   0.00   0.00  25.04  25.04   0.725400E+00   0.174200E+01    12.440   1   1   0
   0.100000E+01   0.100000E+01  0.0000  0.0000  0.0000  0.0000  0.0000  0.0000  0.0000  0.0000       1   1.00000   1.00000
    1211   0   5 -47   0.00   0.00  25.04  25.04  -0.257400E+01   0.249300E+01    12.450   1   1   0
   0.100000E+01   0.100000E+01  0.0000  0.0000  0.0000  0.0000  0.0000  0.0000  0.0000  0.0000       1   1.00000   1.00000
    1212   0  -5 -48   0.00   0.00  25.43  25.43   0.310500E+01   0.404300E+01    12.460   1   1   0
   0.100000E+01   0.100000E+01  0.0000  0.0000  0.0000  0.0000  0.0000  0.0000  0.0000  0.0000       1   1.00000   1.00000
    1213   0  -5 -48   0.00   0.00  25.43  25.43   0.502000E+01   0.208900E+01    12.470   1   1   0
   0.100000E+01   0.100000E+01  0.0000  0.0000  0.0000  0.0000  0.0000  0.0000  0.0000  0.0000       1   1.00000   1.00000
    1214   0   5  48   0.00   0.00  25.43  25.43   0.382900E+01   0.236200E+01    12.480   1   1   0
   0.100000E+01   0.100000E+01  0.0000  0.0000  0.0000  0.0000  0.0000  0.0000  0.0000  0.0000       1   1.00000   1.00000
    1215   0   5 -48   0.00   0.00  25.43  25.43  -0.820800E+00   0.189300E+01    12.490   1   1   0
   0.100000E+01   0.100000E+01  0.0000  0.0000  0.0000  0.0000  0.0000  0.0000  0.0000  0.0000       1   1.00000   1.00000
    1216   0   5 -48   0.00   0.00  25.43  25.43   0.168600E+01   0.287100E+01    12.500   1   1   0
   0.100000E+01   0.100000E+01  0.0000  0.0000  0.0000  0.0000  0.0000  0.0000  0.0000  0.0000       1   1.00000   1.00000
    1217   0  -5 -49   0.00   0.00  25.82  25.82   0.210700E+00   0.150300E+01    12.510   1   1   0
   0.100000E+01   0.100000E+01  0.0000  0.0000  0.0000  0.0000  0.0000  0.0000  0.0000  0.0000       1   1.00000   1.00000
    1218   0  -5 -49   0.00   0.00  25.82  25.82  -0.394600E+01   0.395700E+01    12.520   1   1   0
   0.100000E+01   0.100000E+01  0.0000  0.0000  0.0000  0.0000  0.0000  0.0000  0.0000  0.0000       1   1.00000   1.00000
    1219   0   5  49   0.00   0.00  25.82  25.82  -0.528400E-01   0.196400E+01    12.530   1   1   0
   0.100000E+01   0.100000E+01  0.0000  0.0000  0.0000  0.0000  0.0000  0.0000  0.0000  0.0000       1   1.00000   1.00000
    1220   0   5 -49   0.00   0.00  25.82  25.82   0.428700E+00   0.305300E+01    12.540   1   1   0
   0.100000E+01   0.100000E+01  0.0000  0.0000  0.0000  0.0000  0.0000  0.0000  0.0000  0.0000       1   1.00000   1.00000
    1221   0   5 -49   0.00   0.00  25.82  25.82  -0.290100E+01   0.151000E+01    12.550   1   1   0
   0.100000E+01   0.100000E+01  0.0000  0.0000  0.0000  0.0000  0.0000  0.0000  0.0000  0.0000       1   1.00000   1.00000
    1222   0  -5 -50   0.00   0.00  26.22  26.22  -0.526000E+00   0.142900E+01    12.560   1   1   0
   0.100000E+01   0.100000E+01  0.0000  0.0000  0.0000  0.0000  0.0000  0.0000  0.0000  0.0000       1   1.00000   1.00000
    1223   0  -5 -50   0.00   0.00  26.22  26.22  -0.860100E+00   0.387400E+01    12.570   1   1   0
   0.100000E+01   0.100000E+01  0.0000  0.0000  0.0000  0.0000  0.0000  0.0000  0.0000  0.0000       1   1.00000   1.00000
    1224   0  -6 -10   0.00   0.00  17.26  17.26   0.571000E-01   0.377900E+00    12.580   1   1   0
   0.100000E+01   0.100000E+01  0.0000  0.0000  0.0000  0.0000  0.0000  0.0000  0.0000  0.0000       1   1.00000   1.00000
    1225   0   6 -10   0.00   0.00  17.26  17.26   0.236300E+00   0.287300E+00    12.590   1   1   0
   0.100000E+01   0.100000E+01  0.0000  0.0000  0.0000  0.0000  0.0000  0.0000  0.0000  0.0000       1   1.00000   1.00000
    1226   0   6 -10   0.00   0.00  17.26  17.26   0.796500E-01   0.277900E+00    12.600   1   1   0
   0.100000E+01   0.100000E+01  0.0000  0.0000  0.0000  0.0000  0.0000  0.0000  0.0000  0.0000       1   1.00000   1.00000
    1227   0  -6 -11   0.00   0.00  17.38  17.38   0.296800E+00   0.397500E+00    12.610   1   1   0
   0.100000E+01   0.100000E+01  0.0000  0.0000  0.0000  0.0000  0.0000  0.0000  0.0000  0.0000       1   1.00000   1.00000
    1228   0   6  11   0.00   0.00  17.38  17.38  -0.273000E+00   0.265300E+00    12.620   1   1   0
   0.100000E+01   0.100000E+01  0.0000  0.0000  0.0000  0.0000  0.0000  0.0000  0.0000  0.0000       1   1.00000   1.00000
    1229   0   6 -11   0.00   0.00  17.38  17.38   0.138100E+00   0.417700E+00    12.630   1   1   0
   0.100000E+01   0.100000E+01  0.0000  0.0000  0.0000  0.0000  0.0000  0.0000  0.0000  0.0000       1   1.00000   1.00000
    1230   0   6 -11   0.00   0.00  17.38  17.38  -0.228700E+00   0.359700E+00    12.640   1   1   0
   0.100000E+01   0.100000E+01  0.0000  0.0000  0.0000  0.0000  0.0000  0.0000  0.0000  0.0000       1   1.00000   1.00000
    1231   0  -6 -12   0.00   0.00  17.51  17.51   0.110600E+00   0.403600E+00    12.650   1   1   0
   0.100000E+01   0.100000E+01  0.0000  0.0000  0.0000  0.0000  0.0000  0.0000  0.0000  0.0000       1   1.00000   1.00000
    1232   0  -6 -12   0.00   0.00  17.51  17.51  -0.499100E+00   0.179700E+01    12.660   1   1   0
   0.100000E+01   0.100000E+01  0.0000  0.0000  0.0000  0.0000  0.0000  0.0000  0.0000  0.0000       1   1.00000   1.00000
    1233   0   6  12   0.00   0.00  17.51  17.51  -0.180500E-01   0.353900E+00    12.670   1   1   0
   0.100000E+01   0.100000E+01  0.0000  0.0000  0.0000  0.0000  0.0000  0.0000  0.0000  0.0000       1   1.00000   1.00000
    1234   0   6 -12   0.00   0.00  17.51  17.51   0.489000E+00   0.405700E+00    12.680   1   1   0
   0.100000E+01   0.100000E+01  0.0000  0.0000  0.0000  0.0000  0.0000  0.0000  0.0000  0.0000       1   1.00000   1.00000
    1235   0   6 -12   0.00   0.00  17.51  17.51  -0.442700E+00   0.466100E+00    12.690   1   1   0
   0.100000E+01   0.100000E+01  0.0000  0.0000  0.0000  0.0000  0.0000  0.0000  0.0000  0.0000       1   1.00000   1.00000
    1236   0  -6 -13   0.00   0.00  17.64  17.64  -0.235900E+00   0.405300E+00    12.700   1   1   0
   0.100000E+01   0.100000E+01  0.0000  0.0000  0.0000  0.0000  0.0000  0.0000  0.0000  0.0000       1   1.00000   1.00000
    1237   0  -6 -13   0.00   0.00  17.64  17.64   0.199200E+01   0.179200E+01    12.710   1   1   0
   0.100000E+01   0.100000E+01  0.0000  0.0000  0.0000  0.0000  0.0000  0.0000  0.0000  0.0000       1   1.00000   1.00000
    1238   0   6  13   0.00   0.00  17.64  17.64  -0.487300E+00   0.374100E+00    12.720   1   1   0
   0.100000E+01   0.100000E+01  0.0000  0.0000  0.0000  0.0000  0.0000  0.0000  0.0000  0.0000       1   1.00000   1.00000
    1239   0   6 -13   0.00   0.00  17.64  17.64  -0.841000E+00   0.554000E+00    12.730   1   1   0
   0.100000E+01   0.100000E+01  0.0000  0.0000  0.0000  0.0000  0.0000  0.0000  0.0000  0.0000       1   1.00000   1.00000
    1240   0   6 -13   0.00   0.00  17.64  17.64  -0.380100E-01   0.499200E+00    12.740   1   1   0
   0.100000E+01   0.100000E+01  0.0000  0.0000  0.0000  0.0000  0.0000  0.0000  0.0000  0.0000       1   1.00000   1.00000
    1241   0  -6 -14   0.00   0.00  17.79  17.79   0.114500E+01   0.486800E+00    12.750   1   1   0
   0.100000E+01   0.100000E+01  0.0000  0.0000  0.0000  0.0000  0.0000  0.0000  0.0000  0.0000       1   1.00000   1.00000
    1242   0  -6 -14   0.00   0.00  17.79  17.79   0.186700E+01   0.185600E+01    12.760   1   1   0
   0.100000E+01   0.100000E+01  0.0000  0.0000  0.0000  0.0000  0.0000  0.0000  0.0000  0.0000       1   1.00000   1.00000
    1243   0   6  14   0.00   0.00  17.79  17.79   0.526000E+00   0.482800E+00    12.770   1   1   0
   0.100000E+01   0.100000E+01  0.0000  0.0000  0.0000  0.0000  0.0000  0.0000  0.0000  0.0000       1   1.00000   1.00000
    1244   0   6 -14   0.00   0.00  17.79  17.79   0.440600E+00   0.663400E+00    12.780   1   1   0
   0.100000E+01   0.100000E+01  0.0000  0.0000  0.0000  0.0000  0.0000  0.0000  0.0000  0.0000       1   1.00000   1.00000
    1245   0   6 -14   0.00   0.00  17.79  17.79   0.524900E+00   0.682200E+00    12.790   1   1   0
   0.100000E+01   0.100000E+01  0.0000  0.0000  0.0000  0.0000  0.0000  0.0000  0.0000  0.0000       1   1.00000   1.00000
    1246   0  -6 -15   0.00   0.00  17.95  17.95  -0.556200E+00   0.431900E+00    12.800   1   1   0
   0.100000E+01   0.100000E+01  0.0000  0.0000  0.0000  0.0000  0.0000  0.0000  0.0000  0.0000       1   1.00000   1.00000
    1247   0  -6 -15   0.00   0.00  17.95  17.95  -0.358200E+00   0.217400E+01    12.810   1   1   0
   0.100000E+01   0.100000E+01  0.0000  0.0000  0.0000  0.0000  0.0000  0.0000  0.0000  0.0000       1   1.00000   1.00000
    1248   0   6  15   0.00   0.00  17.95  17.95  -0.298800E+00   0.484200E+00    12.820   1   1   0
   0.100000E+01   0.100000E+01  0.0000  0.0000  0.0000  0.0000  0.0000  0.0000  0.0000  0.0000       1   1.00000   1.00000
    1249   0   6 -15   0.00   0.00  17.95  17.95   0.833600E+00   0.785000E+00    12.830   1   1   0
   0.100000E+01   0.100000E+01  0.0000  0.0000  0.0000  0.0000  0.0000  0.0000  0.0000  0.0000       1   1.00000   1.00000
    1250   0   6 -15   0.00   0.00  17.95  17.95   0.108400E+01   0.796700E+00    12.840   1   1   0
   0.100000E+01   0.100000E+01  0.0000  0.0000  0.0000  0.0000  0.0000  0.0000  0.0000  0.0000       1   1.00000   1.00000
    1251   0  -6 -16   0.00   0.00  18.12  18.12  -0.365200E-01   0.452000E+00    12.850   1   1   0
   0.100000E+01   0.100000E+01  0.0000  0.0000  0.0000  0.0000  0.0000  0.0000  0.0000  0.0000       1   1.00000   1.00000
    1252   0  -6 -16   0.00   0.00  18.12  18.12  -0.778900E+00   0.218000E+01    12.860   1   1   0
   0.100000E+01   0.100000E+01  0.0000  0.0000  0.0000  0.0000  0.0000  0.0000  0.0000  0.0000       1   1.00000   1.00000
    1253   0   6  16   0.00   0.00  18.12  18.12  -0.119600E+00   0.549700E+00    12.870   1   1   0
   0.100000E+01   0.100000E+01  0.0000  0.0000  0.0000  0.0000  0.0000  0.0000  0.0000  0.0000       1   1.00000   1.00000
    1254   0   6 -16   0.00   0.00  18.12  18.12   0.113900E+01   0.913000E+00    12.880   1   1   0
   0.100000E+01   0.100000E+01  0.0000  0.0000  0.0000  0.0000  0.0000  0.0000  0.0000  0.0000       1   1.00000   1.00000
    1255   0   6 -16   0.00   0.00  18.12  18.12   0.153300E+01   0.853400E+00    12.890   1   1   0
   0.100000E+01   0.100000E+01  0.0000  0.0000  0.0000  0.0000  0.0000  0.0000  0.0000  0.0000       1   1.00000   1.00000
    1256   0  -6 -17   0.00   0.00  18.29  18.29  -0.608300E+00   0.446600E+00    12.900   1   1   0
   0.100000E+01   0.100000E+01  0.0000  0.0000  0.0000  0.0000  0.0000  0.0000  0.0000  0.0000       1   1.00000   1.00000
    1257   0  -6 -17   0.00   0.00  18.29  18.29   0.209400E+01   0.216600E+01    12.910   1   1   0
   0.100000E+01   0.100000E+01  0.0000  0.0000  0.0000  0.0000  0.0000  0.0000  0.0000  0.0000       1   1.00000   1.00000
    1258   0   6  17   0.00   0.00  18.29  18.29   0.632900E+00   0.602200E+00    12.920   1   1   0
   0.100000E+01   0.100000E+01  0.0000  0.0000  0.0000  0.0000  0.0000  0.0000  0.0000  0.0000       1   1.00000   1.00000
    1259   0   6 -17   0.00   0.00  18.29  18.29   0.196800E+01   0.913700E+00    12.930   1   1   0
   0.100000E+01   0.100000E+01  0.0000  0.0000  0.0000  0.0000  0.0000  0.0000  0.0000  0.0000       1   1.00000   1.00000
    1260   0   6 -17   0.00   0.00  18.29  18.29   0.346600E+00   0.811300E+00    12.940   1   1   0
   0.100000E+01   0.100000E+01  0.0000  0.0000  0.0000  0.0000  0.0000  0.0000  0.0000  0.0000       1   1.00000   1.00000
    1261   0  -6 -18   0.00   0.00  18.48  18.48  -0.201000E-01   0.542700E+00    12.950   1   1   0
   0.100000E+01   0.100000E+01  0.0000  0.0000  0.0000  0.0000  0.0000  0.0000  0.0000  0.0000       1   1.00000   1.00000
    1262   0  -6 -18   0.00   0.00  18.48  18.48  -0.241400E+01   0.225100E+01    12.960   1   1   0
   0.100000E+01   0.100000E+01  0.0000  0.0000  0.0000  0.0000  0.0000  0.0000  0.0000  0.0000       1   1.00000   1.00000
    1263   0   6  18   0.00   0.00  18.48  18.48  -0.374100E+00   0.591900E+00    12.970   1   1   0
   0.100000E+01   0.100000E+01  0.0000  0.0000  0.0000  0.0000  0.0000  0.0000  0.0000  0.0000       1   1.00000   1.00000
    1264   0   6 -18   0.00   0.00  18.48  18.48   0.455400E+00   0.893700E+00    12.980   1   1   0
   0.100000E+01   0.100000E+01  0.0000  0.0000  0.0000  0.0000  0.0000  0.0000  0.0000  0.0000       1   1.00000   1.00000
    1265   0   6 -18   0.00   0.00  18.48  18.48   0.695700E+00   0.875300E+00    12.990   1   1   0
   0.100000E+01   0.100000E+01  0.0000  0.0000  0.0000  0.0000  0.0000  0.0000  0.0000  0.0000       1   1.00000   1.00000
    1266   0  -6 -19   0.00   0.00  18.67  18.67   0.668800E+01   0.274800E+01    13.000   1   1   0
   0.100000E+01   0.100000E+01  0.0000  0.0000  0.0000  0.0000  0.0000  0.0000  0.0000  0.0000       1   1.00000   1.00000
    1267   0  -6 -19   0.00   0.00  18.67  18.67   0.986100E+01   0.143700E+01    13.010   1   1   0
   0.100000E+01   0.100000E+01  0.0000  0.0000  0.0000  0.0000  0.0000  0.0000  0.0000  0.0000       1   1.00000   1.00000
    1268   0   6  19   0.00   0.00  18.67  18.67   0.581700E+01   0.103500E+01    13.020   1   1   0
   0.100000E+01   0.100000E+01  0.0000  0.0000  0.0000  0.0000  0.0000  0.0000  0.0000  0.0000       1   1.00000   1.00000
    1269   0   6 -19   0.00   0.00  18.67  18.67   0.100400E+02   0.194800E+01    13.030   1   1   0
   0.100000E+01   0.100000E+01  0.0000  0.0000  0.0000  0.0000  0.0000  0.0000  0.0000  0.0000       1   1.00000   1.00000
    1270   0   6 -19   0.00   0.00  18.67  18.67   0.686800E+01   0.144300E+01    13.040   1   1   0
   0.100000E+01   0.100000E+01  0.0000  0.0000  0.0000  0.0000  0.0000  0.0000  0.0000  0.0000       1   1.00000   1.00000
    1271   0  -6 -20   0.00   0.00  18.87  18.87   0.167200E+01   0.234100E+01    13.050   1   1   0
   0.100000E+01   0.100000E+01  0.0000  0.0000  0.0000  0.0000  0.0000  0.0000  0.0000  0.0000       1   1.00000   1.00000
    1272   0  -6 -20   0.00   0.00  18.87  18.87   0.843000E+00   0.650700E+00    13.060   1   1   0
   0.100000E+01   0.100000E+01  0.0000  0.0000  0.0000  0.0000  0.0000  0.0000  0.0000  0.0000       1   1.00000   1.00000
    1273   0   6  20   0.00   0.00  18.87  18.87   0.890500E+00   0.691100E+00    13.070   1   1   0
   0.100000E+01   0.100000E+01  0.0000  0.0000  0.0000  0.0000  0.0000  0.0000  0.0000  0.0000       1   1.00000   1.00000
    1274   0   6 -20   0.00   0.00  18.87  18.87  -0.912000E-02   0.926200E+00    13.080   1   1   0
   0.100000E+01   0.100000E+01  0.0000  0.0000  0.0000  0.0000  0.0000  0.0000  0.0000  0.0000       1   1.00000   1.00000
    1275   0   6 -20   0.00   0.00  18.87  18.87   0.225300E+00   0.124000E+01    13.090   1   1   0
   0.100000E+01   0.100000E+01  0.0000  0.0000  0.0000  0.0000  0.0000  0.0000  0.0000  0.0000       1   1.00000   1.00000
    1276   0  -6 -21   0.00   0.00  19.08  19.08   0.107000E+02   0.160900E+01    13.100   1   1   0
   0.100000E+01   0.100000E+01  0.0000  0.0000  0.0000  0.0000  0.0000  0.0000  0.0000  0.0000       1   1.00000   1.00000
    1277   0  -6 -21   0.00   0.00  19.08  19.08   0.325400E+01   0.276600E+01    13.110   1   1   0
   0.100000E+01   0.100000E+01  0.0000  0.0000  0.0000  0.0000  0.0000  0.0000  0.0000  0.0000       1   1.00000   1.00000
    1278   0   6  21   0.00   0.00  19.08  19.08   0.122500E+02   0.158600E+01    13.120   1   1   0
   0.100000E+01   0.100000E+01  0.0000  0.0000  0.0000  0.0000  0.0000  0.0000  0.0000  0.0000       1   1.00000   1.00000
    1279   0   6 -21   0.00   0.00  19.08  19.08   0.131800E+02   0.244500E+01    13.130   1   1   0
   0.100000E+01   0.100000E+01  0.0000  0.0000  0.0000  0.0000  0.0000  0.0000  0.0000  0.0000       1   1.00000   1.00000
    1280   0   6 -21   0.00   0.00  19.08  19.08   0.117600E+02   0.191400E+01    13.140   1   1   0
   0.100000E+01   0.100000E+01  0.0000  0.0000  0.0000  0.0000  0.0000  0.0000  0.0000  0.0000       1   1.00000   1.00000
    1281   0   6  22   0.00   0.00  19.30  19.30   0.177900E+02   0.206200E+01    13.170   1   1   0
   0.100000E+01   0.100000E+01  0.0000  0.0000  0.0000  0.0000  0.0000  0.0000  0.0000  0.0000       1   1.00000   1.00000
    1282   0   6 -22   0.00   0.00  19.30  19.30   0.183600E+02   0.294800E+01    13.180   1   1   0
   0.100000E+01   0.100000E+01  0.0000  0.0000  0.0000  0.0000  0.0000  0.0000  0.0000  0.0000       1   1.00000   1.00000
    1283   0   6 -22   0.00   0.00  19.30  19.30   0.179200E+02   0.247900E+01    13.190   1   1   0
   0.100000E+01   0.100000E+01  0.0000  0.0000  0.0000  0.0000  0.0000  0.0000  0.0000  0.0000       1   1.00000   1.00000
    1284   0  -6 -23   0.00   0.00  19.53  19.53   0.407000E+01   0.106700E+01    13.200   1   1   0
   0.100000E+01   0.100000E+01  0.0000  0.0000  0.0000  0.0000  0.0000  0.0000  0.0000  0.0000       1   1.00000   1.00000
    1285   0  -6 -23   0.00   0.00  19.53  19.53  -0.154600E+01   0.242200E+01    13.210   1   1   0
   0.100000E+01   0.100000E+01  0.0000  0.0000  0.0000  0.0000  0.0000  0.0000  0.0000  0.0000       1   1.00000   1.00000
    1286   0   6  23   0.00   0.00  19.53  19.53   0.247700E+01   0.895700E+00    13.220   1   1   0
   0.100000E+01   0.100000E+01  0.0000  0.0000  0.0000  0.0000  0.0000  0.0000  0.0000  0.0000       1   1.00000   1.00000
    1287   0   6 -23   0.00   0.00  19.53  19.53   0.281200E+01   0.158700E+01    13.230   1   1   0
   0.100000E+01   0.100000E+01  0.0000  0.0000  0.0000  0.0000  0.0000  0.0000  0.0000  0.0000       1   1.00000   1.00000
    1288   0   6 -23   0.00   0.00  19.53  19.53   0.559900E+01   0.144900E+01    13.240   1   1   0
   0.100000E+01   0.100000E+01  0.0000  0.0000  0.0000  0.0000  0.0000  0.0000  0.0000  0.0000       1   1.00000   1.00000
    1289   0  -6 -24   0.00   0.00  19.76  19.76   0.307400E+01   0.100500E+01    13.250   1   1   0
   0.100000E+01   0.100000E+01  0.0000  0.0000  0.0000  0.0000  0.0000  0.0000  0.0000  0.0000       1   1.00000   1.00000
    1290   0  -6 -24   0.00   0.00  19.76  19.76   0.367200E+00   0.224100E+01    13.260   1   1   0
   0.100000E+01   0.100000E+01  0.0000  0.0000  0.0000  0.0000  0.0000  0.0000  0.0000  0.0000       1   1.00000   1.00000
    1291   0   6  24   0.00   0.00  19.76  19.76   0.370300E+01   0.102200E+01    13.270   1   1   0
   0.100000E+01   0.100000E+01  0.0000  0.0000  0.0000  0.0000  0.0000  0.0000  0.0000  0.0000       1   1.00000   1.00000
    1292   0   6 -24   0.00   0.00  19.76  19.76   0.355300E+01   0.133200E+01    13.280   1   1   0
   0.100000E+01   0.100000E+01  0.0000  0.0000  0.0000  0.0000  0.0000  0.0000  0.0000  0.0000       1   1.00000   1.00000
    1293   0   6 -24   0.00   0.00  19.76  19.76   0.127400E+01   0.124600E+01    13.290   1   1   0
   0.100000E+01   0.100000E+01  0.0000  0.0000  0.0000  0.0000  0.0000  0.0000  0.0000  0.0000       1   1.00000   1.00000
    1294   0  -6 -25   0.00   0.00  20.00  20.00   0.157100E+01   0.910600E+00    13.300   1   1   0
   0.100000E+01   0.100000E+01  0.0000  0.0000  0.0000  0.0000  0.0000  0.0000  0.0000  0.0000       1   1.00000   1.00000
    1295   0  -6 -25   0.00   0.00  20.00  20.00  -0.118600E+01   0.214800E+01    13.310   1   1   0
   0.100000E+01   0.100000E+01  0.0000  0.0000  0.0000  0.0000  0.0000  0.0000  0.0000  0.0000       1   1.00000   1.00000
    1296   0   6  25   0.00   0.00  20.00  20.00   0.159500E+01   0.927200E+00    13.320   1   1   0
   0.100000E+01   0.100000E+01  0.0000  0.0000  0.0000  0.0000  0.0000  0.0000  0.0000  0.0000       1   1.00000   1.00000
    1297   0   6 -25   0.00   0.00  20.00  20.00   0.994200E+00   0.122400E+01    13.330   1   1   0
   0.100000E+01   0.100000E+01  0.0000  0.0000  0.0000  0.0000  0.0000  0.0000  0.0000  0.0000       1   1.00000   1.00000
    1298   0   6 -25   0.00   0.00  20.00  20.00   0.360600E+00   0.118900E+01    13.340   1   1   0
   0.100000E+01   0.100000E+01  0.0000  0.0000  0.0000  0.0000  0.0000  0.0000  0.0000  0.0000       1   1.00000   1.00000
    1299   0  -6 -26   0.00   0.00  20.25  20.25   0.366600E+01   0.212900E+01    13.350   1   1   0
   0.100000E+01   0.100000E+01  0.0000  0.0000  0.0000  0.0000  0.0000  0.0000  0.0000  0.0000       1   1.00000   1.00000
    1300   0  -6 -26   0.00   0.00  20.25  20.25   0.213500E+00   0.797100E+00    13.360   1   1   0
   0.100000E+01   0.100000E+01  0.0000  0.0000  0.0000  0.0000  0.0000  0.0000  0.0000  0.0000       1   1.00000   1.00000
    1301   0   6  26   0.00   0.00  20.25  20.25   0.101800E+01   0.963900E+00    13.370   1   1   0
   0.100000E+01   0.100000E+01  0.0000  0.0000  0.0000  0.0000  0.0000  0.0000  0.0000  0.0000       1   1.00000   1.00000
    1302   0   6 -26   0.00   0.00  20.25  20.25  -0.872600E+00   0.116000E+01    13.380   1   1   0
   0.100000E+01   0.100000E+01  0.0000  0.0000  0.0000  0.0000  0.0000  0.0000  0.0000  0.0000       1   1.00000   1.00000
    1303   0   6 -26   0.00   0.00  20.25  20.25   0.219200E+01   0.123200E+01    13.390   1   1   0
   0.100000E+01   0.100000E+01  0.0000  0.0000  0.0000  0.0000  0.0000  0.0000  0.0000  0.0000       1   1.00000   1.00000
    1304   0  -6 -27   0.00   0.00  20.51  20.51  -0.350700E+01   0.203400E+01    13.400   1   1   0
   0.100000E+01   0.100000E+01  0.0000  0.0000  0.0000  0.0000  0.0000  0.0000  0.0000  0.0000       1   1.00000   1.00000
    1305   0  -6 -27   0.00   0.00  20.51  20.51   0.136000E+00   0.765900E+00    13.410   1   1   0
   0.100000E+01   0.100000E+01  0.0000  0.0000  0.0000  0.0000  0.0000  0.0000  0.0000  0.0000       1   1.00000   1.00000
    1306   0   6  27   0.00   0.00  20.51  20.51   0.145400E+00   0.972400E+00    13.420   1   1   0
   0.100000E+01   0.100000E+01  0.0000  0.0000  0.0000  0.0000  0.0000  0.0000  0.0000  0.0000       1   1.00000   1.00000
    1307   0   6 -27   0.00   0.00  20.51  20.51   0.530700E+00   0.151300E+01    13.430   1   1   0
   0.100000E+01   0.100000E+01  0.0000  0.0000  0.0000  0.0000  0.0000  0.0000  0.0000  0.0000       1   1.00000   1.00000
    1308   0   6 -27   0.00   0.00  20.51  20.51   0.248000E-01   0.108400E+01    13.440   1   1   0
   0.100000E+01   0.100000E+01  0.0000  0.0000  0.0000  0.0000  0.0000  0.0000  0.0000  0.0000       1   1.00000   1.00000
    1309   0  -6 -28   0.00   0.00  20.77  20.77   0.154600E+00   0.859100E+00    13.450   1   1   0
   0.100000E+01   0.100000E+01  0.0000  0.0000  0.0000  0.0000  0.0000  0.0000  0.0000  0.0000       1   1.00000   1.00000
    1310   0  -6 -28   0.00   0.00  20.77  20.77   0.154000E+01   0.218000E+01    13.460   1   1   0
   0.100000E+01   0.100000E+01  0.0000  0.0000  0.0000  0.0000  0.0000  0.0000  0.0000  0.0000       1   1.00000   1.00000
    1311   0   6  28   0.00   0.00  20.77  20.77   0.956100E+00   0.108100E+01    13.470   1   1   0
   0.100000E+01   0.100000E+01  0.0000  0.0000  0.0000  0.0000  0.0000  0.0000  0.0000  0.0000       1   1.00000   1.00000
    1312   0   6 -28   0.00   0.00  20.77  20.77   0.319000E+00   0.115500E+01    13.480   1   1   0
   0.100000E+01   0.100000E+01  0.0000  0.0000  0.0000  0.0000  0.0000  0.0000  0.0000  0.0000       1   1.00000   1.00000
    1313   0   6 -28   0.00   0.00  20.77  20.77  -0.339400E+01   0.198200E+01    13.490   1   1   0
   0.100000E+01   0.100000E+01  0.0000  0.0000  0.0000  0.0000  0.0000  0.0000  0.0000  0.0000       1   1.00000   1.00000
    1314   0  -6 -29   0.00   0.00  21.04  21.04   0.175000E+01   0.101000E+01    13.500   1   1   0
   0.100000E+01   0.100000E+01  0.0000  0.0000  0.0000  0.0000  0.0000  0.0000  0.0000  0.0000       1   1.00000   1.00000
    1315   0  -6 -29   0.00   0.00  21.04  21.04  -0.129300E+01   0.221700E+01    13.510   1   1   0
   0.100000E+01   0.100000E+01  0.0000  0.0000  0.0000  0.0000  0.0000  0.0000  0.0000  0.0000       1   1.00000   1.00000
    1316   0   6  29   0.00   0.00  21.04  21.04   0.134200E+01   0.122800E+01    13.520   1   1   0
   0.100000E+01   0.100000E+01  0.0000  0.0000  0.0000  0.0000  0.0000  0.0000  0.0000  0.0000       1   1.00000   1.00000
    1317   0   6 -29   0.00   0.00  21.04  21.04   0.310400E+01   0.130000E+01    13.530   1   1   0
   0.100000E+01   0.100000E+01  0.0000  0.0000  0.0000  0.0000  0.0000  0.0000  0.0000  0.0000       1   1.00000   1.00000
    1318   0   6 -29   0.00   0.00  21.04  21.04   0.186400E-01   0.227400E+01    13.540   1   1   0
   0.100000E+01   0.100000E+01  0.0000  0.0000  0.0000  0.0000  0.0000  0.0000  0.0000  0.0000       1   1.00000   1.00000
    1319   0  -6 -30   0.00   0.00  21.32  21.32  -0.938800E+00   0.843100E+00    13.550   1   1   0
   0.100000E+01   0.100000E+01  0.0000  0.0000  0.0000  0.0000  0.0000  0.0000  0.0000  0.0000       1   1.00000   1.00000
    1320   0  -6 -30   0.00   0.00  21.32  21.32  -0.721900E+00   0.228700E+01    13.560   1   1   0
   0.100000E+01   0.100000E+01  0.0000  0.0000  0.0000  0.0000  0.0000  0.0000  0.0000  0.0000       1   1.00000   1.00000
    1321   0   6  30   0.00   0.00  21.32  21.32   0.396100E+00   0.125500E+01    13.570   1   1   0
   0.100000E+01   0.100000E+01  0.0000  0.0000  0.0000  0.0000  0.0000  0.0000  0.0000  0.0000       1   1.00000   1.00000
    1322   0   6 -30   0.00   0.00  21.32  21.32   0.801600E+00   0.117800E+01    13.580   1   1   0
   0.100000E+01   0.100000E+01  0.0000  0.0000  0.0000  0.0000  0.0000  0.0000  0.0000  0.0000       1   1.00000   1.00000
    1323   0   6 -30   0.00   0.00  21.32  21.32  -0.739100E+00   0.211400E+01    13.590   1   1   0
   0.100000E+01   0.100000E+01  0.0000  0.0000  0.0000  0.0000  0.0000  0.0000  0.0000  0.0000       1   1.00000   1.00000
    1324   0  -6 -31   0.00   0.00  21.60  21.60  -0.581500E+00   0.244300E+01    13.600   1   1   0
   0.100000E+01   0.100000E+01  0.0000  0.0000  0.0000  0.0000  0.0000  0.0000  0.0000  0.0000       1   1.00000   1.00000
    1325   0  -6 -31   0.00   0.00  21.60  21.60   0.849800E+00   0.102700E+01    13.610   1   1   0
   0.100000E+01   0.100000E+01  0.0000  0.0000  0.0000  0.0000  0.0000  0.0000  0.0000  0.0000       1   1.00000   1.00000
    1326   0   6  31   0.00   0.00  21.60  21.60   0.106000E+01   0.130600E+01    13.620   1   1   0
   0.100000E+01   0.100000E+01  0.0000  0.0000  0.0000  0.0000  0.0000  0.0000  0.0000  0.0000       1   1.00000   1.00000
    1327   0   6 -31   0.00   0.00  21.60  21.60  -0.635800E+00   0.106300E+01    13.630   1   1   0
   0.100000E+01   0.100000E+01  0.0000  0.0000  0.0000  0.0000  0.0000  0.0000  0.0000  0.0000       1   1.00000   1.00000
    1328   0   6 -31   0.00   0.00  21.60  21.60  -0.264200E+01   0.196000E+01    13.640   1   1   0
   0.100000E+01   0.100000E+01  0.0000  0.0000  0.0000  0.0000  0.0000  0.0000  0.0000  0.0000       1   1.00000   1.00000
    1329   0  -6 -32   0.00   0.00  21.89  21.89  -0.400900E+00   0.259900E+01    13.650   1   1   0
   0.100000E+01   0.100000E+01  0.0000  0.0000  0.0000  0.0000  0.0000  0.0000  0.0000  0.0000       1   1.00000   1.00000
    1330   0  -6 -32   0.00   0.00  21.89  21.89   0.969200E+00   0.103100E+01    13.660   1   1   0
   0.100000E+01   0.100000E+01  0.0000  0.0000  0.0000  0.0000  0.0000  0.0000  0.0000  0.0000       1   1.00000   1.00000
    1331   0   6  32   0.00   0.00  21.89  21.89   0.333400E+01   0.145300E+01    13.670   1   1   0
   0.100000E+01   0.100000E+01  0.0000  0.0000  0.0000  0.0000  0.0000  0.0000  0.0000  0.0000       1   1.00000   1.00000
    1332   0   6 -32   0.00   0.00  21.89  21.89   0.920900E+00   0.115800E+01    13.680   1   1   0
   0.100000E+01   0.100000E+01  0.0000  0.0000  0.0000  0.0000  0.0000  0.0000  0.0000  0.0000       1   1.00000   1.00000
    1333   0   6 -32   0.00   0.00  21.89  21.89  -0.992900E+00   0.197600E+01    13.690   1   1   0
   0.100000E+01   0.100000E+01  0.0000  0.0000  0.0000  0.0000  0.0000  0.0000  0.0000  0.0000       1   1.00000   1.00000
    1334   0  -6 -33   0.00   0.00  22.19  22.19  -0.556900E+01   0.247300E+01    13.700   1   1   0
   0.100000E+01   0.100000E+01  0.0000  0.0000  0.0000  0.0000  0.0000  0.0000  0.0000  0.0000       1   1.00000   1.00000
    1335   0  -6 -33   0.00   0.00  22.19  22.19  -0.875000E+00   0.836900E+00    13.710   1   1   0
   0.100000E+01   0.100000E+01  0.0000  0.0000  0.0000  0.0000  0.0000  0.0000  0.0000  0.0000       1   1.00000   1.00000
    1336   0   6  33   0.00   0.00  22.19  22.19   0.140100E+01   0.145800E+01    13.720   1   1   0
   0.100000E+01   0.100000E+01  0.0000  0.0000  0.0000  0.0000  0.0000  0.0000  0.0000  0.0000       1   1.00000   1.00000
    1337   0   6 -33   0.00   0.00  22.19  22.19  -0.379200E+00   0.199800E+01    13.730   1   1   0
   0.100000E+01   0.100000E+01  0.0000  0.0000  0.0000  0.0000  0.0000  0.0000  0.0000  0.0000       1   1.00000   1.00000
    1338   0   6 -33   0.00   0.00  22.19  22.19  -0.544300E-01   0.108900E+01    13.740   1   1   0
   0.100000E+01   0.100000E+01  0.0000  0.0000  0.0000  0.0000  0.0000  0.0000  0.0000  0.0000       1   1.00000   1.00000
    1339   0  -6 -34   0.00   0.00  22.49  22.49   0.128500E+00   0.876800E+00    13.750   1   1   0
   0.100000E+01   0.100000E+01  0.0000  0.0000  0.0000  0.0000  0.0000  0.0000  0.0000  0.0000       1   1.00000   1.00000
    1340   0  -6 -34   0.00   0.00  22.49  22.49  -0.119000E+01   0.252300E+01    13.760   1   1   0
   0.100000E+01   0.100000E+01  0.0000  0.0000  0.0000  0.0000  0.0000  0.0000  0.0000  0.0000       1   1.00000   1.00000
    1341   0   6 -34   0.00   0.00  22.49  22.49   0.628800E+00   0.188500E+01    13.770   1   1   0
   0.100000E+01   0.100000E+01  0.0000  0.0000  0.0000  0.0000  0.0000  0.0000  0.0000  0.0000       1   1.00000   1.00000
    1342   0   6 -34   0.00   0.00  22.49  22.49  -0.527100E+00   0.118600E+01    13.780   1   1   0
   0.100000E+01   0.100000E+01  0.0000  0.0000  0.0000  0.0000  0.0000  0.0000  0.0000  0.0000       1   1.00000   1.00000
    1343   0  -6 -35   0.00   0.00  22.79  22.79  -0.149700E+01   0.929100E+00    13.790   1   1   0
   0.100000E+01   0.100000E+01  0.0000  0.0000  0.0000  0.0000  0.0000  0.0000  0.0000  0.0000       1   1.00000   1.00000
    1344   0  -6 -35   0.00   0.00  22.79  22.79  -0.995400E+00   0.252800E+01    13.800   1   1   0
   0.100000E+01   0.100000E+01  0.0000  0.0000  0.0000  0.0000  0.0000  0.0000  0.0000  0.0000       1   1.00000   1.00000
    1345   0  -6 -36   0.00   0.00  23.11  23.11   0.408400E-01   0.950300E+00    13.810   1   1   0
   0.100000E+01   0.100000E+01  0.0000  0.0000  0.0000  0.0000  0.0000  0.0000  0.0000  0.0000       1   1.00000   1.00000
    1346   0  -6 -36   0.00   0.00  23.11  23.11   0.243900E+00   0.249000E+01    13.820   1   1   0
   0.100000E+01   0.100000E+01  0.0000  0.0000  0.0000  0.0000  0.0000  0.0000  0.0000  0.0000       1   1.00000   1.00000
    1347   0  -6 -37   0.00   0.00  23.42  23.42   0.459900E+00   0.101600E+01    13.830   1   1   0
   0.100000E+01   0.100000E+01  0.0000  0.0000  0.0000  0.0000  0.0000  0.0000  0.0000  0.0000       1   1.00000   1.00000
    1348   0  -6 -37   0.00   0.00  23.42  23.42  -0.174300E+01   0.249000E+01    13.840   1   1   0
   0.100000E+01   0.100000E+01  0.0000  0.0000  0.0000  0.0000  0.0000  0.0000  0.0000  0.0000       1   1.00000   1.00000
    1349   0   6  37   0.00   0.00  23.42  23.42   0.314000E+01   0.167900E+01    13.850   1   1   0
   0.100000E+01   0.100000E+01  0.0000  0.0000  0.0000  0.0000  0.0000  0.0000  0.0000  0.0000       1   1.00000   1.00000
    1350   0   6 -37   0.00   0.00  23.42  23.42   0.720300E+00   0.125600E+01    13.860   1   1   0
   0.100000E+01   0.100000E+01  0.0000  0.0000  0.0000  0.0000  0.0000  0.0000  0.0000  0.0000       1   1.00000   1.00000
    1351   0  -6 -38   0.00   0.00  23.75  23.75  -0.354900E+00   0.282900E+01    13.870   1   1   0
   0.100000E+01   0.100000E+01  0.0000  0.0000  0.0000  0.0000  0.0000  0.0000  0.0000  0.0000       1   1.00000   1.00000
    1352   0  -6 -38   0.00   0.00  23.75  23.75   0.311100E+01   0.130200E+01    13.880   1   1   0
   0.100000E+01   0.100000E+01  0.0000  0.0000  0.0000  0.0000  0.0000  0.0000  0.0000  0.0000       1   1.00000   1.00000
    1353   0   6  38   0.00   0.00  23.75  23.75   0.274200E+01   0.171400E+01    13.890   1   1   0
   0.100000E+01   0.100000E+01  0.0000  0.0000  0.0000  0.0000  0.0000  0.0000  0.0000  0.0000       1   1.00000   1.00000
    1354   0   6 -38   0.00   0.00  23.75  23.75   0.121200E+01   0.207500E+01    13.900   1   1   0
   0.100000E+01   0.100000E+01  0.0000  0.0000  0.0000  0.0000  0.0000  0.0000  0.0000  0.0000       1   1.00000   1.00000
    1355   0   6 -38   0.00   0.00  23.75  23.75   0.226100E+01   0.175200E+01    13.910   1   1   0
   0.100000E+01   0.100000E+01  0.0000  0.0000  0.0000  0.0000  0.0000  0.0000  0.0000  0.0000       1   1.00000   1.00000
    1356   0  -6 -39   0.00   0.00  24.08  24.08   0.372100E+01   0.297100E+01    13.920   1   1   0
   0.100000E+01   0.100000E+01  0.0000  0.0000  0.0000  0.0000  0.0000  0.0000  0.0000  0.0000       1   1.00000   1.00000
    1357   0  -6 -39   0.00   0.00  24.08  24.08   0.286300E+00   0.101800E+01    13.930   1   1   0
   0.100000E+01   0.100000E+01  0.0000  0.0000  0.0000  0.0000  0.0000  0.0000  0.0000  0.0000       1   1.00000   1.00000
    1358   0   6  39   0.00   0.00  24.08  24.08   0.119900E+01   0.151200E+01    13.940   1   1   0
   0.100000E+01   0.100000E+01  0.0000  0.0000  0.0000  0.0000  0.0000  0.0000  0.0000  0.0000       1   1.00000   1.00000
    1359   0   6 -39   0.00   0.00  24.08  24.08  -0.383400E+00   0.166500E+01    13.950   1   1   0
   0.100000E+01   0.100000E+01  0.0000  0.0000  0.0000  0.0000  0.0000  0.0000  0.0000  0.0000       1   1.00000   1.00000
    1360   0   6 -39   0.00   0.00  24.08  24.08  -0.165300E+00   0.183000E+01    13.960   1   1   0
   0.100000E+01   0.100000E+01  0.0000  0.0000  0.0000  0.0000  0.0000  0.0000  0.0000  0.0000       1   1.00000   1.00000
    1361   0  -6 -40   0.00   0.00  24.41  24.41  -0.631100E+00   0.276300E+01    13.970   1   1   0
   0.100000E+01   0.100000E+01  0.0000  0.0000  0.0000  0.0000  0.0000  0.0000  0.0000  0.0000       1   1.00000   1.00000
    1362   0  -6 -40   0.00   0.00  24.41  24.41  -0.117700E+01   0.107200E+01    13.980   1   1   0
   0.100000E+01   0.100000E+01  0.0000  0.0000  0.0000  0.0000  0.0000  0.0000  0.0000  0.0000       1   1.00000   1.00000
    1363   0   6  40   0.00   0.00  24.41  24.41  -0.679400E-01   0.144800E+01    13.990   1   1   0
   0.100000E+01   0.100000E+01  0.0000  0.0000  0.0000  0.0000  0.0000  0.0000  0.0000  0.0000       1   1.00000   1.00000
    1364   0   6 -40   0.00   0.00  24.41  24.41  -0.170000E+01   0.200200E+01    14.000   1   1   0
   0.100000E+01   0.100000E+01  0.0000  0.0000  0.0000  0.0000  0.0000  0.0000  0.0000  0.0000       1   1.00000   1.00000
    1365   0   6 -40   0.00   0.00  24.41  24.41  -0.196500E+00   0.133000E+01    14.010   1   1   0
   0.100000E+01   0.100000E+01  0.0000  0.0000  0.0000  0.0000  0.0000  0.0000  0.0000  0.0000       1   1.00000   1.00000
    1366   0   6  41   0.00   0.00  24.75  24.75   0.287400E+00   0.172300E+01    14.020   1   1   0
   0.100000E+01   0.100000E+01  0.0000  0.0000  0.0000  0.0000  0.0000  0.0000  0.0000  0.0000       1   1.00000   1.00000
    1367   0   6 -41   0.00   0.00  24.75  24.75   0.132000E+01   0.134800E+01    14.030   1   1   0
   0.100000E+01   0.100000E+01  0.0000  0.0000  0.0000  0.0000  0.0000  0.0000  0.0000  0.0000       1   1.00000   1.00000
    1368   0   6 -41   0.00   0.00  24.75  24.75   0.244400E+01   0.234400E+01    14.040   1   1   0
   0.100000E+01   0.100000E+01  0.0000  0.0000  0.0000  0.0000  0.0000  0.0000  0.0000  0.0000       1   1.00000   1.00000
    1369   0  -6 -42   0.00   0.00  25.09  25.09  -0.994000E+00   0.900100E+00    14.050   1   1   0
   0.100000E+01   0.100000E+01  0.0000  0.0000  0.0000  0.0000  0.0000  0.0000  0.0000  0.0000       1   1.00000   1.00000
    1370   0   6  42   0.00   0.00  25.09  25.09  -0.153500E+01   0.156600E+01    14.060   1   1   0
   0.100000E+01   0.100000E+01  0.0000  0.0000  0.0000  0.0000  0.0000  0.0000  0.0000  0.0000       1   1.00000   1.00000
    1371   0   6 -42   0.00   0.00  25.09  25.09  -0.161300E+01   0.123300E+01    14.070   1   1   0
   0.100000E+01   0.100000E+01  0.0000  0.0000  0.0000  0.0000  0.0000  0.0000  0.0000  0.0000       1   1.00000   1.00000
    1372   0   6 -42   0.00   0.00  25.09  25.09  -0.102400E+01   0.190600E+01    14.080   1   1   0
   0.100000E+01   0.100000E+01  0.0000  0.0000  0.0000  0.0000  0.0000  0.0000  0.0000  0.0000       1   1.00000   1.00000
    1373   0  -6 -43   0.00   0.00  25.44  25.44  -0.477600E+00   0.367900E+01    14.090   1   1   0
   0.100000E+01   0.100000E+01  0.0000  0.0000  0.0000  0.0000  0.0000  0.0000  0.0000  0.0000       1   1.00000   1.00000
    1374   0  -6 -43   0.00   0.00  25.44  25.44  -0.602700E-01   0.112400E+01    14.100   1   1   0
   0.100000E+01   0.100000E+01  0.0000  0.0000  0.0000  0.0000  0.0000  0.0000  0.0000  0.0000       1   1.00000   1.00000
    1375   0   6  43   0.00   0.00  25.44  25.44   0.213400E+01   0.168200E+01    14.110   1   1   0
   0.100000E+01   0.100000E+01  0.0000  0.0000  0.0000  0.0000  0.0000  0.0000  0.0000  0.0000       1   1.00000   1.00000
    1376   0   6 -43   0.00   0.00  25.44  25.44   0.142800E+01   0.224900E+01    14.120   1   1   0
   0.100000E+01   0.100000E+01  0.0000  0.0000  0.0000  0.0000  0.0000  0.0000  0.0000  0.0000       1   1.00000   1.00000
    1377   0   6 -43   0.00   0.00  25.44  25.44  -0.177700E+00   0.137100E+01    14.130   1   1   0
   0.100000E+01   0.100000E+01  0.0000  0.0000  0.0000  0.0000  0.0000  0.0000  0.0000  0.0000       1   1.00000   1.00000
    1378   0  -6 -44   0.00   0.00  25.79  25.79   0.795500E+01   0.351900E+01    14.140   1   1   0
   0.100000E+01   0.100000E+01  0.0000  0.0000  0.0000  0.0000  0.0000  0.0000  0.0000  0.0000       1   1.00000   1.00000
    1379   0  -6 -44   0.00   0.00  25.79  25.79  -0.395400E+00   0.109800E+01    14.150   1   1   0
   0.100000E+01   0.100000E+01  0.0000  0.0000  0.0000  0.0000  0.0000  0.0000  0.0000  0.0000       1   1.00000   1.00000
    1380   0   6  44   0.00   0.00  25.79  25.79  -0.143200E+01   0.164000E+01    14.160   1   1   0
   0.100000E+01   0.100000E+01  0.0000  0.0000  0.0000  0.0000  0.0000  0.0000  0.0000  0.0000       1   1.00000   1.00000
    1381   0   6 -44   0.00   0.00  25.79  25.79  -0.158100E+01   0.225000E+01    14.170   1   1   0
   0.100000E+01   0.100000E+01  0.0000  0.0000  0.0000  0.0000  0.0000  0.0000  0.0000  0.0000       1   1.00000   1.00000
    1382   0   6 -44   0.00   0.00  25.79  25.79  -0.818400E-01   0.136100E+01    14.180   1   1   0
   0.100000E+01   0.100000E+01  0.0000  0.0000  0.0000  0.0000  0.0000  0.0000  0.0000  0.0000       1   1.00000   1.00000
    1383   0  -6 -45   0.00   0.00  26.15  26.15   0.116200E+01   0.148800E+01    14.190   1   1   0
   0.100000E+01   0.100000E+01  0.0000  0.0000  0.0000  0.0000  0.0000  0.0000  0.0000  0.0000       1   1.00000   1.00000
    1384   0  -6 -45   0.00   0.00  26.15  26.15  -0.622700E+01   0.319900E+01    14.200   1   1   0
   0.100000E+01   0.100000E+01  0.0000  0.0000  0.0000  0.0000  0.0000  0.0000  0.0000  0.0000       1   1.00000   1.00000
    1385   0   7 -15   0.00   0.00  20.69  20.69   0.679800E-01   0.260200E+00    14.220   1   1   0
   0.100000E+01   0.100000E+01  0.0000  0.0000  0.0000  0.0000  0.0000  0.0000  0.0000  0.0000       1   1.00000   1.00000
    1386   0   7 -15   0.00   0.00  20.69  20.69  -0.323400E+00   0.286300E+00    14.230   1   1   0
   0.100000E+01   0.100000E+01  0.0000  0.0000  0.0000  0.0000  0.0000  0.0000  0.0000  0.0000       1   1.00000   1.00000
    1387   0   7 -16   0.00   0.00  20.83  20.83  -0.153900E+00   0.358600E+00    14.240   1   1   0
   0.100000E+01   0.100000E+01  0.0000  0.0000  0.0000  0.0000  0.0000  0.0000  0.0000  0.0000       1   1.00000   1.00000
    1388   0   7 -16   0.00   0.00  20.83  20.83   0.120600E+00   0.419500E+00    14.250   1   1   0
   0.100000E+01   0.100000E+01  0.0000  0.0000  0.0000  0.0000  0.0000  0.0000  0.0000  0.0000       1   1.00000   1.00000
    1389   0  -7 -17   0.00   0.00  20.99  20.99   0.560300E+00   0.467600E+00    14.260   1   1   0
   0.100000E+01   0.100000E+01  0.0000  0.0000  0.0000  0.0000  0.0000  0.0000  0.0000  0.0000       1   1.00000   1.00000
    1390   0   7 -17   0.00   0.00  20.99  20.99   0.232100E+00   0.364100E+00    14.270   1   1   0
   0.100000E+01   0.100000E+01  0.0000  0.0000  0.0000  0.0000  0.0000  0.0000  0.0000  0.0000       1   1.00000   1.00000
    1391   0   7 -17   0.00   0.00  20.99  20.99   0.911400E+00   0.496000E+00    14.280   1   1   0
   0.100000E+01   0.100000E+01  0.0000  0.0000  0.0000  0.0000  0.0000  0.0000  0.0000  0.0000       1   1.00000   1.00000
    1392   0  -7 -18   0.00   0.00  21.15  21.15  -0.155000E+01   0.999600E+00    14.290   1   1   0
   0.100000E+01   0.100000E+01  0.0000  0.0000  0.0000  0.0000  0.0000  0.0000  0.0000  0.0000       1   1.00000   1.00000
    1393   0  -7 -18   0.00   0.00  21.15  21.15   0.117900E+01   0.549100E+00    14.300   1   1   0
   0.100000E+01   0.100000E+01  0.0000  0.0000  0.0000  0.0000  0.0000  0.0000  0.0000  0.0000       1   1.00000   1.00000
    1394   0   7 -18   0.00   0.00  21.15  21.15   0.582700E+00   0.549800E+00    14.310   1   1   0
   0.100000E+01   0.100000E+01  0.0000  0.0000  0.0000  0.0000  0.0000  0.0000  0.0000  0.0000       1   1.00000   1.00000
    1395   0   7 -18   0.00   0.00  21.15  21.15  -0.103700E+00   0.442100E+00    14.320   1   1   0
   0.100000E+01   0.100000E+01  0.0000  0.0000  0.0000  0.0000  0.0000  0.0000  0.0000  0.0000       1   1.00000   1.00000
    1396   0  -7 -19   0.00   0.00  21.33  21.33   0.125500E+01   0.625400E+00    14.330   1   1   0
   0.100000E+01   0.100000E+01  0.0000  0.0000  0.0000  0.0000  0.0000  0.0000  0.0000  0.0000       1   1.00000   1.00000
    1397   0  -7 -19   0.00   0.00  21.33  21.33   0.718100E+00   0.137200E+01    14.340   1   1   0
   0.100000E+01   0.100000E+01  0.0000  0.0000  0.0000  0.0000  0.0000  0.0000  0.0000  0.0000       1   1.00000   1.00000
    1398   0   7  19   0.00   0.00  21.33  21.33   0.216800E+01   0.713700E+00    14.350   1   1   0
   0.100000E+01   0.100000E+01  0.0000  0.0000  0.0000  0.0000  0.0000  0.0000  0.0000  0.0000       1   1.00000   1.00000
    1399   0   7 -19   0.00   0.00  21.33  21.33   0.384200E-01   0.589600E+00    14.360   1   1   0
   0.100000E+01   0.100000E+01  0.0000  0.0000  0.0000  0.0000  0.0000  0.0000  0.0000  0.0000       1   1.00000   1.00000
    1400   0   7 -19   0.00   0.00  21.33  21.33   0.135200E+00   0.591400E+00    14.370   1   1   0
   0.100000E+01   0.100000E+01  0.0000  0.0000  0.0000  0.0000  0.0000  0.0000  0.0000  0.0000       1   1.00000   1.00000
    1401   0  -7 -20   0.00   0.00  21.51  21.51  -0.168500E+01   0.126700E+01    14.380   1   1   0
   0.100000E+01   0.100000E+01  0.0000  0.0000  0.0000  0.0000  0.0000  0.0000  0.0000  0.0000       1   1.00000   1.00000
    1402   0  -7 -20   0.00   0.00  21.51  21.51   0.128100E-01   0.543600E+00    14.390   1   1   0
   0.100000E+01   0.100000E+01  0.0000  0.0000  0.0000  0.0000  0.0000  0.0000  0.0000  0.0000       1   1.00000   1.00000
    1403   0   7  20   0.00   0.00  21.51  21.51   0.957800E+00   0.687400E+00    14.400   1   1   0
   0.100000E+01   0.100000E+01  0.0000  0.0000  0.0000  0.0000  0.0000  0.0000  0.0000  0.0000       1   1.00000   1.00000
    1404   0   7 -20   0.00   0.00  21.51  21.51   0.119300E+01   0.665500E+00    14.410   1   1   0
   0.100000E+01   0.100000E+01  0.0000  0.0000  0.0000  0.0000  0.0000  0.0000  0.0000  0.0000       1   1.00000   1.00000
    1405   0   7 -20   0.00   0.00  21.51  21.51   0.760800E+00   0.666900E+00    14.420   1   1   0
   0.100000E+01   0.100000E+01  0.0000  0.0000  0.0000  0.0000  0.0000  0.0000  0.0000  0.0000       1   1.00000   1.00000
    1406   0  -7 -21   0.00   0.00  21.70  21.70  -0.595900E-01   0.140700E+01    14.430   1   1   0
   0.100000E+01   0.100000E+01  0.0000  0.0000  0.0000  0.0000  0.0000  0.0000  0.0000  0.0000       1   1.00000   1.00000
    1407   0  -7 -21   0.00   0.00  21.70  21.70  -0.358900E-01   0.596000E+00    14.440   1   1   0
   0.100000E+01   0.100000E+01  0.0000  0.0000  0.0000  0.0000  0.0000  0.0000  0.0000  0.0000       1   1.00000   1.00000
    1408   0   7  21   0.00   0.00  21.70  21.70   0.867500E+00   0.688000E+00    14.450   1   1   0
   0.100000E+01   0.100000E+01  0.0000  0.0000  0.0000  0.0000  0.0000  0.0000  0.0000  0.0000       1   1.00000   1.00000
    1409   0   7 -21   0.00   0.00  21.70  21.70  -0.744800E+00   0.644500E+00    14.460   1   1   0
   0.100000E+01   0.100000E+01  0.0000  0.0000  0.0000  0.0000  0.0000  0.0000  0.0000  0.0000       1   1.00000   1.00000
    1410   0   7 -21   0.00   0.00  21.70  21.70  -0.171100E+00   0.644700E+00    14.470   1   1   0
   0.100000E+01   0.100000E+01  0.0000  0.0000  0.0000  0.0000  0.0000  0.0000  0.0000  0.0000       1   1.00000   1.00000
    1411   0  -7 -22   0.00   0.00  21.90  21.90   0.892000E+00   0.164300E+01    14.480   1   1   0
   0.100000E+01   0.100000E+01  0.0000  0.0000  0.0000  0.0000  0.0000  0.0000  0.0000  0.0000       1   1.00000   1.00000
    1412   0  -7 -22   0.00   0.00  21.90  21.90  -0.105600E+00   0.618000E+00    14.490   1   1   0
   0.100000E+01   0.100000E+01  0.0000  0.0000  0.0000  0.0000  0.0000  0.0000  0.0000  0.0000       1   1.00000   1.00000
    1413   0   7  22   0.00   0.00  21.90  21.90   0.296900E+01   0.811400E+00    14.500   1   1   0
   0.100000E+01   0.100000E+01  0.0000  0.0000  0.0000  0.0000  0.0000  0.0000  0.0000  0.0000       1   1.00000   1.00000
    1414   0   7 -22   0.00   0.00  21.90  21.90   0.152700E+01   0.780900E+00    14.520   1   1   0
   0.100000E+01   0.100000E+01  0.0000  0.0000  0.0000  0.0000  0.0000  0.0000  0.0000  0.0000       1   1.00000   1.00000
    1415   0  -7 -23   0.00   0.00  22.10  22.10   0.304900E+00   0.606600E+00    14.530   1   1   0
   0.100000E+01   0.100000E+01  0.0000  0.0000  0.0000  0.0000  0.0000  0.0000  0.0000  0.0000       1   1.00000   1.00000
    1416   0  -7 -23   0.00   0.00  22.10  22.10  -0.406100E+00   0.169700E+01    14.540   1   1   0
   0.100000E+01   0.100000E+01  0.0000  0.0000  0.0000  0.0000  0.0000  0.0000  0.0000  0.0000       1   1.00000   1.00000
    1417   0   7  23   0.00   0.00  22.10  22.10   0.166200E+01   0.733500E+00    14.550   1   1   0
   0.100000E+01   0.100000E+01  0.0000  0.0000  0.0000  0.0000  0.0000  0.0000  0.0000  0.0000       1   1.00000   1.00000
    1418   0   7 -23   0.00   0.00  22.10  22.10  -0.715300E+00   0.761300E+00    14.560   1   1   0
   0.100000E+01   0.100000E+01  0.0000  0.0000  0.0000  0.0000  0.0000  0.0000  0.0000  0.0000       1   1.00000   1.00000
    1419   0   7 -23   0.00   0.00  22.10  22.10  -0.663900E+00   0.784700E+00    14.570   1   1   0
   0.100000E+01   0.100000E+01  0.0000  0.0000  0.0000  0.0000  0.0000  0.0000  0.0000  0.0000       1   1.00000   1.00000
    1420   0  -7 -24   0.00   0.00  22.31  22.31  -0.745700E+00   0.615000E+00    14.580   1   1   0
   0.100000E+01   0.100000E+01  0.0000  0.0000  0.0000  0.0000  0.0000  0.0000  0.0000  0.0000       1   1.00000   1.00000
    1421   0   7  24   0.00   0.00  22.31  22.31   0.290500E-02   0.817400E+00    14.590   1   1   0
   0.100000E+01   0.100000E+01  0.0000  0.0000  0.0000  0.0000  0.0000  0.0000  0.0000  0.0000       1   1.00000   1.00000
    1422   0   7 -24   0.00   0.00  22.31  22.31  -0.230600E+00   0.680400E+00    14.600   1   1   0
   0.100000E+01   0.100000E+01  0.0000  0.0000  0.0000  0.0000  0.0000  0.0000  0.0000  0.0000       1   1.00000   1.00000
    1423   0   7 -24   0.00   0.00  22.31  22.31  -0.719900E+00   0.778300E+00    14.610   1   1   0
   0.100000E+01   0.100000E+01  0.0000  0.0000  0.0000  0.0000  0.0000  0.0000  0.0000  0.0000       1   1.00000   1.00000
    1424   0  -7 -25   0.00   0.00  22.53  22.53   0.171900E+00   0.742200E+00    14.620   1   1   0
   0.100000E+01   0.100000E+01  0.0000  0.0000  0.0000  0.0000  0.0000  0.0000  0.0000  0.0000       1   1.00000   1.00000
    1425   0  -7 -25   0.00   0.00  22.53  22.53   0.418600E+00   0.172800E+01    14.630   1   1   0
   0.100000E+01   0.100000E+01  0.0000  0.0000  0.0000  0.0000  0.0000  0.0000  0.0000  0.0000       1   1.00000   1.00000
    1426   0   7  25   0.00   0.00  22.53  22.53   0.110400E+01   0.102900E+01    14.640   1   1   0
   0.100000E+01   0.100000E+01  0.0000  0.0000  0.0000  0.0000  0.0000  0.0000  0.0000  0.0000       1   1.00000   1.00000
    1427   0   7 -25   0.00   0.00  22.53  22.53   0.153500E+01   0.919100E+00    14.650   1   1   0
   0.100000E+01   0.100000E+01  0.0000  0.0000  0.0000  0.0000  0.0000  0.0000  0.0000  0.0000       1   1.00000   1.00000
    1428   0   7 -25   0.00   0.00  22.53  22.53  -0.813400E-01   0.818300E+00    14.660   1   1   0
   0.100000E+01   0.100000E+01  0.0000  0.0000  0.0000  0.0000  0.0000  0.0000  0.0000  0.0000       1   1.00000   1.00000
    1429   0  -7 -26   0.00   0.00  22.76  22.76   0.153500E+01   0.814700E+00    14.670   1   1   0
   0.100000E+01   0.100000E+01  0.0000  0.0000  0.0000  0.0000  0.0000  0.0000  0.0000  0.0000       1   1.00000   1.00000
    1430   0  -7 -26   0.00   0.00  22.76  22.76  -0.220900E+01   0.163700E+01    14.680   1   1   0
   0.100000E+01   0.100000E+01  0.0000  0.0000  0.0000  0.0000  0.0000  0.0000  0.0000  0.0000       1   1.00000   1.00000
    1431   0   7  26   0.00   0.00  22.76  22.76  -0.774600E+00   0.878100E+00    14.690   1   1   0
   0.100000E+01   0.100000E+01  0.0000  0.0000  0.0000  0.0000  0.0000  0.0000  0.0000  0.0000       1   1.00000   1.00000
    1432   0   7 -26   0.00   0.00  22.76  22.76   0.267200E+00   0.918000E+00    14.700   1   1   0
   0.100000E+01   0.100000E+01  0.0000  0.0000  0.0000  0.0000  0.0000  0.0000  0.0000  0.0000       1   1.00000   1.00000
    1433   0   7 -26   0.00   0.00  22.76  22.76   0.432700E+00   0.954900E+00    14.710   1   1   0
   0.100000E+01   0.100000E+01  0.0000  0.0000  0.0000  0.0000  0.0000  0.0000  0.0000  0.0000       1   1.00000   1.00000
    1434   0  -7 -27   0.00   0.00  22.99  22.99   0.473700E+00   0.164500E+01    14.720   1   1   0
   0.100000E+01   0.100000E+01  0.0000  0.0000  0.0000  0.0000  0.0000  0.0000  0.0000  0.0000       1   1.00000   1.00000
    1435   0  -7 -27   0.00   0.00  22.99  22.99   0.153900E+01   0.876600E+00    14.730   1   1   0
   0.100000E+01   0.100000E+01  0.0000  0.0000  0.0000  0.0000  0.0000  0.0000  0.0000  0.0000       1   1.00000   1.00000
    1436   0   7  27   0.00   0.00  22.99  22.99  -0.222700E+00   0.909500E+00    14.740   1   1   0
   0.100000E+01   0.100000E+01  0.0000  0.0000  0.0000  0.0000  0.0000  0.0000  0.0000  0.0000       1   1.00000   1.00000
    1437   0   7 -27   0.00   0.00  22.99  22.99   0.156700E+01   0.112400E+01    14.750   1   1   0
   0.100000E+01   0.100000E+01  0.0000  0.0000  0.0000  0.0000  0.0000  0.0000  0.0000  0.0000       1   1.00000   1.00000
    1438   0   7 -27   0.00   0.00  22.99  22.99  -0.894600E+00   0.913000E+00    14.760   1   1   0
   0.100000E+01   0.100000E+01  0.0000  0.0000  0.0000  0.0000  0.0000  0.0000  0.0000  0.0000       1   1.00000   1.00000
    1439   0  -7 -28   0.00   0.00  23.23  23.23   0.263200E+00   0.719900E+00    14.770   1   1   0
   0.100000E+01   0.100000E+01  0.0000  0.0000  0.0000  0.0000  0.0000  0.0000  0.0000  0.0000       1   1.00000   1.00000
    1440   0  -7 -28   0.00   0.00  23.23  23.23   0.318100E+00   0.162800E+01    14.780   1   1   0
   0.100000E+01   0.100000E+01  0.0000  0.0000  0.0000  0.0000  0.0000  0.0000  0.0000  0.0000       1   1.00000   1.00000
    1441   0   7  28   0.00   0.00  23.23  23.23  -0.188600E+00   0.913400E+00    14.790   1   1   0
   0.100000E+01   0.100000E+01  0.0000  0.0000  0.0000  0.0000  0.0000  0.0000  0.0000  0.0000       1   1.00000   1.00000
    1442   0   7 -28   0.00   0.00  23.23  23.23   0.520300E+00   0.929500E+00    14.800   1   1   0
   0.100000E+01   0.100000E+01  0.0000  0.0000  0.0000  0.0000  0.0000  0.0000  0.0000  0.0000       1   1.00000   1.00000
    1443   0   7 -28   0.00   0.00  23.23  23.23   0.562400E+00   0.103600E+01    14.810   1   1   0
   0.100000E+01   0.100000E+01  0.0000  0.0000  0.0000  0.0000  0.0000  0.0000  0.0000  0.0000       1   1.00000   1.00000
    1444   0  -7 -29   0.00   0.00  23.48  23.48   0.456000E+00   0.797500E+00    14.820   1   1   0
   0.100000E+01   0.100000E+01  0.0000  0.0000  0.0000  0.0000  0.0000  0.0000  0.0000  0.0000       1   1.00000   1.00000
    1445   0  -7 -29   0.00   0.00  23.48  23.48   0.219700E+00   0.181700E+01    14.830   1   1   0
   0.100000E+01   0.100000E+01  0.0000  0.0000  0.0000  0.0000  0.0000  0.0000  0.0000  0.0000       1   1.00000   1.00000
    1446   0   7  29   0.00   0.00  23.48  23.48   0.608100E+00   0.101400E+01    14.840   1   1   0
   0.100000E+01   0.100000E+01  0.0000  0.0000  0.0000  0.0000  0.0000  0.0000  0.0000  0.0000       1   1.00000   1.00000
    1447   0   7 -29   0.00   0.00  23.48  23.48  -0.139300E+01   0.786700E+00    14.850   1   1   0
   0.100000E+01   0.100000E+01  0.0000  0.0000  0.0000  0.0000  0.0000  0.0000  0.0000  0.0000       1   1.00000   1.00000
    1448   0   7 -29   0.00   0.00  23.48  23.48  -0.851400E+00   0.111500E+01    14.860   1   1   0
   0.100000E+01   0.100000E+01  0.0000  0.0000  0.0000  0.0000  0.0000  0.0000  0.0000  0.0000       1   1.00000   1.00000
    1449   0  -7 -30   0.00   0.00  23.73  23.73   0.212000E+01   0.189800E+01    14.870   1   1   0
   0.100000E+01   0.100000E+01  0.0000  0.0000  0.0000  0.0000  0.0000  0.0000  0.0000  0.0000       1   1.00000   1.00000
    1450   0  -7 -30   0.00   0.00  23.73  23.73  -0.753900E+00   0.740300E+00    14.880   1   1   0
   0.100000E+01   0.100000E+01  0.0000  0.0000  0.0000  0.0000  0.0000  0.0000  0.0000  0.0000       1   1.00000   1.00000
    1451   0   7  30   0.00   0.00  23.73  23.73  -0.555900E+00   0.100500E+01    14.890   1   1   0
   0.100000E+01   0.100000E+01  0.0000  0.0000  0.0000  0.0000  0.0000  0.0000  0.0000  0.0000       1   1.00000   1.00000
    1452   0   7 -30   0.00   0.00  23.73  23.73   0.158700E+01   0.106000E+01    14.900   1   1   0
   0.100000E+01   0.100000E+01  0.0000  0.0000  0.0000  0.0000  0.0000  0.0000  0.0000  0.0000       1   1.00000   1.00000
    1453   0   7 -30   0.00   0.00  23.73  23.73  -0.112900E+01   0.119900E+01    14.910   1   1   0
   0.100000E+01   0.100000E+01  0.0000  0.0000  0.0000  0.0000  0.0000  0.0000  0.0000  0.0000       1   1.00000   1.00000
    1454   0  -7 -31   0.00   0.00  23.99  23.99  -0.942700E+00   0.759500E+00    14.920   1   1   0
   0.100000E+01   0.100000E+01  0.0000  0.0000  0.0000  0.0000  0.0000  0.0000  0.0000  0.0000       1   1.00000   1.00000
    1455   0   7  31   0.00   0.00  23.99  23.99  -0.608200E+00   0.100400E+01    14.930   1   1   0
   0.100000E+01   0.100000E+01  0.0000  0.0000  0.0000  0.0000  0.0000  0.0000  0.0000  0.0000       1   1.00000   1.00000
    1456   0   7 -31   0.00   0.00  23.99  23.99   0.784700E+00   0.103800E+01    14.940   1   1   0
   0.100000E+01   0.100000E+01  0.0000  0.0000  0.0000  0.0000  0.0000  0.0000  0.0000  0.0000       1   1.00000   1.00000
    1457   0  -7 -32   0.00   0.00  24.26  24.26  -0.139400E+01   0.749400E+00    14.950   1   1   0
   0.100000E+01   0.100000E+01  0.0000  0.0000  0.0000  0.0000  0.0000  0.0000  0.0000  0.0000       1   1.00000   1.00000
    1458   0  -7 -32   0.00   0.00  24.26  24.26   0.140100E+01   0.218700E+01    14.960   1   1   0
   0.100000E+01   0.100000E+01  0.0000  0.0000  0.0000  0.0000  0.0000  0.0000  0.0000  0.0000       1   1.00000   1.00000
    1459   0   7  32   0.00   0.00  24.26  24.26   0.378800E-01   0.108600E+01    14.970   1   1   0
   0.100000E+01   0.100000E+01  0.0000  0.0000  0.0000  0.0000  0.0000  0.0000  0.0000  0.0000       1   1.00000   1.00000
    1460   0   7 -32   0.00   0.00  24.26  24.26  -0.141100E+01   0.140600E+01    14.980   1   1   0
   0.100000E+01   0.100000E+01  0.0000  0.0000  0.0000  0.0000  0.0000  0.0000  0.0000  0.0000       1   1.00000   1.00000
    1461   0  -7 -33   0.00   0.00  24.53  24.53  -0.275400E+00   0.948900E+00    14.990   1   1   0
   0.100000E+01   0.100000E+01  0.0000  0.0000  0.0000  0.0000  0.0000  0.0000  0.0000  0.0000       1   1.00000   1.00000
    1462   0  -7 -33   0.00   0.00  24.53  24.53   0.115900E+01   0.201100E+01    15.000   1   1   0
   0.100000E+01   0.100000E+01  0.0000  0.0000  0.0000  0.0000  0.0000  0.0000  0.0000  0.0000       1   1.00000   1.00000
    1463   0   7  33   0.00   0.00  24.53  24.53   0.191000E+01   0.116900E+01    15.010   1   1   0
   0.100000E+01   0.100000E+01  0.0000  0.0000  0.0000  0.0000  0.0000  0.0000  0.0000  0.0000       1   1.00000   1.00000
    1464   0   7 -33   0.00   0.00  24.53  24.53   0.227800E+00   0.111100E+01    15.020   1   1   0
   0.100000E+01   0.100000E+01  0.0000  0.0000  0.0000  0.0000  0.0000  0.0000  0.0000  0.0000       1   1.00000   1.00000
    1465   0   7 -33   0.00   0.00  24.53  24.53   0.739900E+00   0.131600E+01    15.030   1   1   0
   0.100000E+01   0.100000E+01  0.0000  0.0000  0.0000  0.0000  0.0000  0.0000  0.0000  0.0000       1   1.00000   1.00000
    1466   0  -7 -34   0.00   0.00  24.81  24.81  -0.273400E+00   0.978200E+00    15.040   1   1   0
   0.100000E+01   0.100000E+01  0.0000  0.0000  0.0000  0.0000  0.0000  0.0000  0.0000  0.0000       1   1.00000   1.00000
    1467   0  -7 -34   0.00   0.00  24.81  24.81  -0.788200E+00   0.213800E+01    15.050   1   1   0
   0.100000E+01   0.100000E+01  0.0000  0.0000  0.0000  0.0000  0.0000  0.0000  0.0000  0.0000       1   1.00000   1.00000
    1468   0   7  34   0.00   0.00  24.81  24.81  -0.699400E+00   0.115600E+01    15.060   1   1   0
   0.100000E+01   0.100000E+01  0.0000  0.0000  0.0000  0.0000  0.0000  0.0000  0.0000  0.0000       1   1.00000   1.00000
    1469   0   7 -34   0.00   0.00  24.81  24.81  -0.118700E+01   0.977000E+00    15.070   1   1   0
   0.100000E+01   0.100000E+01  0.0000  0.0000  0.0000  0.0000  0.0000  0.0000  0.0000  0.0000       1   1.00000   1.00000
    1470   0   7 -34   0.00   0.00  24.81  24.81   0.117000E+01   0.146600E+01    15.080   1   1   0
   0.100000E+01   0.100000E+01  0.0000  0.0000  0.0000  0.0000  0.0000  0.0000  0.0000  0.0000       1   1.00000   1.00000
    1471   0  -7 -35   0.00   0.00  25.10  25.10  -0.380300E+00   0.110400E+01    15.090   1   1   0
   0.100000E+01   0.100000E+01  0.0000  0.0000  0.0000  0.0000  0.0000  0.0000  0.0000  0.0000       1   1.00000   1.00000
    1472   0  -7 -35   0.00   0.00  25.10  25.10  -0.264800E+01   0.219900E+01    15.100   1   1   0
   0.100000E+01   0.100000E+01  0.0000  0.0000  0.0000  0.0000  0.0000  0.0000  0.0000  0.0000       1   1.00000   1.00000
    1473   0   7  35   0.00   0.00  25.10  25.10   0.110700E+01   0.129400E+01    15.110   1   1   0
   0.100000E+01   0.100000E+01  0.0000  0.0000  0.0000  0.0000  0.0000  0.0000  0.0000  0.0000       1   1.00000   1.00000
    1474   0   7 -35   0.00   0.00  25.10  25.10  -0.181400E+00   0.103200E+01    15.120   1   1   0
   0.100000E+01   0.100000E+01  0.0000  0.0000  0.0000  0.0000  0.0000  0.0000  0.0000  0.0000       1   1.00000   1.00000
    1475   0   7 -35   0.00   0.00  25.10  25.10   0.961300E+00   0.128300E+01    15.130   1   1   0
   0.100000E+01   0.100000E+01  0.0000  0.0000  0.0000  0.0000  0.0000  0.0000  0.0000  0.0000       1   1.00000   1.00000
    1476   0  -7 -36   0.00   0.00  25.39  25.39  -0.832100E-01   0.228000E+01    15.140   1   1   0
   0.100000E+01   0.100000E+01  0.0000  0.0000  0.0000  0.0000  0.0000  0.0000  0.0000  0.0000       1   1.00000   1.00000
    1477   0  -7 -36   0.00   0.00  25.39  25.39   0.528400E+00   0.105900E+01    15.150   1   1   0
   0.100000E+01   0.100000E+01  0.0000  0.0000  0.0000  0.0000  0.0000  0.0000  0.0000  0.0000       1   1.00000   1.00000
    1478   0   7  36   0.00   0.00  25.39  25.39   0.336800E+00   0.118500E+01    15.160   1   1   0
   0.100000E+01   0.100000E+01  0.0000  0.0000  0.0000  0.0000  0.0000  0.0000  0.0000  0.0000       1   1.00000   1.00000
    1479   0   7 -36   0.00   0.00  25.39  25.39   0.598600E+00   0.125600E+01    15.170   1   1   0
   0.100000E+01   0.100000E+01  0.0000  0.0000  0.0000  0.0000  0.0000  0.0000  0.0000  0.0000       1   1.00000   1.00000
    1480   0   7 -36   0.00   0.00  25.39  25.39   0.717500E+00   0.101600E+01    15.180   1   1   0
   0.100000E+01   0.100000E+01  0.0000  0.0000  0.0000  0.0000  0.0000  0.0000  0.0000  0.0000       1   1.00000   1.00000
    1481   0  -7 -37   0.00   0.00  25.68  25.68   0.320600E+01   0.242500E+01    15.190   1   1   0
   0.100000E+01   0.100000E+01  0.0000  0.0000  0.0000  0.0000  0.0000  0.0000  0.0000  0.0000       1   1.00000   1.00000
    1482   0  -7 -37   0.00   0.00  25.68  25.68   0.196100E+01   0.119900E+01    15.200   1   1   0
   0.100000E+01   0.100000E+01  0.0000  0.0000  0.0000  0.0000  0.0000  0.0000  0.0000  0.0000       1   1.00000   1.00000
    1483   0   7  37   0.00   0.00  25.68  25.68   0.132200E+01   0.130400E+01    15.210   1   1   0
   0.100000E+01   0.100000E+01  0.0000  0.0000  0.0000  0.0000  0.0000  0.0000  0.0000  0.0000       1   1.00000   1.00000
    1484   0   7 -37   0.00   0.00  25.68  25.68   0.669000E+00   0.123800E+01    15.220   1   1   0
   0.100000E+01   0.100000E+01  0.0000  0.0000  0.0000  0.0000  0.0000  0.0000  0.0000  0.0000       1   1.00000   1.00000
    1485   0   7 -37   0.00   0.00  25.68  25.68  -0.665300E+00   0.107500E+01    15.230   1   1   0
   0.100000E+01   0.100000E+01  0.0000  0.0000  0.0000  0.0000  0.0000  0.0000  0.0000  0.0000       1   1.00000   1.00000
    1486   0  -7 -38   0.00   0.00  25.99  25.99  -0.462100E+01   0.223800E+01    15.240   1   1   0
   0.100000E+01   0.100000E+01  0.0000  0.0000  0.0000  0.0000  0.0000  0.0000  0.0000  0.0000       1   1.00000   1.00000
    1487   0  -7 -38   0.00   0.00  25.99  25.99   0.737200E+00   0.113100E+01    15.250   1   1   0
   0.100000E+01   0.100000E+01  0.0000  0.0000  0.0000  0.0000  0.0000  0.0000  0.0000  0.0000       1   1.00000   1.00000
    1488   0   7  38   0.00   0.00  25.99  25.99  -0.220500E+01   0.116900E+01    15.260   1   1   0
   0.100000E+01   0.100000E+01  0.0000  0.0000  0.0000  0.0000  0.0000  0.0000  0.0000  0.0000       1   1.00000   1.00000
    1489   0   7 -38   0.00   0.00  25.99  25.99   0.243900E-01   0.117600E+01    15.270   1   1   0
   0.100000E+01   0.100000E+01  0.0000  0.0000  0.0000  0.0000  0.0000  0.0000  0.0000  0.0000       1   1.00000   1.00000
    1490   0   7 -38   0.00   0.00  25.99  25.99  -0.559500E+00   0.112800E+01    15.280   1   1   0
   0.100000E+01   0.100000E+01  0.0000  0.0000  0.0000  0.0000  0.0000  0.0000  0.0000  0.0000       1   1.00000   1.00000
    1491   0  -7 -39   0.00   0.00  26.29  26.29  -0.216600E+01   0.231500E+01    15.290   1   1   0
   0.100000E+01   0.100000E+01  0.0000  0.0000  0.0000  0.0000  0.0000  0.0000  0.0000  0.0000       1   1.00000   1.00000
    1492   0  -7 -39   0.00   0.00  26.29  26.29   0.176100E+00   0.107800E+01    15.300   1   1   0
   0.100000E+01   0.100000E+01  0.0000  0.0000  0.0000  0.0000  0.0000  0.0000  0.0000  0.0000       1   1.00000   1.00000
    1493   0  -7 -40   0.00   0.00  26.61  26.61  -0.126900E+01   0.102000E+01    15.310   1   1   0
   0.100000E+01   0.100000E+01  0.0000  0.0000  0.0000  0.0000  0.0000  0.0000  0.0000  0.0000       1   1.00000   1.00000
    1494   1   0 -53   0.00   0.00  23.09  23.09   0.117400E+01   0.247600E+01    15.320   1   1   0
   0.100000E+01   0.100000E+01  0.0000  0.0000  0.0000  0.0000  0.0000  0.0000  0.0000  0.0000       1   1.00000   1.00000
    1495   1   0 -53   0.00   0.00  23.09  23.09   0.289500E+01   0.564200E+01    15.330   1   1   0
   0.100000E+01   0.100000E+01  0.0000  0.0000  0.0000  0.0000  0.0000  0.0000  0.0000  0.0000       1   1.00000   1.00000
    1496  -1   0  53   0.00   0.00  23.09  23.09  -0.416300E+01   0.231900E+01    15.340   1   1   0
   0.100000E+01   0.100000E+01  0.0000  0.0000  0.0000  0.0000  0.0000  0.0000  0.0000  0.0000       1   1.00000   1.00000
    1497   1   0 -52   0.00   0.00  22.64  22.64   0.138200E+01   0.223800E+01    15.350   1   1   0
   0.100000E+01   0.100000E+01  0.0000  0.0000  0.0000  0.0000  0.0000  0.0000  0.0000  0.0000       1   1.00000   1.00000
    1498   1   0 -52   0.00   0.00  22.64  22.64  -0.554100E+01   0.445900E+01    15.360   1   1   0
   0.100000E+01   0.100000E+01  0.0000  0.0000  0.0000  0.0000  0.0000  0.0000  0.0000  0.0000       1   1.00000   1.00000
    1499  -1   0  52   0.00   0.00  22.64  22.64  -0.825300E+00   0.241800E+01    15.370   1   1   0
   0.100000E+01   0.100000E+01  0.0000  0.0000  0.0000  0.0000  0.0000  0.0000  0.0000  0.0000       1   1.00000   1.00000
    1500   1   0 -51   0.00   0.00  22.18  22.18  -0.272500E+01   0.180700E+01    15.380   1   1   0
   0.100000E+01   0.100000E+01  0.0000  0.0000  0.0000  0.0000  0.0000  0.0000  0.0000  0.0000       1   1.00000   1.00000
    1501  -1   0  51   0.00   0.00  22.18  22.18  -0.113200E+01   0.206000E+01    15.390   1   1   0
   0.100000E+01   0.100000E+01  0.0000  0.0000  0.0000  0.0000  0.0000  0.0000  0.0000  0.0000       1   1.00000   1.00000
    1502   1   0 -50   0.00   0.00  21.72  21.72  -0.129100E+01   0.200200E+01    15.400   1   1   0
   0.100000E+01   0.100000E+01  0.0000  0.0000  0.0000  0.0000  0.0000  0.0000  0.0000  0.0000       1   1.00000   1.00000
    1503  -1   0  50   0.00   0.00  21.72  21.72   0.327900E+01   0.202200E+01    15.410   1   1   0
   0.100000E+01   0.100000E+01  0.0000  0.0000  0.0000  0.0000  0.0000  0.0000  0.0000  0.0000       1   1.00000   1.00000
    1504   1   0 -49   0.00   0.00  21.27  21.27   0.219700E+01   0.217700E+01    15.420   1   1   0
   0.100000E+01   0.100000E+01  0.0000  0.0000  0.0000  0.0000  0.0000  0.0000  0.0000  0.0000       1   1.00000   1.00000
    1505  -1   0  49   0.00   0.00  21.27  21.27   0.188900E+01   0.174100E+01    15.430   1   1   0
   0.100000E+01   0.100000E+01  0.0000  0.0000  0.0000  0.0000  0.0000  0.0000  0.0000  0.0000       1   1.00000   1.00000
    1506   1   0 -48   0.00   0.00  20.82  20.82   0.314600E+00   0.220000E+01    15.440   1   1   0
   0.100000E+01   0.100000E+01  0.0000  0.0000  0.0000  0.0000  0.0000  0.0000  0.0000  0.0000       1   1.00000   1.00000
    1507  -1   0  48   0.00   0.00  20.82  20.82  -0.145500E+01   0.157000E+01    15.450   1   1   0
   0.100000E+01   0.100000E+01  0.0000  0.0000  0.0000  0.0000  0.0000  0.0000  0.0000  0.0000       1   1.00000   1.00000
    1508   1   0 -47   0.00   0.00  20.37  20.37   0.384600E+00   0.177400E+01    15.460   1   1   0
   0.100000E+01   0.100000E+01  0.0000  0.0000  0.0000  0.0000  0.0000  0.0000  0.0000  0.0000       1   1.00000   1.00000
    1509  -1   0  47   0.00   0.00  20.37  20.37  -0.786200E+00   0.133600E+01    15.470   1   1   0
   0.100000E+01   0.100000E+01  0.0000  0.0000  0.0000  0.0000  0.0000  0.0000  0.0000  0.0000       1   1.00000   1.00000
    1510   1   0 -46   0.00   0.00  19.92  19.92  -0.205700E+01   0.184900E+01    15.480   1   1   0
   0.100000E+01   0.100000E+01  0.0000  0.0000  0.0000  0.0000  0.0000  0.0000  0.0000  0.0000       1   1.00000   1.00000
    1511  -1   0  46   0.00   0.00  19.92  19.92   0.577500E-01   0.133900E+01    15.490   1   1   0
   0.100000E+01   0.100000E+01  0.0000  0.0000  0.0000  0.0000  0.0000  0.0000  0.0000  0.0000       1   1.00000   1.00000
    1512   1   0 -45   0.00   0.00  19.47  19.47  -0.174300E-01   0.179400E+01    15.500   1   1   0
   0.100000E+01   0.100000E+01  0.0000  0.0000  0.0000  0.0000  0.0000  0.0000  0.0000  0.0000       1   1.00000   1.00000
    1513  -1   0  45   0.00   0.00  19.47  19.47  -0.163400E+01   0.142700E+01    15.510   1   1   0
   0.100000E+01   0.100000E+01  0.0000  0.0000  0.0000  0.0000  0.0000  0.0000  0.0000  0.0000       1   1.00000   1.00000
    1514   1   0 -44   0.00   0.00  19.02  19.02   0.283000E+00   0.166400E+01    15.520   1   1   0
   0.100000E+01   0.100000E+01  0.0000  0.0000  0.0000  0.0000  0.0000  0.0000  0.0000  0.0000       1   1.00000   1.00000
    1515  -1   0  44   0.00   0.00  19.02  19.02   0.180000E+01   0.131700E+01    15.530   1   1   0
   0.100000E+01   0.100000E+01  0.0000  0.0000  0.0000  0.0000  0.0000  0.0000  0.0000  0.0000       1   1.00000   1.00000
    1516   1   0 -43   0.00   0.00  18.58  18.58  -0.312000E+00   0.161400E+01    15.540   1   1   0
   0.100000E+01   0.100000E+01  0.0000  0.0000  0.0000  0.0000  0.0000  0.0000  0.0000  0.0000       1   1.00000   1.00000
    1517  -1   0  43   0.00   0.00  18.58  18.58   0.145900E+01   0.140100E+01    15.550   1   1   0
   0.100000E+01   0.100000E+01  0.0000  0.0000  0.0000  0.0000  0.0000  0.0000  0.0000  0.0000       1   1.00000   1.00000
    1518   1   0 -42   0.00   0.00  18.13  18.13  -0.810500E+00   0.175000E+01    15.560   1   1   0
   0.100000E+01   0.100000E+01  0.0000  0.0000  0.0000  0.0000  0.0000  0.0000  0.0000  0.0000       1   1.00000   1.00000
    1519  -1   0  42   0.00   0.00  18.13  18.13  -0.181300E+01   0.133800E+01    15.570   1   1   0
   0.100000E+01   0.100000E+01  0.0000  0.0000  0.0000  0.0000  0.0000  0.0000  0.0000  0.0000       1   1.00000   1.00000
    1520   1   0 -41   0.00   0.00  17.69  17.69  -0.673200E+00   0.147100E+01    15.580   1   1   0
   0.100000E+01   0.100000E+01  0.0000  0.0000  0.0000  0.0000  0.0000  0.0000  0.0000  0.0000       1   1.00000   1.00000
    1521  -1   0  41   0.00   0.00  17.69  17.69   0.171200E+01   0.157200E+01    15.590   1   1   0
   0.100000E+01   0.100000E+01  0.0000  0.0000  0.0000  0.0000  0.0000  0.0000  0.0000  0.0000       1   1.00000   1.00000
    1522   1   0 -40   0.00   0.00  17.25  17.25  -0.113000E+01   0.154500E+01    15.600   1   1   0
   0.100000E+01   0.100000E+01  0.0000  0.0000  0.0000  0.0000  0.0000  0.0000  0.0000  0.0000       1   1.00000   1.00000
    1523  -1   0  40   0.00   0.00  17.25  17.25  -0.519000E+00   0.148500E+01    15.610   1   1   0
   0.100000E+01   0.100000E+01  0.0000  0.0000  0.0000  0.0000  0.0000  0.0000  0.0000  0.0000       1   1.00000   1.00000
    1524   1   0 -39   0.00   0.00  16.81  16.81   0.112100E+01   0.160500E+01    15.620   1   1   0
   0.100000E+01   0.100000E+01  0.0000  0.0000  0.0000  0.0000  0.0000  0.0000  0.0000  0.0000       1   1.00000   1.00000
    1525  -1   0  39   0.00   0.00  16.81  16.81  -0.277500E+00   0.163700E+01    15.630   1   1   0
   0.100000E+01   0.100000E+01  0.0000  0.0000  0.0000  0.0000  0.0000  0.0000  0.0000  0.0000       1   1.00000   1.00000
    1526   1   0 -38   0.00   0.00  16.37  16.37   0.239400E+01   0.185900E+01    15.640   1   1   0
   0.100000E+01   0.100000E+01  0.0000  0.0000  0.0000  0.0000  0.0000  0.0000  0.0000  0.0000       1   1.00000   1.00000
    1527  -1   0  38   0.00   0.00  16.37  16.37  -0.768300E+00   0.149900E+01    15.650   1   1   0
   0.100000E+01   0.100000E+01  0.0000  0.0000  0.0000  0.0000  0.0000  0.0000  0.0000  0.0000       1   1.00000   1.00000
    1528   1   0 -37   0.00   0.00  15.93  15.93  -0.111600E+01   0.153100E+01    15.660   1   1   0
   0.100000E+01   0.100000E+01  0.0000  0.0000  0.0000  0.0000  0.0000  0.0000  0.0000  0.0000       1   1.00000   1.00000
    1529  -1   0  37   0.00   0.00  15.93  15.93  -0.791900E+00   0.131700E+01    15.670   1   1   0
   0.100000E+01   0.100000E+01  0.0000  0.0000  0.0000  0.0000  0.0000  0.0000  0.0000  0.0000       1   1.00000   1.00000
    1530   1   0 -36   0.00   0.00  15.50  15.50  -0.682300E+00   0.113900E+01    15.680   1   1   0
   0.100000E+01   0.100000E+01  0.0000  0.0000  0.0000  0.0000  0.0000  0.0000  0.0000  0.0000       1   1.00000   1.00000
    1531  -1   0  36   0.00   0.00  15.50  15.50  -0.257100E+00   0.160700E+01    15.690   1   1   0
   0.100000E+01   0.100000E+01  0.0000  0.0000  0.0000  0.0000  0.0000  0.0000  0.0000  0.0000       1   1.00000   1.00000
    1532   1   0 -35   0.00   0.00  15.06  15.06   0.591200E-01   0.125100E+01    15.700   1   1   0
   0.100000E+01   0.100000E+01  0.0000  0.0000  0.0000  0.0000  0.0000  0.0000  0.0000  0.0000       1   1.00000   1.00000
    1533  -1   0  35   0.00   0.00  15.06  15.06   0.893600E+00   0.141100E+01    15.710   1   1   0
   0.100000E+01   0.100000E+01  0.0000  0.0000  0.0000  0.0000  0.0000  0.0000  0.0000  0.0000       1   1.00000   1.00000
    1534   1   0 -34   0.00   0.00  14.63  14.63  -0.186300E+01   0.123900E+01    15.720   1   1   0
   0.100000E+01   0.100000E+01  0.0000  0.0000  0.0000  0.0000  0.0000  0.0000  0.0000  0.0000       1   1.00000   1.00000
    1535  -1   0  34   0.00   0.00  14.63  14.63  -0.137300E+00   0.112100E+01    15.730   1   1   0
   0.100000E+01   0.100000E+01  0.0000  0.0000  0.0000  0.0000  0.0000  0.0000  0.0000  0.0000       1   1.00000   1.00000
    1536  -1   0  33   0.00   0.00  14.20  14.20   0.632800E+00   0.134500E+01    15.740   1   1   0
   0.100000E+01   0.100000E+01  0.0000  0.0000  0.0000  0.0000  0.0000  0.0000  0.0000  0.0000       1   1.00000   1.00000
    1537   1   0 -32   0.00   0.00  13.77  13.77   0.128100E+01   0.142500E+01    15.750   1   1   0
   0.100000E+01   0.100000E+01  0.0000  0.0000  0.0000  0.0000  0.0000  0.0000  0.0000  0.0000       1   1.00000   1.00000
    1538   1   0 -31   0.00   0.00  13.34  13.34  -0.575500E+00   0.115800E+01    15.760   1   1   0
   0.100000E+01   0.100000E+01  0.0000  0.0000  0.0000  0.0000  0.0000  0.0000  0.0000  0.0000       1   1.00000   1.00000
    1539  -1   0  31   0.00   0.00  13.34  13.34   0.514600E+00   0.132400E+01    15.770   1   1   0
   0.100000E+01   0.100000E+01  0.0000  0.0000  0.0000  0.0000  0.0000  0.0000  0.0000  0.0000       1   1.00000   1.00000
    1540   1   0 -30   0.00   0.00  12.91  12.91   0.720100E+00   0.130700E+01    15.780   1   1   0
   0.100000E+01   0.100000E+01  0.0000  0.0000  0.0000  0.0000  0.0000  0.0000  0.0000  0.0000       1   1.00000   1.00000
    1541  -1   0  30   0.00   0.00  12.91  12.91  -0.151400E+00   0.119700E+01    15.790   1   1   0
   0.100000E+01   0.100000E+01  0.0000  0.0000  0.0000  0.0000  0.0000  0.0000  0.0000  0.0000       1   1.00000   1.00000
    1542   1   0 -29   0.00   0.00  12.48  12.48   0.505800E+00   0.123700E+01    15.800   1   1   0
   0.100000E+01   0.100000E+01  0.0000  0.0000  0.0000  0.0000  0.0000  0.0000  0.0000  0.0000       1   1.00000   1.00000
    1543  -1   0  29   0.00   0.00  12.48  12.48  -0.955100E+00   0.110700E+01    15.810   1   1   0
   0.100000E+01   0.100000E+01  0.0000  0.0000  0.0000  0.0000  0.0000  0.0000  0.0000  0.0000       1   1.00000   1.00000
    1544   1   0 -28   0.00   0.00  12.06  12.06  -0.330000E+00   0.124500E+01    15.820   1   1   0
   0.100000E+01   0.100000E+01  0.0000  0.0000  0.0000  0.0000  0.0000  0.0000  0.0000  0.0000       1   1.00000   1.00000
    1545  -1   0  28   0.00   0.00  12.06  12.06   0.380500E+00   0.116100E+01    15.830   1   1   0
   0.100000E+01   0.100000E+01  0.0000  0.0000  0.0000  0.0000  0.0000  0.0000  0.0000  0.0000       1   1.00000   1.00000
    1546   1   0 -27   0.00   0.00  11.63  11.63  -0.827200E+00   0.118200E+01    15.840   1   1   0
   0.100000E+01   0.100000E+01  0.0000  0.0000  0.0000  0.0000  0.0000  0.0000  0.0000  0.0000       1   1.00000   1.00000
    1547  -1   0  27   0.00   0.00  11.63  11.63  -0.249200E+01   0.120800E+01    15.850   1   1   0
   0.100000E+01   0.100000E+01  0.0000  0.0000  0.0000  0.0000  0.0000  0.0000  0.0000  0.0000       1   1.00000   1.00000
    1548   1   0 -26   0.00   0.00  11.21  11.21   0.907900E+00   0.126200E+01    15.860   1   1   0
   0.100000E+01   0.100000E+01  0.0000  0.0000  0.0000  0.0000  0.0000  0.0000  0.0000  0.0000       1   1.00000   1.00000
    1549  -1   0  26   0.00   0.00  11.21  11.21  -0.742800E+00   0.115600E+01    15.870   1   1   0
   0.100000E+01   0.100000E+01  0.0000  0.0000  0.0000  0.0000  0.0000  0.0000  0.0000  0.0000       1   1.00000   1.00000
    1550   1   0 -25   0.00   0.00  10.79  10.79   0.152300E+01   0.130500E+01    15.880   1   1   0
   0.100000E+01   0.100000E+01  0.0000  0.0000  0.0000  0.0000  0.0000  0.0000  0.0000  0.0000       1   1.00000   1.00000
    1551  -1   0  25   0.00   0.00  10.79  10.79   0.641600E+00   0.124300E+01    15.890   1   1   0
   0.100000E+01   0.100000E+01  0.0000  0.0000  0.0000  0.0000  0.0000  0.0000  0.0000  0.0000       1   1.00000   1.00000
    1552   1   0 -24   0.00   0.00  10.37  10.37  -0.229400E+01   0.109000E+01    15.900   1   1   0
   0.100000E+01   0.100000E+01  0.0000  0.0000  0.0000  0.0000  0.0000  0.0000  0.0000  0.0000       1   1.00000   1.00000
    1553  -1   0  24   0.00   0.00  10.37  10.37   0.118900E+01   0.126800E+01    15.910   1   1   0
   0.100000E+01   0.100000E+01  0.0000  0.0000  0.0000  0.0000  0.0000  0.0000  0.0000  0.0000       1   1.00000   1.00000
    1554   1   0 -23   0.00   0.00   9.95   9.95   0.792600E+00   0.110800E+01    15.920   1   1   0
   0.100000E+01   0.100000E+01  0.0000  0.0000  0.0000  0.0000  0.0000  0.0000  0.0000  0.0000       1   1.00000   1.00000
    1555  -1   0  23   0.00   0.00   9.95   9.95   0.442900E+00   0.130000E+01    15.930   1   1   0
   0.100000E+01   0.100000E+01  0.0000  0.0000  0.0000  0.0000  0.0000  0.0000  0.0000  0.0000       1   1.00000   1.00000
    1556   1   0 -21   0.00   0.00   9.12   9.12   0.990000E+00   0.113800E+01    15.960   1   1   0
   0.100000E+01   0.100000E+01  0.0000  0.0000  0.0000  0.0000  0.0000  0.0000  0.0000  0.0000       1   1.00000   1.00000
    1557  -1   0  21   0.00   0.00   9.12   9.12   0.246400E+01   0.159600E+01    15.970   1   1   0
   0.100000E+01   0.100000E+01  0.0000  0.0000  0.0000  0.0000  0.0000  0.0000  0.0000  0.0000       1   1.00000   1.00000
    1558   1   0 -20   0.00   0.00   8.70   8.70  -0.103800E+01   0.111800E+01    15.980   1   1   0
   0.100000E+01   0.100000E+01  0.0000  0.0000  0.0000  0.0000  0.0000  0.0000  0.0000  0.0000       1   1.00000   1.00000
    1559  -1   0  20   0.00   0.00   8.70   8.70   0.145900E+00   0.153000E+01    15.990   1   1   0
   0.100000E+01   0.100000E+01  0.0000  0.0000  0.0000  0.0000  0.0000  0.0000  0.0000  0.0000       1   1.00000   1.00000
    1560   1   0 -19   0.00   0.00   8.29   8.29  -0.403000E+00   0.117000E+01    16.000   1   1   0
   0.100000E+01   0.100000E+01  0.0000  0.0000  0.0000  0.0000  0.0000  0.0000  0.0000  0.0000       1   1.00000   1.00000
    1561  -1   0  19   0.00   0.00   8.29   8.29  -0.199700E+01   0.141100E+01    16.010   1   1   0
   0.100000E+01   0.100000E+01  0.0000  0.0000  0.0000  0.0000  0.0000  0.0000  0.0000  0.0000       1   1.00000   1.00000
    1562   1   0 -18   0.00   0.00   7.89   7.89  -0.730500E+00   0.100700E+01    16.020   1   1   0
   0.100000E+01   0.100000E+01  0.0000  0.0000  0.0000  0.0000  0.0000  0.0000  0.0000  0.0000       1   1.00000   1.00000
    1563  -1   0  18   0.00   0.00   7.89   7.89   0.380900E+00   0.138700E+01    16.030   1   1   0
   0.100000E+01   0.100000E+01  0.0000  0.0000  0.0000  0.0000  0.0000  0.0000  0.0000  0.0000       1   1.00000   1.00000
    1564   1   0 -17   0.00   0.00   7.48   7.48   0.142900E+01   0.107700E+01    16.040   1   1   0
   0.100000E+01   0.100000E+01  0.0000  0.0000  0.0000  0.0000  0.0000  0.0000  0.0000  0.0000       1   1.00000   1.00000
    1565  -1   0  17   0.00   0.00   7.48   7.48   0.174200E+01   0.140400E+01    16.050   1   1   0
   0.100000E+01   0.100000E+01  0.0000  0.0000  0.0000  0.0000  0.0000  0.0000  0.0000  0.0000       1   1.00000   1.00000
    1566   1   0 -16   0.00   0.00   7.08   7.08  -0.327600E+00   0.111600E+01    16.060   1   1   0
   0.100000E+01   0.100000E+01  0.0000  0.0000  0.0000  0.0000  0.0000  0.0000  0.0000  0.0000       1   1.00000   1.00000
    1567  -1   0  16   0.00   0.00   7.08   7.08  -0.565700E+00   0.129800E+01    16.070   1   1   0
   0.100000E+01   0.100000E+01  0.0000  0.0000  0.0000  0.0000  0.0000  0.0000  0.0000  0.0000       1   1.00000   1.00000
    1568   1   0 -15   0.00   0.00   6.68   6.68  -0.214700E+00   0.110400E+01    16.080   1   1   0
   0.100000E+01   0.100000E+01  0.0000  0.0000  0.0000  0.0000  0.0000  0.0000  0.0000  0.0000       1   1.00000   1.00000
    1569  -1   0  15   0.00   0.00   6.68   6.68   0.685800E+00   0.129800E+01    16.090   1   1   0
   0.100000E+01   0.100000E+01  0.0000  0.0000  0.0000  0.0000  0.0000  0.0000  0.0000  0.0000       1   1.00000   1.00000
    1570   1   0 -14   0.00   0.00   6.29   6.29  -0.666200E+00   0.125600E+01    16.100   1   1   0
   0.100000E+01   0.100000E+01  0.0000  0.0000  0.0000  0.0000  0.0000  0.0000  0.0000  0.0000       1   1.00000   1.00000
    1571  -1   0  14   0.00   0.00   6.29   6.29   0.122700E+01   0.139300E+01    16.110   1   1   0
   0.100000E+01   0.100000E+01  0.0000  0.0000  0.0000  0.0000  0.0000  0.0000  0.0000  0.0000       1   1.00000   1.00000
    1572   1   0 -13   0.00   0.00   5.90   5.90   0.209600E+00   0.115700E+01    16.120   1   1   0
   0.100000E+01   0.100000E+01  0.0000  0.0000  0.0000  0.0000  0.0000  0.0000  0.0000  0.0000       1   1.00000   1.00000
    1573  -1   0  13   0.00   0.00   5.90   5.90   0.715700E+00   0.113400E+01    16.130   1   1   0
   0.100000E+01   0.100000E+01  0.0000  0.0000  0.0000  0.0000  0.0000  0.0000  0.0000  0.0000       1   1.00000   1.00000
    1574   1   0 -12   0.00   0.00   5.52   5.52  -0.340100E+00   0.121000E+01    16.140   1   1   0
   0.100000E+01   0.100000E+01  0.0000  0.0000  0.0000  0.0000  0.0000  0.0000  0.0000  0.0000       1   1.00000   1.00000
    1575  -1   0  12   0.00   0.00   5.52   5.52  -0.891200E+00   0.110000E+01    16.150   1   1   0
   0.100000E+01   0.100000E+01  0.0000  0.0000  0.0000  0.0000  0.0000  0.0000  0.0000  0.0000       1   1.00000   1.00000
    1576   1   0 -11   0.00   0.00   5.14   5.14  -0.958200E+00   0.107000E+01    16.160   1   1   0
   0.100000E+01   0.100000E+01  0.0000  0.0000  0.0000  0.0000  0.0000  0.0000  0.0000  0.0000       1   1.00000   1.00000
    1577  -1   0  11   0.00   0.00   5.14   5.14  -0.579300E-01   0.991400E+00    16.170   1   1   0
   0.100000E+01   0.100000E+01  0.0000  0.0000  0.0000  0.0000  0.0000  0.0000  0.0000  0.0000       1   1.00000   1.00000
    1578   1   0 -10   0.00   0.00   4.77   4.77  -0.166200E+00   0.895500E+00    16.180   1   1   0
   0.100000E+01   0.100000E+01  0.0000  0.0000  0.0000  0.0000  0.0000  0.0000  0.0000  0.0000       1   1.00000   1.00000
    1579  -1   0  10   0.00   0.00   4.77   4.77   0.537900E-01   0.856000E+00    16.190   1   1   0
   0.100000E+01   0.100000E+01  0.0000  0.0000  0.0000  0.0000  0.0000  0.0000  0.0000  0.0000       1   1.00000   1.00000
    1580   1   0  -9   0.00   0.00   4.42   4.42  -0.600100E+00   0.850800E+00    16.200   1   1   0
   0.100000E+01   0.100000E+01  0.0000  0.0000  0.0000  0.0000  0.0000  0.0000  0.0000  0.0000       1   1.00000   1.00000
    1581  -1   0   9   0.00   0.00   4.42   4.42  -0.235700E+00   0.104700E+01    16.210   1   1   0
   0.100000E+01   0.100000E+01  0.0000  0.0000  0.0000  0.0000  0.0000  0.0000  0.0000  0.0000       1   1.00000   1.00000
    1582   1   0  -8   0.00   0.00   4.08   4.08   0.220800E+01   0.913900E+00    16.220   1   1   0
   0.100000E+01   0.100000E+01  0.0000  0.0000  0.0000  0.0000  0.0000  0.0000  0.0000  0.0000       1   1.00000   1.00000
    1583  -1   0   8   0.00   0.00   4.08   4.08   0.723400E+00   0.745200E+00    16.230   1   1   0
   0.100000E+01   0.100000E+01  0.0000  0.0000  0.0000  0.0000  0.0000  0.0000  0.0000  0.0000       1   1.00000   1.00000
    1584   1   0  -7   0.00   0.00   3.75   3.75  -0.632000E-02   0.712400E+00    16.240   1   1   0
   0.100000E+01   0.100000E+01  0.0000  0.0000  0.0000  0.0000  0.0000  0.0000  0.0000  0.0000       1   1.00000   1.00000
    1585  -1   0   7   0.00   0.00   3.75   3.75   0.137100E+01   0.810000E+00    16.250   1   1   0
   0.100000E+01   0.100000E+01  0.0000  0.0000  0.0000  0.0000  0.0000  0.0000  0.0000  0.0000       1   1.00000   1.00000
    1586   1   0  -6   0.00   0.00   3.45   3.45  -0.805600E+00   0.595100E+00    16.260   1   1   0
   0.100000E+01   0.100000E+01  0.0000  0.0000  0.0000  0.0000  0.0000  0.0000  0.0000  0.0000       1   1.00000   1.00000
    1587  -1   0   6   0.00   0.00   3.45   3.45   0.603800E+00   0.658800E+00    16.270   1   1   0
   0.100000E+01   0.100000E+01  0.0000  0.0000  0.0000  0.0000  0.0000  0.0000  0.0000  0.0000       1   1.00000   1.00000
    1588   1   0  -5   0.00   0.00   3.18   3.18   0.687100E+00   0.703100E+00    16.280   1   1   0
   0.100000E+01   0.100000E+01  0.0000  0.0000  0.0000  0.0000  0.0000  0.0000  0.0000  0.0000       1   1.00000   1.00000
    1589  -1   0   5   0.00   0.00   3.18   3.18  -0.894100E+00   0.503700E+00    16.290   1   1   0
   0.100000E+01   0.100000E+01  0.0000  0.0000  0.0000  0.0000  0.0000  0.0000  0.0000  0.0000       1   1.00000   1.00000
    1590   1   0  -4   0.00   0.00   2.94   2.94   0.531600E+00   0.701800E+00    16.300   1   1   0
   0.100000E+01   0.100000E+01  0.0000  0.0000  0.0000  0.0000  0.0000  0.0000  0.0000  0.0000       1   1.00000   1.00000
    1591  -1   0   4   0.00   0.00   2.94   2.94   0.105900E+01   0.655300E+00    16.310   1   1   0
   0.100000E+01   0.100000E+01  0.0000  0.0000  0.0000  0.0000  0.0000  0.0000  0.0000  0.0000       1   1.00000   1.00000
    1592   1   0  -3   0.00   0.00   2.75   2.75  -0.881400E-01   0.587400E+00    16.320   1   1   0
   0.100000E+01   0.100000E+01  0.0000  0.0000  0.0000  0.0000  0.0000  0.0000  0.0000  0.0000       1   1.00000   1.00000
    1593  -1   0   3   0.00   0.00   2.75   2.75   0.250900E+00   0.595400E+00    16.330   1   1   0
   0.100000E+01   0.100000E+01  0.0000  0.0000  0.0000  0.0000  0.0000  0.0000  0.0000  0.0000       1   1.00000   1.00000
    1594   1   0  -2   0.00   0.00   2.62   2.62  -0.361000E+00   0.515200E+00    16.340   1   1   0
   0.100000E+01   0.100000E+01  0.0000  0.0000  0.0000  0.0000  0.0000  0.0000  0.0000  0.0000       1   1.00000   1.00000
    1595  -1   0   2   0.00   0.00   2.62   2.62  -0.231200E+00   0.505100E+00    16.350   1   1   0
   0.100000E+01   0.100000E+01  0.0000  0.0000  0.0000  0.0000  0.0000  0.0000  0.0000  0.0000       1   1.00000   1.00000
    1596   1   0  -1   0.00   0.00   2.55   2.55   0.357700E+00   0.544400E+00    16.360   1   1   0
   0.100000E+01   0.100000E+01  0.0000  0.0000  0.0000  0.0000  0.0000  0.0000  0.0000  0.0000       1   1.00000   1.00000
    1597  -1   0   1   0.00   0.00   2.55   2.55   0.651300E-01   0.531000E+00    16.370   1   1   0
   0.100000E+01   0.100000E+01  0.0000  0.0000  0.0000  0.0000  0.0000  0.0000  0.0000  0.0000       1   1.00000   1.00000
    1598   1   0   0   0.00   0.00   2.55   2.55  -0.355200E+00   0.546400E+00    16.380   1   1   0
   0.100000E+01   0.100000E+01  0.0000  0.0000  0.0000  0.0000  0.0000  0.0000  0.0000  0.0000       1   1.00000   1.00000
    1599  -1   0   0   0.00   0.00   2.55   2.55   0.123800E+00   0.481800E+00    16.390   1   1   0
   0.100000E+01   0.100000E+01  0.0000  0.0000  0.0000  0.0000  0.0000  0.0000  0.0000  0.0000       1   1.00000   1.00000
    1600   1   0   1   0.00   0.00   2.62   2.62   0.704700E-01   0.565700E+00    16.400   1   1   0
   0.100000E+01   0.100000E+01  0.0000  0.0000  0.0000  0.0000  0.0000  0.0000  0.0000  0.0000       1   1.00000   1.00000
    1601  -1   0  -1   0.00   0.00   2.62   2.62  -0.257300E-01   0.460100E+00    16.410   1   1   0
   0.100000E+01   0.100000E+01  0.0000  0.0000  0.0000  0.0000  0.0000  0.0000  0.0000  0.0000       1   1.00000   1.00000
    1602   1   0   2   0.00   0.00   2.75   2.75  -0.540600E+00   0.555700E+00    16.420   1   1   0
   0.100000E+01   0.100000E+01  0.0000  0.0000  0.0000  0.0000  0.0000  0.0000  0.0000  0.0000       1   1.00000   1.00000
    1603  -1   0  -2   0.00   0.00   2.75   2.75   0.578700E-02   0.580500E+00    16.430   1   1   0
   0.100000E+01   0.100000E+01  0.0000  0.0000  0.0000  0.0000  0.0000  0.0000  0.0000  0.0000       1   1.00000   1.00000
    1604   1   0   3   0.00   0.00   2.94   2.94  -0.599700E+00   0.681400E+00    16.440   1   1   0
   0.100000E+01   0.100000E+01  0.0000  0.0000  0.0000  0.0000  0.0000  0.0000  0.0000  0.0000       1   1.00000   1.00000
    1605  -1   0  -3   0.00   0.00   2.94   2.94  -0.848900E+00   0.532500E+00    16.450   1   1   0
   0.100000E+01   0.100000E+01  0.0000  0.0000  0.0000  0.0000  0.0000  0.0000  0.0000  0.0000       1   1.00000   1.00000
    1606   1   0   4   0.00   0.00   3.18   3.18   0.233100E-01   0.874400E+00    16.460   1   1   0
   0.100000E+01   0.100000E+01  0.0000  0.0000  0.0000  0.0000  0.0000  0.0000  0.0000  0.0000       1   1.00000   1.00000
    1607  -1   0  -4   0.00   0.00   3.18   3.18   0.367800E+00   0.573000E+00    16.470   1   1   0
   0.100000E+01   0.100000E+01  0.0000  0.0000  0.0000  0.0000  0.0000  0.0000  0.0000  0.0000       1   1.00000   1.00000
    1608   1   0   5   0.00   0.00   3.46   3.46   0.263900E+00   0.824700E+00    16.480   1   1   0
   0.100000E+01   0.100000E+01  0.0000  0.0000  0.0000  0.0000  0.0000  0.0000  0.0000  0.0000       1   1.00000   1.00000
    1609  -1   0  -5   0.00   0.00   3.46   3.46  -0.709800E+00   0.831900E+00    16.490   1   1   0
   0.100000E+01   0.100000E+01  0.0000  0.0000  0.0000  0.0000  0.0000  0.0000  0.0000  0.0000       1   1.00000   1.00000
    1610   1   0   6   0.00   0.00   3.76   3.76   0.132300E-02   0.820900E+00    16.500   1   1   0
   0.100000E+01   0.100000E+01  0.0000  0.0000  0.0000  0.0000  0.0000  0.0000  0.0000  0.0000       1   1.00000   1.00000
    1611  -1   0  -6   0.00   0.00   3.76   3.76   0.101200E+01   0.101300E+01    16.510   1   1   0
   0.100000E+01   0.100000E+01  0.0000  0.0000  0.0000  0.0000  0.0000  0.0000  0.0000  0.0000       1   1.00000   1.00000
    1612   1   0   7   0.00   0.00   4.08   4.08   0.223900E+01   0.113400E+01    16.520   1   1   0
   0.100000E+01   0.100000E+01  0.0000  0.0000  0.0000  0.0000  0.0000  0.0000  0.0000  0.0000       1   1.00000   1.00000
    1613  -1   0  -7   0.00   0.00   4.08   4.08   0.278300E+00   0.901300E+00    16.530   1   1   0
   0.100000E+01   0.100000E+01  0.0000  0.0000  0.0000  0.0000  0.0000  0.0000  0.0000  0.0000       1   1.00000   1.00000
    1614  -1   0  -7   0.00   0.00   4.08   4.08   0.355900E+00   0.648900E+00    16.540   1   1   0
   0.100000E+01   0.100000E+01  0.0000  0.0000  0.0000  0.0000  0.0000  0.0000  0.0000  0.0000       1   1.00000   1.00000
    1615   1   0   8   0.00   0.00   4.43   4.43   0.915100E+00   0.120700E+01    16.550   1   1   0
   0.100000E+01   0.100000E+01  0.0000  0.0000  0.0000  0.0000  0.0000  0.0000  0.0000  0.0000       1   1.00000   1.00000
    1616  -1   0  -8   0.00   0.00   4.43   4.43  -0.387900E+00   0.574100E+00    16.560   1   1   0
   0.100000E+01   0.100000E+01  0.0000  0.0000  0.0000  0.0000  0.0000  0.0000  0.0000  0.0000       1   1.00000   1.00000
    1617  -1   0  -8   0.00   0.00   4.43   4.43   0.163700E+00   0.102600E+01    16.570   1   1   0
   0.100000E+01   0.100000E+01  0.0000  0.0000  0.0000  0.0000  0.0000  0.0000  0.0000  0.0000       1   1.00000   1.00000
    1618   1   0   9   0.00   0.00   4.78   4.78   0.275400E+00   0.102900E+01    16.580   1   1   0
   0.100000E+01   0.100000E+01  0.0000  0.0000  0.0000  0.0000  0.0000  0.0000  0.0000  0.0000       1   1.00000   1.00000
    1619  -1   0  -9   0.00   0.00   4.78   4.78   0.141700E+01   0.119700E+01    16.590   1   1   0
   0.100000E+01   0.100000E+01  0.0000  0.0000  0.0000  0.0000  0.0000  0.0000  0.0000  0.0000       1   1.00000   1.00000
    1620  -1   0  -9   0.00   0.00   4.78   4.78  -0.846200E+00   0.588000E+00    16.600   1   1   0
   0.100000E+01   0.100000E+01  0.0000  0.0000  0.0000  0.0000  0.0000  0.0000  0.0000  0.0000       1   1.00000   1.00000
    1621   1   0  10   0.00   0.00   5.15   5.15   0.546100E+00   0.115000E+01    16.610   1   1   0
   0.100000E+01   0.100000E+01  0.0000  0.0000  0.0000  0.0000  0.0000  0.0000  0.0000  0.0000       1   1.00000   1.00000
    1622   1   0  10   0.00   0.00   5.15   5.15   0.519100E-02   0.697200E+00    16.620   1   1   0
   0.100000E+01   0.100000E+01  0.0000  0.0000  0.0000  0.0000  0.0000  0.0000  0.0000  0.0000       1   1.00000   1.00000
    1623  -1   0 -10   0.00   0.00   5.15   5.15   0.630800E+00   0.798600E+00    16.630   1   1   0
   0.100000E+01   0.100000E+01  0.0000  0.0000  0.0000  0.0000  0.0000  0.0000  0.0000  0.0000       1   1.00000   1.00000
    1624  -1   0 -10   0.00   0.00   5.15   5.15  -0.187600E-01   0.124000E+01    16.640   1   1   0
   0.100000E+01   0.100000E+01  0.0000  0.0000  0.0000  0.0000  0.0000  0.0000  0.0000  0.0000       1   1.00000   1.00000
    1625   1   0  11   0.00   0.00   5.52   5.52  -0.114000E+01   0.112300E+01    16.650   1   1   0
   0.100000E+01   0.100000E+01  0.0000  0.0000  0.0000  0.0000  0.0000  0.0000  0.0000  0.0000       1   1.00000   1.00000
    1626   1   0  11   0.00   0.00   5.52   5.52   0.118600E+01   0.707000E+00    16.660   1   1   0
   0.100000E+01   0.100000E+01  0.0000  0.0000  0.0000  0.0000  0.0000  0.0000  0.0000  0.0000       1   1.00000   1.00000
    1627  -1   0 -11   0.00   0.00   5.52   5.52  -0.118300E+01   0.127100E+01    16.670   1   1   0
   0.100000E+01   0.100000E+01  0.0000  0.0000  0.0000  0.0000  0.0000  0.0000  0.0000  0.0000       1   1.00000   1.00000
    1628  -1   0 -11   0.00   0.00   5.52   5.52  -0.112300E+00   0.789800E+00    16.680   1   1   0
   0.100000E+01   0.100000E+01  0.0000  0.0000  0.0000  0.0000  0.0000  0.0000  0.0000  0.0000       1   1.00000   1.00000
    1629   1   0  12   0.00   0.00   5.91   5.91   0.149100E+01   0.133100E+01    16.690   1   1   0
   0.100000E+01   0.100000E+01  0.0000  0.0000  0.0000  0.0000  0.0000  0.0000  0.0000  0.0000       1   1.00000   1.00000
    1630   1   0  12   0.00   0.00   5.91   5.91  -0.243800E+00   0.736200E+00    16.700   1   1   0
   0.100000E+01   0.100000E+01  0.0000  0.0000  0.0000  0.0000  0.0000  0.0000  0.0000  0.0000       1   1.00000   1.00000
    1631  -1   0 -12   0.00   0.00   5.91   5.91  -0.905900E+00   0.861400E+00    16.710   1   1   0
   0.100000E+01   0.100000E+01  0.0000  0.0000  0.0000  0.0000  0.0000  0.0000  0.0000  0.0000       1   1.00000   1.00000
    1632  -1   0 -12   0.00   0.00   5.91   5.91  -0.738300E+00   0.129800E+01    16.720   1   1   0
   0.100000E+01   0.100000E+01  0.0000  0.0000  0.0000  0.0000  0.0000  0.0000  0.0000  0.0000       1   1.00000   1.00000
    1633   1   0  13   0.00   0.00   6.30   6.30  -0.483100E-01   0.132500E+01    16.730   1   1   0
   0.100000E+01   0.100000E+01  0.0000  0.0000  0.0000  0.0000  0.0000  0.0000  0.0000  0.0000       1   1.00000   1.00000
    1634   1   0  13   0.00   0.00   6.30   6.30  -0.144100E+01   0.732100E+00    16.740   1   1   0
   0.100000E+01   0.100000E+01  0.0000  0.0000  0.0000  0.0000  0.0000  0.0000  0.0000  0.0000       1   1.00000   1.00000
    1635  -1   0 -13   0.00   0.00   6.30   6.30   0.210300E+01   0.141800E+01    16.750   1   1   0
   0.100000E+01   0.100000E+01  0.0000  0.0000  0.0000  0.0000  0.0000  0.0000  0.0000  0.0000       1   1.00000   1.00000
    1636  -1   0 -13   0.00   0.00   6.30   6.30   0.129400E+01   0.967300E+00    16.760   1   1   0
   0.100000E+01   0.100000E+01  0.0000  0.0000  0.0000  0.0000  0.0000  0.0000  0.0000  0.0000       1   1.00000   1.00000
    1637   1   0  14   0.00   0.00   6.69   6.69  -0.566600E+00   0.687400E+00    16.770   1   1   0
   0.100000E+01   0.100000E+01  0.0000  0.0000  0.0000  0.0000  0.0000  0.0000  0.0000  0.0000       1   1.00000   1.00000
    1638  -1   0 -14   0.00   0.00   6.69   6.69  -0.274900E+01   0.159900E+01    16.780   1   1   0
   0.100000E+01   0.100000E+01  0.0000  0.0000  0.0000  0.0000  0.0000  0.0000  0.0000  0.0000       1   1.00000   1.00000
    1639  -1   0 -14   0.00   0.00   6.69   6.69   0.114400E+01   0.884900E+00    16.790   1   1   0
   0.100000E+01   0.100000E+01  0.0000  0.0000  0.0000  0.0000  0.0000  0.0000  0.0000  0.0000       1   1.00000   1.00000
    1640   1   0  15   0.00   0.00   7.09   7.09  -0.345800E+00   0.597900E+00    16.800   1   1   0
   0.100000E+01   0.100000E+01  0.0000  0.0000  0.0000  0.0000  0.0000  0.0000  0.0000  0.0000       1   1.00000   1.00000
    1641  -1   0 -15   0.00   0.00   7.09   7.09  -0.125200E+01   0.824100E+00    16.810   1   1   0
   0.100000E+01   0.100000E+01  0.0000  0.0000  0.0000  0.0000  0.0000  0.0000  0.0000  0.0000       1   1.00000   1.00000
    1642  -1   0 -15   0.00   0.00   7.09   7.09   0.120300E+01   0.164100E+01    16.820   1   1   0
   0.100000E+01   0.100000E+01  0.0000  0.0000  0.0000  0.0000  0.0000  0.0000  0.0000  0.0000       1   1.00000   1.00000
    1643   1   0  16   0.00   0.00   7.49   7.49   0.615900E-01   0.697100E+00    16.830   1   1   0
   0.100000E+01   0.100000E+01  0.0000  0.0000  0.0000  0.0000  0.0000  0.0000  0.0000  0.0000       1   1.00000   1.00000
    1644  -1   0 -16   0.00   0.00   7.49   7.49   0.143700E+00   0.184700E+01    16.840   1   1   0
   0.100000E+01   0.100000E+01  0.0000  0.0000  0.0000  0.0000  0.0000  0.0000  0.0000  0.0000       1   1.00000   1.00000
    1645  -1   0 -16   0.00   0.00   7.49   7.49  -0.163600E+01   0.854900E+00    16.850   1   1   0
   0.100000E+01   0.100000E+01  0.0000  0.0000  0.0000  0.0000  0.0000  0.0000  0.0000  0.0000       1   1.00000   1.00000
    1646   1   0  17   0.00   0.00   7.89   7.89  -0.805200E+00   0.708000E+00    16.860   1   1   0
   0.100000E+01   0.100000E+01  0.0000  0.0000  0.0000  0.0000  0.0000  0.0000  0.0000  0.0000       1   1.00000   1.00000
    1647  -1   0 -17   0.00   0.00   7.89   7.89   0.175800E+01   0.225000E+01    16.870   1   1   0
   0.100000E+01   0.100000E+01  0.0000  0.0000  0.0000  0.0000  0.0000  0.0000  0.0000  0.0000       1   1.00000   1.00000
    1648  -1   0 -17   0.00   0.00   7.89   7.89  -0.134400E+00   0.885900E+00    16.880   1   1   0
   0.100000E+01   0.100000E+01  0.0000  0.0000  0.0000  0.0000  0.0000  0.0000  0.0000  0.0000       1   1.00000   1.00000
    1649   1   0  18   0.00   0.00   8.30   8.30  -0.798200E+00   0.566800E+00    16.890   1   1   0
   0.100000E+01   0.100000E+01  0.0000  0.0000  0.0000  0.0000  0.0000  0.0000  0.0000  0.0000       1   1.00000   1.00000
    1650  -1   0 -18   0.00   0.00   8.30   8.30   0.116500E+01   0.211900E+01    16.900   1   1   0
   0.100000E+01   0.100000E+01  0.0000  0.0000  0.0000  0.0000  0.0000  0.0000  0.0000  0.0000       1   1.00000   1.00000
    1651  -1   0 -18   0.00   0.00   8.30   8.30  -0.177800E+00   0.105700E+01    16.910   1   1   0
   0.100000E+01   0.100000E+01  0.0000  0.0000  0.0000  0.0000  0.0000  0.0000  0.0000  0.0000       1   1.00000   1.00000
    1652   1   0  19   0.00   0.00   8.71   8.71  -0.232800E+00   0.669900E+00    16.920   1   1   0
   0.100000E+01   0.100000E+01  0.0000  0.0000  0.0000  0.0000  0.0000  0.0000  0.0000  0.0000       1   1.00000   1.00000
    1653  -1   0 -19   0.00   0.00   8.71   8.71   0.105100E+01   0.117400E+01    16.930   1   1   0
   0.100000E+01   0.100000E+01  0.0000  0.0000  0.0000  0.0000  0.0000  0.0000  0.0000  0.0000       1   1.00000   1.00000
    1654  -1   0 -19   0.00   0.00   8.71   8.71   0.974100E-01   0.225600E+01    16.940   1   1   0
   0.100000E+01   0.100000E+01  0.0000  0.0000  0.0000  0.0000  0.0000  0.0000  0.0000  0.0000       1   1.00000   1.00000
    1655   1   0  20   0.00   0.00   9.13   9.13  -0.500700E+00   0.830200E+00    16.950   1   1   0
   0.100000E+01   0.100000E+01  0.0000  0.0000  0.0000  0.0000  0.0000  0.0000  0.0000  0.0000       1   1.00000   1.00000
    1656  -1   0 -20   0.00   0.00   9.13   9.13  -0.790100E+00   0.125800E+01    16.960   1   1   0
   0.100000E+01   0.100000E+01  0.0000  0.0000  0.0000  0.0000  0.0000  0.0000  0.0000  0.0000       1   1.00000   1.00000
    1657  -1   0 -20   0.00   0.00   9.13   9.13  -0.222100E+01   0.220600E+01    16.970   1   1   0
   0.100000E+01   0.100000E+01  0.0000  0.0000  0.0000  0.0000  0.0000  0.0000  0.0000  0.0000       1   1.00000   1.00000
    1658   1   0  21   0.00   0.00   9.54   9.54   0.750400E-01   0.752500E+00    16.980   1   1   0
   0.100000E+01   0.100000E+01  0.0000  0.0000  0.0000  0.0000  0.0000  0.0000  0.0000  0.0000       1   1.00000   1.00000
    1659  -1   0 -21   0.00   0.00   9.54   9.54   0.284600E+01   0.248500E+01    16.990   1   1   0
   0.100000E+01   0.100000E+01  0.0000  0.0000  0.0000  0.0000  0.0000  0.0000  0.0000  0.0000       1   1.00000   1.00000
    1660  -1   0 -21   0.00   0.00   9.54   9.54  -0.716100E+00   0.129200E+01    17.000   1   1   0
   0.100000E+01   0.100000E+01  0.0000  0.0000  0.0000  0.0000  0.0000  0.0000  0.0000  0.0000       1   1.00000   1.00000
    1661   1   0  22   0.00   0.00   9.96   9.96   0.698300E+00   0.872800E+00    17.010   1   1   0
   0.100000E+01   0.100000E+01  0.0000  0.0000  0.0000  0.0000  0.0000  0.0000  0.0000  0.0000       1   1.00000   1.00000
    1662  -1   0 -22   0.00   0.00   9.96   9.96   0.978100E+00   0.249400E+01    17.020   1   1   0
   0.100000E+01   0.100000E+01  0.0000  0.0000  0.0000  0.0000  0.0000  0.0000  0.0000  0.0000       1   1.00000   1.00000
    1663  -1   0 -22   0.00   0.00   9.96   9.96   0.553700E-01   0.123600E+01    17.030   1   1   0
   0.100000E+01   0.100000E+01  0.0000  0.0000  0.0000  0.0000  0.0000  0.0000  0.0000  0.0000       1   1.00000   1.00000
    1664   1   0  23   0.00   0.00  10.38  10.38  -0.159000E+00   0.755800E+00    17.040   1   1   0
   0.100000E+01   0.100000E+01  0.0000  0.0000  0.0000  0.0000  0.0000  0.0000  0.0000  0.0000       1   1.00000   1.00000
    1665  -1   0 -23   0.00   0.00  10.38  10.38   0.226100E+00   0.237800E+01    17.050   1   1   0
   0.100000E+01   0.100000E+01  0.0000  0.0000  0.0000  0.0000  0.0000  0.0000  0.0000  0.0000       1   1.00000   1.00000
    1666  -1   0 -23   0.00   0.00  10.38  10.38   0.386400E+00   0.127000E+01    17.060   1   1   0
   0.100000E+01   0.100000E+01  0.0000  0.0000  0.0000  0.0000  0.0000  0.0000  0.0000  0.0000       1   1.00000   1.00000
    1667   1   0  24   0.00   0.00  10.80  10.80  -0.444100E+00   0.834000E+00    17.070   1   1   0
   0.100000E+01   0.100000E+01  0.0000  0.0000  0.0000  0.0000  0.0000  0.0000  0.0000  0.0000       1   1.00000   1.00000
    1668  -1   0 -24   0.00   0.00  10.80  10.80   0.385600E+00   0.268300E+01    17.080   1   1   0
   0.100000E+01   0.100000E+01  0.0000  0.0000  0.0000  0.0000  0.0000  0.0000  0.0000  0.0000       1   1.00000   1.00000
    1669  -1   0 -24   0.00   0.00  10.80  10.80   0.213800E+01   0.145100E+01    17.090   1   1   0
   0.100000E+01   0.100000E+01  0.0000  0.0000  0.0000  0.0000  0.0000  0.0000  0.0000  0.0000       1   1.00000   1.00000
    1670   1   0  25   0.00   0.00  11.22  11.22  -0.328000E-01   0.849400E+00    17.100   1   1   0
   0.100000E+01   0.100000E+01  0.0000  0.0000  0.0000  0.0000  0.0000  0.0000  0.0000  0.0000       1   1.00000   1.00000
    1671  -1   0 -25   0.00   0.00  11.22  11.22  -0.663200E+00   0.139500E+01    17.110   1   1   0
   0.100000E+01   0.100000E+01  0.0000  0.0000  0.0000  0.0000  0.0000  0.0000  0.0000  0.0000       1   1.00000   1.00000
    1672  -1   0 -25   0.00   0.00  11.22  11.22   0.151000E+01   0.276500E+01    17.120   1   1   0
   0.100000E+01   0.100000E+01  0.0000  0.0000  0.0000  0.0000  0.0000  0.0000  0.0000  0.0000       1   1.00000   1.00000
    1673   1   0  26   0.00   0.00  11.64  11.64   0.121100E+01   0.926100E+00    17.130   1   1   0
   0.100000E+01   0.100000E+01  0.0000  0.0000  0.0000  0.0000  0.0000  0.0000  0.0000  0.0000       1   1.00000   1.00000
    1674  -1   0 -26   0.00   0.00  11.64  11.64   0.247700E+01   0.140200E+01    17.140   1   1   0
   0.100000E+01   0.100000E+01  0.0000  0.0000  0.0000  0.0000  0.0000  0.0000  0.0000  0.0000       1   1.00000   1.00000
    1675  -1   0 -26   0.00   0.00  11.64  11.64   0.658200E+00   0.288600E+01    17.150   1   1   0
   0.100000E+01   0.100000E+01  0.0000  0.0000  0.0000  0.0000  0.0000  0.0000  0.0000  0.0000       1   1.00000   1.00000
    1676   1   0  27   0.00   0.00  12.06  12.06  -0.711100E+00   0.854600E+00    17.160   1   1   0
   0.100000E+01   0.100000E+01  0.0000  0.0000  0.0000  0.0000  0.0000  0.0000  0.0000  0.0000       1   1.00000   1.00000
    1677  -1   0 -27   0.00   0.00  12.06  12.06   0.173200E+01   0.140800E+01    17.170   1   1   0
   0.100000E+01   0.100000E+01  0.0000  0.0000  0.0000  0.0000  0.0000  0.0000  0.0000  0.0000       1   1.00000   1.00000
    1678  -1   0 -27   0.00   0.00  12.06  12.06  -0.102000E+01   0.285800E+01    17.180   1   1   0
   0.100000E+01   0.100000E+01  0.0000  0.0000  0.0000  0.0000  0.0000  0.0000  0.0000  0.0000       1   1.00000   1.00000
    1679   1   0  28   0.00   0.00  12.49  12.49   0.654500E-02   0.780400E+00    17.190   1   1   0
   0.100000E+01   0.100000E+01  0.0000  0.0000  0.0000  0.0000  0.0000  0.0000  0.0000  0.0000       1   1.00000   1.00000
    1680  -1   0 -28   0.00   0.00  12.49  12.49  -0.286800E+01   0.121100E+01    17.200   1   1   0
   0.100000E+01   0.100000E+01  0.0000  0.0000  0.0000  0.0000  0.0000  0.0000  0.0000  0.0000       1   1.00000   1.00000
    1681  -1   0 -28   0.00   0.00  12.49  12.49   0.250200E+01   0.319500E+01    17.210   1   1   0
   0.100000E+01   0.100000E+01  0.0000  0.0000  0.0000  0.0000  0.0000  0.0000  0.0000  0.0000       1   1.00000   1.00000
    1682   1   0  29   0.00   0.00  12.92  12.92  -0.246800E+00   0.813300E+00    17.220   1   1   0
   0.100000E+01   0.100000E+01  0.0000  0.0000  0.0000  0.0000  0.0000  0.0000  0.0000  0.0000       1   1.00000   1.00000
    1683  -1   0 -29   0.00   0.00  12.92  12.92  -0.439800E+00   0.115100E+01    17.230   1   1   0
   0.100000E+01   0.100000E+01  0.0000  0.0000  0.0000  0.0000  0.0000  0.0000  0.0000  0.0000       1   1.00000   1.00000
    1684  -1   0 -29   0.00   0.00  12.92  12.92   0.992900E-01   0.301100E+01    17.240   1   1   0
   0.100000E+01   0.100000E+01  0.0000  0.0000  0.0000  0.0000  0.0000  0.0000  0.0000  0.0000       1   1.00000   1.00000
    1685   1   0  30   0.00   0.00  13.35  13.35   0.121600E+00   0.868200E+00    17.250   1   1   0
   0.100000E+01   0.100000E+01  0.0000  0.0000  0.0000  0.0000  0.0000  0.0000  0.0000  0.0000       1   1.00000   1.00000
    1686  -1   0 -30   0.00   0.00  13.35  13.35  -0.186200E+01   0.133700E+01    17.260   1   1   0
   0.100000E+01   0.100000E+01  0.0000  0.0000  0.0000  0.0000  0.0000  0.0000  0.0000  0.0000       1   1.00000   1.00000
    1687  -1   0 -30   0.00   0.00  13.35  13.35  -0.169000E+01   0.327000E+01    17.270   1   1   0
   0.100000E+01   0.100000E+01  0.0000  0.0000  0.0000  0.0000  0.0000  0.0000  0.0000  0.0000       1   1.00000   1.00000
    1688  -1   0 -31   0.00   0.00  13.78  13.78   0.497400E+00   0.144900E+01    17.280   1   1   0
   0.100000E+01   0.100000E+01  0.0000  0.0000  0.0000  0.0000  0.0000  0.0000  0.0000  0.0000       1   1.00000   1.00000
    1689   1   0  32   0.00   0.00  14.21  14.21   0.664200E+00   0.106300E+01    17.290   1   1   0
   0.100000E+01   0.100000E+01  0.0000  0.0000  0.0000  0.0000  0.0000  0.0000  0.0000  0.0000       1   1.00000   1.00000
    1690  -1   0 -32   0.00   0.00  14.21  14.21  -0.194800E+01   0.474100E+01    17.300   1   1   0
   0.100000E+01   0.100000E+01  0.0000  0.0000  0.0000  0.0000  0.0000  0.0000  0.0000  0.0000       1   1.00000   1.00000
    1691   1   0  33   0.00   0.00  14.64  14.64   0.105100E+01   0.995400E+00    17.310   1   1   0
   0.100000E+01   0.100000E+01  0.0000  0.0000  0.0000  0.0000  0.0000  0.0000  0.0000  0.0000       1   1.00000   1.00000
    1692  -1   0 -33   0.00   0.00  14.64  14.64   0.639800E+00   0.170000E+01    17.320   1   1   0
   0.100000E+01   0.100000E+01  0.0000  0.0000  0.0000  0.0000  0.0000  0.0000  0.0000  0.0000       1   1.00000   1.00000
    1693  -1   0 -33   0.00   0.00  14.64  14.64   0.520900E+01   0.529200E+01    17.330   1   1   0
   0.100000E+01   0.100000E+01  0.0000  0.0000  0.0000  0.0000  0.0000  0.0000  0.0000  0.0000       1   1.00000   1.00000
    1694   1   0  34   0.00   0.00  15.07  15.07   0.155500E+00   0.994400E+00    17.340   1   1   0
   0.100000E+01   0.100000E+01  0.0000  0.0000  0.0000  0.0000  0.0000  0.0000  0.0000  0.0000       1   1.00000   1.00000
    1695  -1   0 -34   0.00   0.00  15.07  15.07   0.109600E+01   0.579700E+01    17.350   1   1   0
   0.100000E+01   0.100000E+01  0.0000  0.0000  0.0000  0.0000  0.0000  0.0000  0.0000  0.0000       1   1.00000   1.00000
    1696  -1   0 -34   0.00   0.00  15.07  15.07   0.171500E+01   0.178400E+01    17.360   1   1   0
   0.100000E+01   0.100000E+01  0.0000  0.0000  0.0000  0.0000  0.0000  0.0000  0.0000  0.0000       1   1.00000   1.00000
    1697   1   0  35   0.00   0.00  15.51  15.51   0.201800E+01   0.105100E+01    17.370   1   1   0
   0.100000E+01   0.100000E+01  0.0000  0.0000  0.0000  0.0000  0.0000  0.0000  0.0000  0.0000       1   1.00000   1.00000
    1698  -1   0 -35   0.00   0.00  15.51  15.51  -0.132200E+01   0.181000E+01    17.380   1   1   0
   0.100000E+01   0.100000E+01  0.0000  0.0000  0.0000  0.0000  0.0000  0.0000  0.0000  0.0000       1   1.00000   1.00000
    1699  -1   0 -35   0.00   0.00  15.51  15.51  -0.465600E+01   0.528700E+01    17.390   1   1   0
   0.100000E+01   0.100000E+01  0.0000  0.0000  0.0000  0.0000  0.0000  0.0000  0.0000  0.0000       1   1.00000   1.00000
    1700   1   0  36   0.00   0.00  15.94  15.94   0.231300E+00   0.972700E+00    17.400   1   1   0
   0.100000E+01   0.100000E+01  0.0000  0.0000  0.0000  0.0000  0.0000  0.0000  0.0000  0.0000       1   1.00000   1.00000
    1701  -1   0 -36   0.00   0.00  15.94  15.94  -0.371500E+01   0.493500E+01    17.410   1   1   0
   0.100000E+01   0.100000E+01  0.0000  0.0000  0.0000  0.0000  0.0000  0.0000  0.0000  0.0000       1   1.00000   1.00000
    1702   1   0  37   0.00   0.00  16.38  16.38  -0.389600E+00   0.793100E+00    17.420   1   1   0
   0.100000E+01   0.100000E+01  0.0000  0.0000  0.0000  0.0000  0.0000  0.0000  0.0000  0.0000       1   1.00000   1.00000
    1703  -1   0 -37   0.00   0.00  16.38  16.38  -0.724400E+01   0.535100E+01    17.430   1   1   0
   0.100000E+01   0.100000E+01  0.0000  0.0000  0.0000  0.0000  0.0000  0.0000  0.0000  0.0000       1   1.00000   1.00000
    1704   1   0  38   0.00   0.00  16.82  16.82  -0.384100E+00   0.818300E+00    17.440   1   1   0
   0.100000E+01   0.100000E+01  0.0000  0.0000  0.0000  0.0000  0.0000  0.0000  0.0000  0.0000       1   1.00000   1.00000
    1705  -1   0 -38   0.00   0.00  16.82  16.82  -0.874400E-01   0.544600E+01    17.450   1   1   0
   0.100000E+01   0.100000E+01  0.0000  0.0000  0.0000  0.0000  0.0000  0.0000  0.0000  0.0000       1   1.00000   1.00000
    1706   1   0  39   0.00   0.00  17.26  17.26  -0.678000E+00   0.802000E+00    17.460   1   1   0
   0.100000E+01   0.100000E+01  0.0000  0.0000  0.0000  0.0000  0.0000  0.0000  0.0000  0.0000       1   1.00000   1.00000
    1707  -1   0 -39   0.00   0.00  17.26  17.26   0.830300E+01   0.720900E+01    17.470   1   1   0
   0.100000E+01   0.100000E+01  0.0000  0.0000  0.0000  0.0000  0.0000  0.0000  0.0000  0.0000       1   1.00000   1.00000
    1708   1   0  40   0.00   0.00  17.70  17.70  -0.412800E+00   0.910900E+00    17.480   1   1   0
   0.100000E+01   0.100000E+01  0.0000  0.0000  0.0000  0.0000  0.0000  0.0000  0.0000  0.0000       1   1.00000   1.00000
    1709  -1   0 -40   0.00   0.00  17.70  17.70   0.835500E+01   0.790700E+01    17.490   1   1   0
   0.100000E+01   0.100000E+01  0.0000  0.0000  0.0000  0.0000  0.0000  0.0000  0.0000  0.0000       1   1.00000   1.00000
    1710   1   0  41   0.00   0.00  18.14  18.14  -0.489000E-02   0.912300E+00    17.500   1   1   0
   0.100000E+01   0.100000E+01  0.0000  0.0000  0.0000  0.0000  0.0000  0.0000  0.0000  0.0000       1   1.00000   1.00000
    1711  -1   0 -41   0.00   0.00  18.14  18.14  -0.102900E+02   0.709200E+01    17.510   1   1   0
   0.100000E+01   0.100000E+01  0.0000  0.0000  0.0000  0.0000  0.0000  0.0000  0.0000  0.0000       1   1.00000   1.00000
    1712   1   0  42   0.00   0.00  18.59  18.59  -0.579200E+00   0.987300E+00    17.520   1   1   0
   0.100000E+01   0.100000E+01  0.0000  0.0000  0.0000  0.0000  0.0000  0.0000  0.0000  0.0000       1   1.00000   1.00000
    1713  -1   0 -42   0.00   0.00  18.59  18.59   0.378000E+01   0.666200E+01    17.530   1   1   0
   0.100000E+01   0.100000E+01  0.0000  0.0000  0.0000  0.0000  0.0000  0.0000  0.0000  0.0000       1   1.00000   1.00000
    1714   1   0  43   0.00   0.00  19.03  19.03   0.168100E+01   0.978600E+00    17.540   1   1   0
   0.100000E+01   0.100000E+01  0.0000  0.0000  0.0000  0.0000  0.0000  0.0000  0.0000  0.0000       1   1.00000   1.00000
    1715  -1   0 -43   0.00   0.00  19.03  19.03   0.613400E+01   0.703200E+01    17.550   1   1   0
   0.100000E+01   0.100000E+01  0.0000  0.0000  0.0000  0.0000  0.0000  0.0000  0.0000  0.0000       1   1.00000   1.00000
    1716   1   0  44   0.00   0.00  19.48  19.48  -0.224900E+00   0.103000E+01    17.560   1   1   0
   0.100000E+01   0.100000E+01  0.0000  0.0000  0.0000  0.0000  0.0000  0.0000  0.0000  0.0000       1   1.00000   1.00000
    1717  -1   0 -44   0.00   0.00  19.48  19.48   0.520400E+01   0.711000E+01    17.570   1   1   0
   0.100000E+01   0.100000E+01  0.0000  0.0000  0.0000  0.0000  0.0000  0.0000  0.0000  0.0000       1   1.00000   1.00000
    1718   1   0  45   0.00   0.00  19.93  19.93  -0.106500E+01   0.938600E+00    17.580   1   1   0
   0.100000E+01   0.100000E+01  0.0000  0.0000  0.0000  0.0000  0.0000  0.0000  0.0000  0.0000       1   1.00000   1.00000
    1719  -1   0 -45   0.00   0.00  19.93  19.93  -0.172500E+01   0.545600E+01    17.590   1   1   0
   0.100000E+01   0.100000E+01  0.0000  0.0000  0.0000  0.0000  0.0000  0.0000  0.0000  0.0000       1   1.00000   1.00000
    1720   1   0  46   0.00   0.00  20.38  20.38  -0.933900E+00   0.125900E+01    17.600   1   1   0
   0.100000E+01   0.100000E+01  0.0000  0.0000  0.0000  0.0000  0.0000  0.0000  0.0000  0.0000       1   1.00000   1.00000
    1721  -1   0 -46   0.00   0.00  20.38  20.38  -0.566200E+01   0.539700E+01    17.610   1   1   0
   0.100000E+01   0.100000E+01  0.0000  0.0000  0.0000  0.0000  0.0000  0.0000  0.0000  0.0000       1   1.00000   1.00000
    1722   1   0  47   0.00   0.00  20.83  20.83  -0.149000E+01   0.107000E+01    17.620   1   1   0
   0.100000E+01   0.100000E+01  0.0000  0.0000  0.0000  0.0000  0.0000  0.0000  0.0000  0.0000       1   1.00000   1.00000
    1723  -1   0 -47   0.00   0.00  20.83  20.83  -0.170900E+01   0.608300E+01    17.630   1   1   0
   0.100000E+01   0.100000E+01  0.0000  0.0000  0.0000  0.0000  0.0000  0.0000  0.0000  0.0000       1   1.00000   1.00000
    1724   1   0  48   0.00   0.00  21.28  21.28  -0.238700E+01   0.140400E+01    17.640   1   1   0
   0.100000E+01   0.100000E+01  0.0000  0.0000  0.0000  0.0000  0.0000  0.0000  0.0000  0.0000       1   1.00000   1.00000
    1725   1   0  49   0.00   0.00  21.73  21.73   0.370600E-01   0.165300E+01    17.650   1   1   0
   0.100000E+01   0.100000E+01  0.0000  0.0000  0.0000  0.0000  0.0000  0.0000  0.0000  0.0000       1   1.00000   1.00000
    1726   1   0  50   0.00   0.00  22.19  22.19   0.269900E+00   0.159000E+01    17.660   1   1   0
   0.100000E+01   0.100000E+01  0.0000  0.0000  0.0000  0.0000  0.0000  0.0000  0.0000  0.0000       1   1.00000   1.00000
    1727   1   0  51   0.00   0.00  22.65  22.65   0.483500E+01   0.239700E+01    17.670   1   1   0
   0.100000E+01   0.100000E+01  0.0000  0.0000  0.0000  0.0000  0.0000  0.0000  0.0000  0.0000       1   1.00000   1.00000
    1728   1   0  52   0.00   0.00  23.10  23.10   0.217900E+00   0.242200E+01    17.680   1   1   0
   0.100000E+01   0.100000E+01  0.0000  0.0000  0.0000  0.0000  0.0000  0.0000  0.0000  0.0000       1   1.00000   1.00000
    1729   1  -1 -53   0.00   0.00  23.28  23.28   0.218600E+01   0.225100E+01    17.690   1   1   0
   0.100000E+01   0.100000E+01  0.0000  0.0000  0.0000  0.0000  0.0000  0.0000  0.0000  0.0000       1   1.00000   1.00000
    1730   1   1 -53   0.00   0.00  23.28  23.28   0.234600E+01   0.560100E+01    17.700   1   1   0
   0.100000E+01   0.100000E+01  0.0000  0.0000  0.0000  0.0000  0.0000  0.0000  0.0000  0.0000       1   1.00000   1.00000
    1731   1   1 -53   0.00   0.00  23.28  23.28   0.564000E+00   0.200800E+01    17.710   1   1   0
   0.100000E+01   0.100000E+01  0.0000  0.0000  0.0000  0.0000  0.0000  0.0000  0.0000  0.0000       1   1.00000   1.00000
    1732   1  -1 -52   0.00   0.00  22.82  22.82  -0.168100E+00   0.211700E+01    17.720   1   1   0
   0.100000E+01   0.100000E+01  0.0000  0.0000  0.0000  0.0000  0.0000  0.0000  0.0000  0.0000       1   1.00000   1.00000
    1733  -1  -1  52   0.00   0.00  22.82  22.82  -0.387700E-01   0.227400E+01    17.730   1   1   0
   0.100000E+01   0.100000E+01  0.0000  0.0000  0.0000  0.0000  0.0000  0.0000  0.0000  0.0000       1   1.00000   1.00000
    1734   1   1 -52   0.00   0.00  22.82  22.82  -0.398700E+01   0.492900E+01    17.740   1   1   0
   0.100000E+01   0.100000E+01  0.0000  0.0000  0.0000  0.0000  0.0000  0.0000  0.0000  0.0000       1   1.00000   1.00000
    1735   1   1 -52   0.00   0.00  22.82  22.82  -0.393200E+01   0.198000E+01    17.750   1   1   0
   0.100000E+01   0.100000E+01  0.0000  0.0000  0.0000  0.0000  0.0000  0.0000  0.0000  0.0000       1   1.00000   1.00000
    1736  -1   1  52   0.00   0.00  22.82  22.82   0.483400E+01   0.248600E+01    17.760   1   1   0
   0.100000E+01   0.100000E+01  0.0000  0.0000  0.0000  0.0000  0.0000  0.0000  0.0000  0.0000       1   1.00000   1.00000
    1737   1  -1 -51   0.00   0.00  22.37  22.37  -0.250700E+01   0.204700E+01    17.770   1   1   0
   0.100000E+01   0.100000E+01  0.0000  0.0000  0.0000  0.0000  0.0000  0.0000  0.0000  0.0000       1   1.00000   1.00000
    1738  -1  -1  51   0.00   0.00  22.37  22.37  -0.345500E+01   0.215400E+01    17.780   1   1   0
   0.100000E+01   0.100000E+01  0.0000  0.0000  0.0000  0.0000  0.0000  0.0000  0.0000  0.0000       1   1.00000   1.00000
    1739   1   1 -51   0.00   0.00  22.37  22.37  -0.252500E+01   0.191000E+01    17.790   1   1   0
   0.100000E+01   0.100000E+01  0.0000  0.0000  0.0000  0.0000  0.0000  0.0000  0.0000  0.0000       1   1.00000   1.00000
    1740   1   1 -51   0.00   0.00  22.37  22.37   0.102800E+01   0.503500E+01    17.800   1   1   0
   0.100000E+01   0.100000E+01  0.0000  0.0000  0.0000  0.0000  0.0000  0.0000  0.0000  0.0000       1   1.00000   1.00000
    1741  -1   1  51   0.00   0.00  22.37  22.37   0.122800E+01   0.193900E+01    17.810   1   1   0
   0.100000E+01   0.100000E+01  0.0000  0.0000  0.0000  0.0000  0.0000  0.0000  0.0000  0.0000       1   1.00000   1.00000
    1742   1  -1 -50   0.00   0.00  21.91  21.91  -0.130900E+00   0.212200E+01    17.820   1   1   0
   0.100000E+01   0.100000E+01  0.0000  0.0000  0.0000  0.0000  0.0000  0.0000  0.0000  0.0000       1   1.00000   1.00000
    1743  -1  -1  50   0.00   0.00  21.91  21.91   0.123900E+00   0.208100E+01    17.830   1   1   0
   0.100000E+01   0.100000E+01  0.0000  0.0000  0.0000  0.0000  0.0000  0.0000  0.0000  0.0000       1   1.00000   1.00000
    1744   1   1 -50   0.00   0.00  21.91  21.91  -0.186900E+01   0.179900E+01    17.840   1   1   0
   0.100000E+01   0.100000E+01  0.0000  0.0000  0.0000  0.0000  0.0000  0.0000  0.0000  0.0000       1   1.00000   1.00000
    1745   1   1 -50   0.00   0.00  21.91  21.91  -0.115000E+01   0.535600E+01    17.850   1   1   0
   0.100000E+01   0.100000E+01  0.0000  0.0000  0.0000  0.0000  0.0000  0.0000  0.0000  0.0000       1   1.00000   1.00000
    1746  -1   1  50   0.00   0.00  21.91  21.91  -0.258500E+01   0.189600E+01    17.860   1   1   0
   0.100000E+01   0.100000E+01  0.0000  0.0000  0.0000  0.0000  0.0000  0.0000  0.0000  0.0000       1   1.00000   1.00000
    1747   1  -1 -49   0.00   0.00  21.46  21.46   0.238900E+01   0.218100E+01    17.870   1   1   0
   0.100000E+01   0.100000E+01  0.0000  0.0000  0.0000  0.0000  0.0000  0.0000  0.0000  0.0000       1   1.00000   1.00000
    1748  -1  -1  49   0.00   0.00  21.46  21.46   0.203100E+01   0.224200E+01    17.880   1   1   0
   0.100000E+01   0.100000E+01  0.0000  0.0000  0.0000  0.0000  0.0000  0.0000  0.0000  0.0000       1   1.00000   1.00000
    1749   1   1 -49   0.00   0.00  21.46  21.46   0.896000E+00   0.193700E+01    17.890   1   1   0
   0.100000E+01   0.100000E+01  0.0000  0.0000  0.0000  0.0000  0.0000  0.0000  0.0000  0.0000       1   1.00000   1.00000
    1750   1   1 -49   0.00   0.00  21.46  21.46  -0.235000E+01   0.505900E+01    17.900   1   1   0
   0.100000E+01   0.100000E+01  0.0000  0.0000  0.0000  0.0000  0.0000  0.0000  0.0000  0.0000       1   1.00000   1.00000
    1751  -1   1  49   0.00   0.00  21.46  21.46   0.319200E+01   0.194100E+01    17.910   1   1   0
   0.100000E+01   0.100000E+01  0.0000  0.0000  0.0000  0.0000  0.0000  0.0000  0.0000  0.0000       1   1.00000   1.00000
    1752   1  -1 -48   0.00   0.00  21.01  21.01   0.215700E+01   0.226800E+01    17.920   1   1   0
   0.100000E+01   0.100000E+01  0.0000  0.0000  0.0000  0.0000  0.0000  0.0000  0.0000  0.0000       1   1.00000   1.00000
    1753  -1  -1  48   0.00   0.00  21.01  21.01   0.197700E+01   0.147900E+01    17.930   1   1   0
   0.100000E+01   0.100000E+01  0.0000  0.0000  0.0000  0.0000  0.0000  0.0000  0.0000  0.0000       1   1.00000   1.00000
    1754   1   1 -48   0.00   0.00  21.01  21.01  -0.494400E+00   0.181300E+01    17.940   1   1   0
   0.100000E+01   0.100000E+01  0.0000  0.0000  0.0000  0.0000  0.0000  0.0000  0.0000  0.0000       1   1.00000   1.00000
    1755  -1   1  48   0.00   0.00  21.01  21.01   0.110500E+01   0.164700E+01    17.950   1   1   0
   0.100000E+01   0.100000E+01  0.0000  0.0000  0.0000  0.0000  0.0000  0.0000  0.0000  0.0000       1   1.00000   1.00000
    1756   1  -1 -47   0.00   0.00  20.57  20.57   0.334100E+01   0.236200E+01    17.960   1   1   0
   0.100000E+01   0.100000E+01  0.0000  0.0000  0.0000  0.0000  0.0000  0.0000  0.0000  0.0000       1   1.00000   1.00000
    1757  -1  -1  47   0.00   0.00  20.57  20.57   0.352400E+01   0.156800E+01    17.970   1   1   0
   0.100000E+01   0.100000E+01  0.0000  0.0000  0.0000  0.0000  0.0000  0.0000  0.0000  0.0000       1   1.00000   1.00000
    1758   1   1 -47   0.00   0.00  20.57  20.57  -0.839500E+00   0.184000E+01    17.980   1   1   0
   0.100000E+01   0.100000E+01  0.0000  0.0000  0.0000  0.0000  0.0000  0.0000  0.0000  0.0000       1   1.00000   1.00000
    1759  -1   1  47   0.00   0.00  20.57  20.57   0.187500E+01   0.158100E+01    17.990   1   1   0
   0.100000E+01   0.100000E+01  0.0000  0.0000  0.0000  0.0000  0.0000  0.0000  0.0000  0.0000       1   1.00000   1.00000
    1760   1  -1 -46   0.00   0.00  20.12  20.12  -0.698100E+00   0.198700E+01    18.000   1   1   0
   0.100000E+01   0.100000E+01  0.0000  0.0000  0.0000  0.0000  0.0000  0.0000  0.0000  0.0000       1   1.00000   1.00000
    1761  -1  -1  46   0.00   0.00  20.12  20.12   0.762400E+00   0.119100E+01    18.010   1   1   0
   0.100000E+01   0.100000E+01  0.0000  0.0000  0.0000  0.0000  0.0000  0.0000  0.0000  0.0000       1   1.00000   1.00000
    1762   1   1 -46   0.00   0.00  20.12  20.12   0.212200E+00   0.189700E+01    18.020   1   1   0
   0.100000E+01   0.100000E+01  0.0000  0.0000  0.0000  0.0000  0.0000  0.0000  0.0000  0.0000       1   1.00000   1.00000
    1763  -1   1  46   0.00   0.00  20.12  20.12   0.909700E+00   0.132200E+01    18.030   1   1   0
   0.100000E+01   0.100000E+01  0.0000  0.0000  0.0000  0.0000  0.0000  0.0000  0.0000  0.0000       1   1.00000   1.00000
    1764   1  -1 -45   0.00   0.00  19.68  19.68   0.246100E+01   0.194600E+01    18.040   1   1   0
   0.100000E+01   0.100000E+01  0.0000  0.0000  0.0000  0.0000  0.0000  0.0000  0.0000  0.0000       1   1.00000   1.00000
    1765  -1  -1  45   0.00   0.00  19.68  19.68   0.311400E+01   0.148500E+01    18.050   1   1   0
   0.100000E+01   0.100000E+01  0.0000  0.0000  0.0000  0.0000  0.0000  0.0000  0.0000  0.0000       1   1.00000   1.00000
    1766   1   1 -45   0.00   0.00  19.68  19.68   0.506700E+01   0.227600E+01    18.060   1   1   0
   0.100000E+01   0.100000E+01  0.0000  0.0000  0.0000  0.0000  0.0000  0.0000  0.0000  0.0000       1   1.00000   1.00000
    1767  -1   1  45   0.00   0.00  19.68  19.68   0.249000E+01   0.161300E+01    18.070   1   1   0
   0.100000E+01   0.100000E+01  0.0000  0.0000  0.0000  0.0000  0.0000  0.0000  0.0000  0.0000       1   1.00000   1.00000
    1768   1  -1 -44   0.00   0.00  19.23  19.23  -0.121200E+00   0.164800E+01    18.080   1   1   0
   0.100000E+01   0.100000E+01  0.0000  0.0000  0.0000  0.0000  0.0000  0.0000  0.0000  0.0000       1   1.00000   1.00000
    1769  -1  -1  44   0.00   0.00  19.23  19.23  -0.177700E+01   0.115900E+01    18.090   1   1   0
   0.100000E+01   0.100000E+01  0.0000  0.0000  0.0000  0.0000  0.0000  0.0000  0.0000  0.0000       1   1.00000   1.00000
    1770   1   1 -44   0.00   0.00  19.23  19.23  -0.426100E+00   0.169500E+01    18.100   1   1   0
   0.100000E+01   0.100000E+01  0.0000  0.0000  0.0000  0.0000  0.0000  0.0000  0.0000  0.0000       1   1.00000   1.00000
    1771  -1   1  44   0.00   0.00  19.23  19.23   0.171200E+00   0.149800E+01    18.110   1   1   0
   0.100000E+01   0.100000E+01  0.0000  0.0000  0.0000  0.0000  0.0000  0.0000  0.0000  0.0000       1   1.00000   1.00000
    1772   1  -1 -43   0.00   0.00  18.79  18.79   0.461100E+01   0.206900E+01    18.120   1   1   0
   0.100000E+01   0.100000E+01  0.0000  0.0000  0.0000  0.0000  0.0000  0.0000  0.0000  0.0000       1   1.00000   1.00000
    1773  -1  -1  43   0.00   0.00  18.79  18.79   0.591700E+01   0.167400E+01    18.130   1   1   0
   0.100000E+01   0.100000E+01  0.0000  0.0000  0.0000  0.0000  0.0000  0.0000  0.0000  0.0000       1   1.00000   1.00000
    1774   1   1 -43   0.00   0.00  18.79  18.79   0.362400E+01   0.221300E+01    18.140   1   1   0
   0.100000E+01   0.100000E+01  0.0000  0.0000  0.0000  0.0000  0.0000  0.0000  0.0000  0.0000       1   1.00000   1.00000
    1775  -1   1  43   0.00   0.00  18.79  18.79   0.678400E+01   0.217300E+01    18.150   1   1   0
   0.100000E+01   0.100000E+01  0.0000  0.0000  0.0000  0.0000  0.0000  0.0000  0.0000  0.0000       1   1.00000   1.00000
    1776   1  -1 -42   0.00   0.00  18.35  18.35   0.234400E+02   0.418200E+01    18.160   1   1   0
   0.100000E+01   0.100000E+01  0.0000  0.0000  0.0000  0.0000  0.0000  0.0000  0.0000  0.0000       1   1.00000   1.00000
    1777  -1  -1  42   0.00   0.00  18.35  18.35   0.241200E+02   0.326900E+01    18.170   1   1   0
   0.100000E+01   0.100000E+01  0.0000  0.0000  0.0000  0.0000  0.0000  0.0000  0.0000  0.0000       1   1.00000   1.00000
    1778   1  -1 -41   0.00   0.00  17.92  17.92   0.115800E+02   0.293700E+01    18.200   1   1   0
   0.100000E+01   0.100000E+01  0.0000  0.0000  0.0000  0.0000  0.0000  0.0000  0.0000  0.0000       1   1.00000   1.00000
    1779  -1  -1  41   0.00   0.00  17.92  17.92   0.887900E+01   0.188100E+01    18.210   1   1   0
   0.100000E+01   0.100000E+01  0.0000  0.0000  0.0000  0.0000  0.0000  0.0000  0.0000  0.0000       1   1.00000   1.00000
    1780   1   1 -41   0.00   0.00  17.92  17.92   0.136800E+02   0.320800E+01    18.220   1   1   0
   0.100000E+01   0.100000E+01  0.0000  0.0000  0.0000  0.0000  0.0000  0.0000  0.0000  0.0000       1   1.00000   1.00000
    1781  -1   1  41   0.00   0.00  17.92  17.92   0.951600E+01   0.244800E+01    18.230   1   1   0
   0.100000E+01   0.100000E+01  0.0000  0.0000  0.0000  0.0000  0.0000  0.0000  0.0000  0.0000       1   1.00000   1.00000
    1782   1  -1 -40   0.00   0.00  17.48  17.48   0.130600E+02   0.304500E+01    18.240   1   1   0
   0.100000E+01   0.100000E+01  0.0000  0.0000  0.0000  0.0000  0.0000  0.0000  0.0000  0.0000       1   1.00000   1.00000
    1783  -1  -1  40   0.00   0.00  17.48  17.48   0.939800E+01   0.182500E+01    18.250   1   1   0
   0.100000E+01   0.100000E+01  0.0000  0.0000  0.0000  0.0000  0.0000  0.0000  0.0000  0.0000       1   1.00000   1.00000
    1784   1   1 -40   0.00   0.00  17.48  17.48   0.136500E+02   0.325700E+01    18.260   1   1   0
[truncated: 3,740,252 more chars]
