# Supplementary material for: The structure of magnesium stearate trihydrate determined from a micrometre-sized single crystal using a microfocused synchrotron X-ray beam
Source: Acta Crystallogr B Struct Sci Cryst Eng Mater. 2023 Jul 8;79(Pt 4):330–5. doi: 10.1107/S2052520623005607 (PMC10410307; doi:10.1107/S2052520623005607)
Supplement: Supplementary file 5 [file b-79-00330-sup5.zip › option1/run30_full_H_opt1.ref]

Refinement program                                                                                                  page=  1
structure :                                                                                                18:33:30 01-12-22 

The following lines were read as a control data : 
=>cycles 1000 autkeys 0 convchck 0 keydynam 0 damp 0.1 corr 0.6 siglevel 2<=         
=>uisolim 0<=                                                                        
=>distfix = 0.005 Ow H1w; Ow H2w;<=                                                  
=>anglefix 104.4 0.005 H1w Ow H2w;<=                                                 
=>keep hydro tetrahed C3 2 2 C1 C10 0.96 H1c3 H2c3<=                                 
=>keep ADP riding C3 1.2 H1c3 H2c3<=                                                 
=>keep hydro tetrahed C4 2 2 C10 C33 0.96 H1c4 H2c4<=                                
=>keep ADP riding C4 1.2 H1c4 H2c4<=                                                 
=>keep hydro tetrahed C5 2 2 C18 C11 0.96 H1c5 H2c5<=                                
=>keep ADP riding C5 1.2 H1c5 H2c5<=                                                 
=>keep hydro tetrahed C6 1 3 C11 0.96 H1c6 H2c6 H3c6<=                               
=>keep ADP riding C6 1.2 H1c6 H2c6 H3c6<=                                            
=>keep hydro tetrahed C7 2 2 C28 C36 0.96 H1c7 H2c7<=                                
=>keep ADP riding C7 1.2 H1c7 H2c7<=                                                 
=>keep hydro tetrahed C8 2 2 C21 C18 0.96 H1c8 H2c8<=                                
=>keep ADP riding C8 1.2 H1c8 H2c8<=                                                 
=>keep hydro tetrahed C9 2 2 C16 C12 0.96 H1c9 H2c9<=                                
=>keep ADP riding C9 1.2 H1c9 H2c9<=                                                 
=>keep hydro tetrahed C10 2 2 C3 C4 0.96 H1c10 H2c10<=                               
=>keep ADP riding C10 1.2 H1c10 H2c10<=                                              
=>keep hydro tetrahed C11 2 2 C5 C6 0.96 H1c11 H2c11<=                               
=>keep ADP riding C11 1.2 H1c11 H2c11<=                                              
=>keep hydro tetrahed C12 2 2 C9 C30 0.96 H1c12 H2c12<=                              
=>keep ADP riding C12 1.2 H1c12 H2c12<=                                              
=>keep hydro tetrahed C13 2 2 C25 C29 0.96 H1c13 H2c13<=                             
=>keep ADP riding C13 1.2 H1c13 H2c13<=                                              
=>keep hydro tetrahed C14 2 2 C16 C26 0.96 H1c14 H2c14<=                             
=>keep ADP riding C14 1.2 H1c14 H2c14<=                                              
=>keep hydro tetrahed C15 2 2 C35 C36 0.96 H1c15 H2c15<=                             
=>keep ADP riding C15 1.2 H1c15 H2c15<=                                              
=>keep hydro tetrahed C16 2 2 C14 C9 0.96 H1c16 H2c16<=                              
=>keep ADP riding C16 1.2 H1c16 H2c16<=                                              
=>keep hydro tetrahed C17 2 2 C21 C25 0.96 H1c17 H2c17<=                             
=>keep ADP riding C17 1.2 H1c17 H2c17<=                                              
=>keep hydro tetrahed C18 2 2 C5 C8 0.96 H1c18 H2c18<=                               
=>keep ADP riding C18 1.2 H1c18 H2c18<=                                              
=>keep hydro tetrahed C19 2 2 C32 C29 0.96 H1c19 H2c19<=                             
=>keep ADP riding C19 1.2 H1c19 H2c19<=                                              
=>keep hydro tetrahed C20 2 2 C34 C35 0.96 H1c20 H2c20<=                             
=>keep ADP riding C20 1.2 H1c20 H2c20<=                                              
=>keep hydro tetrahed C21 2 2 C17 C8 0.96 H1c21 H2c21<=                              
=>keep ADP riding C21 1.2 H1c21 H2c21<=                                              
=>keep hydro tetrahed C22 2 2 C33 C32 0.96 H1c22 H2c22<=                             
=>keep ADP riding C22 1.2 H1c22 H2c22<=                                              
=>keep hydro tetrahed C23 2 2 C26 C24 0.96 H1c23 H2c23<=                             
=>keep ADP riding C23 1.2 H1c23 H2c23<=                                              
=>keep hydro tetrahed C24 2 2 C31#s3t1,1,1 C23 0.96 H1c24 H2c24<=                    
=>keep ADP riding C24 1.2 H1c24 H2c24<=                                              
=>keep hydro tetrahed C25 2 2 C13 C17 0.96 H1c25 H2c25<=                             
=>keep ADP riding C25 1.2 H1c25 H2c25<=                                              
=>keep hydro tetrahed C26 2 2 C23 C14 0.96 H1c26 H2c26<=                             
Refinement program                                                                                                  page=  2
structure :                                                                                                18:33:30 01-12-22 

=>keep ADP riding C26 1.2 H1c26 H2c26<=                                              
=>keep hydro tetrahed C27 2 2 C34 C31 0.96 H1c27 H2c27<=                             
=>keep ADP riding C27 1.2 H1c27 H2c27<=                                              
=>keep hydro tetrahed C28 2 2 C2 C7 0.96 H1c28 H2c28<=                               
=>keep ADP riding C28 1.2 H1c28 H2c28<=                                              
=>keep hydro tetrahed C29 2 2 C19 C13 0.96 H1c29 H2c29<=                             
=>keep ADP riding C29 1.2 H1c29 H2c29<=                                              
=>keep hydro tetrahed C30 1 3 C12 0.96 H1c30 H2c30 H3c30<=                           
=>keep ADP riding C30 1.2 H1c30 H2c30 H3c30<=                                        
=>keep hydro tetrahed C31 2 2 C24#s3t1,1,1 C27 0.96 H1c31 H2c31<=                    
=>keep ADP riding C31 1.2 H1c31 H2c31<=                                              
=>keep hydro tetrahed C32 2 2 C22 C19 0.96 H1c32 H2c32<=                             
=>keep ADP riding C32 1.2 H1c32 H2c32<=                                              
=>keep hydro tetrahed C33 2 2 C22 C4 0.96 H1c33 H2c33<=                              
=>keep ADP riding C33 1.2 H1c33 H2c33<=                                              
=>keep hydro tetrahed C34 2 2 C27 C20 0.96 H1c34 H2c34<=                             
=>keep ADP riding C34 1.2 H1c34 H2c34<=                                              
=>keep hydro tetrahed C35 2 2 C15 C20 0.96 H1c35 H2c35<=                             
=>keep ADP riding C35 1.2 H1c35 H2c35<=                                              
=>keep hydro tetrahed C36 2 2 C15 C7 0.96 H1c36 H2c36<=                              
=>keep ADP riding C36 1.2 H1c36 H2c36<=                                              
=>keep ADP riding Ow 1.2 H1w H2w<=                                                   

******************
* Run parameters *
******************

Structure refinement in 1000 cycles with damping 0.1 will be performed
Refinement based on F
Weight 1/sig(Fo)**2 coefficient of unstability : 0.01
Only not-matching reflections flagged by # (see below) will be printed
Print of reflections after last cycle of refinement
Reflections with I<2sig(I) will be classified as unobserved - flag *
Reflections with |Fo-Fc|>3sig(I) will be flagged by #
Correlations larger than 0.6 will be printed

Extinction correction:
----------------------
will not be applied

Automatic procedure for setting of refinement keys will be applied

*************
* Radiation *
*************

Radiation type: X-rays synchrotron
Wave length:   0.78720


Refinement program                                                                                                  page=  3
structure :                                                                                                18:33:30 01-12-22 


******************
* Structure data *
******************

Cell parameters       :    53.1859    8.2190    8.8910    90.000    94.691    90.000    Volume :     3873.5
Reciprocal parameters :   0.018865  0.121669  0.112851    90.000    85.309    90.000    Volume :   0.000258

Centrosymmetric space group: P21/c  Number : 14

List of centring vectors:

  0.000000  0.000000  0.000000

Symmetry operators:

     x      y      z
    -x      y+1/2 -z+1/2
    -x     -y     -z
     x     -y+1/2  z+1/2

                           Source and type of used form-factors

C         0.004   0.002          Atomic scattering tables - in steps as in IT, vol.C
                                    6.0000   5.9900   5.9580   5.9070   5.8370   5.7490   5.6450   5.5260
                                    5.3960   5.2550   5.1070   4.9520   4.7940   4.6330   4.4720   4.3110
                                    4.1530   3.9980   3.8470   3.7010   3.5600   3.2970   3.0580   2.9490
                                    2.8460   2.6580   2.4940   2.3510   2.2270   2.1710   2.1200   2.0280
                                    1.9480   1.8800   1.8210   1.7940   1.7700   1.7250   1.6850   1.6030
                                    1.5370   1.4790   1.4260   1.3220   1.2190   1.1140   1.0120   0.9140
                                    0.8220   0.7360   0.6590   0.5880   0.5250   0.4680   0.4180   0.3730
                                    0.2160   0.1300   0.0810   0.0530   0.0250   0.0130

O         0.014   0.008          Atomic scattering tables - in steps as in IT, vol.C
                                    8.0000   7.9920   7.9670   7.9260   7.8690   7.7980   7.7120   7.6120
                                    7.5010   7.3780   7.2450   7.1030   6.9540   6.7980   6.6370   6.4720
                                    6.3040   6.1340   5.9640   5.7930   5.6230   5.2890   4.9650   4.8080
                                    4.6550   4.3630   4.0890   3.8340   3.5990   3.4890   3.3830   3.1860
                                    3.0060   2.8440   2.6970   2.6290   2.5640   2.4450   2.3380   2.1150
                                    1.9460   1.8160   1.7140   1.5680   1.4630   1.3770   1.2980   1.2210
                                    1.1450   1.0700   0.9970   0.9260   0.8570   0.7920   0.7310   0.6740
                                    0.4430   0.2920   0.1960   0.1340   0.0670   0.0370

H         0.000   0.000          Atomic scattering tables - in steps as in IT, vol.C
                                    1.0000   0.9924   0.9704   0.9352   0.8892   0.8350   0.7752   0.7125
                                    0.6492   0.5871   0.5277   0.4201   0.3301   0.2573   0.1998   0.1552
                                    0.1208   0.0945   0.0744   0.0592   0.0474   0.0383   0.0311   0.0254
                                    0.0208   0.0171   0.0140   0.0116   0.0096   0.0080   0.0066   0.0056
                                    0.0047   0.0040   0.0035   0.0031   0.0027   0.0025   0.0022   0.0020
                                    0.0018   0.0016   0.0015   0.0013   0.0011   0.0010   0.0000   0.0000
                                    0.0000   0.0000   0.0000   0.0000   0.0000   0.0000   0.0000   0.0000
                                    0.0000   0.0000   0.0000   0.0000   0.0000   0.0000
Refinement program                                                                                                  page=  4
structure :                                                                                                18:33:30 01-12-22 


Mg        0.061   0.046          Atomic scattering tables - in steps as in IT, vol.C
                                   12.0000  11.9780  11.9140  11.8110  11.6740  11.5070  11.3190  11.1160
                                   10.9030  10.6870  10.4720  10.2620  10.0590   9.8640   9.6780   9.5020
                                    9.3340   9.1750   9.0230   8.8760   8.7350   8.4650   8.2050   8.0780
                                    7.9510   7.6980   7.4460   7.1940   6.9430   6.8170   6.6910   6.4420
                                    6.1940   5.9510   5.7120   5.5950   5.4800   5.2530   5.0340   4.5200
                                    4.0590   3.6520   3.2970   2.7290   2.3170   2.0220   1.8120   1.6600
                                    1.5460   1.4590   1.3870   1.3260   1.2700   1.2190   1.1690   1.1200
                                    0.8920   0.6910   0.5270   0.4010   0.2340   0.1410


F(000)  for X-rays    :     1440.000    1441.295       0.706
F(000)  for neutrons  :        4.352


*************************************
* User defined constrains/restrains *
*************************************


The following restrains will be used :

Angle H1w-Ow-H2w restrained to  104.400 with s.u. 0.005

******************************
* User defined keep commands *
******************************

The following hydrogens will be kept to make a regular tetrahedron with the central and neighbor atoms
======================================================================================================
The central atom C3,neighbor atoms C1 C10 and hydrogens H1c3 H2c3
Distance to central atom set to 0.96 Angstroems
The central atom C4,neighbor atoms C10 C33 and hydrogens H1c4 H2c4
Distance to central atom set to 0.96 Angstroems
The central atom C5,neighbor atoms C18 C11 and hydrogens H1c5 H2c5
Distance to central atom set to 0.96 Angstroems
The central atom C6,neighbor atom C11 and hydrogens H1c6 H2c6 H3c6
Distance to central atom set to 0.96 Angstroems
The central atom C7,neighbor atoms C28 C36 and hydrogens H1c7 H2c7
Distance to central atom set to 0.96 Angstroems
The central atom C8,neighbor atoms C21 C18 and hydrogens H1c8 H2c8
Distance to central atom set to 0.96 Angstroems
The central atom C9,neighbor atoms C16 C12 and hydrogens H1c9 H2c9
Distance to central atom set to 0.96 Angstroems
The central atom C10,neighbor atoms C3 C4 and hydrogens H1c10 H2c10
Distance to central atom set to 0.96 Angstroems
The central atom C11,neighbor atoms C5 C6 and hydrogens H1c11 H2c11
Distance to central atom set to 0.96 Angstroems
The central atom C12,neighbor atoms C9 C30 and hydrogens H1c12 H2c12
Distance to central atom set to 0.96 Angstroems

Refinement program                                                                                                  page=  5
structure :                                                                                                18:33:30 01-12-22 

The central atom C13,neighbor atoms C25 C29 and hydrogens H1c13 H2c13
Distance to central atom set to 0.96 Angstroems
The central atom C14,neighbor atoms C16 C26 and hydrogens H1c14 H2c14
Distance to central atom set to 0.96 Angstroems
The central atom C15,neighbor atoms C35 C36 and hydrogens H1c15 H2c15
Distance to central atom set to 0.96 Angstroems
The central atom C16,neighbor atoms C14 C9 and hydrogens H1c16 H2c16
Distance to central atom set to 0.96 Angstroems
The central atom C17,neighbor atoms C21 C25 and hydrogens H1c17 H2c17
Distance to central atom set to 0.96 Angstroems
The central atom C18,neighbor atoms C5 C8 and hydrogens H1c18 H2c18
Distance to central atom set to 0.96 Angstroems
The central atom C19,neighbor atoms C32 C29 and hydrogens H1c19 H2c19
Distance to central atom set to 0.96 Angstroems
The central atom C20,neighbor atoms C34 C35 and hydrogens H1c20 H2c20
Distance to central atom set to 0.96 Angstroems
The central atom C21,neighbor atoms C17 C8 and hydrogens H1c21 H2c21
Distance to central atom set to 0.96 Angstroems
The central atom C22,neighbor atoms C33 C32 and hydrogens H1c22 H2c22
Distance to central atom set to 0.96 Angstroems
The central atom C23,neighbor atoms C26 C24 and hydrogens H1c23 H2c23
Distance to central atom set to 0.96 Angstroems
The central atom C24,neighbor atoms C31#s3t1,1,1 C23 and hydrogens H1c24 H2c24
Distance to central atom set to 0.96 Angstroems
The central atom C25,neighbor atoms C13 C17 and hydrogens H1c25 H2c25
Distance to central atom set to 0.96 Angstroems
The central atom C26,neighbor atoms C23 C14 and hydrogens H1c26 H2c26
Distance to central atom set to 0.96 Angstroems
The central atom C27,neighbor atoms C34 C31 and hydrogens H1c27 H2c27
Distance to central atom set to 0.96 Angstroems
The central atom C28,neighbor atoms C2 C7 and hydrogens H1c28 H2c28
Distance to central atom set to 0.96 Angstroems
The central atom C29,neighbor atoms C19 C13 and hydrogens H1c29 H2c29
Distance to central atom set to 0.96 Angstroems
The central atom C30,neighbor atom C12 and hydrogens H1c30 H2c30 H3c30
Distance to central atom set to 0.96 Angstroems
The central atom C31,neighbor atoms C24#s3t1,1,1 C27 and hydrogens H1c31 H2c31
Distance to central atom set to 0.96 Angstroems
The central atom C32,neighbor atoms C22 C19 and hydrogens H1c32 H2c32
Distance to central atom set to 0.96 Angstroems
The central atom C33,neighbor atoms C22 C4 and hydrogens H1c33 H2c33
Distance to central atom set to 0.96 Angstroems
The central atom C34,neighbor atoms C27 C20 and hydrogens H1c34 H2c34
Distance to central atom set to 0.96 Angstroems
The central atom C35,neighbor atoms C15 C20 and hydrogens H1c35 H2c35
Distance to central atom set to 0.96 Angstroems
The central atom C36,neighbor atoms C15 C7 and hydrogens H1c36 H2c36
Distance to central atom set to 0.96 Angstroems

ADP parameter of hydrogen atoms
===============================
ADP parameter of hydrogens H1c3 H2c3 derived from that of the central atom C3 by applying of riding factor 1.2
Refinement program                                                                                                  page=  6
structure :                                                                                                18:33:30 01-12-22 

ADP parameter of hydrogens H1c4 H2c4 derived from that of the central atom C4 by applying of riding factor 1.2
ADP parameter of hydrogens H1c5 H2c5 derived from that of the central atom C5 by applying of riding factor 1.2
ADP parameter of hydrogens H1c6 H2c6 H3c6 derived from that of the central atom C6 by applying of riding factor 1.2
ADP parameter of hydrogens H1c7 H2c7 derived from that of the central atom C7 by applying of riding factor 1.2
ADP parameter of hydrogens H1c8 H2c8 derived from that of the central atom C8 by applying of riding factor 1.2
ADP parameter of hydrogens H1c9 H2c9 derived from that of the central atom C9 by applying of riding factor 1.2
ADP parameter of hydrogens H1c10 H2c10 derived from that of the central atom C10 by applying of riding factor 1.2
ADP parameter of hydrogens H1c11 H2c11 derived from that of the central atom C11 by applying of riding factor 1.2
ADP parameter of hydrogens H1c12 H2c12 derived from that of the central atom C12 by applying of riding factor 1.2
ADP parameter of hydrogens H1c13 H2c13 derived from that of the central atom C13 by applying of riding factor 1.2
ADP parameter of hydrogens H1c14 H2c14 derived from that of the central atom C14 by applying of riding factor 1.2
ADP parameter of hydrogens H1c15 H2c15 derived from that of the central atom C15 by applying of riding factor 1.2
ADP parameter of hydrogens H1c16 H2c16 derived from that of the central atom C16 by applying of riding factor 1.2
ADP parameter of hydrogens H1c17 H2c17 derived from that of the central atom C17 by applying of riding factor 1.2
ADP parameter of hydrogens H1c18 H2c18 derived from that of the central atom C18 by applying of riding factor 1.2
ADP parameter of hydrogens H1c19 H2c19 derived from that of the central atom C19 by applying of riding factor 1.2
ADP parameter of hydrogens H1c20 H2c20 derived from that of the central atom C20 by applying of riding factor 1.2
ADP parameter of hydrogens H1c21 H2c21 derived from that of the central atom C21 by applying of riding factor 1.2
ADP parameter of hydrogens H1c22 H2c22 derived from that of the central atom C22 by applying of riding factor 1.2
ADP parameter of hydrogens H1c23 H2c23 derived from that of the central atom C23 by applying of riding factor 1.2
ADP parameter of hydrogens H1c24 H2c24 derived from that of the central atom C24 by applying of riding factor 1.2
ADP parameter of hydrogens H1c25 H2c25 derived from that of the central atom C25 by applying of riding factor 1.2
ADP parameter of hydrogens H1c26 H2c26 derived from that of the central atom C26 by applying of riding factor 1.2
ADP parameter of hydrogens H1c27 H2c27 derived from that of the central atom C27 by applying of riding factor 1.2
ADP parameter of hydrogens H1c28 H2c28 derived from that of the central atom C28 by applying of riding factor 1.2
ADP parameter of hydrogens H1c29 H2c29 derived from that of the central atom C29 by applying of riding factor 1.2
ADP parameter of hydrogens H1c30 H2c30 H3c30 derived from that of the central atom C30 by applying of riding factor 1.2
ADP parameter of hydrogens H1c31 H2c31 derived from that of the central atom C31 by applying of riding factor 1.2
ADP parameter of hydrogens H1c32 H2c32 derived from that of the central atom C32 by applying of riding factor 1.2
ADP parameter of hydrogens H1c33 H2c33 derived from that of the central atom C33 by applying of riding factor 1.2
ADP parameter of hydrogens H1c34 H2c34 derived from that of the central atom C34 by applying of riding factor 1.2
ADP parameter of hydrogens H1c35 H2c35 derived from that of the central atom C35 by applying of riding factor 1.2
ADP parameter of hydrogens H1c36 H2c36 derived from that of the central atom C36 by applying of riding factor 1.2
ADP parameter of hydrogens H1w H2w derived from that of the central atom Ow by applying of riding factor 1.2


Refinement program                                                                                                  page=  7
structure :                                                                                                18:33:30 01-12-22 


*******************************
* Fo/Fc list after last cycle *
*******************************

   h   k   l     Fo        Fc        A         B        Fo-Fc    sig(Fo) sqr(1/wt) sqr(wdFq)   nref    sinthl   ext  sc
   2   0   0   12.1244   13.5488   84.1077    0.3018   -1.4244    0.3670    0.3865   -3.6851      1 # 0.018865 1.000  1
   3   0   0   18.2346   20.3079 -126.0670   -0.2617   -2.0733    0.5566    0.5857   -3.5396      2 # 0.028298 1.000  1
   6   0   0    6.8411    7.7191  -47.9186   -0.0081   -0.8780    0.2193    0.2297   -3.8227      5 # 0.056595 1.000  1
   8   0   0   12.6925   14.0560  -87.2566   -0.1430   -1.3634    0.3900    0.4101   -3.3244      7 # 0.075461 1.000  1
  10   0   0   13.3529   14.7053  -91.2874   -0.2098   -1.3524    0.4156    0.4366   -3.0978      9 # 0.094326 1.000  1
  34   0   0    6.2450    5.3834  -33.4188   -0.1165    0.8616    0.2562    0.2637    3.2673     32 # 0.320708 1.000  1
  35   0   0    6.0000    5.0969   31.6405    0.1241    0.9031    0.2583    0.2652    3.4051     33 # 0.330140 1.000  1
  36   0   0    8.4143    7.3422  -45.5790   -0.1396    1.0720    0.3090    0.3203    3.3475     34 # 0.339573 1.000  1
  41   0   0   20.5815   17.0218 -105.6680   -0.0642    3.5597    0.6511    0.6828    5.2132     39 # 0.386736 1.000  1
   1   1   0    3.3764    3.0089   18.6789    0.0535    0.3674    0.0740    0.0814    4.5152     52 # 0.061562 1.000  1
   2   1   0    4.5166    4.1173  -25.5591   -0.0980    0.3994    0.0886    0.0994    4.0171     53 # 0.063693 1.000  1
   1   2   0   14.4222   13.1941   81.9064    0.0904    1.2281    0.3120    0.3437    3.5728    106 # 0.122034 1.000  1
   5   2   0    7.3485    8.0933  -50.2414   -0.0088   -0.7448    0.1633    0.1791   -4.1592    110 # 0.130490 1.000  1
  19   2   0    8.5264    9.1860   57.0252    0.0513   -0.6596    0.1877    0.2061   -3.2002    124 # 0.216617 1.000  1
  22   3   0    2.5884    3.3849   21.0128    0.0461   -0.7965    0.2125    0.2141   -3.7209    180 # 0.276353 1.000  1
   2   4   0    4.3243    2.9064   18.0421   -0.0979    1.4180    0.1850    0.1900    7.4635    211 # 0.244069 1.000  1
  40   4   0    6.0745    5.4231   33.6655    0.0596    0.6514    0.1975    0.2067    3.1521    249 # 0.448967 1.000  1
  42   4   0    2.3664    3.4083  -21.1583   -0.0305   -1.0419    0.3169    0.3178   -3.2783    250 # 0.464933 1.000  1
  20   5   0    2.2361    2.7150  -16.8540   -0.0914   -0.4789    0.1565    0.1581   -3.0290    272 # 0.357926 1.000  1
  37   7   0    1.1402    0.0554   -0.3439    0.0052    1.0848    0.3070    0.3072    3.5313    361*# 0.550588 1.000  1
 -47   1   1    2.3022    1.0723    6.6563    0.0385    1.2299    0.3041    0.3049    4.0334    371 # 0.446471 1.000  1
 -15   1   1    4.2308    4.6740  -29.0154   -0.0659   -0.4432    0.1064    0.1145   -3.8718    403 # 0.159994 1.000  1
 -13   1   1    4.4609    4.8331  -30.0029   -0.0892   -0.3722    0.1121    0.1206   -3.0851    405 # 0.144186 1.000  1
 -11   1   1    4.8477    5.4366  -33.7495   -0.0991   -0.5890    0.1341    0.1426   -4.1308    407 # 0.129201 1.000  1
 -41   2   1   11.7047    9.7640   60.6129    0.0316    1.9407    0.2819    0.3053    6.3574    481 # 0.404948 1.000  1
 -38   2   1    2.4900    3.6312   22.5416    0.0572   -1.1412    0.3614    0.3623   -3.1498    484 # 0.378361 1.000  1
  -5   2   1    7.3075    6.5970   40.9524    0.1563    0.7106    0.1505    0.1673    4.2465    517 # 0.140628 1.000  1
  -2   2   1   44.2041   40.4798  251.2910    0.0084    3.7243    0.9524    1.0500    3.5470    520 # 0.134793 1.000  1
  -1   2   1    9.0829    8.0749   50.1273    0.0872    1.0081    0.2037    0.2230    4.5202    521 # 0.134124 1.000  1
  18   3   1    1.6432    1.0800    6.7046   -0.0048    0.5631    0.1826    0.1833    3.0720    643 # 0.258623 1.000  1
 -21   5   1    3.2711    4.0653   25.2366    0.0398   -0.7942    0.1987    0.2014   -3.9438    810 # 0.364849 1.000  1
 -43   6   1    1.6432    4.1639   25.8488    0.0487   -2.5208    0.5782    0.5784   -4.3583    882*# 0.545145 1.000  1
  -2   6   1   11.0136    7.8152  -48.5154   -0.0159    3.1984    0.4903    0.5025    6.3647    923 # 0.369590 1.000  1
   1   6   1    9.6021    5.8504   36.3179    0.0386    3.7517    0.3228    0.3368   11.1386    925 # 0.369582 1.000  1
  13   6   1    1.5166    2.3002  -14.2793   -0.0480   -0.7836    0.1648    0.1655   -4.7339    937 # 0.390619 1.000  1
  17   6   1    0.9487    1.6217  -10.0672   -0.0645   -0.6731    0.2108    0.2110   -3.1894    941 # 0.404485 1.000  1
  22   8   1    0.7746    3.4283  -21.2819   -0.0595   -2.6537    0.5809    0.5810   -4.5674   1039*# 0.533870 1.000  1
 -21   0   2   13.7295   16.3926 -101.7620   -0.2074   -2.6630    0.6337    0.6484   -4.1073   1062 # 0.219810 1.000  1
 -19   0   2    3.7947    4.9987  -31.0308   -0.0944   -1.2040    0.3953    0.3971   -3.0319   1064 # 0.203831 1.000  1
 -12   0   2   10.3102   12.3354  -76.5759   -0.1969   -2.0253    0.4801    0.4911   -4.1243   1071 # 0.153161 1.000  1
 -10   0   2    6.4962    7.7334  -48.0069   -0.1637   -1.2372    0.3464    0.3524   -3.5108   1073 # 0.141038 1.000  1
  -3   0   2    9.4868    8.1243  -50.4341   -0.1116    1.3625    0.4374    0.4476    3.0439   1080 # 0.114078 1.000  1
   1   0   2   15.6493   17.8345 -110.7130   -0.2126   -2.1852    0.6901    0.7076   -3.0880   1084 # 0.114011 1.000  1
  10   0   2    8.5381   10.0504  -62.3906   -0.1533   -1.5122    0.4099    0.4187   -3.6115   1093 # 0.152885 1.000  1
 -27   1   2    5.0990    5.9146  -36.7164   -0.1318   -0.8156    0.2059    0.2121   -3.8444   1160 # 0.276762 1.000  1
 -22   1   2    3.1623    4.8763   30.2710   -0.0075   -1.7140    0.3320    0.3335   -5.1388   1165 # 0.235943 1.000  1
Refinement program                                                                                                  page=  8
structure :                                                                                                18:33:30 01-12-22 

 -12   1   2    5.7879    6.2927  -39.0641   -0.0657   -0.5048    0.1469    0.1579   -3.1981   1175 # 0.164801 1.000  1
  -7   1   2    5.5498    6.0809   37.7488   -0.0617   -0.5311    0.1532    0.1629   -3.2601   1180 # 0.139919 1.000  1
   8   1   2    6.3875    7.0014  -43.4630   -0.1428   -0.6139    0.1722    0.1837   -3.3422   1195 # 0.153373 1.000  1
   9   1   2    8.0623    8.9035   55.2708    0.1445   -0.8412    0.1985    0.2142   -3.9270   1196 # 0.158777 1.000  1
  46   1   2    1.7029    0.6502   -4.0361    0.0131    1.0528    0.3230    0.3234    3.2551   1233 # 0.461208 1.000  1
  19   2   2    8.9889    8.1058  -50.3191   -0.0553    0.8831    0.2614    0.2765    3.1944   1311 # 0.250931 1.000  1
 -37   3   2    1.7320    0.3379   -2.0973    0.0109    1.3942    0.3753    0.3757    3.7112   1359 # 0.401754 1.000  1
  -3   3   2    4.4272    3.9662  -24.6215   -0.0804    0.4609    0.1355    0.1426    3.2330   1393 # 0.215224 1.000  1
  -2   3   2    8.2280    7.4408   46.1908    0.1004    0.7872    0.1945    0.2111    3.7283   1394 # 0.214594 1.000  1
  -1   3   2    7.9436    7.3225  -45.4566   -0.0997    0.6210    0.1888    0.2049    3.0316   1395 # 0.214378 1.000  1
 -43   4   2    2.6833    5.4796   34.0160    0.0538   -2.7963    0.4845    0.4852   -5.7629   1455 # 0.478513 1.000  1
  -7   4   2    6.6408    6.0688  -37.6738   -0.0910    0.5720    0.1732    0.1855    3.0840   1489 # 0.274026 1.000  1
   0   4   2   16.7063   12.2604   76.1104   -0.0390    4.4459    0.3681    0.4043   10.9975   1494 # 0.268233 1.000  1
   1   4   2   14.7037   12.6667   78.6321    0.1811    2.0371    0.3230    0.3549    5.7393   1495 # 0.268723 1.000  1
   3   4   2   13.9964   12.3006   76.3595    0.1715    1.6958    0.3108    0.3409    4.9752   1497 # 0.270688 1.000  1
   4   4   2    7.8867    7.1370  -44.3050   -0.1283    0.7497    0.1839    0.2001    3.7474   1498 # 0.272156 1.000  1
   5   4   2    8.1363    7.4317   46.1347    0.1069    0.7046    0.1905    0.2072    3.4014   1499 # 0.273941 1.000  1
  13   4   2    5.9330    5.3922  -33.4733   -0.1349    0.5408    0.1601    0.1708    3.1669   1507 # 0.298746 1.000  1
  39   4   2    1.3416    2.6255   16.2988   -0.0208   -1.2839    0.4099    0.4102   -3.1302   1533*# 0.462675 1.000  1
  -5   5   2    3.0000    2.0399   12.6631    0.1052    0.9601    0.2333    0.2353    4.0809   1586 # 0.326513 1.000  1
 -21   6   2    6.3246    5.3270  -33.0691   -0.0691    0.9975    0.2530    0.2608    3.8254   1661 # 0.426084 1.000  1
   5   6   2    1.9748    2.6253  -16.2971   -0.0481   -0.6504    0.2025    0.2035   -3.1961   1687 # 0.386084 1.000  1
  14   6   2    2.0248    2.5367  -15.7471   -0.0749   -0.5118    0.1482    0.1495   -3.4228   1696 # 0.407238 1.000  1
 -23   7   2    0.8367    0.0434    0.2692    0.0066    0.7933    0.2390    0.2392    3.3165   1739*# 0.486970 1.000  1
  -2   8   2    2.0736    3.6503   22.6602    0.0313   -1.5766    0.1206    0.1223  -12.8882   1812 # 0.499598 1.000  1
   0   8   2    1.7888    2.2214  -13.7899    0.0034   -0.4325    0.1398    0.1409   -3.0698   1814 # 0.499590 1.000  1
   3   8   2    1.2649    1.9110  -11.8634   -0.0441   -0.6461    0.1976    0.1980   -3.2626   1816 # 0.500912 1.000  1
  21   8   2    1.1402    2.4751   15.3652    0.0178   -1.3350    0.4385    0.4387   -3.0431   1834*# 0.540818 1.000  1
 -23   1   3    3.3166    4.4044   27.3417    0.1042   -1.0878    0.2412    0.2435   -4.4678   1865 # 0.270954 1.000  1
   6   1   3    3.4351    3.8853   24.1193   -0.0162   -0.4502    0.1456    0.1496   -3.0103   1894 # 0.192680 1.000  1
  18   1   3    2.2583    1.5088    9.3665    0.0306    0.7495    0.1993    0.2005    3.7374   1906 # 0.256678 1.000  1
 -21   2   3    4.9800    4.0451  -25.1113   -0.0491    0.9348    0.2209    0.2264    4.1286   1966 # 0.277869 1.000  1
  10   2   3    6.0828    5.3949   33.4901    0.1396    0.6879    0.2055    0.2143    3.2097   1997 # 0.234450 1.000  1
  20   2   3   17.3666   16.0801  -99.8219   -0.1917    1.2866    0.3916    0.4283    3.0036   2006 # 0.290294 1.000  1
  41   2   3    3.8341    4.9538  -30.7520    0.0082   -1.1197    0.2608    0.2636   -4.2474   2026 # 0.451365 1.000  1
 -38   3   3    1.6125    0.2099    1.3028   -0.0173    1.4026    0.4341    0.4344    3.2286   2048*# 0.424872 1.000  1
 -13   3   3    4.2895    3.6888   22.8990    0.1019    0.6007    0.1632    0.1687    3.5604   2073 # 0.271300 1.000  1
  -9   3   3    2.0976    1.3411    8.3246    0.0934    0.7566    0.2145    0.2156    3.5098   2077 # 0.258493 1.000  1
  41   3   3    2.4698    3.9251   24.3664    0.0716   -1.4553    0.3037    0.3047   -4.7768   2127 # 0.471417 1.000  1
 -23   4   3    5.1575    6.0846   37.7720    0.0447   -0.9271    0.2618    0.2668   -3.4750   2163 # 0.359067 1.000  1
  -4   4   3    5.3198    4.7133   29.2594    0.0698    0.6064    0.1598    0.1684    3.6011   2182 # 0.297064 1.000  1
  -3   4   3    7.4229    6.2338  -38.6983   -0.0774    1.1891    0.1953    0.2090    5.6904   2183 # 0.296455 1.000  1
  -3   5   3    1.7029    1.2705   -7.8869   -0.0167    0.4325    0.1174    0.1187    3.6442   2280 # 0.348128 1.000  1
  -2   6   3    9.8183    8.4828   52.6597    0.0969    1.3355    0.3361    0.3502    3.8141   2369 # 0.402143 1.000  1
  -1   6   3    4.3818    3.5157   21.8246   -0.0133    0.8661    0.2282    0.2324    3.7271   2370 # 0.402136 1.000  1
  15   6   3    1.4491    2.7411  -17.0165   -0.0529   -1.2920    0.3450    0.3453   -3.7413   2386 # 0.431071 1.000  1
  19   7   3    1.0488    0.1462    0.9075   -0.0053    0.9026    0.2384    0.2386    3.7831   2463 # 0.497069 1.000  1
  20   8   3    1.2247    2.7512  -17.0788   -0.0527   -1.5265    0.4899    0.4901   -3.1149   2512*# 0.553464 1.000  1
  20   0   4    5.6833    4.7955  -29.7697   -0.0176    0.8878    0.2815    0.2872    3.0911   2583 # 0.305770 1.000  1
  -5   1   4    1.3784    0.4682   -2.9054   -0.0773    0.9102    0.2902    0.2905    3.1331   2653 # 0.234789 1.000  1
  37   1   4    1.5811    0.2886   -1.7913    0.0144    1.2926    0.3479    0.3482    3.7120   2695 # 0.435122 1.000  1
 -23   2   4    3.3764    2.6356   16.3613    0.0388    0.7408    0.2369    0.2393    3.0952   2732 # 0.323733 1.000  1
Refinement program                                                                                                  page=  9
structure :                                                                                                18:33:30 01-12-22 

 -21   2   4    4.3359    3.6593  -22.7162    0.0017    0.6766    0.1960    0.2008    3.3699   2734 # 0.312522 1.000  1
  -4   2   4    7.5895    6.9190   42.9516    0.0517    0.6705    0.2042    0.2179    3.0774   2751 # 0.256468 1.000  1
  -3   2   4   16.3401   14.5418  -90.2729   -0.0617    1.7983    0.3703    0.4047    4.4435   2752 # 0.255932 1.000  1
  -2   2   4    3.9243    2.9777  -18.4850    0.0075    0.9466    0.1656    0.1702    5.5609   2753 # 0.255743 1.000  1
  -1   2   4    4.3703    3.7598   23.3399    0.0076    0.6106    0.1716    0.1771    3.4479   2754 # 0.255902 1.000  1
  20   2   4    3.9875    3.4084   21.1589    0.0165    0.5790    0.1881    0.1923    3.0116   2775 # 0.329088 1.000  1
 -22   4   4   10.5972    8.6718   53.8326   -0.0029    1.9254    0.2501    0.2716    7.0893   2925 # 0.381521 1.000  1
 -19   4   4    7.2595    6.5030   40.3690    0.1107    0.7565    0.2342    0.2452    3.0857   2928 # 0.368319 1.000  1
  -3   4   4    3.0659    2.4725  -15.3491    0.0039    0.5934    0.1631    0.1659    3.5759   2944 # 0.331529 1.000  1
  -2   4   4   10.6066    8.4110   52.2142    0.0140    2.1956    0.2546    0.2758    7.9615   2945 # 0.331383 1.000  1
  -1   4   4    7.6354    6.1452   38.1485    0.0786    1.4902    0.2881    0.2981    4.9994   2946 # 0.331506 1.000  1
  39   4   4    2.1679    3.8487  -23.8921   -0.0686   -1.6808    0.2998    0.3006   -5.5913   2985 # 0.508983 1.000  1
 -17   5   4    3.8079    2.9629  -18.3926   -0.1046    0.8450    0.2101    0.2135    3.9577   3020 # 0.404051 1.000  1
 -15   5   4    4.2895    3.4986  -21.7184   -0.1124    0.7909    0.1865    0.1914    4.1329   3022 # 0.397818 1.000  1
  -3   5   4    3.3466    2.5507   15.8342    0.0945    0.7959    0.1643    0.1677    4.7456   3034 # 0.378443 1.000  1
  -2   5   4    3.0000    2.3067  -14.3192   -0.0853    0.6933    0.1667    0.1693    4.0941   3035 # 0.378315 1.000  1
  -1   5   4    2.8810    2.1137   13.1212    0.0738    0.7673    0.1736    0.1759    4.3613   3036 # 0.378423 1.000  1
  31   6   4    1.0955    0.1286   -0.7981   -0.0167    0.9668    0.3195    0.3197    3.0243   3150*# 0.529595 1.000  1
   3   8   4    1.3784    0.2537   -1.5750   -0.0194    1.1247    0.3627    0.3630    3.0983   3240*# 0.538184 1.000  1
  -3   2   5    2.2583    1.1170    6.9333    0.1026    1.1413    0.3100    0.3108    3.6724   3387 # 0.306422 1.000  1
 -37   4   5    1.4142    0.0759   -0.4711    0.0102    1.3383    0.4243    0.4245    3.1527   3530*# 0.494480 1.000  1
  -3   4   5    8.9219    7.8680   48.8431    0.0162    1.0539    0.2410    0.2570    4.1012   3564 # 0.371894 1.000  1
  -2   4   5    6.0745    5.0907   31.6023    0.0510    0.9838    0.1975    0.2067    4.7601   3565 # 0.371881 1.000  1
  18   4   5    3.5214    2.5236   15.6663    0.0483    0.9977    0.2130    0.2159    4.6217   3585 # 0.418894 1.000  1
 -23   5   5    2.1679    1.1422   -7.0905   -0.0041    1.0258    0.2076    0.2087    4.9150   3628 # 0.457355 1.000  1
  -1   5   5    2.3238    1.7332  -10.7594   -0.0265    0.5906    0.1936    0.1950    3.0280   3650 # 0.414453 1.000  1
 -24   6   5    3.8210    5.6508   35.0791    0.0710   -1.8298    0.3664    0.3684   -4.9672   3704 # 0.503617 1.000  1
 -22   6   5    1.8708    3.3873  -21.0278   -0.0060   -1.5165    0.3742    0.3746   -4.0479   3706 # 0.496301 1.000  1
  12   6   5    0.8367    1.7998  -11.1726   -0.0476   -0.9631    0.2988    0.2989   -3.2220   3740*# 0.480481 1.000  1
  14   6   5    1.7888    2.6132  -16.2224   -0.0391   -0.8244    0.1957    0.1965   -4.1959   3742 # 0.486168 1.000  1
  16   6   5    0.8367    1.9843  -12.3181   -0.0092   -1.1476    0.3586    0.3587   -3.1997   3744*# 0.492512 1.000  1
  18   6   5    1.5811    2.5690   15.9477    0.0492   -0.9878    0.2530    0.2535   -3.8972   3745 # 0.499489 1.000  1
  22   6   5    1.9748    2.6828   16.6543    0.0601   -0.7080    0.2279    0.2287   -3.0954   3748 # 0.515234 1.000  1
  -2   0   6    3.5071    2.4367  -15.1265   -0.0027    1.0704    0.2851    0.2873    3.7261   3865 # 0.337535 1.000  1
  33   1   6    1.7607    0.7814    4.8502    0.0541    0.9793    0.3124    0.3129    3.1301   3981 # 0.482129 1.000  1
  -2   2   6    5.4037    4.2515   26.3922    0.0122    1.1522    0.2498    0.2556    4.5079   4028 # 0.358794 1.000  1
  -1   2   6    1.9494    0.1505    0.9344    0.0163    1.7988    0.3078    0.3084    5.8326   4029 # 0.359150 1.000  1
  20   2   6    1.5492    0.5891    3.6569    0.0172    0.9601    0.2582    0.2587    3.7118   4050 # 0.418877 1.000  1
 -11   4   6    1.5811    0.2519   -1.5631   -0.0384    1.3293    0.2846    0.2850    4.6634   4181 # 0.422910 1.000  1
  16   6   6    1.1402    2.6889  -16.6921   -0.0680   -1.5487    0.3508    0.3510   -4.4123   4348*# 0.528189 1.000  1
 -16   1   7    1.9494    0.7119   -4.4191   -0.0259    1.2375    0.3847    0.3852    3.2123   4412 # 0.415617 1.000  1
  -3   2   7    2.1213    0.6985   -4.3356    0.0771    1.4228    0.3064    0.3071    4.6323   4495 # 0.412050 1.000  1
 -17   3   7    1.7888    0.4505   -2.7964   -0.0291    1.3384    0.3634    0.3638    3.6789   4552 # 0.452405 1.000  1
  -9   3   7    1.7607    2.7982   17.3705    0.0921   -1.0375    0.3408    0.3412   -3.0405   4560 # 0.437080 1.000  1
  16   3   7    1.7320    2.9061  -18.0404   -0.0882   -1.1741    0.3175    0.3180   -3.6918   4585 # 0.471003 1.000  1
  -5   0   8    4.2308    6.4672   40.1467    0.1021   -2.2363    0.3545    0.3571   -6.2632   4784 # 0.450010 1.000  1
  -5   2   9    1.9494    5.0405  -31.2904   -0.0183   -3.0911    0.5130    0.5134   -6.0214   5087*# 0.520579 1.000  1
  -3   2   9    2.4083    4.8700   30.2318    0.0879   -2.4617    0.4775    0.4781   -5.1486   5089 # 0.520717 1.000  1


Refinement program                                                                                                  page= 10
structure :                                                                                                18:33:30 01-12-22 


******************************************
* Fo/Fc list of worst fitted reflections *
******************************************

   h   k   l     Fo        Fc        A         B        Fo-Fc    sig(Fo) sqr(1/wt) sqr(wdFq)   nref    sinthl   ext  sc
  -2   8   2    2.0736    3.6503   22.6602    0.0313   -1.5766    0.1206    0.1223  -12.8882   1812 # 0.499598 1.000  1         
   1   6   1    9.6021    5.8504   36.3179    0.0386    3.7517    0.3228    0.3368   11.1386    925 # 0.369582 1.000  1         
   0   4   2   16.7063   12.2604   76.1104   -0.0390    4.4459    0.3681    0.4043   10.9975   1494 # 0.268233 1.000  1         
  -2   4   4   10.6066    8.4110   52.2142    0.0140    2.1956    0.2546    0.2758    7.9615   2945 # 0.331383 1.000  1         
   2   4   0    4.3243    2.9064   18.0421   -0.0979    1.4180    0.1850    0.1900    7.4635    211 # 0.244069 1.000  1         
 -22   4   4   10.5972    8.6718   53.8326   -0.0029    1.9254    0.2501    0.2716    7.0893   2925 # 0.381521 1.000  1         
  -2   6   1   11.0136    7.8152  -48.5154   -0.0159    3.1984    0.4903    0.5025    6.3647    923 # 0.369590 1.000  1         
 -41   2   1   11.7047    9.7640   60.6129    0.0316    1.9407    0.2819    0.3053    6.3574    481 # 0.404948 1.000  1         
  -5   0   8    4.2308    6.4672   40.1467    0.1021   -2.2363    0.3545    0.3571   -6.2632   4784 # 0.450010 1.000  1         
  -5   2   9    1.9494    5.0405  -31.2904   -0.0183   -3.0911    0.5130    0.5134   -6.0214   5087*# 0.520579 1.000  1         

Statistics as a function of sin(th)/lambda and structure factors
sin(th)/lambda
                  limits       0.195866  0.252248  0.294789  0.332830  0.366118  0.401096  0.436116  0.554437
                  number +           90       110       106       130       128       125       120       105
                         -          130       110       114        91        92        95       100       115
                  together          220       220       220       221       220       220       220       220
                  av. wd F       3.0451    2.4864    3.4389    2.4717    2.1767    3.3284    3.0591    4.3367
                  numerator +      23.3      31.1      39.2      42.9      37.0      53.1      50.9      40.4
                            -     -51.5     -31.9     -28.6     -17.4     -25.7     -25.2     -33.0     -58.8
                  together         74.8      63.0      67.8      60.2      62.7      78.3      83.9      99.2
                  denominator    1470.8    1115.8     969.1     748.2     706.9     662.6     597.3     465.9
                  R factor         5.09      5.64      7.00      8.05      8.87     11.81     14.05     21.29
struct. factors
                  limits            1.6       1.9       2.3       2.7       3.3       4.3       6.2      72.8      unobs
                  number +          115       120        89        97       118       120       127       128      1238
                         -          107       119       121       114       102        99        93        92      2128
                  together          222       239       210       211       220       219       220       220      3366
                  av. wd F       2.2540    2.1213    3.1840    2.1874    1.9925    3.1452    3.2450    6.2697    0.6785
                  numerator +      32.5      41.6      29.9      26.2      27.8      31.9      38.7      89.3     566.8
                            -     -33.2     -33.5     -37.0     -32.1     -29.5     -32.6     -25.1     -49.0   -1003.3
                  together         65.7      75.0      66.9      58.3      57.4      64.5      63.7     138.4    1570.1
                  denominator     308.6     416.8     436.0     521.2     652.5     826.8    1139.5    2435.3    1851.6
                  R factor        21.29     18.00     15.35     11.19      8.79      7.81      5.59      5.68     84.80

                                 final check                    sin(th)/lambda     structure factors
                                               number +               914                   914
                                                      -               847                   847
                                               together              1761                  1761
                                               numerator +          317.8                 317.8
                                                         -         -272.1                -272.1
                                               together             590.0                 590.0
                                               denominator         6736.7                6736.7
                                               R-factor              8.76                  8.76


Refinement program                                                                                                  page= 11
structure :                                                                                                18:33:30 01-12-22 


Last screen information window:

--------------------------------------------------------------------------
|R factors : [5127=1761+3366/397],    Damping factor:   0.3000           |
|GOF(obs)=  1.98    GOF(all)=  1.27                                      |
|R(obs)=   8.76    wR(obs)=   9.17    R(all)=   25.15    wR(all)=  10.87 |
|Last wR(all): 10.87 10.87 10.87 10.87 10.87 10.87 10.87 10.87           |
|Maximum change/s.u. :    0.0081 for x[H1w]                              |
--------------------------------------------------------------------------

**********************
* R-factors overview *
**********************

Cycle   Robs  wRobs   Rall  wRall  nobs  nall   np nall/np nskip nover  damp  gofobs gofall av ch/su       max ch/su            
  28    8.76   9.17  25.15  10.87  1761  5127  397   12.91     0     0 0.3000   1.98   1.27   0.0006     0.0123 x[H1w]          
  29    8.76   9.17  25.15  10.87  1761  5127  397   12.91     0     0 0.3000   1.98   1.27   0.0006     0.0109 x[H1w]          
  30    8.76   9.17  25.15  10.87  1761  5127  397   12.91     0     0 0.3000   1.98   1.27   0.0006     0.0097 x[H1w]          
  31    8.76   9.17  25.15  10.87  1761  5127  397   12.91     0     0 0.3000   1.98   1.27   0.0007     0.0088 x[H1w]          
  32    8.76   9.17  25.15  10.87  1761  5127  397   12.91     0     0 0.3000   1.98   1.27   0.0009     0.0081 x[H1w]          
  33    8.76   9.17  25.15  10.87  1761  5127  397   12.91                                                                      


Refinement program                                                                                                  page= 12
structure :                                                                                                18:33:30 01-12-22 


********************
* Changes overview *
********************


            scale1    scale2    scale3    scale4    scale5    scale6
  28        0.161085* 0.000000  0.000000  0.000000  0.000000  0.000000   0.00
  29        0.161086* 0.000000  0.000000  0.000000  0.000000  0.000000   0.00
  30        0.161086* 0.000000  0.000000  0.000000  0.000000  0.000000   0.00
  31        0.161087* 0.000000  0.000000  0.000000  0.000000  0.000000   0.00
  32        0.161087* 0.000000  0.000000  0.000000  0.000000  0.000000   0.00
  33        0.161087  0.000000  0.000000  0.000000  0.000000  0.000000
  su        0.000527  0.000000  0.000000  0.000000  0.000000  0.000000
================================================================================================================================
           TOverall   sclam/2   sc3lam
  28        0.000000  0.000000  0.000000   0.00
  29        0.000000  0.000000  0.000000   0.00
  30        0.000000  0.000000  0.000000   0.00
  31        0.000000  0.000000  0.000000   0.00
  32        0.000000  0.000000  0.000000   0.00
  33        0.000000  0.000000  0.000000
  su        0.000000  0.000000  0.000000
================================================================================================================================
Mg1           ai         x         y         z        U11       U22       U33       U12       U13       U23      Ueq
  28        1.000000  0.541680  0.147621  0.476226  0.077251* 0.062380  0.052205 -0.010224 -0.007924  0.005729  0.064671   0.00
  29        1.000000  0.541680* 0.147621  0.476226  0.077252  0.062380  0.052206 -0.010224 -0.007924  0.005729  0.064672   0.00
  30        1.000000  0.541680  0.147621  0.476227  0.077253  0.062380  0.052206 -0.010223 -0.007924  0.005730* 0.064672   0.00
  31        1.000000  0.541680  0.147621  0.476227  0.077255  0.062380  0.052206 -0.010223 -0.007925  0.005731* 0.064672   0.00
  32        1.000000  0.541680  0.147621  0.476227  0.077255  0.062380  0.052206 -0.010223 -0.007925  0.005732* 0.064673   0.00
  33        1.000000  0.541680  0.147621  0.476227  0.077256  0.062379  0.052206 -0.010222 -0.007925  0.005733  0.064673
  su        0.000000  0.000044  0.000227  0.000241  0.001773  0.001359  0.001463  0.001189  0.001271  0.001053  0.000897
================================================================================================================================
O1            ai         x         y         z        U11       U22       U33       U12       U13       U23      Ueq
  28        1.000000  0.560330  0.216702  0.670234  0.072600  0.098227  0.054051 -0.023154 -0.011604 -0.012527* 0.075880   0.00
  29        1.000000  0.560330  0.216702  0.670234  0.072600  0.098228  0.054052 -0.023153 -0.011604 -0.012525* 0.075881   0.00
  30        1.000000  0.560330  0.216702  0.670234  0.072600  0.098228  0.054053 -0.023153 -0.011605 -0.012523* 0.075882   0.00
  31        1.000000  0.560330  0.216702  0.670235  0.072600  0.098229  0.054054 -0.023152 -0.011605 -0.012521* 0.075882   0.00
  32        1.000000  0.560330  0.216702  0.670235  0.072600  0.098230  0.054055 -0.023152 -0.011605 -0.012518* 0.075883   0.00
  33        1.000000  0.560330  0.216702  0.670235  0.072600  0.098230  0.054056 -0.023151 -0.011605 -0.012515  0.075883
  su        0.000000  0.000085  0.000513  0.000472  0.003648  0.003283  0.003138  0.002733  0.002728  0.002569  0.001956
================================================================================================================================
O2            ai         x         y         z        U11       U22       U33       U12       U13       U23      Ueq
  28        1.000000  0.536100  0.658150  0.590814  0.108930  0.074112  0.071573 -0.020953*-0.006983 -0.006502  0.085660   0.00
  29        1.000000  0.536100  0.658150  0.590814  0.108931  0.074114  0.071574 -0.020956*-0.006982 -0.006501  0.085661   0.00
  30        1.000000  0.536100  0.658150  0.590814  0.108932  0.074115  0.071575 -0.020958*-0.006982 -0.006501  0.085662   0.00
  31        1.000000  0.536100  0.658149  0.590814  0.108932  0.074117  0.071576 -0.020960*-0.006981 -0.006501  0.085663   0.00
  32        1.000000  0.536100  0.658149  0.590814  0.108933  0.074118  0.071578 -0.020963*-0.006980 -0.006500  0.085664   0.00
  33        1.000000  0.536100  0.658149  0.590814  0.108933  0.074119  0.071580 -0.020965 -0.006979 -0.006500  0.085666
  su        0.000000  0.000089  0.000499  0.000478  0.004311  0.003351  0.003494  0.002933  0.003025  0.002561  0.002178
================================================================================================================================

Refinement program                                                                                                  page= 13
structure :                                                                                                18:33:30 01-12-22 

O3            ai         x         y         z        U11       U22       U33       U12       U13       U23      Ueq
  28        1.000000  0.573265  0.123021* 0.359896  0.064585  0.056183  0.061599  0.001195  0.001231 -0.000630  0.061005   0.00
  29        1.000000  0.573265  0.123020* 0.359896  0.064587  0.056184  0.061599  0.001195  0.001231 -0.000630  0.061006   0.00
  30        1.000000  0.573265  0.123020* 0.359896  0.064589  0.056185  0.061599  0.001195  0.001231 -0.000630  0.061007   0.00
  31        1.000000  0.573265  0.123020* 0.359897  0.064591  0.056186  0.061599  0.001195  0.001231 -0.000630  0.061007   0.00
  32        1.000000  0.573265  0.123019* 0.359897  0.064592  0.056187  0.061599  0.001195  0.001232 -0.000630  0.061008   0.00
  33        1.000000  0.573265  0.123019  0.359897  0.064594  0.056187  0.061598  0.001195  0.001232 -0.000631  0.061009
  su        0.000000  0.000078  0.000434  0.000507  0.003441  0.002583  0.003202  0.002190  0.002707  0.002270  0.001803
================================================================================================================================
O4            ai         x         y         z        U11       U22       U33       U12       U13       U23      Ueq
  28        1.000000  0.541420 -0.082953  0.548609  0.089604  0.071909  0.104766  0.010414 -0.010049  0.040602* 0.089747   0.00
  29        1.000000  0.541420 -0.082954* 0.548610  0.089602  0.071909  0.104766  0.010413 -0.010049  0.040601  0.089747   0.00
  30        1.000000  0.541420 -0.082954* 0.548610  0.089601  0.071909  0.104766  0.010413 -0.010049  0.040599  0.089746   0.00
  31        1.000000  0.541420 -0.082954* 0.548610  0.089599  0.071910  0.104766  0.010412 -0.010048  0.040598  0.089746   0.00
  32        1.000000  0.541420 -0.082954* 0.548610  0.089597  0.071910  0.104765  0.010411 -0.010048  0.040597  0.089745   0.00
  33        1.000000  0.541420 -0.082955  0.548611  0.089596  0.071910  0.104763  0.010410 -0.010048  0.040595  0.089744
  su        0.000000  0.000086  0.000511  0.000544  0.004026  0.003239  0.004176  0.002637  0.003154  0.002801  0.002232
================================================================================================================================
C1            ai         x         y         z        U11       U22       U33       U12       U13       U23      Ueq
  28        1.000000  0.548462  0.788936  0.617137  0.067504  0.075659  0.062175 -0.013929  0.011412 -0.014310* 0.068111   0.00
  29        1.000000  0.548462  0.788935  0.617137  0.067504  0.075659  0.062176 -0.013926  0.011412 -0.014305* 0.068111   0.00
  30        1.000000  0.548462  0.788934  0.617137  0.067505  0.075659  0.062177 -0.013922  0.011411 -0.014300* 0.068112   0.00
  31        1.000000  0.548462  0.788934  0.617137  0.067506  0.075660  0.062177 -0.013918  0.011411 -0.014294* 0.068112   0.01
  32        1.000000  0.548462  0.788933  0.617137  0.067506  0.075660  0.062177 -0.013914  0.011410 -0.014287* 0.068112   0.01
  33        1.000000  0.548462  0.788932  0.617137  0.067505  0.075661  0.062176 -0.013908  0.011410 -0.014278  0.068112
  su        0.000000  0.000132  0.000891  0.000771  0.005988  0.005234  0.005462  0.004360  0.004482  0.004187  0.003241
================================================================================================================================
C2            ai         x         y         z        U11       U22       U33       U12       U13       U23      Ueq
  28        1.000000  0.576591* 0.310135  0.731930  0.050410  0.068782  0.081625  0.006730 -0.000445  0.003896  0.067260   0.00
  29        1.000000  0.576591* 0.310135  0.731930  0.050408  0.068783  0.081627  0.006729 -0.000445  0.003897  0.067260   0.00
  30        1.000000  0.576591* 0.310135  0.731930  0.050407  0.068784  0.081629  0.006728 -0.000446  0.003898  0.067261   0.00
  31        1.000000  0.576592  0.310135  0.731930  0.050405  0.068785  0.081631  0.006728 -0.000446  0.003901* 0.067261   0.00
  32        1.000000  0.576592  0.310135  0.731931  0.050404  0.068785  0.081633  0.006728 -0.000448  0.003904* 0.067262   0.00
  33        1.000000  0.576592  0.310135  0.731931  0.050403  0.068786  0.081635  0.006727 -0.000449  0.003909  0.067262
  su        0.000000  0.000140  0.000807  0.000917  0.005635  0.004939  0.006397  0.004022  0.005019  0.004438  0.003312
================================================================================================================================
C3            ai         x         y         z        U11       U22       U33       U12       U13       U23      Ueq
  28        1.000000  0.572290  0.788344  0.723197  0.068970  0.052153  0.076930  0.005813  0.004644 -0.005937* 0.066090   0.00
  29        1.000000  0.572290  0.788344  0.723197  0.068969  0.052156  0.076928  0.005815  0.004642 -0.005933* 0.066090   0.00
  30        1.000000  0.572290  0.788344  0.723197  0.068969  0.052158  0.076927  0.005816  0.004640 -0.005930* 0.066091   0.00
  31        1.000000  0.572290  0.788344  0.723197  0.068969  0.052160  0.076925  0.005818  0.004639 -0.005926* 0.066091   0.00
  32        1.000000  0.572290  0.788343  0.723197  0.068969  0.052162  0.076923  0.005821  0.004637 -0.005921* 0.066091   0.01
  33        1.000000  0.572290  0.788343  0.723197  0.068970  0.052163  0.076920  0.005824  0.004635 -0.005916  0.066091
  su        0.000000  0.000120  0.000626  0.000771  0.005327  0.003956  0.005454  0.003552  0.004762  0.003462  0.002890
================================================================================================================================


Refinement program                                                                                                  page= 14
structure :                                                                                                18:33:30 01-12-22 

C4            ai         x         y         z        U11       U22       U33       U12       U13       U23      Ueq
  28        1.000000  0.619964  0.834382  0.752085  0.062468  0.065648* 0.057469  0.002703 -0.001283  0.004058  0.062201   0.00
  29        1.000000  0.619964  0.834383  0.752085  0.062466  0.065650* 0.057471  0.002703 -0.001283  0.004057  0.062202   0.00
  30        1.000000  0.619964  0.834383  0.752085* 0.062464  0.065653  0.057472  0.002702 -0.001283  0.004057  0.062203   0.00
  31        1.000000  0.619964  0.834383  0.752084* 0.062462  0.065655  0.057475  0.002701 -0.001282  0.004057  0.062203   0.00
  32        1.000000  0.619964  0.834383  0.752084* 0.062460  0.065657  0.057477  0.002700 -0.001281  0.004057  0.062204   0.00
  33        1.000000  0.619964  0.834383  0.752083  0.062458  0.065659  0.057481  0.002699 -0.001279  0.004057  0.062205
  su        0.000000  0.000113  0.000605  0.000705  0.005000  0.004362  0.004727  0.003618  0.004233  0.003398  0.002739
================================================================================================================================
C5            ai         x         y         z        U11       U22       U33       U12       U13       U23      Ueq
  28        1.000000  0.909200  0.859331  0.893957  0.062641  0.079420  0.065212* 0.002262  0.012290 -0.002770  0.068703   0.00
  29        1.000000  0.909200  0.859331  0.893957  0.062641  0.079420  0.065214* 0.002262  0.012291 -0.002770  0.068704   0.00
  30        1.000000  0.909200  0.859331  0.893957  0.062642  0.079420  0.065215  0.002263  0.012292 -0.002769* 0.068704   0.00
  31        1.000000  0.909200  0.859331  0.893957  0.062642  0.079421  0.065216  0.002264  0.012293 -0.002768* 0.068705   0.00
  32        1.000000  0.909200  0.859332  0.893957  0.062642  0.079422  0.065217  0.002265  0.012294 -0.002767* 0.068706   0.00
  33        1.000000  0.909200  0.859332  0.893957  0.062642  0.079424  0.065218  0.002267  0.012295 -0.002765  0.068707
  su        0.000000  0.000117  0.000654  0.000751  0.005320  0.004567  0.005049  0.003985  0.004428  0.003655  0.002904
================================================================================================================================
C6            ai         x         y         z        U11       U22       U33       U12       U13       U23      Ueq
  28        1.000000  0.957671  0.853601  0.921291  0.081592  0.093112* 0.100214  0.003693 -0.003716  0.002794  0.092251   0.00
  29        1.000000  0.957671  0.853601  0.921291  0.081592  0.093116* 0.100214  0.003695 -0.003718  0.002795  0.092253   0.00
  30        1.000000  0.957671  0.853601  0.921291  0.081593  0.093118  0.100213  0.003696 -0.003719  0.002797* 0.092253   0.00
  31        1.000000  0.957671  0.853601  0.921291  0.081594  0.093120  0.100212  0.003698 -0.003720  0.002798* 0.092254   0.00
  32        1.000000  0.957671  0.853601  0.921291  0.081595  0.093121  0.100211  0.003699 -0.003720  0.002800* 0.092254   0.00
  33        1.000000  0.957671  0.853601  0.921291  0.081596  0.093121  0.100209  0.003700 -0.003721  0.002803  0.092254
  su        0.000000  0.000121  0.000813  0.000819  0.005934  0.005553  0.006217  0.004939  0.005472  0.004563  0.003440
================================================================================================================================
C7            ai         x         y         z        U11       U22       U33       U12       U13       U23      Ueq
  28        1.000000  0.623682  0.340789  0.759813  0.048005  0.066693  0.066914* 0.001017 -0.000216 -0.000274  0.060807   0.00
  29        1.000000  0.623682  0.340789  0.759813  0.048006  0.066693  0.066917* 0.001017 -0.000215 -0.000274  0.060808   0.00
  30        1.000000  0.623682  0.340789  0.759813  0.048007  0.066693  0.066920* 0.001018 -0.000213 -0.000273  0.060809   0.00
  31        1.000000  0.623682  0.340789  0.759813  0.048007  0.066695  0.066923* 0.001018 -0.000211 -0.000273  0.060811   0.00
  32        1.000000  0.623682  0.340789  0.759813  0.048006  0.066697  0.066926* 0.001019 -0.000208 -0.000273  0.060812   0.00
  33        1.000000  0.623682  0.340789  0.759813  0.048004  0.066700  0.066931  0.001019 -0.000205 -0.000272  0.060814
  su        0.000000  0.000108  0.000606  0.000721  0.004663  0.004390  0.004939  0.003477  0.004199  0.003449  0.002718
================================================================================================================================
C8            ai         x         y         z        U11       U22       U33       U12       U13       U23      Ueq
  28        1.000000  0.860925  0.860051  0.872465  0.051931  0.071080* 0.069557  0.010177 -0.002412 -0.004777  0.064594   0.00
  29        1.000000  0.860925  0.860051  0.872466  0.051930  0.071083* 0.069557  0.010176 -0.002411 -0.004778  0.064595   0.00
  30        1.000000  0.860925  0.860051  0.872466  0.051930  0.071085  0.069557  0.010174 -0.002410 -0.004780* 0.064595   0.00
  31        1.000000  0.860925  0.860051  0.872466  0.051929  0.071087  0.069557  0.010172 -0.002410 -0.004782* 0.064596   0.00
  32        1.000000  0.860925  0.860051  0.872466  0.051928  0.071089  0.069558  0.010170 -0.002409 -0.004785* 0.064596   0.00
  33        1.000000  0.860925  0.860051  0.872467  0.051927  0.071091  0.069558  0.010167 -0.002409 -0.004789  0.064597
  su        0.000000  0.000113  0.000624  0.000737  0.004859  0.004237  0.005092  0.003694  0.004285  0.003526  0.002762
================================================================================================================================


Refinement program                                                                                                  page= 15
structure :                                                                                                18:33:30 01-12-22 

C9            ai         x         y         z        U11       U22       U33       U12       U13       U23      Ueq
  28        1.000000  0.064089  0.613107  0.178570  0.057958  0.094143  0.073292  0.012133  0.000231 -0.006217* 0.075413   0.00
  29        1.000000  0.064089  0.613107  0.178570  0.057958  0.094144  0.073292  0.012134  0.000230 -0.006214* 0.075413   0.00
  30        1.000000  0.064089  0.613106  0.178570  0.057958  0.094144  0.073293  0.012134  0.000230 -0.006211* 0.075414   0.00
  31        1.000000  0.064089  0.613106  0.178570  0.057959  0.094145  0.073292  0.012135  0.000229 -0.006208* 0.075414   0.00
  32        1.000000  0.064089  0.613106  0.178570  0.057959  0.094146  0.073292  0.012137  0.000229 -0.006204* 0.075414   0.00
  33        1.000000  0.064089  0.613106  0.178569  0.057960  0.094146  0.073292  0.012139  0.000228 -0.006199  0.075415
  su        0.000000  0.000119  0.000690  0.000786  0.005432  0.005058  0.005471  0.004135  0.004676  0.003954  0.003099
================================================================================================================================
C10           ai         x         y         z        U11       U22       U33       U12       U13       U23      Ueq
  28        1.000000  0.595840  0.837514  0.645791  0.054013  0.079578  0.067062*-0.003678  0.005631 -0.002777  0.066847   0.00
  29        1.000000  0.595840  0.837514  0.645791  0.054014  0.079578  0.067065*-0.003680  0.005632 -0.002777  0.066848   0.00
  30        1.000000  0.595840  0.837514  0.645791  0.054014  0.079579  0.067068*-0.003680  0.005632 -0.002777  0.066850   0.00
  31        1.000000  0.595840  0.837514  0.645791  0.054014  0.079581  0.067071*-0.003681  0.005633 -0.002777  0.066851   0.00
  32        1.000000  0.595840  0.837514  0.645791  0.054013  0.079584  0.067075*-0.003683  0.005634 -0.002776  0.066853   0.00
  33        1.000000  0.595840  0.837514  0.645791  0.054011  0.079588  0.067079 -0.003684  0.005636 -0.002776  0.066855
  su        0.000000  0.000112  0.000648  0.000747  0.004974  0.004821  0.005042  0.003726  0.004318  0.003678  0.002879
================================================================================================================================
C11           ai         x         y         z        U11       U22       U33       U12       U13       U23      Ueq
  28        1.000000  0.933178  0.889181* 0.821444  0.063525  0.086937  0.084508  0.010707  0.006910 -0.002661  0.078276   0.00
  29        1.000000  0.933178  0.889180  0.821444  0.063527  0.086937  0.084509  0.010708  0.006911 -0.002660* 0.078277   0.00
  30        1.000000  0.933178  0.889180  0.821444  0.063528  0.086936  0.084509  0.010709  0.006912 -0.002658* 0.078277   0.00
  31        1.000000  0.933178  0.889180  0.821444  0.063530  0.086936  0.084510  0.010711  0.006913 -0.002656* 0.078278   0.00
  32        1.000000  0.933178  0.889180  0.821444  0.063531  0.086936  0.084510  0.010712  0.006914 -0.002653* 0.078279   0.00
  33        1.000000  0.933178  0.889180  0.821444  0.063532  0.086936  0.084511  0.010714  0.006914 -0.002649  0.078279
  su        0.000000  0.000123  0.000680  0.000811  0.005473  0.004906  0.005888  0.004152  0.004957  0.004022  0.003166
================================================================================================================================
C12           ai         x         y         z        U11       U22       U33       U12       U13       U23      Ueq
  28        1.000000  0.039642  0.648391  0.080984  0.054996  0.095004* 0.091504 -0.004506 -0.000094  0.007832  0.080835   0.00
  29        1.000000  0.039642  0.648391  0.080984  0.054998  0.095000* 0.091506 -0.004504 -0.000092  0.007831  0.080835   0.00
  30        1.000000  0.039642  0.648391  0.080984  0.054999  0.094997* 0.091507 -0.004502 -0.000091  0.007831  0.080835   0.00
  31        1.000000  0.039642  0.648391  0.080984  0.055000  0.094994* 0.091507 -0.004501 -0.000091  0.007832  0.080834   0.00
  32        1.000000  0.039642  0.648391  0.080984  0.055002  0.094991* 0.091506 -0.004499 -0.000091  0.007832  0.080834   0.00
  33        1.000000  0.039642  0.648391  0.080984  0.055004  0.094989  0.091504 -0.004497 -0.000092  0.007834  0.080833
  su        0.000000  0.000121  0.000711  0.000815  0.005157  0.005354  0.005908  0.004262  0.004934  0.004217  0.003191
================================================================================================================================
C13           ai         x         y         z        U11       U22       U33       U12       U13       U23      Ueq
  28        1.000000  0.764661  0.863954* 0.825700  0.055245  0.070087  0.073163  0.006740 -0.006406 -0.009544  0.066805   0.00
  29        1.000000  0.764661  0.863954  0.825700  0.055245  0.070088  0.073164  0.006740 -0.006406 -0.009542* 0.066806   0.00
  30        1.000000  0.764661  0.863954  0.825699  0.055246  0.070089  0.073164  0.006739 -0.006406 -0.009541* 0.066806   0.00
  31        1.000000  0.764661  0.863955  0.825699  0.055247  0.070090  0.073165  0.006739 -0.006406 -0.009539* 0.066807   0.00
  32        1.000000  0.764661  0.863955  0.825699  0.055247  0.070091  0.073165  0.006740 -0.006406 -0.009536* 0.066808   0.00
  33        1.000000  0.764661  0.863955  0.825699  0.055248  0.070091  0.073166  0.006740 -0.006405 -0.009533  0.066808
  su        0.000000  0.000115  0.000638  0.000749  0.004968  0.004332  0.005158  0.003781  0.004460  0.003573  0.002814
================================================================================================================================


Refinement program                                                                                                  page= 16
structure :                                                                                                18:33:30 01-12-22 

C14           ai         x         y         z        U11       U22       U33       U12       U13       U23      Ueq
  28        1.000000  0.112185  0.607925  0.201888  0.051881  0.072044  0.071234  0.002474  0.006244 -0.004790* 0.064987   0.00
  29        1.000000  0.112185  0.607925  0.201888  0.051882  0.072044  0.071234  0.002475  0.006243 -0.004791* 0.064987   0.00
  30        1.000000  0.112185  0.607925  0.201888  0.051883  0.072043  0.071233  0.002475  0.006243 -0.004792* 0.064987   0.00
  31        1.000000  0.112185  0.607925  0.201888  0.051884  0.072043  0.071233  0.002476  0.006242 -0.004793* 0.064987   0.00
  32        1.000000  0.112185  0.607925  0.201888  0.051885  0.072042  0.071231  0.002476  0.006240 -0.004795* 0.064986   0.00
  33        1.000000  0.112185  0.607925  0.201888  0.051886  0.072041  0.071230  0.002477  0.006238 -0.004796  0.064986
  su        0.000000  0.000112  0.000626  0.000744  0.004983  0.004342  0.005202  0.003601  0.004374  0.003498  0.002828
================================================================================================================================
C15           ai         x         y         z        U11       U22       U33       U12       U13       U23      Ueq
  28        1.000000  0.671842  0.356516  0.783858  0.060177  0.063871  0.075258  0.011252  0.002193 -0.008179* 0.066619   0.00
  29        1.000000  0.671842  0.356516  0.783858  0.060178  0.063871  0.075257  0.011252  0.002193 -0.008177* 0.066619   0.00
  30        1.000000  0.671842  0.356516  0.783858  0.060180  0.063870  0.075256  0.011253  0.002192 -0.008176* 0.066619   0.00
  31        1.000000  0.671842  0.356516  0.783858  0.060182  0.063869  0.075254  0.011253  0.002191 -0.008173* 0.066619   0.00
  32        1.000000  0.671842  0.356516  0.783857  0.060184  0.063867  0.075251  0.011254  0.002191 -0.008171* 0.066618   0.00
  33        1.000000  0.671842  0.356516  0.783857  0.060187  0.063865  0.075248  0.011255  0.002190 -0.008167  0.066617
  su        0.000000  0.000114  0.000623  0.000766  0.005066  0.004226  0.005205  0.003702  0.004488  0.003531  0.002826
================================================================================================================================
C16           ai         x         y         z        U11       U22       U33       U12       U13       U23      Ueq
  28        1.000000  0.087862  0.641424  0.103035  0.052589  0.083850* 0.076755  0.000466  0.000749  0.004883  0.071314   0.00
  29        1.000000  0.087862  0.641424  0.103035  0.052588  0.083853* 0.076755  0.000467  0.000749  0.004884  0.071315   0.00
  30        1.000000  0.087862  0.641424  0.103035  0.052587  0.083857* 0.076755  0.000467  0.000749  0.004885  0.071315   0.00
  31        1.000000  0.087862  0.641424  0.103035  0.052586  0.083860* 0.076755  0.000468  0.000750  0.004885  0.071316   0.00
  32        1.000000  0.087862  0.641423  0.103035  0.052585  0.083862* 0.076756  0.000468  0.000751  0.004886  0.071317   0.00
  33        1.000000  0.087862  0.641423  0.103035  0.052583  0.083865  0.076757  0.000469  0.000752  0.004887  0.071318
  su        0.000000  0.000115  0.000662  0.000775  0.005023  0.004717  0.005357  0.003981  0.004530  0.003854  0.002934
================================================================================================================================
C17           ai         x         y         z        U11       U22       U33       U12       U13       U23      Ueq
  28        1.000000  0.812771  0.862238  0.849689  0.051564  0.070257* 0.068222 -0.000707  0.006495 -0.009192  0.063260   0.00
  29        1.000000  0.812771  0.862238  0.849689  0.051564  0.070255* 0.068222 -0.000707  0.006495 -0.009191  0.063259   0.00
  30        1.000000  0.812771  0.862238  0.849689  0.051565  0.070253* 0.068222 -0.000707  0.006495 -0.009190  0.063259   0.00
  31        1.000000  0.812771  0.862238  0.849689  0.051566  0.070251  0.068222 -0.000707  0.006494 -0.009188* 0.063259   0.00
  32        1.000000  0.812771  0.862237  0.849689  0.051567  0.070249  0.068222 -0.000706  0.006493 -0.009187* 0.063258   0.00
  33        1.000000  0.812771  0.862237  0.849689  0.051568  0.070247  0.068221 -0.000706  0.006491 -0.009184  0.063258
  su        0.000000  0.000113  0.000629  0.000728  0.004795  0.004241  0.004974  0.003710  0.004299  0.003526  0.002726
================================================================================================================================
C18           ai         x         y         z        U11       U22       U33       U12       U13       U23      Ueq
  28        1.000000  0.884790  0.892300  0.795368  0.057013* 0.085695  0.072992  0.005242 -0.009823 -0.001760  0.072731   0.00
  29        1.000000  0.884790  0.892300  0.795368  0.057015* 0.085694  0.072992  0.005242 -0.009824 -0.001758  0.072731   0.00
  30        1.000000  0.884790  0.892300  0.795368  0.057017* 0.085693  0.072992  0.005242 -0.009825 -0.001757  0.072731   0.00
  31        1.000000  0.884790  0.892300  0.795368  0.057018  0.085692  0.072991  0.005243 -0.009826*-0.001757  0.072731   0.00
  32        1.000000  0.884790  0.892300  0.795368  0.057020  0.085690* 0.072990  0.005244 -0.009828 -0.001756  0.072731   0.00
  33        1.000000  0.884790  0.892301  0.795368  0.057022  0.085688  0.072989  0.005244 -0.009830 -0.001755  0.072731
  su        0.000000  0.000116  0.000660  0.000769  0.005284  0.004844  0.005338  0.003919  0.004629  0.003777  0.003004
================================================================================================================================


Refinement program                                                                                                  page= 17
structure :                                                                                                18:33:30 01-12-22 

C19           ai         x         y         z        U11       U22       U33       U12       U13       U23      Ueq
  28        1.000000  0.716669  0.863537  0.802095  0.059040  0.069647  0.062591 -0.001694 -0.001160 -0.005058* 0.064096   0.00
  29        1.000000  0.716669  0.863537  0.802095  0.059042  0.069647  0.062592 -0.001695 -0.001160 -0.005060* 0.064097   0.00
  30        1.000000  0.716669  0.863537  0.802095  0.059043  0.069647  0.062593 -0.001696 -0.001159 -0.005062* 0.064098   0.00
  31        1.000000  0.716669  0.863537  0.802095  0.059044  0.069647  0.062594 -0.001698 -0.001159 -0.005065* 0.064098   0.00
  32        1.000000  0.716669  0.863537  0.802095  0.059044  0.069647  0.062595 -0.001699 -0.001158 -0.005069* 0.064099   0.00
  33        1.000000  0.716669  0.863538  0.802096  0.059043  0.069648  0.062597 -0.001701 -0.001157 -0.005074  0.064099
  su        0.000000  0.000115  0.000629  0.000729  0.005011  0.004199  0.004867  0.003718  0.004288  0.003407  0.002740
================================================================================================================================
C20           ai         x         y         z        U11       U22       U33       U12       U13       U23      Ueq
  28        1.000000  0.719583  0.364407  0.807190  0.048502  0.059456  0.076047  0.000542  0.001705 -0.010138* 0.061521   0.00
  29        1.000000  0.719583  0.364407  0.807190  0.048502  0.059457  0.076048  0.000541  0.001706 -0.010139* 0.061521   0.00
  30        1.000000  0.719583  0.364407  0.807190  0.048501  0.059458  0.076049  0.000539  0.001707 -0.010142* 0.061522   0.00
  31        1.000000  0.719583  0.364407  0.807191  0.048501  0.059458  0.076050  0.000538  0.001708 -0.010144* 0.061522   0.00
  32        1.000000  0.719583  0.364407  0.807191  0.048500  0.059458  0.076051  0.000536  0.001709 -0.010148* 0.061522   0.00
  33        1.000000  0.719582  0.364407  0.807191  0.048500  0.059458  0.076052  0.000533  0.001709 -0.010152  0.061522
  su        0.000000  0.000109  0.000610  0.000748  0.004698  0.003969  0.005129  0.003428  0.004254  0.003363  0.002693
================================================================================================================================
C21           ai         x         y         z        U11       U22       U33       U12       U13       U23      Ueq
  28        1.000000  0.836475  0.893943  0.774291  0.060605  0.067209  0.065167  0.008413 -0.002855 -0.001392* 0.064766   0.00
  29        1.000000  0.836475  0.893943  0.774291  0.060605  0.067211  0.065168  0.008413 -0.002855 -0.001394* 0.064767   0.00
  30        1.000000  0.836475  0.893943  0.774291  0.060605  0.067212  0.065169  0.008413 -0.002856 -0.001397* 0.064768   0.00
  31        1.000000  0.836475  0.893943  0.774291  0.060605  0.067214  0.065170  0.008412 -0.002856 -0.001399* 0.064769   0.00
  32        1.000000  0.836475  0.893943  0.774290  0.060605  0.067216  0.065171  0.008411 -0.002856 -0.001402* 0.064770   0.00
  33        1.000000  0.836475  0.893943  0.774290  0.060605  0.067218  0.065173  0.008409 -0.002856 -0.001406  0.064771
  su        0.000000  0.000114  0.000630  0.000730  0.005155  0.004279  0.005040  0.003601  0.004359  0.003365  0.002819
================================================================================================================================
C22           ai         x         y         z        U11       U22       U33       U12       U13       U23      Ueq
  28        1.000000  0.668210  0.857029  0.776981  0.063626  0.066620* 0.063006  0.005840 -0.001485 -0.006075  0.064783   0.00
  29        1.000000  0.668210  0.857028  0.776981  0.063627  0.066618* 0.063005  0.005839 -0.001486 -0.006074  0.064782   0.00
  30        1.000000  0.668210  0.857028  0.776981  0.063629  0.066615* 0.063004  0.005838 -0.001487 -0.006073  0.064782   0.00
  31        1.000000  0.668210  0.857028  0.776981  0.063630  0.066613* 0.063003  0.005838 -0.001489 -0.006072  0.064781   0.00
  32        1.000000  0.668210  0.857028  0.776980  0.063632  0.066610* 0.063001  0.005838 -0.001491 -0.006071  0.064780   0.00
  33        1.000000  0.668210  0.857027  0.776980  0.063635  0.066607  0.062998  0.005839 -0.001493 -0.006070  0.064779
  su        0.000000  0.000116  0.000622  0.000741  0.005121  0.004239  0.004934  0.003778  0.004375  0.003431  0.002784
================================================================================================================================
C23           ai         x         y         z        U11       U22       U33       U12       U13       U23      Ueq
  28        1.000000  0.160211  0.606539  0.225273* 0.056778  0.071321  0.067695  0.000870 -0.001457 -0.007066  0.065624   0.00
  29        1.000000  0.160211  0.606539  0.225273* 0.056777  0.071322  0.067697  0.000868 -0.001457 -0.007066  0.065625   0.00
  30        1.000000  0.160211  0.606539  0.225273  0.056776  0.071323  0.067698  0.000867 -0.001456 -0.007067* 0.065625   0.00
  31        1.000000  0.160211  0.606539  0.225273  0.056775  0.071325  0.067700  0.000866 -0.001456 -0.007069* 0.065626   0.00
  32        1.000000  0.160211  0.606539  0.225274  0.056774  0.071327  0.067702  0.000864 -0.001455 -0.007071* 0.065627   0.00
  33        1.000000  0.160211  0.606540  0.225274  0.056773  0.071330  0.067704  0.000862 -0.001454 -0.007074  0.065628
  su        0.000000  0.000113  0.000642  0.000735  0.005096  0.004387  0.005140  0.003597  0.004427  0.003445  0.002845
================================================================================================================================


Refinement program                                                                                                  page= 18
structure :                                                                                                18:33:30 01-12-22 

C24           ai         x         y         z        U11       U22       U33       U12       U13       U23      Ueq
  28        1.000000  0.184164  0.638928  0.148163  0.054131  0.070180  0.066873  0.007134 -0.002985*-0.002154  0.064163   0.00
  29        1.000000  0.184164  0.638928  0.148163  0.054132  0.070181  0.066872  0.007135 -0.002986*-0.002153  0.064164   0.00
  30        1.000000  0.184164  0.638928  0.148163  0.054133  0.070181  0.066872  0.007136 -0.002988 -0.002152* 0.064164   0.00
  31        1.000000  0.184164  0.638928  0.148163  0.054134  0.070180  0.066871  0.007137 -0.002989 -0.002151* 0.064164   0.00
  32        1.000000  0.184164  0.638928  0.148163  0.054135  0.070179  0.066870  0.007138 -0.002991 -0.002149* 0.064164   0.00
  33        1.000000  0.184164  0.638928  0.148163  0.054137  0.070178  0.066868  0.007139 -0.002993 -0.002146  0.064163
  su        0.000000  0.000111  0.000629  0.000723  0.004876  0.004264  0.004958  0.003683  0.004313  0.003503  0.002742
================================================================================================================================
C25           ai         x         y         z        U11       U22       U33       U12       U13       U23      Ueq
  28        1.000000  0.788503  0.893909  0.750984  0.056938  0.064069  0.072949  0.001793 -0.003484 -0.002324* 0.065135   0.00
  29        1.000000  0.788503  0.893908  0.750984  0.056938  0.064070  0.072950  0.001793 -0.003483 -0.002322* 0.065135   0.00
  30        1.000000  0.788504  0.893908  0.750984  0.056938  0.064071  0.072952  0.001793 -0.003483 -0.002319* 0.065136   0.00
  31        1.000000  0.788504  0.893908  0.750984  0.056938  0.064072  0.072953  0.001793 -0.003482 -0.002316* 0.065137   0.00
  32        1.000000  0.788504  0.893907  0.750984  0.056938  0.064074  0.072954  0.001793 -0.003481 -0.002313* 0.065138   0.00
  33        1.000000  0.788504  0.893907  0.750984  0.056939  0.064075  0.072956  0.001793 -0.003480 -0.002309  0.065139
  su        0.000000  0.000116  0.000617  0.000746  0.005083  0.004158  0.005308  0.003572  0.004515  0.003446  0.002840
================================================================================================================================
C26           ai         x         y         z        U11       U22       U33       U12       U13       U23      Ueq
  28        1.000000  0.136033  0.639666  0.124496  0.060261  0.072460  0.064700  0.006729 -0.004322 -0.006380* 0.066325   0.00
  29        1.000000  0.136033  0.639666  0.124496  0.060262  0.072458  0.064701  0.006729 -0.004322 -0.006382* 0.066325   0.00
  30        1.000000  0.136033  0.639667  0.124496  0.060262  0.072457  0.064702  0.006728 -0.004321 -0.006384* 0.066325   0.00
  31        1.000000  0.136033  0.639667  0.124495  0.060263  0.072457  0.064703  0.006728 -0.004321 -0.006387* 0.066325   0.00
  32        1.000000  0.136033  0.639667  0.124495  0.060263  0.072456  0.064704  0.006727 -0.004321 -0.006390* 0.066325   0.00
  33        1.000000  0.136033  0.639667  0.124495  0.060263  0.072456  0.064704  0.006726 -0.004321 -0.006394  0.066326
  su        0.000000  0.000114  0.000627  0.000730  0.005088  0.004375  0.004929  0.003758  0.004373  0.003521  0.002799
================================================================================================================================
C27           ai         x         y         z        U11       U22       U33       U12       U13       U23      Ueq
  28        1.000000  0.767598  0.362871  0.828147  0.068544  0.062577  0.061546 -0.000895 -0.007608 -0.004753* 0.064932   0.00
  29        1.000000  0.767598  0.362871  0.828147  0.068545  0.062577  0.061547 -0.000896 -0.007607 -0.004751* 0.064932   0.00
  30        1.000000  0.767598  0.362872  0.828148  0.068545  0.062577  0.061548 -0.000896 -0.007605 -0.004750* 0.064933   0.00
  31        1.000000  0.767598  0.362872  0.828148  0.068546  0.062577  0.061549 -0.000896 -0.007604 -0.004749* 0.064934   0.00
  32        1.000000  0.767598  0.362872  0.828148  0.068546  0.062578  0.061551 -0.000896 -0.007603 -0.004747* 0.064934   0.00
  33        1.000000  0.767598  0.362872  0.828148  0.068546  0.062580  0.061552 -0.000896 -0.007601 -0.004744  0.064935
  su        0.000000  0.000115  0.000620  0.000723  0.005251  0.004063  0.004848  0.003717  0.004383  0.003372  0.002765
================================================================================================================================
C28           ai         x         y         z        U11       U22       U33       U12       U13       U23      Ueq
  28        1.000000  0.599553  0.352799* 0.659200  0.059877  0.071429  0.059795  0.000221 -0.000301 -0.013430  0.063985   0.00
  29        1.000000  0.599553  0.352799* 0.659200  0.059875  0.071431  0.059797  0.000219 -0.000300 -0.013430  0.063986   0.00
  30        1.000000  0.599553  0.352799* 0.659200  0.059873  0.071433  0.059799  0.000217 -0.000299 -0.013431  0.063987   0.00
  31        1.000000  0.599553  0.352800* 0.659200  0.059870  0.071436  0.059801  0.000215 -0.000298 -0.013431  0.063988   0.00
  32        1.000000  0.599553  0.352800* 0.659200  0.059868  0.071439  0.059804  0.000214 -0.000297 -0.013431  0.063989   0.00
  33        1.000000  0.599553  0.352801  0.659200  0.059865  0.071442  0.059808  0.000212 -0.000296 -0.013432  0.063990
  su        0.000000  0.000116  0.000638  0.000735  0.005049  0.004428  0.004848  0.003807  0.004368  0.003451  0.002784
================================================================================================================================


Refinement program                                                                                                  page= 19
structure :                                                                                                18:33:30 01-12-22 

C29           ai         x         y         z        U11       U22       U33       U12       U13       U23      Ueq
  28        1.000000  0.740432  0.895259  0.727336  0.053286* 0.070148  0.072858 -0.000563  0.002502 -0.005360  0.065577   0.00
  29        1.000000  0.740432  0.895260  0.727336  0.053289* 0.070147  0.072857 -0.000564  0.002501 -0.005360  0.065577   0.00
  30        1.000000  0.740432  0.895260  0.727336  0.053292* 0.070147  0.072856 -0.000563  0.002500 -0.005360  0.065577   0.00
  31        1.000000  0.740432  0.895260  0.727336  0.053295* 0.070146  0.072854 -0.000563  0.002499 -0.005359  0.065577   0.00
  32        1.000000  0.740432  0.895260  0.727336  0.053297  0.070145  0.072851*-0.000563  0.002498 -0.005359  0.065577   0.00
  33        1.000000  0.740432  0.895261  0.727336  0.053300  0.070143  0.072848 -0.000562  0.002496 -0.005358  0.065576
  su        0.000000  0.000114  0.000632  0.000756  0.004977  0.004380  0.005278  0.003610  0.004390  0.003510  0.002849
================================================================================================================================
C30           ai         x         y         z        U11       U22       U33       U12       U13       U23      Ueq
  28        1.000000  0.016192  0.623774  0.163000  0.064686  0.147692  0.098427 -0.009770 -0.001068 -0.001803* 0.104027   0.00
  29        1.000000  0.016192  0.623774  0.163000  0.064689  0.147688  0.098428 -0.009767 -0.001069 -0.001808* 0.104026   0.00
  30        1.000000  0.016192  0.623775  0.163000  0.064690  0.147685  0.098428 -0.009766 -0.001070 -0.001813* 0.104026   0.00
  31        1.000000  0.016192  0.623775  0.163000  0.064691  0.147682  0.098429 -0.009765 -0.001070 -0.001817* 0.104026   0.00
  32        1.000000  0.016192  0.623775  0.163001  0.064692  0.147681  0.098429 -0.009765 -0.001069 -0.001822* 0.104025   0.00
  33        1.000000  0.016192  0.623775  0.163001  0.064692  0.147679  0.098430 -0.009767 -0.001067 -0.001828  0.104025
  su        0.000000  0.000127  0.000981  0.000795  0.006098  0.007280  0.006834  0.005707  0.005439  0.005284  0.003927
================================================================================================================================
C31           ai         x         y         z        U11       U22       U33       U12       U13       U23      Ueq
  28        1.000000  0.791544  0.394889  0.752299  0.057744* 0.074577  0.062588  0.000836  0.010134  0.005460  0.064684   0.00
  29        1.000000  0.791544  0.394889  0.752299  0.057747* 0.074577  0.062588  0.000837  0.010134  0.005461  0.064685   0.00
  30        1.000000  0.791544  0.394889  0.752300  0.057750  0.074577  0.062588  0.000838  0.010134  0.005462* 0.064685   0.00
  31        1.000000  0.791544  0.394889  0.752300  0.057752  0.074577  0.062588  0.000840  0.010134  0.005464* 0.064686   0.00
  32        1.000000  0.791544  0.394889  0.752300  0.057753  0.074577  0.062588  0.000841  0.010134  0.005466* 0.064687   0.00
  33        1.000000  0.791544  0.394889  0.752301  0.057755  0.074577  0.062588  0.000843  0.010134  0.005470  0.064687
  su        0.000000  0.000114  0.000631  0.000724  0.005078  0.004467  0.004983  0.003655  0.004301  0.003452  0.002824
================================================================================================================================
C32           ai         x         y         z        U11       U22       U33       U12       U13       U23      Ueq
  28        1.000000  0.692066  0.893531  0.703940  0.058140  0.068374  0.061929  0.005009* 0.003022 -0.003583  0.062918   0.00
  29        1.000000  0.692066  0.893531  0.703940  0.058139  0.068373  0.061931  0.005006* 0.003022 -0.003584  0.062918   0.00
  30        1.000000  0.692066  0.893531  0.703940  0.058137  0.068373  0.061933  0.005004* 0.003023 -0.003585  0.062918   0.00
  31        1.000000  0.692066  0.893530  0.703940  0.058136  0.068374  0.061935  0.005002  0.003023 -0.003587* 0.062918   0.00
  32        1.000000  0.692066  0.893530  0.703939  0.058134  0.068374  0.061937  0.004999  0.003024 -0.003590* 0.062919   0.00
  33        1.000000  0.692066  0.893530  0.703939  0.058132  0.068376  0.061940  0.004996  0.003025 -0.003593  0.062919
  su        0.000000  0.000114  0.000622  0.000716  0.005075  0.004197  0.005004  0.003611  0.004398  0.003344  0.002781
================================================================================================================================
C33           ai         x         y         z        U11       U22       U33       U12       U13       U23      Ueq
  28        1.000000  0.643955  0.876640  0.678340  0.055359  0.083275  0.059535  0.002978  0.003020  0.004814* 0.066149   0.00
  29        1.000000  0.643955  0.876640  0.678340  0.055359  0.083276  0.059535  0.002979  0.003019  0.004815* 0.066149   0.00
  30        1.000000  0.643955  0.876640  0.678340  0.055359  0.083277  0.059534  0.002980  0.003019  0.004817* 0.066149   0.00
  31        1.000000  0.643955  0.876640  0.678340  0.055360  0.083277  0.059534  0.002981  0.003018  0.004819* 0.066149   0.00
  32        1.000000  0.643955  0.876640  0.678340  0.055360  0.083277  0.059534  0.002982  0.003018  0.004823* 0.066149   0.00
  33        1.000000  0.643955  0.876639  0.678341  0.055361  0.083277  0.059533  0.002984  0.003017  0.004827  0.066149
  su        0.000000  0.000115  0.000643  0.000736  0.005001  0.004620  0.004883  0.003799  0.004290  0.003556  0.002816
================================================================================================================================


Refinement program                                                                                                  page= 20
structure :                                                                                                18:33:30 01-12-22 

C34           ai         x         y         z        U11       U22       U33       U12       U13       U23      Ueq
  28        1.000000  0.743513* 0.394946  0.730525  0.059948  0.067279  0.051655  0.004633  0.000259  0.000436  0.059864   0.00
  29        1.000000  0.743513  0.394946  0.730525  0.059949  0.067279  0.051654  0.004633  0.000258* 0.000437  0.059863   0.00
  30        1.000000  0.743513  0.394946  0.730525  0.059949  0.067278  0.051653  0.004633  0.000256* 0.000437  0.059863   0.00
  31        1.000000  0.743513  0.394946  0.730525  0.059951  0.067277  0.051652  0.004633  0.000255* 0.000436  0.059863   0.00
  32        1.000000  0.743513  0.394946  0.730525  0.059952  0.067275  0.051650  0.004634  0.000253* 0.000436  0.059862   0.00
  33        1.000000  0.743513  0.394946  0.730525  0.059954  0.067273  0.051648  0.004634  0.000251  0.000436  0.059862
  su        0.000000  0.000111  0.000609  0.000692  0.005106  0.004216  0.004554  0.003510  0.004124  0.003186  0.002701
================================================================================================================================
C35           ai         x         y         z        U11       U22       U33       U12       U13       U23      Ueq
  28        1.000000  0.695281  0.392494  0.706651  0.059540  0.075758  0.054477  0.005013  0.011614 -0.012436* 0.062877   0.00
  29        1.000000  0.695281  0.392494  0.706650  0.059541  0.075759  0.054478  0.005012  0.011614 -0.012438* 0.062878   0.00
  30        1.000000  0.695281  0.392494  0.706650  0.059542  0.075760  0.054479  0.005011  0.011614 -0.012440* 0.062879   0.00
  31        1.000000  0.695281  0.392494  0.706650  0.059543  0.075761  0.054480  0.005009  0.011614 -0.012442* 0.062880   0.00
  32        1.000000  0.695281  0.392493  0.706650  0.059543  0.075762  0.054482  0.005007  0.011615 -0.012444* 0.062881   0.00
  33        1.000000  0.695281  0.392493  0.706650  0.059543  0.075764  0.054484  0.005004  0.011617 -0.012448  0.062882
  su        0.000000  0.000114  0.000639  0.000698  0.005181  0.004382  0.004769  0.003696  0.004285  0.003344  0.002788
================================================================================================================================
C36           ai         x         y         z        U11       U22       U33       U12       U13       U23      Ueq
  28        1.000000  0.647212  0.379201  0.683056  0.058569  0.075303  0.068283 -0.003037  0.012142 -0.002004* 0.067003   0.00
  29        1.000000  0.647212  0.379201  0.683056  0.058572  0.075302  0.068283 -0.003036  0.012142 -0.002001* 0.067004   0.00
  30        1.000000  0.647212  0.379201  0.683056  0.058574  0.075301  0.068283 -0.003035  0.012141 -0.001998* 0.067004   0.00
  31        1.000000  0.647212  0.379201  0.683056  0.058577  0.075300  0.068282 -0.003033  0.012141 -0.001995* 0.067005   0.00
  32        1.000000  0.647212  0.379201  0.683056  0.058579  0.075300  0.068281 -0.003031  0.012140 -0.001990* 0.067005   0.00
  33        1.000000  0.647212  0.379200  0.683056  0.058581  0.075299  0.068280 -0.003028  0.012139 -0.001985  0.067005
  su        0.000000  0.000115  0.000643  0.000751  0.005151  0.004495  0.005156  0.003734  0.004409  0.003532  0.002878
================================================================================================================================
H1c3          ai         x         y         z       Uiso
  28        1.000000  0.574733  0.682155  0.766940  0.079308   0.00
  29        1.000000  0.574733  0.682155  0.766941  0.079308   0.00
  30        1.000000  0.574733  0.682155  0.766941  0.079309   0.00
  31        1.000000  0.574733  0.682155  0.766941  0.079309   0.00
  32        1.000000  0.574733  0.682155  0.766941  0.079309   0.00
  33        1.000000  0.574733  0.682155  0.766942  0.079309
  su        0.000000 -0.100000 -0.100000 -0.100000  0.000000
================================================================================================================================
H2c3          ai         x         y         z       Uiso
  28        1.000000  0.570206  0.860324  0.806298  0.079308   0.00
  29        1.000000  0.570206  0.860325  0.806298  0.079308   0.00
  30        1.000000  0.570206  0.860325  0.806298  0.079309   0.00
  31        1.000000  0.570206  0.860325  0.806298  0.079309   0.00
  32        1.000000  0.570206  0.860325  0.806298  0.079309   0.00
  33        1.000000  0.570206  0.860324  0.806298  0.079309
  su        0.000000 -0.100000 -0.100000 -0.100000  0.000000
================================================================================================================================


Refinement program                                                                                                  page= 21
structure :                                                                                                18:33:30 01-12-22 

H1c4          ai         x         y         z       Uiso
  28        1.000000  0.621796  0.729353  0.798943  0.074641   0.00
  29        1.000000  0.621796  0.729353  0.798943  0.074642   0.00
  30        1.000000  0.621796  0.729354  0.798943  0.074643   0.00
  31        1.000000  0.621796  0.729354  0.798943  0.074644   0.00
  32        1.000000  0.621796  0.729354  0.798943  0.074645   0.00
  33        1.000000  0.621796  0.729355  0.798943  0.074646
  su        0.000000 -0.100000 -0.100000 -0.100000  0.000000
================================================================================================================================
H2c4          ai         x         y         z       Uiso
  28        1.000000  0.618131  0.906491  0.835424  0.074641   0.00
  29        1.000000  0.618131  0.906491  0.835424  0.074642   0.00
  30        1.000000  0.618131  0.906491  0.835424  0.074643   0.00
  31        1.000000  0.618131  0.906491  0.835424  0.074644   0.00
  32        1.000000  0.618131  0.906491  0.835423  0.074645   0.00
  33        1.000000  0.618131  0.906491  0.835423  0.074646
  su        0.000000 -0.100000 -0.100000 -0.100000  0.000000
================================================================================================================================
H1c5          ai         x         y         z       Uiso
  28        1.000000  0.909059  0.749702  0.931136  0.082444   0.00
  29        1.000000  0.909059  0.749702  0.931136  0.082445   0.00
  30        1.000000  0.909059  0.749703  0.931136  0.082445   0.00
  31        1.000000  0.909059  0.749703  0.931136  0.082446   0.00
  32        1.000000  0.909059  0.749703  0.931136  0.082447   0.00
  33        1.000000  0.909059  0.749703  0.931137  0.082448
  su        0.000000 -0.100000 -0.100000 -0.100000  0.000000
================================================================================================================================
H2c5          ai         x         y         z       Uiso
  28        1.000000  0.909250  0.921737  0.985252  0.082444   0.00
  29        1.000000  0.909250  0.921737  0.985252  0.082445   0.00
  30        1.000000  0.909250  0.921737  0.985252  0.082445   0.00
  31        1.000000  0.909250  0.921738  0.985252  0.082446   0.00
  32        1.000000  0.909250  0.921738  0.985252  0.082447   0.00
  33        1.000000  0.909250  0.921738  0.985252  0.082448
  su        0.000000 -0.100000 -0.100000 -0.100000  0.000000
================================================================================================================================
H1c6          ai         x         y         z       Uiso
  28        1.000000  0.971934  0.888764  0.870210  0.110702   0.00
  29        1.000000  0.971934  0.888764  0.870210  0.110703   0.00
  30        1.000000  0.971934  0.888764  0.870210  0.110704   0.00
  31        1.000000  0.971934  0.888764  0.870210  0.110705   0.00
  32        1.000000  0.971934  0.888764  0.870210  0.110705   0.00
  33        1.000000  0.971934  0.888764  0.870210  0.110705
  su        0.000000 -0.100000 -0.100000 -0.100000  0.000000
================================================================================================================================


Refinement program                                                                                                  page= 22
structure :                                                                                                18:33:30 01-12-22 

H2c6          ai         x         y         z       Uiso
  28        1.000000  0.957366  0.911041  1.015140  0.110702   0.00
  29        1.000000  0.957366  0.911041  1.015140  0.110703   0.00
  30        1.000000  0.957366  0.911042  1.015140  0.110704   0.00
  31        1.000000  0.957366  0.911042  1.015140  0.110705   0.00
  32        1.000000  0.957366  0.911042  1.015140  0.110705   0.00
  33        1.000000  0.957366  0.911043  1.015139  0.110705
  su        0.000000 -0.100000 -0.100000 -0.100000  0.000000
================================================================================================================================
H3c6          ai         x         y         z       Uiso
  28        1.000000  0.958950  0.738863  0.940637  0.110702   0.00
  29        1.000000  0.958950  0.738863  0.940638  0.110703   0.00
  30        1.000000  0.958950  0.738864  0.940638  0.110704   0.00
  31        1.000000  0.958950  0.738864  0.940638  0.110705   0.00
  32        1.000000  0.958950  0.738864  0.940638  0.110705   0.00
  33        1.000000  0.958950  0.738864  0.940638  0.110705
  su        0.000000 -0.100000 -0.100000 -0.100000  0.000000
================================================================================================================================
H1c7          ai         x         y         z       Uiso
  28        1.000000  0.625090  0.233898  0.803212  0.072968   0.00
  29        1.000000  0.625090  0.233898  0.803212  0.072970   0.00
  30        1.000000  0.625090  0.233897  0.803212  0.072971   0.00
  31        1.000000  0.625090  0.233897  0.803211  0.072973   0.00
  32        1.000000  0.625090  0.233897  0.803211  0.072975   0.00
  33        1.000000  0.625090  0.233897  0.803211  0.072977
  su        0.000000 -0.100000 -0.100000 -0.100000  0.000000
================================================================================================================================
H2c7          ai         x         y         z       Uiso
  28        1.000000  0.622717  0.411010  0.845432  0.072968   0.00
  29        1.000000  0.622717  0.411010  0.845432  0.072970   0.00
  30        1.000000  0.622717  0.411010  0.845432  0.072971   0.00
  31        1.000000  0.622717  0.411009  0.845433  0.072973   0.00
  32        1.000000  0.622717  0.411009  0.845433  0.072975   0.00
  33        1.000000  0.622717  0.411009  0.845433  0.072977
  su        0.000000 -0.100000 -0.100000 -0.100000  0.000000
================================================================================================================================
H1c8          ai         x         y         z       Uiso
  28        1.000000  0.860926  0.749458  0.907202  0.077513   0.00
  29        1.000000  0.860926  0.749458  0.907202  0.077514   0.00
  30        1.000000  0.860926  0.749458  0.907203  0.077515   0.00
  31        1.000000  0.860926  0.749458  0.907203  0.077515   0.00
  32        1.000000  0.860926  0.749457  0.907203  0.077516   0.00
  33        1.000000  0.860926  0.749457  0.907203  0.077516
  su        0.000000 -0.100000 -0.100000 -0.100000  0.000000
================================================================================================================================


Refinement program                                                                                                  page= 23
structure :                                                                                                18:33:30 01-12-22 

H2c8          ai         x         y         z       Uiso
  28        1.000000  0.861151  0.923193  0.963403  0.077513   0.00
  29        1.000000  0.861151  0.923193  0.963403  0.077514   0.00
  30        1.000000  0.861151  0.923194  0.963404  0.077515   0.00
  31        1.000000  0.861151  0.923194  0.963404  0.077515   0.00
  32        1.000000  0.861151  0.923194  0.963404  0.077516   0.00
  33        1.000000  0.861151  0.923195  0.963404  0.077516
  su        0.000000 -0.100000 -0.100000 -0.100000  0.000000
================================================================================================================================
H1c9          ai         x         y         z       Uiso
  28        1.000000  0.064468  0.676310  0.269528  0.090495   0.00
  29        1.000000  0.064469  0.676310  0.269528  0.090496   0.00
  30        1.000000  0.064469  0.676310  0.269528  0.090496   0.00
  31        1.000000  0.064469  0.676310  0.269528  0.090497   0.00
  32        1.000000  0.064469  0.676310  0.269528  0.090497   0.00
  33        1.000000  0.064469  0.676310  0.269528  0.090498
  su        0.000000 -0.100000 -0.100000 -0.100000  0.000000
================================================================================================================================
H2c9          ai         x         y         z       Uiso
  28        1.000000  0.063818  0.503154  0.214835  0.090495   0.00
  29        1.000000  0.063818  0.503154  0.214835  0.090496   0.00
  30        1.000000  0.063818  0.503154  0.214835  0.090496   0.00
  31        1.000000  0.063818  0.503154  0.214835  0.090497   0.00
  32        1.000000  0.063818  0.503154  0.214835  0.090497   0.00
  33        1.000000  0.063818  0.503154  0.214835  0.090498
  su        0.000000 -0.100000 -0.100000 -0.100000  0.000000
================================================================================================================================
H1c10         ai         x         y         z       Uiso
  28        1.000000  0.593498  0.944381  0.603364  0.080216   0.00
  29        1.000000  0.593498  0.944381  0.603365  0.080218   0.00
  30        1.000000  0.593498  0.944381  0.603365  0.080220   0.00
  31        1.000000  0.593498  0.944381  0.603365  0.080222   0.00
  32        1.000000  0.593498  0.944381  0.603365  0.080224   0.00
  33        1.000000  0.593498  0.944381  0.603365  0.080226
  su        0.000000 -0.100000 -0.100000 -0.100000  0.000000
================================================================================================================================
H2c10         ai         x         y         z       Uiso
  28        1.000000  0.597768  0.766657  0.561670  0.080216   0.00
  29        1.000000  0.597768  0.766658  0.561670  0.080218   0.00
  30        1.000000  0.597768  0.766658  0.561670  0.080220   0.00
  31        1.000000  0.597768  0.766658  0.561670  0.080222   0.00
  32        1.000000  0.597768  0.766658  0.561670  0.080224   0.00
  33        1.000000  0.597768  0.766659  0.561670  0.080226
  su        0.000000 -0.100000 -0.100000 -0.100000  0.000000
================================================================================================================================


Refinement program                                                                                                  page= 24
structure :                                                                                                18:33:30 01-12-22 

H1c11         ai         x         y         z       Uiso
  28        1.000000  0.933455  0.999401  0.785884  0.093932   0.00
  29        1.000000  0.933455  0.999401  0.785883  0.093932   0.00
  30        1.000000  0.933455  0.999400  0.785883  0.093933   0.00
  31        1.000000  0.933455  0.999400  0.785883  0.093934   0.00
  32        1.000000  0.933455  0.999400  0.785882  0.093934   0.00
  33        1.000000  0.933455  0.999400  0.785882  0.093935
  su        0.000000 -0.100000 -0.100000 -0.100000  0.000000
================================================================================================================================
H2c11         ai         x         y         z       Uiso
  28        1.000000  0.933083  0.827291  0.729828  0.093932   0.00
  29        1.000000  0.933083  0.827290  0.729828  0.093932   0.00
  30        1.000000  0.933083  0.827290  0.729829  0.093933   0.00
  31        1.000000  0.933083  0.827289  0.729829  0.093934   0.00
  32        1.000000  0.933083  0.827289  0.729829  0.093934   0.00
  33        1.000000  0.933083  0.827289  0.729829  0.093935
  su        0.000000 -0.100000 -0.100000 -0.100000  0.000000
================================================================================================================================
H1c12         ai         x         y         z       Uiso
  28        1.000000  0.038822  0.580724 -0.007291  0.097002   0.00
  29        1.000000  0.038822  0.580723 -0.007290  0.097002   0.00
  30        1.000000  0.038822  0.580723 -0.007290  0.097001   0.00
  31        1.000000  0.038822  0.580724 -0.007290  0.097001   0.00
  32        1.000000  0.038822  0.580724 -0.007290  0.097000   0.00
  33        1.000000  0.038822  0.580724 -0.007290  0.096999
  su        0.000000 -0.100000 -0.100000 -0.100000  0.000000
================================================================================================================================
H2c12         ai         x         y         z       Uiso
  28        1.000000  0.040003  0.757909  0.043690  0.097002   0.00
  29        1.000000  0.040003  0.757909  0.043690  0.097002   0.00
  30        1.000000  0.040003  0.757909  0.043690  0.097001   0.00
  31        1.000000  0.040003  0.757909  0.043690  0.097001   0.00
  32        1.000000  0.040003  0.757909  0.043690  0.097000   0.00
  33        1.000000  0.040003  0.757909  0.043690  0.096999
  su        0.000000 -0.100000 -0.100000 -0.100000  0.000000
================================================================================================================================
H1c13         ai         x         y         z       Uiso
  28        1.000000  0.764744  0.928262  0.915875  0.080166   0.00
  29        1.000000  0.764744  0.928262  0.915874  0.080167   0.00
  30        1.000000  0.764744  0.928263  0.915874  0.080168   0.00
  31        1.000000  0.764744  0.928263  0.915874  0.080168   0.00
  32        1.000000  0.764744  0.928263  0.915874  0.080169   0.00
  33        1.000000  0.764744  0.928264  0.915874  0.080170
  su        0.000000 -0.100000 -0.100000 -0.100000  0.000000
================================================================================================================================


Refinement program                                                                                                  page= 25
structure :                                                                                                18:33:30 01-12-22 

H2c13         ai         x         y         z       Uiso
  28        1.000000  0.764631  0.754425  0.863191  0.080166   0.00
  29        1.000000  0.764630  0.754425  0.863192  0.080167   0.00
  30        1.000000  0.764630  0.754426  0.863192  0.080168   0.00
  31        1.000000  0.764630  0.754426  0.863192  0.080168   0.00
  32        1.000000  0.764630  0.754426  0.863192  0.080169   0.00
  33        1.000000  0.764630  0.754427  0.863193  0.080170
  su        0.000000 -0.100000 -0.100000 -0.100000  0.000000
================================================================================================================================
H1c14         ai         x         y         z       Uiso
  28        1.000000  0.112165  0.497421  0.236856  0.077984   0.00
  29        1.000000  0.112165  0.497421  0.236856  0.077984   0.00
  30        1.000000  0.112165  0.497421  0.236856  0.077984   0.00
  31        1.000000  0.112165  0.497421  0.236856  0.077984   0.00
  32        1.000000  0.112165  0.497421  0.236856  0.077984   0.00
  33        1.000000  0.112165  0.497421  0.236855  0.077983
  su        0.000000 -0.100000 -0.100000 -0.100000  0.000000
================================================================================================================================
H2c14         ai         x         y         z       Uiso
  28        1.000000  0.112386  0.672017  0.292245  0.077984   0.00
  29        1.000000  0.112386  0.672018  0.292245  0.077984   0.00
  30        1.000000  0.112386  0.672018  0.292245  0.077984   0.00
  31        1.000000  0.112386  0.672018  0.292245  0.077984   0.00
  32        1.000000  0.112386  0.672018  0.292245  0.077984   0.00
  33        1.000000  0.112386  0.672018  0.292245  0.077983
  su        0.000000 -0.100000 -0.100000 -0.100000  0.000000
================================================================================================================================
H1c15         ai         x         y         z       Uiso
  28        1.000000  0.671477  0.423615  0.872032  0.079943   0.00
  29        1.000000  0.671477  0.423615  0.872032  0.079943   0.00
  30        1.000000  0.671477  0.423615  0.872032  0.079943   0.00
  31        1.000000  0.671477  0.423615  0.872032  0.079942   0.00
  32        1.000000  0.671477  0.423615  0.872032  0.079942   0.00
  33        1.000000  0.671477  0.423615  0.872032  0.079940
  su        0.000000 -0.100000 -0.100000 -0.100000  0.000000
================================================================================================================================
H2c15         ai         x         y         z       Uiso
  28        1.000000  0.672651  0.247431  0.822548  0.079943   0.00
  29        1.000000  0.672651  0.247431  0.822548  0.079943   0.00
  30        1.000000  0.672651  0.247431  0.822548  0.079943   0.00
  31        1.000000  0.672651  0.247431  0.822548  0.079942   0.00
  32        1.000000  0.672651  0.247431  0.822548  0.079942   0.00
  33        1.000000  0.672651  0.247431  0.822548  0.079940
  su        0.000000 -0.100000 -0.100000 -0.100000  0.000000
================================================================================================================================


Refinement program                                                                                                  page= 26
structure :                                                                                                18:33:30 01-12-22 

H1c16         ai         x         y         z       Uiso
  28        1.000000  0.087610  0.576797  0.012984  0.085576   0.00
  29        1.000000  0.087610  0.576797  0.012984  0.085577   0.00
  30        1.000000  0.087610  0.576797  0.012984  0.085578   0.00
  31        1.000000  0.087610  0.576796  0.012984  0.085579   0.00
  32        1.000000  0.087610  0.576796  0.012984  0.085580   0.00
  33        1.000000  0.087610  0.576795  0.012984  0.085581
  su        0.000000 -0.100000 -0.100000 -0.100000  0.000000
================================================================================================================================
H2c16         ai         x         y         z       Uiso
  28        1.000000  0.088068  0.751109  0.066040  0.085576   0.00
  29        1.000000  0.088068  0.751108  0.066040  0.085577   0.00
  30        1.000000  0.088068  0.751108  0.066039  0.085578   0.00
  31        1.000000  0.088068  0.751108  0.066039  0.085579   0.00
  32        1.000000  0.088068  0.751108  0.066039  0.085580   0.00
  33        1.000000  0.088068  0.751107  0.066039  0.085581
  su        0.000000 -0.100000 -0.100000 -0.100000  0.000000
================================================================================================================================
H1c17         ai         x         y         z       Uiso
  28        1.000000  0.812836  0.926279  0.940018  0.075912   0.00
  29        1.000000  0.812836  0.926279  0.940018  0.075911   0.00
  30        1.000000  0.812836  0.926279  0.940018  0.075911   0.00
  31        1.000000  0.812836  0.926278  0.940018  0.075910   0.00
  32        1.000000  0.812836  0.926278  0.940018  0.075910   0.00
  33        1.000000  0.812836  0.926278  0.940018  0.075909
  su        0.000000 -0.100000 -0.100000 -0.100000  0.000000
================================================================================================================================
H2c17         ai         x         y         z       Uiso
  28        1.000000  0.812834  0.752136  0.885762  0.075912   0.00
  29        1.000000  0.812834  0.752136  0.885762  0.075911   0.00
  30        1.000000  0.812834  0.752136  0.885762  0.075911   0.00
  31        1.000000  0.812834  0.752135  0.885762  0.075910   0.00
  32        1.000000  0.812834  0.752135  0.885762  0.075910   0.00
  33        1.000000  0.812834  0.752135  0.885762  0.075909
  su        0.000000 -0.100000 -0.100000 -0.100000  0.000000
================================================================================================================================
H1c18         ai         x         y         z       Uiso
  28        1.000000  0.884618  0.828576  0.704801  0.087277   0.00
  29        1.000000  0.884618  0.828576  0.704801  0.087278   0.00
  30        1.000000  0.884618  0.828576  0.704801  0.087278   0.00
  31        1.000000  0.884618  0.828576  0.704801  0.087278   0.00
  32        1.000000  0.884618  0.828576  0.704801  0.087278   0.00
  33        1.000000  0.884618  0.828576  0.704801  0.087277
  su        0.000000 -0.100000 -0.100000 -0.100000  0.000000
================================================================================================================================


Refinement program                                                                                                  page= 27
structure :                                                                                                18:33:30 01-12-22 

H2c18         ai         x         y         z       Uiso
  28        1.000000  0.884749  1.002734  0.760182  0.087277   0.00
  29        1.000000  0.884749  1.002734  0.760182  0.087278   0.00
  30        1.000000  0.884749  1.002734  0.760182  0.087278   0.00
  31        1.000000  0.884749  1.002734  0.760182  0.087278   0.00
  32        1.000000  0.884749  1.002734  0.760182  0.087278   0.00
  33        1.000000  0.884749  1.002734  0.760182  0.087277
  su        0.000000 -0.100000 -0.100000 -0.100000  0.000000
================================================================================================================================
H1c19         ai         x         y         z       Uiso
  28        1.000000  0.716849  0.754056  0.839795  0.076915   0.00
  29        1.000000  0.716849  0.754056  0.839795  0.076916   0.00
  30        1.000000  0.716849  0.754056  0.839795  0.076917   0.00
  31        1.000000  0.716849  0.754056  0.839795  0.076918   0.00
  32        1.000000  0.716849  0.754056  0.839795  0.076918   0.00
  33        1.000000  0.716849  0.754057  0.839795  0.076919
  su        0.000000 -0.100000 -0.100000 -0.100000  0.000000
================================================================================================================================
H2c19         ai         x         y         z       Uiso
  28        1.000000  0.716708  0.927151  0.892670  0.076915   0.00
  29        1.000000  0.716708  0.927151  0.892670  0.076916   0.00
  30        1.000000  0.716708  0.927151  0.892670  0.076917   0.00
  31        1.000000  0.716708  0.927151  0.892670  0.076918   0.00
  32        1.000000  0.716708  0.927152  0.892670  0.076918   0.00
  33        1.000000  0.716708  0.927152  0.892670  0.076919
  su        0.000000 -0.100000 -0.100000 -0.100000  0.000000
================================================================================================================================
H1c20         ai         x         y         z       Uiso
  28        1.000000  0.719521  0.431346  0.895643  0.073825   0.00
  29        1.000000  0.719521  0.431346  0.895643  0.073826   0.00
  30        1.000000  0.719521  0.431346  0.895643  0.073826   0.00
  31        1.000000  0.719521  0.431346  0.895643  0.073826   0.00
  32        1.000000  0.719521  0.431346  0.895643  0.073827   0.00
  33        1.000000  0.719521  0.431347  0.895644  0.073827
  su        0.000000 -0.100000 -0.100000 -0.100000  0.000000
================================================================================================================================
H2c20         ai         x         y         z       Uiso
  28        1.000000  0.719744  0.255354  0.845930  0.073825   0.00
  29        1.000000  0.719744  0.255354  0.845930  0.073826   0.00
  30        1.000000  0.719744  0.255354  0.845930  0.073826   0.00
  31        1.000000  0.719744  0.255353  0.845930  0.073826   0.00
  32        1.000000  0.719744  0.255353  0.845930  0.073827   0.00
  33        1.000000  0.719744  0.255353  0.845930  0.073827
  su        0.000000 -0.100000 -0.100000 -0.100000  0.000000
================================================================================================================================


Refinement program                                                                                                  page= 28
structure :                                                                                                18:33:30 01-12-22 

H1c21         ai         x         y         z       Uiso
  28        1.000000  0.836502  1.004418  0.739248  0.077719   0.00
  29        1.000000  0.836502  1.004418  0.739248  0.077720   0.00
  30        1.000000  0.836502  1.004418  0.739248  0.077721   0.00
  31        1.000000  0.836502  1.004418  0.739248  0.077723   0.00
  32        1.000000  0.836502  1.004418  0.739248  0.077724   0.00
  33        1.000000  0.836502  1.004418  0.739248  0.077725
  su        0.000000 -0.100000 -0.100000 -0.100000  0.000000
================================================================================================================================
H2c21         ai         x         y         z       Uiso
  28        1.000000  0.836288  0.831218  0.683122  0.077719   0.00
  29        1.000000  0.836288  0.831218  0.683122  0.077720   0.00
  30        1.000000  0.836288  0.831217  0.683122  0.077721   0.00
  31        1.000000  0.836288  0.831217  0.683122  0.077723   0.00
  32        1.000000  0.836287  0.831217  0.683122  0.077724   0.00
  33        1.000000  0.836288  0.831216  0.683122  0.077725
  su        0.000000 -0.100000 -0.100000 -0.100000  0.000000
================================================================================================================================
H1c22         ai         x         y         z       Uiso
  28        1.000000  0.669086  0.749028  0.818196  0.077739   0.00
  29        1.000000  0.669086  0.749027  0.818195  0.077739   0.00
  30        1.000000  0.669086  0.749027  0.818195  0.077738   0.00
  31        1.000000  0.669086  0.749027  0.818195  0.077738   0.00
  32        1.000000  0.669086  0.749026  0.818195  0.077737   0.00
  33        1.000000  0.669086  0.749026  0.818195  0.077735
  su        0.000000 -0.100000 -0.100000 -0.100000  0.000000
================================================================================================================================
H2c22         ai         x         y         z       Uiso
  28        1.000000  0.667564  0.922406  0.866058  0.077739   0.00
  29        1.000000  0.667564  0.922406  0.866058  0.077739   0.00
  30        1.000000  0.667564  0.922406  0.866058  0.077738   0.00
  31        1.000000  0.667564  0.922405  0.866058  0.077738   0.00
  32        1.000000  0.667564  0.922405  0.866058  0.077737   0.00
  33        1.000000  0.667564  0.922404  0.866058  0.077735
  su        0.000000 -0.100000 -0.100000 -0.100000  0.000000
================================================================================================================================
H1c23         ai         x         y         z       Uiso
  28        1.000000  0.160195  0.495890  0.259850  0.078749   0.00
  29        1.000000  0.160195  0.495890  0.259851  0.078750   0.00
  30        1.000000  0.160195  0.495891  0.259851  0.078750   0.00
  31        1.000000  0.160195  0.495891  0.259851  0.078751   0.00
  32        1.000000  0.160195  0.495891  0.259851  0.078752   0.00
  33        1.000000  0.160195  0.495891  0.259852  0.078754
  su        0.000000 -0.100000 -0.100000 -0.100000  0.000000
================================================================================================================================


Refinement program                                                                                                  page= 29
structure :                                                                                                18:33:30 01-12-22 

H2c23         ai         x         y         z       Uiso
  28        1.000000  0.160256  0.671335  0.315130  0.078749   0.00
  29        1.000000  0.160256  0.671336  0.315130  0.078750   0.00
  30        1.000000  0.160256  0.671336  0.315130  0.078750   0.00
  31        1.000000  0.160256  0.671337  0.315131  0.078751   0.00
  32        1.000000  0.160256  0.671338  0.315131  0.078752   0.00
  33        1.000000  0.160256  0.671338  0.315131  0.078754
  su        0.000000 -0.100000 -0.100000 -0.100000  0.000000
================================================================================================================================
H1c24         ai         x         y         z       Uiso
  28        1.000000  0.184029  0.575073  0.057689  0.076996   0.00
  29        1.000000  0.184029  0.575073  0.057689  0.076997   0.00
  30        1.000000  0.184029  0.575073  0.057690  0.076997   0.00
  31        1.000000  0.184029  0.575073  0.057690  0.076997   0.00
  32        1.000000  0.184029  0.575073  0.057690  0.076996   0.00
  33        1.000000  0.184029  0.575074  0.057690  0.076996
  su        0.000000 -0.100000 -0.100000 -0.100000  0.000000
================================================================================================================================
H2c24         ai         x         y         z       Uiso
  28        1.000000  0.184191  0.749621  0.113714  0.076996   0.00
  29        1.000000  0.184191  0.749621  0.113714  0.076997   0.00
  30        1.000000  0.184191  0.749621  0.113714  0.076997   0.00
  31        1.000000  0.184191  0.749621  0.113714  0.076997   0.00
  32        1.000000  0.184191  0.749621  0.113714  0.076996   0.00
  33        1.000000  0.184191  0.749621  0.113714  0.076996
  su        0.000000 -0.100000 -0.100000 -0.100000  0.000000
================================================================================================================================
H1c25         ai         x         y         z       Uiso
  28        1.000000  0.788552  1.003519  0.713704  0.078162   0.00
  29        1.000000  0.788552  1.003518  0.713704  0.078163   0.00
  30        1.000000  0.788552  1.003518  0.713704  0.078164   0.00
  31        1.000000  0.788552  1.003517  0.713703  0.078165   0.00
  32        1.000000  0.788552  1.003517  0.713703  0.078166   0.00
  33        1.000000  0.788552  1.003516  0.713703  0.078167
  su        0.000000 -0.100000 -0.100000 -0.100000  0.000000
================================================================================================================================
H2c25         ai         x         y         z       Uiso
  28        1.000000  0.788417  0.829637  0.660785  0.078162   0.00
  29        1.000000  0.788417  0.829637  0.660785  0.078163   0.00
  30        1.000000  0.788417  0.829636  0.660785  0.078164   0.00
  31        1.000000  0.788417  0.829636  0.660785  0.078165   0.00
  32        1.000000  0.788417  0.829635  0.660786  0.078166   0.00
  33        1.000000  0.788417  0.829635  0.660786  0.078167
  su        0.000000 -0.100000 -0.100000 -0.100000  0.000000
================================================================================================================================


Refinement program                                                                                                  page= 30
structure :                                                                                                18:33:30 01-12-22 

H1c26         ai         x         y         z       Uiso
  28        1.000000  0.135944  0.574415  0.034900  0.079589   0.00
  29        1.000000  0.135944  0.574415  0.034899  0.079590   0.00
  30        1.000000  0.135944  0.574415  0.034899  0.079590   0.00
  31        1.000000  0.135944  0.574415  0.034899  0.079590   0.00
  32        1.000000  0.135944  0.574415  0.034899  0.079590   0.00
  33        1.000000  0.135944  0.574415  0.034899  0.079591
  su        0.000000 -0.100000 -0.100000 -0.100000  0.000000
================================================================================================================================
H2c26         ai         x         y         z       Uiso
  28        1.000000  0.136070  0.750232  0.089704  0.079589   0.00
  29        1.000000  0.136070  0.750233  0.089704  0.079590   0.00
  30        1.000000  0.136070  0.750233  0.089704  0.079590   0.00
  31        1.000000  0.136070  0.750233  0.089705  0.079590   0.00
  32        1.000000  0.136070  0.750234  0.089705  0.079590   0.00
  33        1.000000  0.136070  0.750234  0.089705  0.079591
  su        0.000000 -0.100000 -0.100000 -0.100000  0.000000
================================================================================================================================
H1c27         ai         x         y         z       Uiso
  28        1.000000  0.767628  0.252658  0.863915  0.077918   0.00
  29        1.000000  0.767628  0.252658  0.863915  0.077919   0.00
  30        1.000000  0.767628  0.252659  0.863916  0.077920   0.00
  31        1.000000  0.767628  0.252659  0.863916  0.077920   0.00
  32        1.000000  0.767628  0.252659  0.863916  0.077921   0.00
  33        1.000000  0.767627  0.252659  0.863916  0.077922
  su        0.000000 -0.100000 -0.100000 -0.100000  0.000000
================================================================================================================================
H2c27         ai         x         y         z       Uiso
  28        1.000000  0.767688  0.426375  0.918812  0.077918   0.00
  29        1.000000  0.767688  0.426374  0.918812  0.077919   0.00
  30        1.000000  0.767688  0.426375  0.918812  0.077920   0.00
  31        1.000000  0.767688  0.426375  0.918812  0.077920   0.00
  32        1.000000  0.767688  0.426375  0.918812  0.077921   0.00
  33        1.000000  0.767688  0.426375  0.918812  0.077922
  su        0.000000 -0.100000 -0.100000 -0.100000  0.000000
================================================================================================================================
H1c28         ai         x         y         z       Uiso
  28        1.000000  0.597894  0.460688  0.618220  0.076782   0.00
  29        1.000000  0.597894  0.460689  0.618221  0.076783   0.00
  30        1.000000  0.597894  0.460690  0.618221  0.076784   0.00
  31        1.000000  0.597894  0.460690  0.618222  0.076785   0.00
  32        1.000000  0.597894  0.460691  0.618223  0.076786   0.00
  33        1.000000  0.597894  0.460692  0.618223  0.076788
  su        0.000000 -0.100000 -0.100000 -0.100000  0.000000
================================================================================================================================


Refinement program                                                                                                  page= 31
structure :                                                                                                18:33:30 01-12-22 

H2c28         ai         x         y         z       Uiso
  28        1.000000  0.600770  0.285805  0.571645  0.076782   0.00
  29        1.000000  0.600770  0.285806  0.571644  0.076783   0.00
  30        1.000000  0.600770  0.285807  0.571644  0.076784   0.00
  31        1.000000  0.600770  0.285807  0.571644  0.076785   0.00
  32        1.000000  0.600770  0.285808  0.571644  0.076786   0.00
  33        1.000000  0.600770  0.285809  0.571644  0.076788
  su        0.000000 -0.100000 -0.100000 -0.100000  0.000000
================================================================================================================================
H1c29         ai         x         y         z       Uiso
  28        1.000000  0.740363  1.005233  0.690926  0.078692   0.00
  29        1.000000  0.740363  1.005233  0.690926  0.078693   0.00
  30        1.000000  0.740363  1.005234  0.690926  0.078693   0.00
  31        1.000000  0.740363  1.005234  0.690926  0.078693   0.00
  32        1.000000  0.740363  1.005234  0.690926  0.078692   0.00
  33        1.000000  0.740363  1.005234  0.690926  0.078692
  su        0.000000 -0.100000 -0.100000 -0.100000  0.000000
================================================================================================================================
H2c29         ai         x         y         z       Uiso
  28        1.000000  0.740403  0.831537  0.636832  0.078692   0.00
  29        1.000000  0.740403  0.831537  0.636832  0.078693   0.00
  30        1.000000  0.740403  0.831538  0.636832  0.078693   0.00
  31        1.000000  0.740403  0.831538  0.636831  0.078693   0.00
  32        1.000000  0.740403  0.831538  0.636831  0.078692   0.00
  33        1.000000  0.740403  0.831538  0.636831  0.078692
  su        0.000000 -0.100000 -0.100000 -0.100000  0.000000
================================================================================================================================
H1c30         ai         x         y         z       Uiso
  28        1.000000  0.001615  0.653237  0.097872  0.124832   0.00
  29        1.000000  0.001615  0.653238  0.097872  0.124831   0.00
  30        1.000000  0.001615  0.653238  0.097872  0.124831   0.00
  31        1.000000  0.001615  0.653238  0.097872  0.124831   0.00
  32        1.000000  0.001615  0.653237  0.097871  0.124830   0.00
  33        1.000000  0.001615  0.653235  0.097871  0.124830
  su        0.000000 -0.100000 -0.100000 -0.100000  0.000000
================================================================================================================================
H2c30         ai         x         y         z       Uiso
  28        1.000000  0.014971  0.511604  0.191619  0.124832   0.00
  29        1.000000  0.014971  0.511604  0.191619  0.124831   0.00
  30        1.000000  0.014971  0.511605  0.191619  0.124831   0.00
  31        1.000000  0.014971  0.511605  0.191620  0.124831   0.00
  32        1.000000  0.014972  0.511606  0.191621  0.124830   0.00
  33        1.000000  0.014972  0.511607  0.191623  0.124830
  su        0.000000 -0.100000 -0.100000 -0.100000  0.000000
================================================================================================================================


Refinement program                                                                                                  page= 32
structure :                                                                                                18:33:30 01-12-22 

H3c30         ai         x         y         z       Uiso
  28        1.000000  0.017071  0.690819  0.251690  0.124832   0.00
  29        1.000000  0.017071  0.690819  0.251690  0.124831   0.00
  30        1.000000  0.017071  0.690820  0.251690  0.124831   0.00
  31        1.000000  0.017071  0.690821  0.251690  0.124831   0.00
  32        1.000000  0.017071  0.690822  0.251689  0.124830   0.00
  33        1.000000  0.017071  0.690824  0.251688  0.124830
  su        0.000000 -0.100000 -0.100000 -0.100000  0.000000
================================================================================================================================
H1c31         ai         x         y         z       Uiso
  28        1.000000  0.791448  0.331450  0.661594  0.077620   0.00
  29        1.000000  0.791448  0.331450  0.661594  0.077622   0.00
  30        1.000000  0.791448  0.331450  0.661594  0.077622   0.00
  31        1.000000  0.791448  0.331451  0.661594  0.077623   0.00
  32        1.000000  0.791448  0.331451  0.661594  0.077624   0.00
  33        1.000000  0.791448  0.331451  0.661594  0.077625
  su        0.000000 -0.100000 -0.100000 -0.100000  0.000000
================================================================================================================================
H2c31         ai         x         y         z       Uiso
  28        1.000000  0.791601  0.505459  0.717529  0.077620   0.00
  29        1.000000  0.791601  0.505459  0.717529  0.077622   0.00
  30        1.000000  0.791601  0.505459  0.717529  0.077622   0.00
  31        1.000000  0.791601  0.505459  0.717529  0.077623   0.00
  32        1.000000  0.791601  0.505458  0.717529  0.077624   0.00
  33        1.000000  0.791601  0.505458  0.717529  0.077625
  su        0.000000 -0.100000 -0.100000 -0.100000  0.000000
================================================================================================================================
H1c32         ai         x         y         z       Uiso
  28        1.000000  0.691668  1.003955  0.668634  0.075501   0.00
  29        1.000000  0.691668  1.003955  0.668633  0.075501   0.00
  30        1.000000  0.691668  1.003955  0.668633  0.075502   0.00
  31        1.000000  0.691668  1.003955  0.668633  0.075502   0.00
  32        1.000000  0.691668  1.003955  0.668633  0.075503   0.00
  33        1.000000  0.691668  1.003955  0.668633  0.075503
  su        0.000000 -0.100000 -0.100000 -0.100000  0.000000
================================================================================================================================
H2c32         ai         x         y         z       Uiso
  28        1.000000  0.692267  0.832703  0.611870  0.075501   0.00
  29        1.000000  0.692267  0.832702  0.611870  0.075501   0.00
  30        1.000000  0.692267  0.832702  0.611870  0.075502   0.00
  31        1.000000  0.692267  0.832701  0.611869  0.075502   0.00
  32        1.000000  0.692267  0.832701  0.611869  0.075503   0.00
  33        1.000000  0.692267  0.832701  0.611869  0.075503
  su        0.000000 -0.100000 -0.100000 -0.100000  0.000000
================================================================================================================================


Refinement program                                                                                                  page= 33
structure :                                                                                                18:33:30 01-12-22 

H1c33         ai         x         y         z       Uiso
  28        1.000000  0.644769  0.813406  0.588086  0.079378   0.00
  29        1.000000  0.644769  0.813405  0.588086  0.079378   0.00
  30        1.000000  0.644769  0.813405  0.588086  0.079379   0.00
  31        1.000000  0.644769  0.813405  0.588086  0.079379   0.00
  32        1.000000  0.644769  0.813405  0.588086  0.079379   0.00
  33        1.000000  0.644769  0.813405  0.588086  0.079379
  su        0.000000 -0.100000 -0.100000 -0.100000  0.000000
================================================================================================================================
H2c33         ai         x         y         z       Uiso
  28        1.000000  0.642783  0.985867  0.640157  0.079378   0.00
  29        1.000000  0.642783  0.985867  0.640157  0.079378   0.00
  30        1.000000  0.642783  0.985866  0.640156  0.079379   0.00
  31        1.000000  0.642783  0.985866  0.640156  0.079379   0.00
  32        1.000000  0.642783  0.985866  0.640156  0.079379   0.00
  33        1.000000  0.642783  0.985865  0.640156  0.079379
  su        0.000000 -0.100000 -0.100000 -0.100000  0.000000
================================================================================================================================
H1c34         ai         x         y         z       Uiso
  28        1.000000  0.743335  0.330503  0.640391  0.071837   0.00
  29        1.000000  0.743335  0.330503  0.640391  0.071836   0.00
  30        1.000000  0.743335  0.330503  0.640391  0.071836   0.00
  31        1.000000  0.743335  0.330502  0.640391  0.071835   0.00
  32        1.000000  0.743335  0.330502  0.640391  0.071835   0.00
  33        1.000000  0.743335  0.330502  0.640391  0.071834
  su        0.000000 -0.100000 -0.100000 -0.100000  0.000000
================================================================================================================================
H2c34         ai         x         y         z       Uiso
  28        1.000000  0.743549  0.504872  0.694043  0.071837   0.00
  29        1.000000  0.743549  0.504872  0.694043  0.071836   0.00
  30        1.000000  0.743549  0.504872  0.694043  0.071836   0.00
  31        1.000000  0.743549  0.504872  0.694043  0.071835   0.00
  32        1.000000  0.743549  0.504872  0.694043  0.071835   0.00
  33        1.000000  0.743549  0.504873  0.694043  0.071834
  su        0.000000 -0.100000 -0.100000 -0.100000  0.000000
================================================================================================================================
H1c35         ai         x         y         z       Uiso
  28        1.000000  0.694778  0.502961  0.671457  0.075452   0.00
  29        1.000000  0.694778  0.502962  0.671457  0.075453   0.00
  30        1.000000  0.694778  0.502961  0.671457  0.075455   0.00
  31        1.000000  0.694778  0.502961  0.671457  0.075456   0.00
  32        1.000000  0.694778  0.502961  0.671457  0.075457   0.00
  33        1.000000  0.694778  0.502961  0.671456  0.075458
  su        0.000000 -0.100000 -0.100000 -0.100000  0.000000
================================================================================================================================


Refinement program                                                                                                  page= 34
structure :                                                                                                18:33:30 01-12-22 

H2c35         ai         x         y         z       Uiso
  28        1.000000  0.695477  0.326997  0.617352  0.075452   0.00
  29        1.000000  0.695477  0.326997  0.617352  0.075453   0.00
  30        1.000000  0.695477  0.326996  0.617352  0.075455   0.00
  31        1.000000  0.695477  0.326996  0.617352  0.075456   0.00
  32        1.000000  0.695476  0.326996  0.617352  0.075457   0.00
  33        1.000000  0.695477  0.326995  0.617352  0.075458
  su        0.000000 -0.100000 -0.100000 -0.100000  0.000000
================================================================================================================================
H1c36         ai         x         y         z       Uiso
  28        1.000000  0.647684  0.313350  0.594152  0.080404   0.00
  29        1.000000  0.647684  0.313350  0.594152  0.080405   0.00
  30        1.000000  0.647684  0.313350  0.594152  0.080405   0.00
  31        1.000000  0.647684  0.313350  0.594152  0.080406   0.00
  32        1.000000  0.647684  0.313350  0.594152  0.080406   0.00
  33        1.000000  0.647684  0.313350  0.594152  0.080407
  su        0.000000 -0.100000 -0.100000 -0.100000  0.000000
================================================================================================================================
H2c36         ai         x         y         z       Uiso
  28        1.000000  0.646293  0.488731  0.645504  0.080404   0.00
  29        1.000000  0.646293  0.488731  0.645504  0.080405   0.00
  30        1.000000  0.646293  0.488731  0.645504  0.080405   0.00
  31        1.000000  0.646293  0.488731  0.645504  0.080406   0.00
  32        1.000000  0.646292  0.488731  0.645504  0.080406   0.00
  33        1.000000  0.646293  0.488730  0.645504  0.080407
  su        0.000000 -0.100000 -0.100000 -0.100000  0.000000
================================================================================================================================
Ow            ai         x         y         z        U11       U22       U33       U12       U13       U23      Ueq
  28        1.000000  0.000000  0.000000  0.000000  0.068145  0.061141  0.070396  0.002846  0.007202*-0.004742  0.066476  -0.01
  29        1.000000  0.000000  0.000000  0.000000  0.068141  0.061138  0.070398  0.002846  0.007199*-0.004743  0.066475  -0.01
  30        1.000000  0.000000  0.000000  0.000000  0.068138  0.061135  0.070400  0.002846  0.007196*-0.004743  0.066474  -0.01
  31        1.000000  0.000000  0.000000  0.000000  0.068135* 0.061133  0.070401  0.002846  0.007193 -0.004743  0.066472  -0.01
  32        1.000000  0.000000  0.000000  0.000000  0.068131* 0.061130  0.070402  0.002845  0.007190 -0.004743  0.066471  -0.01
  33        1.000000  0.000000  0.000000  0.000000  0.068128  0.061128  0.070403  0.002845  0.007188 -0.004743  0.066470
  su        0.000000  0.000000  0.000000  0.000000  0.001944  0.001753  0.001756  0.001331  0.001615  0.001434  0.001059
================================================================================================================================
H1w           ai         x         y         z       Uiso
  28        1.000000  0.016512* 0.006503  0.005447  0.079772   0.01
  29        1.000000  0.016514* 0.006501  0.005450  0.079770   0.01
  30        1.000000  0.016515* 0.006499  0.005454  0.079768   0.01
  31        1.000000  0.016516* 0.006497  0.005457  0.079767   0.01
  32        1.000000  0.016517* 0.006496  0.005460  0.079765   0.01
  33        1.000000  0.016518  0.006494  0.005463  0.079763
  su        0.000000  0.000373  0.004683  0.006305  0.000000
================================================================================================================================


Refinement program                                                                                                  page= 35
structure :                                                                                                18:33:30 01-12-22 

H2w           ai         x         y         z       Uiso
  28        1.000000 -0.004951  0.098737* 0.019573  0.079772   0.01
  29        1.000000 -0.004951  0.098746* 0.019573  0.079770   0.01
  30        1.000000 -0.004951  0.098754* 0.019573  0.079768   0.01
  31        1.000000 -0.004951  0.098762* 0.019574  0.079767   0.01
  32        1.000000 -0.004951  0.098768* 0.019574  0.079765   0.01
  33        1.000000 -0.004951  0.098774  0.019575  0.079763
  su        0.000000  0.000701  0.002906  0.005845  0.000000
================================================================================================================================
Wat#1        aimol      phi       chi       psi     xtrans    ytrans    ztrans
  28        1.000000  1.894000  26.75600  10.99300  0.535303  0.387462* 0.401560   0.00
  29        1.000000  1.894000  26.75600  10.99300  0.535303  0.387462* 0.401560   0.00
  30        1.000000  1.894000  26.75600  10.99300  0.535303  0.387462* 0.401560   0.00
  31        1.000000  1.894000  26.75600  10.99300  0.535303  0.387463* 0.401560   0.00
  32        1.000000  1.894000  26.75600  10.99300  0.535303  0.387463* 0.401560   0.00
  33        1.000000  1.894000  26.75600  10.99300  0.535303  0.387463  0.401561
  su        0.000000  0.000000   0.00000   0.00000  0.000076  0.000443  0.000517
================================================================================================================================
Wat#2        aimol      phi       chi       psi     xtrans    ytrans    ztrans
  28        1.000000 -53.94997* 19.47643  165.5374  0.519246  0.067138  0.284162  -0.01
  29        1.000000 -53.95872* 19.48321  165.5414  0.519246  0.067138  0.284163  -0.01
  30        1.000000 -53.96668* 19.48940  165.5456  0.519246  0.067138  0.284163  -0.01
  31        1.000000 -53.97393* 19.49512  165.5496  0.519246  0.067137  0.284164  -0.01
  32        1.000000 -53.98068* 19.50036  165.5535  0.519246  0.067137  0.284164  -0.01
  33        1.000000 -53.98729  19.50532  165.5575  0.519246  0.067136  0.284164
  su        0.000000   4.19008   4.58644    5.4434  0.000086  0.000429  0.000534
================================================================================================================================
Wat#3        aimol      phi       chi       psi     xtrans    ytrans    ztrans
  28        1.000000  156.0379  31.27692  31.37788* 0.507707  0.190135  0.577412   0.01
  29        1.000000  156.0417  31.27707  31.39175* 0.507707  0.190134  0.577412   0.01
  30        1.000000  156.0450  31.27726  31.40300* 0.507707  0.190133  0.577411   0.01
  31        1.000000  156.0477  31.27749  31.41201* 0.507707  0.190133  0.577411   0.00
  32        1.000000  156.0503  31.27774  31.41930* 0.507707  0.190132  0.577411   0.00
  33        1.000000  156.0524  31.27789  31.42495  0.507707  0.190132  0.577411
  su        0.000000    4.6459   4.42185   5.38047  0.000070  0.000492  0.000492
================================================================================================================================

************************************
* ADP eigenvalues and eigenvectors *
************************************


Eigenvalues and eigenvectors are related to the orthonormal system defined by the following transformation matrix:

                              53.1859      0.0000     -0.7271
                               0.0000      8.2190      0.0000
                               0.0000      0.0000      8.8612

Atom           Eigenvalues               Eigenvectors

Mg1             0.047309          0.313068 -0.134800  0.940116
                0.057205          0.428678  0.903360 -0.013224
Refinement program                                                                                                  page= 36
structure :                                                                                                18:33:30 01-12-22 

                0.089504         -0.847481  0.407147  0.340599

O1              0.037284         -0.530678 -0.351676 -0.771172
                0.078488          0.681491  0.363924 -0.634924
                0.111878          0.503935 -0.862487  0.046538

O2              0.056193          0.396849  0.678163  0.618552
                0.078694         -0.099716 -0.638047  0.763513
                0.122110          0.912451 -0.364679 -0.185585

O3              0.056015          0.122954 -0.992019 -0.027950
                0.059195         -0.527330 -0.041448 -0.848649
                0.067817         -0.840717 -0.119084  0.528217

O4              0.039385          0.300896 -0.769277  0.563627
                0.094401          0.912686  0.403665  0.063707
                0.135446          0.276525 -0.495245 -0.823569

C1              0.052830         -0.196864 -0.596724 -0.777924
                0.059026          0.854795  0.284137 -0.434271
                0.092481          0.480177 -0.750458  0.454140

C2              0.047371         -0.920225  0.317932 -0.228265
                0.070744          0.348070  0.931477 -0.105823
                0.083672         -0.178979  0.176833  0.967831

C3              0.049117         -0.281759  0.941764  0.183556
                0.069872          0.904466  0.196845  0.378409
                0.079284         -0.320240 -0.272640  0.907256

C4              0.052137         -0.494625  0.328344 -0.804696
                0.067120         -0.815632 -0.495131  0.299315
                0.067359          0.300152 -0.804385 -0.512712

C5              0.055553         -0.779901  0.152033  0.607158
                0.070534          0.621102  0.068071  0.780768
                0.080034          0.077373  0.986028 -0.147517

C6              0.076086         -0.855795  0.249522 -0.453159
                0.094189          0.253327  0.965903  0.053443
                0.106487         -0.451043  0.069061  0.889826

C7              0.047125          0.960116 -0.047422  0.275550
                0.066591          0.029864 -0.962481 -0.269700
                0.068726         -0.278001 -0.267172  0.922678

C8              0.046842          0.904308 -0.345621  0.250546
                0.065490         -0.022539 -0.624762 -0.780490
                0.081459         -0.426285 -0.700156  0.572767

C9              0.053998          0.943191 -0.267699  0.196793
                0.071823          0.105220 -0.321154 -0.941164
Refinement program                                                                                                  page= 37
structure :                                                                                                18:33:30 01-12-22 

                0.100422         -0.315149 -0.908404  0.274742

C10             0.053435          0.990964  0.133148  0.016170
                0.066515          0.042423 -0.196777 -0.979530
                0.080615          0.127241 -0.971365  0.200647

C11             0.059036          0.928734 -0.368746 -0.038461
                0.083741          0.148930  0.276061  0.949532
                0.092060         -0.339518 -0.887591  0.311305

C12             0.054136         -0.979529 -0.088961 -0.180580
                0.085435          0.078536  0.657085 -0.749714
                0.102928         -0.185352  0.748549  0.636647

C13             0.050106          0.894403 -0.134143  0.426671
                0.062308          0.142396 -0.818921 -0.555960
                0.088011         -0.423988 -0.558008  0.713345

C14             0.051228          0.987155 -0.149508 -0.056323
                0.067143         -0.140963 -0.649133 -0.747500
                0.076587         -0.075195 -0.745838  0.661870

C15             0.049976          0.721058 -0.684450 -0.107720
                0.066204         -0.556741 -0.479795 -0.678113
                0.083671         -0.412451 -0.548930  0.727021

C16             0.052043         -0.973516  0.036773 -0.225642
                0.075363          0.214771  0.485390 -0.847508
                0.086547          0.078359 -0.873524 -0.480432

C17             0.051235          0.996488 -0.038345 -0.074435
                0.060052         -0.080993 -0.666915 -0.740719
                0.078486          0.021239 -0.744146  0.667679

C18             0.048685          0.836846 -0.096702  0.538829
                0.080149         -0.384021  0.597778  0.703697
                0.089360         -0.390149 -0.795808  0.463112

C19             0.053735         -0.707221 -0.266193 -0.654966
                0.065933          0.683276 -0.495285 -0.536495
                0.072630         -0.181583 -0.826943  0.532159

C20             0.048307          0.983934  0.038097  0.174419
                0.054720          0.107517 -0.906382 -0.408549
                0.081540         -0.142526 -0.420738  0.895916

C21             0.052555          0.783765 -0.412631  0.464165
                0.064731          0.076655 -0.677391 -0.731619
                0.077027         -0.616309 -0.608997  0.499284

C22             0.057107         -0.608534 -0.096098 -0.787688
                0.059626          0.541975 -0.775381 -0.324110
Refinement program                                                                                                  page= 38
structure :                                                                                                18:33:30 01-12-22 

                0.077604         -0.579612 -0.624139  0.523928

C23             0.053938          0.853455  0.133933  0.503662
                0.064582          0.444416 -0.691829 -0.569093
                0.078364         -0.272228 -0.709531  0.649967

C24             0.049389         -0.878800  0.269603 -0.393731
                0.066394          0.126631 -0.663764 -0.737145
                0.076707         -0.460081 -0.697662  0.549176

C25             0.053659         -0.898555  0.075740 -0.432275
                0.063518          0.021985 -0.975990 -0.216705
                0.078240         -0.438309 -0.204225  0.875315

C26             0.053384          0.783125 -0.092478  0.614950
                0.063233         -0.380777  0.710514  0.591759
                0.082360         -0.491655 -0.697580  0.521208

C27             0.051097         -0.516216 -0.346541 -0.783218
                0.063803          0.310758 -0.927951  0.205759
                0.079906         -0.798092 -0.137175  0.586713

C28             0.049731         -0.326984 -0.482810 -0.812389
                0.061190          0.924695 -0.340829 -0.169629
                0.081049         -0.194987 -0.806678  0.557898

C29             0.053056          0.979532  0.066662  0.189928
                0.066345          0.165703 -0.802744 -0.572840
                0.077328         -0.114277 -0.592587  0.797359

C30             0.062439         -0.961444 -0.114203 -0.250164
                0.100821          0.250256  0.013770 -0.968082
                0.148815          0.114003 -0.993362  0.015341

C31             0.053652         -0.829141 -0.126621  0.544511
                0.063457         -0.546960  0.385121 -0.743315
                0.076952          0.115583  0.914139  0.388576

C32             0.056097          0.923584 -0.371411  0.095115
                0.060351         -0.056304 -0.376788 -0.924587
                0.072310         -0.379239 -0.848578  0.368908

C33             0.054238         -0.880371  0.153378 -0.448801
                0.059820          0.468056  0.128086 -0.874367
                0.084389          0.076623  0.979831  0.184553

C34             0.049878         -0.391054  0.126550 -0.911626
                0.059942          0.785441 -0.470421 -0.402228
                0.069766         -0.479750 -0.873321  0.084562

C35             0.043271         -0.517342  0.388344  0.762592
                0.063581          0.847639  0.109919  0.519063
Refinement program                                                                                                  page= 39
structure :                                                                                                18:33:30 01-12-22 

                0.081794          0.117752  0.914935 -0.386041

C36             0.054185         -0.907449 -0.084864  0.411502
                0.069784          0.328641  0.466852  0.821002
                0.077047         -0.261784  0.880254 -0.395755

Owa             0.057875         -0.087537  0.779786  0.619897
                0.069134          0.908186  0.318162 -0.271977
                0.072400          0.409311 -0.539173  0.736041

Owb             0.057875          0.966530  0.255828  0.019259
                0.069134          0.246719 -0.906278 -0.343204
                0.072400          0.070347 -0.336468  0.939063

Owc             0.057875         -0.325363 -0.456760  0.827955
                0.069134         -0.944939  0.189538 -0.266771
                0.072400          0.035079  0.869163  0.493279


There were 7 correlations larger than  0.600 in last refinement cycle

-0.941 correlation  : y[H1w]/x[H2w]                             0.711 correlation  : x[H1w]/y[H2w]
-0.662 correlation  : z[H1w]/chi[Wat#2]                        -0.650 correlation  : x[H2w]/phi[Wat#2]
 0.625 correlation  : y[H1w]/phi[Wat#2]                        -0.610 correlation  : z[H2w]/psi[Wat#3]
 0.604 correlation  : z[H1w]/chi[Wat#3]


Refinement program                                                                                                  page= 40
structure :                                                                                                18:33:30 01-12-22 


Program started at 18:33:30 ended   at 18:35:21 cpu time :    104.66
