# Supplementary material for: The structure of magnesium stearate trihydrate determined from a micrometre-sized single crystal using a microfocused synchrotron X-ray beam
Source: Acta Crystallogr B Struct Sci Cryst Eng Mater. 2023 Jul 8;79(Pt 4):330–5. doi: 10.1107/S2052520623005607 (PMC10410307; doi:10.1107/S2052520623005607)
Supplement: Supplementary file 5 [file b-79-00330-sup5.zip › option1/run30_full_H_opt1.s40]

  111    1    0    1    0
    3    3
 0.160854 0.000000 0.000000 0.000000 0.000000 0.000000      100000
 0.000000 0.000000 0.000000                                 000
 0.000000 0.000000 0.000000 0.000000 0.000000 0.000000      000000
 0.000000 0.000000 0.000000 0.000000 0.000000 0.000000      000000
Mg1       4  2     1.000000 0.541681 0.147639 0.476213
 0.077184 0.062407 0.051874-0.010344-0.007876 0.005746      0111111111
O1        2  2     1.000000 0.560339 0.216685 0.670231
 0.072413 0.097777 0.054051-0.022975-0.011531-0.012541      0111111111
O2        2  2     1.000000 0.536101 0.658112 0.590807
 0.108366 0.074015 0.071489-0.020733-0.007155-0.006466      0111111111
O3        2  2     1.000000 0.573270 0.123071 0.359907
 0.064050 0.055824 0.061591 0.001078 0.001323-0.000807      0111111111
O4        2  2     1.000000 0.541421-0.082931 0.548583
 0.090521 0.071589 0.104204 0.010447-0.010195 0.040828      0111111111
C1        1  2     1.000000 0.548454 0.789017 0.617118
 0.067058 0.075813 0.062017-0.014311 0.011480-0.014733      0111111111
C2        1  2     1.000000 0.576596 0.310236 0.731876
 0.050195 0.068595 0.081472 0.006848-0.000344 0.003810      0111111111
C3        1  2     1.000000 0.572288 0.788293 0.723161
 0.068938 0.051396 0.077343 0.005583 0.004885-0.006408      0111111111
C4        1  2     1.000000 0.619951 0.834321 0.752093
 0.063222 0.064926 0.057365 0.002622-0.000766 0.004104      0111111111
C5        1  2     1.000000 0.909193 0.859282 0.893922
 0.061820 0.080129 0.065105 0.002030 0.012034-0.002789      0111111111
C6        1  2     1.000000 0.957670 0.853588 0.921270
 0.082304 0.091822 0.099913 0.003421-0.003100 0.002657      0111111111
C7        1  2     1.000000 0.623668 0.340819 0.759794
 0.046945 0.067247 0.066904 0.000852-0.000225-0.000290      0111111111
C8        1  2     1.000000 0.860944 0.860051 0.872442
 0.051358 0.070509 0.069754 0.010436-0.002955-0.004944      0111111111
C9        1  2     1.000000 0.064069 0.613117 0.178559
 0.057418 0.094044 0.073560 0.012411 0.000776-0.006708      0111111111
C10       1  2     1.000000 0.595830 0.837544 0.645730
 0.052971 0.079933 0.066773-0.003908 0.005317-0.002828      0111111111
C11       1  2     1.000000 0.933159 0.889233 0.821402
 0.063132 0.086916 0.084293 0.010247 0.006322-0.002345      0111111111
C12       1  2     1.000000 0.039632 0.648403 0.081011
 0.053767 0.096084 0.091571-0.004801-0.000931 0.008082      0111111111
C13       1  2     1.000000 0.764638 0.863899 0.825701
 0.055394 0.069756 0.073007 0.006572-0.005706-0.009521      0111111111
C14       1  2     1.000000 0.112173 0.607938 0.201908
 0.052930 0.071630 0.070638 0.002415 0.006822-0.004406      0111111111
C15       1  2     1.000000 0.671828 0.356467 0.783840
 0.061033 0.063331 0.074956 0.010859 0.002906-0.008088      0111111111
C16       1  2     1.000000 0.087840 0.641420 0.103032
 0.052401 0.083043 0.076699 0.000807 0.000423 0.004856      0111111111
C17       1  2     1.000000 0.812785 0.862262 0.849665
 0.052293 0.070499 0.067441-0.000665 0.006464-0.009146      0111111111
C18       1  2     1.000000 0.884804 0.892343 0.795363
 0.055845 0.086012 0.073218 0.005393-0.009657-0.002275      0111111111
C19       1  2     1.000000 0.716670 0.863548 0.802100
 0.057524 0.069844 0.062906-0.001777-0.001699-0.005082      0111111111
C20       1  2     1.000000 0.719599 0.364426 0.807170
 0.049039 0.059074 0.075453 0.000860 0.001670-0.010175      0111111111
C21       1  2     1.000000 0.836493 0.893943 0.774297
 0.061234 0.066920 0.064792 0.008194-0.002242-0.001069      0111111111
C22       1  2     1.000000 0.668231 0.857073 0.776977
 0.063675 0.066695 0.062639 0.006469-0.001971-0.006215      0111111111
C23       1  2     1.000000 0.160232 0.606516 0.225235
 0.056944 0.071164 0.067429 0.001104-0.002020-0.007355      0111111111
C24       1  2     1.000000 0.184188 0.638981 0.148163
 0.053759 0.069754 0.067161 0.006873-0.002509-0.002158      0111111111
C25       1  2     1.000000 0.788478 0.893961 0.751019
 0.057692 0.063669 0.072276 0.001994-0.003698-0.002564      0111111111
C26       1  2     1.000000 0.136028 0.639640 0.124552
 0.060929 0.072816 0.063848 0.006797-0.004101-0.006414      0111111111
C27       1  2     1.000000 0.767610 0.362892 0.828155
 0.067300 0.062948 0.061672-0.000904-0.008402-0.004757      0111111111
C28       1  2     1.000000 0.599561 0.352743 0.659194
 0.059386 0.071217 0.059750 0.000664-0.000525-0.013502      0111111111
C29       1  2     1.000000 0.740426 0.895220 0.727339
 0.051558 0.070166 0.073285-0.000631 0.001967-0.005208      0111111111
C30       1  2     1.000000 0.016196 0.623696 0.163013
 0.063159 0.148723 0.098599-0.010369-0.001294-0.001372      0111111111
C31       1  2     1.000000 0.791548 0.394882 0.752287
 0.056095 0.074684 0.063107 0.000528 0.009682 0.005677      0111111111
C32       1  2     1.000000 0.692093 0.893576 0.703954
 0.058149 0.068648 0.061955 0.005167 0.003500-0.003875      0111111111
C33       1  2     1.000000 0.643941 0.876601 0.678410
 0.056688 0.082435 0.059083 0.002639 0.003202 0.004862      0111111111
C34       1  2     1.000000 0.743537 0.394999 0.730532
 0.060515 0.067281 0.051371 0.004720 0.000927 0.000104      0111111111
C35       1  2     1.000000 0.695270 0.392477 0.706678
 0.060414 0.075134 0.053953 0.004897 0.011651-0.012062      0111111111
C36       1  2     1.000000 0.647202 0.379215 0.683017
 0.057199 0.075764 0.068344-0.002871 0.011344-0.002284      0111111111
H1c3      3  1     1.000000 0.574731 0.682047 0.766782
 0.079143 0.000000 0.000000 0.000000 0.000000 0.000000      0000000000
H2c3      3  1     1.000000 0.570209 0.860198 0.806326
 0.079143 0.000000 0.000000 0.000000 0.000000 0.000000      0000000000
H1c4      3  1     1.000000 0.621778 0.729254 0.798882
 0.074581 0.000000 0.000000 0.000000 0.000000 0.000000      0000000000
H2c4      3  1     1.000000 0.618116 0.906394 0.835455
 0.074581 0.000000 0.000000 0.000000 0.000000 0.000000      0000000000
H1c5      3  1     1.000000 0.909053 0.749592 0.930948
 0.082370 0.000000 0.000000 0.000000 0.000000 0.000000      0000000000
H2c5      3  1     1.000000 0.909243 0.921644 0.985243
 0.082370 0.000000 0.000000 0.000000 0.000000 0.000000      0000000000
H1c6      3  1     1.000000 0.971936 0.888209 0.869941
 0.110311 0.000000 0.000000 0.000000 0.000000 0.000000      0000000000
H2c6      3  1     1.000000 0.957411 0.911478 1.014911
 0.110311 0.000000 0.000000 0.000000 0.000000 0.000000      0000000000
H3c6      3  1     1.000000 0.958901 0.738917 0.941047
 0.110311 0.000000 0.000000 0.000000 0.000000 0.000000      0000000000
H1c7      3  1     1.000000 0.625078 0.233947 0.803234
 0.072759 0.000000 0.000000 0.000000 0.000000 0.000000      0000000000
H2c7      3  1     1.000000 0.622699 0.411107 0.845362
 0.072759 0.000000 0.000000 0.000000 0.000000 0.000000      0000000000
H1c8      3  1     1.000000 0.860948 0.749450 0.907157
 0.077169 0.000000 0.000000 0.000000 0.000000 0.000000      0000000000
H2c8      3  1     1.000000 0.861170 0.923159 0.963400
 0.077169 0.000000 0.000000 0.000000 0.000000 0.000000      0000000000
H1c9      3  1     1.000000 0.064449 0.676318 0.269518
 0.090310 0.000000 0.000000 0.000000 0.000000 0.000000      0000000000
H2c9      3  1     1.000000 0.063796 0.503163 0.214820
 0.090310 0.000000 0.000000 0.000000 0.000000 0.000000      0000000000
H1c10     3  1     1.000000 0.593487 0.944463 0.603421
 0.079843 0.000000 0.000000 0.000000 0.000000 0.000000      0000000000
H2c10     3  1     1.000000 0.597759 0.766708 0.561596
 0.079843 0.000000 0.000000 0.000000 0.000000 0.000000      0000000000
H1c11     3  1     1.000000 0.933430 0.999490 0.785932
 0.093717 0.000000 0.000000 0.000000 0.000000 0.000000      0000000000
H2c11     3  1     1.000000 0.933062 0.827406 0.729750
 0.093717 0.000000 0.000000 0.000000 0.000000 0.000000      0000000000
H1c12     3  1     1.000000 0.038815 0.580767-0.007283
 0.097022 0.000000 0.000000 0.000000 0.000000 0.000000      0000000000
H2c12     3  1     1.000000 0.039990 0.757952 0.043790
 0.097022 0.000000 0.000000 0.000000 0.000000 0.000000      0000000000
H1c13     3  1     1.000000 0.764715 0.928169 0.915897
 0.079985 0.000000 0.000000 0.000000 0.000000 0.000000      0000000000
H2c13     3  1     1.000000 0.764610 0.754333 0.863104
 0.079985 0.000000 0.000000 0.000000 0.000000 0.000000      0000000000
H1c14     3  1     1.000000 0.112150 0.497454 0.236928
 0.077963 0.000000 0.000000 0.000000 0.000000 0.000000      0000000000
H2c14     3  1     1.000000 0.112372 0.672028 0.292266
 0.077963 0.000000 0.000000 0.000000 0.000000 0.000000      0000000000
H1c15     3  1     1.000000 0.671461 0.423521 0.872043
 0.079903 0.000000 0.000000 0.000000 0.000000 0.000000      0000000000
H2c15     3  1     1.000000 0.672634 0.247360 0.822478
 0.079903 0.000000 0.000000 0.000000 0.000000 0.000000      0000000000
H1c16     3  1     1.000000 0.087589 0.576784 0.012986
 0.085177 0.000000 0.000000 0.000000 0.000000 0.000000      0000000000
H2c16     3  1     1.000000 0.088046 0.751094 0.066010
 0.085177 0.000000 0.000000 0.000000 0.000000 0.000000      0000000000
H1c17     3  1     1.000000 0.812858 0.926206 0.940057
 0.075990 0.000000 0.000000 0.000000 0.000000 0.000000      0000000000
H2c17     3  1     1.000000 0.812849 0.752183 0.885799
 0.075990 0.000000 0.000000 0.000000 0.000000 0.000000      0000000000
H1c18     3  1     1.000000 0.884633 0.828659 0.704771
 0.087014 0.000000 0.000000 0.000000 0.000000 0.000000      0000000000
H2c18     3  1     1.000000 0.884768 1.002814 0.760280
 0.087014 0.000000 0.000000 0.000000 0.000000 0.000000      0000000000
H1c19     3  1     1.000000 0.716844 0.754054 0.839766
 0.076546 0.000000 0.000000 0.000000 0.000000 0.000000      0000000000
H2c19     3  1     1.000000 0.716711 0.927206 0.892648
 0.076546 0.000000 0.000000 0.000000 0.000000 0.000000      0000000000
H1c20     3  1     1.000000 0.719539 0.431290 0.895672
 0.073652 0.000000 0.000000 0.000000 0.000000 0.000000      0000000000
H2c20     3  1     1.000000 0.719767 0.255393 0.845963
 0.073652 0.000000 0.000000 0.000000 0.000000 0.000000      0000000000
H1c21     3  1     1.000000 0.836521 1.004408 0.739228
 0.077665 0.000000 0.000000 0.000000 0.000000 0.000000      0000000000
H2c21     3  1     1.000000 0.836305 0.831241 0.683114
 0.077665 0.000000 0.000000 0.000000 0.000000 0.000000      0000000000
H1c22     3  1     1.000000 0.669115 0.749122 0.818304
 0.077674 0.000000 0.000000 0.000000 0.000000 0.000000      0000000000
H2c22     3  1     1.000000 0.667590 0.922382 0.866100
 0.077674 0.000000 0.000000 0.000000 0.000000 0.000000      0000000000
H1c23     3  1     1.000000 0.160224 0.495870 0.259824
 0.078683 0.000000 0.000000 0.000000 0.000000 0.000000      0000000000
H2c23     3  1     1.000000 0.160280 0.671193 0.315168
 0.078683 0.000000 0.000000 0.000000 0.000000 0.000000      0000000000
H1c24     3  1     1.000000 0.184060 0.575150 0.057679
 0.076760 0.000000 0.000000 0.000000 0.000000 0.000000      0000000000
H2c24     3  1     1.000000 0.184218 0.749711 0.113814
 0.076760 0.000000 0.000000 0.000000 0.000000 0.000000      0000000000
H1c25     3  1     1.000000 0.788517 1.003580 0.713756
 0.078048 0.000000 0.000000 0.000000 0.000000 0.000000      0000000000
H2c25     3  1     1.000000 0.788388 0.829834 0.660730
 0.078048 0.000000 0.000000 0.000000 0.000000 0.000000      0000000000
H1c26     3  1     1.000000 0.135933 0.574469 0.034903
 0.079643 0.000000 0.000000 0.000000 0.000000 0.000000      0000000000
H2c26     3  1     1.000000 0.136064 0.750178 0.089682
 0.079643 0.000000 0.000000 0.000000 0.000000 0.000000      0000000000
H1c27     3  1     1.000000 0.767636 0.252668 0.863892
 0.077669 0.000000 0.000000 0.000000 0.000000 0.000000      0000000000
H2c27     3  1     1.000000 0.767702 0.426426 0.918802
 0.077669 0.000000 0.000000 0.000000 0.000000 0.000000      0000000000
H1c28     3  1     1.000000 0.597909 0.460579 0.618085
 0.076497 0.000000 0.000000 0.000000 0.000000 0.000000      0000000000
H2c28     3  1     1.000000 0.600781 0.285650 0.571706
 0.076497 0.000000 0.000000 0.000000 0.000000 0.000000      0000000000
H1c29     3  1     1.000000 0.740361 1.005196 0.690939
 0.078210 0.000000 0.000000 0.000000 0.000000 0.000000      0000000000
H2c29     3  1     1.000000 0.740396 0.831454 0.636860
 0.078210 0.000000 0.000000 0.000000 0.000000 0.000000      0000000000
H1c30     3  1     1.000000 0.001613 0.652911 0.097830
 0.124713 0.000000 0.000000 0.000000 0.000000 0.000000      0000000000
H2c30     3  1     1.000000 0.015003 0.511560 0.191797
 0.124713 0.000000 0.000000 0.000000 0.000000 0.000000      0000000000
H3c30     3  1     1.000000 0.017056 0.690891 0.251602
 0.124713 0.000000 0.000000 0.000000 0.000000 0.000000      0000000000
H1c31     3  1     1.000000 0.791452 0.331392 0.661613
 0.077238 0.000000 0.000000 0.000000 0.000000 0.000000      0000000000
H2c31     3  1     1.000000 0.791611 0.505472 0.717577
 0.077238 0.000000 0.000000 0.000000 0.000000 0.000000      0000000000
H1c32     3  1     1.000000 0.691700 1.004017 0.668691
 0.075593 0.000000 0.000000 0.000000 0.000000 0.000000      0000000000
H2c32     3  1     1.000000 0.692298 0.832743 0.611888
 0.075593 0.000000 0.000000 0.000000 0.000000 0.000000      0000000000
H1c33     3  1     1.000000 0.644752 0.813461 0.588097
 0.079383 0.000000 0.000000 0.000000 0.000000 0.000000      0000000000
H2c33     3  1     1.000000 0.642760 0.985787 0.640133
 0.079383 0.000000 0.000000 0.000000 0.000000 0.000000      0000000000
H1c34     3  1     1.000000 0.743363 0.330584 0.640382
 0.071907 0.000000 0.000000 0.000000 0.000000 0.000000      0000000000
H2c34     3  1     1.000000 0.743575 0.504942 0.694094
 0.071907 0.000000 0.000000 0.000000 0.000000 0.000000      0000000000
H1c35     3  1     1.000000 0.694761 0.502928 0.671438
 0.075341 0.000000 0.000000 0.000000 0.000000 0.000000      0000000000
H2c35     3  1     1.000000 0.695464 0.327058 0.617330
 0.075341 0.000000 0.000000 0.000000 0.000000 0.000000      0000000000
H1c36     3  1     1.000000 0.647672 0.313362 0.594114
 0.080114 0.000000 0.000000 0.000000 0.000000 0.000000      0000000000
H2c36     3  1     1.000000 0.646287 0.488760 0.645501
 0.080114 0.000000 0.000000 0.000000 0.000000 0.000000      0000000000
Wat       0 1               Ow
Ow        2  2     1.000000 0.000000 0.000000 0.000000
 0.068782 0.061031 0.071215 0.002582 0.007621-0.004717      0000111111
H1w       3  1     1.000000 0.015996 0.006779 0.004927
 0.080286 0.000000 0.000000 0.000000 0.000000 0.000000      0111000000
H2w       3  1     1.000000-0.004870 0.095939 0.018363
 0.080286 0.000000 0.000000 0.000000 0.000000 0.000000      0111000000
pos#1     1  0     1.000000
    1.894   26.756   10.993 0.535309 0.387431 0.401574      0000111
pos#2     1  0     1.000000
  -52.869   19.237  167.085 0.519230 0.067149 0.284244      0111111
pos#3     1  0     1.000000
  155.320   31.253   29.836 0.507708 0.190233 0.577442      0111111
----------------------------   s.u. block   ----------------------------
 0.000499 0.000000 0.000000 0.000000 0.000000 0.000000
 0.000000 0.000000 0.000000
 0.000000 0.000000 0.000000 0.000000 0.000000 0.000000
 0.000000 0.000000 0.000000 0.000000 0.000000 0.000000
Mg1                0.000000 0.000043 0.000227 0.000241
 0.001766 0.001355 0.001454 0.001190 0.001270 0.001053
O1                 0.000000 0.000085 0.000513 0.000473
 0.003638 0.003267 0.003140 0.002729 0.002728 0.002567
O2                 0.000000 0.000089 0.000497 0.000478
 0.004301 0.003344 0.003494 0.002929 0.003023 0.002559
O3                 0.000000 0.000078 0.000434 0.000507
 0.003426 0.002574 0.003202 0.002185 0.002705 0.002269
O4                 0.000000 0.000086 0.000511 0.000544
 0.004046 0.003239 0.004160 0.002641 0.003160 0.002800
C1                 0.000000 0.000132 0.000892 0.000772
 0.005977 0.005241 0.005457 0.004357 0.004476 0.004191
C2                 0.000000 0.000140 0.000807 0.000917
 0.005630 0.004932 0.006396 0.004021 0.005016 0.004438
C3                 0.000000 0.000120 0.000625 0.000772
 0.005329 0.003934 0.005469 0.003545 0.004763 0.003457
C4                 0.000000 0.000113 0.000605 0.000705
 0.005026 0.004352 0.004730 0.003621 0.004245 0.003393
C5                 0.000000 0.000117 0.000656 0.000751
 0.005305 0.004590 0.005051 0.003990 0.004421 0.003667
C6                 0.000000 0.000121 0.000813 0.000817
 0.005953 0.005512 0.006205 0.004934 0.005473 0.004548
C7                 0.000000 0.000107 0.000607 0.000721
 0.004642 0.004404 0.004940 0.003477 0.004189 0.003456
C8                 0.000000 0.000113 0.000623 0.000737
 0.004843 0.004223 0.005097 0.003682 0.004280 0.003519
C9                 0.000000 0.000119 0.000691 0.000788
 0.005425 0.005058 0.005482 0.004131 0.004677 0.003959
C10                0.000000 0.000111 0.000649 0.000747
 0.004947 0.004826 0.005032 0.003721 0.004301 0.003680
C11                0.000000 0.000123 0.000681 0.000811
 0.005466 0.004908 0.005885 0.004150 0.004952 0.004023
C12                0.000000 0.000121 0.000713 0.000815
 0.005130 0.005386 0.005916 0.004263 0.004921 0.004236
C13                0.000000 0.000115 0.000639 0.000750
 0.004975 0.004331 0.005158 0.003784 0.004465 0.003572
C14                0.000000 0.000113 0.000626 0.000744
 0.005018 0.004341 0.005197 0.003613 0.004389 0.003495
C15                0.000000 0.000115 0.000624 0.000767
 0.005097 0.004221 0.005204 0.003711 0.004503 0.003528
C16                0.000000 0.000115 0.000661 0.000775
 0.005017 0.004698 0.005354 0.003971 0.004528 0.003845
C17                0.000000 0.000113 0.000631 0.000728
 0.004824 0.004255 0.004962 0.003728 0.004307 0.003529
C18                0.000000 0.000116 0.000661 0.000770
 0.005259 0.004857 0.005345 0.003914 0.004619 0.003785
C19                0.000000 0.000115 0.000629 0.000730
 0.004971 0.004201 0.004876 0.003705 0.004275 0.003411
C20                0.000000 0.000109 0.000610 0.000748
 0.004717 0.003962 0.005117 0.003432 0.004259 0.003357
C21                0.000000 0.000114 0.000630 0.000730
 0.005176 0.004280 0.005038 0.003609 0.004369 0.003365
C22                0.000000 0.000117 0.000623 0.000742
 0.005126 0.004245 0.004930 0.003782 0.004377 0.003434
C23                0.000000 0.000113 0.000642 0.000736
 0.005104 0.004386 0.005138 0.003601 0.004431 0.003444
C24                0.000000 0.000111 0.000629 0.000724
 0.004868 0.004258 0.004969 0.003678 0.004315 0.003504
C25                0.000000 0.000117 0.000617 0.000746
 0.005107 0.004150 0.005293 0.003578 0.004520 0.003439
C26                0.000000 0.000115 0.000629 0.000730
 0.005112 0.004391 0.004914 0.003776 0.004379 0.003523
C27                0.000000 0.000114 0.000620 0.000723
 0.005221 0.004072 0.004853 0.003710 0.004372 0.003380
C28                0.000000 0.000116 0.000638 0.000736
 0.005037 0.004419 0.004844 0.003797 0.004362 0.003450
C29                0.000000 0.000113 0.000632 0.000756
 0.004928 0.004376 0.005287 0.003592 0.004371 0.003514
C30                0.000000 0.000126 0.000983 0.000795
 0.006057 0.007316 0.006837 0.005704 0.005423 0.005304
C31                0.000000 0.000114 0.000632 0.000725
 0.005035 0.004468 0.004997 0.003641 0.004288 0.003459
C32                0.000000 0.000115 0.000624 0.000717
 0.005087 0.004213 0.005015 0.003623 0.004407 0.003353
C33                0.000000 0.000115 0.000643 0.000736
 0.005044 0.004607 0.004879 0.003809 0.004307 0.003548
C34                0.000000 0.000111 0.000610 0.000692
 0.005131 0.004225 0.004555 0.003522 0.004135 0.003190
C35                0.000000 0.000114 0.000638 0.000698
 0.005209 0.004372 0.004760 0.003700 0.004293 0.003337
C36                0.000000 0.000114 0.000644 0.000752
 0.005117 0.004507 0.005158 0.003727 0.004396 0.003539
H1c3               0.000000-0.100000-0.100000-0.100000
 0.000000 0.000000 0.000000 0.000000 0.000000 0.000000
H2c3               0.000000-0.100000-0.100000-0.100000
 0.000000 0.000000 0.000000 0.000000 0.000000 0.000000
H1c4               0.000000-0.100000-0.100000-0.100000
 0.000000 0.000000 0.000000 0.000000 0.000000 0.000000
H2c4               0.000000-0.100000-0.100000-0.100000
 0.000000 0.000000 0.000000 0.000000 0.000000 0.000000
H1c5               0.000000-0.100000-0.100000-0.100000
 0.000000 0.000000 0.000000 0.000000 0.000000 0.000000
H2c5               0.000000-0.100000-0.100000-0.100000
 0.000000 0.000000 0.000000 0.000000 0.000000 0.000000
H1c6               0.000000-0.100000-0.100000-0.100000
 0.000000 0.000000 0.000000 0.000000 0.000000 0.000000
H2c6               0.000000-0.100000-0.100000-0.100000
 0.000000 0.000000 0.000000 0.000000 0.000000 0.000000
H3c6               0.000000-0.100000-0.100000-0.100000
 0.000000 0.000000 0.000000 0.000000 0.000000 0.000000
H1c7               0.000000-0.100000-0.100000-0.100000
 0.000000 0.000000 0.000000 0.000000 0.000000 0.000000
H2c7               0.000000-0.100000-0.100000-0.100000
 0.000000 0.000000 0.000000 0.000000 0.000000 0.000000
H1c8               0.000000-0.100000-0.100000-0.100000
 0.000000 0.000000 0.000000 0.000000 0.000000 0.000000
H2c8               0.000000-0.100000-0.100000-0.100000
 0.000000 0.000000 0.000000 0.000000 0.000000 0.000000
H1c9               0.000000-0.100000-0.100000-0.100000
 0.000000 0.000000 0.000000 0.000000 0.000000 0.000000
H2c9               0.000000-0.100000-0.100000-0.100000
 0.000000 0.000000 0.000000 0.000000 0.000000 0.000000
H1c10              0.000000-0.100000-0.100000-0.100000
 0.000000 0.000000 0.000000 0.000000 0.000000 0.000000
H2c10              0.000000-0.100000-0.100000-0.100000
 0.000000 0.000000 0.000000 0.000000 0.000000 0.000000
H1c11              0.000000-0.100000-0.100000-0.100000
 0.000000 0.000000 0.000000 0.000000 0.000000 0.000000
H2c11              0.000000-0.100000-0.100000-0.100000
 0.000000 0.000000 0.000000 0.000000 0.000000 0.000000
H1c12              0.000000-0.100000-0.100000-0.100000
 0.000000 0.000000 0.000000 0.000000 0.000000 0.000000
H2c12              0.000000-0.100000-0.100000-0.100000
 0.000000 0.000000 0.000000 0.000000 0.000000 0.000000
H1c13              0.000000-0.100000-0.100000-0.100000
 0.000000 0.000000 0.000000 0.000000 0.000000 0.000000
H2c13              0.000000-0.100000-0.100000-0.100000
 0.000000 0.000000 0.000000 0.000000 0.000000 0.000000
H1c14              0.000000-0.100000-0.100000-0.100000
 0.000000 0.000000 0.000000 0.000000 0.000000 0.000000
H2c14              0.000000-0.100000-0.100000-0.100000
 0.000000 0.000000 0.000000 0.000000 0.000000 0.000000
H1c15              0.000000-0.100000-0.100000-0.100000
 0.000000 0.000000 0.000000 0.000000 0.000000 0.000000
H2c15              0.000000-0.100000-0.100000-0.100000
 0.000000 0.000000 0.000000 0.000000 0.000000 0.000000
H1c16              0.000000-0.100000-0.100000-0.100000
 0.000000 0.000000 0.000000 0.000000 0.000000 0.000000
H2c16              0.000000-0.100000-0.100000-0.100000
 0.000000 0.000000 0.000000 0.000000 0.000000 0.000000
H1c17              0.000000-0.100000-0.100000-0.100000
 0.000000 0.000000 0.000000 0.000000 0.000000 0.000000
H2c17              0.000000-0.100000-0.100000-0.100000
 0.000000 0.000000 0.000000 0.000000 0.000000 0.000000
H1c18              0.000000-0.100000-0.100000-0.100000
 0.000000 0.000000 0.000000 0.000000 0.000000 0.000000
H2c18              0.000000-0.100000-0.100000-0.100000
 0.000000 0.000000 0.000000 0.000000 0.000000 0.000000
H1c19              0.000000-0.100000-0.100000-0.100000
 0.000000 0.000000 0.000000 0.000000 0.000000 0.000000
H2c19              0.000000-0.100000-0.100000-0.100000
 0.000000 0.000000 0.000000 0.000000 0.000000 0.000000
H1c20              0.000000-0.100000-0.100000-0.100000
 0.000000 0.000000 0.000000 0.000000 0.000000 0.000000
H2c20              0.000000-0.100000-0.100000-0.100000
 0.000000 0.000000 0.000000 0.000000 0.000000 0.000000
H1c21              0.000000-0.100000-0.100000-0.100000
 0.000000 0.000000 0.000000 0.000000 0.000000 0.000000
H2c21              0.000000-0.100000-0.100000-0.100000
 0.000000 0.000000 0.000000 0.000000 0.000000 0.000000
H1c22              0.000000-0.100000-0.100000-0.100000
 0.000000 0.000000 0.000000 0.000000 0.000000 0.000000
H2c22              0.000000-0.100000-0.100000-0.100000
 0.000000 0.000000 0.000000 0.000000 0.000000 0.000000
H1c23              0.000000-0.100000-0.100000-0.100000
 0.000000 0.000000 0.000000 0.000000 0.000000 0.000000
H2c23              0.000000-0.100000-0.100000-0.100000
 0.000000 0.000000 0.000000 0.000000 0.000000 0.000000
H1c24              0.000000-0.100000-0.100000-0.100000
 0.000000 0.000000 0.000000 0.000000 0.000000 0.000000
H2c24              0.000000-0.100000-0.100000-0.100000
 0.000000 0.000000 0.000000 0.000000 0.000000 0.000000
H1c25              0.000000-0.100000-0.100000-0.100000
 0.000000 0.000000 0.000000 0.000000 0.000000 0.000000
H2c25              0.000000-0.100000-0.100000-0.100000
 0.000000 0.000000 0.000000 0.000000 0.000000 0.000000
H1c26              0.000000-0.100000-0.100000-0.100000
 0.000000 0.000000 0.000000 0.000000 0.000000 0.000000
H2c26              0.000000-0.100000-0.100000-0.100000
 0.000000 0.000000 0.000000 0.000000 0.000000 0.000000
H1c27              0.000000-0.100000-0.100000-0.100000
 0.000000 0.000000 0.000000 0.000000 0.000000 0.000000
H2c27              0.000000-0.100000-0.100000-0.100000
 0.000000 0.000000 0.000000 0.000000 0.000000 0.000000
H1c28              0.000000-0.100000-0.100000-0.100000
 0.000000 0.000000 0.000000 0.000000 0.000000 0.000000
H2c28              0.000000-0.100000-0.100000-0.100000
 0.000000 0.000000 0.000000 0.000000 0.000000 0.000000
H1c29              0.000000-0.100000-0.100000-0.100000
 0.000000 0.000000 0.000000 0.000000 0.000000 0.000000
H2c29              0.000000-0.100000-0.100000-0.100000
 0.000000 0.000000 0.000000 0.000000 0.000000 0.000000
H1c30              0.000000-0.100000-0.100000-0.100000
 0.000000 0.000000 0.000000 0.000000 0.000000 0.000000
H2c30              0.000000-0.100000-0.100000-0.100000
 0.000000 0.000000 0.000000 0.000000 0.000000 0.000000
H3c30              0.000000-0.100000-0.100000-0.100000
 0.000000 0.000000 0.000000 0.000000 0.000000 0.000000
H1c31              0.000000-0.100000-0.100000-0.100000
 0.000000 0.000000 0.000000 0.000000 0.000000 0.000000
H2c31              0.000000-0.100000-0.100000-0.100000
 0.000000 0.000000 0.000000 0.000000 0.000000 0.000000
H1c32              0.000000-0.100000-0.100000-0.100000
 0.000000 0.000000 0.000000 0.000000 0.000000 0.000000
H2c32              0.000000-0.100000-0.100000-0.100000
 0.000000 0.000000 0.000000 0.000000 0.000000 0.000000
H1c33              0.000000-0.100000-0.100000-0.100000
 0.000000 0.000000 0.000000 0.000000 0.000000 0.000000
H2c33              0.000000-0.100000-0.100000-0.100000
 0.000000 0.000000 0.000000 0.000000 0.000000 0.000000
H1c34              0.000000-0.100000-0.100000-0.100000
 0.000000 0.000000 0.000000 0.000000 0.000000 0.000000
H2c34              0.000000-0.100000-0.100000-0.100000
 0.000000 0.000000 0.000000 0.000000 0.000000 0.000000
H1c35              0.000000-0.100000-0.100000-0.100000
 0.000000 0.000000 0.000000 0.000000 0.000000 0.000000
H2c35              0.000000-0.100000-0.100000-0.100000
 0.000000 0.000000 0.000000 0.000000 0.000000 0.000000
H1c36              0.000000-0.100000-0.100000-0.100000
 0.000000 0.000000 0.000000 0.000000 0.000000 0.000000
H2c36              0.000000-0.100000-0.100000-0.100000
 0.000000 0.000000 0.000000 0.000000 0.000000 0.000000
Wat
Ow                 0.000000 0.000000 0.000000 0.000000
 0.001902 0.001727 0.001766 0.001336 0.001659 0.001454
H1w                0.000000 0.000066 0.004812 0.006474
 0.000000 0.000000 0.000000 0.000000 0.000000 0.000000
H2w                0.000000 0.000713 0.002088 0.005899
 0.000000 0.000000 0.000000 0.000000 0.000000 0.000000
pos#1              0.000000
    0.000    0.000    0.000 0.000077 0.000443 0.000530
pos#2              0.000000
    4.441    4.822    5.721 0.000088 0.000430 0.000549
pos#3              0.000000
    4.867    4.692    5.662 0.000070 0.000501 0.000502
--------------------------   Saved points   ----------------------------
    0
--------------------------   Fourier maxima   --------------------------
    1    1    1
max1      1  1     1.000000 0.550239 0.090644 0.792456      000  0  0  0
     0.30     0.22
max2      1  1     1.000000 0.497922 0.022424 0.335017      000  0  0  0
     0.27     0.21
max3      1  1     1.000000 0.565101 0.126501 0.851447      000  0  0  0
     0.29     0.19
max4      1  1     1.000000 0.525577 0.021348 0.958348      000  0  0  0
     0.24     0.18
max5      1  1     1.000000 0.507868 0.035092 0.237910      000  0  0  0
     0.27     0.17
max6      1  1     1.000000 0.997349 0.028887 0.981716      000  0  0  0
     0.24     0.17
max7      1  1     1.000000 0.502957 0.116763 0.731659      000  0  0  0
     0.32     0.17
max8      1  1     1.000000 0.468419-0.000103 0.795456      000  0  0  0
     0.25     0.16
max9      1  1     1.000000 0.525067 0.103816 0.832871      000  0  0  0
     0.29     0.16
max10     1  1     1.000000 0.543690 0.061498 0.276967      000  0  0  0
     0.25     0.15
--------------------------   Fourier minima   --------------------------
    1    1    1
min1      1  1     1.000000 0.552704 0.046978 0.514804      000  0  0  0
     0.31     0.17
min2      1  1     1.000000 0.532212 0.025717 0.457428      000  0  0  0
     0.36     0.17
min3      1  1     1.000000 0.536542 0.159265 0.337785      000  0  0  0
     0.35     0.16
min4      1  1     1.000000 0.546497 0.115127 0.625697      000  0  0  0
     0.35     0.16
min5      1  1     1.000000 0.804149 0.235186 0.271408      000  0  0  0
     0.36     0.15
min6      1  1     1.000000 0.469461 0.091008 0.430719      000  0  0  0
     0.34     0.15
min7      1  1     1.000000 0.460617 0.189180 0.490557      000  0  0  0
     0.27     0.14
min8      1  1     1.000000 0.503793 0.140730 0.066796      000  0  0  0
     0.25     0.14
min9      1  1     1.000000 0.200122 0.223838 0.241803      000  0  0  0
     0.28     0.14
min10     1  1     1.000000 0.549218 0.207035 0.982298      000  0  0  0
     0.32     0.14
------------------------------------------------------------------------
