# Supplementary material for: The structure of magnesium stearate trihydrate determined from a micrometre-sized single crystal using a microfocused synchrotron X-ray beam
Source: Acta Crystallogr B Struct Sci Cryst Eng Mater. 2023 Jul 8;79(Pt 4):330–5. doi: 10.1107/S2052520623005607 (PMC10410307; doi:10.1107/S2052520623005607)
Supplement: Supplementary file 5 [file b-79-00330-sup5.zip › option1/run30_full_H_opt1_tmp.cif]

data_I
_chemical_formula_sum                    'C36 H76 Mg1 O7'
_symmetry_cell_setting                   monoclinic
_symmetry_space_group_name_H-M           'P 1 21/c 1'
_symmetry_space_group_name_Hall          '-P 2ycb'
_symmetry_Int_Tables_number              14

loop_
 _space_group_symop_id
 _space_group_symop_operation_xyz
 1   x,y,z
 2   -x,y+1/2,-z+1/2
 3   -x,-y,-z
 4   x,-y+1/2,z+1/2

_cell_length_a                           53.1859
_cell_length_b                           8.219
_cell_length_c                           8.891
_cell_angle_alpha                        90
_cell_angle_beta                         94.6908
_cell_angle_gamma                        90
_cell_volume                             3873.549

loop_
 _twin_individual_id
 _twin_individual_mass_fraction_refined
 _twin_individual_twin_matrix_11
 _twin_individual_twin_matrix_12
 _twin_individual_twin_matrix_13
 _twin_individual_twin_matrix_21
 _twin_individual_twin_matrix_22
 _twin_individual_twin_matrix_23
 _twin_individual_twin_matrix_31
 _twin_individual_twin_matrix_32
 _twin_individual_twin_matrix_33
 ? ? ? ? ? ? ? ? ? ? ?

_cell_formula_units_Z                    4

loop_
 _atom_type_symbol
 _atom_type_scat_dispersion_real
 _atom_type_scat_dispersion_imag
 _atom_type_scat_source
 C    0.0045  0.0021
 'International Tables Vol C tables 4.2.6.8 and 6.1.1.1'
 H    0.0000  0.0000
 'International Tables Vol C tables 4.2.6.8 and 6.1.1.1'
 Mg   0.0608  0.0463
 'International Tables Vol C tables 4.2.6.8 and 6.1.1.1'
 O    0.0144  0.0078
 'International Tables Vol C tables 4.2.6.8 and 6.1.1.1'

loop_
 _atom_site_label
 _atom_site_type_symbol
 _atom_site_fract_x
 _atom_site_fract_y
 _atom_site_fract_z
 _atom_site_adp_type
 _atom_site_U_iso_or_equiv
 _atom_site_site_symmetry_multiplicity
 _atom_site_occupancy
 _atom_site_calc_flag
 _atom_site_refinement_flags
 _atom_site_disorder_assembly
 _atom_site_disorder_group
  Mg1 Mg 0.54168 0.147621 0.476227 Uani 0.0647 4 1 d . . .
  O1 O 0.56033 0.216702 0.670235 Uani 0.0759 4 1 d . . .
  O2 O 0.5361 0.658149 0.590814 Uani 0.0857 4 1 d . . .
  O3 O 0.573265 0.123019 0.359897 Uani 0.061 4 1 d . . .
  O4 O 0.54142 -0.082955 0.548611 Uani 0.0897 4 1 d . . .
  C1 C 0.548462 0.788932 0.617137 Uani 0.0681 4 1 d . . .
  C2 C 0.576592 0.310135 0.731931 Uani 0.0673 4 1 d . . .
  C3 C 0.57229 0.788343 0.723197 Uani 0.0661 4 1 d . . .
  C4 C 0.619964 0.834383 0.752083 Uani 0.0622 4 1 d . . .
  C5 C 0.9092 0.859332 0.893957 Uani 0.0687 4 1 d . . .
  C6 C 0.957671 0.853601 0.921291 Uani 0.0922 4 1 d . . .
  C7 C 0.623682 0.340789 0.759813 Uani 0.0608 4 1 d . . .
  C8 C 0.860925 0.860051 0.872467 Uani 0.0646 4 1 d . . .
  C9 C 0.064089 0.613106 0.178569 Uani 0.0754 4 1 d . . .
  C10 C 0.59584 0.837514 0.645791 Uani 0.0668 4 1 d . . .
  C11 C 0.933178 0.88918 0.821444 Uani 0.0783 4 1 d . . .
  C12 C 0.039642 0.648391 0.080984 Uani 0.0808 4 1 d . . .
  C13 C 0.764661 0.863955 0.825699 Uani 0.0668 4 1 d . . .
  C14 C 0.112185 0.607925 0.201888 Uani 0.065 4 1 d . . .
  C15 C 0.671842 0.356516 0.783857 Uani 0.0666 4 1 d . . .
  C16 C 0.087862 0.641423 0.103035 Uani 0.0713 4 1 d . . .
  C17 C 0.812771 0.862237 0.849689 Uani 0.0632 4 1 d . . .
  C18 C 0.88479 0.892301 0.795368 Uani 0.0728 4 1 d . . .
  C19 C 0.716669 0.863538 0.802096 Uani 0.0641 4 1 d . . .
  C20 C 0.719582 0.364407 0.807191 Uani 0.0615 4 1 d . . .
  C21 C 0.836475 0.893943 0.77429 Uani 0.0648 4 1 d . . .
  C22 C 0.66821 0.857027 0.77698 Uani 0.0648 4 1 d . . .
  C23 C 0.160211 0.60654 0.225274 Uani 0.0656 4 1 d . . .
  C24 C 0.184164 0.638928 0.148163 Uani 0.0641 4 1 d . . .
  C25 C 0.788504 0.893907 0.750984 Uani 0.0651 4 1 d . . .
  C26 C 0.136033 0.639667 0.124495 Uani 0.0663 4 1 d . . .
  C27 C 0.767598 0.362872 0.828148 Uani 0.065 4 1 d . . .
  C28 C 0.599553 0.352801 0.6592 Uani 0.064 4 1 d . . .
  C29 C 0.740432 0.895261 0.727336 Uani 0.0656 4 1 d . . .
  C30 C 0.016192 0.623775 0.163001 Uani 0.104 4 1 d . . .
  C31 C 0.791544 0.394889 0.752301 Uani 0.0647 4 1 d . . .
  C32 C 0.692066 0.89353 0.703939 Uani 0.0629 4 1 d . . .
  C33 C 0.643955 0.876639 0.678341 Uani 0.0662 4 1 d . . .
  C34 C 0.743513 0.394946 0.730525 Uani 0.0599 4 1 d . . .
  C35 C 0.695281 0.392493 0.70665 Uani 0.0629 4 1 d . . .
  C36 C 0.647212 0.3792 0.683056 Uani 0.067 4 1 d . . .
  H1c3 H 0.574733 0.682155 0.766942 Uiso 0.0793 4 1 d . . .
  H2c3 H 0.570206 0.860324 0.806298 Uiso 0.0793 4 1 d . . .
  H1c4 H 0.621796 0.729355 0.798943 Uiso 0.0746 4 1 d . . .
  H2c4 H 0.618131 0.906491 0.835423 Uiso 0.0746 4 1 d . . .
  H1c5 H 0.909059 0.749703 0.931137 Uiso 0.0824 4 1 d . . .
  H2c5 H 0.90925 0.921738 0.985252 Uiso 0.0824 4 1 d . . .
  H1c6 H 0.971934 0.888764 0.87021 Uiso 0.1107 4 1 d . . .
  H2c6 H 0.957366 0.911043 1.015139 Uiso 0.1107 4 1 d . . .
  H3c6 H 0.95895 0.738864 0.940638 Uiso 0.1107 4 1 d . . .
  H1c7 H 0.62509 0.233897 0.803211 Uiso 0.073 4 1 d . . .
  H2c7 H 0.622717 0.411009 0.845433 Uiso 0.073 4 1 d . . .
  H1c8 H 0.860926 0.749457 0.907203 Uiso 0.0775 4 1 d . . .
  H2c8 H 0.861151 0.923195 0.963404 Uiso 0.0775 4 1 d . . .
  H1c9 H 0.064469 0.67631 0.269528 Uiso 0.0905 4 1 d . . .
  H2c9 H 0.063818 0.503154 0.214835 Uiso 0.0905 4 1 d . . .
  H1c10 H 0.593498 0.944381 0.603365 Uiso 0.0802 4 1 d . . .
  H2c10 H 0.597768 0.766659 0.56167 Uiso 0.0802 4 1 d . . .
  H1c11 H 0.933455 0.9994 0.785882 Uiso 0.0939 4 1 d . . .
  H2c11 H 0.933083 0.827289 0.729829 Uiso 0.0939 4 1 d . . .
  H1c12 H 0.038822 0.580724 -0.00729 Uiso 0.097 4 1 d . . .
  H2c12 H 0.040003 0.757909 0.04369 Uiso 0.097 4 1 d . . .
  H1c13 H 0.764744 0.928264 0.915874 Uiso 0.0802 4 1 d . . .
  H2c13 H 0.76463 0.754427 0.863193 Uiso 0.0802 4 1 d . . .
  H1c14 H 0.112165 0.497421 0.236855 Uiso 0.078 4 1 d . . .
  H2c14 H 0.112386 0.672018 0.292245 Uiso 0.078 4 1 d . . .
  H1c15 H 0.671477 0.423615 0.872032 Uiso 0.0799 4 1 d . . .
  H2c15 H 0.672651 0.247431 0.822548 Uiso 0.0799 4 1 d . . .
  H1c16 H 0.08761 0.576795 0.012984 Uiso 0.0856 4 1 d . . .
  H2c16 H 0.088068 0.751107 0.066039 Uiso 0.0856 4 1 d . . .
  H1c17 H 0.812836 0.926278 0.940018 Uiso 0.0759 4 1 d . . .
  H2c17 H 0.812834 0.752135 0.885762 Uiso 0.0759 4 1 d . . .
  H1c18 H 0.884618 0.828576 0.704801 Uiso 0.0873 4 1 d . . .
  H2c18 H 0.884749 1.002734 0.760182 Uiso 0.0873 4 1 d . . .
  H1c19 H 0.716849 0.754057 0.839795 Uiso 0.0769 4 1 d . . .
  H2c19 H 0.716708 0.927152 0.89267 Uiso 0.0769 4 1 d . . .
  H1c20 H 0.719521 0.431347 0.895644 Uiso 0.0738 4 1 d . . .
  H2c20 H 0.719744 0.255353 0.84593 Uiso 0.0738 4 1 d . . .
  H1c21 H 0.836502 1.004418 0.739248 Uiso 0.0777 4 1 d . . .
  H2c21 H 0.836288 0.831216 0.683122 Uiso 0.0777 4 1 d . . .
  H1c22 H 0.669086 0.749026 0.818195 Uiso 0.0777 4 1 d . . .
  H2c22 H 0.667564 0.922404 0.866058 Uiso 0.0777 4 1 d . . .
  H1c23 H 0.160195 0.495891 0.259852 Uiso 0.0788 4 1 d . . .
  H2c23 H 0.160256 0.671338 0.315131 Uiso 0.0788 4 1 d . . .
  H1c24 H 0.184029 0.575074 0.05769 Uiso 0.077 4 1 d . . .
  H2c24 H 0.184191 0.749621 0.113714 Uiso 0.077 4 1 d . . .
  H1c25 H 0.788552 1.003516 0.713703 Uiso 0.0782 4 1 d . . .
  H2c25 H 0.788417 0.829635 0.660786 Uiso 0.0782 4 1 d . . .
  H1c26 H 0.135944 0.574415 0.034899 Uiso 0.0796 4 1 d . . .
  H2c26 H 0.13607 0.750234 0.089705 Uiso 0.0796 4 1 d . . .
  H1c27 H 0.767627 0.252659 0.863916 Uiso 0.0779 4 1 d . . .
  H2c27 H 0.767688 0.426375 0.918812 Uiso 0.0779 4 1 d . . .
  H1c28 H 0.597894 0.460692 0.618223 Uiso 0.0768 4 1 d . . .
  H2c28 H 0.60077 0.285809 0.571644 Uiso 0.0768 4 1 d . . .
  H1c29 H 0.740363 1.005234 0.690926 Uiso 0.0787 4 1 d . . .
  H2c29 H 0.740403 0.831538 0.636831 Uiso 0.0787 4 1 d . . .
  H1c30 H 0.001615 0.653235 0.097871 Uiso 0.1248 4 1 d . . .
  H2c30 H 0.014972 0.511607 0.191623 Uiso 0.1248 4 1 d . . .
  H3c30 H 0.017071 0.690824 0.251688 Uiso 0.1248 4 1 d . . .
  H1c31 H 0.791448 0.331451 0.661594 Uiso 0.0776 4 1 d . . .
  H2c31 H 0.791601 0.505458 0.717529 Uiso 0.0776 4 1 d . . .
  H1c32 H 0.691668 1.003955 0.668633 Uiso 0.0755 4 1 d . . .
  H2c32 H 0.692267 0.832701 0.611869 Uiso 0.0755 4 1 d . . .
  H1c33 H 0.644769 0.813405 0.588086 Uiso 0.0794 4 1 d . . .
  H2c33 H 0.642783 0.985865 0.640156 Uiso 0.0794 4 1 d . . .
  H1c34 H 0.743335 0.330502 0.640391 Uiso 0.0718 4 1 d . . .
  H2c34 H 0.743549 0.504873 0.694043 Uiso 0.0718 4 1 d . . .
  H1c35 H 0.694778 0.502961 0.671456 Uiso 0.0755 4 1 d . . .
  H2c35 H 0.695477 0.326995 0.617352 Uiso 0.0755 4 1 d . . .
  H1c36 H 0.647684 0.31335 0.594152 Uiso 0.0804 4 1 d . . .
  H2c36 H 0.646293 0.48873 0.645504 Uiso 0.0804 4 1 d . . .
  Owa O 0.535303 0.387463 0.401561 Uani 0.0665 4 1 d . . .
  H1wa H 0.549911 0.395957 0.362944 Uiso 0.0798 4 1 d . . .
  H2wa H 0.533562 0.479941 0.44842 Uiso 0.0798 4 1 d . . .
  Owb O 0.519246 0.067136 0.284164 Uani 0.0665 4 1 d . . .
  H1wb H 0.526766 -0.017453 0.24764 Uiso 0.0798 4 1 d . . .
  H2wb H 0.50406 0.032415 0.298293 Uiso 0.0798 4 1 d . . .
  Owc O 0.507707 0.190132 0.577411 Uani 0.0665 4 1 d . . .
  H1wc H 0.493482 0.22656 0.532838 Uiso 0.0798 4 1 d . . .
  H2wc H 0.503065 0.126091 0.648774 Uiso 0.0798 4 1 d . . .

loop_
 _atom_site_aniso_label
 _atom_site_aniso_type_symbol
 _atom_site_aniso_U_11
 _atom_site_aniso_U_22
 _atom_site_aniso_U_33
 _atom_site_aniso_U_12
 _atom_site_aniso_U_13
 _atom_site_aniso_U_23
 Mg1 Mg 0.077295 0.06238 0.052206 -0.010219 -0.007924 0.005734
 O1 O 0.072597 0.098231 0.054056 -0.023153 -0.011612 -0.012515
 O2 O 0.108896 0.074119 0.071579 -0.020968 -0.006972 -0.006501
 O3 O 0.064626 0.056186 0.061598 0.001192 0.001237 -0.000631
 O4 O 0.089536 0.071911 0.104763 0.010418 -0.010042 0.040593
 C1 C 0.067473 0.075662 0.062175 -0.013905 0.011398 -0.014279
 C2 C 0.050391 0.068787 0.081635 0.006732 -0.000452 0.003907
 C3 C 0.069038 0.052162 0.076921 0.005827 0.00464 -0.005914
 C4 C 0.06249 0.065659 0.057481 0.002693 -0.001285 0.004059
 C5 C 0.062633 0.079423 0.065218 0.002273 0.012303 -0.002764
 C6 C 0.081565 0.093122 0.100208 0.003708 -0.003712 0.002804
 C7 C 0.047971 0.066699 0.066933 0.001015 -0.000214 -0.000273
 C8 C 0.051957 0.07109 0.069558 0.010175 -0.002403 -0.004789
 C9 C 0.057935 0.094145 0.073293 0.012139 0.000238 -0.006199
 C10 C 0.05395 0.079587 0.06708 -0.003686 0.00564 -0.002775
 C11 C 0.063487 0.086935 0.084511 0.010705 0.006925 -0.002649
 C12 C 0.054946 0.094991 0.091504 -0.004503 -0.000095 0.007833
 C13 C 0.055231 0.070091 0.073166 0.006732 -0.006401 -0.009534
 C14 C 0.051957 0.072041 0.071229 0.002472 0.006235 -0.004797
 C15 C 0.060213 0.063866 0.075247 0.011256 0.002189 -0.008169
 C16 C 0.052526 0.083865 0.076758 0.000463 0.000761 0.004889
 C17 C 0.05153 0.070248 0.068222 -0.000706 0.006496 -0.009183
 C18 C 0.057081 0.085689 0.072987 0.005253 -0.009828 -0.001756
 C19 C 0.059074 0.069649 0.062597 -0.001699 -0.001166 -0.005073
 C20 C 0.04854 0.059458 0.07605 0.00053 0.001713 -0.01015
 C21 C 0.06064 0.067219 0.065174 0.008409 -0.002856 -0.001406
 C22 C 0.063629 0.066607 0.062999 0.005849 -0.001499 -0.006069
 C23 C 0.056797 0.071329 0.067704 0.000861 -0.001452 -0.007073
 C24 C 0.054092 0.07018 0.066869 0.007129 -0.002998 -0.002147
 C25 C 0.056939 0.064074 0.072955 0.001788 -0.003474 -0.00231
 C26 C 0.060213 0.072455 0.064705 0.006732 -0.004331 -0.006394
 C27 C 0.068611 0.062579 0.061551 -0.000905 -0.007591 -0.004745
 C28 C 0.059928 0.071442 0.059808 0.000221 -0.000286 -0.01343
 C29 C 0.053238 0.070142 0.072848 -0.000552 0.002499 -0.005357
 C30 C 0.064626 0.147679 0.09843 -0.009778 -0.001071 -0.001826
 C31 C 0.057793 0.074577 0.062589 0.000839 0.010137 0.005472
 C32 C 0.058078 0.068376 0.06194 0.004988 0.003022 -0.003594
 C33 C 0.055373 0.083276 0.059534 0.00298 0.003022 0.004826
 C34 C 0.059928 0.067274 0.051649 0.004635 0.000262 0.000435
 C35 C 0.059501 0.075765 0.054486 0.00501 0.011612 -0.012449
 C36 C 0.058647 0.075299 0.068281 -0.003024 0.012136 -0.001985
 Owa O 0.069893 0.063236 0.066575 -0.000508 0.007044 -0.006737
 Owb O 0.058789 0.068766 0.072009 -0.002935 0.005901 -0.001088
 Owc O 0.068469 0.069252 0.062211 -0.001104 0.008162 0.00566

loop_
 _jana_atom_site_ADP_C_label
 _jana_atom_site_ADP_C_type_symbol
 _jana_atom_site_ADP_C_111
 _jana_atom_site_ADP_C_112
 _jana_atom_site_ADP_C_113
 _jana_atom_site_ADP_C_122
 _jana_atom_site_ADP_C_123
 _jana_atom_site_ADP_C_133
 _jana_atom_site_ADP_C_222
 _jana_atom_site_ADP_C_223
 _jana_atom_site_ADP_C_233
 _jana_atom_site_ADP_C_333
 ? ? ? ? ? ? ? ? ? ? ? ?

loop_
 _jana_atom_site_ADP_D_label
 _jana_atom_site_ADP_D_type_symbol
 _jana_atom_site_ADP_D_1111
 _jana_atom_site_ADP_D_1112
 _jana_atom_site_ADP_D_1113
 _jana_atom_site_ADP_D_1122
 _jana_atom_site_ADP_D_1123
 _jana_atom_site_ADP_D_1133
 _jana_atom_site_ADP_D_1222
 _jana_atom_site_ADP_D_1223
 _jana_atom_site_ADP_D_1233
 _jana_atom_site_ADP_D_1333
 _jana_atom_site_ADP_D_2222
 _jana_atom_site_ADP_D_2223
 _jana_atom_site_ADP_D_2233
 _jana_atom_site_ADP_D_2333
 _jana_atom_site_ADP_D_3333
 ? ? ? ? ? ? ? ? ? ? ? ? ? ? ? ? ?

loop_
 _jana_atom_site_ADP_E_label
 _jana_atom_site_ADP_E_type_symbol
 _jana_atom_site_ADP_E_11111
 _jana_atom_site_ADP_E_11112
 _jana_atom_site_ADP_E_11113
 _jana_atom_site_ADP_E_11122
 _jana_atom_site_ADP_E_11123
 _jana_atom_site_ADP_E_11133
 _jana_atom_site_ADP_E_11222
 _jana_atom_site_ADP_E_11223
 _jana_atom_site_ADP_E_11233
 _jana_atom_site_ADP_E_11333
 _jana_atom_site_ADP_E_12222
 _jana_atom_site_ADP_E_12223
 _jana_atom_site_ADP_E_12233
 _jana_atom_site_ADP_E_12333
 _jana_atom_site_ADP_E_13333
 _jana_atom_site_ADP_E_22222
 _jana_atom_site_ADP_E_22223
 _jana_atom_site_ADP_E_22233
 _jana_atom_site_ADP_E_22333
 _jana_atom_site_ADP_E_23333
 _jana_atom_site_ADP_E_33333
 ? ? ? ? ? ? ? ? ? ? ? ? ? ? ? ? ? ? ? ? ? ? ?

loop_
 _jana_atom_site_ADP_F_label
 _jana_atom_site_ADP_F_type_symbol
 _jana_atom_site_ADP_F_111111
 _jana_atom_site_ADP_F_111112
 _jana_atom_site_ADP_F_111113
 _jana_atom_site_ADP_F_111122
 _jana_atom_site_ADP_F_111123
 _jana_atom_site_ADP_F_111133
 _jana_atom_site_ADP_F_111222
 _jana_atom_site_ADP_F_111223
 _jana_atom_site_ADP_F_111233
 _jana_atom_site_ADP_F_111333
 _jana_atom_site_ADP_F_112222
 _jana_atom_site_ADP_F_112223
 _jana_atom_site_ADP_F_112233
 _jana_atom_site_ADP_F_112333
 _jana_atom_site_ADP_F_113333
 _jana_atom_site_ADP_F_122222
 _jana_atom_site_ADP_F_122223
 _jana_atom_site_ADP_F_122233
 _jana_atom_site_ADP_F_122333
 _jana_atom_site_ADP_F_123333
 _jana_atom_site_ADP_F_133333
 _jana_atom_site_ADP_F_222222
 _jana_atom_site_ADP_F_222223
 _jana_atom_site_ADP_F_222233
 _jana_atom_site_ADP_F_222333
 _jana_atom_site_ADP_F_223333
 _jana_atom_site_ADP_F_233333
 _jana_atom_site_ADP_F_333333
 ? ? ? ? ? ? ? ? ? ? ? ? ? ? ? ? ? ? ? ? ? ? ? ? ? ? ? ? ? ?
