# Supplementary material for: The structure of magnesium stearate trihydrate determined from a micrometre-sized single crystal using a microfocused synchrotron X-ray beam
Source: Acta Crystallogr B Struct Sci Cryst Eng Mater. 2023 Jul 8;79(Pt 4):330–5. doi: 10.1107/S2052520623005607 (PMC10410307; doi:10.1107/S2052520623005607)
Supplement: Supplementary file 5 [file b-79-00330-sup5.zip › option2/run30_full_H_opt2.fcf]

#
# h,k,l, Fc-squared, Fo-squared, sigma(Fo-squared) and status flag
#
data_I
_shelx_title                             '   '
_shelx_reFln_list_code                   4
_shelx_F_calc_maximum                    451.45
_exptl_crystal_F_000                     1440
_reflns_d_resolution_high                0.8763

loop_
 _symmetry_equiv_pos_as_xyz
 'x, y, z'
 '-x, y+1/2, -z+1/2'
 '-x, -y, -z'
 'x, -y+1/2, z+1/2'

_cell_length_a                           53.1859
_cell_length_b                           8.219
_cell_length_c                           8.891
_cell_angle_alpha                        90
_cell_angle_beta                         94.6908
_cell_angle_gamma                        90

_shelx_F_squared_multiplier              1.000

loop_
 _refln_index_h
 _refln_index_k
 _refln_index_l
 _refln_F_squared_calc
 _refln_F_squared_meas
 _refln_F_squared_sigma
 _refln_observed_status
   2   0   0   7055.18   5674.21    343.54 o
   3   0   0  15769.30  12834.50    783.58 o
   4   0   0    379.64    424.60     30.88 o
   5   0   0   2253.03   1968.60    123.52 o
   6   0   0   2409.55   1806.48    115.80 o
   7   0   0    327.12    324.24     30.88 o
   8   0   0   7914.07   6218.47    382.14 o
   9   0   0   2513.28   2049.66    135.10 o
  10   0   0   8815.49   6882.39    428.46 o
  11   0   0   2567.57   2316.00    154.40 o
  12   0   0   5344.61   4300.05    274.06 o
  13   0   0   1267.90   1188.88     92.64 o
  14   0   0   2422.83   2076.68    146.68 o
  15   0   0    514.67    494.08     57.90 o
  16   0   0    776.38    663.92     65.62 o
  17   0   0    235.97    239.32     46.32 o
  18   0   0    372.93    312.66     46.32 o
  19   0   0     88.68     34.74     34.74 <
  21   0   0    156.35     88.78     38.60 o
  22   0   0    783.67    756.56     73.34 o
  23   0   0    847.27    868.50     81.06 o
  24   0   0   1844.76   1791.04    135.10 o
  25   0   0   1792.17   1702.26    131.24 o
  26   0   0   2869.06   2478.12    177.56 o
  27   0   0   2100.49   1864.38    142.82 o
  28   0   0   2244.31   1821.92    142.82 o
  29   0   0    847.32    733.40     77.20 o
  30   0   0    339.18    216.16     46.32 o
  31   0   0     41.26     -7.72     34.74 <
  32   0   0     48.66    146.68     73.34 <
  33   0   0    341.37    497.94     81.06 o
  34   0   0   1089.13   1505.40    123.52 o
  35   0   0    976.99   1389.60    119.66 o
  36   0   0   2037.69   2732.89    200.72 o
  37   0   0    830.80   1073.08    104.22 o
  38   0   0   2573.92   3176.79    212.30 o
  39   0   0     66.90    131.24     77.20 <
  40   0   0   3815.59   4543.23    289.50 o
  41   0   0  11178.00  16351.00   1034.48 o
  42   0   0   2340.91   2593.93    216.16 o
  43   0   0   4135.45   5118.37    331.96 o
  44   0   0     14.55   -127.38     96.50 <
  45   0   0    426.67    347.40    108.08 o
  46   0   0      9.61     57.90     84.92 <
  47   0   0      8.68     34.74     81.06 <
  48   0   0     85.81    204.58     96.50 o
  49   0   0     62.21     77.20     77.20 <
  50   0   0    190.92    189.14     88.78 o
  51   0   0    100.67     88.78     84.92 <
  52   0   0     94.89    270.20     88.78 o
  53   0   0     41.73    231.60    123.52 <
   1   1   0    361.62    440.04     19.30 o
   2   1   0    663.93    787.44     30.88 o
   3   1   0   2084.58   2184.76     96.50 o
   4   1   0   1265.47   1327.84     54.04 o
   5   1   0   2743.16   2709.73    108.08 o
   6   1   0    743.60    717.96     34.74 o
   7   1   0   1552.74   1320.12     61.76 o
   8   1   0     20.38      3.86     15.44 <
   9   1   0    372.28    331.96     23.16 o
  10   1   0    186.31    208.44     23.16 o
  11   1   0    125.89     81.06     19.30 o
  12   1   0    206.17    193.00     23.16 o
  13   1   0    305.43    262.48     27.02 o
  14   1   0      3.19     -3.86     19.30 <
  15   1   0   1144.29   1103.96     61.76 o
  16   1   0    290.59    324.24     30.88 o
  17   1   0   2169.33   1976.32     96.50 o
  18   1   0    661.86    617.60     42.46 o
  19   1   0   1970.42   1883.68     96.50 o
  20   1   0    215.23    258.62     30.88 o
  21   1   0    406.41    440.04     38.60 o
  22   1   0    103.39    131.24     27.02 o
  23   1   0    140.15    146.68     27.02 o
  24   1   0      1.21    -15.44     27.02 <
  25   1   0     21.86     -3.86     23.16 <
  26   1   0      0.42    -11.58     27.02 <
  27   1   0     37.69     54.04     27.02 <
  28   1   0     25.41     50.18     27.02 <
  29   1   0    148.77    123.52     30.88 o
  30   1   0    162.89    123.52     34.74 o
  31   1   0    211.71    220.02     38.60 o
  32   1   0    250.25    204.58     34.74 o
  33   1   0    232.74    223.88     77.20 o
  34   1   0    153.12    258.62     57.90 o
  35   1   0     66.52    115.80     50.18 o
  36   1   0     33.64     69.48     42.46 <
  37   1   0      2.03      3.86     42.46 <
  38   1   0      0.52    -61.76     42.46 <
  39   1   0      5.50    -15.44     50.18 <
  40   1   0     17.98    -34.74     57.90 <
  41   1   0    910.77   1169.58     92.64 o
  42   1   0    426.31    301.08     65.62 o
  43   1   0    579.50    675.50     77.20 o
  44   1   0      8.80    123.52     69.48 <
  45   1   0    296.71    308.80     69.48 o
  46   1   0     36.63      7.72     54.04 <
  47   1   0     82.16    158.26     57.90 o
  48   1   0      1.70     27.02     54.04 <
  49   1   0      6.80    -50.18     50.18 <
  50   1   0      6.32    -19.30     54.04 <
  51   1   0     13.07     54.04     57.90 <
  52   1   0     53.46    127.38     57.90 o
  53   1   0     42.58     -3.86     54.04 <
   0   2   0  10236.50  10854.30    660.06 o
   1   2   0   6991.95   8028.82    347.40 o
   2   2   0   4849.54   5133.81    200.72 o
   3   2   0      2.11      3.86      7.72 <
   4   2   0    846.51    775.86     38.60 o
   5   2   0   2425.03   2084.40     92.64 o
   6   2   0   1940.42   1852.80     84.92 o
   7   2   0   1346.42   1304.68     54.04 o
   8   2   0    923.97    841.48     38.60 o
   9   2   0    274.36    254.76     19.30 o
  10   2   0    154.23    104.22     15.44 o
  11   2   0     34.40     42.46     19.30 o
  12   2   0     85.60     61.76     19.30 o
  13   2   0    667.23    621.46     34.74 o
  14   2   0    457.57    405.30     30.88 o
  15   2   0   1444.40   1462.94     69.48 o
  16   2   0    712.10    748.84     42.46 o
  17   2   0   2339.46   2308.28    100.36 o
  18   2   0    573.90    544.26     38.60 o
  19   2   0   3187.86   2806.23    123.52 o
  20   2   0     55.39     54.04     23.16 o
  21   2   0   2618.26   2547.61    115.80 o
  22   2   0   2041.25   2065.10     96.50 o
  23   2   0    132.09     77.20     30.88 o
  24   2   0    239.56    231.60     34.74 o
  25   2   0     40.75     27.02     30.88 <
  26   2   0     80.99     65.62     30.88 o
  27   2   0     26.73     65.62     30.88 o
  28   2   0     92.18    146.68     30.88 o
  29   2   0     80.82     81.06     34.74 o
  30   2   0     85.31     73.34     34.74 o
  31   2   0    122.92    108.08     42.46 o
  32   2   0     44.91     -3.86     42.46 <
  33   2   0     36.71     46.32     46.32 <
  34   2   0      0.47     15.44     38.60 <
  35   2   0      0.70     15.44     42.46 <
  36   2   0     58.96     92.64     42.46 o
  37   2   0     15.97      3.86     42.46 <
  38   2   0     22.74    104.22     57.90 <
  39   2   0     45.20     77.20     65.62 <
  40   2   0     58.62    -30.88     65.62 <
  41   2   0     30.28     84.92     77.20 <
  42   2   0     14.81    -23.16     73.34 <
  43   2   0      0.54    104.22     88.78 <
  44   2   0     45.60     96.50     81.06 <
  45   2   0     99.36    138.96     73.34 <
  46   2   0     87.09     46.32     73.34 <
  47   2   0     42.73      0.00     54.04 <
  48   2   0      6.12    -23.16     57.90 <
  49   2   0      4.63     34.74     73.34 <
  50   2   0      0.00    -65.62     50.18 <
  51   2   0      0.11    -69.48     50.18 <
  52   2   0      0.48     84.92     54.04 <
  53   2   0      0.63    -30.88     73.34 <
   1   3   0    135.28    146.68     11.58 o
   2   3   0    406.75    413.02     19.30 o
   3   3   0    767.41    741.12     34.74 o
   4   3   0    612.37    636.90     30.88 o
   5   3   0    673.97    690.94     34.74 o
   6   3   0    277.28    331.96     27.02 o
   7   3   0    257.45    262.48     23.16 o
   8   3   0     34.60     61.76     15.44 o
   9   3   0    245.41    220.02     19.30 o
  10   3   0     48.71     61.76     15.44 o
  11   3   0    349.89    347.40     27.02 o
  12   3   0    113.62    135.10     19.30 o
  13   3   0    565.78    594.44     34.74 o
  14   3   0    208.72    193.00     23.16 o
  15   3   0    535.04    517.24     34.74 o
  16   3   0    152.84     84.92     23.16 o
  17   3   0    227.52    158.26     27.02 o
  18   3   0     11.89    -11.58     23.16 <
  19   3   0      8.09     46.32     34.74 <
  20   3   0     29.82     27.02     30.88 <
  21   3   0      4.18    -27.02     34.74 <
  22   3   0    417.11    258.62     42.46 o
  23   3   0    172.28    119.66     38.60 o
  24   3   0    253.56    223.88     42.46 o
  25   3   0     80.10    104.22     42.46 o
  26   3   0     71.59    -38.60     42.46 <
  27   3   0      1.94     11.58     50.18 <
  28   3   0      6.29     -3.86     42.46 <
  29   3   0     65.55     77.20     42.46 <
  30   3   0     47.97     61.76     34.74 <
  31   3   0     18.93     42.46     46.32 <
  32   3   0     37.31     11.58     34.74 <
  33   3   0      1.49     -3.86     34.74 <
  34   3   0      4.06    -30.88     34.74 <
  35   3   0     73.03     38.60     38.60 <
  36   3   0     95.74    138.96     46.32 o
  37   3   0    265.80    165.98     50.18 o
  38   3   0    277.80    231.60     54.04 o
  39   3   0    326.18    301.08     57.90 o
  40   3   0    362.25    239.32     61.76 o
  41   3   0    117.05    108.08     57.90 <
  42   3   0     81.62    111.94     54.04 o
  43   3   0    206.61    208.44     54.04 o
  44   3   0     28.26    115.80     54.04 o
  45   3   0      0.13    -34.74     46.32 <
  46   3   0     30.53     30.88     50.18 <
  47   3   0      1.46     46.32     50.18 <
  48   3   0      0.46     19.30     46.32 <
  49   3   0     18.60     15.44     46.32 <
  50   3   0     20.99    -46.32     46.32 <
  51   3   0     23.39     61.76     50.18 <
  52   3   0     23.07    -30.88     57.90 <
   2   4   0    360.98    721.82     61.76 o
   3   4   0    231.61    247.04     15.44 o
   4   4   0      0.01     -3.86      7.72 <
   5   4   0    335.93    339.68     19.30 o
   6   4   0      5.70     -3.86      7.72 <
   7   4   0     19.00     23.16      7.72 o
   8   4   0    284.88    258.62     19.30 o
   9   4   0    171.72    138.96     15.44 o
  10   4   0    812.79    752.70     42.46 o
  11   4   0    580.46    524.96     30.88 o
  12   4   0   1139.56   1142.56     61.76 o
  13   4   0    940.36    926.40     54.04 o
  14   4   0   1303.65   1177.30     65.62 o
  15   4   0   1163.59   1161.86     69.48 o
  16   4   0   1197.25   1204.32     65.62 o
  17   4   0    849.90    806.74     50.18 o
  18   4   0    419.83    374.42     34.74 o
  19   4   0     67.27     73.34     27.02 o
  20   4   0     20.56    -27.02     23.16 <
  21   4   0     76.13     88.78     23.16 o
  22   4   0    388.57    254.76     50.18 o
  23   4   0    456.89    401.44     57.90 o
  24   4   0    635.02    648.48     46.32 o
  25   4   0    661.88    764.28     54.04 o
  26   4   0    908.04    922.54     57.90 o
  27   4   0    776.84    833.76     57.90 o
  28   4   0    692.15    783.58     50.18 o
  29   4   0    229.18    308.80     42.46 o
  30   4   0     76.48     81.06     38.60 o
  31   4   0      1.35     11.58     46.32 <
  32   4   0     16.63     38.60     42.46 <
  33   4   0     75.98     96.50     38.60 o
  34   4   0    209.91    262.48     46.32 o
  35   4   0    182.12    189.14     46.32 o
  36   4   0    353.45    312.66     50.18 o
  37   4   0    209.54    123.52     46.32 o
  38   4   0    593.92    683.22     61.76 o
  39   4   0     95.16    158.26     42.46 o
  40   4   0   1197.65   1424.34     92.64 o
  42   4   0    402.53    216.16     57.90 o
  44   4   0      2.54      3.86     54.04 <
  45   4   0     56.44     30.88     54.04 <
  46   4   0     24.94     30.88     42.46 <
  47   4   0      2.15    -11.58     42.46 <
  48   4   0     30.19      3.86     46.32 <
  49   4   0     19.66    -11.58     42.46 <
  50   4   0     27.60     27.02     54.04 <
  51   4   0     12.10    -65.62     61.76 <
   7   5   0    120.31    135.10     27.02 o
   8   5   0      8.52      3.86     15.44 <
   9   5   0      0.52     11.58     15.44 <
  10   5   0     53.94     65.62     23.16 o
  11   5   0     38.19     27.02     15.44 <
  12   5   0    150.63    135.10     15.44 o
  13   5   0     81.58     84.92     15.44 o
  14   5   0    191.11    239.32     23.16 o
  15   5   0    101.25     92.64     19.30 o
  16   5   0    215.13    185.28     23.16 o
  17   5   0    107.19     96.50     19.30 o
  18   5   0    204.77    227.74     27.02 o
  19   5   0     56.41     34.74     23.16 <
  20   5   0    255.17    193.00     27.02 o
  21   5   0    259.00    196.86     30.88 o
  22   5   0     93.43     84.92     23.16 o
  23   5   0     33.91     46.32     23.16 <
  24   5   0      8.74    -11.58     23.16 <
  25   5   0      2.71    -23.16     27.02 <
  26   5   0     49.32     23.16     27.02 <
  27   5   0    183.08     77.20     38.60 <
  28   5   0    268.01    239.32     50.18 o
  29   5   0    407.93    320.38     57.90 o
  30   5   0    439.20    459.34     65.62 o
  31   5   0    403.70    420.74     57.90 o
  32   5   0    280.87    301.08     54.04 o
  33   5   0    206.35    196.86     46.32 o
  34   5   0     59.69    -42.46     38.60 <
  35   5   0      7.80    -23.16     34.74 <
  36   5   0      9.96     15.44     38.60 <
  37   5   0     44.62      7.72     38.60 <
  38   5   0     86.79    104.22     42.46 o
  39   5   0     36.66      3.86     38.60 <
  40   5   0     53.06     69.48     38.60 <
  41   5   0     72.14     38.60     34.74 <
  42   5   0     78.33     27.02     38.60 <
  43   5   0     45.39     19.30     38.60 <
  44   5   0      4.74     54.04     42.46 <
  45   5   0      9.46    -46.32     38.60 <
  46   5   0      4.35     19.30     42.46 <
  47   5   0      4.78    -50.18     42.46 <
  48   5   0     18.10    100.36     46.32 o
  49   5   0      7.46    -50.18     46.32 <
  50   5   0      7.76    -27.02     81.06 <
  10   6   0      9.25      3.86      7.72 <
  11   6   0      9.30      0.00      7.72 <
  12   6   0      2.30     -3.86     15.44 <
  13   6   0      5.60      3.86     15.44 <
  14   6   0     54.97     34.74     19.30 <
  15   6   0     28.20      3.86     19.30 <
  16   6   0     50.51     11.58     19.30 <
  17   6   0      9.25     34.74     19.30 <
  18   6   0      0.93    -11.58     19.30 <
  19   6   0    393.18    304.94     30.88 o
  20   6   0     27.02     27.02     23.16 <
  21   6   0    457.95    393.72     34.74 o
  22   6   0    763.57    694.80     57.90 o
  23   6   0    192.26    104.22     27.02 o
  24   6   0    164.88     92.64     23.16 o
  25   6   0     77.93     27.02     23.16 <
  26   6   0     60.61     46.32     23.16 <
  27   6   0     19.64    -23.16     23.16 <
  28   6   0     37.40     -3.86     27.02 <
  29   6   0     26.79     38.60     30.88 <
  30   6   0     22.71     -7.72     27.02 <
  31   6   0     45.60    -15.44     27.02 <
  32   6   0     12.25     30.88     30.88 <
  33   6   0     13.65    -42.46     30.88 <
  34   6   0      0.79     -7.72     34.74 <
  35   6   0      1.91    -46.32     50.18 <
  36   6   0     51.06      3.86     50.18 <
  37   6   0     33.64     23.16     34.74 <
  38   6   0     63.04     69.48     34.74 <
  39   6   0      3.23     34.74     34.74 <
  40   6   0     12.84    -30.88     30.88 <
  41   6   0      7.29     50.18     38.60 <
  42   6   0     10.96    -50.18     27.02 <
  43   6   0      0.25     19.30     38.60 <
  44   6   0     16.50     34.74     38.60 <
  45   6   0     37.08    -96.50     69.48 <
  15   7   0      3.80     -3.86      7.72 <
  16   7   0      4.37     -3.86     11.58 <
  17   7   0     15.08     23.16     11.58 <
  18   7   0     16.72      3.86     11.58 <
  19   7   0     20.24     34.74     15.44 o
  20   7   0     10.16     11.58     15.44 <
  21   7   0      0.01      0.00     15.44 <
  22   7   0     55.71     50.18     19.30 o
  23   7   0     25.99      0.00     15.44 <
  24   7   0     34.38    -15.44     15.44 <
  25   7   0     34.09     23.16     19.30 <
  26   7   0     33.04     -7.72     19.30 <
  27   7   0     20.14     19.30     19.30 <
  28   7   0     13.26     11.58     19.30 <
  29   7   0      1.73     -7.72     19.30 <
  30   7   0      4.73      7.72     23.16 <
  31   7   0      8.93     -7.72     19.30 <
  32   7   0      0.09    -11.58     27.02 <
  33   7   0      4.20     27.02     23.16 <
  34   7   0      1.82    -15.44     23.16 <
  35   7   0      0.82     -7.72     23.16 <
  36   7   0      3.09     15.44     27.02 <
  37   7   0      0.01     50.18     27.02 <
  38   7   0      0.01    -50.18     23.16 <
  39   7   0      7.96    -38.60     50.18 <
  40   7   0     19.28    -50.18     38.60 <
 -53   1   1      0.47    -65.62     57.90 <
 -52   1   1      0.94    -27.02     50.18 <
 -51   1   1      3.44    -15.44     54.04 <
 -50   1   1     27.47    100.36     54.04 <
 -49   1   1     25.06    104.22     57.90 <
 -48   1   1     32.42      7.72     50.18 <
 -47   1   1     44.52    204.58     54.04 o
 -46   1   1     65.91     81.06     54.04 <
 -45   1   1    159.77    162.12     69.48 o
 -44   1   1    101.96     23.16     61.76 <
 -43   1   1   1169.21   1366.44    104.22 o
 -42   1   1    215.92    181.42     65.62 o
 -41   1   1     38.35     61.76     61.76 <
 -40   1   1    215.26    281.78     65.62 o
 -39   1   1    131.55    185.28     57.90 o
 -38   1   1    106.68     61.76     50.18 <
 -37   1   1     70.05      7.72     42.46 <
 -36   1   1      0.88      7.72     46.32 <
 -35   1   1      3.26    -15.44     50.18 <
 -34   1   1    115.19     96.50     50.18 <
 -33   1   1     91.46     73.34     50.18 <
 -32   1   1    284.15    254.76     54.04 o
 -31   1   1     88.59    108.08     38.60 o
 -30   1   1    144.32    131.24     34.74 o
 -29   1   1     36.46    -15.44     30.88 <
 -28   1   1      1.44    -19.30     30.88 <
 -27   1   1     71.80     88.78     30.88 o
 -26   1   1    251.99    189.14     34.74 o
 -25   1   1    267.96    235.46     34.74 o
 -24   1   1    614.19    559.70     42.46 o
 -23   1   1    307.00    212.30     30.88 o
 -22   1   1   1492.51   1767.88     88.78 o
 -21   1   1      9.95     23.16     23.16 <
 -20   1   1     21.81     30.88     23.16 <
 -19   1   1    141.79     65.62     23.16 o
 -18   1   1     54.73     30.88     23.16 <
 -17   1   1    542.32    455.48     34.74 o
 -16   1   1     72.91     57.90     19.30 o
 -15   1   1    854.35    690.94     34.74 o
 -14   1   1     30.94     15.44     15.44 <
 -13   1   1    920.31    768.14     38.60 o
 -12   1   1      9.89     -3.86     15.44 <
 -11   1   1   1173.03    907.10     50.18 o
 -10   1   1      1.07     -3.86     15.44 <
  -9   1   1   1200.60   1011.32     54.04 o
  -8   1   1      4.03     11.58     15.44 <
  -7   1   1    975.17    887.80     42.46 o
  -6   1   1     38.03     73.34     15.44 o
  -5   1   1    402.67    335.82     23.16 o
  -4   1   1    371.22    432.32     27.02 o
  -3   1   1      0.02      3.86     11.58 <
  -2   1   1   1552.90   1605.76     73.34 o
  -1   1   1    879.53    941.84     46.32 o
   0   1   1   3735.66   3535.77    158.26 o
   1   1   1   2151.84   2165.46    100.36 o
   2   1   1   3231.36   2999.23    135.10 o
   3   1   1   1436.65   1509.26     73.34 o
   4   1   1    974.46    984.30     50.18 o
   5   1   1    201.00    235.46     19.30 o
   6   1   1      2.17      0.00     15.44 <
   7   1   1    100.19    108.08     19.30 o
   8   1   1    450.21    409.16     30.88 o
   9   1   1     98.44    119.66     23.16 o
  10   1   1    176.28    204.58     27.02 o
  11   1   1    119.09     81.06     23.16 o
  12   1   1    110.46    108.08     23.16 o
  13   1   1   1499.96   1443.64     77.20 o
  14   1   1   1039.99   1111.68     65.62 o
  15   1   1   3175.90   2902.73    138.96 o
  16   1   1   1799.89   1690.68     88.78 o
  17   1   1   2989.70   3095.73    150.54 o
  18   1   1   1163.60   1022.90     61.76 o
  19   1   1    890.21    779.72     54.04 o
  20   1   1     12.93    -19.30     23.16 <
  21   1   1   1977.43   1933.86    104.22 o
  22   1   1     94.57     81.06     27.02 o
  23   1   1    319.23    316.52     38.60 o
  24   1   1     24.22     38.60     27.02 <
  25   1   1    130.99    108.08     30.88 o
  26   1   1      2.54     -3.86     27.02 <
  27   1   1     35.88      7.72     23.16 <
  28   1   1      4.43    -15.44     27.02 <
  29   1   1      1.07    -15.44     23.16 <
  30   1   1    126.39     81.06     27.02 o
  31   1   1    222.32    231.60     42.46 o
  32   1   1    379.02    274.06     42.46 o
  33   1   1    580.81    679.36     57.90 o
  34   1   1    712.47    791.30     65.62 o
  35   1   1    894.49   1003.60     77.20 o
  36   1   1    751.58    698.66     65.62 o
  37   1   1    851.44    984.30     77.20 o
  38   1   1    542.13    559.70     57.90 o
  39   1   1    482.49    486.36     54.04 o
  40   1   1    317.26    420.74     50.18 o
  41   1   1    964.10    918.68    104.22 o
  42   1   1    194.80    200.72     38.60 o
  43   1   1     26.97    -19.30     30.88 <
  44   1   1    114.29    127.38     34.74 o
  45   1   1      0.00     11.58     30.88 <
  46   1   1     78.51     77.20     34.74 o
  47   1   1      1.83     46.32     34.74 <
  48   1   1     33.55     46.32     50.18 <
  49   1   1      0.89    -42.46     50.18 <
  50   1   1      7.62    -50.18     50.18 <
  51   1   1      0.08    -27.02     50.18 <
  52   1   1      3.62     65.62     81.06 <
 -52   2   1     33.17     73.34     73.34 <
 -51   2   1     71.51     50.18     57.90 <
 -50   2   1     47.70     15.44     50.18 <
 -49   2   1     61.93     -3.86     57.90 <
 -48   2   1     46.52    -19.30     50.18 <
 -47   2   1     25.41     -7.72     57.90 <
 -46   2   1     37.26    104.22     57.90 <
 -45   2   1     35.08     46.32     61.76 <
 -44   2   1     13.00     65.62     61.76 <
 -42   2   1   4800.73   5180.13    250.90 o
 -41   2   1   3638.20   5288.21    254.76 o
 -40   2   1    332.09    193.00     61.76 o
 -39   2   1    161.97    227.74     73.34 o
 -38   2   1    534.86    239.32     69.48 o
 -37   2   1      8.40    -88.78     57.90 <
 -36   2   1    526.03    420.74     69.48 o
 -35   2   1     69.47     61.76     57.90 <
 -34   2   1    423.99    220.02     61.76 o
 -33   2   1     23.92     69.48     73.34 <
 -32   2   1     81.80     19.30     50.18 <
 -31   2   1     10.08     27.02     65.62 <
 -30   2   1      2.85     -3.86     34.74 <
 -29   2   1    135.40    119.66     34.74 o
 -28   2   1     97.43      7.72     30.88 <
 -27   2   1    264.22    235.46     34.74 o
 -26   2   1     18.86    -27.02     27.02 <
 -25   2   1    105.07     84.92     30.88 o
 -24   2   1    193.16    231.60     34.74 o
 -23   2   1    102.16     96.50     30.88 o
 -22   2   1   6905.74   7229.79    270.20 o
 -21   2   1   1887.03   2138.44     96.50 o
 -20   2   1   3743.22   3616.83    138.96 o
 -19   2   1      3.08     46.32     27.02 <
 -18   2   1    508.85    451.62     34.74 o
 -17   2   1      0.86     23.16     23.16 <
 -16   2   1    220.54    181.42     27.02 o
 -15   2   1     73.19     69.48     23.16 o
 -14   2   1    212.35    177.56     23.16 o
 -13   2   1    322.40    308.80     27.02 o
 -12   2   1    126.21    111.94     23.16 o
 -11   2   1    570.94    567.42     30.88 o
 -10   2   1     30.71     38.60     15.44 o
  -9   2   1   1058.93   1046.06     46.32 o
  -8   2   1     13.85     30.88     15.44 <
  -7   2   1   1867.46   1833.50     84.92 o
  -6   2   1    475.00    590.58     42.46 o
  -5   2   1   1778.21   2061.24     84.92 o
  -4   2   1   6374.77   7133.29    277.92 o
  -3   2   1    219.75    247.04     15.44 o
  -2   2   1  62671.60  75424.60   3250.13 o
  -1   2   1   2595.14   3184.51    142.82 o
   1   2   1  15253.30  15833.80    683.22 o
   2   2   1     65.87     96.50     15.44 o
   3   2   1  11860.50  12633.80    548.12 o
   4   2   1   3076.84   3284.87    146.68 o
   5   2   1   7332.42   7017.49    308.80 o
   6   2   1   2043.87   2150.02    100.36 o
   7   2   1   1975.45   2007.20     96.50 o
   8   2   1     75.24     88.78     19.30 o
   9   2   1      4.05     34.74     15.44 o
  10   2   1    502.73    451.62     46.32 o
  11   2   1    610.65    551.98     34.74 o
  12   2   1   1334.64   1358.72     69.48 o
  13   2   1    611.80    602.16     38.60 o
  14   2   1    637.27    590.58     38.60 o
  15   2   1      9.83     -7.72     19.30 <
  16   2   1     16.13      7.72     19.30 <
  17   2   1    633.78    633.04     42.46 o
  18   2   1    216.73    266.34     30.88 o
  19   2   1   3144.09   3308.03    158.26 o
  20   2   1  12930.70  12637.70    555.84 o
  21   2   1   2504.87   2528.31    127.38 o
  22   2   1    128.93     84.92     27.02 o
  23   2   1     13.88     23.16     27.02 <
  24   2   1     16.55     73.34     27.02 o
  25   2   1    256.90    266.34     34.74 o
  26   2   1    102.74    111.94     30.88 o
  27   2   1    541.98    532.68     46.32 o
  28   2   1    312.20    331.96     38.60 o
  29   2   1   1220.97   1173.44    104.22 o
  30   2   1    772.67    829.90     69.48 o
  31   2   1   1406.14   1544.00    131.24 o
  32   2   1    678.39    837.62     73.34 o
  33   2   1   1034.49   1130.98    150.54 o
  34   2   1    320.08    335.82     46.32 o
  35   2   1    402.37    355.12     50.18 o
  36   2   1     50.23     84.92     34.74 o
  37   2   1     83.29     84.92     38.60 o
  38   2   1     13.99     54.04     34.74 <
  39   2   1     11.44    -11.58     34.74 <
  40   2   1    618.50    528.82     61.76 o
  42   2   1    711.20    432.32    104.22 o
  43   2   1    175.30    -57.90     54.04 <
  44   2   1     20.95     61.76     50.18 <
  45   2   1     61.76     27.02     54.04 <
  46   2   1      0.28    -46.32     50.18 <
  47   2   1     32.87    138.96     69.48 <
  48   2   1      0.18    -61.76     57.90 <
  49   2   1      0.91     61.76     65.62 <
  50   2   1      4.25     27.02     57.90 <
  51   2   1      2.43     -7.72     57.90 <
  52   2   1      0.42    -54.04     57.90 <
 -52   3   1      0.20    -50.18     54.04 <
 -51   3   1      0.66     23.16     57.90 <
 -50   3   1     11.69    -30.88     50.18 <
 -49   3   1      7.67      7.72     54.04 <
 -48   3   1     16.03     11.58     54.04 <
 -47   3   1     27.83    -15.44     57.90 <
 -46   3   1     67.50    -23.16     57.90 <
 -45   3   1    135.21     69.48     61.76 <
 -44   3   1     55.37    127.38     54.04 o
 -43   3   1    404.70    447.76     61.76 o
 -42   3   1    285.70    289.50     57.90 o
 -41   3   1     52.74     -7.72     61.76 <
 -40   3   1      5.28     42.46     57.90 <
 -39   3   1      1.34    -54.04     57.90 <
 -38   3   1      6.88    -11.58     54.04 <
 -37   3   1      2.73    -27.02     57.90 <
 -36   3   1      4.61    -34.74     57.90 <
 -35   3   1     27.73      3.86     54.04 <
 -34   3   1    120.15     81.06     54.04 <
 -33   3   1    199.61    196.86     65.62 o
 -32   3   1    234.05    235.46     73.34 o
 -31   3   1    249.80    274.06     54.04 o
 -30   3   1    177.68    277.92     57.90 o
 -29   3   1    102.92    123.52     50.18 o
 -28   3   1      3.36      7.72     46.32 <
 -27   3   1      8.59     34.74     46.32 <
 -26   3   1    218.22    181.42     42.46 o
 -25   3   1    408.66    312.66     42.46 o
 -24   3   1    999.80    961.14     61.76 o
 -23   3   1    970.15    864.64     57.90 o
 -22   3   1   1918.51   1949.30    104.22 o
 -21   3   1   2257.59   2447.25    162.12 o
 -20   3   1   1125.13   1169.58     69.48 o
 -19   3   1    628.06    532.68     46.32 o
 -18   3   1    759.05    752.70     46.32 o
 -17   3   1    285.95    204.58     27.02 o
 -16   3   1    540.98    474.78     42.46 o
 -15   3   1    143.48    127.38     30.88 o
 -14   3   1    415.00    393.72     38.60 o
 -13   3   1     44.82     30.88     23.16 <
 -12   3   1    278.00    220.02     27.02 o
 -11   3   1      0.55     11.58     19.30 <
 -10   3   1    166.49    220.02     34.74 o
  -9   3   1     20.30     23.16     23.16 <
  -8   3   1     80.25     96.50     38.60 o
  -7   3   1     32.91     61.76     30.88 <
  -6   3   1    124.90     65.62     27.02 o
  -5   3   1      1.52     -3.86     27.02 <
  -4   3   1    476.27    409.16     42.46 o
  -3   3   1    256.73    169.84     27.02 o
  -2   3   1   1297.03   1327.84     92.64 o
  -1   3   1   1026.36   1111.68     81.06 o
   0   3   1   2181.46   2296.70    150.54 o
   1   3   1   1450.47   1389.60     96.50 o
   2   3   1   1351.14   1254.50     88.78 o
   3   3   1    500.98    470.92     30.88 o
   4   3   1    178.77    173.70     19.30 o
   5   3   1      1.72      0.00     11.58 <
   6   3   1     77.95    100.36     19.30 o
   7   3   1    281.00    293.36     27.02 o
   8   3   1    479.47    509.52     38.60 o
   9   3   1    384.22    420.74     34.74 o
  10   3   1    304.79    316.52     30.88 o
  11   3   1     42.62     57.90     19.30 o
  12   3   1      3.25    -19.30     15.44 <
  13   3   1    119.21    165.98     27.02 o
  14   3   1    132.35    173.70     27.02 o
  15   3   1    428.81    486.36     42.46 o
  16   3   1    210.56    254.76     34.74 o
  17   3   1    331.54    339.68     38.60 o
  18   3   1     50.47    104.22     23.16 o
  19   3   1    133.52    169.84     27.02 o
  20   3   1    290.00    281.78     30.88 o
  21   3   1      1.03     23.16     23.16 <
  22   3   1      1.47      7.72     19.30 <
  23   3   1      0.50      7.72     23.16 <
  24   3   1      0.07     -3.86     19.30 <
  25   3   1      7.31    -23.16     19.30 <
  26   3   1     29.43    -19.30     23.16 <
  27   3   1     86.23     11.58     23.16 <
  28   3   1     59.51     61.76     27.02 o
  29   3   1     73.57    108.08     27.02 o
  30   3   1     29.93    -15.44     27.02 <
  31   3   1      0.45      3.86     27.02 <
  32   3   1     12.97    -19.30     30.88 <
  33   3   1     61.01    108.08     50.18 o
  34   3   1    202.40    243.18     50.18 o
  35   3   1    314.52    312.66     57.90 o
  36   3   1    398.09    312.66     57.90 o
  37   3   1    452.64    370.56     57.90 o
  38   3   1    332.88    331.96     65.62 o
  39   3   1    130.58     57.90     57.90 <
  40   3   1     44.61     46.32     54.04 <
  41   3   1    743.06    949.56     73.34 o
  42   3   1    162.96     27.02     69.48 <
  43   3   1      0.02    -54.04     50.18 <
  44   3   1     55.41     23.16     46.32 <
  45   3   1      8.64    -34.74     46.32 <
  46   3   1      7.92      7.72     42.46 <
  47   3   1      3.31     15.44     42.46 <
  48   3   1      4.92      0.00     42.46 <
  49   3   1      4.11    -50.18     42.46 <
  50   3   1      0.09    -73.34     42.46 <
  51   3   1      3.85     50.18     54.04 <
 -52   4   1      4.67    -11.58     54.04 <
 -51   4   1      9.18     -7.72     50.18 <
 -50   4   1      2.49      3.86     42.46 <
 -49   4   1      0.09     50.18     65.62 <
 -48   4   1      2.31     61.76     81.06 <
 -47   4   1     59.77     88.78     57.90 <
 -46   4   1    152.25    -23.16     46.32 <
 -45   4   1    200.32     54.04     46.32 <
 -44   4   1    120.45     15.44     46.32 <
 -43   4   1      0.18     69.48     46.32 <
 -42   4   1     95.95     23.16     46.32 <
 -41   4   1     30.66     23.16     54.04 <
 -40   4   1    273.90    285.64     69.48 o
 -39   4   1    224.12    108.08     61.76 <
 -38   4   1     56.24      3.86     50.18 <
 -37   4   1     79.38     30.88     54.04 <
 -36   4   1     18.47      3.86     54.04 <
 -35   4   1     91.97     38.60     50.18 <
 -34   4   1     45.42     69.48     50.18 <
 -33   4   1    198.88    111.94     46.32 o
 -32   4   1    164.35    127.38     46.32 o
 -31   4   1    379.34    358.98     65.62 o
 -30   4   1    195.56    189.14     46.32 o
 -29   4   1    421.24    393.72     50.18 o
 -28   4   1    263.37    146.68     42.46 o
 -27   4   1    393.86    347.40     46.32 o
 -26   4   1    251.80    208.44     38.60 o
 -25   4   1    277.89    274.06     42.46 o
 -24   4   1     50.53     57.90     34.74 <
 -23   4   1    181.86    154.40     38.60 o
 -22   4   1    270.69    281.78     42.46 o
 -21   4   1   3141.21   2887.29    150.54 o
 -20   4   1    235.57    204.58     34.74 o
 -19   4   1     10.08    -23.16     23.16 <
 -18   4   1    122.32     88.78     23.16 o
 -17   4   1     72.61     54.04     23.16 o
 -16   4   1    332.91    270.20     27.02 o
 -15   4   1    203.94    131.24     23.16 o
 -14   4   1    187.76    100.36     23.16 o
 -13   4   1      4.61      7.72     23.16 <
 -12   4   1     20.65     30.88     19.30 <
 -11   4   1    228.18    200.72     23.16 o
 -10   4   1    343.72    274.06     34.74 o
  -9   4   1    807.26    849.20     46.32 o
  -8   4   1    578.56    486.36     30.88 o
  -7   4   1    608.95    667.78     38.60 o
  -6   4   1     38.80    -34.74     30.88 <
  -5   4   1     59.26     23.16     27.02 <
  -4   4   1    577.16    617.60     54.04 o
  -3   4   1    401.27    370.56     42.46 o
  -2   4   1      3.00    -11.58     15.44 <
  -1   4   1     13.23      7.72     19.30 <
   0   4   1     11.49     23.16     19.30 <
   1   4   1     23.62     30.88     19.30 <
   2   4   1    152.84    196.86     27.02 o
   3   4   1   3091.70   3234.69    208.44 o
   4   4   1   4196.03   4411.99    277.92 o
   5   4   1   6014.81   6369.01    397.58 o
   6   4   1   4111.82   4408.13    196.86 o
   7   4   1   3462.09   3470.15    158.26 o
   8   4   1   1706.58   1737.00     84.92 o
   9   4   1   1139.20   1069.22     50.18 o
  10   4   1    395.00    331.96     30.88 o
  11   4   1    140.83    111.94     19.30 o
  12   4   1      5.65      0.00     15.44 <
  13   4   1      5.03     27.02     15.44 <
  14   4   1     32.99     27.02     19.30 <
  15   4   1     81.65     69.48     19.30 o
  16   4   1     54.86      7.72     19.30 <
  17   4   1    248.12    231.60     27.02 o
  18   4   1     34.06     30.88     19.30 <
  19   4   1   1825.58   1864.38     88.78 o
  20   4   1    295.19    239.32     30.88 o
  21   4   1    164.62    100.36     30.88 o
  22   4   1   1442.80   1327.84     73.34 o
  23   4   1    349.80    335.82     38.60 o
  24   4   1    547.42    482.50     42.46 o
  25   4   1     83.88    100.36     30.88 o
  26   4   1     38.14     19.30     30.88 <
  27   4   1     37.77     -3.86     30.88 <
  28   4   1     20.19     57.90     30.88 <
  29   4   1    203.91    111.94     34.74 o
  30   4   1    145.44    200.72     46.32 o
  31   4   1    250.73    250.90     42.46 o
  32   4   1    252.93    231.60     46.32 o
  33   4   1    285.73    297.22     46.32 o
  34   4   1    287.05    165.98     46.32 o
  35   4   1    283.40    158.26     77.20 o
  36   4   1    333.77    243.18     50.18 o
  37   4   1    225.30    100.36     42.46 o
  38   4   1    116.79      7.72     38.60 <
  39   4   1     14.24    -23.16     30.88 <
  40   4   1    141.74    227.74     42.46 o
  41   4   1    213.52    293.36     96.50 o
  42   4   1     93.95     92.64     46.32 <
  43   4   1    115.53     57.90     42.46 <
  44   4   1      3.62     27.02     42.46 <
  45   4   1      5.98      7.72     42.46 <
  46   4   1     38.95     92.64     46.32 <
  47   4   1     17.71     50.18     46.32 <
  48   4   1     15.54    -57.90     42.46 <
  49   4   1     14.91    -23.16     46.32 <
  50   4   1      8.10    -57.90     57.90 <
  51   4   1     13.78     65.62     88.78 <
 -50   5   1      2.09    -46.32     73.34 <
 -49   5   1      0.28     19.30     42.46 <
 -48   5   1      1.23    -27.02     42.46 <
 -47   5   1     10.61     46.32     46.32 <
 -46   5   1      6.68     38.60     38.60 <
 -45   5   1      5.01     -3.86     38.60 <
 -44   5   1      0.48     19.30     42.46 <
 -43   5   1    156.18     96.50     42.46 o
 -42   5   1      8.98     30.88     38.60 <
 -41   5   1      1.44     38.60     34.74 <
 -40   5   1    132.51     50.18     38.60 <
 -39   5   1     58.98    -11.58     38.60 <
 -38   5   1     34.74    -30.88     34.74 <
 -37   5   1      8.24     -3.86     38.60 <
 -36   5   1      6.94     15.44     34.74 <
 -35   5   1     14.88     42.46     34.74 <
 -34   5   1     47.33     84.92     38.60 o
 -33   5   1     18.45     -7.72     38.60 <
 -32   5   1     64.56     27.02     38.60 <
 -31   5   1      1.92     -7.72     42.46 <
 -30   5   1     20.24     15.44     50.18 <
 -29   5   1      2.36     73.34     46.32 <
 -28   5   1      0.20     -3.86     38.60 <
 -27   5   1     12.71      3.86     27.02 <
 -26   5   1      3.17    -15.44     27.02 <
 -25   5   1      0.14    -19.30     23.16 <
 -24   5   1     36.98     42.46     23.16 <
 -23   5   1    103.28     92.64     27.02 o
 -22   5   1    123.81    104.22     27.02 o
 -21   5   1    667.01    413.02     50.18 o
 -20   5   1    668.77    648.48     57.90 o
 -19   5   1    628.51    513.38     54.04 o
 -18   5   1    446.85    231.60     65.62 o
 -17   5   1    327.33    185.28     57.90 o
 -16   5   1    157.60    123.52     50.18 o
 -15   5   1     63.19     50.18     34.74 <
 -14   5   1      8.39     15.44     30.88 <
 -13   5   1      0.82     27.02     27.02 <
 -12   5   1     26.75    -38.60     27.02 <
 -11   5   1      5.42     -3.86     15.44 <
 -10   5   1     13.51     15.44     27.02 <
  -9   5   1      5.09     42.46     30.88 <
  -8   5   1      1.59     15.44     34.74 <
  -7   5   1     57.57     50.18     27.02 <
  -6   5   1    147.66    135.10     27.02 o
  -5   5   1    276.06    266.34     30.88 o
  -4   5   1    325.30    316.52     30.88 o
  -3   5   1    410.77    590.58     57.90 o
  -2   5   1    304.59    378.28     42.46 o
  -1   5   1    172.56    235.46     34.74 o
   0   5   1     41.28     96.50     27.02 o
   1   5   1      6.30     11.58     15.44 <
   2   5   1     10.49      7.72     15.44 <
   3   5   1     23.18     15.44     19.30 <
   4   5   1     23.08     34.74     19.30 <
   5   5   1      0.87      7.72     19.30 <
   6   5   1      5.74      0.00     15.44 <
   7   5   1    108.52     46.32     27.02 <
   8   5   1    158.52    235.46     42.46 o
   9   5   1    160.57    127.38     15.44 o
  10   5   1    203.51    220.02     23.16 o
  11   5   1    172.10    123.52     19.30 o
  12   5   1    155.62    158.26     23.16 o
  13   5   1     53.33     69.48     19.30 o
  14   5   1     32.14      3.86     19.30 <
  15   5   1      0.60    -11.58     19.30 <
  16   5   1      3.86     38.60     23.16 <
  17   5   1     13.77     15.44     27.02 <
  18   5   1     36.08    108.08     38.60 o
  19   5   1     24.71     30.88     23.16 <
  20   5   1     60.54     38.60     23.16 <
  21   5   1    250.32    223.88     38.60 o
  22   5   1     27.55    -15.44     27.02 <
  23   5   1     77.17     50.18     30.88 <
  24   5   1     24.31      7.72     30.88 <
  25   5   1     39.78     15.44     30.88 <
  26   5   1      5.12     30.88     34.74 <
  27   5   1     10.25    -54.04     30.88 <
  28   5   1      0.02    -23.16     30.88 <
  29   5   1      1.09     15.44     34.74 <
  30   5   1     21.05     27.02     42.46 <
  31   5   1     22.28     42.46     42.46 <
  32   5   1     30.22     65.62     38.60 <
  33   5   1     49.67     23.16     38.60 <
  34   5   1     15.34     65.62     34.74 <
  35   5   1     19.74     19.30     27.02 <
  36   5   1      6.42     19.30     27.02 <
  37   5   1     19.41      7.72     30.88 <
  38   5   1      9.95    -15.44     30.88 <
  39   5   1     78.51      7.72     30.88 <
  40   5   1     75.42     23.16     30.88 <
  41   5   1     87.98    -11.58     30.88 <
  42   5   1     10.20     -3.86     30.88 <
  43   5   1     20.34    -50.18     30.88 <
  44   5   1     30.17     38.60     34.74 <
  45   5   1     13.35     19.30     34.74 <
  46   5   1     52.76    -15.44     38.60 <
  47   5   1     24.25     34.74     42.46 <
  48   5   1     18.15    -11.58     38.60 <
  49   5   1      0.77      7.72     42.46 <
 -44   6   1     14.46      0.00     34.74 <
 -43   6   1    666.08    104.22     73.34 <
 -42   6   1    216.49     84.92     38.60 o
 -41   6   1     75.43     27.02     34.74 <
 -40   6   1    394.56    231.60     46.32 o
 -39   6   1     72.87    115.80     61.76 <
 -38   6   1    228.90    312.66     73.34 o
 -37   6   1     43.88     73.34     30.88 o
 -36   6   1     46.93     50.18     27.02 <
 -35   6   1      0.31     34.74     27.02 <
 -34   6   1      0.25     42.46     27.02 <
 -33   6   1     36.54     69.48     42.46 <
 -32   6   1     38.53     34.74     30.88 <
 -31   6   1     74.61     54.04     34.74 <
 -30   6   1     72.65     38.60     27.02 <
 -29   6   1     84.46     50.18     30.88 <
 -28   6   1    101.45     27.02     30.88 <
 -27   6   1     52.31     69.48     30.88 o
 -26   6   1      1.13    -34.74     27.02 <
 -25   6   1      4.73      0.00     27.02 <
 -24   6   1     39.24     38.60     27.02 <
 -23   6   1      1.25    -19.30     27.02 <
 -22   6   1    170.98    185.28     34.74 o
 -21   6   1     65.39     23.16     27.02 <
 -20   6   1     95.31    100.36     23.16 o
 -19   6   1      3.20     -3.86     19.30 <
 -18   6   1      1.01      0.00     19.30 <
 -17   6   1     13.78     34.74     19.30 <
 -16   6   1      2.38      0.00     15.44 <
 -15   6   1      4.13     11.58     11.58 <
 -14   6   1      0.04     19.30     15.44 <
 -13   6   1      2.32      0.00     19.30 <
 -12   6   1      5.49     -7.72     19.30 <
 -11   6   1      8.39     15.44     19.30 <
 -10   6   1     28.39     23.16     19.30 <
  -9   6   1      2.16     -3.86     15.44 <
  -8   6   1      5.73    -15.44     15.44 <
  -7   6   1     81.51     34.74     15.44 o
  -6   6   1     44.48     34.74     15.44 o
  -5   6   1    369.72    358.98     30.88 o
  -4   6   1      0.17     27.02     15.44 <
  -3   6   1     95.11     69.48     23.16 o
  -2   6   1   2326.91   4682.19    416.88 o
  -1   6   1      2.38     -3.86     54.04 <
   1   6   1   1332.31   3558.93    239.32 o
   2   6   1    534.15    482.50     46.32 o
   3   6   1    591.68    756.56     57.90 o
   4   6   1    234.20    208.44     27.02 o
   5   6   1    100.95     88.78     19.30 o
   6   6   1     35.64     30.88     19.30 <
   7   6   1      3.16     30.88     19.30 <
   8   6   1      0.04     -7.72     19.30 <
   9   6   1     11.50     -3.86     19.30 <
  10   6   1     35.10     -3.86     19.30 <
  11   6   1     94.01     69.48     23.16 o
  12   6   1    155.20    123.52     19.30 o
  13   6   1    198.23     88.78     19.30 o
  14   6   1    255.82    262.48     23.16 o
  15   6   1    184.48    131.24     19.30 o
  16   6   1    208.02    165.98     19.30 o
  17   6   1     96.50     34.74     15.44 o
  18   6   1    295.13    220.02     23.16 o
  19   6   1     84.42     81.06     19.30 o
  20   6   1     34.98     19.30     19.30 <
  21   6   1    482.66    413.02     38.60 o
  22   6   1    159.12    111.94     27.02 o
  23   6   1      1.01      7.72     19.30 <
  24   6   1     27.03     19.30     23.16 <
  25   6   1    113.02     65.62     27.02 o
  26   6   1     73.84     61.76     27.02 o
  27   6   1     60.31      3.86     27.02 <
  28   6   1     23.24      0.00     27.02 <
  29   6   1     54.95     34.74     30.88 <
  30   6   1     13.22     15.44     27.02 <
  31   6   1     19.87    -19.30     30.88 <
  32   6   1      3.75     23.16     34.74 <
  33   6   1      6.84     50.18     34.74 <
  34   6   1     57.21     -7.72     27.02 <
  35   6   1     72.67     42.46     30.88 <
  36   6   1    140.76     61.76     34.74 <
  37   6   1     69.08     54.04     38.60 <
  38   6   1     47.00    -23.16     30.88 <
  39   6   1      1.30    -46.32     30.88 <
  40   6   1    102.16      3.86     34.74 <
  41   6   1   1000.08    135.10    162.12 <
  42   6   1     10.55      7.72     42.46 <
  43   6   1    143.65     34.74     46.32 <
  44   6   1      1.96    -88.78     46.32 <
  45   6   1     12.94      3.86     57.90 <
 -40   7   1      1.57     -3.86     46.32 <
 -39   7   1      0.03    -54.04     42.46 <
 -38   7   1      0.04    -38.60     30.88 <
 -37   7   1      1.06    -27.02     27.02 <
 -36   7   1      9.13     19.30     27.02 <
 -35   7   1     26.95     19.30     27.02 <
 -34   7   1     50.17      7.72     34.74 <
 -33   7   1     67.98     19.30     27.02 <
 -32   7   1     52.55     30.88     27.02 <
 -31   7   1     45.76     34.74     27.02 <
 -30   7   1     24.22     30.88     27.02 <
 -29   7   1      8.15      0.00     27.02 <
 -28   7   1      0.04    -15.44     19.30 <
 -27   7   1      3.22      7.72     19.30 <
 -26   7   1     21.95     23.16     19.30 <
 -25   7   1     26.27     30.88     19.30 <
 -24   7   1     29.11     57.90     19.30 o
 -23   7   1      6.63    -15.44     19.30 <
 -22   7   1     12.71    -30.88     15.44 <
 -21   7   1     38.57     15.44     15.44 <
 -20   7   1      0.19      7.72     15.44 <
 -19   7   1      6.41      3.86     15.44 <
 -18   7   1      1.54      7.72     23.16 <
 -17   7   1      2.49    -15.44     19.30 <
 -16   7   1     23.62    -19.30     19.30 <
 -15   7   1     30.26      3.86     19.30 <
 -14   7   1     58.49     38.60     19.30 <
 -13   7   1     42.24     30.88     19.30 <
 -12   7   1     50.13     27.02     19.30 <
 -11   7   1     22.87     11.58     15.44 <
 -10   7   1     19.13     27.02     15.44 <
  -9   7   1      0.37      0.00     11.58 <
   7   7   1      0.01    -15.44     11.58 <
   8   7   1     11.21    -23.16     15.44 <
   9   7   1     34.68      7.72     15.44 <
  10   7   1     62.73     23.16     15.44 <
  11   7   1     71.55     38.60     19.30 <
  12   7   1     78.96     61.76     19.30 o
  13   7   1     75.88     42.46     19.30 o
  14   7   1     68.71     50.18     19.30 o
  15   7   1     48.45     15.44     19.30 <
  16   7   1     45.87     54.04     30.88 <
  17   7   1     32.21     11.58     30.88 <
  18   7   1     15.44     19.30     11.58 <
  19   7   1      1.78      3.86     15.44 <
  20   7   1     41.02      7.72     15.44 <
  21   7   1      8.88      7.72     11.58 <
  22   7   1      4.29      0.00     15.44 <
  23   7   1      6.39      3.86     15.44 <
  24   7   1      4.02    -11.58     15.44 <
  25   7   1      1.28      0.00     15.44 <
  26   7   1      4.88     15.44     19.30 <
  27   7   1     12.02     19.30     19.30 <
  28   7   1     10.46      7.72     19.30 <
  29   7   1     12.42      7.72     19.30 <
  30   7   1     10.56     23.16     23.16 <
  31   7   1      5.95     27.02     27.02 <
  32   7   1      5.38     27.02     27.02 <
  33   7   1      5.34     -7.72     27.02 <
  34   7   1      0.67     30.88     27.02 <
  35   7   1      0.12    -23.16     27.02 <
  36   7   1      2.44     30.88     27.02 <
  37   7   1     13.15    -30.88     38.60 <
  39   7   1     13.65     19.30     42.46 <
  16   8   1     25.54    -27.02     19.30 <
  17   8   1     87.44      7.72     27.02 <
  18   8   1     83.86     23.16     27.02 <
  20   8   1     22.25     15.44     27.02 <
  21   8   1     21.98      3.86     30.88 <
  22   8   1    440.99     23.16     34.74 <
 -53   0   2     16.75     15.44    100.36 <
 -52   0   2     36.45    -42.46    115.80 <
 -51   0   2      7.77    -42.46    111.94 <
 -50   0   2     74.22    -61.76     88.78 <
 -49   0   2      5.74   -115.80    111.94 <
 -48   0   2     60.99    154.40    115.80 <
 -47   0   2      0.63     38.60     69.48 <
 -46   0   2     70.42    108.08     73.34 <
 -45   0   2     41.45     34.74     57.90 <
 -44   0   2    910.67    744.98     92.64 o
 -42   0   2   5332.70   6604.47    443.90 o
 -40   0   2     20.91    -23.16     42.46 <
 -39   0   2    126.77    177.56     46.32 o
 -38   0   2     75.62     30.88     38.60 <
 -37   0   2     21.20    -23.16     42.46 <
 -36   0   2     75.59    115.80     42.46 o
 -35   0   2      5.60     -3.86     34.74 <
 -34   0   2     66.51     77.20     42.46 <
 -33   0   2     20.52     57.90     34.74 <
 -32   0   2     18.55     65.62     38.60 <
 -23   0   2   1415.88   1134.84    169.84 o
 -22   0   2 110248.00 117537.00  10101.60 o
 -21   0   2  10222.20   7276.11    671.64 o
 -20   0   2   1803.82   1354.86    177.56 o
 -19   0   2    948.79    555.84    115.80 o
 -18   0   2   3186.87   2620.95    274.06 o
 -17   0   2    560.61    636.90    115.80 o
 -16   0   2   7409.75   6928.71    636.90 o
 -15   0   2   3298.12   3269.43    324.24 o
 -14   0   2   8899.07   8140.76    729.54 o
 -13   0   2   3989.30   3485.59    331.96 o
 -12   0   2   5853.21   4103.19    382.14 o
 -11   0   2   2413.56   2034.22    204.58 o
 -10   0   2   2176.37   1628.92    173.70 o
  -9   0   2    774.71    660.06     96.50 o
  -8   0   2      3.99     23.16     38.60 <
  -7   0   2     75.46    -54.04     34.74 <
  -6   0   2   2789.28   2744.47    258.62 o
  -5   0   2    258.72    293.36     54.04 o
  -4   0   2  21793.10  22052.20   1906.84 o
  -3   0   2   2875.54   3474.01    320.38 o
  -2   0   2 215015.00 203808.00  17458.80 o
  -1   0   2  18013.80  16960.90   1474.52 o
   0   0   2 122857.00 118502.00  10163.40 o
   1   0   2  13062.10   9453.16    833.76 o
   2   0   2   1259.45   1412.76    150.54 o
   3   0   2  11134.50  10387.30    914.82 o
   4   0   2    162.60    115.80     42.46 o
   5   0   2   6634.34   5971.43    536.54 o
   6   0   2     42.79    -15.44     42.46 <
   7   0   2   1530.22   1069.22    127.38 o
   8   0   2    829.53    853.06    108.08 o
   9   0   2     17.05      7.72     42.46 <
  10   0   2   3751.27   2813.95    270.20 o
  11   0   2   1364.26   1312.40    146.68 o
  12   0   2   6921.62   6635.35    598.30 o
  13   0   2   1940.03   1582.60    169.84 o
  14   0   2   7108.50   6500.25    590.58 o
  15   0   2    864.26    590.58     88.78 o
  16   0   2   6025.57   5720.53    524.96 o
  17   0   2    259.01    254.76     61.76 o
  18   0   2   4369.82   4527.79    424.60 o
  19   0   2  31849.60  31528.50   2736.75 o
  20   0   2  38661.40  42923.30   3713.33 o
  21   0   2  12462.30  12352.00   1100.10 o
  22   0   2    312.46    424.60     77.20 o
  23   0   2    133.36    115.80     57.90 <
  24   0   2    657.17    714.10    111.94 o
  25   0   2    401.00    397.58     88.78 o
  26   0   2   1055.83   1215.90    158.26 o
  27   0   2   1042.59   1061.50    150.54 o
  28   0   2    890.66   1061.50    146.68 o
  29   0   2    855.72    791.30    127.38 o
  31   0   2    142.10    131.24     57.90 o
  32   0   2     94.36    196.86     69.48 o
  33   0   2     52.10    173.70     73.34 o
  34   0   2    856.20    968.86    150.54 o
  35   0   2    284.56    505.66    111.94 o
  36   0   2   1341.96   2123.00    258.62 o
  37   0   2    168.77    451.62    108.08 o
  38   0   2    922.07   1165.72    177.56 o
  39   0   2    286.41    100.36     77.20 <
  40   0   2     27.05     30.88     69.48 <
  41   0   2  10521.70  14463.50   1320.12 o
  42   0   2     12.04     42.46     69.48 <
  43   0   2      0.46   -131.24     73.34 <
  44   0   2     60.77    181.42     88.78 o
  45   0   2     80.41    -19.30     81.06 <
  46   0   2     89.19     88.78     84.92 <
  47   0   2     44.90     50.18     69.48 <
  48   0   2     15.97    -11.58     77.20 <
  49   0   2     18.30    -81.06     69.48 <
  50   0   2     29.21    -46.32     69.48 <
  51   0   2     47.68    138.96     96.50 <
 -53   1   2     13.02   -138.96    100.36 <
 -52   1   2     12.02     19.30     57.90 <
 -51   1   2      0.69     30.88     50.18 <
 -50   1   2      8.78    -54.04     54.04 <
 -49   1   2      2.88    -54.04     57.90 <
 -48   1   2      1.85    -19.30     54.04 <
 -47   1   2      1.84    -15.44     54.04 <
 -46   1   2     44.99     42.46     54.04 <
 -45   1   2     15.35     34.74     54.04 <
 -44   1   2    187.97    250.90     69.48 o
 -43   1   2    469.77    312.66    127.38 o
 -42   1   2    384.53    432.32     69.48 o
 -41   1   2      3.80     42.46     57.90 <
 -40   1   2      4.90    -38.60     54.04 <
 -39   1   2      0.63     -3.86     54.04 <
 -38   1   2     20.50     42.46     57.90 <
 -37   1   2      6.19    -57.90     54.04 <
 -36   1   2     82.39     96.50     54.04 <
 -35   1   2     18.20    -50.18     50.18 <
 -34   1   2     76.62     38.60     54.04 <
 -33   1   2      4.69     30.88     50.18 <
 -32   1   2      0.68    -11.58     50.18 <
 -31   1   2    261.28    150.54     61.76 o
 -30   1   2    262.07    331.96     50.18 o
 -29   1   2    845.82    756.56     73.34 o
 -28   1   2    892.60    995.88     84.92 o
 -27   1   2   1279.33   1003.60     81.06 o
 -26   1   2    952.97    961.14     77.20 o
 -25   1   2    768.10    633.04     57.90 o
 -24   1   2    464.05    428.46     46.32 o
 -23   1   2     36.98     19.30     30.88 <
 -22   1   2    894.70    386.00     81.06 o
 -21   1   2     51.76      7.72     42.46 <
 -20   1   2   1160.60   1200.46     61.76 o
 -19   1   2   1772.17   1652.08     77.20 o
 -18   1   2   2465.27   2493.56    104.22 o
 -17   1   2   3624.93   3365.93    135.10 o
 -16   1   2   2855.30   2810.09    115.80 o
 -15   1   2   3831.35   3898.61    150.54 o
 -14   1   2   2155.01   2080.54     96.50 o
 -13   1   2   3271.38   3099.59    150.54 o
 -12   1   2   1457.38   1293.10     65.62 o
 -11   1   2   2779.02   2520.59    123.52 o
 -10   1   2    757.14    783.58     54.04 o
  -9   1   2   2185.44   2177.04    108.08 o
  -8   1   2    293.38    351.26     30.88 o
  -7   1   2   1318.21   1188.88     65.62 o
  -6   1   2      0.01      7.72     19.30 <
  -5   1   2    323.38    358.98     30.88 o
  -4   1   2    486.64    432.32     34.74 o
  -3   1   2     45.77     54.04     19.30 o
  -2   1   2   2266.86   2049.66    100.36 o
  -1   1   2   1115.01   1119.40     61.76 o
   0   1   2   4185.43   3832.99    177.56 o
   1   1   2   1463.44   1381.88     73.34 o
   2   1   2   2481.10   2593.93    123.52 o
   3   1   2    311.04    374.42     30.88 o
   4   1   2    345.37    397.58     34.74 o
   5   1   2    104.67    104.22     23.16 o
   6   1   2    266.48    243.18     27.02 o
   7   1   2   1475.29   1323.98     73.34 o
   8   1   2   1913.09   1574.88     84.92 o
   9   1   2   3102.71   2509.01    123.52 o
  10   1   2   3139.96   2949.05    142.82 o
  11   1   2   3434.50   3033.97    146.68 o
  12   1   2   3012.44   2956.77    142.82 o
  13   1   2   2514.12   2381.62    119.66 o
  14   1   2   2264.60   2126.86    108.08 o
  15   1   2   1431.07   1358.72     77.20 o
  16   1   2   1067.17   1007.46     61.76 o
  17   1   2    600.73    505.66     42.46 o
  18   1   2    297.87    262.48     30.88 o
  19   1   2    523.62    544.26     61.76 o
  20   1   2   1185.91   1208.18     73.34 o
  21   1   2    918.98   1026.76     65.62 o
  22   1   2    312.21    374.42     42.46 o
  23   1   2   1232.83   1378.02     84.92 o
  24   1   2    575.57    575.14     50.18 o
  25   1   2    700.96    667.78     54.04 o
  26   1   2    202.57    150.54     34.74 o
  27   1   2    130.01    119.66     30.88 o
  28   1   2     11.29     38.60     30.88 <
  29   1   2     46.70     23.16     30.88 <
  30   1   2    338.62    374.42     42.46 o
  31   1   2    463.47    548.12     54.04 o
  32   1   2    622.89    617.60     57.90 o
  33   1   2    559.05    690.94     88.78 o
  34   1   2    562.51    571.28     57.90 o
  35   1   2    428.63    455.48     50.18 o
  36   1   2    261.20    277.92     42.46 o
  37   1   2    232.21    281.78     46.32 o
  38   1   2     42.83      3.86     30.88 <
  39   1   2     68.38     34.74     34.74 <
  40   1   2     20.39     23.16     30.88 <
  41   1   2   1490.38   1632.78    108.08 o
  42   1   2    114.17    138.96     42.46 o
  43   1   2     36.96    104.22     38.60 o
  44   1   2      8.41     69.48     38.60 <
  45   1   2     34.43     88.78     38.60 o
  46   1   2     23.94    111.94     42.46 o
  47   1   2     97.90     27.02     42.46 <
  48   1   2     39.94     50.18     38.60 <
  49   1   2     80.38     38.60     42.46 <
  50   1   2     16.80     19.30     42.46 <
  51   1   2     11.75   -100.36     77.20 <
 -53   2   2      0.62    -30.88     84.92 <
 -52   2   2      0.22    -38.60     46.32 <
 -51   2   2      1.02     42.46     57.90 <
 -50   2   2      0.00    -77.20     65.62 <
 -49   2   2      0.40     92.64     73.34 <
 -48   2   2      0.84    -42.46     69.48 <
 -47   2   2     21.39     -3.86     77.20 <
 -46   2   2     90.17     34.74     57.90 <
 -45   2   2    137.37     57.90     57.90 <
 -44   2   2    205.16    185.28     61.76 o
 -43   2   2      0.00     -7.72     61.76 <
 -42   2   2     15.37     11.58     65.62 <
 -41   2   2     61.17    100.36     69.48 <
 -40   2   2     35.48    135.10     61.76 o
 -39   2   2      0.25     -3.86     57.90 <
 -38   2   2      0.34    -57.90     54.04 <
 -37   2   2     15.17     69.48     54.04 <
 -36   2   2     32.53     42.46     54.04 <
 -35   2   2     21.33    -15.44     50.18 <
 -34   2   2     33.26     50.18     54.04 <
 -33   2   2      0.06     30.88     50.18 <
 -32   2   2      0.59     54.04     50.18 <
 -31   2   2     44.13     88.78     46.32 <
 -30   2   2      8.23      3.86     57.90 <
 -29   2   2    124.83     42.46     54.04 <
 -28   2   2     17.59    -46.32     46.32 <
 -27   2   2    170.72    131.24     46.32 o
 -26   2   2      2.88      0.00     34.74 <
 -25   2   2     55.18      3.86     38.60 <
 -24   2   2    335.43    270.20     46.32 o
 -23   2   2    124.47    131.24     38.60 o
 -22   2   2    170.95    150.54     38.60 o
 -21   2   2   7507.96   6778.17    281.78 o
 -20   2   2    494.76    517.24     46.32 o
 -19   2   2    207.37    200.72     34.74 o
 -18   2   2     95.31      7.72     27.02 <
 -17   2   2    160.00     54.04     27.02 <
 -16   2   2    266.36    162.12     27.02 o
 -15   2   2    143.44    104.22     27.02 o
 -14   2   2    126.04     30.88     27.02 <
 -13   2   2     39.31     46.32     23.16 <
 -12   2   2      5.20     30.88     19.30 <
 -11   2   2     84.82     96.50     23.16 o
 -10   2   2    332.57    347.40     30.88 o
  -9   2   2    921.99   1011.32     61.76 o
  -8   2   2   1963.57   2211.78    108.08 o
  -7   2   2   3277.47   3466.29    162.12 o
  -6   2   2   6182.88   6222.33    277.92 o
  -5   2   2   9416.77   9244.72    405.30 o
  -4   2   2  11052.80  11259.60    494.08 o
  -3   2   2   8667.02   8256.56    362.84 o
  -2   2   2   1655.35   1690.68     84.92 o
  -1   2   2   2344.71   2231.08    108.08 o
   0   2   2    369.58    347.40     27.02 o
   1   2   2    362.49    343.54     27.02 o
   2   2   2   1103.43   1080.80     57.90 o
   3   2   2     69.06     84.92     19.30 o
   4   2   2     46.68     61.76     15.44 o
   5   2   2    293.85    320.38     27.02 o
   6   2   2    144.23    135.10     23.16 o
   7   2   2    771.07    675.50     42.46 o
   8   2   2    266.41    254.76     27.02 o
   9   2   2    712.97    671.64     42.46 o
  10   2   2    102.87    111.94     19.30 o
  11   2   2    198.20    185.28     23.16 o
  12   2   2     27.92     27.02     19.30 <
  13   2   2     21.57     27.02     19.30 <
  14   2   2    500.54    497.94     38.60 o
  15   2   2    337.84    328.10     34.74 o
  16   2   2    574.73    555.84     42.46 o
  17   2   2    204.28    138.96     27.02 o
  18   2   2    155.16    223.88     38.60 o
  19   2   2   2487.56   3118.89    181.42 o
  20   2   2   1958.52   2072.82    127.38 o
  21   2   2     58.63     69.48     30.88 o
  22   2   2    543.95    621.46     61.76 o
  23   2   2    281.31    258.62     42.46 o
  24   2   2    394.07    358.98     46.32 o
  25   2   2     89.65    115.80     34.74 o
  26   2   2     29.91     81.06     30.88 o
  27   2   2      1.63     -3.86     27.02 <
  28   2   2      1.64      7.72     30.88 <
  29   2   2      8.12     69.48     42.46 <
  30   2   2     14.05    -15.44     30.88 <
  31   2   2      4.92      0.00     30.88 <
  32   2   2     43.73     50.18     30.88 <
  33   2   2     34.51     84.92     30.88 o
  34   2   2     63.93     73.34     30.88 o
  35   2   2     23.55     19.30     27.02 <
  36   2   2      7.58     23.16     27.02 <
  37   2   2      1.07    -30.88     27.02 <
  38   2   2      1.80    -11.58     30.88 <
  39   2   2     18.74    -23.16     30.88 <
  40   2   2    342.33    285.64     46.32 o
  41   2   2    104.90     50.18     34.74 <
  42   2   2      5.89     38.60     34.74 <
  43   2   2     46.76     50.18     38.60 <
  44   2   2      0.55     57.90     38.60 <
  45   2   2      4.73     38.60     30.88 <
  46   2   2     33.06     30.88     34.74 <
  47   2   2     11.16    -30.88     42.46 <
  48   2   2     17.14     27.02     46.32 <
  49   2   2      2.15    -30.88     42.46 <
  50   2   2      1.12    -65.62     46.32 <
  51   2   2      0.11    -46.32     77.20 <
 -52   3   2     23.39    146.68    108.08 <
 -51   3   2     21.73     15.44     73.34 <
 -50   3   2     35.80     23.16     61.76 <
 -49   3   2      6.20    -54.04     46.32 <
 -48   3   2      1.99    -27.02     42.46 <
 -47   3   2      9.22    -19.30     42.46 <
 -46   3   2      2.30    -54.04     46.32 <
 -45   3   2     32.52     19.30     42.46 <
 -44   3   2      1.22     77.20     50.18 <
 -43   3   2    160.86     38.60     42.46 <
 -42   3   2    213.59     54.04     54.04 <
 -41   3   2     35.28      7.72     46.32 <
 -40   3   2     10.23    -27.02     50.18 <
 -39   3   2      4.95    -30.88     50.18 <
 -38   3   2     12.06    -50.18     46.32 <
 -37   3   2      9.01    115.80     50.18 o
 -36   3   2      0.83     -7.72     46.32 <
 -35   3   2      1.09    -42.46     42.46 <
 -34   3   2      2.55     69.48     42.46 <
 -33   3   2     11.23     30.88     46.32 <
 -32   3   2      1.58    -23.16     42.46 <
 -31   3   2     81.88     38.60     42.46 <
 -30   3   2      4.86    -69.48     50.18 <
 -29   3   2     94.12     50.18     61.76 <
 -28   3   2     67.61     19.30     57.90 <
 -27   3   2    239.22    135.10     57.90 o
 -26   3   2     87.39     11.58     50.18 <
 -25   3   2    129.59    111.94     50.18 o
 -24   3   2      3.03    -19.30     38.60 <
 -23   3   2     10.05      7.72     38.60 <
 -22   3   2     44.19     57.90     34.74 <
 -21   3   2    413.72    335.82     38.60 o
 -20   3   2    528.39    370.56     88.78 o
 -19   3   2    495.31    463.20     42.46 o
 -18   3   2    424.41    397.58     42.46 o
 -17   3   2    371.77    370.56     38.60 o
 -16   3   2    256.01    223.88     30.88 o
 -15   3   2    341.30    382.14     34.74 o
 -14   3   2    302.29    270.20     38.60 o
 -13   3   2    550.47    551.98     42.46 o
 -12   3   2    448.22    436.18     38.60 o
 -11   3   2   1027.39   1138.70     57.90 o
 -10   3   2    627.21    606.02     38.60 o
  -9   3   2   1118.35   1173.44     57.90 o
  -8   3   2    282.01    262.48     23.16 o
  -7   3   2    418.96    428.46     27.02 o
  -6   3   2      0.01    -11.58     15.44 <
  -5   3   2      1.89      3.86     15.44 <
  -4   3   2    641.30    729.54     42.46 o
  -3   3   2    617.81    756.56     46.32 o
  -2   3   2   2134.19   2613.23    123.52 o
  -1   3   2   2070.71   2435.66    115.80 o
   0   3   2   3755.13   4060.73    185.28 o
   1   3   2   2628.19   2810.09    131.24 o
   2   3   2   3127.23   3412.25    158.26 o
   3   3   2   1560.04   1764.02     88.78 o
   4   3   2   1249.02   1435.92     73.34 o
   5   3   2    303.04    312.66     27.02 o
   6   3   2     95.94    115.80     19.30 o
   7   3   2     41.84     30.88     15.44 <
   8   3   2     53.54     -3.86     15.44 <
   9   3   2     83.95     61.76     19.30 o
  10   3   2     29.37    -15.44     15.44 <
  11   3   2      1.66     11.58     15.44 <
  12   3   2     21.43      7.72     19.30 <
  13   3   2    128.76     84.92     23.16 o
  14   3   2    178.38    142.82     27.02 o
  15   3   2    296.17    258.62     30.88 o
  16   3   2    214.57    189.14     30.88 o
  17   3   2    157.32    115.80     27.02 o
  18   3   2     64.72     54.04     23.16 o
  19   3   2     97.85    111.94     23.16 o
  20   3   2     46.71      3.86     23.16 <
  21   3   2    155.54    165.98     27.02 o
  22   3   2     33.24     38.60     23.16 <
  23   3   2     23.79     27.02     23.16 <
  24   3   2      0.10      3.86     23.16 <
  25   3   2    127.01    162.12     30.88 o
  26   3   2     67.54     81.06     27.02 o
  27   3   2    271.06    351.26     42.46 o
  28   3   2    156.18    123.52     34.74 o
  29   3   2    252.17    196.86     38.60 o
  30   3   2     52.25     61.76     27.02 o
  31   3   2     68.86     77.20     27.02 o
  32   3   2      1.71      0.00     30.88 <
  33   3   2      0.09      7.72     30.88 <
  34   3   2      8.76     42.46     34.74 <
  35   3   2     31.97     65.62     34.74 <
  36   3   2     58.52    138.96     38.60 o
  37   3   2    134.68    119.66     38.60 o
  38   3   2    150.97    204.58     42.46 o
  39   3   2    516.41    424.60     50.18 o
  40   3   2    410.01    308.80     46.32 o
  41   3   2     41.76     11.58     30.88 <
  42   3   2     54.00    -38.60     30.88 <
  43   3   2    102.45     27.02     34.74 <
  44   3   2      5.63     34.74     34.74 <
  45   3   2     13.11      7.72     34.74 <
  46   3   2      9.32     38.60     34.74 <
  47   3   2      1.29    -27.02     46.32 <
  48   3   2     17.48     57.90     50.18 <
  49   3   2      1.04    -11.58     54.04 <
 -52   4   2     33.55     50.18     81.06 <
 -51   4   2     17.98      7.72     77.20 <
 -50   4   2     51.50     61.76     69.48 <
 -49   4   2      5.16     15.44     61.76 <
 -48   4   2     12.16    -54.04     50.18 <
 -47   4   2     16.87     88.78     61.76 <
 -46   4   2      0.57    111.94     81.06 <
 -45   4   2     10.28     96.50     77.20 <
 -44   4   2    186.12     42.46     65.62 <
 -43   4   2   1157.08    277.92    100.36 o
 -41   4   2    184.31     46.32     54.04 <
 -40   4   2      0.47    -23.16     50.18 <
 -39   4   2     28.75    -50.18     46.32 <
 -38   4   2      9.16     65.62     50.18 <
 -37   4   2     33.75    119.66     54.04 o
 -36   4   2      4.86     57.90     54.04 <
 -35   4   2     68.17     50.18     57.90 <
 -34   4   2     22.70     27.02     54.04 <
 -33   4   2    114.57    135.10     54.04 o
 -32   4   2     36.71     73.34     50.18 <
 -31   4   2     28.49     61.76     54.04 <
 -30   4   2      0.64     34.74     46.32 <
 -29   4   2     11.43    -23.16     46.32 <
 -28   4   2     46.35     61.76     42.46 <
 -27   4   2    146.23     34.74     42.46 <
 -26   4   2    304.60    239.32     46.32 o
 -25   4   2    363.26    301.08     46.32 o
 -24   4   2    476.18    440.04     69.48 o
 -23   4   2     20.98      7.72     42.46 <
 -21   4   2    212.57    216.16     42.46 o
 -20   4   2    628.49    613.74     73.34 o
 -19   4   2     37.41    100.36     38.60 o
 -18   4   2    282.79    304.94     42.46 o
 -17   4   2     13.57    -27.02     30.88 <
 -16   4   2    107.56    131.24     27.02 o
 -15   4   2      7.63     15.44     23.16 <
 -14   4   2    110.89    111.94     23.16 o
 -13   4   2     20.36     69.48     23.16 o
 -12   4   2    141.02    181.42     30.88 o
 -11   4   2     97.92    127.38     27.02 o
 -10   4   2    310.60    320.38     30.88 o
  -9   4   2    436.63    505.66     38.60 o
  -8   4   2    688.75    795.16     50.18 o
  -7   4   2   1391.03   1702.26     88.78 o
  -6   4   2   1033.29   1173.44     61.76 o
  -5   4   2   1759.29   2057.38    100.36 o
  -4   4   2      1.40     11.58     15.44 <
  -3   4   2     76.58     57.90     15.44 o
   0   4   2   5758.82  10773.30    474.78 o
   1   4   2   6266.50   8345.34    366.70 o
   2   4   2   1923.31   2103.70    100.36 o
   3   4   2   5807.03   7561.76    335.82 o
   4   4   2   1985.32   2400.92    111.94 o
   5   4   2   2123.82   2555.33    119.66 o
   6   4   2    223.01    223.88     23.16 o
   7   4   2     21.26     15.44     15.44 <
   8   4   2    461.12    428.46     30.88 o
   9   4   2    731.74    779.72     46.32 o
  10   4   2   1876.00   2014.92    100.36 o
  11   4   2   1642.10   1910.70     96.50 o
  12   4   2   2180.33   2424.08    119.66 o
  13   4   2   1133.43   1358.72     73.34 o
  14   4   2   1193.48   1273.80     69.48 o
  15   4   2    215.15    262.48     27.02 o
  16   4   2    353.25    366.70     34.74 o
  17   4   2     38.81     38.60     19.30 <
  18   4   2    447.95    416.88     34.74 o
  19   4   2   1908.37   2014.92    150.54 o
  20   4   2   2648.81   2373.90    169.84 o
  21   4   2   1244.12   1405.04     77.20 o
  22   4   2      0.67     27.02     23.16 <
  23   4   2      1.80     15.44     19.30 <
  24   4   2    162.07    138.96     27.02 o
  25   4   2    182.93    162.12     27.02 o
  26   4   2    261.07    235.46     30.88 o
  27   4   2    213.61    185.28     34.74 o
  28   4   2    169.75    138.96     30.88 o
  29   4   2    179.06    165.98     38.60 o
  30   4   2     58.87     34.74     27.02 <
  31   4   2     58.84     54.04     27.02 <
  32   4   2      6.96    -27.02     23.16 <
  33   4   2      4.38     15.44     27.02 <
  34   4   2    160.21    212.30     38.60 o
  35   4   2     79.80     77.20     30.88 o
  36   4   2    329.99    331.96     46.32 o
  37   4   2     36.47     77.20     30.88 o
  38   4   2    153.71     73.34     38.60 <
  39   4   2    248.46     69.48     42.46 <
  40   4   2     80.92     30.88     38.60 <
  42   4   2     19.35    -15.44     38.60 <
  43   4   2     52.62     -3.86     38.60 <
  44   4   2     47.48     57.90     46.32 <
  45   4   2     43.15    -42.46     50.18 <
  46   4   2     20.57     50.18     42.46 <
  47   4   2     19.17     88.78     50.18 <
  48   4   2      3.78     34.74     50.18 <
  49   4   2      1.70    -57.90     57.90 <
 -50   5   2      9.57    -54.04     54.04 <
 -49   5   2      1.09    -96.50     57.90 <
 -48   5   2      3.46    -42.46     50.18 <
 -47   5   2     28.89    -11.58     46.32 <
 -46   5   2      3.69    -34.74     42.46 <
 -45   5   2     24.36     73.34     46.32 <
 -44   5   2      2.04     23.16     42.46 <
 -43   5   2      4.71    -19.30     38.60 <
 -41   5   2     70.87     54.04     42.46 <
 -40   5   2     71.79     42.46     38.60 <
 -39   5   2     34.56     19.30     38.60 <
 -38   5   2     23.94     77.20     42.46 <
 -37   5   2      2.30     38.60     38.60 <
 -36   5   2      1.36     30.88     34.74 <
 -35   5   2      2.22     42.46     34.74 <
 -34   5   2      0.43     23.16     34.74 <
 -33   5   2     21.99     -3.86     34.74 <
 -32   5   2     39.64     77.20     38.60 <
 -31   5   2     98.46     46.32     42.46 <
 -30   5   2    142.99    135.10     46.32 o
 -29   5   2    222.03    301.08     50.18 o
 -28   5   2    264.54    324.24     50.18 o
 -27   5   2    267.20    362.84     73.34 o
 -26   5   2    271.51    185.28     57.90 o
 -25   5   2    189.25    154.40     50.18 o
 -24   5   2    126.40    119.66     54.04 o
 -23   5   2      7.98      7.72     46.32 <
 -22   5   2     38.80    -34.74     46.32 <
 -20   5   2    179.38     77.20     46.32 <
 -19   5   2    241.85    173.70     57.90 o
 -18   5   2    292.28    254.76     57.90 o
 -17   5   2    307.58    382.14     54.04 o
 -16   5   2    204.15    239.32     46.32 o
 -15   5   2    129.72    119.66     38.60 o
 -14   5   2     50.40     46.32     38.60 <
 -13   5   2     34.59    -34.74     34.74 <
 -12   5   2      0.55     30.88     34.74 <
 -11   5   2      0.01      0.00     34.74 <
 -10   5   2     30.67     23.16     30.88 <
  -9   5   2     18.93     84.92     46.32 <
  -8   5   2    108.04    173.70     50.18 o
  -7   5   2     66.76    123.52     38.60 o
  -6   5   2    234.25    362.84     54.04 o
  -5   5   2    138.03    347.40     54.04 o
  -4   5   2    332.23    420.74     57.90 o
  -3   5   2    156.00    231.60     38.60 o
  -2   5   2    296.59    343.54     46.32 o
  -1   5   2    126.94    193.00     34.74 o
   0   5   2    260.36    285.64     42.46 o
   1   5   2     42.54      7.72     23.16 <
   2   5   2      8.61     23.16     23.16 <
   3   5   2     81.33     30.88     23.16 <
   4   5   2    213.85    193.00     30.88 o
   5   5   2    551.89    683.22     61.76 o
   6   5   2    773.92    849.20     69.48 o
   7   5   2   1163.51   1185.02     92.64 o
   8   5   2   1171.55   1119.40     69.48 o
   9   5   2   1111.29   1142.56     61.76 o
  10   5   2    781.08    752.70     46.32 o
  11   5   2    482.33    524.96     38.60 o
  12   5   2    194.05    196.86     27.02 o
  13   5   2     62.08     61.76     23.16 o
  14   5   2      1.14    -11.58     23.16 <
  15   5   2     11.17     42.46     27.02 <
  16   5   2     38.34     38.60     30.88 <
  17   5   2     23.04     27.02     30.88 <
  18   5   2     52.82     50.18     27.02 <
  19   5   2     28.51     19.30     27.02 <
  20   5   2     89.71     61.76     30.88 <
  21   5   2      4.10    -54.04     30.88 <
  22   5   2      0.92     11.58     27.02 <
  23   5   2      7.05     19.30     30.88 <
  24   5   2      0.96    -27.02     30.88 <
  25   5   2      4.54     50.18     34.74 <
  26   5   2      2.81     19.30     34.74 <
  27   5   2      0.36    -42.46     34.74 <
  28   5   2      4.81     -7.72     38.60 <
  29   5   2      0.02    -11.58     38.60 <
  30   5   2      0.37    -23.16     34.74 <
  31   5   2      0.26     11.58     34.74 <
  32   5   2      0.45      0.00     34.74 <
  33   5   2      1.66      0.00     42.46 <
  34   5   2      0.50      7.72     38.60 <
  35   5   2      1.14     34.74     34.74 <
  36   5   2      0.03      3.86     30.88 <
  37   5   2     11.78     27.02     30.88 <
  38   5   2      9.82     54.04     30.88 <
  39   5   2     17.46     46.32     30.88 <
  40   5   2      5.76     57.90     30.88 <
  41   5   2    289.40    285.64     65.62 o
  42   5   2     20.35    -27.02     34.74 <
  43   5   2     21.68     38.60     34.74 <
  44   5   2      9.83      0.00     34.74 <
  45   5   2      0.15     38.60     38.60 <
  46   5   2      0.16     27.02     34.74 <
 -45   6   2     65.45     30.88     57.90 <
 -43   6   2      4.36    -11.58     34.74 <
 -42   6   2     25.24     50.18     38.60 <
 -41   6   2     20.60     73.34     38.60 <
 -40   6   2     56.68     38.60     50.18 <
 -39   6   2      4.39    -23.16     46.32 <
 -38   6   2      1.15     -7.72     34.74 <
 -37   6   2      0.22     11.58     34.74 <
 -36   6   2      4.94     11.58     46.32 <
 -35   6   2      2.99      0.00     38.60 <
 -34   6   2      9.57      7.72     38.60 <
 -33   6   2      0.04      7.72     27.02 <
 -32   6   2      0.22     -7.72     27.02 <
 -31   6   2      1.97    -23.16     27.02 <
 -30   6   2      5.65      7.72     27.02 <
 -29   6   2      3.96     27.02     27.02 <
 -28   6   2      5.10      0.00     27.02 <
 -27   6   2     13.30     -7.72     27.02 <
 -26   6   2      0.05    -27.02     23.16 <
 -25   6   2     22.08     38.60     23.16 <
 -24   6   2     45.22     38.60     23.16 <
 -23   6   2    250.65    409.16     61.76 o
 -22   6   2     20.37      3.86     19.30 <
 -21   6   2   1117.56   1544.00    123.52 o
 -20   6   2      0.62     -3.86     15.44 <
 -19   6   2     18.23      7.72     19.30 <
 -18   6   2     56.23     42.46     15.44 o
 -17   6   2     12.28      7.72     11.58 <
 -16   6   2      7.46     -3.86     23.16 <
 -15   6   2     56.43     34.74     27.02 <
 -14   6   2     91.84     84.92     27.02 o
 -13   6   2     75.25     19.30     38.60 <
 -12   6   2     37.38     61.76     34.74 <
 -11   6   2     22.28     30.88     34.74 <
 -10   6   2      1.73     30.88     30.88 <
  -9   6   2      6.08    -57.90     30.88 <
  -8   6   2      9.21     19.30     27.02 <
  -7   6   2     18.10      7.72     27.02 <
  -6   6   2     34.85     81.06     42.46 <
  -5   6   2    225.04    281.78     50.18 o
  -4   6   2    822.60    849.20     81.06 o
  -3   6   2    752.75    679.36     65.62 o
  -2   6   2    178.35    146.68     34.74 o
  -1   6   2     22.73     34.74     27.02 <
   0   6   2    130.27    111.94     27.02 o
   1   6   2      1.00    -15.44     19.30 <
   2   6   2      2.29     15.44     23.16 <
   3   6   2    167.68     96.50     27.02 o
   4   6   2    144.88    119.66     27.02 o
   5   6   2    246.13    150.54     30.88 o
   6   6   2     50.44     11.58     23.16 <
   7   6   2     25.84     34.74     23.16 <
   8   6   2     26.39      0.00     23.16 <
   9   6   2     21.20     23.16     23.16 <
  10   6   2    168.15    150.54     30.88 o
  11   6   2    105.71     61.76     27.02 o
  12   6   2    245.77    216.16     34.74 o
  13   6   2    133.06    119.66     19.30 o
  14   6   2    236.08    158.26     23.16 o
  15   6   2     75.98     54.04     19.30 o
  16   6   2    121.10     73.34     19.30 o
  17   6   2      3.09    -19.30     23.16 <
  18   6   2     10.75     23.16     23.16 <
  19   6   2    462.30    505.66     46.32 o
  21   6   2    158.49    115.80     23.16 o
  22   6   2     90.25     46.32     23.16 <
  23   6   2     15.98     27.02     23.16 <
  24   6   2     35.06     23.16     23.16 <
  25   6   2      0.44    -23.16     30.88 <
  26   6   2     13.22     15.44     27.02 <
  27   6   2     45.75     38.60     27.02 <
  28   6   2     10.30     15.44     27.02 <
  29   6   2     17.83     15.44     23.16 <
  30   6   2      7.14     34.74     27.02 <
  31   6   2      9.05      7.72     27.02 <
  32   6   2     55.09     27.02     23.16 <
  33   6   2     66.92      3.86     23.16 <
  34   6   2    105.28     30.88     30.88 <
  35   6   2     55.83    -15.44     30.88 <
  36   6   2     15.73     27.02     27.02 <
  37   6   2      0.71      0.00     30.88 <
  38   6   2      2.67    -42.46     30.88 <
  39   6   2      2.18    -15.44     27.02 <
  40   6   2    159.73     27.02     34.74 <
  41   6   2     38.95     11.58     30.88 <
  42   6   2      0.00    -11.58     38.60 <
  43   6   2     24.32    -42.46     50.18 <
 -37   7   2      5.71    -34.74     30.88 <
 -36   7   2     12.22      7.72     23.16 <
 -35   7   2     21.22     15.44     30.88 <
 -34   7   2     17.50      7.72     27.02 <
 -33   7   2      8.16    -57.90     19.30 <
 -32   7   2      8.72     11.58     23.16 <
 -31   7   2      1.09      3.86     23.16 <
 -30   7   2      2.97    -19.30     19.30 <
 -29   7   2      0.23     -3.86     19.30 <
 -28   7   2      2.74    -30.88     15.44 <
 -27   7   2     16.35    -11.58     15.44 <
 -26   7   2      6.00     15.44     15.44 <
 -25   7   2     11.08     11.58     15.44 <
 -24   7   2      2.31     11.58     15.44 <
 -23   7   2      0.60     27.02     15.44 <
 -22   7   2      0.31      0.00     15.44 <
 -21   7   2     37.05     23.16     19.30 <
 -20   7   2     15.21    -27.02     19.30 <
 -19   7   2      2.60     -7.72     27.02 <
 -18   7   2      3.61     -7.72     23.16 <
 -17   7   2     15.25     19.30     27.02 <
 -16   7   2     33.34     23.16     27.02 <
 -15   7   2     43.38     46.32     23.16 <
 -14   7   2     21.32      0.00     23.16 <
 -13   7   2     11.00    -30.88     19.30 <
 -12   7   2      9.32      7.72     19.30 <
 -11   7   2      0.24    -38.60     15.44 <
 -10   7   2      1.33     27.02     23.16 <
  -9   7   2     16.56     19.30     19.30 <
  -8   7   2      1.90     27.02     27.02 <
  -7   7   2      2.78    -19.30     23.16 <
  -6   7   2      0.49      7.72     19.30 <
  -5   7   2      2.57     15.44     23.16 <
  -4   7   2     14.07     23.16     30.88 <
  -3   7   2     14.82      7.72     19.30 <
  -2   7   2     26.83     -3.86     27.02 <
  -1   7   2     33.81     42.46     27.02 <
   0   7   2     40.38     23.16     27.02 <
   1   7   2     30.57     19.30     27.02 <
   2   7   2     34.13     15.44     27.02 <
   3   7   2     26.25      7.72     27.02 <
   4   7   2     13.43     -7.72     23.16 <
   5   7   2      8.30     -3.86     19.30 <
   6   7   2      4.67     -3.86     23.16 <
   7   7   2      2.50      0.00     23.16 <
   8   7   2      0.25     -3.86     23.16 <
   9   7   2      5.89    -11.58     23.16 <
  10   7   2      9.11    -15.44     23.16 <
  11   7   2     12.97    -19.30     23.16 <
  12   7   2      7.11      7.72     23.16 <
  13   7   2     16.91    -38.60     19.30 <
  14   7   2      7.88     -3.86     23.16 <
  15   7   2      6.71     42.46     23.16 <
  16   7   2      0.50    -15.44     23.16 <
  17   7   2      1.38     23.16     23.16 <
  18   7   2      1.36     23.16     38.60 <
  19   7   2     36.87     23.16     15.44 <
  20   7   2      0.77    -11.58     15.44 <
  21   7   2      8.62     15.44     15.44 <
  22   7   2      1.33     19.30     15.44 <
  23   7   2      5.06    -15.44     19.30 <
  24   7   2      8.03      0.00     19.30 <
  25   7   2     31.00     11.58     19.30 <
  26   7   2     42.23     46.32     23.16 <
  27   7   2     68.15     42.46     23.16 <
  28   7   2     50.06     27.02     23.16 <
  29   7   2     48.55     30.88     23.16 <
  30   7   2      9.01    -15.44     23.16 <
  31   7   2      8.83    -19.30     23.16 <
  32   7   2      0.08    -30.88     23.16 <
  33   7   2      0.40    -23.16     34.74 <
  34   7   2      0.66      0.00     38.60 <
  35   7   2      1.07    -23.16     34.74 <
  36   7   2      4.11     15.44     46.32 <
 -16   8   2      0.19     11.58     15.44 <
 -15   8   2      0.98      7.72     15.44 <
 -14   8   2     10.58     -3.86     15.44 <
 -13   8   2      4.23      7.72     19.30 <
 -12   8   2      8.77     15.44     15.44 <
 -11   8   2      0.56      0.00     15.44 <
 -10   8   2      0.11     -3.86     11.58 <
  -9   8   2      1.01     -7.72     15.44 <
  -8   8   2      1.69      0.00     15.44 <
  -7   8   2     27.57      7.72     11.58 <
  -6   8   2    126.53      0.00     15.44 <
  -4   8   2     97.00    -19.30     11.58 <
  -3   8   2     23.40      3.86     11.58 <
  -2   8   2    515.29    165.98     19.30 o
  -1   8   2     43.65    -30.88     15.44 <
   0   8   2    186.93    123.52     19.30 o
   1   8   2    328.52    266.34     23.16 o
   3   8   2    139.82     61.76     19.30 o
   4   8   2     50.39     23.16     30.88 <
   5   8   2     38.30    -11.58     19.30 <
   6   8   2     15.97      0.00     19.30 <
   7   8   2      1.99      7.72     23.16 <
   8   8   2      0.06    -23.16     23.16 <
   9   8   2      1.39    -11.58     19.30 <
  10   8   2      2.10    -11.58     19.30 <
  11   8   2      5.66      3.86     19.30 <
  12   8   2      7.18      3.86     19.30 <
  13   8   2      7.99    -19.30     19.30 <
  14   8   2      8.66    -19.30     30.88 <
  15   8   2      0.34     11.58     34.74 <
  16   8   2      1.25     15.44     38.60 <
  17   8   2      2.11    -27.02     30.88 <
  18   8   2     96.89     19.30     30.88 <
  19   8   2      5.37     42.46     30.88 <
  20   8   2     16.05    -15.44     27.02 <
  21   8   2    242.32     50.18     38.60 <
  22   8   2     82.31      3.86     30.88 <
 -52   1   3      0.21     81.06     88.78 <
 -51   1   3      1.04     34.74     61.76 <
 -50   1   3      0.01    -19.30     57.90 <
 -49   1   3     12.23    -15.44     57.90 <
 -48   1   3      2.63     34.74     61.76 <
 -47   1   3     21.56     92.64     61.76 <
 -46   1   3      1.92     27.02     54.04 <
 -45   1   3     22.13     54.04     54.04 <
 -44   1   3    139.33    -30.88     54.04 <
 -43   1   3    225.34    162.12     61.76 o
 -42   1   3     57.45     11.58     61.76 <
 -41   1   3     11.38    -96.50     57.90 <
 -40   1   3     14.53     34.74     57.90 <
 -39   1   3     26.70      7.72     57.90 <
 -38   1   3     24.67     77.20     57.90 <
 -37   1   3     33.38    135.10     57.90 o
 -36   1   3      2.48    -61.76     50.18 <
 -35   1   3     13.33      3.86     54.04 <
 -34   1   3      0.03     15.44     46.32 <
 -33   1   3     31.68     30.88     50.18 <
 -32   1   3      9.58     27.02     57.90 <
 -31   1   3     39.12     19.30     57.90 <
 -30   1   3     73.79     54.04     69.48 <
 -29   1   3      2.35     15.44     54.04 <
 -28   1   3    254.83    243.18     50.18 o
 -27   1   3     99.81    111.94     42.46 o
 -26   1   3    891.35    690.94     61.76 o
 -25   1   3    524.86    532.68     50.18 o
 -24   1   3   1929.96   1617.34    108.08 o
 -23   1   3    757.70    424.60     61.76 o
 -22   1   3     62.53     27.02     30.88 <
 -21   1   3   1161.84   1007.46     69.48 o
 -20   1   3    872.09    764.28     57.90 o
 -19   1   3    279.22    289.50     38.60 o
 -18   1   3     74.13     34.74     27.02 <
 -17   1   3     11.33     65.62     30.88 o
 -16   1   3    179.60    138.96     34.74 o
 -15   1   3    290.89    239.32     38.60 o
 -14   1   3    458.47    358.98     42.46 o
 -13   1   3    238.93    181.42     34.74 o
 -12   1   3    178.91    169.84     30.88 o
 -11   1   3      8.09     11.58     27.02 <
 -10   1   3      7.30     23.16     23.16 <
  -9   1   3    522.32    517.24     42.46 o
  -8   1   3    262.72    262.48     30.88 o
  -7   1   3   1154.62   1258.36     73.34 o
  -6   1   3    378.02    386.00     34.74 o
  -5   1   3   1300.84   1208.18     69.48 o
  -4   1   3    197.86    204.58     30.88 o
  -3   1   3    830.40    849.20     54.04 o
  -2   1   3     12.35     19.30     19.30 <
  -1   1   3    296.26    289.50     30.88 o
   0   1   3     49.84     57.90     23.16 o
   1   1   3     76.71     54.04     23.16 o
   2   1   3    124.46     69.48     23.16 o
   3   1   3     19.59     -7.72     19.30 <
   4   1   3    266.78    220.02     27.02 o
   5   1   3     39.98     19.30     19.30 <
   6   1   3    574.28    455.48     38.60 o
   7   1   3    379.64    343.54     34.74 o
   8   1   3   1458.89   1258.36     73.34 o
   9   1   3   1482.82   1389.60     81.06 o
  10   1   3   2782.16   2786.93    138.96 o
  11   1   3   2679.63   2617.09    131.24 o
  12   1   3   3435.72   3157.49    158.26 o
  13   1   3   2961.60   3138.19    158.26 o
  14   1   3   2497.07   2366.18    123.52 o
  15   1   3   1748.82   1779.46    100.36 o
  16   1   3    996.51    995.88     65.62 o
  17   1   3    366.55    358.98     38.60 o
  18   1   3     82.74    196.86     34.74 o
  19   1   3   1515.74   1339.42     84.92 o
  20   1   3   1172.91   1177.30     77.20 o
  21   1   3     23.13    -34.74     23.16 <
  22   1   3    656.09    679.36     57.90 o
  23   1   3    118.34    108.08     30.88 o
  24   1   3    455.05    440.04     46.32 o
  25   1   3     76.14     88.78     30.88 o
  26   1   3    214.98    196.86     38.60 o
  27   1   3     22.47      3.86     30.88 <
  28   1   3    110.51    115.80     30.88 o
  29   1   3      6.46     23.16     27.02 <
  30   1   3     65.46     81.06     27.02 o
  31   1   3      0.14      7.72     27.02 <
  32   1   3     11.27     38.60     27.02 <
  33   1   3     24.07     57.90     30.88 <
  34   1   3     15.27     -3.86     30.88 <
  35   1   3     74.25     30.88     30.88 <
  36   1   3     58.54     19.30     30.88 <
  37   1   3     58.14    111.94     34.74 o
  38   1   3     65.77     34.74     34.74 <
  39   1   3     11.51     42.46     34.74 <
  40   1   3      8.51     -3.86     30.88 <
  41   1   3    461.04    366.70     54.04 o
  42   1   3      2.92     54.04     34.74 <
  43   1   3      4.78     19.30     34.74 <
  44   1   3      7.80      0.00     34.74 <
  45   1   3     20.71     19.30     38.60 <
  46   1   3     22.85     23.16     38.60 <
  47   1   3     36.88     84.92     42.46 <
  48   1   3     22.01      0.00     46.32 <
  49   1   3     33.95     30.88     73.34 <
 -52   2   3      5.03     11.58     84.92 <
 -51   2   3      2.62    -88.78     73.34 <
 -50   2   3     21.11    -23.16     61.76 <
 -49   2   3      0.52     27.02     61.76 <
 -48   2   3      8.19    -15.44     57.90 <
 -47   2   3     32.36      0.00     54.04 <
 -46   2   3      8.25    -57.90     54.04 <
 -45   2   3     19.63     73.34     61.76 <
 -42   2   3   1015.56    663.92    123.52 o
 -41   2   3     15.27     30.88     88.78 <
 -40   2   3     26.43    -42.46     73.34 <
 -39   2   3     10.94    -57.90     69.48 <
 -38   2   3      2.79    -38.60     54.04 <
 -37   2   3      0.01    -46.32     46.32 <
 -36   2   3      1.16    -19.30     50.18 <
 -35   2   3      3.97     -7.72     50.18 <
 -34   2   3      5.79    -27.02     50.18 <
 -33   2   3     26.67     50.18     50.18 <
 -32   2   3      6.78    -11.58     54.04 <
 -31   2   3      5.76    -88.78     54.04 <
 -30   2   3      8.56     11.58     54.04 <
 -29   2   3    105.21    115.80     61.76 <
 -28   2   3      9.40     -3.86     46.32 <
 -27   2   3    168.99    131.24     54.04 o
 -26   2   3     43.16      3.86     57.90 <
 -25   2   3     14.20    -23.16     38.60 <
 -24   2   3   1357.62   1196.60     73.34 o
 -23   2   3    306.51    181.42     69.48 o
 -21   2   3    647.45    957.28     84.92 o
 -20   2   3   1352.04   1204.32     69.48 o
 -19   2   3   1251.84   1269.94     81.06 o
 -18   2   3   1926.65   1737.00     92.64 o
 -17   2   3    699.85    717.96     54.04 o
 -16   2   3    831.74    714.10     50.18 o
 -15   2   3     48.41     27.02     27.02 <
 -14   2   3     75.68     65.62     34.74 <
 -13   2   3    156.09    123.52     38.60 o
 -12   2   3     20.91     61.76     34.74 <
 -11   2   3    240.50    196.86     34.74 o
 -10   2   3     21.46      7.72     23.16 <
  -9   2   3      0.13      0.00     27.02 <
  -8   2   3    726.54    609.88     54.04 o
  -7   2   3    954.30    941.84     69.48 o
  -6   2   3   2549.07   2871.85    162.12 o
  -5   2   3   2369.14   2729.03    158.26 o
  -4   2   3   1282.59   1474.52     96.50 o
  -3   2   3    137.61    193.00     34.74 o
  -2   2   3  21765.50  21457.80   1080.80 o
  -1   2   3  16081.10  16455.20    833.76 o
   0   2   3   9499.71  10456.80    536.54 o
   1   2   3    258.36    285.64     38.60 o
   2   2   3   1566.33   1698.40    108.08 o
   3   2   3    113.16    115.80     27.02 o
   4   2   3   1007.05   1042.20     73.34 o
   5   2   3    339.00    405.30     42.46 o
   6   2   3   1310.54   1482.24     96.50 o
   7   2   3   1016.48    992.02     73.34 o
   8   2   3   1778.76   1787.18    111.94 o
   9   2   3   1022.65   1246.78     88.78 o
  10   2   3   1142.85   1428.20     96.50 o
  11   2   3    326.75    378.28     42.46 o
  12   2   3    240.68    223.88     34.74 o
  13   2   3     26.01    -11.58     23.16 <
  14   2   3      4.05      0.00     23.16 <
  15   2   3    530.56    478.64     46.32 o
  16   2   3      5.66     34.74     23.16 <
  17   2   3   1358.98   1347.14     84.92 o
  18   2   3   1347.21   1455.22     88.78 o
  20   2   3   9935.43  11641.80    524.96 o
  21   2   3   1731.96   1791.04    104.22 o
  22   2   3    188.57    193.00     34.74 o
  23   2   3    579.78    536.54     54.04 o
  24   2   3      0.47    -11.58     23.16 <
  25   2   3    327.68    235.46     38.60 o
  26   2   3     23.48     57.90     30.88 <
  27   2   3    187.05    231.60     34.74 o
  28   2   3     30.16     19.30     27.02 <
  29   2   3    180.50    208.44     34.74 o
  30   2   3    111.77    104.22     30.88 o
  31   2   3    203.80    235.46     38.60 o
  32   2   3    279.44    204.58     54.04 o
  33   2   3    268.68    274.06     42.46 o
  34   2   3    378.10    324.24     46.32 o
  35   2   3    123.70     92.64     34.74 o
  36   2   3    263.97    293.36     46.32 o
  37   2   3      2.49      7.72     30.88 <
  38   2   3     42.17     69.48     42.46 <
  40   2   3     75.17     54.04     42.46 <
  41   2   3    916.07    567.42     77.20 o
  42   2   3    295.75    220.02     54.04 o
  43   2   3     62.75     50.18     42.46 <
  44   2   3    220.66    131.24     46.32 o
  45   2   3     85.71    -27.02     38.60 <
  46   2   3    114.83     84.92     42.46 <
  47   2   3     36.57    -15.44     38.60 <
  48   2   3     25.09    -54.04     54.04 <
  49   2   3      8.96    150.54     92.64 <
 -51   3   3     17.27   -169.84     73.34 <
 -50   3   3     21.33     73.34     81.06 <
 -49   3   3     69.85     42.46     54.04 <
 -48   3   3     61.75     23.16     57.90 <
 -47   3   3    114.65     84.92     61.76 <
 -46   3   3     19.73     11.58     54.04 <
 -45   3   3     85.36     15.44     54.04 <
 -44   3   3     21.97    -27.02     50.18 <
 -43   3   3     11.90     -3.86     54.04 <
 -42   3   3    277.32    104.22     57.90 <
 -41   3   3     11.73    -42.46     50.18 <
 -40   3   3     41.25     65.62     54.04 <
 -39   3   3      2.37     15.44     54.04 <
 -38   3   3      4.99    100.36     54.04 <
 -37   3   3      7.98     -7.72     46.32 <
 -36   3   3      2.77    -30.88     42.46 <
 -35   3   3     32.75     73.34     42.46 <
 -34   3   3      6.59     -3.86     42.46 <
 -33   3   3     74.45     57.90     42.46 <
 -32   3   3      8.16     92.64     46.32 <
 -31   3   3     53.50    108.08     61.76 <
 -30   3   3      2.59     61.76     50.18 <
 -29   3   3      0.10     57.90     50.18 <
 -28   3   3    141.30     -7.72     46.32 <
 -27   3   3    200.50    258.62     54.04 o
 -26   3   3    675.16    451.62    104.22 o
 -25   3   3    711.22    598.30    100.36 o
 -24   3   3   1248.12   1115.54     84.92 o
 -23   3   3   1282.47   1123.26     96.50 o
 -22   3   3    266.26    266.34     46.32 o
 -21   3   3    580.08    490.22     54.04 o
 -20   3   3    580.90    544.26     54.04 o
 -19   3   3    197.18    131.24     38.60 o
 -18   3   3     56.70     46.32     30.88 <
 -17   3   3      0.95      0.00     34.74 <
 -16   3   3     98.97    150.54     34.74 o
 -15   3   3    336.15    416.88     46.32 o
 -14   3   3    522.79    532.68     46.32 o
 -13   3   3    535.04    710.24     54.04 o
 -12   3   3    505.87    633.04     50.18 o
 -11   3   3    354.33    370.56     50.18 o
 -10   3   3    228.25    293.36     38.60 o
  -9   3   3     75.38    169.84     34.74 o
  -8   3   3     29.30     38.60     27.02 <
  -7   3   3      2.88    -15.44     23.16 <
  -6   3   3      0.40     -3.86     23.16 <
  -5   3   3     71.65     77.20     23.16 o
  -4   3   3     16.79     61.76     23.16 o
  -3   3   3    161.45    193.00     30.88 o
  -2   3   3     18.22     27.02     23.16 <
  -1   3   3    153.40    142.82     27.02 o
   0   3   3     29.52     42.46     19.30 o
   1   3   3    415.45    451.62     42.46 o
   2   3   3    315.75    331.96     34.74 o
   3   3   3   1087.43   1169.58     77.20 o
   4   3   3    901.78    961.14     65.62 o
   5   3   3   1488.19   1601.90     96.50 o
   6   3   3    951.17   1019.04     69.48 o
   7   3   3    993.09   1192.74     81.06 o
   8   3   3    368.61    401.44     42.46 o
   9   3   3    135.80    111.94     27.02 o
  10   3   3     18.56     34.74     23.16 <
  11   3   3    189.49    177.56     30.88 o
  12   3   3    788.66    744.98     61.76 o
  13   3   3   1087.86   1034.48     69.48 o
  14   3   3   1544.64   1802.62    100.36 o
  15   3   3   1484.23   1663.66     96.50 o
  16   3   3   1394.88   1443.64     84.92 o
  17   3   3    634.93    744.98     57.90 o
  18   3   3    582.57    648.48     50.18 o
  19   3   3      3.84     -7.72     23.16 <
  20   3   3    228.92    250.90     34.74 o
  21   3   3     16.23     23.16     23.16 <
  22   3   3     21.08     30.88     27.02 <
  23   3   3      8.52    -11.58     27.02 <
  24   3   3     28.06      7.72     23.16 <
  25   3   3      7.70     15.44     23.16 <
  26   3   3     25.41     42.46     27.02 <
  27   3   3      6.08     -7.72     27.02 <
  28   3   3     30.13     27.02     27.02 <
  29   3   3      0.20      7.72     23.16 <
  30   3   3      3.80     42.46     23.16 <
  31   3   3      5.04     11.58     27.02 <
  32   3   3     14.76     54.04     30.88 <
  33   3   3     67.16    111.94     34.74 o
  34   3   3     66.37     77.20     34.74 o
  35   3   3    124.94    212.30     42.46 o
  36   3   3     85.34     30.88     38.60 <
  37   3   3     40.79     46.32     42.46 <
  38   3   3     36.77     50.18     42.46 <
  39   3   3      0.88     46.32     42.46 <
  40   3   3    242.87    108.08     50.18 o
  41   3   3    600.00    235.46     57.90 o
  42   3   3     58.58    -23.16     34.74 <
  43   3   3    115.50     23.16     38.60 <
  44   3   3     10.08     27.02     38.60 <
  45   3   3      0.87     57.90     38.60 <
  46   3   3      5.79    -30.88     34.74 <
  47   3   3      9.12     61.76     54.04 <
  48   3   3     10.36     34.74     54.04 <
 -51   4   3      1.03    -54.04     77.20 <
 -50   4   3      0.92     38.60     69.48 <
 -49   4   3      1.69     57.90     69.48 <
 -48   4   3      0.28     46.32     54.04 <
 -47   4   3      5.99     15.44     42.46 <
 -46   4   3     53.41    -15.44     42.46 <
 -45   4   3    129.59    -61.76     42.46 <
 -44   4   3    226.09     77.20     50.18 <
 -43   4   3     88.44     50.18     50.18 <
 -42   4   3     31.50      3.86     57.90 <
 -41   4   3      0.36    -23.16     54.04 <
 -40   4   3    218.43    123.52     69.48 <
 -39   4   3     63.54     -7.72     50.18 <
 -38   4   3    176.07     88.78     46.32 <
 -37   4   3     59.21     54.04     38.60 <
 -36   4   3     55.00     46.32     42.46 <
 -35   4   3      3.73     50.18     38.60 <
 -34   4   3      0.12     -3.86     42.46 <
 -33   4   3      1.17     27.02     42.46 <
 -32   4   3      0.66     -7.72     38.60 <
 -31   4   3      7.05     38.60     54.04 <
 -30   4   3      9.38     81.06     54.04 <
 -29   4   3      0.07    -42.46     46.32 <
 -28   4   3      0.34    -30.88     50.18 <
 -27   4   3    125.87     54.04     42.46 <
 -26   4   3    110.06     69.48     42.46 <
 -25   4   3    283.72    200.72     50.18 o
 -24   4   3      1.48      7.72     38.60 <
 -23   4   3   1513.33   1026.76    104.22 o
 -22   4   3      4.49     -7.72     34.74 <
 -21   4   3    716.83    644.62     69.48 o
 -20   4   3     39.89     -7.72     34.74 <
 -19   4   3     88.92    135.10     34.74 o
 -18   4   3    556.80    640.76     54.04 o
 -17   4   3    360.35    432.32     50.18 o
 -16   4   3    278.04    281.78     42.46 o
 -15   4   3     51.21     42.46     30.88 <
 -14   4   3      5.51     50.18     30.88 <
 -13   4   3      9.79     27.02     27.02 <
 -12   4   3     14.07     15.44     23.16 <
 -11   4   3     64.32     81.06     23.16 o
 -10   4   3      9.46      7.72     19.30 <
  -9   4   3     22.21     46.32     19.30 o
  -8   4   3      0.92     11.58     15.44 <
  -7   4   3      1.66     15.44     15.44 <
  -6   4   3     33.98     57.90     23.16 o
  -5   4   3    452.27    575.14     46.32 o
  -4   4   3    839.18   1092.38     65.62 o
  -3   4   3   1492.08   2126.86    111.94 o
  -2   4   3     41.38     -3.86     19.30 <
  -1   4   3   1605.41   1601.90     84.92 o
   0   4   3     20.80     34.74     19.30 <
   1   4   3    961.99   1042.20     61.76 o
   2   4   3    604.89    694.80     46.32 o
   3   4   3    456.05    501.80     38.60 o
   4   4   3    220.23    212.30     27.02 o
   5   4   3    102.54     65.62     19.30 o
   6   4   3     88.53    104.22     23.16 o
   7   4   3     80.43     84.92     19.30 o
   8   4   3    188.48    185.28     23.16 o
   9   4   3    153.55    123.52     23.16 o
  10   4   3    390.88    358.98     30.88 o
  11   4   3    205.77    220.02     27.02 o
  12   4   3    459.63    509.52     38.60 o
  13   4   3    169.25    227.74     30.88 o
  14   4   3    485.76    598.30     46.32 o
  15   4   3     53.72     38.60     23.16 <
  16   4   3    192.00    181.42     27.02 o
  17   4   3    206.35    142.82     27.02 o
  18   4   3     10.40     23.16     23.16 <
  19   4   3     39.78     92.64     27.02 o
  20   4   3   2969.29   3072.57    158.26 o
  21   4   3    250.24    247.04     34.74 o
  22   4   3      0.25     15.44     27.02 <
  23   4   3    184.52    243.18     34.74 o
  24   4   3    438.17    501.80     54.04 o
  25   4   3    546.46    590.58     61.76 o
  26   4   3    411.29    374.42     50.18 o
  27   4   3    405.97    428.46     54.04 o
  28   4   3    330.78    339.68     50.18 o
  29   4   3    245.87    262.48     46.32 o
  30   4   3    255.31    262.48     38.60 o
  31   4   3    134.88    196.86     38.60 o
  32   4   3    105.05      3.86     30.88 <
  33   4   3     45.06     34.74     30.88 <
  34   4   3     17.04     73.34     30.88 o
  35   4   3      1.78    -23.16     30.88 <
  36   4   3     73.04     42.46     30.88 <
  37   4   3    197.24    142.82     38.60 o
  38   4   3    294.89    165.98     54.04 o
  39   4   3    159.17    146.68     46.32 o
  40   4   3     82.19     73.34     38.60 <
  41   4   3     38.96    104.22     34.74 o
  42   4   3     31.00     30.88     34.74 <
  43   4   3      0.00    -23.16     30.88 <
  44   4   3     16.02    -38.60     30.88 <
  45   4   3     15.92     77.20     34.74 o
  46   4   3     30.40     57.90     46.32 <
  47   4   3     11.10    -42.46     42.46 <
  48   4   3     20.07    104.22     77.20 <
 -48   5   3      4.99    -11.58     61.76 <
 -47   5   3      1.16    -27.02     46.32 <
 -46   5   3      6.22     -7.72     42.46 <
 -45   5   3      0.01    -34.74     42.46 <
 -44   5   3     63.10      3.86     42.46 <
 -43   5   3    185.38    108.08     46.32 o
 -42   5   3      0.16     15.44     38.60 <
 -41   5   3     17.93     30.88     42.46 <
 -40   5   3     38.77     69.48     42.46 <
 -39   5   3      7.69     27.02     38.60 <
 -38   5   3     10.66     73.34     42.46 <
 -37   5   3      1.55     46.32     38.60 <
 -36   5   3      7.08     38.60     38.60 <
 -35   5   3     27.28    -27.02     38.60 <
 -34   5   3     18.64    -15.44     34.74 <
 -33   5   3     13.80     19.30     34.74 <
 -32   5   3      6.65     34.74     30.88 <
 -31   5   3      5.25    -19.30     30.88 <
 -30   5   3      0.29    -27.02     27.02 <
 -29   5   3     19.49    -34.74     27.02 <
 -28   5   3     32.41      0.00     46.32 <
 -27   5   3    116.45    111.94     65.62 <
 -26   5   3     53.47     11.58     65.62 <
 -25   5   3    106.77     81.06     65.62 <
 -24   5   3      0.75      0.00     69.48 <
 -23   5   3     76.59     38.60     38.60 <
 -22   5   3     31.39     -3.86     46.32 <
 -21   5   3     26.36     30.88     38.60 <
 -20   5   3     34.62    -34.74     34.74 <
 -19   5   3      8.08      0.00     30.88 <
 -18   5   3      0.35    -61.76     30.88 <
 -17   5   3     19.09     23.16     30.88 <
 -16   5   3     54.85     50.18     27.02 <
 -15   5   3     98.24    115.80     27.02 o
 -14   5   3     67.34     61.76     30.88 <
 -13   5   3     73.13    131.24     30.88 o
 -12   5   3     45.23     54.04     27.02 <
 -11   5   3      7.44     11.58     19.30 <
 -10   5   3      1.88     11.58     19.30 <
  -9   5   3     10.93     15.44     19.30 <
  -8   5   3      1.12     -3.86     23.16 <
  -7   5   3     22.45     -7.72     19.30 <
  -6   5   3     13.46      7.72     15.44 <
  -5   5   3     25.79     46.32     19.30 o
  -4   5   3     14.17      3.86     15.44 <
  -3   5   3     75.71    111.94     15.44 o
  -2   5   3     75.66     69.48     15.44 o
  -1   5   3    131.93    142.82     23.16 o
   0   5   3     92.70     92.64     19.30 o
   1   5   3    125.83    162.12     30.88 o
   2   5   3     42.36     23.16     15.44 <
   3   5   3     25.76     15.44     15.44 <
   4   5   3      1.83    -23.16     15.44 <
   5   5   3     34.27     23.16     15.44 <
   6   5   3    145.26    165.98     19.30 o
   7   5   3    146.72    216.16     34.74 o
   8   5   3    383.26    405.30     30.88 o
   9   5   3    444.27    509.52     38.60 o
  10   5   3    541.46    621.46     42.46 o
  11   5   3    412.40    432.32     34.74 o
  12   5   3    283.43    277.92     27.02 o
  13   5   3    149.74    135.10     23.16 o
  14   5   3     41.38     38.60     19.30 <
  15   5   3      1.28    -15.44     19.30 <
  16   5   3     26.29     19.30     19.30 <
  17   5   3     68.41     84.92     23.16 o
  18   5   3    120.18    142.82     30.88 o
  19   5   3    602.20    694.80     57.90 o
  20   5   3    217.12    223.88     38.60 o
  21   5   3     91.19     92.64     27.02 o
  22   5   3    239.24    247.04     38.60 o
  23   5   3    136.86     88.78     30.88 o
  24   5   3    160.53    138.96     30.88 o
  25   5   3     66.34     46.32     27.02 <
  26   5   3     63.05     65.62     27.02 o
  27   5   3     17.10     -3.86     23.16 <
  28   5   3     29.59     34.74     23.16 <
  29   5   3     18.96     23.16     23.16 <
  30   5   3     47.60     34.74     27.02 <
  31   5   3     16.31     34.74     27.02 <
  32   5   3     44.79      7.72     23.16 <
  33   5   3      3.12     54.04     30.88 <
  34   5   3      0.45    -54.04     30.88 <
  35   5   3     17.08     38.60     30.88 <
  36   5   3     39.53      7.72     27.02 <
  37   5   3     68.75     30.88     30.88 <
  38   5   3     51.37    -11.58     27.02 <
  39   5   3      5.15     19.30     34.74 <
  40   5   3     12.80     57.90     38.60 <
  41   5   3     35.03    -34.74     34.74 <
  42   5   3     17.84     30.88     38.60 <
  43   5   3     37.92    -34.74     42.46 <
  44   5   3     29.55    -42.46     46.32 <
  45   5   3     42.74    -46.32     77.20 <
 -44   6   3     75.15    -54.04     42.46 <
 -42   6   3    230.39    127.38     77.20 <
 -41   6   3      5.93     23.16     42.46 <
 -40   6   3      8.55    -38.60     38.60 <
 -39   6   3     25.18     38.60     30.88 <
 -38   6   3     33.06     15.44     30.88 <
 -37   6   3      8.18     34.74     30.88 <
 -36   6   3      1.28    -15.44     27.02 <
 -35   6   3      1.55      3.86     27.02 <
 -34   6   3     10.26     38.60     27.02 <
 -33   6   3     42.02     34.74     27.02 <
 -32   6   3     30.87     50.18     30.88 <
 -31   6   3     26.40      0.00     42.46 <
 -30   6   3      9.64      3.86     42.46 <
 -29   6   3      0.23     23.16     23.16 <
 -28   6   3      0.75      3.86     23.16 <
 -27   6   3     31.65     34.74     27.02 <
 -26   6   3      2.15      3.86     23.16 <
 -25   6   3     60.55     42.46     23.16 <
 -24   6   3     77.37     15.44     30.88 <
 -23   6   3     39.14     69.48     30.88 o
 -21   6   3    126.20     88.78     34.74 o
 -20   6   3    385.94    416.88     46.32 o
 -19   6   3    221.25    142.82     34.74 o
 -18   6   3    125.97    119.66     34.74 o
 -17   6   3      5.16     27.02     27.02 <
 -16   6   3      3.15    -11.58     27.02 <
 -15   6   3     62.46     15.44     27.02 <
 -14   6   3     89.75     65.62     27.02 o
 -13   6   3    243.88    169.84     34.74 o
 -12   6   3    200.47    131.24     27.02 o
 -11   6   3    361.72    277.92     65.62 o
 -10   6   3    250.18    324.24     65.62 o
  -9   6   3    355.26    575.14     77.20 o
  -8   6   3    128.50     30.88     38.60 <
  -7   6   3     57.24      7.72     34.74 <
  -6   6   3     33.77     19.30     30.88 <
  -5   6   3     42.59     -3.86     30.88 <
  -4   6   3     64.46    -34.74     27.02 <
  -3   6   3     58.43     61.76     30.88 <
  -2   6   3   2683.71   3721.05    254.76 o
  -1   6   3    497.86    741.12     77.20 o
   0   6   3    188.85    165.98     38.60 o
   1   6   3    255.90    277.92     42.46 o
   2   6   3     18.72     42.46     27.02 <
   3   6   3     69.20     -7.72     27.02 <
   4   6   3      5.61    -27.02     23.16 <
   5   6   3      6.94    -34.74     19.30 <
   6   6   3     74.11    104.22     30.88 o
   7   6   3     92.50     73.34     27.02 o
   8   6   3     87.22    127.38     30.88 o
   9   6   3     35.80      7.72     23.16 <
  10   6   3      1.21     -3.86     15.44 <
  11   6   3     15.48     23.16     15.44 <
  12   6   3     88.59     54.04     19.30 o
  13   6   3    177.63    123.52     23.16 o
  14   6   3    242.45    111.94     38.60 o
  15   6   3    279.34     81.06     38.60 o
  16   6   3    156.50    123.52     27.02 o
  18   6   3    303.19    424.60     46.32 o
  20   6   3    104.58    115.80     27.02 o
  21   6   3    976.83   1100.10     69.48 o
  22   6   3    191.96    169.84     30.88 o
  23   6   3    215.05    185.28     30.88 o
  24   6   3      4.83    -11.58     23.16 <
  25   6   3      0.22    -15.44     27.02 <
  26   6   3     19.23     11.58     23.16 <
  27   6   3     10.00     30.88     27.02 <
  28   6   3     23.93     -3.86     30.88 <
  29   6   3      7.34      0.00     27.02 <
  30   6   3      8.65      3.86     27.02 <
  31   6   3      1.62    -30.88     27.02 <
  32   6   3      3.31     11.58     27.02 <
  33   6   3      9.81      0.00     27.02 <
  34   6   3     41.93      0.00     27.02 <
  35   6   3     51.85     30.88     27.02 <
  36   6   3    102.81     46.32     30.88 <
  37   6   3     27.35     46.32     30.88 <
  38   6   3     20.59     -3.86     30.88 <
  39   6   3    246.70    165.98     38.60 o
  40   6   3     18.46     23.16     42.46 <
 -34   7   3      1.37     11.58     30.88 <
 -33   7   3      9.11     -3.86     23.16 <
 -32   7   3     10.61     -7.72     23.16 <
 -31   7   3     21.91      0.00     23.16 <
 -30   7   3     22.79     15.44     23.16 <
 -29   7   3     41.24     19.30     23.16 <
 -28   7   3     28.83     15.44     19.30 <
 -27   7   3     35.60     11.58     19.30 <
 -26   7   3     17.18      0.00     19.30 <
 -25   7   3     13.32    -27.02     19.30 <
 -24   7   3      0.12    -11.58     19.30 <
 -23   7   3      6.96     27.02     19.30 <
 -22   7   3      0.05      3.86     15.44 <
 -21   7   3     22.59     -3.86     15.44 <
 -20   7   3     98.17     15.44     19.30 <
 -19   7   3     74.95    -38.60     46.32 <
 -18   7   3     62.30    -23.16     34.74 <
 -17   7   3     36.56     30.88     30.88 <
 -16   7   3      4.40      7.72     34.74 <
 -15   7   3      6.06      7.72     34.74 <
 -14   7   3     34.09      0.00     30.88 <
 -13   7   3     59.47      0.00     30.88 <
 -12   7   3     99.27    100.36     34.74 o
 -11   7   3    133.40     15.44     88.78 <
 -10   7   3    159.91    131.24     34.74 o
  -9   7   3    192.10    250.90     38.60 o
  -8   7   3    180.99     50.18     84.92 <
  -7   7   3    150.78    138.96     46.32 o
  -6   7   3    128.30    123.52     42.46 o
  -5   7   3     66.06     30.88     38.60 <
  -4   7   3     27.66     -7.72     30.88 <
  -3   7   3      1.12     69.48     54.04 <
  -2   7   3     24.18     19.30     50.18 <
  -1   7   3     78.79    -27.02     54.04 <
   0   7   3     83.76     46.32     34.74 <
   1   7   3    177.36    158.26     34.74 o
   2   7   3    184.21     92.64     30.88 o
   3   7   3    235.59    173.70     38.60 o
   4   7   3    189.79    146.68     34.74 o
   5   7   3    172.59     69.48     27.02 o
   6   7   3    102.64     46.32     27.02 <
   7   7   3     76.33      3.86     23.16 <
   8   7   3     28.03     -3.86     23.16 <
   9   7   3      7.55    -46.32     27.02 <
  10   7   3      0.44     11.58     27.02 <
  11   7   3     11.32      3.86     23.16 <
  12   7   3     36.80      0.00     27.02 <
  13   7   3     40.23    -15.44     27.02 <
  14   7   3     63.76     15.44     27.02 <
  15   7   3     69.34     61.76     30.88 <
  16   7   3     61.03    -11.58     27.02 <
  17   7   3     15.84     15.44     15.44 <
  18   7   3     51.51     34.74     19.30 <
  19   7   3      0.69     42.46     19.30 o
  20   7   3     36.52     34.74     19.30 <
  21   7   3      0.13     15.44     19.30 <
  22   7   3      0.53     19.30     19.30 <
  23   7   3      0.39     30.88     19.30 <
  24   7   3      7.87     15.44     19.30 <
  25   7   3     17.11     30.88     23.16 <
  26   7   3     17.15      3.86     23.16 <
  27   7   3     18.01    -11.58     23.16 <
  28   7   3     28.57     19.30     23.16 <
  29   7   3     22.20     30.88     27.02 <
  30   7   3     26.00     30.88     50.18 <
  31   7   3     16.24     -3.86     23.16 <
  33   7   3      0.11     34.74     54.04 <
  34   7   3      5.19    -50.18     50.18 <
 -16   8   3     25.27    -19.30     38.60 <
 -15   8   3      0.18     23.16     27.02 <
 -14   8   3      6.34      0.00     23.16 <
 -13   8   3     17.09     15.44     27.02 <
 -12   8   3     19.65    -11.58     23.16 <
 -11   8   3     31.05     -3.86     27.02 <
 -10   8   3     10.96     54.04     30.88 <
  -9   8   3      5.43    -27.02     27.02 <
  -8   8   3      2.52     38.60     27.02 <
  -7   8   3      7.18    -11.58     23.16 <
  -6   8   3      3.00     15.44     23.16 <
  -5   8   3     25.36     11.58     27.02 <
  -4   8   3    100.79     50.18     27.02 <
  -3   8   3    417.22    216.16     73.34 o
  -1   8   3    207.40    146.68     38.60 o
   0   8   3    142.27     73.34     38.60 <
   1   8   3      8.40     15.44     30.88 <
   2   8   3     14.19    -27.02     30.88 <
   3   8   3     12.69      0.00     30.88 <
   4   8   3     23.30      0.00     34.74 <
   5   8   3     22.67     38.60     34.74 <
   6   8   3     28.95     23.16     27.02 <
   7   8   3     27.42     30.88     27.02 <
   8   8   3     27.09     23.16     23.16 <
   9   8   3      6.79     -3.86     27.02 <
  10   8   3      7.65    -11.58     23.16 <
  11   8   3      2.51    -30.88     23.16 <
  12   8   3      1.53    -15.44     23.16 <
  13   8   3     18.43     -3.86     38.60 <
  14   8   3      2.95     15.44     34.74 <
  15   8   3     24.88    -57.90     34.74 <
  16   8   3      0.23      3.86     34.74 <
  17   8   3     89.93     57.90     42.46 <
  18   8   3      2.08    -11.58     27.02 <
  20   8   3    291.43     57.90     46.32 <
  21   8   3      6.31     27.02     34.74 <
 -50   0   4     66.92    -23.16    115.80 <
 -49   0   4    154.25    -19.30    100.36 <
 -48   0   4    184.36    301.08    108.08 o
 -47   0   4    386.20    204.58    111.94 <
 -46   0   4    276.88    158.26     92.64 <
 -45   0   4    431.25    301.08    111.94 o
 -44   0   4    226.65    -23.16     81.06 <
 -43   0   4     30.48     42.46     73.34 <
 -42   0   4    343.90    173.70     88.78 <
 -41   0   4      0.04    -57.90     57.90 <
 -40   0   4     52.70     46.32     73.34 <
 -39   0   4     51.20     50.18     61.76 <
 -38   0   4     21.73     42.46     61.76 <
 -37   0   4    107.38    169.84     65.62 o
 -36   0   4     77.33    158.26     84.92 <
 -35   0   4    193.73    262.48     92.64 o
 -34   0   4    110.00    127.38     84.92 <
 -33   0   4    135.63     88.78     73.34 <
 -32   0   4    151.45     92.64     73.34 <
 -31   0   4    246.78    285.64     73.34 o
 -30   0   4     89.06     57.90     65.62 <
 -29   0   4    257.90    100.36     69.48 <
 -28   0   4      5.81    -19.30     57.90 <
 -27   0   4     54.94     92.64     65.62 <
 -26   0   4   1342.18   1003.60    150.54 o
 -25   0   4    185.09    189.14     69.48 o
 -24   0   4  15141.60  17323.70    903.24 o
 -23   0   4      0.29    -54.04     73.34 <
 -22   0   4  27991.50  27143.60   1709.98 o
 -20   0   4     84.70     34.74     61.76 <
 -19   0   4   1117.94    922.54    111.94 o
 -18   0   4    130.61    185.28     57.90 o
 -17   0   4    609.43    447.76     73.34 o
 -16   0   4    210.90    204.58     57.90 o
 -15   0   4    362.85    366.70     65.62 o
 -14   0   4    232.33    169.84     54.04 o
 -13   0   4    210.36    154.40     46.32 o
 -12   0   4    315.38    312.66     54.04 o
 -11   0   4    339.01    362.84     57.90 o
 -10   0   4    791.04    849.20     88.78 o
  -9   0   4    447.92    497.94     69.48 o
  -8   0   4   1066.86   1022.90     96.50 o
  -7   0   4    370.38    505.66     65.62 o
  -6   0   4    741.05    717.96     77.20 o
  -5   0   4     56.05     38.60     34.74 <
  -4   0   4    239.92    208.44     46.32 o
  -3   0   4   1074.40   1003.60     96.50 o
  -2   0   4   7002.86   6075.65    401.44 o
  -1   0   4    920.13    818.32     84.92 o
   0   0   4     47.12     54.04     34.74 <
   1   0   4      8.38     15.44     34.74 <
   2   0   4     12.92     27.02     38.60 <
   3   0   4     87.53     96.50     38.60 o
   4   0   4     56.40     88.78     38.60 o
   5   0   4    270.01    266.34     50.18 o
   6   0   4     74.74     77.20     38.60 <
   7   0   4    117.75     61.76     34.74 <
   8   0   4     87.55     69.48     38.60 <
   9   0   4    141.58    243.18     50.18 o
  10   0   4   1226.54   1196.60    108.08 o
  11   0   4   1094.45   1100.10    104.22 o
  12   0   4   2602.44   2439.52    189.14 o
  13   0   4   1410.34   1466.80    131.24 o
  14   0   4   1922.31   1922.28    158.26 o
  15   0   4    205.98    115.80     42.46 o
  16   0   4     71.01    100.36     42.46 o
  17   0   4    883.97   1003.60    108.08 o
  18   0   4   5701.25   6365.15    432.32 o
  19   0   4  40996.90  45702.50   2825.53 o
  20   0   4    955.66   1246.78    123.52 o
  22   0   4     13.43    -19.30     34.74 <
  23   0   4    575.44    524.96     73.34 o
  24   0   4     10.33      7.72     34.74 <
  25   0   4     84.03     42.46     38.60 <
  26   0   4     95.61    135.10     46.32 o
  27   0   4    111.69    119.66     46.32 o
  28   0   4    611.36    524.96     81.06 o
  29   0   4    299.24    250.90     57.90 o
  30   0   4    701.20    656.20     84.92 o
  31   0   4    316.38    254.76     61.76 o
  32   0   4    333.18    312.66     65.62 o
  33   0   4     84.33     69.48     50.18 <
  34   0   4     81.68     92.64     50.18 <
  35   0   4     27.99    -38.60     50.18 <
  36   0   4      1.89      3.86     50.18 <
  37   0   4      4.00     54.04     50.18 <
  38   0   4      3.95     61.76     46.32 <
  39   0   4    756.16    459.34     88.78 o
  40   0   4     35.85     84.92     54.04 <
  41   0   4    200.11    138.96     61.76 o
  42   0   4      5.80      0.00     54.04 <
  43   0   4     12.10    -57.90     50.18 <
  44   0   4      0.22    -30.88     46.32 <
  45   0   4     11.40     15.44     54.04 <
  46   0   4      5.13     96.50     84.92 <
 -50   1   4     45.11   -115.80     92.64 <
 -49   1   4     47.62    -27.02     73.34 <
 -48   1   4     29.69     77.20     73.34 <
 -47   1   4     13.44    -84.92     65.62 <
 -46   1   4      2.07    -11.58     57.90 <
 -45   1   4      0.53     54.04     50.18 <
 -44   1   4    312.97    227.74     65.62 o
 -43   1   4     97.73     88.78     54.04 <
 -42   1   4     51.98     77.20     46.32 <
 -41   1   4    192.16    185.28     54.04 o
 -40   1   4    161.91    142.82     57.90 o
 -39   1   4    198.70    220.02     54.04 o
 -38   1   4    181.23     88.78     50.18 <
 -37   1   4    163.73    212.30     50.18 o
 -36   1   4     93.73     46.32     38.60 <
 -35   1   4     51.39     65.62     38.60 <
 -34   1   4     23.44    -27.02     46.32 <
 -33   1   4     25.86     42.46     50.18 <
 -32   1   4      2.73    -54.04     42.46 <
 -31   1   4      1.38    -46.32     38.60 <
 -30   1   4     91.54    138.96     46.32 o
 -29   1   4     31.57    115.80     42.46 o
 -28   1   4    327.68    382.14     54.04 o
 -27   1   4    174.16    173.70     46.32 o
 -26   1   4    798.36    968.86    100.36 o
 -25   1   4    284.53    243.18     46.32 o
 -24   1   4   1258.51   1277.66    100.36 o
 -22   1   4     78.83    -38.60    100.36 <
 -21   1   4      3.21    -19.30     50.18 <
 -20   1   4    109.49    100.36     50.18 <
 -19   1   4    572.94    443.90     65.62 o
 -18   1   4    715.45    698.66     77.20 o
 -17   1   4   1327.34   1273.80    104.22 o
 -16   1   4   1470.86   1891.40    223.88 o
 -15   1   4   1883.37   1794.90    123.52 o
 -14   1   4   1549.05   1764.02    119.66 o
 -13   1   4   1445.72   1451.36    104.22 o
 -12   1   4   1051.14    922.54     73.34 o
 -11   1   4    826.25    841.48     73.34 o
 -10   1   4    590.84    544.26     57.90 o
  -9   1   4    379.30    409.16     50.18 o
  -8   1   4    276.87    304.94     42.46 o
  -7   1   4    140.26    123.52     30.88 o
  -6   1   4     75.16     30.88     27.02 <
  -5   1   4     10.59     73.34     30.88 o
  -4   1   4     26.01     38.60     27.02 <
  -3   1   4    333.87    382.14     46.32 o
  -2   1   4    231.17    266.34     38.60 o
  -1   1   4    762.71    768.14     65.62 o
   0   1   4    512.33    482.50     54.04 o
   1   1   4    893.71    802.88     69.48 o
   2   1   4    259.53    316.52     42.46 o
   3   1   4    205.00    231.60     38.60 o
   4   1   4     52.66     11.58     27.02 <
   5   1   4    208.02    135.10     34.74 o
   6   1   4   1390.97   1393.46    100.36 o
   7   1   4   2007.38   2003.34    131.24 o
   8   1   4   3648.17   3570.51    204.58 o
   9   1   4   3710.23   3748.07    216.16 o
  10   1   4   4427.02   4867.47    270.20 o
  11   1   4   3263.44   3338.91    196.86 o
  12   1   4   2868.64   2779.21    169.84 o
  13   1   4   1396.19   1242.92     92.64 o
  14   1   4    724.47    714.10     69.48 o
  15   1   4    168.19    165.98     38.60 o
  16   1   4      2.43    -38.60     27.02 <
  17   1   4    114.19    131.24     34.74 o
  18   1   4    243.68    343.54     61.76 o
  19   1   4   3369.27   3578.23    212.30 o
  20   1   4   1485.42   1513.12    108.08 o
  21   1   4    330.77    258.62     42.46 o
  22   1   4    247.30    223.88     42.46 o
  23   1   4      0.26    -23.16     30.88 <
  24   1   4      3.30     -3.86     30.88 <
  25   1   4     72.08     84.92     34.74 o
  26   1   4     23.52      3.86     30.88 <
  27   1   4     58.99    100.36     38.60 o
  28   1   4      0.14    -15.44     34.74 <
  29   1   4      3.62    -30.88     27.02 <
  30   1   4     34.09     54.04     34.74 <
  31   1   4     14.36     57.90     38.60 <
  32   1   4     77.91    142.82     46.32 o
  33   1   4     12.93     -3.86     34.74 <
  34   1   4     43.52     42.46     38.60 <
  35   1   4      1.66     42.46     42.46 <
  36   1   4     27.84      7.72     42.46 <
  37   1   4      5.53     96.50     42.46 o
  38   1   4     21.58    -61.76     38.60 <
  39   1   4     51.09     23.16     42.46 <
  40   1   4     26.25     30.88     42.46 <
  41   1   4     62.89     -7.72     46.32 <
  42   1   4      1.64    -23.16     46.32 <
  43   1   4      5.14      3.86     46.32 <
  44   1   4     13.58     92.64     50.18 <
  45   1   4      8.02     57.90     57.90 <
  46   1   4     36.77     88.78     92.64 <
 -50   2   4      9.63     50.18     88.78 <
 -49   2   4     18.42     54.04     73.34 <
 -48   2   4     27.17    -11.58     61.76 <
 -47   2   4     11.39    -42.46     50.18 <
 -46   2   4      5.20     19.30     54.04 <
 -45   2   4     20.64     23.16     50.18 <
 -44   2   4     31.07     38.60     50.18 <
 -43   2   4    323.56    270.20     65.62 o
 -42   2   4     25.84     88.78     50.18 <
 -41   2   4     14.76     61.76     50.18 <
 -40   2   4     65.81    119.66     54.04 o
 -39   2   4     10.90    -15.44     42.46 <
 -38   2   4     50.54    -15.44     38.60 <
 -37   2   4      3.73     50.18     61.76 <
 -36   2   4     11.47    -54.04     69.48 <
 -35   2   4      3.63     84.92     77.20 <
 -34   2   4      0.24    -50.18     84.92 <
 -33   2   4      0.99     46.32     88.78 <
 -32   2   4      7.43     15.44     84.92 <
 -31   2   4      2.48    115.80     73.34 <
 -30   2   4     47.79     42.46     65.62 <
 -29   2   4     62.46     23.16     61.76 <
 -28   2   4    203.36    254.76     65.62 o
 -27   2   4    413.87    301.08     69.48 o
 -26   2   4    570.56    490.22     61.76 o
 -25   2   4    393.56    478.64     57.90 o
 -24   2   4     65.62     65.62     46.32 <
 -23   2   4    230.78    440.04     61.76 o
 -22   2   4    180.59    216.16     50.18 o
 -21   2   4    583.92    725.68     65.62 o
 -20   2   4    582.40    494.08     54.04 o
 -19   2   4    236.04    293.36     42.46 o
 -18   2   4     58.85     11.58     38.60 <
 -17   2   4      0.01    -23.16     34.74 <
 -16   2   4     12.68     65.62     34.74 <
 -15   2   4     55.04     11.58     34.74 <
 -14   2   4     74.95     34.74     30.88 <
 -13   2   4    140.68    165.98     34.74 o
 -12   2   4    142.68     81.06     30.88 o
 -11   2   4    122.20     92.64     30.88 o
 -10   2   4    114.06     54.04     27.02 <
  -9   2   4     14.50     27.02     27.02 <
  -8   2   4      6.24      7.72     27.02 <
  -7   2   4     88.66     88.78     27.02 o
  -6   2   4    239.65    254.76     34.74 o
  -5   2   4   1565.61   1906.84    108.08 o
  -4   2   4   1813.22   2223.36    119.66 o
  -3   2   4   8072.26  10306.20    467.06 o
  -2   2   4    358.29    594.44     50.18 o
  -1   2   4    565.08    737.26     57.90 o
   0   2   4   1358.65   1486.10     88.78 o
   1   2   4     65.66     54.04     27.02 <
   2   2   4     48.10     84.92     27.02 o
   3   2   4    166.06    127.38     27.02 o
   4   2   4     13.95    -27.02     23.16 <
   5   2   4    130.53    138.96     30.88 o
   6   2   4      0.93     19.30     23.16 <
   7   2   4     12.91     -3.86     27.02 <
   8   2   4     35.15    -23.16     23.16 <
   9   2   4     32.96     30.88     27.02 <
  10   2   4    116.25     88.78     27.02 o
  11   2   4    143.93    138.96     30.88 o
  12   2   4    124.62     57.90     27.02 o
  13   2   4     86.45     96.50     30.88 o
  14   2   4      0.78      0.00     23.16 <
  15   2   4      0.63     42.46     27.02 <
  16   2   4     53.93    115.80     30.88 o
  17   2   4    116.64    115.80     30.88 o
  18   2   4     10.73     50.18     27.02 <
  19   2   4     30.75     46.32     27.02 <
  20   2   4    441.83    613.74     57.90 o
  21   2   4     54.20    100.36     30.88 o
  22   2   4      0.12     15.44     27.02 <
  23   2   4     98.09    111.94     38.60 o
  24   2   4    166.44     23.16     30.88 <
  25   2   4    211.78    104.22     34.74 o
  26   2   4     88.94     34.74     34.74 <
  27   2   4     68.50     46.32     34.74 <
  28   2   4      5.55    -11.58     30.88 <
  29   2   4      1.02    -23.16     34.74 <
  30   2   4      5.65     61.76     34.74 <
  31   2   4     12.11     50.18     38.60 <
  32   2   4     30.08      0.00     34.74 <
  33   2   4     19.00     30.88     38.60 <
  34   2   4     31.41      7.72     34.74 <
  35   2   4     15.94     -3.86     34.74 <
  36   2   4     80.85      7.72     34.74 <
  37   2   4     51.17     19.30     34.74 <
  38   2   4    247.67    127.38     42.46 o
  39   2   4     32.85    -15.44     34.74 <
  40   2   4    106.63     77.20     38.60 <
  41   2   4     73.72     57.90     38.60 <
  42   2   4     17.13    -19.30     38.60 <
  43   2   4     17.88    -15.44     34.74 <
  44   2   4     24.21     30.88     42.46 <
  45   2   4     31.87     88.78     57.90 <
  46   2   4     24.87    -23.16     57.90 <
 -50   3   4      0.04     96.50     92.64 <
 -49   3   4      0.88    -38.60     65.62 <
 -48   3   4      0.00    -84.92     69.48 <
 -47   3   4      0.49    -50.18     54.04 <
 -46   3   4      1.94      7.72     57.90 <
 -45   3   4      9.88      3.86     54.04 <
 -44   3   4     98.84     46.32     50.18 <
 -43   3   4    155.40    119.66     57.90 o
 -42   3   4      1.05    -77.20     38.60 <
 -41   3   4     35.47    -61.76     42.46 <
 -40   3   4     26.78     -3.86     42.46 <
 -39   3   4     17.93    -30.88     42.46 <
 -38   3   4     34.16     23.16     42.46 <
 -37   3   4     14.71     50.18     54.04 <
 -36   3   4     19.60     27.02     57.90 <
 -35   3   4      5.37      7.72     61.76 <
 -34   3   4     21.07     84.92     61.76 <
 -33   3   4     15.73    -19.30     54.04 <
 -32   3   4      8.53     92.64     54.04 <
 -31   3   4     11.21    -30.88     50.18 <
 -30   3   4     27.13     50.18     50.18 <
 -29   3   4     29.38    -46.32     57.90 <
 -28   3   4    156.70    196.86     69.48 o
 -27   3   4    150.71     96.50     65.62 <
 -26   3   4    567.71    710.24    181.42 o
 -25   3   4    459.40    386.00     77.20 o
 -24   3   4   1426.03   1103.96    131.24 o
 -23   3   4    362.89    339.68     69.48 o
 -22   3   4    409.10    312.66     61.76 o
 -21   3   4    718.69    845.34     84.92 o
 -20   3   4    580.26    594.44     65.62 o
 -19   3   4    203.88    165.98     50.18 o
 -18   3   4    108.14     61.76     42.46 <
 -17   3   4      2.11    -11.58     38.60 <
 -16   3   4     32.14     42.46     38.60 <
 -15   3   4    150.91    181.42     54.04 o
 -14   3   4    113.39    119.66     46.32 o
 -13   3   4    186.75    150.54     42.46 o
 -12   3   4     67.27     38.60     30.88 <
 -11   3   4     33.74    -27.02     30.88 <
 -10   3   4      2.65     50.18     30.88 <
  -9   3   4      2.94     57.90     30.88 <
  -8   3   4      1.84     -7.72     27.02 <
  -7   3   4      8.31      0.00     30.88 <
  -6   3   4      0.10    -38.60     23.16 <
  -5   3   4      3.22     30.88     27.02 <
  -4   3   4      6.72     38.60     27.02 <
  -3   3   4      9.53     19.30     27.02 <
  -2   3   4      0.01    -50.18     23.16 <
  -1   3   4     84.96     81.06     27.02 o
   0   3   4     38.09     46.32     27.02 <
   1   3   4    209.86    196.86     34.74 o
   2   3   4    109.21     19.30     23.16 <
   3   3   4    333.80    301.08     42.46 o
   4   3   4    103.80     84.92     27.02 o
   5   3   4    155.85    142.82     30.88 o
   6   3   4     15.96    -34.74     23.16 <
   7   3   4     31.20      0.00     23.16 <
   8   3   4     38.31     73.34     30.88 o
   9   3   4     40.12     57.90     27.02 o
  10   3   4    254.24    254.76     38.60 o
  11   3   4    194.21    212.30     34.74 o
  12   3   4    360.07    382.14     46.32 o
  13   3   4    304.42    262.48     38.60 o
  14   3   4    377.56    366.70     46.32 o
  15   3   4    306.37    270.20     42.46 o
  16   3   4    278.84    320.38     46.32 o
  17   3   4    357.05    308.80     46.32 o
  18   3   4    226.11    127.38     30.88 o
  19   3   4    131.06    127.38     34.74 o
  20   3   4      1.23     15.44     27.02 <
  21   3   4      7.77      3.86     27.02 <
  22   3   4     44.87     15.44     30.88 <
  23   3   4     58.23     77.20     27.02 o
  24   3   4    221.29    223.88     38.60 o
  25   3   4    168.55    100.36     34.74 o
  26   3   4    272.52    243.18     42.46 o
  27   3   4    164.42    111.94     34.74 o
  28   3   4    224.17    185.28     38.60 o
  29   3   4    132.25     81.06     34.74 o
  30   3   4    129.06     92.64     34.74 o
  31   3   4     35.14     54.04     34.74 <
  32   3   4     43.78    -11.58     30.88 <
  33   3   4      5.32     57.90     34.74 <
  34   3   4     13.19     -3.86     34.74 <
  35   3   4     80.09     69.48     38.60 <
  36   3   4     71.43     38.60     34.74 <
  37   3   4    110.81     61.76     34.74 <
  38   3   4     62.11     11.58     34.74 <
  39   3   4     12.93    -27.02     34.74 <
  40   3   4     19.62     11.58     38.60 <
  41   3   4     16.77     11.58     42.46 <
  42   3   4     44.31     -3.86     42.46 <
  43   3   4     21.36     34.74     50.18 <
  44   3   4     47.08    -96.50     77.20 <
  45   3   4     20.31    -30.88     84.92 <
 -49   4   4      5.49     84.92     65.62 <
 -48   4   4     28.26    -77.20     57.90 <
 -47   4   4    127.26     -3.86     61.76 <
 -46   4   4    130.44    -42.46     57.90 <
 -45   4   4    204.86     23.16     50.18 <
 -44   4   4    178.07    -27.02     46.32 <
 -43   4   4     29.33      7.72     42.46 <
 -42   4   4    155.80     50.18     42.46 <
 -41   4   4     11.32     34.74     42.46 <
 -40   4   4      7.03    -19.30     38.60 <
 -39   4   4     19.12    -23.16     34.74 <
 -38   4   4      1.95      7.72     34.74 <
 -37   4   4      4.17     42.46     34.74 <
 -36   4   4      0.25     11.58     50.18 <
 -35   4   4      4.79      7.72     65.62 <
 -34   4   4      1.48     38.60     61.76 <
 -33   4   4      3.33     11.58     61.76 <
 -32   4   4     33.44     -7.72     54.04 <
 -31   4   4     79.61     88.78     50.18 <
 -30   4   4    139.51     92.64     50.18 <
 -29   4   4    297.00    393.72     77.20 o
 -28   4   4    157.54    173.70     54.04 o
 -27   4   4    350.03    304.94     61.76 o
 -26   4   4      1.00    -15.44     42.46 <
 -25   4   4     46.40     61.76     50.18 <
 -24   4   4   2495.57   2840.97    146.68 o
 -23   4   4     35.64     81.06     46.32 <
 -22   4   4   2789.55   4334.79    204.58 o
 -21   4   4   1466.71   1694.54    115.80 o
 -20   4   4    778.02    918.68     84.92 o
 -19   4   4   1632.76   2034.22    131.24 o
 -18   4   4    770.65    887.80     73.34 o
 -17   4   4    476.46    551.98     57.90 o
 -16   4   4     57.13     42.46     34.74 <
 -15   4   4      2.44     27.02     38.60 <
 -14   4   4    168.02    204.58     38.60 o
 -13   4   4    440.02    505.66     54.04 o
 -12   4   4    577.93    741.12     61.76 o
 -11   4   4    689.82    764.28     73.34 o
 -10   4   4    429.02    571.28     54.04 o
  -9   4   4    393.52    432.32     46.32 o
  -8   4   4     33.71     34.74     27.02 <
  -7   4   4      0.01      0.00     27.02 <
  -6   4   4    452.98    536.54     50.18 o
  -5   4   4    311.93    331.96     38.60 o
  -4   4   4    885.90   1088.52     69.48 o
  -3   4   4    236.63    362.84     38.60 o
  -2   4   4   2767.58   4342.51    208.44 o
  -1   4   4   1413.83   2250.38    169.84 o
   0   4   4     16.83     46.32     30.88 <
   1   4   4      4.11      3.86     19.30 <
   2   4   4      3.89     19.30     19.30 <
   3   4   4      3.25    -11.58     19.30 <
   4   4   4      5.94      3.86     19.30 <
   5   4   4      6.13     15.44     19.30 <
   6   4   4     29.11     27.02     19.30 <
   7   4   4     50.31      7.72     27.02 <
   8   4   4     17.44     23.16     23.16 <
   9   4   4     15.22     23.16     27.02 <
  10   4   4     14.00     19.30     27.02 <
  11   4   4     17.12     23.16     27.02 <
  12   4   4    169.34    150.54     38.60 o
  13   4   4     91.93    131.24     30.88 o
  14   4   4    252.86    223.88     46.32 o
  15   4   4     19.17     46.32     27.02 <
  16   4   4     34.08     38.60     30.88 <
  17   4   4    290.84    277.92     42.46 o
  18   4   4   1530.37   1586.46     96.50 o
  20   4   4      4.79      0.00     23.16 <
  21   4   4    877.03    775.86     61.76 o
  22   4   4    256.15    235.46     38.60 o
  23   4   4    431.89    528.82     54.04 o
  24   4   4     49.25    104.22     42.46 o
  25   4   4     40.00     77.20     30.88 o
  26   4   4     10.54      0.00     27.02 <
  27   4   4     15.87    -23.16     27.02 <
  28   4   4     83.66    104.22     34.74 o
  29   4   4     22.42     15.44     27.02 <
  30   4   4     69.01     42.46     38.60 <
  31   4   4     13.86    -23.16     34.74 <
  32   4   4     11.35    -23.16     34.74 <
  33   4   4      0.09     23.16     34.74 <
  34   4   4      0.13      0.00     30.88 <
  35   4   4      5.25      7.72     30.88 <
  36   4   4     10.27     23.16     34.74 <
  37   4   4      0.35     15.44     34.74 <
  38   4   4      3.68      0.00     30.88 <
  39   4   4    565.41    181.42     50.18 o
  40   4   4      0.23     -7.72     34.74 <
  41   4   4     33.01    -27.02     34.74 <
  42   4   4     34.11     -7.72     38.60 <
  43   4   4      0.20     30.88     50.18 <
  44   4   4      0.59    -30.88     46.32 <
  45   4   4     23.14    -46.32     81.06 <
 -46   5   4      0.01     19.30     61.76 <
 -44   5   4     78.97    -54.04     46.32 <
 -43   5   4      0.72    -23.16     38.60 <
 -42   5   4      0.01      0.00     38.60 <
 -41   5   4     17.57     11.58     38.60 <
 -40   5   4      3.59    -50.18     34.74 <
 -39   5   4      5.98    -11.58     30.88 <
 -38   5   4      1.08     11.58     34.74 <
 -37   5   4      1.38    -42.46     30.88 <
 -36   5   4      0.16     15.44     30.88 <
 -35   5   4      0.12    -19.30     30.88 <
 -34   5   4      2.58      3.86     34.74 <
 -33   5   4      0.56    -42.46     34.74 <
 -32   5   4      9.96     27.02     38.60 <
 -31   5   4      3.89     19.30     38.60 <
 -30   5   4     25.76    100.36     42.46 o
 -29   5   4      7.74    -27.02     42.46 <
 -28   5   4     51.35    -42.46     69.48 <
 -27   5   4     21.93     42.46     57.90 <
 -26   5   4     68.41     19.30     50.18 <
 -25   5   4      6.60    -19.30     50.18 <
 -24   5   4     49.04    -19.30     54.04 <
 -23   5   4      1.54     27.02     42.46 <
 -22   5   4    127.57    108.08     38.60 o
 -21   5   4     75.93     84.92     42.46 <
 -20   5   4    124.93    138.96     42.46 o
 -19   5   4    268.22    274.06     42.46 o
 -18   5   4    324.66    362.84     54.04 o
 -17   5   4    375.89    559.70     61.76 o
 -16   5   4    445.16    528.82     57.90 o
 -15   5   4    522.13    710.24     61.76 o
 -14   5   4    413.58    467.06     46.32 o
 -13   5   4    261.72    247.04     46.32 o
 -12   5   4    137.99    115.80     27.02 o
 -11   5   4     48.20     61.76     30.88 <
 -10   5   4      1.56     11.58     27.02 <
  -9   5   4      1.94     -7.72     23.16 <
  -8   5   4     48.91     61.76     23.16 o
  -7   5   4     70.90     54.04     23.16 o
  -6   5   4    131.49    200.72     30.88 o
  -5   5   4    141.12    185.28     30.88 o
  -4   5   4    196.42    312.66     38.60 o
  -3   5   4    245.77    432.32     42.46 o
  -2   5   4    201.44    347.40     38.60 o
  -1   5   4    158.43    320.38     38.60 o
   0   5   4     81.51    111.94     27.02 o
   1   5   4     91.61    154.40     27.02 o
   2   5   4     16.27     57.90     23.16 o
   3   5   4     13.79     54.04     23.16 o
   4   5   4      1.67    -11.58     19.30 <
   5   5   4      3.32     11.58     19.30 <
   6   5   4     54.66     77.20     23.16 o
   7   5   4     37.65      7.72     19.30 <
   8   5   4     82.52     65.62     27.02 o
   9   5   4     56.52     38.60     19.30 <
  10   5   4     78.01     96.50     27.02 o
  11   5   4     46.05     46.32     23.16 <
  12   5   4     47.17     11.58     23.16 <
  13   5   4      9.11    -27.02     19.30 <
  14   5   4      8.26      3.86     19.30 <
  15   5   4      5.98      3.86     23.16 <
  16   5   4      1.09     19.30     19.30 <
  17   5   4     11.02     19.30     23.16 <
  18   5   4      0.25    -38.60     23.16 <
  19   5   4    253.49    239.32     38.60 o
  20   5   4    231.48    200.72     34.74 o
  21   5   4     44.46    104.22     30.88 o
  22   5   4     30.81     61.76     30.88 <
  23   5   4      0.04      7.72     27.02 <
  24   5   4      9.79     19.30     23.16 <
  25   5   4      1.67     11.58     27.02 <
  26   5   4      0.89      7.72     23.16 <
  27   5   4      0.02    -42.46     27.02 <
  28   5   4      0.75    -11.58     27.02 <
  29   5   4      2.69      3.86     27.02 <
  30   5   4      1.08     -3.86     27.02 <
  31   5   4     14.41     57.90     30.88 <
  32   5   4     27.52     15.44     30.88 <
  33   5   4     66.37     61.76     38.60 <
  34   5   4     71.97     92.64     38.60 o
  35   5   4    121.11     54.04     38.60 <
  36   5   4     58.25     81.06     38.60 o
  37   5   4     24.54     30.88     38.60 <
  38   5   4      2.66     42.46     34.74 <
  39   5   4     14.32     -7.72     30.88 <
  40   5   4     19.95     11.58     30.88 <
  41   5   4      0.01     -7.72     42.46 <
 -41   6   4      0.07    -23.16     42.46 <
 -39   6   4      5.71     -3.86     34.74 <
 -38   6   4     51.57     46.32     34.74 <
 -37   6   4     16.88     27.02     30.88 <
 -36   6   4     29.46      7.72     34.74 <
 -35   6   4      1.55     11.58     30.88 <
 -34   6   4      1.35    -42.46     27.02 <
 -33   6   4      0.00    -19.30     27.02 <
 -32   6   4      0.47     -3.86     27.02 <
 -31   6   4      9.82     42.46     34.74 <
 -30   6   4      2.88     27.02     30.88 <
 -29   6   4     13.42    -50.18     27.02 <
 -28   6   4      0.00    -19.30     27.02 <
 -27   6   4     22.90     46.32     30.88 <
 -26   6   4    104.25     19.30     30.88 <
 -25   6   4     62.42     42.46     34.74 <
 -24   6   4     12.46     27.02     42.46 <
 -23   6   4    385.88    312.66     61.76 o
 -22   6   4     12.92     -3.86     42.46 <
 -21   6   4     94.11     65.62     34.74 <
 -20   6   4      2.06      0.00     27.02 <
 -19   6   4     34.21      0.00     27.02 <
 -18   6   4    125.86     61.76     38.60 <
 -17   6   4    108.06    154.40     30.88 o
 -16   6   4     41.84     42.46     19.30 o
 -15   6   4      0.27     30.88     30.88 <
 -14   6   4     33.74      7.72     27.02 <
 -13   6   4     78.72     23.16     30.88 <
 -12   6   4    156.26     54.04     27.02 <
 -11   6   4    173.39    100.36     27.02 o
 -10   6   4    122.10     54.04     27.02 <
  -9   6   4     86.46     30.88     23.16 <
  -8   6   4      8.44    -15.44     23.16 <
  -7   6   4      0.12      7.72     23.16 <
  -6   6   4      0.59    -50.18     30.88 <
  -5   6   4     48.02     50.18     34.74 <
  -4   6   4    180.54    115.80     34.74 o
  -3   6   4   1046.47    995.88    150.54 o
  -2   6   4    260.96    262.48     42.46 o
  -1   6   4    312.56    355.12     92.64 o
   0   6   4    153.99     50.18     57.90 <
   1   6   4    104.19    108.08     34.74 o
   2   6   4      3.87     46.32     65.62 <
   3   6   4     43.37     19.30     61.76 <
   4   6   4      2.41      3.86     19.30 <
   5   6   4      5.60     42.46     19.30 o
   6   6   4      7.20     11.58     19.30 <
   7   6   4      2.49     -7.72     15.44 <
   8   6   4     31.87      7.72     15.44 <
   9   6   4     21.52    -15.44     15.44 <
  10   6   4     42.51     23.16     19.30 <
  11   6   4     60.35      0.00     19.30 <
  12   6   4     56.42     19.30     19.30 <
  13   6   4     44.97     19.30     19.30 <
  14   6   4      0.07    -42.46     19.30 <
  15   6   4      0.18     11.58     19.30 <
  16   6   4     35.34    -23.16     19.30 <
  17   6   4    108.48     96.50     23.16 o
  18   6   4     62.89     73.34     27.02 o
  19   6   4      3.28      0.00     23.16 <
  20   6   4    447.42    428.46     50.18 o
  21   6   4     36.22     15.44     27.02 <
  22   6   4      1.72     11.58     23.16 <
  23   6   4     84.03     92.64     27.02 o
  24   6   4    125.43     50.18     27.02 <
  25   6   4    104.94    100.36     27.02 o
  26   6   4     28.15     38.60     23.16 <
  27   6   4     12.85     11.58     23.16 <
  28   6   4      0.01    -11.58     23.16 <
  29   6   4      0.02     -7.72     23.16 <
  30   6   4      0.53    -11.58     23.16 <
  31   6   4      0.34     46.32     27.02 <
  32   6   4      0.11      3.86     27.02 <
  33   6   4      1.48     -3.86     27.02 <
  34   6   4      2.11     30.88     27.02 <
  35   6   4      1.90    -38.60     34.74 <
  36   6   4     17.30     -3.86     30.88 <
  37   6   4     27.73     27.02     42.46 <
 -32   7   4     12.53    -27.02     61.76 <
 -31   7   4     12.73     77.20     42.46 <
 -30   7   4      1.68    -46.32     34.74 <
 -29   7   4      0.37    -57.90     34.74 <
 -28   7   4      0.91    -23.16     19.30 <
 -27   7   4      0.13    -11.58     23.16 <
 -26   7   4      4.30     19.30     27.02 <
 -25   7   4     13.44    -27.02     23.16 <
 -24   7   4     79.92     61.76     27.02 o
 -23   7   4     15.91     -7.72     27.02 <
 -22   7   4     32.96     -3.86     19.30 <
 -21   7   4     87.81     23.16     38.60 <
 -20   7   4     87.97    -23.16     38.60 <
 -19   7   4     49.38     27.02     15.44 <
 -18   7   4     29.19      0.00     23.16 <
 -17   7   4      5.92    -27.02     34.74 <
 -16   7   4      0.39     11.58     34.74 <
 -15   7   4      1.59      0.00     30.88 <
 -14   7   4      0.73     -7.72     30.88 <
 -13   7   4      0.06    -34.74     30.88 <
 -12   7   4      1.72    -23.16     30.88 <
 -11   7   4      2.23     34.74     38.60 <
 -10   7   4      2.00    -23.16     42.46 <
  -9   7   4      4.48     19.30     42.46 <
  -8   7   4      0.24    -38.60     27.02 <
  -7   7   4      0.93      7.72     34.74 <
  -6   7   4     14.13     38.60     34.74 <
  -5   7   4     35.86    -23.16     42.46 <
  -4   7   4     59.48     15.44     42.46 <
  -3   7   4     32.82      7.72     38.60 <
  -2   7   4     23.37    -46.32     27.02 <
  -1   7   4      0.55    -15.44     27.02 <
   0   7   4      4.00    -11.58     30.88 <
   1   7   4     40.05     11.58     30.88 <
   2   7   4     75.34     15.44     30.88 <
   3   7   4    142.25     50.18     38.60 <
   4   7   4    169.04    138.96     46.32 o
   5   7   4    131.94    111.94     34.74 o
   6   7   4    115.02     92.64     30.88 o
   7   7   4    117.22      0.00     30.88 <
   8   7   4     37.66     30.88     30.88 <
   9   7   4     15.58      7.72     30.88 <
  10   7   4      0.16     -3.86     27.02 <
  11   7   4      0.01     15.44     30.88 <
  12   7   4      0.08     34.74     30.88 <
  13   7   4      0.11      0.00     27.02 <
  14   7   4      0.01    -15.44     15.44 <
  15   7   4      0.08      7.72     15.44 <
  16   7   4      0.15      7.72     15.44 <
  17   7   4      9.68    -27.02     19.30 <
  18   7   4     11.51    -11.58     27.02 <
  19   7   4      2.28     30.88     23.16 <
  20   7   4     28.31     -3.86     23.16 <
  21   7   4     40.88     -3.86     27.02 <
  22   7   4     13.64     11.58     23.16 <
  23   7   4     13.08     30.88     23.16 <
  24   7   4      4.28    -30.88     23.16 <
  25   7   4      3.92     15.44     34.74 <
  26   7   4      4.68     34.74     38.60 <
  27   7   4      5.45     30.88     38.60 <
  28   7   4      0.09    -11.58     46.32 <
  29   7   4      1.80    -27.02     46.32 <
 -18   8   4     34.92    -65.62     88.78 <
 -17   8   4      6.98   -181.42     88.78 <
 -16   8   4      0.19     30.88     84.92 <
 -15   8   4      2.68     23.16     81.06 <
 -14   8   4     11.46     -7.72     81.06 <
 -13   8   4     17.93    -30.88     77.20 <
 -12   8   4     15.55    -34.74     42.46 <
 -11   8   4     29.51    -27.02     30.88 <
 -10   8   4     41.41      0.00     30.88 <
  -9   8   4     78.80    -46.32     30.88 <
  -8   8   4     74.81      3.86     30.88 <
  -7   8   4     31.90    -34.74     27.02 <
  -6   8   4      1.91     -3.86     27.02 <
  -5   8   4     12.22    -38.60     42.46 <
  -4   8   4     31.41     92.64     42.46 o
  -3   8   4     49.26    -11.58     27.02 <
  -2   8   4    160.20     27.02     30.88 <
  -1   8   4     24.64      0.00     34.74 <
   0   8   4      7.26     -3.86     30.88 <
   1   8   4     22.46     23.16     34.74 <
   2   8   4      0.21     11.58     34.74 <
   3   8   4      3.56     73.34     38.60 <
   4   8   4     33.00    -42.46     30.88 <
   5   8   4     31.31      3.86     27.02 <
   6   8   4     58.65      3.86     27.02 <
   7   8   4     68.77     -7.72     27.02 <
   8   8   4     65.71    -23.16     42.46 <
   9   8   4     58.14    -69.48     46.32 <
  10   8   4     27.22     27.02     42.46 <
  11   8   4     15.63     23.16     46.32 <
  12   8   4      0.00     34.74     50.18 <
  13   8   4      0.74     30.88     46.32 <
  14   8   4     25.71    -30.88     42.46 <
  15   8   4     10.33    -69.48     42.46 <
  17   8   4     10.71    -50.18     38.60 <
 -47   1   5     31.87    -84.92     96.50 <
 -46   1   5     24.86     15.44     61.76 <
 -45   1   5      0.69    -27.02     50.18 <
 -44   1   5     82.00      3.86     50.18 <
 -43   1   5     23.34     54.04     50.18 <
 -42   1   5      0.05    -77.20     42.46 <
 -41   1   5      0.61    -15.44     54.04 <
 -40   1   5     12.39     61.76     57.90 <
 -39   1   5     24.77     23.16     57.90 <
 -38   1   5     15.67    -23.16     57.90 <
 -37   1   5     21.46     19.30     65.62 <
 -36   1   5      8.81     81.06     65.62 <
 -35   1   5     18.26     -3.86     65.62 <
 -34   1   5      3.72     46.32     65.62 <
 -33   1   5      5.38     19.30     65.62 <
 -32   1   5     33.45     65.62     61.76 <
 -31   1   5     49.63     84.92     57.90 <
 -30   1   5     25.13    -88.78     57.90 <
 -29   1   5     40.86     38.60     54.04 <
 -28   1   5     11.06      3.86     50.18 <
 -27   1   5     25.55    -11.58     50.18 <
 -26   1   5      8.71    -57.90     50.18 <
 -25   1   5      0.12     50.18     54.04 <
 -24   1   5    344.48    235.46     73.34 o
 -23   1   5     48.00     73.34     57.90 <
 -22   1   5     11.99      7.72     50.18 <
 -21   1   5      8.21     34.74     46.32 <
 -20   1   5     23.67      7.72     42.46 <
 -19   1   5      3.59      7.72     38.60 <
 -18   1   5    104.52     15.44     38.60 <
 -17   1   5     50.09     88.78     50.18 <
 -16   1   5    214.87    158.26     42.46 o
 -15   1   5    200.55    212.30     50.18 o
 -14   1   5    591.34    528.82     57.90 o
 -13   1   5    478.09    451.62     54.04 o
 -12   1   5    858.35    833.76     84.92 o
 -11   1   5    635.61    714.10     61.76 o
 -10   1   5    676.25    714.10     61.76 o
  -9   1   5    360.85    343.54     42.46 o
  -8   1   5    196.00    135.10     34.74 o
  -7   1   5      6.02      0.00     27.02 <
  -6   1   5     12.90     15.44     30.88 <
  -5   1   5    124.03    135.10     34.74 o
  -4   1   5    345.04    401.44     50.18 o
  -3   1   5    523.94    586.72     57.90 o
  -2   1   5    879.07    880.08     69.48 o
  -1   1   5    567.42    555.84     54.04 o
   0   1   5    763.43    687.08     57.90 o
   1   1   5    481.61    389.86     46.32 o
   2   1   5    657.25    544.26     54.04 o
   3   1   5    311.16    297.22     42.46 o
   4   1   5    499.48    447.76     50.18 o
   5   1   5    207.75    193.00     38.60 o
   6   1   5    291.98    227.74     38.60 o
   7   1   5     61.75     46.32     30.88 <
   8   1   5     67.30     77.20     30.88 o
   9   1   5     10.12     23.16     27.02 <
  10   1   5     13.07     30.88     27.02 <
  11   1   5    256.77    235.46     38.60 o
  12   1   5    273.83    220.02     42.46 o
  13   1   5    602.65    524.96     54.04 o
  14   1   5    453.93    436.18     46.32 o
  15   1   5    464.92    424.60     54.04 o
  16   1   5    302.40    277.92     42.46 o
  17   1   5     38.74     42.46     27.02 <
  18   1   5     21.80      3.86     23.16 <
  19   1   5    924.99    799.02     69.48 o
  20   1   5     23.08      7.72     27.02 <
  21   1   5      0.07    -11.58     27.02 <
  22   1   5     30.50     27.02     27.02 <
  23   1   5     66.67     -7.72     27.02 <
  24   1   5     43.31     34.74     30.88 <
  25   1   5     87.78     96.50     34.74 o
  26   1   5     38.57     27.02     30.88 <
  27   1   5     37.44     42.46     34.74 <
  28   1   5      2.74    -46.32     27.02 <
  29   1   5      0.78     27.02     34.74 <
  30   1   5      5.20      3.86     30.88 <
  31   1   5      7.04     23.16     30.88 <
  32   1   5     41.03    135.10     42.46 o
  33   1   5      5.84    -11.58     34.74 <
  34   1   5     23.68     73.34     38.60 <
  35   1   5      4.37     61.76     42.46 <
  36   1   5     39.26     19.30     42.46 <
  37   1   5     11.93      0.00     42.46 <
  38   1   5     34.93     84.92     50.18 <
  39   1   5     79.79      7.72     46.32 <
  40   1   5     69.67     27.02     50.18 <
  41   1   5     19.80     27.02     65.62 <
  42   1   5     66.13    -92.64     69.48 <
 -47   2   5     23.51     57.90     73.34 <
 -46   2   5     34.04     88.78     73.34 <
 -45   2   5      4.80      3.86     54.04 <
 -44   2   5    233.75    -11.58     50.18 <
 -43   2   5    115.62    108.08     50.18 o
 -42   2   5     85.23     30.88     57.90 <
 -41   2   5    147.56    131.24     61.76 o
 -40   2   5     70.75    181.42     57.90 o
 -39   2   5    143.97     69.48     54.04 <
 -38   2   5     54.51     92.64     54.04 <
 -37   2   5     43.96     30.88     50.18 <
 -36   2   5     15.89     30.88     54.04 <
 -35   2   5     21.12     61.76     54.04 <
 -34   2   5      2.13     54.04     61.76 <
 -33   2   5      4.48     11.58     61.76 <
 -32   2   5     52.60     77.20     57.90 <
 -31   2   5     48.15     77.20     61.76 <
 -30   2   5    134.42    119.66     61.76 <
 -29   2   5    184.02    119.66     57.90 o
 -28   2   5    132.36     88.78     54.04 <
 -27   2   5    144.22    135.10     57.90 o
 -26   2   5    105.30    142.82     57.90 o
 -25   2   5     68.84     50.18     57.90 <
 -23   2   5    588.85    633.04     92.64 o
 -22   2   5   4434.23   4022.13    347.40 o
 -21   2   5    293.12    270.20     92.64 o
 -20   2   5    280.56    308.80     73.34 o
 -19   2   5     82.05      7.72     57.90 <
 -18   2   5    239.40    274.06     65.62 o
 -17   2   5     48.93    -77.20     50.18 <
 -16   2   5    546.20    486.36     73.34 o
 -15   2   5    327.99    424.60     65.62 o
 -14   2   5    777.02    822.18     88.78 o
 -13   2   5    493.45    532.68     77.20 o
 -12   2   5    534.94    575.14     81.06 o
 -11   2   5    160.05    247.04     57.90 o
 -10   2   5     53.43     42.46     34.74 <
  -9   2   5      5.41     38.60     30.88 <
  -8   2   5    128.17    131.24     42.46 o
  -7   2   5    352.53    405.30     61.76 o
  -6   2   5    854.76   1100.10    115.80 o
  -5   2   5    975.88   1084.66    111.94 o
  -4   2   5   1602.39   1644.36    146.68 o
  -3   2   5     55.01    196.86     54.04 o
  -2   2   5      0.74     15.44     38.60 <
  -1   2   5    668.04    752.70     88.78 o
   0   2   5     33.95     54.04     38.60 <
   1   2   5     94.50     88.78     38.60 o
   2   2   5      0.01     -3.86     30.88 <
   3   2   5      4.93     27.02     30.88 <
   4   2   5     27.69     -7.72     30.88 <
   5   2   5     40.48      7.72     30.88 <
   6   2   5    176.89    189.14     42.46 o
   7   2   5    265.61    239.32     57.90 o
   8   2   5    743.25    725.68     73.34 o
   9   2   5    707.72    567.42     65.62 o
  10   2   5   1450.62   1486.10    111.94 o
  11   2   5    917.72    953.42     84.92 o
  12   2   5   1527.77   1571.02    115.80 o
  13   2   5    365.76    416.88     54.04 o
  14   2   5    717.03    717.96     73.34 o
  15   2   5    142.90     84.92     34.74 o
  16   2   5      0.29     54.04     42.46 <
  17   2   5   6353.65   6766.59    378.28 o
  18   2   5   2739.65   3041.69    193.00 o
  20   2   5    405.17    362.84     46.32 o
  21   2   5    153.66     73.34     30.88 o
  22   2   5    343.50    339.68     46.32 o
  23   2   5    204.79    196.86     38.60 o
  24   2   5    142.11    100.36     30.88 o
  25   2   5     60.74     34.74     30.88 <
  26   2   5     13.71     34.74     30.88 <
  27   2   5      6.38     42.46     30.88 <
  28   2   5     17.15     30.88     30.88 <
  29   2   5      9.54     34.74     30.88 <
  30   2   5     49.03      0.00     30.88 <
  31   2   5     16.18     19.30     34.74 <
  32   2   5     22.95    -54.04     30.88 <
  33   2   5      3.72    -38.60     34.74 <
  34   2   5     21.65     57.90     34.74 <
  35   2   5      8.21    -46.32     34.74 <
  36   2   5      5.94      7.72     34.74 <
  37   2   5      0.30     30.88     38.60 <
  38   2   5     10.12     27.02     38.60 <
  39   2   5     86.35     54.04     38.60 <
  40   2   5     17.07     46.32     50.18 <
  41   2   5     18.99    -11.58     50.18 <
  42   2   5     16.52    -69.48     69.48 <
 -47   3   5     26.51    138.96    104.22 <
 -46   3   5     13.56     30.88     65.62 <
 -45   3   5     32.96    -46.32     61.76 <
 -44   3   5     84.73     11.58     57.90 <
 -43   3   5      4.78     -7.72     46.32 <
 -42   3   5      0.10      7.72     42.46 <
 -41   3   5      4.97     -7.72     50.18 <
 -40   3   5     16.60      7.72     46.32 <
 -39   3   5     29.50     -3.86     46.32 <
 -38   3   5     30.92     -7.72     50.18 <
 -37   3   5     34.85     81.06     54.04 <
 -36   3   5     20.35     84.92     50.18 <
 -35   3   5     23.59     19.30     46.32 <
 -34   3   5      0.09      3.86     57.90 <
 -33   3   5      0.61     61.76     57.90 <
 -32   3   5     14.47     15.44     65.62 <
 -31   3   5     29.73    100.36     77.20 <
 -30   3   5     39.13    -27.02     77.20 <
 -29   3   5     80.47    181.42     81.06 o
 -28   3   5     37.38     57.90     77.20 <
 -27   3   5     64.32    165.98     81.06 o
 -26   3   5      8.11    123.52     77.20 <
 -25   3   5     52.17    281.78    100.36 o
 -24   3   5     22.81     -3.86     54.04 <
 -23   3   5    185.50    355.12     69.48 o
 -22   3   5    163.55    239.32     65.62 o
 -21   3   5     88.35    158.26     50.18 o
 -20   3   5     98.15    216.16     65.62 o
 -19   3   5    143.78    212.30     57.90 o
 -18   3   5     44.51     61.76     46.32 <
 -17   3   5     17.64     30.88     42.46 <
 -16   3   5      0.85    -42.46     38.60 <
 -15   3   5     11.39     -7.72     34.74 <
 -14   3   5    143.68    216.16     46.32 o
 -13   3   5    305.55    301.08     46.32 o
 -12   3   5    541.58    513.38     57.90 o
 -11   3   5    720.12    756.56     69.48 o
 -10   3   5    861.35    984.30     77.20 o
  -9   3   5    735.70    810.60     69.48 o
  -8   3   5    707.45    733.40     65.62 o
  -7   3   5    388.66    316.52     46.32 o
  -6   3   5    311.15    324.24     46.32 o
  -5   3   5     95.24    108.08     30.88 o
  -4   3   5     51.41     84.92     30.88 o
  -3   3   5      0.11     -7.72     27.02 <
  -2   3   5     36.83      0.00     27.02 <
  -1   3   5    144.63     42.46     30.88 <
   0   3   5    194.68    212.30     34.74 o
   1   3   5    254.09    231.60     38.60 o
   3   3   5    352.86    247.04     38.60 o
   4   3   5    324.13    243.18     38.60 o
   5   3   5    174.36    138.96     30.88 o
   6   3   5    125.38    131.24     30.88 o
   7   3   5      5.11     11.58     23.16 <
   8   3   5     15.59     34.74     27.02 <
   9   3   5    197.81    220.02     38.60 o
  10   3   5    390.01    470.92     50.18 o
  11   3   5    809.25    899.38     69.48 o
  12   3   5    910.25    922.54     73.34 o
  13   3   5   1265.76   1277.66    100.36 o
  14   3   5   1009.76   1022.90     84.92 o
  15   3   5    737.23    926.40    104.22 o
  16   3   5    533.24    579.00     65.62 o
  17   3   5    295.77    324.24     61.76 o
  18   3   5    225.84    127.38     38.60 o
  19   3   5   1068.41   1169.58     96.50 o
  20   3   5    182.98    131.24     38.60 o
  21   3   5     47.02     61.76     30.88 <
  22   3   5      8.40     27.02     30.88 <
  23   3   5     98.55     30.88     30.88 <
  24   3   5    115.59     69.48     34.74 <
  25   3   5    216.01    142.82     38.60 o
  26   3   5    202.39    115.80     38.60 o
  27   3   5    176.30    142.82     42.46 o
  28   3   5    120.57    135.10     38.60 o
  29   3   5     98.97    111.94     38.60 o
  30   3   5     45.16     30.88     34.74 <
  31   3   5     35.48     -3.86     34.74 <
  32   3   5     11.85    -34.74     34.74 <
  33   3   5     15.50     54.04     34.74 <
  34   3   5      1.30    -34.74     30.88 <
  35   3   5      2.93     38.60     34.74 <
  36   3   5     17.84    -11.58     42.46 <
  37   3   5     29.16    -38.60     38.60 <
  38   3   5    193.58     57.90     46.32 <
  39   3   5    115.94     30.88     42.46 <
  40   3   5     25.24    -34.74     42.46 <
  41   3   5     90.91     15.44     50.18 <
  42   3   5     98.99    -65.62     69.48 <
 -46   4   5      2.32     15.44     54.04 <
 -45   4   5    163.66    146.68     65.62 o
 -44   4   5     69.81     23.16     54.04 <
 -43   4   5    105.34    -23.16     54.04 <
 -42   4   5     40.89    -19.30     50.18 <
 -41   4   5      4.58      0.00     38.60 <
 -40   4   5      9.82      7.72     46.32 <
 -39   4   5      7.31    -42.46     42.46 <
 -38   4   5      0.95     19.30     46.32 <
 -37   4   5      0.01     77.20     46.32 <
 -36   4   5      5.20     46.32     42.46 <
 -35   4   5      1.74     23.16     42.46 <
 -34   4   5      0.46     42.46     46.32 <
 -33   4   5      1.72    -30.88     38.60 <
 -32   4   5      1.79     42.46     42.46 <
 -31   4   5     19.93     19.30     42.46 <
 -30   4   5      9.82     65.62     46.32 <
 -29   4   5     40.38    -19.30     42.46 <
 -28   4   5      0.02    -19.30     42.46 <
 -27   4   5     30.80     57.90     46.32 <
 -26   4   5    201.91    277.92     69.48 o
 -25   4   5     92.03     -3.86     65.62 <
 -24   4   5     33.85      0.00     73.34 <
 -23   4   5     24.19     34.74     88.78 <
 -22   4   5     78.36    173.70     92.64 <
 -21   4   5    287.39    293.36     69.48 o
 -20   4   5    381.09    266.34     96.50 o
 -19   4   5    133.40    131.24     42.46 o
 -18   4   5     80.35     50.18     38.60 <
 -17   4   5     15.30     54.04     38.60 <
 -16   4   5     27.80     54.04     34.74 <
 -15   4   5     34.79    100.36     46.32 o
 -14   4   5    132.96    146.68     46.32 o
 -13   4   5    140.80    196.86     42.46 o
 -12   4   5    312.69    297.22     46.32 o
 -11   4   5    209.61    262.48     42.46 o
 -10   4   5    270.32    312.66     46.32 o
  -9   4   5    130.76    154.40     38.60 o
  -8   4   5     93.98    146.68     38.60 o
  -7   4   5     12.04     -3.86     27.02 <
  -6   4   5     35.13     84.92     30.88 o
  -5   4   5     60.99     81.06     30.88 o
  -4   4   5    656.17    725.68     84.92 o
  -3   4   5   2383.69   3072.57    165.98 o
  -2   4   5   1013.78   1424.34     92.64 o
  -1   4   5     38.02    108.08     42.46 o
   0   4   5    189.87    162.12     34.74 o
   1   4   5      1.57      0.00     27.02 <
   2   4   5     98.26    100.36     30.88 o
   3   4   5      5.49      3.86     23.16 <
   4   4   5     71.17     65.62     27.02 o
   5   4   5     17.68    -15.44     23.16 <
   6   4   5     84.11     88.78     27.02 o
   7   4   5     17.44      7.72     23.16 <
   8   4   5     56.16     34.74     23.16 <
   9   4   5      0.00     -7.72     23.16 <
  10   4   5      2.10     15.44     23.16 <
  11   4   5     23.28    -15.44     23.16 <
  12   4   5     22.42     27.02     27.02 <
  13   4   5    185.58    162.12     30.88 o
  14   4   5    412.93    528.82     50.18 o
  15   4   5    782.60    907.10     69.48 o
  16   4   5    787.96    822.18     65.62 o
  17   4   5    174.43    165.98     34.74 o
  18   4   5    243.00    478.64     57.90 o
  19   4   5      1.08     -7.72     27.02 <
  20   4   5    149.94    146.68     38.60 o
  21   4   5    200.83    266.34     50.18 o
  22   4   5     76.42     19.30     34.74 <
  23   4   5     11.09     19.30     30.88 <
  24   4   5      4.21     42.46     30.88 <
  25   4   5      9.67      3.86     27.02 <
  26   4   5      7.48     23.16     27.02 <
  27   4   5      5.75     -3.86     30.88 <
  28   4   5      1.75     11.58     30.88 <
  29   4   5      2.97    -15.44     30.88 <
  30   4   5      3.14     27.02     30.88 <
  31   4   5      4.40     27.02     30.88 <
  32   4   5      7.00      3.86     30.88 <
  33   4   5     13.83     27.02     30.88 <
  34   4   5     19.11     50.18     30.88 <
  35   4   5     24.66     65.62     34.74 <
  36   4   5      0.27     34.74     30.88 <
  37   4   5      2.21      3.86     34.74 <
  38   4   5    180.70     57.90     46.32 <
  39   4   5     34.94     -7.72     46.32 <
  40   4   5    194.82    -77.20     46.32 <
  41   4   5     11.96    -42.46     46.32 <
 -43   5   5     14.44      0.00     54.04 <
 -42   5   5      3.52    -38.60     42.46 <
 -41   5   5      0.61     -7.72     46.32 <
 -39   5   5      2.27    -46.32     54.04 <
 -38   5   5      3.69    -77.20     34.74 <
 -37   5   5      6.53     11.58     38.60 <
 -36   5   5      3.73      7.72     42.46 <
 -35   5   5     11.41     42.46     38.60 <
 -34   5   5      1.36    -42.46     38.60 <
 -33   5   5      2.50     11.58     38.60 <
 -32   5   5      0.44     54.04     38.60 <
 -31   5   5      0.08     27.02     34.74 <
 -30   5   5      4.20    -30.88     34.74 <
 -29   5   5      5.70     77.20     42.46 <
 -28   5   5      0.14     -7.72     50.18 <
 -27   5   5      0.32     34.74     50.18 <
 -26   5   5      0.14     69.48     57.90 <
 -25   5   5      0.00    -19.30     50.18 <
 -24   5   5     15.76      3.86     50.18 <
 -23   5   5     60.20    181.42     34.74 o
 -22   5   5     37.66     38.60     57.90 <
 -21   5   5      2.29     11.58     34.74 <
 -20   5   5      0.00     -7.72     34.74 <
 -19   5   5      0.11    -19.30     34.74 <
 -18   5   5     13.55     15.44     30.88 <
 -17   5   5      9.73     57.90     30.88 <
 -16   5   5     33.34     38.60     30.88 <
 -15   5   5     34.60     42.46     34.74 <
 -14   5   5    114.41    135.10     34.74 o
 -13   5   5     67.51     61.76     30.88 <
 -12   5   5    129.57     81.06     34.74 o
 -11   5   5     53.93     65.62     30.88 o
 -10   5   5     42.45     23.16     38.60 <
  -9   5   5      3.72    -42.46     30.88 <
  -8   5   5      5.08    -15.44     27.02 <
  -7   5   5     62.11    123.52     34.74 o
  -6   5   5    148.90    243.18     38.60 o
  -5   5   5    285.03    250.90     38.60 o
  -4   5   5    359.06    416.88     46.32 o
  -3   5   5    318.88    370.56     46.32 o
  -2   5   5    290.68    312.66     42.46 o
  -1   5   5    121.74    208.44     34.74 o
   0   5   5     81.18     57.90     27.02 o
   1   5   5     15.07     27.02     23.16 <
   2   5   5      6.33     15.44     23.16 <
   3   5   5      4.64    -11.58     23.16 <
   4   5   5      0.32     15.44     23.16 <
   5   5   5      0.16      0.00     23.16 <
   6   5   5      5.06     -7.72     19.30 <
   7   5   5      5.42      3.86     19.30 <
   8   5   5     39.98     15.44     23.16 <
   9   5   5     32.52     34.74     23.16 <
  10   5   5     67.49     42.46     23.16 <
  11   5   5     13.83    -19.30     19.30 <
  12   5   5      2.30    -11.58     23.16 <
  13   5   5      3.44     -3.86     23.16 <
  14   5   5     10.21     -3.86     23.16 <
  15   5   5     26.61      7.72     23.16 <
  16   5   5     20.89     15.44     23.16 <
  17   5   5     16.24    -23.16     27.02 <
  18   5   5     19.16     65.62     27.02 o
  19   5   5     10.36      0.00     27.02 <
  20   5   5     99.80     27.02     38.60 <
  21   5   5    128.16     23.16     30.88 <
  22   5   5    116.74     96.50     34.74 o
  23   5   5     91.82     65.62     30.88 o
  24   5   5     48.23     30.88     27.02 <
  25   5   5     36.15     23.16     27.02 <
  26   5   5     24.13     15.44     27.02 <
  27   5   5     18.85    -23.16     34.74 <
  28   5   5      0.83     -3.86     30.88 <
  29   5   5      1.15    -38.60     34.74 <
  30   5   5      5.36     27.02     30.88 <
  31   5   5     18.89    -38.60     30.88 <
  32   5   5     46.49    -19.30     30.88 <
  33   5   5     19.35     42.46     34.74 <
  34   5   5     17.01     19.30     34.74 <
  35   5   5      2.85    -38.60     42.46 <
  36   5   5      0.02     30.88     57.90 <
  37   5   5      8.54     30.88     38.60 <
  38   5   5     16.48    -57.90     65.62 <
 -38   6   5      0.78      0.00     57.90 <
 -37   6   5      4.43    -34.74     38.60 <
 -36   6   5     11.25    -50.18     50.18 <
 -35   6   5     16.27     23.16     34.74 <
 -34   6   5     29.52     15.44     34.74 <
 -33   6   5     38.51    -34.74     34.74 <
 -32   6   5     20.70    -34.74     34.74 <
 -31   6   5     35.61     38.60     34.74 <
 -30   6   5      3.70    -23.16     34.74 <
 -29   6   5      0.73    -30.88     30.88 <
 -28   6   5     12.29    -11.58     30.88 <
 -27   6   5     26.63     -7.72     30.88 <
 -26   6   5      4.35     34.74     34.74 <
 -25   6   5      3.62    -50.18     30.88 <
 -24   6   5   1187.48    563.56    108.08 o
 -23   6   5     74.61     27.02     30.88 <
 -22   6   5    453.32    135.10     54.04 o
 -21   6   5    161.36    131.24     34.74 o
 -20   6   5     31.47    -11.58     27.02 <
 -19   6   5    133.15     34.74     30.88 <
 -18   6   5      7.84     15.44     30.88 <
 -17   6   5      1.35     -7.72     27.02 <
 -16   6   5     27.42     30.88     30.88 <
 -15   6   5     27.01      7.72     27.02 <
 -14   6   5     77.15    108.08     30.88 o
 -13   6   5     42.43     38.60     23.16 <
 -12   6   5     27.02     23.16     27.02 <
 -11   6   5      5.91    -15.44     23.16 <
 -10   6   5      0.85     -7.72     23.16 <
  -9   6   5      0.14    -23.16     23.16 <
  -8   6   5      0.83      7.72     27.02 <
  -7   6   5     28.69     61.76     34.74 <
  -6   6   5    139.11     73.34     34.74 o
  -5   6   5    202.28    138.96     38.60 o
  -4   6   5    203.22    146.68     38.60 o
  -3   6   5     18.20     15.44     30.88 <
  -2   6   5     47.76     30.88     30.88 <
  -1   6   5     14.66     15.44     27.02 <
   0   6   5     40.53     38.60     30.88 <
   1   6   5     13.03     38.60     27.02 <
   2   6   5      1.16    -30.88     27.02 <
   3   6   5      7.45    -19.30     27.02 <
   4   6   5     34.76    -11.58     23.16 <
   5   6   5     37.34     30.88     19.30 <
   6   6   5     58.34     15.44     19.30 <
   7   6   5     39.07     30.88     19.30 <
   8   6   5     16.17    -30.88     15.44 <
   9   6   5      3.61      0.00     15.44 <
  10   6   5      8.98     19.30     19.30 <
  11   6   5     22.63      3.86     19.30 <
  12   6   5    120.18     27.02     19.30 <
  13   6   5    103.30     96.50     23.16 o
  14   6   5    269.76    123.52     27.02 o
  15   6   5     43.00     34.74     23.16 <
  16   6   5    157.72     27.02     23.16 <
  18   6   5    254.21     96.50     30.88 o
  20   6   5    171.20    127.38     30.88 o
  21   6   5    323.04    239.32     46.32 o
  22   6   5    287.46    150.54     34.74 o
  23   6   5    189.90     84.92     30.88 o
  24   6   5     63.98    -19.30     27.02 <
  25   6   5     19.98      7.72     27.02 <
  26   6   5      0.05     23.16     27.02 <
  27   6   5     11.47     42.46     27.02 <
  28   6   5     20.66      3.86     27.02 <
  29   6   5     18.80    -15.44     27.02 <
  30   6   5     34.11      0.00     27.02 <
  31   6   5     24.64     11.58     30.88 <
  32   6   5     23.55     15.44     42.46 <
 -28   7   5      0.59    -30.88    119.66 <
 -26   7   5      3.77   -100.36     65.62 <
 -25   7   5     28.01    -42.46     42.46 <
 -24   7   5     20.89     30.88     46.32 <
 -23   7   5    125.27      7.72     46.32 <
 -22   7   5    155.03    -27.02     46.32 <
 -21   7   5    102.57     65.62     50.18 <
 -20   7   5     88.73     -7.72     46.32 <
 -19   7   5     81.12      3.86     42.46 <
 -18   7   5     33.09      3.86     27.02 <
 -17   7   5      8.07      7.72     19.30 <
 -16   7   5      0.29      7.72     19.30 <
 -15   7   5      0.33      0.00     15.44 <
 -14   7   5     13.29      3.86     15.44 <
 -13   7   5     40.80      0.00     19.30 <
 -12   7   5     60.64    -15.44     34.74 <
 -11   7   5     92.69    -15.44     42.46 <
 -10   7   5     89.60     23.16     46.32 <
  -9   7   5     63.11     23.16     42.46 <
  -8   7   5     49.83      7.72     42.46 <
  -7   7   5     21.84     34.74     42.46 <
  -6   7   5      5.27    -57.90     38.60 <
  -5   7   5      1.30     69.48     46.32 <
  -4   7   5      3.71    -42.46     30.88 <
  -3   7   5      5.10    -11.58     34.74 <
  -2   7   5     12.60    -11.58     30.88 <
  -1   7   5     22.22     -7.72     34.74 <
   0   7   5     18.12     30.88     38.60 <
   1   7   5     11.33    -46.32     34.74 <
   2   7   5     22.46     38.60     34.74 <
   3   7   5     25.45      3.86     34.74 <
   4   7   5     23.98     15.44     34.74 <
   5   7   5     22.10     27.02     30.88 <
   6   7   5     29.69     54.04     38.60 <
   7   7   5     16.56    -34.74     34.74 <
   8   7   5      8.94     46.32     38.60 <
   9   7   5      0.15     -7.72     23.16 <
  10   7   5      4.05     11.58     23.16 <
  11   7   5     22.54     50.18     27.02 <
  12   7   5     51.35     30.88     27.02 <
  13   7   5    111.95     38.60     30.88 <
  14   7   5    109.18     11.58     34.74 <
  15   7   5     70.33    -23.16     38.60 <
  16   7   5     63.94      0.00     30.88 <
  17   7   5     27.51    -19.30     34.74 <
  18   7   5      5.11      3.86     34.74 <
  19   7   5     57.41     -3.86     38.60 <
  20   7   5      7.33      3.86     38.60 <
  21   7   5      0.57     19.30     50.18 <
  23   7   5     58.29     23.16     50.18 <
 -12   8   5     30.48     11.58     92.64 <
 -10   8   5     21.45    -65.62     77.20 <
  -9   8   5      3.86    -73.34     81.06 <
  -7   8   5     20.65     34.74     77.20 <
  -6   8   5     17.80    -81.06     65.62 <
  -3   8   5    235.52    -11.58     84.92 <
  -1   8   5     19.06    -34.74     81.06 <
   0   8   5     64.72    -19.30     65.62 <
   2   8   5     20.11     -7.72     50.18 <
   3   8   5      0.10     -3.86     50.18 <
   4   8   5      0.00     19.30     54.04 <
   5   8   5      5.71      0.00     50.18 <
   6   8   5      3.19    -23.16     50.18 <
   7   8   5      9.56    -69.48     50.18 <
   8   8   5      1.22      0.00     50.18 <
 -43   0   6    127.39    142.82    115.80 <
 -42   0   6    125.20    -38.60     81.06 <
 -41   0   6     57.95     42.46     84.92 <
 -40   0   6     38.84    -30.88     73.34 <
 -39   0   6     27.48     69.48     73.34 <
 -38   0   6      8.40      7.72     73.34 <
 -37   0   6      1.20     81.06     73.34 <
 -36   0   6      1.72    -81.06     65.62 <
 -35   0   6      0.53     69.48     73.34 <
 -34   0   6      1.52    -50.18     57.90 <
 -33   0   6      0.00      0.00     61.76 <
 -32   0   6     30.67     42.46     73.34 <
 -31   0   6      0.24    -30.88     77.20 <
 -30   0   6     57.51    173.70     84.92 o
 -29   0   6      1.35     42.46     81.06 <
 -28   0   6     43.86     54.04     81.06 <
 -27   0   6     38.60     42.46    100.36 <
 -26   0   6     84.30    150.54    100.36 <
 -25   0   6   1340.86   1478.38    200.72 o
 -24   0   6  13294.20  13039.10    895.52 o
 -23   0   6    807.41    563.56    115.80 o
 -22   0   6    586.22    409.16     96.50 o
 -21   0   6      0.08     -3.86     57.90 <
 -20   0   6    357.72    270.20     84.92 o
 -19   0   6     33.84    123.52     73.34 <
 -18   0   6    526.80    617.60    111.94 o
 -17   0   6    180.49     92.64     65.62 <
 -16   0   6    418.31    544.26     96.50 o
 -15   0   6     48.65     84.92     57.90 <
 -14   0   6     42.19     57.90     54.04 <
 -13   0   6     63.42     88.78     54.04 <
 -12   0   6    163.10    100.36     54.04 <
 -11   0   6    690.05    660.06     96.50 o
 -10   0   6    861.44    752.70     96.50 o
  -9   0   6   1331.87   1343.28    138.96 o
  -8   0   6   1117.22   1285.38    135.10 o
  -7   0   6    932.68    876.22    108.08 o
  -6   0   6    450.97    474.78     77.20 o
  -5   0   6    413.61    420.74     73.34 o
  -4   0   6     67.72     54.04     46.32 <
  -3   0   6   1063.11    822.18    100.36 o
  -2   0   6    249.69    474.78     77.20 o
  -1   0   6      4.10     15.44     34.74 <
   0   0   6     57.80     30.88     38.60 <
   1   0   6     20.25     57.90     42.46 <
   2   0   6     72.02     84.92     42.46 <
   3   0   6     90.58     84.92     46.32 <
   4   0   6    129.91    104.22     46.32 o
   5   0   6    141.65    100.36     50.18 <
   6   0   6    166.38    111.94     46.32 o
   7   0   6     44.74    -30.88     34.74 <
   8   0   6      5.77     -3.86     34.74 <
   9   0   6      7.84      0.00     42.46 <
  10   0   6    124.90    185.28     57.90 o
  11   0   6    150.41    115.80     46.32 o
  12   0   6    366.60    358.98     69.48 o
  13   0   6    109.40     88.78     46.32 <
  14   0   6    399.47    324.24     65.62 o
  15   0   6     46.64     42.46     38.60 <
  16   0   6    142.76     92.64     46.32 <
  17   0   6   8742.96   9449.30    629.18 o
  18   0   6    112.61    212.30     57.90 o
  19   0   6   5440.42   5566.13    397.58 o
  20   0   6     63.65     57.90     50.18 <
  21   0   6    252.45    239.32     61.76 o
  22   0   6      5.90      7.72     42.46 <
  23   0   6     46.36    108.08     50.18 o
  24   0   6      6.16    -11.58     38.60 <
  25   0   6      3.41      7.72     42.46 <
  26   0   6     13.80    -15.44     38.60 <
  27   0   6     10.36     -7.72     46.32 <
  28   0   6     13.67    -42.46     42.46 <
  29   0   6      0.50    -19.30     46.32 <
  30   0   6      3.87     50.18     50.18 <
  31   0   6      1.87     30.88     46.32 <
  32   0   6     14.40     15.44     46.32 <
  33   0   6      8.76     15.44     46.32 <
  34   0   6      6.29    111.94     61.76 <
  35   0   6      0.16    -15.44     50.18 <
  36   0   6     20.84      7.72     50.18 <
  37   0   6      0.32      7.72     73.34 <
 -43   1   6     24.53    146.68     92.64 <
 -42   1   6     30.47      7.72     65.62 <
 -41   1   6     71.98      3.86     57.90 <
 -40   1   6     85.54    108.08     54.04 <
 -39   1   6     99.44     57.90     54.04 <
 -38   1   6     75.40     38.60     54.04 <
 -37   1   6     67.06     69.48     54.04 <
 -36   1   6     46.16     61.76     54.04 <
 -35   1   6     53.34      3.86     54.04 <
 -34   1   6      4.69    -42.46     50.18 <
 -33   1   6     13.88     34.74     54.04 <
 -32   1   6      0.00    -34.74     50.18 <
 -31   1   6      7.10     -7.72     54.04 <
 -30   1   6      0.37    -81.06     54.04 <
 -29   1   6      8.62     23.16     54.04 <
 -28   1   6      2.49      7.72     61.76 <
 -27   1   6     10.48      7.72     57.90 <
 -26   1   6      7.84    111.94     84.92 <
 -25   1   6     31.86     30.88     61.76 <
 -24   1   6    183.77    162.12     65.62 o
 -23   1   6     52.29     34.74     54.04 <
 -22   1   6      0.00    -50.18     42.46 <
 -21   1   6      1.21     30.88     57.90 <
 -20   1   6      6.26    -23.16     46.32 <
 -19   1   6     10.85     42.46     50.18 <
 -18   1   6    132.13    123.52     50.18 o
 -17   1   6    168.66    131.24     50.18 o
 -16   1   6    356.32    343.54     61.76 o
 -15   1   6    376.31    509.52     65.62 o
 -14   1   6    675.96    710.24     73.34 o
 -13   1   6    469.99    559.70     65.62 o
 -12   1   6    503.85    517.24     61.76 o
 -11   1   6    209.58    239.32     46.32 o
 -10   1   6     95.06    104.22     34.74 o
  -9   1   6      1.84     34.74     34.74 <
  -8   1   6     62.23    100.36     34.74 o
  -7   1   6    381.48    301.08     46.32 o
  -6   1   6    414.77    355.12     50.18 o
  -5   1   6    674.77    606.02     65.62 o
  -4   1   6    468.16    509.52     57.90 o
  -3   1   6    530.21    524.96     57.90 o
  -2   1   6    274.40    266.34     46.32 o
  -1   1   6     63.67     46.32     27.02 <
   0   1   6      2.67      7.72     23.16 <
   1   1   6     68.34     61.76     30.88 <
   2   1   6    118.52    104.22     30.88 o
   3   1   6    208.67    169.84     38.60 o
   4   1   6    177.73    154.40     38.60 o
   5   1   6    160.96     88.78     34.74 o
   6   1   6     48.56      0.00     27.02 <
   7   1   6     34.22     23.16     30.88 <
   8   1   6      4.35     27.02     27.02 <
   9   1   6      3.99     42.46     30.88 <
  10   1   6      2.19     -7.72     27.02 <
  11   1   6      0.73    -38.60     27.02 <
  12   1   6      4.26     23.16     27.02 <
  13   1   6      0.46     15.44     30.88 <
  14   1   6     40.01      0.00     30.88 <
  15   1   6     71.85     57.90     34.74 <
  16   1   6    131.41    111.94     38.60 o
  17   1   6    408.54    339.68     54.04 o
  18   1   6     87.94     96.50     42.46 o
  19   1   6     74.16     34.74     34.74 <
  20   1   6     55.39     46.32     38.60 <
  21   1   6      6.26     19.30     34.74 <
  22   1   6    104.60    131.24     42.46 o
  23   1   6     49.13     88.78     42.46 o
  24   1   6     73.08    123.52     42.46 o
  25   1   6     69.63     38.60     38.60 <
  26   1   6     61.32     65.62     42.46 <
  27   1   6     30.74     69.48     42.46 <
  28   1   6     20.54    -15.44     34.74 <
  29   1   6      2.86     -7.72     34.74 <
  30   1   6      0.62    -23.16     30.88 <
  31   1   6      6.77     -7.72     34.74 <
  32   1   6     17.23    -15.44     34.74 <
  33   1   6     19.52    119.66     42.46 o
  34   1   6     26.97    -19.30     34.74 <
  35   1   6     26.39     46.32     38.60 <
  36   1   6     45.40     27.02     46.32 <
  37   1   6     25.33      7.72     69.48 <
 -44   2   6      0.30    -19.30     84.92 <
 -43   2   6     51.09    131.24     73.34 <
 -42   2   6      0.41     57.90     65.62 <
 -41   2   6     20.35    -88.78     57.90 <
 -40   2   6      2.10    -27.02     57.90 <
 -39   2   6     11.77     27.02     50.18 <
 -38   2   6     11.23     81.06     50.18 <
 -37   2   6     15.27    -92.64     50.18 <
 -36   2   6     13.32     38.60     50.18 <
 -35   2   6      3.22     15.44     50.18 <
 -34   2   6      1.56     42.46     50.18 <
 -33   2   6      0.91      7.72     50.18 <
 -32   2   6      0.00    -69.48     50.18 <
 -31   2   6      0.04     -7.72     50.18 <
 -30   2   6      0.01     15.44     46.32 <
 -29   2   6      0.00     54.04     61.76 <
 -28   2   6     21.34    111.94     61.76 <
 -27   2   6    147.25    177.56     65.62 o
 -26   2   6    327.35    281.78     73.34 o
 -25   2   6    517.82    397.58     92.64 o
 -24   2   6     60.57     -3.86     65.62 <
 -23   2   6     16.09     73.34     57.90 <
 -22   2   6     23.77     11.58     54.04 <
 -21   2   6    127.06     65.62     54.04 <
 -20   2   6    177.30    127.38     54.04 o
 -19   2   6    234.39    185.28     73.34 o
 -18   2   6    216.10    223.88     54.04 o
 -17   2   6    134.16    158.26     46.32 o
 -16   2   6     86.26    100.36     42.46 o
 -15   2   6     32.01     50.18     38.60 <
 -14   2   6     14.19     42.46     38.60 <
 -13   2   6      1.86    -61.76     30.88 <
 -12   2   6      7.91     -7.72     34.74 <
 -11   2   6    105.74    135.10     38.60 o
 -10   2   6    101.39     61.76     38.60 <
  -9   2   6    258.76    316.52     50.18 o
  -8   2   6    166.38     96.50     38.60 o
  -7   2   6    300.60    227.74     42.46 o
  -6   2   6    100.92     15.44     30.88 <
  -5   2   6    194.70    220.02     50.18 o
  -4   2   6    152.15    123.52     46.32 o
  -3   2   6    331.84    328.10     57.90 o
  -2   2   6    695.04   1127.12    104.22 o
  -1   2   6      1.02    146.68     46.32 o
   0   2   6      2.36    -15.44     27.02 <
   1   2   6     16.98      7.72     27.02 <
   2   2   6     31.22     15.44     27.02 <
   3   2   6     12.91     34.74     30.88 <
   4   2   6      3.75     -3.86     30.88 <
   5   2   6      0.28    -34.74     27.02 <
   6   2   6      2.79    -23.16     27.02 <
   7   2   6     12.71     -7.72     27.02 <
   8   2   6     13.69    -30.88     27.02 <
   9   2   6     37.76     61.76     30.88 <
  10   2   6     28.16     -3.86     27.02 <
  11   2   6     42.29     30.88     30.88 <
  12   2   6     26.24     84.92     30.88 o
  13   2   6     84.55     84.92     30.88 o
  14   2   6    207.89    169.84     38.60 o
  15   2   6    432.78    436.18     54.04 o
  16   2   6    556.96    652.34     65.62 o
  17   2   6    283.77    378.28     50.18 o
  18   2   6      0.69      7.72     27.02 <
  19   2   6     57.86    104.22     34.74 o
  20   2   6     13.25     92.64     30.88 o
  21   2   6      5.65    -19.30     27.02 <
  22   2   6      1.82     34.74     30.88 <
  23   2   6      2.09     30.88     30.88 <
  24   2   6     26.83     34.74     30.88 <
  25   2   6     15.75     65.62     34.74 <
  26   2   6     16.25     34.74     34.74 <
  27   2   6      1.72     -3.86     30.88 <
  28   2   6      0.11     34.74     34.74 <
  29   2   6      6.26     -7.72     34.74 <
  30   2   6      9.71      7.72     38.60 <
  31   2   6     25.21     -3.86     38.60 <
  32   2   6     20.09    -11.58     34.74 <
  33   2   6     28.28     57.90     38.60 <
  34   2   6      9.10     27.02     38.60 <
  35   2   6      6.19     42.46     42.46 <
  36   2   6      0.27    -38.60     46.32 <
  37   2   6      0.09      7.72     50.18 <
  38   2   6     46.79     81.06     84.92 <
 -44   3   6     44.80     34.74     84.92 <
 -41   3   6      3.15     88.78    119.66 <
 -40   3   6      1.54    -54.04     57.90 <
 -39   3   6      4.07    -15.44     61.76 <
 -38   3   6      8.73    -61.76     54.04 <
 -37   3   6      9.81    -46.32     50.18 <
 -36   3   6     11.34    -27.02     61.76 <
 -35   3   6     27.79     54.04     61.76 <
 -34   3   6      4.57    -61.76     61.76 <
 -33   3   6     10.20     11.58     73.34 <
 -32   3   6      0.10    -65.62     69.48 <
 -31   3   6      4.81      3.86     73.34 <
 -30   3   6      5.58    138.96     81.06 <
 -29   3   6     12.48    -54.04     57.90 <
 -28   3   6      0.54    -57.90     54.04 <
 -27   3   6      1.41     -7.72     57.90 <
 -26   3   6      0.61    -57.90     42.46 <
 -25   3   6      1.76     19.30     50.18 <
 -24   3   6     47.11    115.80     50.18 o
 -23   3   6     86.49     54.04     46.32 <
 -22   3   6     51.63     38.60     46.32 <
 -21   3   6     19.18    -38.60     54.04 <
 -20   3   6     14.46     54.04     50.18 <
 -19   3   6     10.15     92.64     50.18 <
 -18   3   6      2.26      0.00     42.46 <
 -17   3   6      0.73     34.74     46.32 <
 -16   3   6     16.05    -30.88     34.74 <
 -15   3   6     15.94      3.86     34.74 <
 -14   3   6     75.95     15.44     34.74 <
 -13   3   6     26.36     -7.72     38.60 <
 -12   3   6     86.47     34.74     38.60 <
 -11   3   6     20.25      3.86     38.60 <
 -10   3   6     36.52     34.74     38.60 <
  -9   3   6      4.80     11.58     30.88 <
  -8   3   6      6.36      7.72     30.88 <
  -7   3   6     10.06     27.02     30.88 <
  -6   3   6      3.98     19.30     30.88 <
  -5   3   6     37.54     54.04     34.74 <
  -4   3   6     24.33     27.02     30.88 <
  -3   3   6     81.60     34.74     34.74 <
  -2   3   6     84.24     57.90     34.74 <
  -1   3   6     57.58     30.88     34.74 <
   0   3   6     85.66     77.20     34.74 o
   1   3   6    103.50    104.22     34.74 o
   2   3   6    146.86    193.00     38.60 o
   3   3   6    101.30    111.94     34.74 o
   4   3   6    167.29    154.40     42.46 o
   5   3   6    130.70    100.36     38.60 o
   6   3   6    128.67    104.22     30.88 o
   7   3   6     59.54     88.78     30.88 o
   8   3   6     38.05     57.90     30.88 <
   9   3   6      0.47      3.86     27.02 <
  10   3   6      0.01    -23.16     23.16 <
  11   3   6     74.92     42.46     30.88 <
  12   3   6    108.11     84.92     30.88 o
  13   3   6    221.53    212.30     38.60 o
  14   3   6    139.39    162.12     38.60 o
  15   3   6    149.31    131.24     34.74 o
  16   3   6     41.28      3.86     27.02 <
  17   3   6     72.30     19.30     30.88 <
  18   3   6     77.88     69.48     38.60 <
  19   3   6      3.46      3.86     30.88 <
  20   3   6    171.97    142.82     42.46 o
  21   3   6    107.25    108.08     38.60 o
  22   3   6    132.53    108.08     38.60 o
  23   3   6     28.96     23.16     34.74 <
  24   3   6      0.81    -34.74     42.46 <
  25   3   6     11.57     23.16     46.32 <
  26   3   6     44.68     -7.72     46.32 <
  27   3   6     84.40    127.38     57.90 o
  28   3   6    147.15    158.26     57.90 o
  29   3   6    164.58    196.86     46.32 o
  30   3   6    132.56     69.48     42.46 <
  31   3   6    143.39     88.78     38.60 o
  32   3   6    113.56    111.94     42.46 o
  33   3   6     41.81    -19.30     34.74 <
  34   3   6     17.54     34.74     46.32 <
  35   3   6      0.79     15.44     46.32 <
  36   3   6      0.00    -27.02     57.90 <
  37   3   6      9.32    -38.60     65.62 <
  38   3   6     29.39    -46.32     61.76 <
 -43   4   6     49.42     27.02     73.34 <
 -42   4   6     74.46     30.88     61.76 <
 -41   4   6     60.74    -54.04     61.76 <
 -40   4   6     32.40     -7.72     50.18 <
 -39   4   6     25.39     69.48     54.04 <
 -38   4   6      1.38    -23.16     46.32 <
 -37   4   6      2.18     19.30     46.32 <
 -36   4   6     15.75    -96.50     54.04 <
 -35   4   6     33.10     54.04     46.32 <
 -34   4   6     73.99     77.20     42.46 <
 -33   4   6     71.02    119.66     46.32 o
 -32   4   6     33.01     46.32     42.46 <
 -31   4   6     60.81     61.76     42.46 <
 -30   4   6      0.36    -19.30     38.60 <
 -29   4   6      0.43      3.86     42.46 <
 -28   4   6     98.05    100.36     46.32 o
 -27   4   6     42.06    100.36     38.60 o
 -26   4   6    117.65     92.64     46.32 <
 -25   4   6     51.63    -19.30     50.18 <
 -23   4   6    752.44    663.92     88.78 o
 -22   4   6    464.57    324.24     65.62 o
 -21   4   6      1.02     54.04     38.60 <
 -20   4   6     39.45     42.46     38.60 <
 -19   4   6     13.79     19.30     34.74 <
 -18   4   6     22.12    -38.60     38.60 <
 -17   4   6      0.13    -50.18     34.74 <
 -16   4   6     27.86      7.72     42.46 <
 -15   4   6      1.63      3.86     38.60 <
 -14   4   6     21.75     69.48     38.60 <
 -13   4   6      0.36    -54.04     30.88 <
 -12   4   6      0.73    -23.16     30.88 <
 -11   4   6      7.06     96.50     34.74 o
 -10   4   6      5.45     50.18     42.46 <
  -9   4   6      9.33      3.86     30.88 <
  -8   4   6      2.82    -30.88     30.88 <
  -7   4   6     16.63     15.44     30.88 <
  -6   4   6     33.29     19.30     34.74 <
  -5   4   6     99.91     88.78     38.60 o
  -4   4   6     53.31     -7.72     30.88 <
  -3   4   6      1.88     19.30     30.88 <
  -2   4   6      0.12     34.74     34.74 <
  -1   4   6      1.03    -27.02     27.02 <
   0   4   6     22.84     27.02     30.88 <
   1   4   6      4.23    -27.02     27.02 <
   2   4   6      2.06      7.72     27.02 <
   3   4   6      5.04     15.44     30.88 <
   4   4   6     10.50     34.74     34.74 <
   5   4   6     15.58     15.44     27.02 <
   6   4   6     26.97    -19.30     27.02 <
   7   4   6      3.83     -3.86     27.02 <
   8   4   6      1.68      7.72     30.88 <
   9   4   6      1.93    -15.44     23.16 <
  10   4   6     14.65     15.44     27.02 <
  11   4   6     27.07     30.88     27.02 <
  12   4   6     64.79     77.20     30.88 o
  13   4   6     43.80     34.74     27.02 <
  14   4   6    128.61    154.40     34.74 o
  15   4   6      2.87      7.72     27.02 <
  16   4   6     40.91     38.60     46.32 <
  18   4   6     84.25     96.50     34.74 o
  20   4   6     72.29     54.04     34.74 <
  21   4   6     11.87     -7.72     27.02 <
  22   4   6     11.63     -7.72     27.02 <
  23   4   6     12.47    -34.74     27.02 <
  24   4   6      4.88    -19.30     30.88 <
  25   4   6     28.66      3.86     30.88 <
  26   4   6     24.20     57.90     34.74 <
  27   4   6     62.18    -23.16     30.88 <
  28   4   6     12.36     46.32     34.74 <
  29   4   6      7.30     23.16     30.88 <
  30   4   6      0.27     11.58     30.88 <
  31   4   6      2.48    -19.30     34.74 <
  32   4   6     15.41    -30.88     38.60 <
  33   4   6     19.41    -46.32     38.60 <
  34   4   6     22.58     -3.86     46.32 <
  35   4   6     18.40    -42.46     42.46 <
  36   4   6     39.89     -3.86     50.18 <
  37   4   6      4.27    -54.04     81.06 <
 -39   5   6     12.32      3.86     69.48 <
 -38   5   6     13.26     -7.72     46.32 <
 -37   5   6     10.86     -3.86     42.46 <
 -36   5   6      7.05     -7.72     42.46 <
 -35   5   6      3.99    -38.60     38.60 <
 -34   5   6      0.10      0.00     54.04 <
 -33   5   6      0.07     -3.86     38.60 <
 -32   5   6      4.82    -19.30     57.90 <
 -31   5   6      0.51     57.90     65.62 <
 -30   5   6      9.12     -3.86     42.46 <
 -29   5   6      5.44     46.32     38.60 <
 -28   5   6      9.28    -46.32     42.46 <
 -27   5   6      3.79      0.00     57.90 <
 -26   5   6      8.24     50.18     50.18 <
 -25   5   6      5.45     11.58     42.46 <
 -24   5   6      0.77     30.88     42.46 <
 -23   5   6     75.16    111.94     50.18 o
 -22   5   6     26.00     30.88     46.32 <
 -21   5   6     13.77     23.16     46.32 <
 -20   5   6      5.89     15.44     30.88 <
 -19   5   6      5.37     11.58     34.74 <
 -18   5   6      4.47    -30.88     34.74 <
 -17   5   6     16.53     19.30     34.74 <
 -16   5   6     35.71     -3.86     30.88 <
 -15   5   6     22.30      7.72     34.74 <
 -14   5   6     52.44     38.60     30.88 <
 -13   5   6     38.08     15.44     34.74 <
 -12   5   6     31.70     23.16     30.88 <
 -11   5   6     23.00    -11.58     27.02 <
 -10   5   6      5.52     -7.72     27.02 <
  -9   5   6      0.09     -7.72     27.02 <
  -8   5   6      4.52      3.86     27.02 <
  -7   5   6     14.59     50.18     27.02 <
  -6   5   6     19.09     34.74     27.02 <
  -5   5   6     37.40     42.46     30.88 <
  -4   5   6     13.04      3.86     27.02 <
  -3   5   6     10.51      7.72     27.02 <
  -2   5   6      5.35     34.74     27.02 <
  -1   5   6      1.62     30.88     27.02 <
   0   5   6      6.31     38.60     27.02 <
   1   5   6     14.44    -30.88     27.02 <
   2   5   6      8.22     23.16     27.02 <
   3   5   6      5.46     54.04     27.02 <
   4   5   6     12.27    -11.58     23.16 <
   5   5   6      8.00      0.00     27.02 <
   6   5   6      4.13     11.58     23.16 <
   7   5   6     12.18      3.86     23.16 <
   8   5   6     23.92     57.90     27.02 o
   9   5   6     51.40     46.32     30.88 <
  10   5   6     77.20     34.74     23.16 <
  11   5   6    110.68     77.20     27.02 o
  12   5   6    108.50     96.50     30.88 o
  13   5   6    138.89     84.92     30.88 o
  14   5   6     41.25     57.90     38.60 <
  15   5   6      0.03    -54.04     34.74 <
  16   5   6     21.03    -38.60     42.46 <
  17   5   6    149.20    142.82     54.04 o
  18   5   6    114.03    135.10     50.18 o
  19   5   6     12.20    -19.30     30.88 <
  20   5   6    125.42     50.18     34.74 <
  21   5   6     87.24     30.88     30.88 <
  22   5   6    165.55     42.46     34.74 <
  23   5   6    119.71    104.22     34.74 o
  24   5   6     69.70     77.20     34.74 o
  25   5   6     36.40    -27.02     30.88 <
  26   5   6     13.21    -30.88     34.74 <
  27   5   6      0.11     57.90     38.60 <
  28   5   6      2.01     15.44     34.74 <
  29   5   6     12.72    -11.58     38.60 <
  30   5   6     21.40     11.58     38.60 <
  31   5   6     28.78     -3.86     38.60 <
  32   5   6     18.34   -115.80     57.90 <
 -32   6   6     34.84     34.74     38.60 <
 -31   6   6     14.92    -30.88     30.88 <
 -30   6   6      1.00     19.30     46.32 <
 -29   6   6     10.67     42.46     42.46 <
 -28   6   6      6.51     65.62     38.60 <
 -27   6   6      0.94     -3.86     34.74 <
 -26   6   6     37.47    -34.74     34.74 <
 -25   6   6     32.16    -54.04     30.88 <
 -24   6   6      0.01    -15.44     30.88 <
 -23   6   6     21.06     23.16     30.88 <
 -22   6   6     11.33    -15.44     34.74 <
 -21   6   6    150.92    196.86     54.04 o
 -20   6   6    139.73    181.42     57.90 o
 -19   6   6     64.24     42.46     34.74 <
 -18   6   6     28.17     27.02     30.88 <
 -17   6   6      1.12     15.44     27.02 <
 -16   6   6      0.35     30.88     27.02 <
 -15   6   6      1.85     27.02     27.02 <
 -14   6   6      0.42      7.72     27.02 <
 -13   6   6      1.38    -15.44     23.16 <
 -12   6   6      0.19      0.00     27.02 <
 -11   6   6      8.01    -19.30     27.02 <
 -10   6   6      2.44     34.74     23.16 <
  -9   6   6     33.12     23.16     23.16 <
  -8   6   6     26.24    -23.16     19.30 <
  -7   6   6    120.15     65.62     23.16 o
  -6   6   6     64.11      0.00     27.02 <
  -5   6   6    206.07    127.38     30.88 o
  -4   6   6     87.65    -15.44     27.02 <
  -3   6   6    142.27    158.26     38.60 o
  -2   6   6    738.90    474.78     73.34 o
  -1   6   6      8.33     46.32     30.88 <
   0   6   6      5.11     15.44     23.16 <
   1   6   6     13.98     23.16     23.16 <
   2   6   6     57.40     88.78     27.02 o
   3   6   6     29.21     30.88     27.02 <
   4   6   6     23.24     27.02     27.02 <
   5   6   6      6.72    -27.02     23.16 <
   6   6   6      5.17     23.16     23.16 <
   7   6   6      1.07     27.02     23.16 <
   8   6   6      2.49     46.32     27.02 <
   9   6   6      0.36     23.16     23.16 <
  10   6   6      1.46    -11.58     19.30 <
  11   6   6      0.38      7.72     23.16 <
  12   6   6     10.53     -3.86     19.30 <
  13   6   6      1.48     -7.72     23.16 <
  14   6   6     27.48    -19.30     23.16 <
  15   6   6    209.14     19.30     38.60 <
  16   6   6    270.78     50.18     30.88 <
  17   6   6    150.18     34.74     30.88 <
  18   6   6     52.79     23.16     27.02 <
  19   6   6     46.69     -7.72     27.02 <
  20   6   6      5.89     38.60     27.02 <
  21   6   6      2.79    -23.16     23.16 <
  22   6   6      3.26     30.88     27.02 <
  23   6   6      5.43    -27.02     27.02 <
  24   6   6     17.08     -3.86     34.74 <
  26   6   6      0.07      3.86     42.46 <
 -18   7   6     34.79   -108.08    108.08 <
 -17   7   6     26.92    -65.62     92.64 <
 -16   7   6     24.68   -123.52    104.22 <
 -15   7   6     14.58     84.92     57.90 <
 -14   7   6      1.20     15.44     57.90 <
 -13   7   6      0.35     11.58     46.32 <
 -12   7   6      6.05    -30.88     42.46 <
 -11   7   6      3.31    -50.18     42.46 <
 -10   7   6     11.35     15.44     46.32 <
  -9   7   6     13.12    -23.16     42.46 <
  -8   7   6     21.80     -3.86     54.04 <
  -7   7   6     17.26    -38.60     42.46 <
  -6   7   6     17.29      7.72     57.90 <
  -5   7   6      5.44    -30.88     42.46 <
  -4   7   6      7.06    -46.32     42.46 <
  -3   7   6      2.35     23.16     50.18 <
  -2   7   6      0.99     11.58     46.32 <
  -1   7   6      2.75    -30.88     38.60 <
   0   7   6      0.17     46.32     46.32 <
   1   7   6      0.02    -23.16     46.32 <
   2   7   6      0.85     19.30     46.32 <
   3   7   6      0.10     46.32     42.46 <
   4   7   6      0.68     -3.86     38.60 <
   5   7   6      5.74    -23.16     38.60 <
   6   7   6      8.25     34.74     38.60 <
   7   7   6     11.07    -27.02     42.46 <
   8   7   6     21.58     34.74     42.46 <
   9   7   6     22.84    -77.20     34.74 <
  10   7   6     39.51    -42.46     61.76 <
  12   7   6      2.67    -27.02     54.04 <
  13   7   6      0.51     23.16     61.76 <
  14   7   6      8.63      3.86     54.04 <
 -38   1   7      0.46   -162.12    154.40 <
 -37   1   7      4.41    -92.64    154.40 <
 -36   1   7      4.01   -108.08     84.92 <
 -35   1   7      1.73     46.32    127.38 <
 -34   1   7     12.63     96.50    111.94 <
 -33   1   7      3.38    -42.46     84.92 <
 -32   1   7     10.60   -189.14     84.92 <
 -31   1   7      0.17    -23.16     73.34 <
 -30   1   7      0.03     73.34     73.34 <
 -29   1   7     18.95     -7.72     61.76 <
 -28   1   7      2.73    -77.20     84.92 <
 -27   1   7     21.63     69.48     81.06 <
 -26   1   7      0.99     -3.86     77.20 <
 -25   1   7     78.01     -7.72     73.34 <
 -24   1   7    137.75    162.12     69.48 o
 -23   1   7      2.17     23.16     61.76 <
 -22   1   7      9.62     11.58     57.90 <
 -21   1   7     10.37    -46.32     54.04 <
 -20   1   7      8.81    -42.46     57.90 <
 -19   1   7     11.43    -23.16     50.18 <
 -18   1   7     42.29    -92.64     50.18 <
 -17   1   7     21.21    -34.74     57.90 <
 -16   1   7     17.00    146.68     57.90 o
 -15   1   7      3.90     -7.72     54.04 <
 -14   1   7      5.75      0.00     50.18 <
 -13   1   7     18.66    -30.88     50.18 <
 -12   1   7     16.81     30.88     50.18 <
 -11   1   7    119.38    189.14     61.76 o
 -10   1   7    135.14    127.38     57.90 o
  -9   1   7    237.04    293.36     65.62 o
  -8   1   7    207.12    220.02     57.90 o
  -7   1   7    293.72    162.12     54.04 o
  -6   1   7    142.47    189.14     57.90 o
  -5   1   7    136.11     65.62     50.18 <
  -4   1   7     23.14     19.30     46.32 <
  -3   1   7     65.75     77.20     50.18 <
  -2   1   7      8.04      3.86     42.46 <
  -1   1   7      0.13    -11.58     38.60 <
   0   1   7     16.17    -30.88     38.60 <
   1   1   7      6.28    -27.02     38.60 <
   2   1   7      4.32      0.00     42.46 <
   3   1   7      3.87     27.02     38.60 <
   4   1   7      0.00    -11.58     34.74 <
   5   1   7      3.12     81.06     46.32 <
   6   1   7     15.45     81.06     42.46 <
   7   1   7     17.41     69.48     42.46 <
   8   1   7     15.44      3.86     34.74 <
   9   1   7     11.92      7.72     38.60 <
  10   1   7     17.36     -7.72     34.74 <
  11   1   7      0.24     30.88     34.74 <
  12   1   7      0.13    -27.02     34.74 <
  13   1   7      3.89    -27.02     38.60 <
  14   1   7     13.96     27.02     38.60 <
  15   1   7      5.75    -38.60     38.60 <
  16   1   7     53.27     30.88     42.46 <
  17   1   7    334.13    216.16     57.90 o
  18   1   7     93.20    123.52     50.18 o
  19   1   7      0.47    -27.02     34.74 <
  20   1   7     50.40     61.76     42.46 <
  21   1   7      0.03     11.58     38.60 <
  22   1   7      8.44     50.18     46.32 <
  23   1   7     25.16     92.64     50.18 <
  24   1   7     31.53    119.66     50.18 o
  25   1   7     83.24     65.62     46.32 <
  26   1   7     84.29    138.96     54.04 o
  27   1   7    103.80     69.48     46.32 <
  28   1   7     84.54     73.34     54.04 <
  29   1   7     74.22     54.04     61.76 <
  30   1   7     27.38    -34.74     77.20 <
  31   1   7     35.61     46.32     84.92 <
 -39   2   7     30.57     73.34     96.50 <
 -38   2   7     51.73     34.74     92.64 <
 -37   2   7     47.69     50.18     65.62 <
 -36   2   7     32.43     73.34     69.48 <
 -35   2   7     22.94     15.44     61.76 <
 -34   2   7     26.53     19.30     54.04 <
 -33   2   7      0.00    -34.74     46.32 <
 -32   2   7     14.89     11.58     46.32 <
 -31   2   7     17.26     15.44     46.32 <
 -30   2   7    149.96     96.50     57.90 <
 -29   2   7    123.34    135.10     57.90 o
 -28   2   7    547.67    528.82     77.20 o
 -27   2   7    200.78    247.04     61.76 o
 -26   2   7    838.31    860.78    119.66 o
 -25   2   7    353.00    185.28     65.62 o
 -23   2   7    989.76    965.00    104.22 o
 -22   2   7     41.34     38.60     46.32 <
 -21   2   7     46.53    100.36     50.18 <
 -20   2   7      1.05    -23.16     38.60 <
 -19   2   7     23.37    -15.44     42.46 <
 -18   2   7     31.35     57.90     42.46 <
 -17   2   7    149.60     84.92     46.32 <
 -16   2   7    212.45    243.18     54.04 o
 -15   2   7    456.85    343.54     65.62 o
 -14   2   7    509.82    420.74     65.62 o
 -13   2   7    682.46    733.40     81.06 o
 -12   2   7    655.87    555.84     73.34 o
 -11   2   7    571.32    478.64     73.34 o
 -10   2   7    416.31    374.42     61.76 o
  -9   2   7    175.90     96.50     42.46 o
  -8   2   7     38.52     34.74     42.46 <
  -7   2   7     43.11    -27.02     38.60 <
  -6   2   7    184.61    154.40     46.32 o
  -5   2   7    604.55    563.56     69.48 o
  -4   2   7    913.27    710.24     77.20 o
  -3   2   7     17.83    173.70     50.18 o
  -2   2   7    311.28    158.26     42.46 o
  -1   2   7    506.73    378.28     57.90 o
   0   2   7    258.26    343.54     54.04 o
   1   2   7    251.46    216.16     46.32 o
   2   2   7    121.25     69.48     34.74 <
   3   2   7     76.69    115.80     34.74 o
   4   2   7     28.67     38.60     34.74 <
   5   2   7      4.40      0.00     30.88 <
   6   2   7      5.97    -15.44     30.88 <
   7   2   7      0.19    -19.30     27.02 <
   8   2   7     29.75    -27.02     27.02 <
   9   2   7      6.66    -15.44     30.88 <
  10   2   7     27.56     -3.86     30.88 <
  11   2   7      2.50    -11.58     30.88 <
  12   2   7     28.38     -3.86     30.88 <
  13   2   7      0.40     46.32     30.88 <
  14   2   7      2.86     11.58     30.88 <
  15   2   7      0.72     30.88     30.88 <
  16   2   7      6.30    -15.44     30.88 <
  18   2   7     91.91    108.08     42.46 o
  19   2   7   1182.78   1146.42    100.36 o
  20   2   7     57.53    127.38     42.46 o
  21   2   7    540.11    629.18     69.48 o
  22   2   7    244.21    277.92     54.04 o
  23   2   7    479.69    555.84     69.48 o
  24   2   7    245.79    200.72     50.18 o
  25   2   7    243.84    204.58     50.18 o
  26   2   7    109.24     46.32     34.74 <
  27   2   7    111.05     27.02     46.32 <
  28   2   7      5.26     19.30     50.18 <
  29   2   7      3.25     42.46     46.32 <
  30   2   7      6.12     54.04     54.04 <
  31   2   7     13.66    -34.74     73.34 <
  32   2   7     42.53     11.58     81.06 <
 -39   3   7      0.42     -7.72     84.92 <
 -38   3   7      0.18     77.20     65.62 <
 -37   3   7      3.00    -19.30     61.76 <
 -36   3   7      4.94     19.30     54.04 <
 -35   3   7     13.98     23.16     61.76 <
 -34   3   7     31.34    -61.76     73.34 <
 -33   3   7     30.34     34.74    131.24 <
 -32   3   7     47.45    -50.18     81.06 <
 -31   3   7     17.36     81.06     81.06 <
 -30   3   7     39.36     11.58     54.04 <
 -29   3   7      9.89     34.74     54.04 <
 -28   3   7     25.58     69.48     50.18 <
 -27   3   7      1.88     61.76     46.32 <
 -26   3   7     18.45     61.76     46.32 <
 -25   3   7     12.93     54.04     42.46 <
 -24   3   7     13.49     57.90     46.32 <
 -23   3   7     19.43    -34.74     46.32 <
 -22   3   7      2.79     11.58     42.46 <
 -21   3   7      2.02     -3.86     42.46 <
 -20   3   7      3.94     11.58     42.46 <
 -19   3   7      1.90     11.58     38.60 <
 -18   3   7     15.69     -3.86     38.60 <
 -17   3   7      6.03    123.52     50.18 o
 -16   3   7      0.89     15.44     38.60 <
 -15   3   7      9.94     34.74     38.60 <
 -14   3   7     12.20    -15.44     38.60 <
 -13   3   7     90.74     57.90     46.32 <
 -12   3   7    117.49    111.94     46.32 o
 -11   3   7    216.75    100.36     50.18 <
 -10   3   7    250.26    142.82     50.18 o
  -9   3   7    311.52    119.66     46.32 o
  -8   3   7    275.57    162.12     50.18 o
  -7   3   7    216.70    100.36     50.18 <
  -6   3   7    104.50      0.00     42.46 <
  -5   3   7     59.45     73.34     42.46 <
  -4   3   7      1.46     46.32     38.60 <
  -3   3   7      0.18     30.88     38.60 <
  -2   3   7     16.53     34.74     42.46 <
  -1   3   7     54.41     88.78     42.46 o
   0   3   7    166.20    127.38     46.32 o
   1   3   7    164.57     84.92     42.46 <
   2   3   7    118.80    127.38     42.46 o
   3   3   7     78.87     61.76     38.60 <
   4   3   7     60.28     57.90     38.60 <
   5   3   7     11.77    -81.06     30.88 <
   6   3   7      0.00    -27.02     30.88 <
   7   3   7      3.57     57.90     34.74 <
   8   3   7      4.71      0.00     30.88 <
   9   3   7      9.72     -7.72     34.74 <
  10   3   7      6.69      0.00     34.74 <
  11   3   7      5.83      7.72     34.74 <
  12   3   7      6.39     11.58     27.02 <
  13   3   7      3.42      0.00     27.02 <
  14   3   7     74.60     42.46     34.74 <
  15   3   7    153.99     77.20     34.74 o
  16   3   7    321.83    115.80     42.46 o
  17   3   7    585.65    517.24     65.62 o
  18   3   7    155.33     77.20     42.46 <
  19   3   7     23.58    -23.16     34.74 <
  20   3   7     64.47     69.48     38.60 <
  21   3   7      0.16     11.58     34.74 <
  22   3   7      3.56    -42.46     42.46 <
  23   3   7     23.90     15.44     42.46 <
  24   3   7     35.94     57.90     42.46 <
  25   3   7     81.86     65.62     57.90 <
  26   3   7     92.84     50.18     69.48 <
  27   3   7    116.40     23.16     57.90 <
  28   3   7     81.26    104.22     73.34 <
  29   3   7     75.20     61.76     46.32 <
  30   3   7     29.65      0.00     50.18 <
  31   3   7     23.81     34.74     50.18 <
  32   3   7      1.89    -46.32     61.76 <
 -35   4   7     31.88    -61.76     54.04 <
 -34   4   7     34.23     54.04     57.90 <
 -33   4   7     25.24    -19.30     54.04 <
 -32   4   7      8.99    -34.74     46.32 <
 -31   4   7      1.14     42.46     46.32 <
 -30   4   7      8.71      3.86     46.32 <
 -29   4   7     44.64      0.00     46.32 <
 -28   4   7     34.44     42.46     46.32 <
 -27   4   7      0.09     61.76     46.32 <
 -26   4   7     54.64     15.44     38.60 <
 -25   4   7    194.73    127.38     46.32 o
 -24   4   7      1.13     54.04     42.46 <
 -23   4   7      3.05    -19.30     34.74 <
 -22   4   7     26.43     42.46     38.60 <
 -21   4   7     52.07     27.02     34.74 <
 -20   4   7     18.92    -11.58     46.32 <
 -19   4   7     38.39     50.18     38.60 <
 -18   4   7      8.71    -34.74     38.60 <
 -17   4   7      0.44     38.60     38.60 <
 -16   4   7      5.71     77.20     46.32 <
 -15   4   7      6.45     30.88     34.74 <
 -14   4   7      7.83      0.00     38.60 <
 -13   4   7      0.44    -30.88     30.88 <
 -12   4   7      0.12      7.72     38.60 <
 -11   4   7      0.27    -19.30     30.88 <
 -10   4   7      6.06    -38.60     34.74 <
  -9   4   7      4.89    -15.44     30.88 <
  -8   4   7     35.31    -15.44     34.74 <
  -7   4   7     15.03     19.30     34.74 <
  -6   4   7     38.16     34.74     34.74 <
  -5   4   7      3.49      7.72     30.88 <
  -4   4   7    526.67    532.68     61.76 o
  -3   4   7    102.18    223.88     61.76 o
  -2   4   7    261.66    324.24     65.62 o
  -1   4   7      0.55     46.32     34.74 <
   0   4   7     21.13     42.46     38.60 <
   1   4   7      0.72    -27.02     27.02 <
   2   4   7      1.84     27.02     30.88 <
   3   4   7      6.96     46.32     30.88 <
   4   4   7      1.94    -11.58     34.74 <
   5   4   7      2.40     15.44     27.02 <
   6   4   7      1.31     27.02     30.88 <
   7   4   7      6.16    -11.58     30.88 <
   8   4   7      5.77      0.00     27.02 <
   9   4   7     10.07     27.02     30.88 <
  10   4   7     15.76    -11.58     27.02 <
  11   4   7     31.23     23.16     27.02 <
  12   4   7     53.05     30.88     30.88 <
  13   4   7     19.48     34.74     30.88 <
  14   4   7      5.37     42.46     30.88 <
  15   4   7    127.48    119.66     38.60 o
  16   4   7    364.41    386.00     54.04 o
  17   4   7    111.40     88.78     34.74 o
  18   4   7      2.85     23.16     30.88 <
  19   4   7     50.59     57.90     34.74 <
  20   4   7      5.77      7.72     30.88 <
  21   4   7     39.39     50.18     38.60 <
  22   4   7     33.14     11.58     38.60 <
  23   4   7     30.54      0.00     42.46 <
  24   4   7     11.01     23.16     42.46 <
  25   4   7      9.54     27.02     42.46 <
  26   4   7      7.10     -7.72     38.60 <
  27   4   7      8.89    -19.30     46.32 <
  28   4   7      5.41     27.02     46.32 <
  29   4   7     10.57    -50.18     46.32 <
 -31   5   7      4.36     -7.72     34.74 <
 -29   5   7     36.80     54.04     46.32 <
 -28   5   7     32.73    -15.44     42.46 <
 -27   5   7     45.33     27.02     42.46 <
 -26   5   7     23.55     19.30     38.60 <
 -25   5   7     68.11    -15.44     50.18 <
 -24   5   7     73.08    -54.04     46.32 <
 -23   5   7      0.02     30.88     50.18 <
 -22   5   7      0.02      0.00     46.32 <
 -21   5   7      0.50     50.18     42.46 <
 -20   5   7      0.29    -11.58     34.74 <
 -19   5   7      0.11    -30.88     50.18 <
 -18   5   7      1.79     27.02     73.34 <
 -17   5   7      6.49     23.16     65.62 <
 -16   5   7      5.94     30.88     69.48 <
 -15   5   7     16.16    -23.16     50.18 <
 -14   5   7     26.10      3.86     38.60 <
 -13   5   7     18.34    -15.44     30.88 <
 -12   5   7     29.43    -38.60     30.88 <
 -11   5   7      5.16     27.02     30.88 <
 -10   5   7      3.47     23.16     27.02 <
  -9   5   7      0.02    -15.44     27.02 <
  -8   5   7      0.06    -34.74     27.02 <
  -7   5   7      4.72     -3.86     30.88 <
  -6   5   7      1.23    -11.58     30.88 <
  -5   5   7      6.31     -3.86     27.02 <
  -4   5   7      0.27     15.44     30.88 <
  -3   5   7      4.05     11.58     23.16 <
  -2   5   7      0.02     23.16     30.88 <
  -1   5   7      1.23     15.44     34.74 <
   0   5   7      2.06      0.00     27.02 <
   1   5   7      0.27    -23.16     30.88 <
   2   5   7      0.43      0.00     27.02 <
   3   5   7      5.81    -38.60     27.02 <
   4   5   7      2.90      7.72     27.02 <
   5   5   7      2.36     11.58     30.88 <
   6   5   7      1.96     -3.86     27.02 <
   7   5   7      1.24    -54.04     27.02 <
   8   5   7      0.65     -7.72     38.60 <
   9   5   7      0.00      7.72     38.60 <
  10   5   7      4.07     34.74     46.32 <
  11   5   7      0.35    -27.02     34.74 <
  12   5   7      2.56    -38.60     38.60 <
  13   5   7     14.27     23.16     42.46 <
  14   5   7     18.42    -15.44     30.88 <
  15   5   7     63.22     61.76     30.88 <
  16   5   7     42.23     50.18     30.88 <
  17   5   7      1.91      7.72     30.88 <
  18   5   7      0.88      0.00     30.88 <
  19   5   7     13.11     -7.72     34.74 <
  20   5   7      7.34     30.88     34.74 <
  21   5   7      3.16    -11.58     34.74 <
  22   5   7     11.40    -38.60     34.74 <
  23   5   7      1.62    -57.90     34.74 <
 -23   6   7    257.33     -7.72     46.32 <
 -22   6   7     41.43     23.16     34.74 <
 -21   6   7      9.37     34.74     30.88 <
 -20   6   7      2.57      7.72     30.88 <
 -19   6   7      0.52     11.58     42.46 <
 -18   6   7      0.45    -27.02     38.60 <
 -17   6   7      0.11    -30.88     27.02 <
 -16   6   7      0.14     46.32     30.88 <
 -15   6   7      3.70     42.46     34.74 <
 -14   6   7      3.53    -30.88     27.02 <
 -13   6   7     18.01     -3.86     30.88 <
 -12   6   7     26.42    -11.58     30.88 <
 -11   6   7     34.36     11.58     30.88 <
 -10   6   7     40.46    -15.44     27.02 <
  -9   6   7     11.28     57.90     34.74 <
  -8   6   7      5.16    -42.46     27.02 <
  -7   6   7      0.62    -27.02     30.88 <
  -6   6   7      0.66    -19.30     30.88 <
  -5   6   7     11.73      3.86     30.88 <
  -4   6   7     65.87     61.76     42.46 <
  -3   6   7     15.15     15.44     34.74 <
  -2   6   7     34.20     19.30     38.60 <
  -1   6   7    142.16     69.48     42.46 <
   0   6   7    143.81    200.72     46.32 o
   1   6   7    112.25     96.50     34.74 o
   2   6   7     57.82      7.72     30.88 <
   3   6   7     16.36      7.72     27.02 <
   4   6   7      0.89     30.88     30.88 <
   5   6   7      4.42     11.58     27.02 <
   6   6   7     28.81     38.60     27.02 <
   7   6   7     31.33    -15.44     34.74 <
   8   6   7     74.89    -15.44     30.88 <
   9   6   7     77.66     27.02     34.74 <
  10   6   7    120.65     42.46     38.60 <
  11   6   7     95.29      0.00     42.46 <
  12   6   7    101.40    -30.88     34.74 <
  13   6   7     18.32    -38.60     34.74 <
  14   6   7      5.82     -7.72     42.46 <
  15   6   7      8.16      0.00     42.46 <
  16   6   7      1.11      3.86     42.46 <
 -29   0   8    139.52    250.90    169.84 <
 -28   0   8    264.44    189.14    100.36 <
 -27   0   8    113.36     -7.72     73.34 <
 -26   0   8    612.97    378.28    108.08 o
 -24   0   8   1301.01    810.60    142.82 o
 -23   0   8     88.07    146.68     77.20 <
 -22   0   8     65.72     27.02     69.48 <
 -21   0   8     14.89     30.88     69.48 <
 -20   0   8     16.20    -11.58     57.90 <
 -19   0   8      0.21      7.72     65.62 <
 -18   0   8      0.92     77.20     65.62 <
 -17   0   8      0.69     61.76     65.62 <
 -16   0   8      0.03    -27.02     46.32 <
 -15   0   8      0.69     15.44     57.90 <
 -14   0   8      2.34     38.60     57.90 <
 -13   0   8      4.77     46.32     54.04 <
 -12   0   8      7.81     19.30     57.90 <
 -11   0   8      0.27     42.46     50.18 <
 -10   0   8      4.31      0.00     54.04 <
  -9   0   8      7.54     -7.72     50.18 <
  -8   0   8      1.19     -7.72     54.04 <
  -7   0   8    218.41     38.60     57.90 <
  -6   0   8    110.74    154.40     69.48 o
  -5   0   8   1590.77    690.94    115.80 o
  -4   0   8    498.42    285.64     88.78 o
  -2   0   8     22.29     34.74     69.48 <
  -1   0   8      5.99      7.72     50.18 <
   0   0   8      7.93    -46.32     54.04 <
   1   0   8     16.56    -15.44     65.62 <
   2   0   8     20.28     77.20     57.90 <
   3   0   8     14.64     38.60     50.18 <
   4   0   8      4.67     -7.72     46.32 <
   5   0   8     14.05    -54.04     50.18 <
   6   0   8      7.98    -46.32     42.46 <
   7   0   8      0.23    -15.44     50.18 <
   8   0   8      7.20    -30.88     46.32 <
   9   0   8      3.12     15.44     50.18 <
  10   0   8      1.96     15.44     57.90 <
  11   0   8     58.74     77.20     54.04 <
  12   0   8     12.59     57.90     54.04 <
  13   0   8    174.52    196.86     69.48 o
  14   0   8     72.03     34.74     50.18 <
  15   0   8    596.39    343.54     84.92 o
  16   0   8     11.98    127.38     61.76 o
  19   0   8    334.18    324.24     88.78 o
  20   0   8    135.32    104.22     65.62 <
  21   0   8    153.15     77.20    100.36 <
 -30   1   8      1.92    -69.48    169.84 <
 -29   1   8     19.59   -127.38     81.06 <
 -28   1   8      5.59     84.92     77.20 <
 -27   1   8     15.84    -23.16     65.62 <
 -26   1   8      0.48     15.44     61.76 <
 -25   1   8     61.99     23.16     50.18 <
 -24   1   8     10.37    -46.32     42.46 <
 -23   1   8      7.90     11.58     46.32 <
 -22   1   8      0.37    -38.60     54.04 <
 -21   1   8      3.78     -3.86     50.18 <
 -20   1   8      6.24     -3.86     54.04 <
 -19   1   8      2.67    111.94     61.76 <
 -18   1   8      0.53    -50.18     50.18 <
 -17   1   8      1.51      0.00     57.90 <
 -16   1   8      1.32     15.44     46.32 <
 -15   1   8      6.09     -7.72     50.18 <
 -14   1   8     13.11    -11.58     46.32 <
 -13   1   8      2.47     57.90     50.18 <
 -12   1   8     11.16    -46.32     42.46 <
 -11   1   8      1.08     46.32     46.32 <
 -10   1   8      3.44    -77.20     42.46 <
  -9   1   8      0.22     19.30     42.46 <
  -8   1   8      2.14     69.48     46.32 <
  -7   1   8      1.55     19.30     46.32 <
  -6   1   8      8.19    -27.02     46.32 <
  -5   1   8      4.86     27.02     46.32 <
  -4   1   8     14.24     65.62     50.18 <
  -3   1   8      5.25     30.88     46.32 <
  -2   1   8      0.31     11.58     46.32 <
  -1   1   8      0.19    -46.32     42.46 <
   0   1   8     11.23    -46.32     42.46 <
   1   1   8      0.64    -57.90     46.32 <
   2   1   8      0.95      0.00     50.18 <
   3   1   8      1.53     30.88     38.60 <
   4   1   8      4.89     50.18     42.46 <
   5   1   8      0.08    -23.16     38.60 <
   6   1   8      0.03    -46.32     38.60 <
   7   1   8      0.32     19.30     42.46 <
   8   1   8      0.44     34.74     42.46 <
   9   1   8      0.54    -15.44     42.46 <
  10   1   8      0.03      0.00     42.46 <
  11   1   8      0.28    -30.88     42.46 <
  12   1   8      6.89     19.30     42.46 <
  13   1   8      8.10     38.60     46.32 <
  14   1   8      1.43      7.72     38.60 <
  15   1   8      0.01     11.58     42.46 <
  16   1   8     18.93    -42.46     42.46 <
  17   1   8     57.45    -42.46     34.74 <
  18   1   8     16.73     19.30     38.60 <
  19   1   8     73.11    -23.16     46.32 <
  20   1   8     77.39    123.52     65.62 <
  21   1   8    186.98     77.20     65.62 <
  22   1   8    137.82    -73.34     96.50 <
 -31   2   8     41.27    -42.46     81.06 <
 -30   2   8     68.67     34.74     65.62 <
 -29   2   8    100.00    -57.90     57.90 <
 -28   2   8     67.68     23.16     81.06 <
 -27   2   8     19.66      0.00     73.34 <
 -26   2   8     19.71     57.90     73.34 <
 -25   2   8    120.14     -7.72     65.62 <
 -24   2   8      2.47     73.34     65.62 <
 -23   2   8     19.06     61.76     50.18 <
 -22   2   8     45.63    -11.58     42.46 <
 -21   2   8      0.76    -34.74     42.46 <
 -20   2   8      3.01      7.72     46.32 <
 -19   2   8      7.48    -15.44     42.46 <
 -18   2   8      7.11    -11.58     38.60 <
 -17   2   8     20.69      7.72     38.60 <
 -16   2   8     15.67    -23.16     42.46 <
 -15   2   8     30.19      7.72     42.46 <
 -14   2   8     29.15     54.04     46.32 <
 -13   2   8     55.04     -3.86     38.60 <
 -12   2   8     42.53      7.72     42.46 <
 -11   2   8     47.08     57.90     38.60 <
 -10   2   8     32.03    -30.88     34.74 <
  -9   2   8     38.15     81.06     42.46 <
  -8   2   8     60.34    -15.44     34.74 <
  -7   2   8     73.87     88.78     38.60 o
  -6   2   8     60.37     69.48     38.60 <
  -5   2   8     21.24     11.58     34.74 <
  -4   2   8     98.35     46.32     42.46 <
  -3   2   8      6.60    -11.58     34.74 <
  -2   2   8      6.79     54.04     38.60 <
  -1   2   8      5.81     42.46     38.60 <
   0   2   8     14.45     -7.72     34.74 <
   1   2   8      5.01    -27.02     34.74 <
   2   2   8      4.53    -19.30     34.74 <
   3   2   8      3.59    -11.58     30.88 <
   4   2   8     10.75     27.02     34.74 <
   5   2   8     16.49    -15.44     34.74 <
   6   2   8     22.79     19.30     34.74 <
   7   2   8     21.16      7.72     34.74 <
   8   2   8     23.66    -11.58     34.74 <
   9   2   8     14.06    -11.58     34.74 <
  10   2   8      9.04    -19.30     34.74 <
  11   2   8      0.06      7.72     34.74 <
  12   2   8      4.79     23.16     34.74 <
  13   2   8     12.15     46.32     38.60 <
  14   2   8      1.81     38.60     34.74 <
  15   2   8      2.58     11.58     34.74 <
  16   2   8     86.70      7.72     42.46 <
  17   2   8      3.65     42.46     42.46 <
  18   2   8     42.79     19.30     46.32 <
  19   2   8      1.69     88.78     57.90 <
  20   2   8     21.69     77.20     54.04 <
  21   2   8     10.45    -30.88     46.32 <
  22   2   8      8.61    -23.16     54.04 <
  23   2   8      0.29     46.32     77.20 <
 -32   3   8      0.27     61.76     84.92 <
 -31   3   8      3.97    -92.64     73.34 <
 -30   3   8      8.48    -42.46     50.18 <
 -29   3   8     19.41     11.58     54.04 <
 -28   3   8      6.47    -65.62     50.18 <
 -27   3   8      8.79     42.46     50.18 <
 -26   3   8      0.32    -27.02     54.04 <
 -25   3   8     38.96     11.58     81.06 <
 -24   3   8     30.80      7.72     57.90 <
 -23   3   8      1.44      7.72     61.76 <
 -22   3   8      1.21    -19.30     57.90 <
 -21   3   8      1.80     88.78     61.76 <
 -20   3   8      0.74     19.30     50.18 <
 -19   3   8      3.71    -42.46     50.18 <
 -18   3   8      9.82      7.72     42.46 <
 -17   3   8      8.41     34.74     42.46 <
 -16   3   8      1.04    -23.16     46.32 <
 -15   3   8      1.42    -11.58     50.18 <
 -14   3   8      0.12    -84.92     42.46 <
 -13   3   8      8.21      3.86     54.04 <
 -12   3   8      9.49    -34.74     42.46 <
 -11   3   8     45.55     30.88     46.32 <
 -10   3   8     47.32    -50.18     46.32 <
  -9   3   8     47.70    -15.44     42.46 <
  -8   3   8     24.62     50.18     42.46 <
  -7   3   8     21.40     54.04     46.32 <
  -6   3   8      0.63    -38.60     42.46 <
  -5   3   8      2.33    -23.16     46.32 <
  -4   3   8     40.36     46.32     46.32 <
  -3   3   8      7.09     -3.86     42.46 <
  -2   3   8     25.58     46.32     92.64 <
  -1   3   8     15.74     27.02     42.46 <
   0   3   8     10.00     15.44     42.46 <
   1   3   8      4.81    -19.30     42.46 <
   2   3   8     20.52    -57.90     38.60 <
   3   3   8     44.14     50.18     46.32 <
   4   3   8     79.18     11.58     42.46 <
   5   3   8    112.39     88.78     46.32 <
   6   3   8    121.77     88.78     81.06 <
   7   3   8    116.22    142.82     54.04 o
   8   3   8     71.75     92.64     46.32 <
   9   3   8     70.67    -23.16     38.60 <
  10   3   8     44.67     11.58     42.46 <
  11   3   8      7.54      0.00     42.46 <
  12   3   8      1.47     54.04     42.46 <
  13   3   8     18.03      7.72     34.74 <
  14   3   8     23.54    -15.44     38.60 <
  15   3   8     98.00    -23.16     38.60 <
  16   3   8     54.39     96.50     50.18 <
  17   3   8      0.01      3.86     46.32 <
  18   3   8     20.69     69.48     42.46 <
  19   3   8     35.85     38.60     46.32 <
  20   3   8      1.60      0.00     42.46 <
  21   3   8      4.68     15.44     42.46 <
  22   3   8      1.69    -30.88     42.46 <
  23   3   8      1.94      3.86     69.48 <
  24   3   8      0.35    -38.60     77.20 <
 -29   4   8      0.50      0.00     61.76 <
 -28   4   8     22.20    -23.16     42.46 <
 -27   4   8     27.61      7.72     46.32 <
 -26   4   8    309.53    123.52    142.82 <
 -25   4   8    293.24    -81.06     50.18 <
 -24   4   8    339.79   -158.26     57.90 <
 -23   4   8    159.10    -46.32     50.18 <
 -22   4   8      0.01    -15.44     34.74 <
 -21   4   8     26.88    -30.88     46.32 <
 -20   4   8      0.24    -19.30     50.18 <
 -19   4   8      0.03      7.72     46.32 <
 -18   4   8      0.93    -42.46     50.18 <
 -17   4   8      1.79      0.00     46.32 <
 -16   4   8      5.34     19.30     42.46 <
 -15   4   8     10.32    -30.88     38.60 <
 -14   4   8      8.42     54.04     46.32 <
 -13   4   8     13.84   -108.08     38.60 <
 -12   4   8      8.28     -7.72     38.60 <
 -11   4   8      3.51      0.00     42.46 <
 -10   4   8      3.72      0.00     30.88 <
  -9   4   8      1.95     11.58     34.74 <
  -8   4   8      0.76      3.86     30.88 <
  -7   4   8     62.18    -11.58     30.88 <
  -6   4   8     15.04      0.00     34.74 <
  -5   4   8    403.67    146.68     77.20 <
  -4   4   8    110.45     54.04     38.60 <
  -3   4   8    330.78    247.04     81.06 o
  -2   4   8      0.03     19.30     34.74 <
  -1   4   8      2.11     -7.72     30.88 <
   0   4   8      3.12     -3.86     30.88 <
   1   4   8      8.03    -11.58     30.88 <
   2   4   8     12.25    -61.76     34.74 <
   3   4   8     16.11     38.60     38.60 <
   4   4   8     11.38    -46.32     34.74 <
   5   4   8     23.42    -27.02     38.60 <
   6   4   8     15.53     -7.72     42.46 <
   7   4   8      4.55    -73.34     34.74 <
   8   4   8      8.32     23.16     38.60 <
   9   4   8      0.25     42.46     38.60 <
  10   4   8      0.83    -30.88     34.74 <
  11   4   8      4.34    -23.16     34.74 <
  12   4   8      0.17     15.44     34.74 <
  13   4   8     64.04     38.60     42.46 <
  14   4   8     35.83      3.86     38.60 <
  16   4   8      1.81     92.64     61.76 <
  18   4   8    146.16    173.70     77.20 o
  19   4   8     80.61     23.16     42.46 <
  20   4   8      3.33     23.16     57.90 <
 -21   5   8      1.03     11.58     50.18 <
 -20   5   8      0.75     11.58     34.74 <
 -19   5   8      0.22     15.44     34.74 <
 -18   5   8      0.72    -23.16     38.60 <
 -17   5   8      2.95     34.74     50.18 <
 -16   5   8      1.18    -15.44     46.32 <
 -15   5   8      0.18    -42.46     38.60 <
 -14   5   8      0.20      0.00     38.60 <
 -13   5   8      4.03    -11.58     42.46 <
 -12   5   8      3.51     65.62     69.48 <
 -11   5   8      9.32      0.00     38.60 <
 -10   5   8      8.33      0.00     38.60 <
  -9   5   8     13.33      0.00     38.60 <
  -8   5   8      3.07    -27.02     34.74 <
  -7   5   8      0.84      0.00     38.60 <
  -6   5   8      9.18      0.00     38.60 <
  -5   5   8     19.78    -69.48     30.88 <
  -4   5   8     49.43      7.72     38.60 <
  -3   5   8     36.22     61.76     38.60 <
  -2   5   8     38.08    -11.58     34.74 <
  -1   5   8     39.64      3.86     34.74 <
   0   5   8     66.43     42.46     34.74 <
   1   5   8     43.23     57.90     34.74 <
   2   5   8     11.52     -3.86     30.88 <
   3   5   8      3.92     15.44     30.88 <
   4   5   8      1.50    -23.16     34.74 <
   5   5   8      2.40    -19.30     34.74 <
   6   5   8     12.80     27.02     30.88 <
   7   5   8     17.67    -15.44     34.74 <
   8   5   8     18.15    -38.60     30.88 <
   9   5   8     16.94    -42.46     30.88 <
  10   5   8      5.09    -11.58     34.74 <
 -16   1   9      4.28      7.72     81.06 <
 -15   1   9      0.46     34.74     88.78 <
 -14   1   9      4.96   -108.08     92.64 <
 -13   1   9      7.54     88.78     92.64 <
 -12   1   9      5.37    -11.58     46.32 <
 -11   1   9     15.16     54.04     54.04 <
 -10   1   9     10.99     50.18     54.04 <
  -9   1   9      6.66     11.58     50.18 <
  -8   1   9      0.08    -34.74     46.32 <
  -7   1   9      0.67     42.46     54.04 <
  -6   1   9      9.63     11.58     46.32 <
  -5   1   9     27.85    -46.32     46.32 <
  -4   1   9     47.87     15.44     50.18 <
  -3   1   9      3.14    -38.60     46.32 <
  -2   1   9      6.52     19.30     50.18 <
  -1   1   9      1.62    -61.76     46.32 <
   0   1   9      3.52      3.86     46.32 <
   1   1   9      9.17     15.44     50.18 <
   2   1   9     14.11     54.04     54.04 <
   3   1   9     21.66     88.78     65.62 <
   4   1   9     21.96      3.86     77.20 <
   5   1   9     34.23      7.72     81.06 <
   6   1   9     30.72     81.06     84.92 <
   7   1   9     23.24    -27.02     77.20 <
 -15   2   9      5.63    -77.20     50.18 <
 -14   2   9      7.12    -19.30     46.32 <
 -13   2   9      1.93     30.88     54.04 <
 -12   2   9      4.97     15.44     57.90 <
 -11   2   9      1.51     -3.86     42.46 <
 -10   2   9      0.06     11.58     50.18 <
  -9   2   9      0.93    -30.88     50.18 <
  -8   2   9     10.61     38.60     57.90 <
  -7   2   9      3.06     15.44     46.32 <
  -6   2   9      6.00     -7.72     54.04 <
  -5   2   9    982.70    146.68     77.20 <
  -4   2   9      1.46    -54.04     65.62 <
  -3   2   9    910.99    223.88     88.78 o
  -1   2   9    290.80    177.56     73.34 o
   0   2   9    158.48    162.12     69.48 o
   1   2   9    192.57    212.30     69.48 o
   2   2   9    102.45     30.88     54.04 <
   3   2   9     56.04     19.30     57.90 <
   4   2   9      7.36     19.30     54.04 <
   5   2   9      5.54      0.00     50.18 <
   6   2   9      6.84    -81.06     50.18 <
 -19   3   9      3.38     77.20     88.78 <
 -18   3   9      0.27    -61.76     81.06 <
 -17   3   9      0.51     11.58     54.04 <
 -16   3   9      0.02      0.00     46.32 <
 -15   3   9      2.62     11.58     50.18 <
 -14   3   9      0.77    -38.60     54.04 <
 -13   3   9      0.02     11.58     50.18 <
 -12   3   9      0.28     11.58     46.32 <
 -11   3   9      0.02     19.30     50.18 <
 -10   3   9      0.35     -3.86     46.32 <
  -9   3   9      0.06     42.46     50.18 <
  -8   3   9      7.60     69.48     54.04 <
  -7   3   9     26.16     42.46     42.46 <
  -6   3   9     47.34     38.60     57.90 <
  -5   3   9     60.84     38.60     54.04 <
  -4   3   9     62.13     34.74     50.18 <
  -3   3   9     12.27     34.74     50.18 <
  -2   3   9      6.34      3.86     50.18 <
  -1   3   9      1.12    -19.30     42.46 <
   0   3   9      4.75     -7.72     46.32 <
   1   3   9      1.82     69.48     46.32 <
   2   3   9     11.11    -54.04     42.46 <
   3   3   9     13.95     23.16     46.32 <
   4   3   9     12.07    -73.34     46.32 <
   5   3   9     26.18     65.62     46.32 <
   6   3   9     27.81     -7.72     42.46 <
   7   3   9     19.81     -3.86     42.46 <
   8   3   9     10.29     19.30     50.18 <
   9   3   9      6.86     54.04     73.34 <
  10   3   9      0.09    -38.60     65.62 <
