# Supplementary material for: The structure of magnesium stearate trihydrate determined from a micrometre-sized single crystal using a microfocused synchrotron X-ray beam
Source: Acta Crystallogr B Struct Sci Cryst Eng Mater. 2023 Jul 8;79(Pt 4):330–5. doi: 10.1107/S2052520623005607 (PMC10410307; doi:10.1107/S2052520623005607)
Supplement: Supplementary file 5 [file b-79-00330-sup5.zip › option2/run30_full_H_opt2.m80]

   0   0   0   1 0.14400E+04 0.14400E+04 0.14400E+04 0.14400E+04 0.00000E+00 0.14400E+04 0.00000E+00 0.14400E+04 0.00000E+00 0.14400E+04 0.00000E+00 0.00000E+00 0.00000E+00
   2   0   0   1 0.74868E+02 0.74868E+02 0.83536E+02 0.83536E+02 0.00000E+00 0.00000E+00 0.00000E+00 0.00000E+00 0.00000E+00 0.00000E+00 0.00000E+00 0.24015E+01 0.24015E+01
   3   0   0   1 0.11288E+03 0.11288E+03 0.12517E+03-0.12517E+03 0.00000E+00 0.00000E+00 0.00000E+00 0.00000E+00 0.00000E+00 0.00000E+00 0.00000E+00 0.36391E+01 0.36391E+01
   4   0   0   1 0.20368E+02 0.20368E+02 0.19247E+02 0.19247E+02 0.00000E+00 0.00000E+00 0.00000E+00 0.00000E+00 0.00000E+00 0.00000E+00 0.00000E+00 0.77709E+00 0.77709E+00
   5   0   0   1 0.44219E+02 0.44219E+02 0.47316E+02-0.47316E+02 0.00000E+00 0.00000E+00 0.00000E+00 0.00000E+00 0.00000E+00 0.00000E+00 0.00000E+00 0.14610E+01 0.14610E+01
   6   0   0   1 0.42480E+02 0.42480E+02 0.49065E+02-0.49065E+02 0.00000E+00 0.00000E+00 0.00000E+00 0.00000E+00 0.00000E+00 0.00000E+00 0.00000E+00 0.14270E+01 0.14270E+01
   7   0   0   1 0.17913E+02 0.17913E+02 0.17992E+02 0.17992E+02 0.00000E+00 0.00000E+00 0.00000E+00 0.00000E+00 0.00000E+00 0.00000E+00 0.00000E+00 0.87616E+00 0.87616E+00
   8   0   0   1 0.78637E+02 0.78637E+02 0.88741E+02-0.88741E+02 0.00000E+00 0.00000E+00 0.00000E+00 0.00000E+00 0.00000E+00 0.00000E+00 0.00000E+00 0.25481E+01 0.25481E+01
   9   0   0   1 0.45028E+02 0.45028E+02 0.49887E+02 0.49887E+02 0.00000E+00 0.00000E+00 0.00000E+00 0.00000E+00 0.00000E+00 0.00000E+00 0.00000E+00 0.15592E+01 0.15592E+01
  10   0   0   1 0.82652E+02 0.82652E+02 0.93583E+02-0.93583E+02 0.00000E+00 0.00000E+00 0.00000E+00 0.00000E+00 0.00000E+00 0.00000E+00 0.00000E+00 0.27123E+01 0.27123E+01
  11   0   0   1 0.47840E+02 0.47840E+02 0.50386E+02 0.50386E+02 0.00000E+00 0.00000E+00 0.00000E+00 0.00000E+00 0.00000E+00 0.00000E+00 0.00000E+00 0.16748E+01 0.16748E+01
  12   0   0   1 0.65283E+02 0.65283E+02 0.72815E+02-0.72815E+02 0.00000E+00 0.00000E+00 0.00000E+00 0.00000E+00 0.00000E+00 0.00000E+00 0.00000E+00 0.21901E+01 0.21901E+01
  13   0   0   1 0.34240E+02 0.34240E+02 0.35367E+02 0.35367E+02 0.00000E+00 0.00000E+00 0.00000E+00 0.00000E+00 0.00000E+00 0.00000E+00 0.00000E+00 0.13869E+01 0.13869E+01
  14   0   0   1 0.45352E+02 0.45352E+02 0.49004E+02-0.49004E+02 0.00000E+00 0.00000E+00 0.00000E+00 0.00000E+00 0.00000E+00 0.00000E+00 0.00000E+00 0.16726E+01 0.16726E+01
  15   0   0   1 0.22067E+02 0.22067E+02 0.22526E+02 0.22526E+02 0.00000E+00 0.00000E+00 0.00000E+00 0.00000E+00 0.00000E+00 0.00000E+00 0.00000E+00 0.13212E+01 0.13212E+01
  16   0   0   1 0.25642E+02 0.25642E+02 0.27739E+02-0.27739E+02 0.00000E+00 0.00000E+00 0.00000E+00 0.00000E+00 0.00000E+00 0.00000E+00 0.00000E+00 0.12992E+01 0.12992E+01
  17   0   0   1 0.15397E+02 0.15397E+02 0.15288E+02 0.15288E+02 0.00000E+00 0.00000E+00 0.00000E+00 0.00000E+00 0.00000E+00 0.00000E+00 0.00000E+00 0.15051E+01 0.15051E+01
  18   0   0   1 0.17648E+02 0.17648E+02 0.19277E+02-0.19277E+02 0.00000E+00 0.00000E+00 0.00000E+00 0.00000E+00 0.00000E+00 0.00000E+00 0.00000E+00 0.13217E+01 0.13217E+01
  19   0   0   1 0.59090E+01 0.59090E+01 0.94318E+01 0.94318E+01 0.00000E+00 0.00000E+00 0.00000E+00 0.00000E+00 0.00000E+00 0.00000E+00 0.00000E+00 0.29476E+01 0.29476E+01
  21   0   0   1 0.93109E+01 0.93109E+01 0.12392E+02-0.12392E+02 0.00000E+00 0.00000E+00 0.00000E+00 0.00000E+00 0.00000E+00 0.00000E+00 0.00000E+00 0.20504E+01 0.20504E+01
  22   0   0   1 0.27346E+02 0.27346E+02 0.27835E+02 0.27835E+02 0.00000E+00 0.00000E+00 0.00000E+00 0.00000E+00 0.00000E+00 0.00000E+00 0.00000E+00 0.13612E+01 0.13612E+01
  23   0   0   1 0.29281E+02 0.29281E+02 0.28919E+02-0.28919E+02 0.00000E+00 0.00000E+00 0.00000E+00 0.00000E+00 0.00000E+00 0.00000E+00 0.00000E+00 0.14065E+01 0.14065E+01
  24   0   0   1 0.42100E+02 0.42100E+02 0.42730E+02 0.42730E+02 0.00000E+00 0.00000E+00 0.00000E+00 0.00000E+00 0.00000E+00 0.00000E+00 0.00000E+00 0.16513E+01 0.16513E+01
  25   0   0   1 0.41030E+02 0.41030E+02 0.42106E+02-0.42106E+02 0.00000E+00 0.00000E+00 0.00000E+00 0.00000E+00 0.00000E+00 0.00000E+00 0.00000E+00 0.16431E+01 0.16431E+01
  26   0   0   1 0.49547E+02 0.49547E+02 0.53330E+02 0.53330E+02 0.00000E+00 0.00000E+00 0.00000E+00 0.00000E+00 0.00000E+00 0.00000E+00 0.00000E+00 0.18516E+01 0.18516E+01
  27   0   0   1 0.42971E+02 0.42971E+02 0.45624E+02-0.45624E+02 0.00000E+00 0.00000E+00 0.00000E+00 0.00000E+00 0.00000E+00 0.00000E+00 0.00000E+00 0.17093E+01 0.17093E+01
  28   0   0   1 0.42507E+02 0.42507E+02 0.47197E+02 0.47197E+02 0.00000E+00 0.00000E+00 0.00000E+00 0.00000E+00 0.00000E+00 0.00000E+00 0.00000E+00 0.17266E+01 0.17266E+01
  29   0   0   1 0.26964E+02 0.26964E+02 0.28991E+02-0.28991E+02 0.00000E+00 0.00000E+00 0.00000E+00 0.00000E+00 0.00000E+00 0.00000E+00 0.00000E+00 0.14508E+01 0.14508E+01
  30   0   0   1 0.14648E+02 0.14648E+02 0.18362E+02 0.18362E+02 0.00000E+00 0.00000E+00 0.00000E+00 0.00000E+00 0.00000E+00 0.00000E+00 0.00000E+00 0.15821E+01 0.15821E+01
  31   0   0   1 0.10870E-01 0.10870E-01 0.64269E+01-0.64269E+01 0.00000E+00 0.00000E+00 0.00000E+00 0.00000E+00 0.00000E+00 0.00000E+00 0.00000E+00 0.84806E+01 0.84806E+01
  32   0   0   1 0.12042E+02 0.12042E+02 0.69067E+01-0.69067E+01 0.00000E+00 0.00000E+00 0.00000E+00 0.00000E+00 0.00000E+00 0.00000E+00 0.00000E+00 0.30301E+01 0.30301E+01
  33   0   0   1 0.22196E+02 0.22196E+02 0.18358E+02 0.18358E+02 0.00000E+00 0.00000E+00 0.00000E+00 0.00000E+00 0.00000E+00 0.00000E+00 0.00000E+00 0.18299E+01 0.18299E+01
  34   0   0   1 0.38629E+02 0.38629E+02 0.32831E+02-0.32831E+02 0.00000E+00 0.00000E+00 0.00000E+00 0.00000E+00 0.00000E+00 0.00000E+00 0.00000E+00 0.16384E+01 0.16384E+01
  35   0   0   1 0.37098E+02 0.37098E+02 0.31077E+02 0.31077E+02 0.00000E+00 0.00000E+00 0.00000E+00 0.00000E+00 0.00000E+00 0.00000E+00 0.00000E+00 0.16477E+01 0.16477E+01
  36   0   0   1 0.52065E+02 0.52065E+02 0.44929E+02-0.44929E+02 0.00000E+00 0.00000E+00 0.00000E+00 0.00000E+00 0.00000E+00 0.00000E+00 0.00000E+00 0.19897E+01 0.19897E+01
  37   0   0   1 0.32583E+02 0.32583E+02 0.28649E+02 0.28649E+02 0.00000E+00 0.00000E+00 0.00000E+00 0.00000E+00 0.00000E+00 0.00000E+00 0.00000E+00 0.16241E+01 0.16241E+01
  38   0   0   1 0.56159E+02 0.56159E+02 0.50530E+02-0.50530E+02 0.00000E+00 0.00000E+00 0.00000E+00 0.00000E+00 0.00000E+00 0.00000E+00 0.00000E+00 0.19659E+01 0.19659E+01
  39   0   0   1 0.11353E+02 0.11353E+02 0.80764E+01 0.80764E+01 0.00000E+00 0.00000E+00 0.00000E+00 0.00000E+00 0.00000E+00 0.00000E+00 0.00000E+00 0.33712E+01 0.33712E+01
  40   0   0   1 0.67219E+02 0.67219E+02 0.61586E+02-0.61586E+02 0.00000E+00 0.00000E+00 0.00000E+00 0.00000E+00 0.00000E+00 0.00000E+00 0.00000E+00 0.22508E+01 0.22508E+01
  41   0   0   1 0.12771E+03 0.12771E+03 0.10556E+03-0.10556E+03 0.00000E+00 0.00000E+00 0.00000E+00 0.00000E+00 0.00000E+00 0.00000E+00 0.00000E+00 0.42423E+01 0.42423E+01
  42   0   0   1 0.50854E+02 0.50854E+02 0.48306E+02 0.48306E+02 0.00000E+00 0.00000E+00 0.00000E+00 0.00000E+00 0.00000E+00 0.00000E+00 0.00000E+00 0.21824E+01 0.21824E+01
  43   0   0   1 0.71413E+02 0.71413E+02 0.64178E+02 0.64178E+02 0.00000E+00 0.00000E+00 0.00000E+00 0.00000E+00 0.00000E+00 0.00000E+00 0.00000E+00 0.24278E+01 0.24278E+01
  44   0   0   1 0.20244E-01 0.20244E-01 0.38255E+01-0.38255E+01 0.00000E+00 0.00000E+00 0.00000E+00 0.00000E+00 0.00000E+00 0.00000E+00 0.00000E+00 0.27922E+02 0.27922E+02
  45   0   0   1 0.18628E+02 0.18628E+02 0.20645E+02 0.20645E+02 0.00000E+00 0.00000E+00 0.00000E+00 0.00000E+00 0.00000E+00 0.00000E+00 0.00000E+00 0.29053E+01 0.29053E+01
  46   0   0   1 0.75553E+01 0.75553E+01 0.30467E+01 0.30467E+01 0.00000E+00 0.00000E+00 0.00000E+00 0.00000E+00 0.00000E+00 0.00000E+00 0.00000E+00 0.55798E+01 0.55798E+01
  47   0   0   1 0.59417E+01 0.59417E+01 0.29937E+01 0.29937E+01 0.00000E+00 0.00000E+00 0.00000E+00 0.00000E+00 0.00000E+00 0.00000E+00 0.00000E+00 0.68757E+01 0.68757E+01
  48   0   0   1 0.14221E+02 0.14221E+02 0.91812E+01 0.91812E+01 0.00000E+00 0.00000E+00 0.00000E+00 0.00000E+00 0.00000E+00 0.00000E+00 0.00000E+00 0.33763E+01 0.33763E+01
  49   0   0   1 0.87056E+01 0.87056E+01 0.78068E+01-0.78068E+01 0.00000E+00 0.00000E+00 0.00000E+00 0.00000E+00 0.00000E+00 0.00000E+00 0.00000E+00 0.43939E+01 0.43939E+01
  50   0   0   1 0.13659E+02 0.13659E+02 0.13723E+02 0.13723E+02 0.00000E+00 0.00000E+00 0.00000E+00 0.00000E+00 0.00000E+00 0.00000E+00 0.00000E+00 0.32306E+01 0.32306E+01
  51   0   0   1 0.93427E+01 0.93427E+01 0.99538E+01-0.99538E+01 0.00000E+00 0.00000E+00 0.00000E+00 0.00000E+00 0.00000E+00 0.00000E+00 0.00000E+00 0.45073E+01 0.45073E+01
  52   0   0   1 0.16367E+02 0.16367E+02 0.96704E+01 0.96704E+01 0.00000E+00 0.00000E+00 0.00000E+00 0.00000E+00 0.00000E+00 0.00000E+00 0.00000E+00 0.27055E+01 0.27055E+01
  53   0   0   1 0.15167E+02 0.15167E+02 0.64089E+01-0.64089E+01 0.00000E+00 0.00000E+00 0.00000E+00 0.00000E+00 0.00000E+00 0.00000E+00 0.00000E+00 0.40610E+01 0.40610E+01
   1   1   0   1 0.20899E+02 0.20899E+02 0.18939E+02 0.18939E+02 0.00000E+00 0.00000E+00 0.00000E+00 0.00000E+00 0.00000E+00 0.00000E+00 0.00000E+00 0.50559E+00 0.50559E+00
   2   1   0   1 0.27922E+02 0.27922E+02 0.25627E+02-0.25627E+02 0.00000E+00 0.00000E+00 0.00000E+00 0.00000E+00 0.00000E+00 0.00000E+00 0.00000E+00 0.61764E+00 0.61764E+00
   3   1   0   1 0.46543E+02 0.46543E+02 0.45459E+02 0.45459E+02 0.00000E+00 0.00000E+00 0.00000E+00 0.00000E+00 0.00000E+00 0.00000E+00 0.00000E+00 0.11332E+01 0.11332E+01
   4   1   0   1 0.36223E+02 0.36223E+02 0.35357E+02-0.35357E+02 0.00000E+00 0.00000E+00 0.00000E+00 0.00000E+00 0.00000E+00 0.00000E+00 0.00000E+00 0.82619E+00 0.82619E+00
   5   1   0   1 0.51818E+02 0.51818E+02 0.52138E+02 0.52138E+02 0.00000E+00 0.00000E+00 0.00000E+00 0.00000E+00 0.00000E+00 0.00000E+00 0.00000E+00 0.11613E+01 0.11613E+01
   6   1   0   1 0.26587E+02 0.26587E+02 0.27062E+02-0.27062E+02 0.00000E+00 0.00000E+00 0.00000E+00 0.00000E+00 0.00000E+00 0.00000E+00 0.00000E+00 0.70144E+00 0.70144E+00
   7   1   0   1 0.36142E+02 0.36142E+02 0.39213E+02 0.39213E+02 0.00000E+00 0.00000E+00 0.00000E+00 0.00000E+00 0.00000E+00 0.00000E+00 0.00000E+00 0.92431E+00 0.92431E+00
   8   1   0   1 0.18370E+01 0.18370E+01 0.43855E+01-0.43855E+01 0.00000E+00 0.00000E+00 0.00000E+00 0.00000E+00 0.00000E+00 0.00000E+00 0.00000E+00 0.39263E+01 0.39263E+01
   9   1   0   1 0.18120E+02 0.18120E+02 0.19194E+02 0.19194E+02 0.00000E+00 0.00000E+00 0.00000E+00 0.00000E+00 0.00000E+00 0.00000E+00 0.00000E+00 0.66117E+00 0.66117E+00
  10   1   0   1 0.14470E+02 0.14470E+02 0.13682E+02 0.13682E+02 0.00000E+00 0.00000E+00 0.00000E+00 0.00000E+00 0.00000E+00 0.00000E+00 0.00000E+00 0.81497E+00 0.81497E+00
  11   1   0   1 0.89860E+01 0.89860E+01 0.11203E+02 0.11203E+02 0.00000E+00 0.00000E+00 0.00000E+00 0.00000E+00 0.00000E+00 0.00000E+00 0.00000E+00 0.10756E+01 0.10756E+01
  12   1   0   1 0.13859E+02 0.13859E+02 0.14325E+02 0.14325E+02 0.00000E+00 0.00000E+00 0.00000E+00 0.00000E+00 0.00000E+00 0.00000E+00 0.00000E+00 0.84504E+00 0.84504E+00
  13   1   0   1 0.16228E+02 0.16228E+02 0.17503E+02 0.17503E+02 0.00000E+00 0.00000E+00 0.00000E+00 0.00000E+00 0.00000E+00 0.00000E+00 0.00000E+00 0.84948E+00 0.84948E+00
  14   1   0   1 0.74476E-01 0.74476E-01 0.17304E+01 0.17304E+01 0.00000E+00 0.00000E+00 0.00000E+00 0.00000E+00 0.00000E+00 0.00000E+00 0.00000E+00 0.16430E+02 0.16430E+02
  15   1   0   1 0.33256E+02 0.33256E+02 0.33857E+02 0.33857E+02 0.00000E+00 0.00000E+00 0.00000E+00 0.00000E+00 0.00000E+00 0.00000E+00 0.00000E+00 0.98700E+00 0.98700E+00
  16   1   0   1 0.18052E+02 0.18052E+02 0.17092E+02-0.17092E+02 0.00000E+00 0.00000E+00 0.00000E+00 0.00000E+00 0.00000E+00 0.00000E+00 0.00000E+00 0.87616E+00 0.87616E+00
  17   1   0   1 0.44471E+02 0.44471E+02 0.46591E+02 0.46591E+02 0.00000E+00 0.00000E+00 0.00000E+00 0.00000E+00 0.00000E+00 0.00000E+00 0.00000E+00 0.11729E+01 0.11729E+01
  18   1   0   1 0.24880E+02 0.24880E+02 0.25755E+02-0.25755E+02 0.00000E+00 0.00000E+00 0.00000E+00 0.00000E+00 0.00000E+00 0.00000E+00 0.00000E+00 0.88969E+00 0.88969E+00
  19   1   0   1 0.43407E+02 0.43407E+02 0.44395E+02 0.44395E+02 0.00000E+00 0.00000E+00 0.00000E+00 0.00000E+00 0.00000E+00 0.00000E+00 0.00000E+00 0.11934E+01 0.11934E+01
  20   1   0   1 0.16106E+02 0.16106E+02 0.14695E+02-0.14695E+02 0.00000E+00 0.00000E+00 0.00000E+00 0.00000E+00 0.00000E+00 0.00000E+00 0.00000E+00 0.97347E+00 0.97347E+00
  21   1   0   1 0.20987E+02 0.20987E+02 0.20170E+02 0.20170E+02 0.00000E+00 0.00000E+00 0.00000E+00 0.00000E+00 0.00000E+00 0.00000E+00 0.00000E+00 0.94366E+00 0.94366E+00
  22   1   0   1 0.11466E+02 0.11466E+02 0.10178E+02-0.10178E+02 0.00000E+00 0.00000E+00 0.00000E+00 0.00000E+00 0.00000E+00 0.00000E+00 0.00000E+00 0.11848E+01 0.11848E+01
  23   1   0   1 0.12106E+02 0.12106E+02 0.11833E+02 0.11833E+02 0.00000E+00 0.00000E+00 0.00000E+00 0.00000E+00 0.00000E+00 0.00000E+00 0.00000E+00 0.11221E+01 0.11221E+01
  24   1   0   1 0.14553E-01 0.14553E-01 0.10864E+01-0.10864E+01 0.00000E+00 0.00000E+00 0.00000E+00 0.00000E+00 0.00000E+00 0.00000E+00 0.00000E+00 0.22044E+02 0.22044E+02
  25   1   0   1 0.44423E-01 0.44423E-01 0.46405E+01 0.46405E+01 0.00000E+00 0.00000E+00 0.00000E+00 0.00000E+00 0.00000E+00 0.00000E+00 0.00000E+00 0.18970E+02 0.18970E+02
  26   1   0   1 0.66182E-01 0.66182E-01 0.69347E+00 0.69347E+00 0.00000E+00 0.00000E+00 0.00000E+00 0.00000E+00 0.00000E+00 0.00000E+00 0.00000E+00 0.19803E+02 0.19803E+02
  27   1   0   1 0.72740E+01 0.72740E+01 0.60624E+01 0.60624E+01 0.00000E+00 0.00000E+00 0.00000E+00 0.00000E+00 0.00000E+00 0.00000E+00 0.00000E+00 0.18392E+01 0.18392E+01
  28   1   0   1 0.69897E+01 0.69897E+01 0.49468E+01-0.49468E+01 0.00000E+00 0.00000E+00 0.00000E+00 0.00000E+00 0.00000E+00 0.00000E+00 0.00000E+00 0.19083E+01 0.19083E+01
  29   1   0   1 0.11001E+02 0.11001E+02 0.12084E+02 0.12084E+02 0.00000E+00 0.00000E+00 0.00000E+00 0.00000E+00 0.00000E+00 0.00000E+00 0.00000E+00 0.13936E+01 0.13936E+01
  30   1   0   1 0.10994E+02 0.10994E+02 0.12642E+02-0.12642E+02 0.00000E+00 0.00000E+00 0.00000E+00 0.00000E+00 0.00000E+00 0.00000E+00 0.00000E+00 0.15668E+01 0.15668E+01
  31   1   0   1 0.14712E+02 0.14712E+02 0.14430E+02 0.14430E+02 0.00000E+00 0.00000E+00 0.00000E+00 0.00000E+00 0.00000E+00 0.00000E+00 0.00000E+00 0.13096E+01 0.13096E+01
  32   1   0   1 0.14188E+02 0.14188E+02 0.15704E+02-0.15704E+02 0.00000E+00 0.00000E+00 0.00000E+00 0.00000E+00 0.00000E+00 0.00000E+00 0.00000E+00 0.12228E+01 0.12228E+01
  33   1   0   1 0.14862E+02 0.14862E+02 0.15155E+02 0.15155E+02 0.00000E+00 0.00000E+00 0.00000E+00 0.00000E+00 0.00000E+00 0.00000E+00 0.00000E+00 0.25841E+01 0.25841E+01
  34   1   0   1 0.16004E+02 0.16004E+02 0.12296E+02-0.12296E+02 0.00000E+00 0.00000E+00 0.00000E+00 0.00000E+00 0.00000E+00 0.00000E+00 0.00000E+00 0.18073E+01 0.18073E+01
  35   1   0   1 0.10710E+02 0.10710E+02 0.81050E+01 0.81050E+01 0.00000E+00 0.00000E+00 0.00000E+00 0.00000E+00 0.00000E+00 0.00000E+00 0.00000E+00 0.23340E+01 0.23340E+01
  36   1   0   1 0.83082E+01 0.83082E+01 0.57724E+01-0.57724E+01 0.00000E+00 0.00000E+00 0.00000E+00 0.00000E+00 0.00000E+00 0.00000E+00 0.00000E+00 0.25483E+01 0.25483E+01
  37   1   0   1 0.19633E+01 0.19633E+01 0.14248E+01 0.14248E+01 0.00000E+00 0.00000E+00 0.00000E+00 0.00000E+00 0.00000E+00 0.00000E+00 0.00000E+00 0.10806E+02 0.10806E+02
  38   1   0   1 0.27336E-01 0.27336E-01 0.69899E+00 0.69899E+00 0.00000E+00 0.00000E+00 0.00000E+00 0.00000E+00 0.00000E+00 0.00000E+00 0.00000E+00 0.22503E+02 0.22503E+02
  39   1   0   1 0.36479E-01 0.36479E-01 0.23696E+01 0.23696E+01 0.00000E+00 0.00000E+00 0.00000E+00 0.00000E+00 0.00000E+00 0.00000E+00 0.00000E+00 0.23832E+02 0.23832E+02
  40   1   0   1 0.59629E-01 0.59629E-01 0.41958E+01 0.41958E+01 0.00000E+00 0.00000E+00 0.00000E+00 0.00000E+00 0.00000E+00 0.00000E+00 0.00000E+00 0.28544E+02 0.28544E+02
  41   1   0   1 0.34179E+02 0.34179E+02 0.30158E+02 0.30158E+02 0.00000E+00 0.00000E+00 0.00000E+00 0.00000E+00 0.00000E+00 0.00000E+00 0.00000E+00 0.13969E+01 0.13969E+01
  42   1   0   1 0.17349E+02 0.17349E+02 0.20645E+02-0.20645E+02 0.00000E+00 0.00000E+00 0.00000E+00 0.00000E+00 0.00000E+00 0.00000E+00 0.00000E+00 0.18988E+01 0.18988E+01
  43   1   0   1 0.25901E+02 0.25901E+02 0.23984E+02-0.23984E+02 0.00000E+00 0.00000E+00 0.00000E+00 0.00000E+00 0.00000E+00 0.00000E+00 0.00000E+00 0.15077E+01 0.15077E+01
  44   1   0   1 0.11074E+02 0.11074E+02 0.29272E+01 0.29272E+01 0.00000E+00 0.00000E+00 0.00000E+00 0.00000E+00 0.00000E+00 0.00000E+00 0.00000E+00 0.31275E+01 0.31275E+01
  45   1   0   1 0.17507E+02 0.17507E+02 0.17159E+02-0.17159E+02 0.00000E+00 0.00000E+00 0.00000E+00 0.00000E+00 0.00000E+00 0.00000E+00 0.00000E+00 0.19847E+01 0.19847E+01
  46   1   0   1 0.27451E+01 0.27451E+01 0.60192E+01 0.60192E+01 0.00000E+00 0.00000E+00 0.00000E+00 0.00000E+00 0.00000E+00 0.00000E+00 0.00000E+00 0.97246E+01 0.97246E+01
  47   1   0   1 0.12548E+02 0.12548E+02 0.90320E+01-0.90320E+01 0.00000E+00 0.00000E+00 0.00000E+00 0.00000E+00 0.00000E+00 0.00000E+00 0.00000E+00 0.23047E+01 0.23047E+01
  48   1   0   1 0.51934E+01 0.51934E+01 0.12993E+01 0.12993E+01 0.00000E+00 0.00000E+00 0.00000E+00 0.00000E+00 0.00000E+00 0.00000E+00 0.00000E+00 0.51983E+01 0.51983E+01
  49   1   0   1 0.45555E-02 0.45555E-02 0.26090E+01-0.26090E+01 0.00000E+00 0.00000E+00 0.00000E+00 0.00000E+00 0.00000E+00 0.00000E+00 0.00000E+00 0.99915E+01 0.99915E+01
  50   1   0   1 0.29108E-01 0.29108E-01 0.24912E+01-0.24912E+01 0.00000E+00 0.00000E+00 0.00000E+00 0.00000E+00 0.00000E+00 0.00000E+00 0.00000E+00 0.29001E+02 0.29001E+02
  51   1   0   1 0.73169E+01 0.73169E+01 0.35816E+01 0.35816E+01 0.00000E+00 0.00000E+00 0.00000E+00 0.00000E+00 0.00000E+00 0.00000E+00 0.00000E+00 0.39387E+01 0.39387E+01
  52   1   0   1 0.11235E+02 0.11235E+02 0.72604E+01-0.72604E+01 0.00000E+00 0.00000E+00 0.00000E+00 0.00000E+00 0.00000E+00 0.00000E+00 0.00000E+00 0.25675E+01 0.25675E+01
  53   1   0   1 0.66096E-01 0.66096E-01 0.64714E+01 0.64714E+01 0.00000E+00 0.00000E+00 0.00000E+00 0.00000E+00 0.00000E+00 0.00000E+00 0.00000E+00 0.30052E+02 0.30052E+02
   0   2   0   1 0.10402E+03 0.10402E+03 0.10101E+03-0.10101E+03 0.00000E+00 0.00000E+00 0.00000E+00 0.00000E+00 0.00000E+00 0.00000E+00 0.00000E+00 0.33347E+01 0.33347E+01
   1   2   0   1 0.89456E+02 0.89456E+02 0.83471E+02 0.83471E+02 0.00000E+00 0.00000E+00 0.00000E+00 0.00000E+00 0.00000E+00 0.00000E+00 0.00000E+00 0.21356E+01 0.21356E+01
   2   2   0   1 0.71526E+02 0.71526E+02 0.69514E+02-0.69514E+02 0.00000E+00 0.00000E+00 0.00000E+00 0.00000E+00 0.00000E+00 0.00000E+00 0.00000E+00 0.15733E+01 0.15733E+01
   3   2   0   1 0.20141E+01 0.20141E+01 0.15014E+01-0.15014E+01 0.00000E+00 0.00000E+00 0.00000E+00 0.00000E+00 0.00000E+00 0.00000E+00 0.00000E+00 0.19641E+01 0.19641E+01
   4   2   0   1 0.27860E+02 0.27860E+02 0.29101E+02 0.29101E+02 0.00000E+00 0.00000E+00 0.00000E+00 0.00000E+00 0.00000E+00 0.00000E+00 0.00000E+00 0.74678E+00 0.74678E+00
   5   2   0   1 0.45623E+02 0.45623E+02 0.49213E+02-0.49213E+02 0.00000E+00 0.00000E+00 0.00000E+00 0.00000E+00 0.00000E+00 0.00000E+00 0.00000E+00 0.11126E+01 0.11126E+01
   6   2   0   1 0.42996E+02 0.42996E+02 0.44002E+02 0.44002E+02 0.00000E+00 0.00000E+00 0.00000E+00 0.00000E+00 0.00000E+00 0.00000E+00 0.00000E+00 0.10763E+01 0.10763E+01
   7   2   0   1 0.36062E+02 0.36062E+02 0.36635E+02-0.36635E+02 0.00000E+00 0.00000E+00 0.00000E+00 0.00000E+00 0.00000E+00 0.00000E+00 0.00000E+00 0.83070E+00 0.83070E+00
   8   2   0   1 0.28942E+02 0.28942E+02 0.30330E+02 0.30330E+02 0.00000E+00 0.00000E+00 0.00000E+00 0.00000E+00 0.00000E+00 0.00000E+00 0.00000E+00 0.72582E+00 0.72582E+00
   9   2   0   1 0.15901E+02 0.15901E+02 0.16503E+02-0.16503E+02 0.00000E+00 0.00000E+00 0.00000E+00 0.00000E+00 0.00000E+00 0.00000E+00 0.00000E+00 0.62530E+00 0.62530E+00
  10   2   0   1 0.10151E+02 0.10151E+02 0.12361E+02 0.12361E+02 0.00000E+00 0.00000E+00 0.00000E+00 0.00000E+00 0.00000E+00 0.00000E+00 0.00000E+00 0.76306E+00 0.76306E+00
  11   2   0   1 0.65520E+01 0.65520E+01 0.59009E+01 0.59009E+01 0.00000E+00 0.00000E+00 0.00000E+00 0.00000E+00 0.00000E+00 0.00000E+00 0.00000E+00 0.14824E+01 0.14824E+01
  12   2   0   1 0.78822E+01 0.78822E+01 0.92752E+01-0.92752E+01 0.00000E+00 0.00000E+00 0.00000E+00 0.00000E+00 0.00000E+00 0.00000E+00 0.00000E+00 0.12304E+01 0.12304E+01
  13   2   0   1 0.24925E+02 0.24925E+02 0.25827E+02 0.25827E+02 0.00000E+00 0.00000E+00 0.00000E+00 0.00000E+00 0.00000E+00 0.00000E+00 0.00000E+00 0.74003E+00 0.74003E+00
  14   2   0   1 0.20118E+02 0.20118E+02 0.21377E+02-0.21377E+02 0.00000E+00 0.00000E+00 0.00000E+00 0.00000E+00 0.00000E+00 0.00000E+00 0.00000E+00 0.79292E+00 0.79292E+00
  15   2   0   1 0.38205E+02 0.38205E+02 0.37962E+02 0.37962E+02 0.00000E+00 0.00000E+00 0.00000E+00 0.00000E+00 0.00000E+00 0.00000E+00 0.00000E+00 0.98552E+00 0.98552E+00
  16   2   0   1 0.27320E+02 0.27320E+02 0.26640E+02-0.26640E+02 0.00000E+00 0.00000E+00 0.00000E+00 0.00000E+00 0.00000E+00 0.00000E+00 0.00000E+00 0.82266E+00 0.82266E+00
  17   2   0   1 0.47967E+02 0.47967E+02 0.48291E+02 0.48291E+02 0.00000E+00 0.00000E+00 0.00000E+00 0.00000E+00 0.00000E+00 0.00000E+00 0.00000E+00 0.11497E+01 0.11497E+01
  18   2   0   1 0.23269E+02 0.23269E+02 0.23896E+02-0.23896E+02 0.00000E+00 0.00000E+00 0.00000E+00 0.00000E+00 0.00000E+00 0.00000E+00 0.00000E+00 0.85955E+00 0.85955E+00
  19   2   0   1 0.52875E+02 0.52875E+02 0.56362E+02 0.56362E+02 0.00000E+00 0.00000E+00 0.00000E+00 0.00000E+00 0.00000E+00 0.00000E+00 0.00000E+00 0.12806E+01 0.12806E+01
  20   2   0   1 0.73854E+01 0.73854E+01 0.74770E+01 0.74770E+01 0.00000E+00 0.00000E+00 0.00000E+00 0.00000E+00 0.00000E+00 0.00000E+00 0.00000E+00 0.15770E+01 0.15770E+01
  21   2   0   1 0.50461E+02 0.50461E+02 0.51156E+02-0.51156E+02 0.00000E+00 0.00000E+00 0.00000E+00 0.00000E+00 0.00000E+00 0.00000E+00 0.00000E+00 0.12533E+01 0.12533E+01
  22   2   0   1 0.45351E+02 0.45351E+02 0.45088E+02-0.45088E+02 0.00000E+00 0.00000E+00 0.00000E+00 0.00000E+00 0.00000E+00 0.00000E+00 0.00000E+00 0.11549E+01 0.11549E+01
  23   2   0   1 0.87332E+01 0.87332E+01 0.11440E+02 0.11440E+02 0.00000E+00 0.00000E+00 0.00000E+00 0.00000E+00 0.00000E+00 0.00000E+00 0.00000E+00 0.17595E+01 0.17595E+01
  24   2   0   1 0.15162E+02 0.15162E+02 0.15421E+02-0.15421E+02 0.00000E+00 0.00000E+00 0.00000E+00 0.00000E+00 0.00000E+00 0.00000E+00 0.00000E+00 0.11515E+01 0.11515E+01
  25   2   0   1 0.51533E+01 0.51533E+01 0.63387E+01 0.63387E+01 0.00000E+00 0.00000E+00 0.00000E+00 0.00000E+00 0.00000E+00 0.00000E+00 0.00000E+00 0.29707E+01 0.29707E+01
  26   2   0   1 0.80537E+01 0.80537E+01 0.89523E+01-0.89523E+01 0.00000E+00 0.00000E+00 0.00000E+00 0.00000E+00 0.00000E+00 0.00000E+00 0.00000E+00 0.19077E+01 0.19077E+01
  27   2   0   1 0.80595E+01 0.80595E+01 0.51293E+01 0.51293E+01 0.00000E+00 0.00000E+00 0.00000E+00 0.00000E+00 0.00000E+00 0.00000E+00 0.00000E+00 0.19077E+01 0.19077E+01
  28   2   0   1 0.12065E+02 0.12065E+02 0.95546E+01-0.95546E+01 0.00000E+00 0.00000E+00 0.00000E+00 0.00000E+00 0.00000E+00 0.00000E+00 0.00000E+00 0.12806E+01 0.12806E+01
  29   2   0   1 0.89581E+01 0.89581E+01 0.89447E+01 0.89447E+01 0.00000E+00 0.00000E+00 0.00000E+00 0.00000E+00 0.00000E+00 0.00000E+00 0.00000E+00 0.19314E+01 0.19314E+01
  30   2   0   1 0.85200E+01 0.85200E+01 0.91927E+01-0.91927E+01 0.00000E+00 0.00000E+00 0.00000E+00 0.00000E+00 0.00000E+00 0.00000E+00 0.00000E+00 0.20301E+01 0.20301E+01
  31   2   0   1 0.10350E+02 0.10350E+02 0.11041E+02 0.11041E+02 0.00000E+00 0.00000E+00 0.00000E+00 0.00000E+00 0.00000E+00 0.00000E+00 0.00000E+00 0.20447E+01 0.20447E+01
  32   2   0   1 0.37978E-01 0.37978E-01 0.66673E+01-0.66673E+01 0.00000E+00 0.00000E+00 0.00000E+00 0.00000E+00 0.00000E+00 0.00000E+00 0.00000E+00 0.29423E+02 0.29423E+02
  33   2   0   1 0.67774E+01 0.67774E+01 0.60308E+01 0.60308E+01 0.00000E+00 0.00000E+00 0.00000E+00 0.00000E+00 0.00000E+00 0.00000E+00 0.00000E+00 0.34036E+01 0.34036E+01
  34   2   0   1 0.39390E+01 0.39390E+01 0.69540E+00 0.69540E+00 0.00000E+00 0.00000E+00 0.00000E+00 0.00000E+00 0.00000E+00 0.00000E+00 0.00000E+00 0.49119E+01 0.49119E+01
  35   2   0   1 0.39318E+01 0.39318E+01 0.84146E+00-0.84146E+00 0.00000E+00 0.00000E+00 0.00000E+00 0.00000E+00 0.00000E+00 0.00000E+00 0.00000E+00 0.54029E+01 0.54029E+01
  36   2   0   1 0.96068E+01 0.96068E+01 0.76603E+01 0.76603E+01 0.00000E+00 0.00000E+00 0.00000E+00 0.00000E+00 0.00000E+00 0.00000E+00 0.00000E+00 0.22078E+01 0.22078E+01
  37   2   0   1 0.19460E+01 0.19460E+01 0.39773E+01-0.39773E+01 0.00000E+00 0.00000E+00 0.00000E+00 0.00000E+00 0.00000E+00 0.00000E+00 0.00000E+00 0.10806E+02 0.10806E+02
  38   2   0   1 0.10181E+02 0.10181E+02 0.47415E+01 0.47415E+01 0.00000E+00 0.00000E+00 0.00000E+00 0.00000E+00 0.00000E+00 0.00000E+00 0.00000E+00 0.28376E+01 0.28376E+01
  39   2   0   1 0.87948E+01 0.87948E+01 0.67315E+01 0.67315E+01 0.00000E+00 0.00000E+00 0.00000E+00 0.00000E+00 0.00000E+00 0.00000E+00 0.00000E+00 0.37352E+01 0.37352E+01
  40   2   0   1 0.12947E-01 0.12947E-01 0.76641E+01-0.76641E+01 0.00000E+00 0.00000E+00 0.00000E+00 0.00000E+00 0.00000E+00 0.00000E+00 0.00000E+00 0.24942E+02 0.24942E+02
  41   2   0   1 0.92254E+01 0.92254E+01 0.55132E+01 0.55132E+01 0.00000E+00 0.00000E+00 0.00000E+00 0.00000E+00 0.00000E+00 0.00000E+00 0.00000E+00 0.41897E+01 0.41897E+01
  42   2   0   1 0.13092E-01 0.13092E-01 0.38584E+01-0.38584E+01 0.00000E+00 0.00000E+00 0.00000E+00 0.00000E+00 0.00000E+00 0.00000E+00 0.00000E+00 0.33082E+02 0.33082E+02
  43   2   0   1 0.10193E+02 0.10193E+02 0.72218E+00-0.72218E+00 0.00000E+00 0.00000E+00 0.00000E+00 0.00000E+00 0.00000E+00 0.00000E+00 0.00000E+00 0.43488E+01 0.43488E+01
  44   2   0   1 0.97972E+01 0.97972E+01 0.67267E+01 0.67267E+01 0.00000E+00 0.00000E+00 0.00000E+00 0.00000E+00 0.00000E+00 0.00000E+00 0.00000E+00 0.41270E+01 0.41270E+01
  45   2   0   1 0.11759E+02 0.11759E+02 0.99386E+01-0.99386E+01 0.00000E+00 0.00000E+00 0.00000E+00 0.00000E+00 0.00000E+00 0.00000E+00 0.00000E+00 0.31130E+01 0.31130E+01
  46   2   0   1 0.67813E+01 0.67813E+01 0.93077E+01 0.93077E+01 0.00000E+00 0.00000E+00 0.00000E+00 0.00000E+00 0.00000E+00 0.00000E+00 0.00000E+00 0.53884E+01 0.53884E+01
  47   2   0   1 0.13803E-01 0.13803E-01 0.65234E+01-0.65234E+01 0.00000E+00 0.00000E+00 0.00000E+00 0.00000E+00 0.00000E+00 0.00000E+00 0.00000E+00 0.36185E+02 0.36185E+02
  48   2   0   1 0.40614E-02 0.40614E-02 0.24729E+01 0.24729E+01 0.00000E+00 0.00000E+00 0.00000E+00 0.00000E+00 0.00000E+00 0.00000E+00 0.00000E+00 0.98185E+01 0.98185E+01
  49   2   0   1 0.58953E+01 0.58953E+01 0.21528E+01-0.21528E+01 0.00000E+00 0.00000E+00 0.00000E+00 0.00000E+00 0.00000E+00 0.00000E+00 0.00000E+00 0.62218E+01 0.62218E+01
  50   2   0   1 0.90967E-02 0.90967E-02 0.56890E-01-0.56890E-01 0.00000E+00 0.00000E+00 0.00000E+00 0.00000E+00 0.00000E+00 0.00000E+00 0.00000E+00 0.23492E+02 0.23492E+02
  51   2   0   1 0.59315E-02 0.59315E-02 0.32751E+00-0.32751E+00 0.00000E+00 0.00000E+00 0.00000E+00 0.00000E+00 0.00000E+00 0.00000E+00 0.00000E+00 0.20667E+02 0.20667E+02
  52   2   0   1 0.92142E+01 0.92142E+01 0.69461E+00 0.69461E+00 0.00000E+00 0.00000E+00 0.00000E+00 0.00000E+00 0.00000E+00 0.00000E+00 0.00000E+00 0.29335E+01 0.29335E+01
  53   2   0   1 0.51210E-02 0.51210E-02 0.79018E+00-0.79018E+00 0.00000E+00 0.00000E+00 0.00000E+00 0.00000E+00 0.00000E+00 0.00000E+00 0.00000E+00 0.41197E+02 0.41197E+02
   1   3   0   1 0.12079E+02 0.12079E+02 0.11599E+02 0.11599E+02 0.00000E+00 0.00000E+00 0.00000E+00 0.00000E+00 0.00000E+00 0.00000E+00 0.00000E+00 0.49317E+00 0.49317E+00
   2   3   0   1 0.20267E+02 0.20267E+02 0.20112E+02-0.20112E+02 0.00000E+00 0.00000E+00 0.00000E+00 0.00000E+00 0.00000E+00 0.00000E+00 0.00000E+00 0.51650E+00 0.51650E+00
   3   3   0   1 0.27144E+02 0.27144E+02 0.27623E+02 0.27623E+02 0.00000E+00 0.00000E+00 0.00000E+00 0.00000E+00 0.00000E+00 0.00000E+00 0.00000E+00 0.69370E+00 0.69370E+00
   4   3   0   1 0.25155E+02 0.25155E+02 0.24665E+02-0.24665E+02 0.00000E+00 0.00000E+00 0.00000E+00 0.00000E+00 0.00000E+00 0.00000E+00 0.00000E+00 0.66181E+00 0.66181E+00
   5   3   0   1 0.26195E+02 0.26195E+02 0.25870E+02 0.25870E+02 0.00000E+00 0.00000E+00 0.00000E+00 0.00000E+00 0.00000E+00 0.00000E+00 0.00000E+00 0.71117E+00 0.71117E+00
   6   3   0   1 0.18144E+02 0.18144E+02 0.16576E+02-0.16576E+02 0.00000E+00 0.00000E+00 0.00000E+00 0.00000E+00 0.00000E+00 0.00000E+00 0.00000E+00 0.76355E+00 0.76355E+00
   7   3   0   1 0.16125E+02 0.16125E+02 0.15969E+02 0.15969E+02 0.00000E+00 0.00000E+00 0.00000E+00 0.00000E+00 0.00000E+00 0.00000E+00 0.00000E+00 0.73289E+00 0.73289E+00
   8   3   0   1 0.78036E+01 0.78036E+01 0.58270E+01-0.58270E+01 0.00000E+00 0.00000E+00 0.00000E+00 0.00000E+00 0.00000E+00 0.00000E+00 0.00000E+00 0.98545E+00 0.98545E+00
   9   3   0   1 0.14767E+02 0.14767E+02 0.15600E+02 0.15600E+02 0.00000E+00 0.00000E+00 0.00000E+00 0.00000E+00 0.00000E+00 0.00000E+00 0.00000E+00 0.66727E+00 0.66727E+00
  10   3   0   1 0.78130E+01 0.78130E+01 0.69335E+01-0.69335E+01 0.00000E+00 0.00000E+00 0.00000E+00 0.00000E+00 0.00000E+00 0.00000E+00 0.00000E+00 0.98547E+00 0.98547E+00
  11   3   0   1 0.18579E+02 0.18579E+02 0.18646E+02 0.18646E+02 0.00000E+00 0.00000E+00 0.00000E+00 0.00000E+00 0.00000E+00 0.00000E+00 0.00000E+00 0.74842E+00 0.74842E+00
  12   3   0   1 0.11582E+02 0.11582E+02 0.10618E+02-0.10618E+02 0.00000E+00 0.00000E+00 0.00000E+00 0.00000E+00 0.00000E+00 0.00000E+00 0.00000E+00 0.83833E+00 0.83833E+00
  13   3   0   1 0.24325E+02 0.24325E+02 0.23730E+02 0.23730E+02 0.00000E+00 0.00000E+00 0.00000E+00 0.00000E+00 0.00000E+00 0.00000E+00 0.00000E+00 0.75300E+00 0.75300E+00
  14   3   0   1 0.13856E+02 0.13856E+02 0.14411E+02-0.14411E+02 0.00000E+00 0.00000E+00 0.00000E+00 0.00000E+00 0.00000E+00 0.00000E+00 0.00000E+00 0.84504E+00 0.84504E+00
  15   3   0   1 0.22700E+02 0.22700E+02 0.23088E+02 0.23088E+02 0.00000E+00 0.00000E+00 0.00000E+00 0.00000E+00 0.00000E+00 0.00000E+00 0.00000E+00 0.79690E+00 0.79690E+00
  16   3   0   1 0.91968E+01 0.91968E+01 0.12344E+02-0.12344E+02 0.00000E+00 0.00000E+00 0.00000E+00 0.00000E+00 0.00000E+00 0.00000E+00 0.00000E+00 0.12600E+01 0.12600E+01
  17   3   0   1 0.12567E+02 0.12567E+02 0.15071E+02 0.15071E+02 0.00000E+00 0.00000E+00 0.00000E+00 0.00000E+00 0.00000E+00 0.00000E+00 0.00000E+00 0.10813E+01 0.10813E+01
  18   3   0   1 0.26302E-01 0.26302E-01 0.34638E+01-0.34638E+01 0.00000E+00 0.00000E+00 0.00000E+00 0.00000E+00 0.00000E+00 0.00000E+00 0.00000E+00 0.14121E+02 0.14121E+02
  19   3   0   1 0.68323E+01 0.68323E+01 0.28712E+01 0.28712E+01 0.00000E+00 0.00000E+00 0.00000E+00 0.00000E+00 0.00000E+00 0.00000E+00 0.00000E+00 0.25530E+01 0.25530E+01
  20   3   0   1 0.51511E+01 0.51511E+01 0.54140E+01 0.54140E+01 0.00000E+00 0.00000E+00 0.00000E+00 0.00000E+00 0.00000E+00 0.00000E+00 0.00000E+00 0.29707E+01 0.29707E+01
  21   3   0   1 0.49111E-01 0.49111E-01 0.20833E+01 0.20833E+01 0.00000E+00 0.00000E+00 0.00000E+00 0.00000E+00 0.00000E+00 0.00000E+00 0.00000E+00 0.23055E+02 0.23055E+02
  22   3   0   1 0.16006E+02 0.16006E+02 0.20347E+02 0.20347E+02 0.00000E+00 0.00000E+00 0.00000E+00 0.00000E+00 0.00000E+00 0.00000E+00 0.00000E+00 0.13299E+01 0.13299E+01
  23   3   0   1 0.10879E+02 0.10879E+02 0.13065E+02-0.13065E+02 0.00000E+00 0.00000E+00 0.00000E+00 0.00000E+00 0.00000E+00 0.00000E+00 0.00000E+00 0.17677E+01 0.17677E+01
  24   3   0   1 0.14907E+02 0.14907E+02 0.15868E+02 0.15868E+02 0.00000E+00 0.00000E+00 0.00000E+00 0.00000E+00 0.00000E+00 0.00000E+00 0.00000E+00 0.14267E+01 0.14267E+01
  25   3   0   1 0.10177E+02 0.10177E+02 0.89178E+01-0.89178E+01 0.00000E+00 0.00000E+00 0.00000E+00 0.00000E+00 0.00000E+00 0.00000E+00 0.00000E+00 0.20821E+01 0.20821E+01
  26   3   0   1 0.15842E-01 0.15842E-01 0.84455E+01 0.84455E+01 0.00000E+00 0.00000E+00 0.00000E+00 0.00000E+00 0.00000E+00 0.00000E+00 0.00000E+00 0.32475E+02 0.32475E+02
  27   3   0   1 0.34132E+01 0.34132E+01 0.14049E+01-0.14049E+01 0.00000E+00 0.00000E+00 0.00000E+00 0.00000E+00 0.00000E+00 0.00000E+00 0.00000E+00 0.73726E+01 0.73726E+01
  28   3   0   1 0.40545E-01 0.40545E-01 0.24763E+01-0.24763E+01 0.00000E+00 0.00000E+00 0.00000E+00 0.00000E+00 0.00000E+00 0.00000E+00 0.00000E+00 0.24590E+02 0.24590E+02
  29   3   0   1 0.87390E+01 0.87390E+01 0.80489E+01 0.80489E+01 0.00000E+00 0.00000E+00 0.00000E+00 0.00000E+00 0.00000E+00 0.00000E+00 0.00000E+00 0.24178E+01 0.24178E+01
  30   3   0   1 0.78102E+01 0.78102E+01 0.68775E+01-0.68775E+01 0.00000E+00 0.00000E+00 0.00000E+00 0.00000E+00 0.00000E+00 0.00000E+00 0.00000E+00 0.22116E+01 0.22116E+01
  31   3   0   1 0.64778E+01 0.64778E+01 0.43121E+01 0.43121E+01 0.00000E+00 0.00000E+00 0.00000E+00 0.00000E+00 0.00000E+00 0.00000E+00 0.00000E+00 0.35548E+01 0.35548E+01
  32   3   0   1 0.33684E+01 0.33684E+01 0.60737E+01-0.60737E+01 0.00000E+00 0.00000E+00 0.00000E+00 0.00000E+00 0.00000E+00 0.00000E+00 0.00000E+00 0.51045E+01 0.51045E+01
  33   3   0   1 0.10242E-01 0.10242E-01 0.12273E+01-0.12273E+01 0.00000E+00 0.00000E+00 0.00000E+00 0.00000E+00 0.00000E+00 0.00000E+00 0.00000E+00 0.16602E+02 0.16602E+02
  34   3   0   1 0.92345E-02 0.92345E-02 0.20064E+01 0.20064E+01 0.00000E+00 0.00000E+00 0.00000E+00 0.00000E+00 0.00000E+00 0.00000E+00 0.00000E+00 0.28476E+02 0.28476E+02
  35   3   0   1 0.61748E+01 0.61748E+01 0.85075E+01-0.85075E+01 0.00000E+00 0.00000E+00 0.00000E+00 0.00000E+00 0.00000E+00 0.00000E+00 0.00000E+00 0.31071E+01 0.31071E+01
  36   3   0   1 0.11737E+02 0.11737E+02 0.97333E+01 0.97333E+01 0.00000E+00 0.00000E+00 0.00000E+00 0.00000E+00 0.00000E+00 0.00000E+00 0.00000E+00 0.19682E+01 0.19682E+01
  37   3   0   1 0.12808E+02 0.12808E+02 0.16228E+02-0.16228E+02 0.00000E+00 0.00000E+00 0.00000E+00 0.00000E+00 0.00000E+00 0.00000E+00 0.00000E+00 0.19517E+01 0.19517E+01
  38   3   0   1 0.15139E+02 0.15139E+02 0.16588E+02 0.16588E+02 0.00000E+00 0.00000E+00 0.00000E+00 0.00000E+00 0.00000E+00 0.00000E+00 0.00000E+00 0.17820E+01 0.17820E+01
  39   3   0   1 0.17268E+02 0.17268E+02 0.17977E+02-0.17977E+02 0.00000E+00 0.00000E+00 0.00000E+00 0.00000E+00 0.00000E+00 0.00000E+00 0.00000E+00 0.16774E+01 0.16774E+01
  40   3   0   1 0.15388E+02 0.15388E+02 0.18950E+02 0.18950E+02 0.00000E+00 0.00000E+00 0.00000E+00 0.00000E+00 0.00000E+00 0.00000E+00 0.00000E+00 0.20021E+01 0.20021E+01
  41   3   0   1 0.10401E+02 0.10401E+02 0.10824E+02 0.10824E+02 0.00000E+00 0.00000E+00 0.00000E+00 0.00000E+00 0.00000E+00 0.00000E+00 0.00000E+00 0.27866E+01 0.27866E+01
  42   3   0   1 0.10582E+02 0.10582E+02 0.90359E+01-0.90359E+01 0.00000E+00 0.00000E+00 0.00000E+00 0.00000E+00 0.00000E+00 0.00000E+00 0.00000E+00 0.25560E+01 0.25560E+01
  43   3   0   1 0.14385E+02 0.14385E+02 0.14322E+02-0.14322E+02 0.00000E+00 0.00000E+00 0.00000E+00 0.00000E+00 0.00000E+00 0.00000E+00 0.00000E+00 0.18771E+01 0.18771E+01
  44   3   0   1 0.10758E+02 0.10758E+02 0.53131E+01-0.53131E+01 0.00000E+00 0.00000E+00 0.00000E+00 0.00000E+00 0.00000E+00 0.00000E+00 0.00000E+00 0.25132E+01 0.25132E+01
  45   3   0   1 0.69030E-02 0.69030E-02 0.36365E+00 0.36365E+00 0.00000E+00 0.00000E+00 0.00000E+00 0.00000E+00 0.00000E+00 0.00000E+00 0.00000E+00 0.22079E+02 0.22079E+02
  46   3   0   1 0.55467E+01 0.55467E+01 0.55152E+01-0.55152E+01 0.00000E+00 0.00000E+00 0.00000E+00 0.00000E+00 0.00000E+00 0.00000E+00 0.00000E+00 0.45154E+01 0.45154E+01
  47   3   0   1 0.68063E+01 0.68063E+01 0.12095E+01 0.12095E+01 0.00000E+00 0.00000E+00 0.00000E+00 0.00000E+00 0.00000E+00 0.00000E+00 0.00000E+00 0.36871E+01 0.36871E+01
  48   3   0   1 0.43972E+01 0.43972E+01 0.68180E+00-0.68180E+00 0.00000E+00 0.00000E+00 0.00000E+00 0.00000E+00 0.00000E+00 0.00000E+00 0.00000E+00 0.52720E+01 0.52720E+01
  49   3   0   1 0.39104E+01 0.39104E+01 0.42942E+01-0.42942E+01 0.00000E+00 0.00000E+00 0.00000E+00 0.00000E+00 0.00000E+00 0.00000E+00 0.00000E+00 0.58942E+01 0.58942E+01
  50   3   0   1 0.23474E-01 0.23474E-01 0.45598E+01 0.45598E+01 0.00000E+00 0.00000E+00 0.00000E+00 0.00000E+00 0.00000E+00 0.00000E+00 0.00000E+00 0.31676E+02 0.31676E+02
  51   3   0   1 0.78356E+01 0.78356E+01 0.48137E+01-0.48137E+01 0.00000E+00 0.00000E+00 0.00000E+00 0.00000E+00 0.00000E+00 0.00000E+00 0.00000E+00 0.31936E+01 0.31936E+01
  52   3   0   1 0.24101E-01 0.24101E-01 0.47801E+01 0.47801E+01 0.00000E+00 0.00000E+00 0.00000E+00 0.00000E+00 0.00000E+00 0.00000E+00 0.00000E+00 0.35715E+02 0.35715E+02
   2   4   0   1 0.26984E+02 0.26984E+02 0.19117E+02 0.19117E+02 0.00000E+00 0.00000E+00 0.00000E+00 0.00000E+00 0.00000E+00 0.00000E+00 0.00000E+00 0.11803E+01 0.11803E+01
   3   4   0   1 0.15569E+02 0.15569E+02 0.15070E+02 0.15070E+02 0.00000E+00 0.00000E+00 0.00000E+00 0.00000E+00 0.00000E+00 0.00000E+00 0.00000E+00 0.51570E+00 0.51570E+00
   4   4   0   1 0.10332E+00 0.10332E+00 0.16698E+00 0.16698E+00 0.00000E+00 0.00000E+00 0.00000E+00 0.00000E+00 0.00000E+00 0.00000E+00 0.00000E+00 0.10161E+02 0.10161E+02
   5   4   0   1 0.18355E+02 0.18355E+02 0.18253E+02 0.18253E+02 0.00000E+00 0.00000E+00 0.00000E+00 0.00000E+00 0.00000E+00 0.00000E+00 0.00000E+00 0.55508E+00 0.55508E+00
   6   4   0   1 0.36889E-02 0.36889E-02 0.23848E+01 0.23848E+01 0.00000E+00 0.00000E+00 0.00000E+00 0.00000E+00 0.00000E+00 0.00000E+00 0.00000E+00 0.10769E+02 0.10769E+02
   7   4   0   1 0.48389E+01 0.48389E+01 0.43847E+01 0.43847E+01 0.00000E+00 0.00000E+00 0.00000E+00 0.00000E+00 0.00000E+00 0.00000E+00 0.00000E+00 0.80351E+00 0.80351E+00
   8   4   0   1 0.15985E+02 0.15985E+02 0.16781E+02 0.16781E+02 0.00000E+00 0.00000E+00 0.00000E+00 0.00000E+00 0.00000E+00 0.00000E+00 0.00000E+00 0.62123E+00 0.62123E+00
   9   4   0   1 0.11673E+02 0.11673E+02 0.12989E+02-0.12989E+02 0.00000E+00 0.00000E+00 0.00000E+00 0.00000E+00 0.00000E+00 0.00000E+00 0.00000E+00 0.66541E+00 0.66541E+00
  10   4   0   1 0.27274E+02 0.27274E+02 0.28348E+02 0.28348E+02 0.00000E+00 0.00000E+00 0.00000E+00 0.00000E+00 0.00000E+00 0.00000E+00 0.00000E+00 0.82101E+00 0.82101E+00
  11   4   0   1 0.22747E+02 0.22747E+02 0.23928E+02-0.23928E+02 0.00000E+00 0.00000E+00 0.00000E+00 0.00000E+00 0.00000E+00 0.00000E+00 0.00000E+00 0.71176E+00 0.71176E+00
  12   4   0   1 0.33617E+02 0.33617E+02 0.33573E+02 0.33573E+02 0.00000E+00 0.00000E+00 0.00000E+00 0.00000E+00 0.00000E+00 0.00000E+00 0.00000E+00 0.97408E+00 0.97408E+00
  13   4   0   1 0.30260E+02 0.30260E+02 0.30488E+02-0.30488E+02 0.00000E+00 0.00000E+00 0.00000E+00 0.00000E+00 0.00000E+00 0.00000E+00 0.00000E+00 0.93846E+00 0.93846E+00
  14   4   0   1 0.34134E+02 0.34134E+02 0.35928E+02 0.35928E+02 0.00000E+00 0.00000E+00 0.00000E+00 0.00000E+00 0.00000E+00 0.00000E+00 0.00000E+00 0.10159E+01 0.10159E+01
  15   4   0   1 0.33923E+02 0.33923E+02 0.33948E+02-0.33948E+02 0.00000E+00 0.00000E+00 0.00000E+00 0.00000E+00 0.00000E+00 0.00000E+00 0.00000E+00 0.10747E+01 0.10747E+01
  16   4   0   1 0.34557E+02 0.34557E+02 0.34455E+02 0.34455E+02 0.00000E+00 0.00000E+00 0.00000E+00 0.00000E+00 0.00000E+00 0.00000E+00 0.00000E+00 0.10071E+01 0.10071E+01
  17   4   0   1 0.28288E+02 0.28288E+02 0.29038E+02-0.29038E+02 0.00000E+00 0.00000E+00 0.00000E+00 0.00000E+00 0.00000E+00 0.00000E+00 0.00000E+00 0.92789E+00 0.92789E+00
  18   4   0   1 0.19279E+02 0.19279E+02 0.20419E+02 0.20419E+02 0.00000E+00 0.00000E+00 0.00000E+00 0.00000E+00 0.00000E+00 0.00000E+00 0.00000E+00 0.91829E+00 0.91829E+00
  19   4   0   1 0.85463E+01 0.85463E+01 0.81841E+01-0.81841E+01 0.00000E+00 0.00000E+00 0.00000E+00 0.00000E+00 0.00000E+00 0.00000E+00 0.00000E+00 0.15799E+01 0.15799E+01
  20   4   0   1 0.31649E-01 0.31649E-01 0.45534E+01 0.45534E+01 0.00000E+00 0.00000E+00 0.00000E+00 0.00000E+00 0.00000E+00 0.00000E+00 0.00000E+00 0.14708E+02 0.14708E+02
  21   4   0   1 0.93473E+01 0.93473E+01 0.86500E+01 0.86500E+01 0.00000E+00 0.00000E+00 0.00000E+00 0.00000E+00 0.00000E+00 0.00000E+00 0.00000E+00 0.12326E+01 0.12326E+01
  22   4   0   1 0.15837E+02 0.15837E+02 0.19588E+02-0.19588E+02 0.00000E+00 0.00000E+00 0.00000E+00 0.00000E+00 0.00000E+00 0.00000E+00 0.00000E+00 0.15800E+01 0.15800E+01
  23   4   0   1 0.19889E+02 0.19889E+02 0.21228E+02 0.21228E+02 0.00000E+00 0.00000E+00 0.00000E+00 0.00000E+00 0.00000E+00 0.00000E+00 0.00000E+00 0.14587E+01 0.14587E+01
  24   4   0   1 0.25302E+02 0.25302E+02 0.25036E+02-0.25036E+02 0.00000E+00 0.00000E+00 0.00000E+00 0.00000E+00 0.00000E+00 0.00000E+00 0.00000E+00 0.94444E+00 0.94444E+00
  25   4   0   1 0.27475E+02 0.27475E+02 0.25556E+02 0.25556E+02 0.00000E+00 0.00000E+00 0.00000E+00 0.00000E+00 0.00000E+00 0.00000E+00 0.00000E+00 0.10157E+01 0.10157E+01
  26   4   0   1 0.30198E+02 0.30198E+02 0.29958E+02-0.29958E+02 0.00000E+00 0.00000E+00 0.00000E+00 0.00000E+00 0.00000E+00 0.00000E+00 0.00000E+00 0.10004E+01 0.10004E+01
  27   4   0   1 0.28715E+02 0.28715E+02 0.27712E+02 0.27712E+02 0.00000E+00 0.00000E+00 0.00000E+00 0.00000E+00 0.00000E+00 0.00000E+00 0.00000E+00 0.10433E+01 0.10433E+01
  28   4   0   1 0.27858E+02 0.27858E+02 0.26174E+02-0.26174E+02 0.00000E+00 0.00000E+00 0.00000E+00 0.00000E+00 0.00000E+00 0.00000E+00 0.00000E+00 0.93900E+00 0.93900E+00
  29   4   0   1 0.17489E+02 0.17489E+02 0.15055E+02 0.15055E+02 0.00000E+00 0.00000E+00 0.00000E+00 0.00000E+00 0.00000E+00 0.00000E+00 0.00000E+00 0.12208E+01 0.12208E+01
  30   4   0   1 0.89668E+01 0.89668E+01 0.87086E+01-0.87086E+01 0.00000E+00 0.00000E+00 0.00000E+00 0.00000E+00 0.00000E+00 0.00000E+00 0.00000E+00 0.21455E+01 0.21455E+01
  31   4   0   1 0.34140E+01 0.34140E+01 0.11740E+01 0.11740E+01 0.00000E+00 0.00000E+00 0.00000E+00 0.00000E+00 0.00000E+00 0.00000E+00 0.00000E+00 0.68053E+01 0.68053E+01
  32   4   0   1 0.61596E+01 0.61596E+01 0.40244E+01 0.40244E+01 0.00000E+00 0.00000E+00 0.00000E+00 0.00000E+00 0.00000E+00 0.00000E+00 0.00000E+00 0.34175E+01 0.34175E+01
  33   4   0   1 0.97373E+01 0.97373E+01 0.86305E+01-0.86305E+01 0.00000E+00 0.00000E+00 0.00000E+00 0.00000E+00 0.00000E+00 0.00000E+00 0.00000E+00 0.19671E+01 0.19671E+01
  34   4   0   1 0.16085E+02 0.16085E+02 0.14372E+02 0.14372E+02 0.00000E+00 0.00000E+00 0.00000E+00 0.00000E+00 0.00000E+00 0.00000E+00 0.00000E+00 0.14387E+01 0.14387E+01
  35   4   0   1 0.13634E+02 0.13634E+02 0.13377E+02-0.13377E+02 0.00000E+00 0.00000E+00 0.00000E+00 0.00000E+00 0.00000E+00 0.00000E+00 0.00000E+00 0.16896E+01 0.16896E+01
  36   4   0   1 0.17552E+02 0.17552E+02 0.18670E+02 0.18670E+02 0.00000E+00 0.00000E+00 0.00000E+00 0.00000E+00 0.00000E+00 0.00000E+00 0.00000E+00 0.14299E+01 0.14299E+01
  37   4   0   1 0.11005E+02 0.11005E+02 0.14366E+02-0.14366E+02 0.00000E+00 0.00000E+00 0.00000E+00 0.00000E+00 0.00000E+00 0.00000E+00 0.00000E+00 0.20868E+01 0.20868E+01
  38   4   0   1 0.26017E+02 0.26017E+02 0.24249E+02 0.24249E+02 0.00000E+00 0.00000E+00 0.00000E+00 0.00000E+00 0.00000E+00 0.00000E+00 0.00000E+00 0.12100E+01 0.12100E+01
  39   4   0   1 0.12514E+02 0.12514E+02 0.96887E+01-0.96887E+01 0.00000E+00 0.00000E+00 0.00000E+00 0.00000E+00 0.00000E+00 0.00000E+00 0.00000E+00 0.16922E+01 0.16922E+01
  40   4   0   1 0.37626E+02 0.37626E+02 0.34492E+02 0.34492E+02 0.00000E+00 0.00000E+00 0.00000E+00 0.00000E+00 0.00000E+00 0.00000E+00 0.00000E+00 0.12840E+01 0.12840E+01
  42   4   0   1 0.14646E+02 0.14646E+02 0.20007E+02-0.20007E+02 0.00000E+00 0.00000E+00 0.00000E+00 0.00000E+00 0.00000E+00 0.00000E+00 0.00000E+00 0.19745E+01 0.19745E+01
  44   4   0   1 0.19789E+01 0.19789E+01 0.16081E+01 0.16081E+01 0.00000E+00 0.00000E+00 0.00000E+00 0.00000E+00 0.00000E+00 0.00000E+00 0.00000E+00 0.13752E+02 0.13752E+02
  45   4   0   1 0.55593E+01 0.55593E+01 0.75146E+01-0.75146E+01 0.00000E+00 0.00000E+00 0.00000E+00 0.00000E+00 0.00000E+00 0.00000E+00 0.00000E+00 0.48627E+01 0.48627E+01
  46   4   0   1 0.55193E+01 0.55193E+01 0.49567E+01-0.49567E+01 0.00000E+00 0.00000E+00 0.00000E+00 0.00000E+00 0.00000E+00 0.00000E+00 0.00000E+00 0.38208E+01 0.38208E+01
  47   4   0   1 0.38418E-01 0.38418E-01 0.14363E+01 0.14363E+01 0.00000E+00 0.00000E+00 0.00000E+00 0.00000E+00 0.00000E+00 0.00000E+00 0.00000E+00 0.24197E+02 0.24197E+02
  48   4   0   1 0.19256E+01 0.19256E+01 0.54550E+01-0.54550E+01 0.00000E+00 0.00000E+00 0.00000E+00 0.00000E+00 0.00000E+00 0.00000E+00 0.00000E+00 0.11787E+02 0.11787E+02
  49   4   0   1 0.44767E-01 0.44767E-01 0.43990E+01 0.43990E+01 0.00000E+00 0.00000E+00 0.00000E+00 0.00000E+00 0.00000E+00 0.00000E+00 0.00000E+00 0.25779E+02 0.25779E+02
  50   4   0   1 0.51614E+01 0.51614E+01 0.52173E+01-0.52173E+01 0.00000E+00 0.00000E+00 0.00000E+00 0.00000E+00 0.00000E+00 0.00000E+00 0.00000E+00 0.51983E+01 0.51983E+01
  51   4   0   1 0.36692E-01 0.36692E-01 0.34485E+01 0.34485E+01 0.00000E+00 0.00000E+00 0.00000E+00 0.00000E+00 0.00000E+00 0.00000E+00 0.00000E+00 0.32011E+02 0.32011E+02
   7   5   0   1 0.11503E+02 0.11503E+02 0.10848E+02-0.10848E+02 0.00000E+00 0.00000E+00 0.00000E+00 0.00000E+00 0.00000E+00 0.00000E+00 0.00000E+00 0.11681E+01 0.11681E+01
   8   5   0   1 0.18781E+01 0.18781E+01 0.28319E+01 0.28319E+01 0.00000E+00 0.00000E+00 0.00000E+00 0.00000E+00 0.00000E+00 0.00000E+00 0.00000E+00 0.39278E+01 0.39278E+01
   9   5   0   1 0.33376E+01 0.33376E+01 0.65832E+00-0.65832E+00 0.00000E+00 0.00000E+00 0.00000E+00 0.00000E+00 0.00000E+00 0.00000E+00 0.00000E+00 0.22576E+01 0.22576E+01
  10   5   0   1 0.81218E+01 0.81218E+01 0.73657E+01-0.73657E+01 0.00000E+00 0.00000E+00 0.00000E+00 0.00000E+00 0.00000E+00 0.00000E+00 0.00000E+00 0.14318E+01 0.14318E+01
  11   5   0   1 0.51961E+01 0.51961E+01 0.61777E+01 0.61777E+01 0.00000E+00 0.00000E+00 0.00000E+00 0.00000E+00 0.00000E+00 0.00000E+00 0.00000E+00 0.14861E+01 0.14861E+01
  12   5   0   1 0.11585E+02 0.11585E+02 0.12234E+02-0.12234E+02 0.00000E+00 0.00000E+00 0.00000E+00 0.00000E+00 0.00000E+00 0.00000E+00 0.00000E+00 0.67428E+00 0.67428E+00
  13   5   0   1 0.91594E+01 0.91594E+01 0.89766E+01 0.89766E+01 0.00000E+00 0.00000E+00 0.00000E+00 0.00000E+00 0.00000E+00 0.00000E+00 0.00000E+00 0.84279E+00 0.84279E+00
  14   5   0   1 0.15385E+02 0.15385E+02 0.13739E+02-0.13739E+02 0.00000E+00 0.00000E+00 0.00000E+00 0.00000E+00 0.00000E+00 0.00000E+00 0.00000E+00 0.76436E+00 0.76436E+00
  15   5   0   1 0.95311E+01 0.95311E+01 0.99683E+01 0.99683E+01 0.00000E+00 0.00000E+00 0.00000E+00 0.00000E+00 0.00000E+00 0.00000E+00 0.00000E+00 0.10072E+01 0.10072E+01
  16   5   0   1 0.13497E+02 0.13497E+02 0.14553E+02-0.14553E+02 0.00000E+00 0.00000E+00 0.00000E+00 0.00000E+00 0.00000E+00 0.00000E+00 0.00000E+00 0.86154E+00 0.86154E+00
  17   5   0   1 0.97103E+01 0.97103E+01 0.10240E+02 0.10240E+02 0.00000E+00 0.00000E+00 0.00000E+00 0.00000E+00 0.00000E+00 0.00000E+00 0.00000E+00 0.98721E+00 0.98721E+00
  18   5   0   1 0.14967E+02 0.14967E+02 0.14186E+02-0.14186E+02 0.00000E+00 0.00000E+00 0.00000E+00 0.00000E+00 0.00000E+00 0.00000E+00 0.00000E+00 0.90784E+00 0.90784E+00
  19   5   0   1 0.57884E+01 0.57884E+01 0.74049E+01 0.74049E+01 0.00000E+00 0.00000E+00 0.00000E+00 0.00000E+00 0.00000E+00 0.00000E+00 0.00000E+00 0.19654E+01 0.19654E+01
  20   5   0   1 0.13772E+02 0.13772E+02 0.15853E+02-0.15853E+02 0.00000E+00 0.00000E+00 0.00000E+00 0.00000E+00 0.00000E+00 0.00000E+00 0.00000E+00 0.98233E+00 0.98233E+00
  21   5   0   1 0.13918E+02 0.13918E+02 0.15981E+02 0.15981E+02 0.00000E+00 0.00000E+00 0.00000E+00 0.00000E+00 0.00000E+00 0.00000E+00 0.00000E+00 0.11093E+01 0.11093E+01
  22   5   0   1 0.91424E+01 0.91424E+01 0.95933E+01-0.95933E+01 0.00000E+00 0.00000E+00 0.00000E+00 0.00000E+00 0.00000E+00 0.00000E+00 0.00000E+00 0.12600E+01 0.12600E+01
  23   5   0   1 0.67608E+01 0.67608E+01 0.57778E+01 0.57778E+01 0.00000E+00 0.00000E+00 0.00000E+00 0.00000E+00 0.00000E+00 0.00000E+00 0.00000E+00 0.17028E+01 0.17028E+01
  24   5   0   1 0.16179E-01 0.16179E-01 0.29424E+01-0.29424E+01 0.00000E+00 0.00000E+00 0.00000E+00 0.00000E+00 0.00000E+00 0.00000E+00 0.00000E+00 0.21360E+02 0.21360E+02
  25   5   0   1 0.28834E-01 0.28834E-01 0.16249E+01-0.16249E+01 0.00000E+00 0.00000E+00 0.00000E+00 0.00000E+00 0.00000E+00 0.00000E+00 0.00000E+00 0.19801E+02 0.19801E+02
  26   5   0   1 0.47525E+01 0.47525E+01 0.69626E+01 0.69626E+01 0.00000E+00 0.00000E+00 0.00000E+00 0.00000E+00 0.00000E+00 0.00000E+00 0.00000E+00 0.28076E+01 0.28076E+01
  27   5   0   1 0.86875E+01 0.86875E+01 0.13432E+02-0.13432E+02 0.00000E+00 0.00000E+00 0.00000E+00 0.00000E+00 0.00000E+00 0.00000E+00 0.00000E+00 0.21983E+01 0.21983E+01
  28   5   0   1 0.15346E+02 0.15346E+02 0.16247E+02 0.16247E+02 0.00000E+00 0.00000E+00 0.00000E+00 0.00000E+00 0.00000E+00 0.00000E+00 0.00000E+00 0.16292E+01 0.16292E+01
  29   5   0   1 0.17755E+02 0.17755E+02 0.20053E+02-0.20053E+02 0.00000E+00 0.00000E+00 0.00000E+00 0.00000E+00 0.00000E+00 0.00000E+00 0.00000E+00 0.16273E+01 0.16273E+01
  30   5   0   1 0.21283E+02 0.21283E+02 0.20808E+02 0.20808E+02 0.00000E+00 0.00000E+00 0.00000E+00 0.00000E+00 0.00000E+00 0.00000E+00 0.00000E+00 0.15458E+01 0.15458E+01
  31   5   0   1 0.20369E+02 0.20369E+02 0.19949E+02-0.19949E+02 0.00000E+00 0.00000E+00 0.00000E+00 0.00000E+00 0.00000E+00 0.00000E+00 0.00000E+00 0.14262E+01 0.14262E+01
  32   5   0   1 0.17229E+02 0.17229E+02 0.16636E+02 0.16636E+02 0.00000E+00 0.00000E+00 0.00000E+00 0.00000E+00 0.00000E+00 0.00000E+00 0.00000E+00 0.15668E+01 0.15668E+01
  33   5   0   1 0.13930E+02 0.13930E+02 0.14265E+02-0.14265E+02 0.00000E+00 0.00000E+00 0.00000E+00 0.00000E+00 0.00000E+00 0.00000E+00 0.00000E+00 0.16566E+01 0.16566E+01
  34   5   0   1 0.76337E-01 0.76337E-01 0.76627E+01 0.76627E+01 0.00000E+00 0.00000E+00 0.00000E+00 0.00000E+00 0.00000E+00 0.00000E+00 0.00000E+00 0.25613E+02 0.25613E+02
  35   5   0   1 0.34620E-01 0.34620E-01 0.27653E+01-0.27653E+01 0.00000E+00 0.00000E+00 0.00000E+00 0.00000E+00 0.00000E+00 0.00000E+00 0.00000E+00 0.24068E+02 0.24068E+02
  36   5   0   1 0.39214E+01 0.39214E+01 0.31477E+01-0.31477E+01 0.00000E+00 0.00000E+00 0.00000E+00 0.00000E+00 0.00000E+00 0.00000E+00 0.00000E+00 0.49119E+01 0.49119E+01
  37   5   0   1 0.27434E+01 0.27434E+01 0.66443E+01 0.66443E+01 0.00000E+00 0.00000E+00 0.00000E+00 0.00000E+00 0.00000E+00 0.00000E+00 0.00000E+00 0.69462E+01 0.69462E+01
  38   5   0   1 0.10153E+02 0.10153E+02 0.92606E+01-0.92606E+01 0.00000E+00 0.00000E+00 0.00000E+00 0.00000E+00 0.00000E+00 0.00000E+00 0.00000E+00 0.20821E+01 0.20821E+01
  39   5   0   1 0.19094E+01 0.19094E+01 0.59989E+01 0.59989E+01 0.00000E+00 0.00000E+00 0.00000E+00 0.00000E+00 0.00000E+00 0.00000E+00 0.00000E+00 0.98222E+01 0.98222E+01
  40   5   0   1 0.82734E+01 0.82734E+01 0.72219E+01-0.72219E+01 0.00000E+00 0.00000E+00 0.00000E+00 0.00000E+00 0.00000E+00 0.00000E+00 0.00000E+00 0.23169E+01 0.23169E+01
  41   5   0   1 0.62307E+01 0.62307E+01 0.85111E+01-0.85111E+01 0.00000E+00 0.00000E+00 0.00000E+00 0.00000E+00 0.00000E+00 0.00000E+00 0.00000E+00 0.27965E+01 0.27965E+01
  42   5   0   1 0.52105E+01 0.52105E+01 0.88630E+01 0.88630E+01 0.00000E+00 0.00000E+00 0.00000E+00 0.00000E+00 0.00000E+00 0.00000E+00 0.00000E+00 0.37133E+01 0.37133E+01
  43   5   0   1 0.43451E+01 0.43451E+01 0.66891E+01 0.66891E+01 0.00000E+00 0.00000E+00 0.00000E+00 0.00000E+00 0.00000E+00 0.00000E+00 0.00000E+00 0.43933E+01 0.43933E+01
  44   5   0   1 0.73661E+01 0.73661E+01 0.21919E+01 0.21919E+01 0.00000E+00 0.00000E+00 0.00000E+00 0.00000E+00 0.00000E+00 0.00000E+00 0.00000E+00 0.28887E+01 0.28887E+01
  45   5   0   1 0.27861E-01 0.27861E-01 0.30554E+01 0.30554E+01 0.00000E+00 0.00000E+00 0.00000E+00 0.00000E+00 0.00000E+00 0.00000E+00 0.00000E+00 0.23277E+02 0.23277E+02
  46   5   0   1 0.43911E+01 0.43911E+01 0.20831E+01 0.20831E+01 0.00000E+00 0.00000E+00 0.00000E+00 0.00000E+00 0.00000E+00 0.00000E+00 0.00000E+00 0.48327E+01 0.48327E+01
  47   5   0   1 0.10327E-01 0.10327E-01 0.21754E+01-0.21754E+01 0.00000E+00 0.00000E+00 0.00000E+00 0.00000E+00 0.00000E+00 0.00000E+00 0.00000E+00 0.31299E+02 0.31299E+02
  48   5   0   1 0.99957E+01 0.99957E+01 0.42317E+01 0.42317E+01 0.00000E+00 0.00000E+00 0.00000E+00 0.00000E+00 0.00000E+00 0.00000E+00 0.00000E+00 0.23140E+01 0.23140E+01
  49   5   0   1 0.27597E-01 0.27597E-01 0.27075E+01-0.27075E+01 0.00000E+00 0.00000E+00 0.00000E+00 0.00000E+00 0.00000E+00 0.00000E+00 0.00000E+00 0.28495E+02 0.28495E+02
  50   5   0   1 0.33290E-01 0.33290E-01 0.27580E+01 0.27580E+01 0.00000E+00 0.00000E+00 0.00000E+00 0.00000E+00 0.00000E+00 0.00000E+00 0.00000E+00 0.36704E+02 0.36704E+02
  10   6   0   1 0.19986E+01 0.19986E+01 0.30756E+01 0.30756E+01 0.00000E+00 0.00000E+00 0.00000E+00 0.00000E+00 0.00000E+00 0.00000E+00 0.00000E+00 0.19646E+01 0.19646E+01
  11   6   0   1 0.56642E-01 0.56642E-01 0.30889E+01-0.30889E+01 0.00000E+00 0.00000E+00 0.00000E+00 0.00000E+00 0.00000E+00 0.00000E+00 0.00000E+00 0.96291E+01 0.96291E+01
  12   6   0   1 0.74820E-01 0.74820E-01 0.14597E+01-0.14597E+01 0.00000E+00 0.00000E+00 0.00000E+00 0.00000E+00 0.00000E+00 0.00000E+00 0.00000E+00 0.14719E+02 0.14719E+02
  13   6   0   1 0.19094E+01 0.19094E+01 0.23100E+01 0.23100E+01 0.00000E+00 0.00000E+00 0.00000E+00 0.00000E+00 0.00000E+00 0.00000E+00 0.00000E+00 0.39286E+01 0.39286E+01
  14   6   0   1 0.58278E+01 0.58278E+01 0.73478E+01-0.73478E+01 0.00000E+00 0.00000E+00 0.00000E+00 0.00000E+00 0.00000E+00 0.00000E+00 0.00000E+00 0.16383E+01 0.16383E+01
  15   6   0   1 0.19164E+01 0.19164E+01 0.52615E+01 0.52615E+01 0.00000E+00 0.00000E+00 0.00000E+00 0.00000E+00 0.00000E+00 0.00000E+00 0.00000E+00 0.49112E+01 0.49112E+01
  16   6   0   1 0.33577E+01 0.33577E+01 0.70620E+01-0.70620E+01 0.00000E+00 0.00000E+00 0.00000E+00 0.00000E+00 0.00000E+00 0.00000E+00 0.00000E+00 0.28359E+01 0.28359E+01
  17   6   0   1 0.58921E+01 0.58921E+01 0.30391E+01-0.30391E+01 0.00000E+00 0.00000E+00 0.00000E+00 0.00000E+00 0.00000E+00 0.00000E+00 0.00000E+00 0.16383E+01 0.16383E+01
  18   6   0   1 0.75885E-03 0.75885E-03 0.96591E+00-0.96591E+00 0.00000E+00 0.00000E+00 0.00000E+00 0.00000E+00 0.00000E+00 0.00000E+00 0.00000E+00 0.21813E+02 0.21813E+02
  19   6   0   1 0.17381E+02 0.17381E+02 0.19748E+02-0.19748E+02 0.00000E+00 0.00000E+00 0.00000E+00 0.00000E+00 0.00000E+00 0.00000E+00 0.00000E+00 0.90126E+00 0.90126E+00
  20   6   0   1 0.52080E+01 0.52080E+01 0.52084E+01-0.52084E+01 0.00000E+00 0.00000E+00 0.00000E+00 0.00000E+00 0.00000E+00 0.00000E+00 0.00000E+00 0.22283E+01 0.22283E+01
  21   6   0   1 0.19811E+02 0.19811E+02 0.21368E+02 0.21368E+02 0.00000E+00 0.00000E+00 0.00000E+00 0.00000E+00 0.00000E+00 0.00000E+00 0.00000E+00 0.89761E+00 0.89761E+00
  22   6   0   1 0.26227E+02 0.26227E+02 0.27500E+02 0.27500E+02 0.00000E+00 0.00000E+00 0.00000E+00 0.00000E+00 0.00000E+00 0.00000E+00 0.00000E+00 0.11295E+01 0.11295E+01
  23   6   0   1 0.10115E+02 0.10115E+02 0.13771E+02-0.13771E+02 0.00000E+00 0.00000E+00 0.00000E+00 0.00000E+00 0.00000E+00 0.00000E+00 0.00000E+00 0.13273E+01 0.13273E+01
  24   6   0   1 0.95336E+01 0.95336E+01 0.12749E+02 0.12749E+02 0.00000E+00 0.00000E+00 0.00000E+00 0.00000E+00 0.00000E+00 0.00000E+00 0.00000E+00 0.12069E+01 0.12069E+01
  25   6   0   1 0.51199E+01 0.51199E+01 0.87494E+01-0.87494E+01 0.00000E+00 0.00000E+00 0.00000E+00 0.00000E+00 0.00000E+00 0.00000E+00 0.00000E+00 0.22283E+01 0.22283E+01
  26   6   0   1 0.67363E+01 0.67363E+01 0.77159E+01 0.77159E+01 0.00000E+00 0.00000E+00 0.00000E+00 0.00000E+00 0.00000E+00 0.00000E+00 0.00000E+00 0.17028E+01 0.17028E+01
  27   6   0   1 0.68998E-01 0.68998E-01 0.43767E+01-0.43767E+01 0.00000E+00 0.00000E+00 0.00000E+00 0.00000E+00 0.00000E+00 0.00000E+00 0.00000E+00 0.19218E+02 0.19218E+02
  28   6   0   1 0.61550E-01 0.61550E-01 0.60653E+01 0.60653E+01 0.00000E+00 0.00000E+00 0.00000E+00 0.00000E+00 0.00000E+00 0.00000E+00 0.00000E+00 0.21237E+02 0.21237E+02
  29   6   0   1 0.61737E+01 0.61737E+01 0.51368E+01-0.51368E+01 0.00000E+00 0.00000E+00 0.00000E+00 0.00000E+00 0.00000E+00 0.00000E+00 0.00000E+00 0.24859E+01 0.24859E+01
  30   6   0   1 0.31469E-01 0.31469E-01 0.47383E+01 0.47383E+01 0.00000E+00 0.00000E+00 0.00000E+00 0.00000E+00 0.00000E+00 0.00000E+00 0.00000E+00 0.22439E+02 0.22439E+02
  31   6   0   1 0.23964E-01 0.23964E-01 0.67309E+01-0.67309E+01 0.00000E+00 0.00000E+00 0.00000E+00 0.00000E+00 0.00000E+00 0.00000E+00 0.00000E+00 0.24023E+02 0.24023E+02
  32   6   0   1 0.55538E+01 0.55538E+01 0.34964E+01 0.34964E+01 0.00000E+00 0.00000E+00 0.00000E+00 0.00000E+00 0.00000E+00 0.00000E+00 0.00000E+00 0.27790E+01 0.27790E+01
  33   6   0   1 0.12064E-01 0.12064E-01 0.37003E+01-0.37003E+01 0.00000E+00 0.00000E+00 0.00000E+00 0.00000E+00 0.00000E+00 0.00000E+00 0.00000E+00 0.11836E+02 0.11836E+02
  34   6   0   1 0.33538E-01 0.33538E-01 0.86282E+00-0.86282E+00 0.00000E+00 0.00000E+00 0.00000E+00 0.00000E+00 0.00000E+00 0.00000E+00 0.00000E+00 0.21781E+02 0.21781E+02
  35   6   0   1 0.41426E-01 0.41426E-01 0.13490E+01 0.13490E+01 0.00000E+00 0.00000E+00 0.00000E+00 0.00000E+00 0.00000E+00 0.00000E+00 0.00000E+00 0.26733E+02 0.26733E+02
  36   6   0   1 0.19151E+01 0.19151E+01 0.70961E+01-0.70961E+01 0.00000E+00 0.00000E+00 0.00000E+00 0.00000E+00 0.00000E+00 0.00000E+00 0.00000E+00 0.12769E+02 0.12769E+02
  37   6   0   1 0.47660E+01 0.47660E+01 0.57538E+01 0.57538E+01 0.00000E+00 0.00000E+00 0.00000E+00 0.00000E+00 0.00000E+00 0.00000E+00 0.00000E+00 0.36096E+01 0.36096E+01
  38   6   0   1 0.82857E+01 0.82857E+01 0.78903E+01-0.78903E+01 0.00000E+00 0.00000E+00 0.00000E+00 0.00000E+00 0.00000E+00 0.00000E+00 0.00000E+00 0.20855E+01 0.20855E+01
  39   6   0   1 0.59126E+01 0.59126E+01 0.18153E+01-0.18153E+01 0.00000E+00 0.00000E+00 0.00000E+00 0.00000E+00 0.00000E+00 0.00000E+00 0.00000E+00 0.29474E+01 0.29474E+01
  40   6   0   1 0.13595E-01 0.13595E-01 0.35909E+01 0.35909E+01 0.00000E+00 0.00000E+00 0.00000E+00 0.00000E+00 0.00000E+00 0.00000E+00 0.00000E+00 0.16521E+02 0.16521E+02
  41   6   0   1 0.70879E+01 0.70879E+01 0.27049E+01-0.27049E+01 0.00000E+00 0.00000E+00 0.00000E+00 0.00000E+00 0.00000E+00 0.00000E+00 0.00000E+00 0.27254E+01 0.27254E+01
  42   6   0   1 0.33036E-02 0.33036E-02 0.33073E+01 0.33073E+01 0.00000E+00 0.00000E+00 0.00000E+00 0.00000E+00 0.00000E+00 0.00000E+00 0.00000E+00 0.25975E+02 0.25975E+02
  43   6   0   1 0.43915E+01 0.43915E+01 0.49422E+00-0.49422E+00 0.00000E+00 0.00000E+00 0.00000E+00 0.00000E+00 0.00000E+00 0.00000E+00 0.00000E+00 0.43934E+01 0.43934E+01
  44   6   0   1 0.58881E+01 0.58881E+01 0.40564E+01-0.40564E+01 0.00000E+00 0.00000E+00 0.00000E+00 0.00000E+00 0.00000E+00 0.00000E+00 0.00000E+00 0.32750E+01 0.32750E+01
  45   6   0   1 0.81613E-02 0.81613E-02 0.60815E+01 0.60815E+01 0.00000E+00 0.00000E+00 0.00000E+00 0.00000E+00 0.00000E+00 0.00000E+00 0.00000E+00 0.41128E+02 0.41128E+02
  15   7   0   1 0.20670E-02 0.20670E-02 0.19481E+01 0.19481E+01 0.00000E+00 0.00000E+00 0.00000E+00 0.00000E+00 0.00000E+00 0.00000E+00 0.00000E+00 0.12261E+02 0.12261E+02
  16   7   0   1 0.26084E-02 0.26084E-02 0.20897E+01-0.20897E+01 0.00000E+00 0.00000E+00 0.00000E+00 0.00000E+00 0.00000E+00 0.00000E+00 0.00000E+00 0.57465E+01 0.57465E+01
  17   7   0   1 0.48078E+01 0.48078E+01 0.38790E+01 0.38790E+01 0.00000E+00 0.00000E+00 0.00000E+00 0.00000E+00 0.00000E+00 0.00000E+00 0.00000E+00 0.12041E+01 0.12041E+01
  18   7   0   1 0.19581E+01 0.19581E+01 0.40827E+01-0.40827E+01 0.00000E+00 0.00000E+00 0.00000E+00 0.00000E+00 0.00000E+00 0.00000E+00 0.00000E+00 0.29471E+01 0.29471E+01
  19   7   0   1 0.58832E+01 0.58832E+01 0.44878E+01 0.44878E+01 0.00000E+00 0.00000E+00 0.00000E+00 0.00000E+00 0.00000E+00 0.00000E+00 0.00000E+00 0.13111E+01 0.13111E+01
  20   7   0   1 0.33921E+01 0.33921E+01 0.31764E+01-0.31764E+01 0.00000E+00 0.00000E+00 0.00000E+00 0.00000E+00 0.00000E+00 0.00000E+00 0.00000E+00 0.22689E+01 0.22689E+01
  21   7   0   1 0.59530E-02 0.59530E-02 0.10650E+00-0.10650E+00 0.00000E+00 0.00000E+00 0.00000E+00 0.00000E+00 0.00000E+00 0.00000E+00 0.00000E+00 0.19466E+02 0.19466E+02
  22   7   0   1 0.70511E+01 0.70511E+01 0.74311E+01-0.74311E+01 0.00000E+00 0.00000E+00 0.00000E+00 0.00000E+00 0.00000E+00 0.00000E+00 0.00000E+00 0.13641E+01 0.13641E+01
  23   7   0   1 0.32973E-01 0.32973E-01 0.50678E+01 0.50678E+01 0.00000E+00 0.00000E+00 0.00000E+00 0.00000E+00 0.00000E+00 0.00000E+00 0.00000E+00 0.17787E+02 0.17787E+02
  24   7   0   1 0.38106E-01 0.38106E-01 0.58289E+01-0.58289E+01 0.00000E+00 0.00000E+00 0.00000E+00 0.00000E+00 0.00000E+00 0.00000E+00 0.00000E+00 0.17602E+02 0.17602E+02
  25   7   0   1 0.47777E+01 0.47777E+01 0.58043E+01 0.58043E+01 0.00000E+00 0.00000E+00 0.00000E+00 0.00000E+00 0.00000E+00 0.00000E+00 0.00000E+00 0.20058E+01 0.20058E+01
  26   7   0   1 0.37710E-01 0.37710E-01 0.57144E+01-0.57144E+01 0.00000E+00 0.00000E+00 0.00000E+00 0.00000E+00 0.00000E+00 0.00000E+00 0.00000E+00 0.19344E+02 0.19344E+02
  27   7   0   1 0.43649E+01 0.43649E+01 0.44596E+01 0.44596E+01 0.00000E+00 0.00000E+00 0.00000E+00 0.00000E+00 0.00000E+00 0.00000E+00 0.00000E+00 0.21970E+01 0.21970E+01
  28   7   0   1 0.33796E+01 0.33796E+01 0.36177E+01-0.36177E+01 0.00000E+00 0.00000E+00 0.00000E+00 0.00000E+00 0.00000E+00 0.00000E+00 0.00000E+00 0.28360E+01 0.28360E+01
  29   7   0   1 0.18170E-01 0.18170E-01 0.13001E+01 0.13001E+01 0.00000E+00 0.00000E+00 0.00000E+00 0.00000E+00 0.00000E+00 0.00000E+00 0.00000E+00 0.18046E+02 0.18046E+02
  30   7   0   1 0.27634E+01 0.27634E+01 0.21604E+01-0.21604E+01 0.00000E+00 0.00000E+00 0.00000E+00 0.00000E+00 0.00000E+00 0.00000E+00 0.00000E+00 0.41678E+01 0.41678E+01
  31   7   0   1 0.20037E-01 0.20037E-01 0.29715E+01 0.29715E+01 0.00000E+00 0.00000E+00 0.00000E+00 0.00000E+00 0.00000E+00 0.00000E+00 0.00000E+00 0.18050E+02 0.18050E+02
  32   7   0   1 0.11634E-01 0.11634E-01 0.28818E+00-0.28818E+00 0.00000E+00 0.00000E+00 0.00000E+00 0.00000E+00 0.00000E+00 0.00000E+00 0.00000E+00 0.19224E+02 0.19224E+02
  33   7   0   1 0.51844E+01 0.51844E+01 0.20345E+01 0.20345E+01 0.00000E+00 0.00000E+00 0.00000E+00 0.00000E+00 0.00000E+00 0.00000E+00 0.00000E+00 0.22283E+01 0.22283E+01
  34   7   0   1 0.72345E-02 0.72345E-02 0.13548E+01 0.13548E+01 0.00000E+00 0.00000E+00 0.00000E+00 0.00000E+00 0.00000E+00 0.00000E+00 0.00000E+00 0.14893E+02 0.14893E+02
  35   7   0   1 0.81936E-02 0.81936E-02 0.91140E+00-0.91140E+00 0.00000E+00 0.00000E+00 0.00000E+00 0.00000E+00 0.00000E+00 0.00000E+00 0.00000E+00 0.16780E+02 0.16780E+02
  36   7   0   1 0.39317E+01 0.39317E+01 0.17608E+01 0.17608E+01 0.00000E+00 0.00000E+00 0.00000E+00 0.00000E+00 0.00000E+00 0.00000E+00 0.00000E+00 0.34384E+01 0.34384E+01
  37   7   0   1 0.70781E+01 0.70781E+01 0.92462E-01 0.92462E-01 0.00000E+00 0.00000E+00 0.00000E+00 0.00000E+00 0.00000E+00 0.00000E+00 0.00000E+00 0.19048E+01 0.19048E+01
  38   7   0   1 0.35263E-02 0.35263E-02 0.83225E-01-0.83225E-01 0.00000E+00 0.00000E+00 0.00000E+00 0.00000E+00 0.00000E+00 0.00000E+00 0.00000E+00 0.19153E+02 0.19153E+02
  39   7   0   1 0.77912E-02 0.77912E-02 0.28138E+01 0.28138E+01 0.00000E+00 0.00000E+00 0.00000E+00 0.00000E+00 0.00000E+00 0.00000E+00 0.00000E+00 0.32466E+02 0.32466E+02
  40   7   0   1 0.83575E-02 0.83575E-02 0.43827E+01-0.43827E+01 0.00000E+00 0.00000E+00 0.00000E+00 0.00000E+00 0.00000E+00 0.00000E+00 0.00000E+00 0.29650E+02 0.29650E+02
 -53   1   1   1 0.34210E-02 0.34210E-02 0.68535E+00-0.68535E+00 0.00000E+00 0.00000E+00 0.00000E+00 0.00000E+00 0.00000E+00 0.00000E+00 0.00000E+00 0.31137E+02 0.31137E+02
 -52   1   1   1 0.20115E-01 0.20115E-01 0.95204E+00-0.95204E+00 0.00000E+00 0.00000E+00 0.00000E+00 0.00000E+00 0.00000E+00 0.00000E+00 0.00000E+00 0.29243E+02 0.29243E+02
 -51   1   1   1 0.33770E-01 0.33770E-01 0.18259E+01 0.18259E+01 0.00000E+00 0.00000E+00 0.00000E+00 0.00000E+00 0.00000E+00 0.00000E+00 0.00000E+00 0.30117E+02 0.30117E+02
 -50   1   1   1 0.99748E+01 0.99748E+01 0.51983E+01-0.51983E+01 0.00000E+00 0.00000E+00 0.00000E+00 0.00000E+00 0.00000E+00 0.00000E+00 0.00000E+00 0.26990E+01 0.26990E+01
 -49   1   1   1 0.10161E+02 0.10161E+02 0.49583E+01 0.49583E+01 0.00000E+00 0.00000E+00 0.00000E+00 0.00000E+00 0.00000E+00 0.00000E+00 0.00000E+00 0.28375E+01 0.28375E+01
 -48   1   1   1 0.27267E+01 0.27267E+01 0.56421E+01-0.56421E+01 0.00000E+00 0.00000E+00 0.00000E+00 0.00000E+00 0.00000E+00 0.00000E+00 0.00000E+00 0.90297E+01 0.90297E+01
 -47   1   1   1 0.14247E+02 0.14247E+02 0.66163E+01 0.66163E+01 0.00000E+00 0.00000E+00 0.00000E+00 0.00000E+00 0.00000E+00 0.00000E+00 0.00000E+00 0.18945E+01 0.18945E+01
 -46   1   1   1 0.89433E+01 0.89433E+01 0.80585E+01-0.80585E+01 0.00000E+00 0.00000E+00 0.00000E+00 0.00000E+00 0.00000E+00 0.00000E+00 0.00000E+00 0.30024E+01 0.30024E+01
 -45   1   1   1 0.12663E+02 0.12663E+02 0.12570E+02 0.12570E+02 0.00000E+00 0.00000E+00 0.00000E+00 0.00000E+00 0.00000E+00 0.00000E+00 0.00000E+00 0.27314E+01 0.27314E+01
 -44   1   1   1 0.47496E+01 0.47496E+01 0.10035E+02-0.10035E+02 0.00000E+00 0.00000E+00 0.00000E+00 0.00000E+00 0.00000E+00 0.00000E+00 0.00000E+00 0.64167E+01 0.64167E+01
 -43   1   1   1 0.36854E+02 0.36854E+02 0.34082E+02 0.34082E+02 0.00000E+00 0.00000E+00 0.00000E+00 0.00000E+00 0.00000E+00 0.00000E+00 0.00000E+00 0.14574E+01 0.14574E+01
 -42   1   1   1 0.13473E+02 0.13473E+02 0.14698E+02 0.14698E+02 0.00000E+00 0.00000E+00 0.00000E+00 0.00000E+00 0.00000E+00 0.00000E+00 0.00000E+00 0.24396E+01 0.24396E+01
 -41   1   1   1 0.78741E+01 0.78741E+01 0.62077E+01-0.62077E+01 0.00000E+00 0.00000E+00 0.00000E+00 0.00000E+00 0.00000E+00 0.00000E+00 0.00000E+00 0.39302E+01 0.39302E+01
 -40   1   1   1 0.16738E+02 0.16738E+02 0.14623E+02-0.14623E+02 0.00000E+00 0.00000E+00 0.00000E+00 0.00000E+00 0.00000E+00 0.00000E+00 0.00000E+00 0.19618E+01 0.19618E+01
 -39   1   1   1 0.13582E+02 0.13582E+02 0.11440E+02 0.11440E+02 0.00000E+00 0.00000E+00 0.00000E+00 0.00000E+00 0.00000E+00 0.00000E+00 0.00000E+00 0.21312E+01 0.21312E+01
 -38   1   1   1 0.78444E+01 0.78444E+01 0.10314E+02-0.10314E+02 0.00000E+00 0.00000E+00 0.00000E+00 0.00000E+00 0.00000E+00 0.00000E+00 0.00000E+00 0.31936E+01 0.31936E+01
 -37   1   1   1 0.27829E+01 0.27829E+01 0.83739E+01 0.83739E+01 0.00000E+00 0.00000E+00 0.00000E+00 0.00000E+00 0.00000E+00 0.00000E+00 0.00000E+00 0.76408E+01 0.76408E+01
 -36   1   1   1 0.27418E+01 0.27418E+01 0.90361E+00 0.90361E+00 0.00000E+00 0.00000E+00 0.00000E+00 0.00000E+00 0.00000E+00 0.00000E+00 0.00000E+00 0.83275E+01 0.83275E+01
 -35   1   1   1 0.64886E-01 0.64886E-01 0.17573E+01-0.17573E+01 0.00000E+00 0.00000E+00 0.00000E+00 0.00000E+00 0.00000E+00 0.00000E+00 0.00000E+00 0.26658E+02 0.26658E+02
 -34   1   1   1 0.97508E+01 0.97508E+01 0.10660E+02 0.10660E+02 0.00000E+00 0.00000E+00 0.00000E+00 0.00000E+00 0.00000E+00 0.00000E+00 0.00000E+00 0.25560E+01 0.25560E+01
 -33   1   1   1 0.84915E+01 0.84915E+01 0.94913E+01-0.94913E+01 0.00000E+00 0.00000E+00 0.00000E+00 0.00000E+00 0.00000E+00 0.00000E+00 0.00000E+00 0.29310E+01 0.29310E+01
 -32   1   1   1 0.15881E+02 0.15881E+02 0.16776E+02 0.16776E+02 0.00000E+00 0.00000E+00 0.00000E+00 0.00000E+00 0.00000E+00 0.00000E+00 0.00000E+00 0.17004E+01 0.17004E+01
 -31   1   1   1 0.10341E+02 0.10341E+02 0.93570E+01-0.93570E+01 0.00000E+00 0.00000E+00 0.00000E+00 0.00000E+00 0.00000E+00 0.00000E+00 0.00000E+00 0.18594E+01 0.18594E+01
 -30   1   1   1 0.11413E+02 0.11413E+02 0.11970E+02 0.11970E+02 0.00000E+00 0.00000E+00 0.00000E+00 0.00000E+00 0.00000E+00 0.00000E+00 0.00000E+00 0.15206E+01 0.15206E+01
 -29   1   1   1 0.95287E-02 0.95287E-02 0.60295E+01-0.60295E+01 0.00000E+00 0.00000E+00 0.00000E+00 0.00000E+00 0.00000E+00 0.00000E+00 0.00000E+00 0.25948E+02 0.25948E+02
 -28   1   1   1 0.29954E-01 0.29954E-01 0.11764E+01-0.11764E+01 0.00000E+00 0.00000E+00 0.00000E+00 0.00000E+00 0.00000E+00 0.00000E+00 0.00000E+00 0.21307E+02 0.21307E+02
 -27   1   1   1 0.93609E+01 0.93609E+01 0.84122E+01 0.84122E+01 0.00000E+00 0.00000E+00 0.00000E+00 0.00000E+00 0.00000E+00 0.00000E+00 0.00000E+00 0.16413E+01 0.16413E+01
 -26   1   1   1 0.13665E+02 0.13665E+02 0.15786E+02-0.15786E+02 0.00000E+00 0.00000E+00 0.00000E+00 0.00000E+00 0.00000E+00 0.00000E+00 0.00000E+00 0.12705E+01 0.12705E+01
 -25   1   1   1 0.15237E+02 0.15237E+02 0.16262E+02 0.16262E+02 0.00000E+00 0.00000E+00 0.00000E+00 0.00000E+00 0.00000E+00 0.00000E+00 0.00000E+00 0.11423E+01 0.11423E+01
 -24   1   1   1 0.23538E+02 0.23538E+02 0.24663E+02-0.24663E+02 0.00000E+00 0.00000E+00 0.00000E+00 0.00000E+00 0.00000E+00 0.00000E+00 0.00000E+00 0.92803E+00 0.92803E+00
 -23   1   1   1 0.14455E+02 0.14455E+02 0.17405E+02 0.17405E+02 0.00000E+00 0.00000E+00 0.00000E+00 0.00000E+00 0.00000E+00 0.00000E+00 0.00000E+00 0.10696E+01 0.10696E+01
 -22   1   1   1 0.41927E+02 0.41927E+02 0.38513E+02-0.38513E+02 0.00000E+00 0.00000E+00 0.00000E+00 0.00000E+00 0.00000E+00 0.00000E+00 0.00000E+00 0.11364E+01 0.11364E+01
 -21   1   1   1 0.47377E+01 0.47377E+01 0.30805E+01 0.30805E+01 0.00000E+00 0.00000E+00 0.00000E+00 0.00000E+00 0.00000E+00 0.00000E+00 0.00000E+00 0.24062E+01 0.24062E+01
 -20   1   1   1 0.55994E+01 0.55994E+01 0.47122E+01 0.47122E+01 0.00000E+00 0.00000E+00 0.00000E+00 0.00000E+00 0.00000E+00 0.00000E+00 0.00000E+00 0.20845E+01 0.20845E+01
 -19   1   1   1 0.81125E+01 0.81125E+01 0.11919E+02-0.11919E+02 0.00000E+00 0.00000E+00 0.00000E+00 0.00000E+00 0.00000E+00 0.00000E+00 0.00000E+00 0.14318E+01 0.14318E+01
 -18   1   1   1 0.55445E+01 0.55445E+01 0.73852E+01 0.73852E+01 0.00000E+00 0.00000E+00 0.00000E+00 0.00000E+00 0.00000E+00 0.00000E+00 0.00000E+00 0.20846E+01 0.20846E+01
 -17   1   1   1 0.21294E+02 0.21294E+02 0.23239E+02-0.23239E+02 0.00000E+00 0.00000E+00 0.00000E+00 0.00000E+00 0.00000E+00 0.00000E+00 0.00000E+00 0.84141E+00 0.84141E+00
 -16   1   1   1 0.75488E+01 0.75488E+01 0.84786E+01 0.84786E+01 0.00000E+00 0.00000E+00 0.00000E+00 0.00000E+00 0.00000E+00 0.00000E+00 0.00000E+00 0.12705E+01 0.12705E+01
 -15   1   1   1 0.26193E+02 0.26193E+02 0.29136E+02-0.29136E+02 0.00000E+00 0.00000E+00 0.00000E+00 0.00000E+00 0.00000E+00 0.00000E+00 0.00000E+00 0.71117E+00 0.71117E+00
 -14   1   1   1 0.38391E+01 0.38391E+01 0.54717E+01 0.54717E+01 0.00000E+00 0.00000E+00 0.00000E+00 0.00000E+00 0.00000E+00 0.00000E+00 0.00000E+00 0.19649E+01 0.19649E+01
 -13   1   1   1 0.27597E+02 0.27597E+02 0.30218E+02-0.30218E+02 0.00000E+00 0.00000E+00 0.00000E+00 0.00000E+00 0.00000E+00 0.00000E+00 0.00000E+00 0.74949E+00 0.74949E+00
 -12   1   1   1 0.13600E+00 0.13600E+00 0.30387E+01 0.30387E+01 0.00000E+00 0.00000E+00 0.00000E+00 0.00000E+00 0.00000E+00 0.00000E+00 0.00000E+00 0.15238E+02 0.15238E+02
 -11   1   1   1 0.29987E+02 0.29987E+02 0.34118E+02-0.34118E+02 0.00000E+00 0.00000E+00 0.00000E+00 0.00000E+00 0.00000E+00 0.00000E+00 0.00000E+00 0.88582E+00 0.88582E+00
 -10   1   1   1 0.13541E+00 0.13541E+00 0.92442E+00 0.92442E+00 0.00000E+00 0.00000E+00 0.00000E+00 0.00000E+00 0.00000E+00 0.00000E+00 0.00000E+00 0.15245E+02 0.15245E+02
  -9   1   1   1 0.31679E+02 0.31679E+02 0.34527E+02-0.34527E+02 0.00000E+00 0.00000E+00 0.00000E+00 0.00000E+00 0.00000E+00 0.00000E+00 0.00000E+00 0.90721E+00 0.90721E+00
  -8   1   1   1 0.34837E+01 0.34837E+01 0.20884E+01-0.20884E+01 0.00000E+00 0.00000E+00 0.00000E+00 0.00000E+00 0.00000E+00 0.00000E+00 0.00000E+00 0.22675E+01 0.22675E+01
  -7   1   1   1 0.29710E+02 0.29710E+02 0.31142E+02-0.31142E+02 0.00000E+00 0.00000E+00 0.00000E+00 0.00000E+00 0.00000E+00 0.00000E+00 0.00000E+00 0.77230E+00 0.77230E+00
  -6   1   1   1 0.85956E+01 0.85956E+01 0.61984E+01-0.61984E+01 0.00000E+00 0.00000E+00 0.00000E+00 0.00000E+00 0.00000E+00 0.00000E+00 0.00000E+00 0.90551E+00 0.90551E+00
  -5   1   1   1 0.18308E+02 0.18308E+02 0.20049E+02-0.20049E+02 0.00000E+00 0.00000E+00 0.00000E+00 0.00000E+00 0.00000E+00 0.00000E+00 0.00000E+00 0.65795E+00 0.65795E+00
  -4   1   1   1 0.20744E+02 0.20744E+02 0.19219E+02-0.19219E+02 0.00000E+00 0.00000E+00 0.00000E+00 0.00000E+00 0.00000E+00 0.00000E+00 0.00000E+00 0.68222E+00 0.68222E+00
  -3   1   1   1 0.18749E+01 0.18749E+01 0.63361E-01 0.63361E-01 0.00000E+00 0.00000E+00 0.00000E+00 0.00000E+00 0.00000E+00 0.00000E+00 0.00000E+00 0.25436E+01 0.25436E+01
  -2   1   1   1 0.39936E+02 0.39936E+02 0.39271E+02-0.39271E+02 0.00000E+00 0.00000E+00 0.00000E+00 0.00000E+00 0.00000E+00 0.00000E+00 0.00000E+00 0.99899E+00 0.99899E+00
  -1   1   1   1 0.30532E+02 0.30532E+02 0.29500E+02 0.29500E+02 0.00000E+00 0.00000E+00 0.00000E+00 0.00000E+00 0.00000E+00 0.00000E+00 0.00000E+00 0.81467E+00 0.81467E+00
   0   1   1   1 0.59265E+02 0.59265E+02 0.60922E+02-0.60922E+02 0.00000E+00 0.00000E+00 0.00000E+00 0.00000E+00 0.00000E+00 0.00000E+00 0.00000E+00 0.14576E+01 0.14576E+01
   1   1   1   1 0.46342E+02 0.46342E+02 0.46196E+02 0.46196E+02 0.00000E+00 0.00000E+00 0.00000E+00 0.00000E+00 0.00000E+00 0.00000E+00 0.00000E+00 0.11745E+01 0.11745E+01
   2   1   1   1 0.54574E+02 0.54574E+02 0.56654E+02-0.56654E+02 0.00000E+00 0.00000E+00 0.00000E+00 0.00000E+00 0.00000E+00 0.00000E+00 0.00000E+00 0.13496E+01 0.13496E+01
   3   1   1   1 0.38694E+02 0.38694E+02 0.37747E+02 0.37747E+02 0.00000E+00 0.00000E+00 0.00000E+00 0.00000E+00 0.00000E+00 0.00000E+00 0.00000E+00 0.10207E+01 0.10207E+01
   4   1   1   1 0.31256E+02 0.31256E+02 0.31099E+02-0.31099E+02 0.00000E+00 0.00000E+00 0.00000E+00 0.00000E+00 0.00000E+00 0.00000E+00 0.00000E+00 0.85905E+00 0.85905E+00
   5   1   1   1 0.15278E+02 0.15278E+02 0.14111E+02 0.14111E+02 0.00000E+00 0.00000E+00 0.00000E+00 0.00000E+00 0.00000E+00 0.00000E+00 0.00000E+00 0.64733E+00 0.64733E+00
   6   1   1   1 0.16264E-01 0.16264E-01 0.14864E+01 0.14864E+01 0.00000E+00 0.00000E+00 0.00000E+00 0.00000E+00 0.00000E+00 0.00000E+00 0.00000E+00 0.14178E+02 0.14178E+02
   7   1   1   1 0.10364E+02 0.10364E+02 0.99777E+01-0.99777E+01 0.00000E+00 0.00000E+00 0.00000E+00 0.00000E+00 0.00000E+00 0.00000E+00 0.00000E+00 0.93403E+00 0.93403E+00
   8   1   1   1 0.20153E+02 0.20153E+02 0.21143E+02 0.21143E+02 0.00000E+00 0.00000E+00 0.00000E+00 0.00000E+00 0.00000E+00 0.00000E+00 0.00000E+00 0.78966E+00 0.78966E+00
   9   1   1   1 0.10852E+02 0.10852E+02 0.98350E+01-0.98350E+01 0.00000E+00 0.00000E+00 0.00000E+00 0.00000E+00 0.00000E+00 0.00000E+00 0.00000E+00 0.10642E+01 0.10642E+01
  10   1   1   1 0.14200E+02 0.14200E+02 0.13174E+02 0.13174E+02 0.00000E+00 0.00000E+00 0.00000E+00 0.00000E+00 0.00000E+00 0.00000E+00 0.00000E+00 0.95530E+00 0.95530E+00
  11   1   1   1 0.90831E+01 0.90831E+01 0.10992E+02 0.10992E+02 0.00000E+00 0.00000E+00 0.00000E+00 0.00000E+00 0.00000E+00 0.00000E+00 0.00000E+00 0.12893E+01 0.12893E+01
  12   1   1   1 0.10468E+02 0.10468E+02 0.10582E+02-0.10582E+02 0.00000E+00 0.00000E+00 0.00000E+00 0.00000E+00 0.00000E+00 0.00000E+00 0.00000E+00 0.11187E+01 0.11187E+01
  13   1   1   1 0.38022E+02 0.38022E+02 0.38756E+02 0.38756E+02 0.00000E+00 0.00000E+00 0.00000E+00 0.00000E+00 0.00000E+00 0.00000E+00 0.00000E+00 0.10846E+01 0.10846E+01
  14   1   1   1 0.33356E+02 0.33356E+02 0.32263E+02-0.32263E+02 0.00000E+00 0.00000E+00 0.00000E+00 0.00000E+00 0.00000E+00 0.00000E+00 0.00000E+00 0.10390E+01 0.10390E+01
  15   1   1   1 0.53841E+02 0.53841E+02 0.56320E+02 0.56320E+02 0.00000E+00 0.00000E+00 0.00000E+00 0.00000E+00 0.00000E+00 0.00000E+00 0.00000E+00 0.13976E+01 0.13976E+01
  16   1   1   1 0.41075E+02 0.41075E+02 0.42382E+02-0.42382E+02 0.00000E+00 0.00000E+00 0.00000E+00 0.00000E+00 0.00000E+00 0.00000E+00 0.00000E+00 0.11552E+01 0.11552E+01
  17   1   1   1 0.55559E+02 0.55559E+02 0.54598E+02 0.54598E+02 0.00000E+00 0.00000E+00 0.00000E+00 0.00000E+00 0.00000E+00 0.00000E+00 0.00000E+00 0.14628E+01 0.14628E+01
  18   1   1   1 0.31909E+02 0.31909E+02 0.34037E+02-0.34037E+02 0.00000E+00 0.00000E+00 0.00000E+00 0.00000E+00 0.00000E+00 0.00000E+00 0.00000E+00 0.10171E+01 0.10171E+01
  19   1   1   1 0.27834E+02 0.27834E+02 0.29747E+02 0.29747E+02 0.00000E+00 0.00000E+00 0.00000E+00 0.00000E+00 0.00000E+00 0.00000E+00 0.00000E+00 0.10071E+01 0.10071E+01
  20   1   1   1 0.86428E-01 0.86428E-01 0.35255E+01-0.35255E+01 0.00000E+00 0.00000E+00 0.00000E+00 0.00000E+00 0.00000E+00 0.00000E+00 0.00000E+00 0.19688E+02 0.19688E+02
  21   1   1   1 0.43858E+02 0.43858E+02 0.44351E+02 0.44351E+02 0.00000E+00 0.00000E+00 0.00000E+00 0.00000E+00 0.00000E+00 0.00000E+00 0.00000E+00 0.12639E+01 0.12639E+01
  22   1   1   1 0.89162E+01 0.89162E+01 0.96376E+01-0.96376E+01 0.00000E+00 0.00000E+00 0.00000E+00 0.00000E+00 0.00000E+00 0.00000E+00 0.00000E+00 0.15032E+01 0.15032E+01
  23   1   1   1 0.17690E+02 0.17690E+02 0.17766E+02 0.17766E+02 0.00000E+00 0.00000E+00 0.00000E+00 0.00000E+00 0.00000E+00 0.00000E+00 0.00000E+00 0.10993E+01 0.10993E+01
  24   1   1   1 0.61266E+01 0.61266E+01 0.48348E+01-0.48348E+01 0.00000E+00 0.00000E+00 0.00000E+00 0.00000E+00 0.00000E+00 0.00000E+00 0.00000E+00 0.21752E+01 0.21752E+01
  25   1   1   1 0.10304E+02 0.10304E+02 0.11352E+02 0.11352E+02 0.00000E+00 0.00000E+00 0.00000E+00 0.00000E+00 0.00000E+00 0.00000E+00 0.00000E+00 0.14888E+01 0.14888E+01
  26   1   1   1 0.92516E-01 0.92516E-01 0.15227E+01-0.15227E+01 0.00000E+00 0.00000E+00 0.00000E+00 0.00000E+00 0.00000E+00 0.00000E+00 0.00000E+00 0.19924E+02 0.19924E+02
  27   1   1   1 0.27136E+01 0.27136E+01 0.59245E+01 0.59245E+01 0.00000E+00 0.00000E+00 0.00000E+00 0.00000E+00 0.00000E+00 0.00000E+00 0.00000E+00 0.41675E+01 0.41675E+01
  28   1   1   1 0.48121E-01 0.48121E-01 0.21404E+01 0.21404E+01 0.00000E+00 0.00000E+00 0.00000E+00 0.00000E+00 0.00000E+00 0.00000E+00 0.00000E+00 0.19299E+02 0.19299E+02
  29   1   1   1 0.20929E-01 0.20929E-01 0.10475E+01-0.10475E+01 0.00000E+00 0.00000E+00 0.00000E+00 0.00000E+00 0.00000E+00 0.00000E+00 0.00000E+00 0.16692E+02 0.16692E+02
  30   1   1   1 0.89761E+01 0.89761E+01 0.11215E+02 0.11215E+02 0.00000E+00 0.00000E+00 0.00000E+00 0.00000E+00 0.00000E+00 0.00000E+00 0.00000E+00 0.15033E+01 0.15033E+01
  31   1   1   1 0.15158E+02 0.15158E+02 0.14850E+02-0.14850E+02 0.00000E+00 0.00000E+00 0.00000E+00 0.00000E+00 0.00000E+00 0.00000E+00 0.00000E+00 0.14033E+01 0.14033E+01
  32   1   1   1 0.16461E+02 0.16461E+02 0.19374E+02 0.19374E+02 0.00000E+00 0.00000E+00 0.00000E+00 0.00000E+00 0.00000E+00 0.00000E+00 0.00000E+00 0.12930E+01 0.12930E+01
  33   1   1   1 0.25940E+02 0.25940E+02 0.23975E+02-0.23975E+02 0.00000E+00 0.00000E+00 0.00000E+00 0.00000E+00 0.00000E+00 0.00000E+00 0.00000E+00 0.11409E+01 0.11409E+01
  34   1   1   1 0.27984E+02 0.27984E+02 0.26546E+02 0.26546E+02 0.00000E+00 0.00000E+00 0.00000E+00 0.00000E+00 0.00000E+00 0.00000E+00 0.00000E+00 0.11998E+01 0.11998E+01
  35   1   1   1 0.31520E+02 0.31520E+02 0.29748E+02-0.29748E+02 0.00000E+00 0.00000E+00 0.00000E+00 0.00000E+00 0.00000E+00 0.00000E+00 0.00000E+00 0.12590E+01 0.12590E+01
  36   1   1   1 0.26276E+02 0.26276E+02 0.27259E+02 0.27259E+02 0.00000E+00 0.00000E+00 0.00000E+00 0.00000E+00 0.00000E+00 0.00000E+00 0.00000E+00 0.12691E+01 0.12691E+01
  37   1   1   1 0.31222E+02 0.31222E+02 0.29028E+02-0.29028E+02 0.00000E+00 0.00000E+00 0.00000E+00 0.00000E+00 0.00000E+00 0.00000E+00 0.00000E+00 0.12697E+01 0.12697E+01
  38   1   1   1 0.23532E+02 0.23532E+02 0.23158E+02 0.23158E+02 0.00000E+00 0.00000E+00 0.00000E+00 0.00000E+00 0.00000E+00 0.00000E+00 0.00000E+00 0.12463E+01 0.12463E+01
  39   1   1   1 0.21949E+02 0.21949E+02 0.21861E+02-0.21861E+02 0.00000E+00 0.00000E+00 0.00000E+00 0.00000E+00 0.00000E+00 0.00000E+00 0.00000E+00 0.12449E+01 0.12449E+01
  40   1   1   1 0.20438E+02 0.20438E+02 0.17737E+02 0.17737E+02 0.00000E+00 0.00000E+00 0.00000E+00 0.00000E+00 0.00000E+00 0.00000E+00 0.00000E+00 0.12403E+01 0.12403E+01
  41   1   1   1 0.30260E+02 0.30260E+02 0.31000E+02 0.31000E+02 0.00000E+00 0.00000E+00 0.00000E+00 0.00000E+00 0.00000E+00 0.00000E+00 0.00000E+00 0.17458E+01 0.17458E+01
  42   1   1   1 0.14135E+02 0.14135E+02 0.13924E+02-0.13924E+02 0.00000E+00 0.00000E+00 0.00000E+00 0.00000E+00 0.00000E+00 0.00000E+00 0.00000E+00 0.13696E+01 0.13696E+01
  43   1   1   1 0.11364E-01 0.11364E-01 0.52016E+01-0.52016E+01 0.00000E+00 0.00000E+00 0.00000E+00 0.00000E+00 0.00000E+00 0.00000E+00 0.00000E+00 0.19226E+02 0.19226E+02
  44   1   1   1 0.11231E+02 0.11231E+02 0.10636E+02-0.10636E+02 0.00000E+00 0.00000E+00 0.00000E+00 0.00000E+00 0.00000E+00 0.00000E+00 0.00000E+00 0.15432E+01 0.15432E+01
  45   1   1   1 0.34204E+01 0.34204E+01 0.84935E-01-0.84935E-01 0.00000E+00 0.00000E+00 0.00000E+00 0.00000E+00 0.00000E+00 0.00000E+00 0.00000E+00 0.35688E+01 0.35688E+01
  46   1   1   1 0.87263E+01 0.87263E+01 0.88006E+01-0.88006E+01 0.00000E+00 0.00000E+00 0.00000E+00 0.00000E+00 0.00000E+00 0.00000E+00 0.00000E+00 0.19789E+01 0.19789E+01
  47   1   1   1 0.67646E+01 0.67646E+01 0.13128E+01 0.13128E+01 0.00000E+00 0.00000E+00 0.00000E+00 0.00000E+00 0.00000E+00 0.00000E+00 0.00000E+00 0.25519E+01 0.25519E+01
  48   1   1   1 0.67587E+01 0.67587E+01 0.57454E+01-0.57454E+01 0.00000E+00 0.00000E+00 0.00000E+00 0.00000E+00 0.00000E+00 0.00000E+00 0.00000E+00 0.36871E+01 0.36871E+01
  49   1   1   1 0.33865E-01 0.33865E-01 0.97038E+00-0.97038E+00 0.00000E+00 0.00000E+00 0.00000E+00 0.00000E+00 0.00000E+00 0.00000E+00 0.00000E+00 0.25987E+02 0.25987E+02
  50   1   1   1 0.34883E-01 0.34883E-01 0.27335E+01-0.27335E+01 0.00000E+00 0.00000E+00 0.00000E+00 0.00000E+00 0.00000E+00 0.00000E+00 0.00000E+00 0.27386E+02 0.27386E+02
  51   1   1   1 0.18796E-01 0.18796E-01 0.29677E+00-0.29677E+00 0.00000E+00 0.00000E+00 0.00000E+00 0.00000E+00 0.00000E+00 0.00000E+00 0.00000E+00 0.24787E+02 0.24787E+02
  52   1   1   1 0.80883E+01 0.80883E+01 0.18902E+01-0.18902E+01 0.00000E+00 0.00000E+00 0.00000E+00 0.00000E+00 0.00000E+00 0.00000E+00 0.00000E+00 0.50039E+01 0.50039E+01
 -52   2   1   1 0.85026E+01 0.85026E+01 0.56981E+01-0.56981E+01 0.00000E+00 0.00000E+00 0.00000E+00 0.00000E+00 0.00000E+00 0.00000E+00 0.00000E+00 0.42827E+01 0.42827E+01
 -51   2   1   1 0.70212E+01 0.70212E+01 0.83937E+01 0.83937E+01 0.00000E+00 0.00000E+00 0.00000E+00 0.00000E+00 0.00000E+00 0.00000E+00 0.00000E+00 0.40874E+01 0.40874E+01
 -50   2   1   1 0.38773E+01 0.38773E+01 0.68545E+01-0.68545E+01 0.00000E+00 0.00000E+00 0.00000E+00 0.00000E+00 0.00000E+00 0.00000E+00 0.00000E+00 0.63852E+01 0.63852E+01
 -49   2   1   1 0.55606E-01 0.55606E-01 0.78229E+01 0.78229E+01 0.00000E+00 0.00000E+00 0.00000E+00 0.00000E+00 0.00000E+00 0.00000E+00 0.00000E+00 0.31879E+02 0.31879E+02
 -48   2   1   1 0.43019E-01 0.43019E-01 0.67836E+01-0.67836E+01 0.00000E+00 0.00000E+00 0.00000E+00 0.00000E+00 0.00000E+00 0.00000E+00 0.00000E+00 0.30343E+02 0.30343E+02
 -47   2   1   1 0.27689E-01 0.27689E-01 0.50159E+01 0.50159E+01 0.00000E+00 0.00000E+00 0.00000E+00 0.00000E+00 0.00000E+00 0.00000E+00 0.00000E+00 0.33949E+02 0.33949E+02
 -46   2   1   1 0.10188E+02 0.10188E+02 0.60835E+01-0.60835E+01 0.00000E+00 0.00000E+00 0.00000E+00 0.00000E+00 0.00000E+00 0.00000E+00 0.00000E+00 0.28376E+01 0.28376E+01
 -45   2   1   1 0.67906E+01 0.67906E+01 0.59073E+01-0.59073E+01 0.00000E+00 0.00000E+00 0.00000E+00 0.00000E+00 0.00000E+00 0.00000E+00 0.00000E+00 0.45378E+01 0.45378E+01
 -44   2   1   1 0.80856E+01 0.80856E+01 0.35907E+01 0.35907E+01 0.00000E+00 0.00000E+00 0.00000E+00 0.00000E+00 0.00000E+00 0.00000E+00 0.00000E+00 0.38129E+01 0.38129E+01
 -42   2   1   1 0.71835E+02 0.71835E+02 0.69149E+02-0.69149E+02 0.00000E+00 0.00000E+00 0.00000E+00 0.00000E+00 0.00000E+00 0.00000E+00 0.00000E+00 0.18858E+01 0.18858E+01
 -41   2   1   1 0.72612E+02 0.72612E+02 0.60209E+02 0.60209E+02 0.00000E+00 0.00000E+00 0.00000E+00 0.00000E+00 0.00000E+00 0.00000E+00 0.00000E+00 0.18966E+01 0.18966E+01
 -40   2   1   1 0.13820E+02 0.13820E+02 0.18151E+02 0.18151E+02 0.00000E+00 0.00000E+00 0.00000E+00 0.00000E+00 0.00000E+00 0.00000E+00 0.00000E+00 0.22271E+01 0.22271E+01
 -39   2   1   1 0.15101E+02 0.15101E+02 0.12737E+02 0.12737E+02 0.00000E+00 0.00000E+00 0.00000E+00 0.00000E+00 0.00000E+00 0.00000E+00 0.00000E+00 0.24346E+01 0.24346E+01
 -38   2   1   1 0.15380E+02 0.15380E+02 0.23037E+02 0.23037E+02 0.00000E+00 0.00000E+00 0.00000E+00 0.00000E+00 0.00000E+00 0.00000E+00 0.00000E+00 0.22510E+01 0.22510E+01
 -37   2   1   1 0.56304E-01 0.56304E-01 0.28541E+01-0.28541E+01 0.00000E+00 0.00000E+00 0.00000E+00 0.00000E+00 0.00000E+00 0.00000E+00 0.00000E+00 0.29982E+02 0.29982E+02
 -36   2   1   1 0.20433E+02 0.20433E+02 0.22856E+02 0.22856E+02 0.00000E+00 0.00000E+00 0.00000E+00 0.00000E+00 0.00000E+00 0.00000E+00 0.00000E+00 0.17060E+01 0.17060E+01
 -35   2   1   1 0.78233E+01 0.78233E+01 0.82993E+01-0.82993E+01 0.00000E+00 0.00000E+00 0.00000E+00 0.00000E+00 0.00000E+00 0.00000E+00 0.00000E+00 0.36846E+01 0.36846E+01
 -34   2   1   1 0.14790E+02 0.14790E+02 0.20548E+02 0.20548E+02 0.00000E+00 0.00000E+00 0.00000E+00 0.00000E+00 0.00000E+00 0.00000E+00 0.00000E+00 0.20871E+01 0.20871E+01
 -33   2   1   1 0.83458E+01 0.83458E+01 0.49011E+01-0.49011E+01 0.00000E+00 0.00000E+00 0.00000E+00 0.00000E+00 0.00000E+00 0.00000E+00 0.00000E+00 0.44000E+01 0.44000E+01
 -32   2   1   1 0.44163E+01 0.44163E+01 0.90676E+01 0.90676E+01 0.00000E+00 0.00000E+00 0.00000E+00 0.00000E+00 0.00000E+00 0.00000E+00 0.00000E+00 0.57112E+01 0.57112E+01
 -31   2   1   1 0.51282E+01 0.51282E+01 0.31052E+01 0.31052E+01 0.00000E+00 0.00000E+00 0.00000E+00 0.00000E+00 0.00000E+00 0.00000E+00 0.00000E+00 0.63108E+01 0.63108E+01
 -30   2   1   1 0.10209E+00 0.10209E+00 0.17623E+01 0.17623E+01 0.00000E+00 0.00000E+00 0.00000E+00 0.00000E+00 0.00000E+00 0.00000E+00 0.00000E+00 0.21536E+02 0.21536E+02
 -29   2   1   1 0.10829E+02 0.10829E+02 0.11526E+02 0.11526E+02 0.00000E+00 0.00000E+00 0.00000E+00 0.00000E+00 0.00000E+00 0.00000E+00 0.00000E+00 0.15916E+01 0.15916E+01
 -28   2   1   1 0.26739E+01 0.26739E+01 0.97653E+01-0.97653E+01 0.00000E+00 0.00000E+00 0.00000E+00 0.00000E+00 0.00000E+00 0.00000E+00 0.00000E+00 0.55554E+01 0.55554E+01
 -27   2   1   1 0.15237E+02 0.15237E+02 0.16147E+02 0.16147E+02 0.00000E+00 0.00000E+00 0.00000E+00 0.00000E+00 0.00000E+00 0.00000E+00 0.00000E+00 0.11423E+01 0.11423E+01
 -26   2   1   1 0.92501E-01 0.92501E-01 0.42719E+01-0.42719E+01 0.00000E+00 0.00000E+00 0.00000E+00 0.00000E+00 0.00000E+00 0.00000E+00 0.00000E+00 0.19921E+02 0.19921E+02
 -25   2   1   1 0.91612E+01 0.91612E+01 0.10196E+02 0.10196E+02 0.00000E+00 0.00000E+00 0.00000E+00 0.00000E+00 0.00000E+00 0.00000E+00 0.00000E+00 0.16780E+01 0.16780E+01
 -24   2   1   1 0.15210E+02 0.15210E+02 0.13890E+02 0.13890E+02 0.00000E+00 0.00000E+00 0.00000E+00 0.00000E+00 0.00000E+00 0.00000E+00 0.00000E+00 0.11515E+01 0.11515E+01
 -23   2   1   1 0.98352E+01 0.98352E+01 0.10119E+02 0.10119E+02 0.00000E+00 0.00000E+00 0.00000E+00 0.00000E+00 0.00000E+00 0.00000E+00 0.00000E+00 0.15748E+01 0.15748E+01
 -22   2   1   1 0.84880E+02 0.84880E+02 0.82953E+02 0.82953E+02 0.00000E+00 0.00000E+00 0.00000E+00 0.00000E+00 0.00000E+00 0.00000E+00 0.00000E+00 0.18021E+01 0.18021E+01
 -21   2   1   1 0.46114E+02 0.46114E+02 0.43311E+02-0.43311E+02 0.00000E+00 0.00000E+00 0.00000E+00 0.00000E+00 0.00000E+00 0.00000E+00 0.00000E+00 0.11413E+01 0.11413E+01
 -20   2   1   1 0.60176E+02 0.60176E+02 0.61218E+02-0.61218E+02 0.00000E+00 0.00000E+00 0.00000E+00 0.00000E+00 0.00000E+00 0.00000E+00 0.00000E+00 0.13025E+01 0.13025E+01
 -19   2   1   1 0.66889E+01 0.66889E+01 0.16385E+01-0.16385E+01 0.00000E+00 0.00000E+00 0.00000E+00 0.00000E+00 0.00000E+00 0.00000E+00 0.00000E+00 0.19815E+01 0.19815E+01
 -18   2   1   1 0.21339E+02 0.21339E+02 0.22645E+02-0.22645E+02 0.00000E+00 0.00000E+00 0.00000E+00 0.00000E+00 0.00000E+00 0.00000E+00 0.00000E+00 0.84453E+00 0.84453E+00
 -17   2   1   1 0.49054E+01 0.49054E+01 0.10242E+01 0.10242E+01 0.00000E+00 0.00000E+00 0.00000E+00 0.00000E+00 0.00000E+00 0.00000E+00 0.00000E+00 0.23864E+01 0.23864E+01
 -16   2   1   1 0.13543E+02 0.13543E+02 0.14925E+02-0.14925E+02 0.00000E+00 0.00000E+00 0.00000E+00 0.00000E+00 0.00000E+00 0.00000E+00 0.00000E+00 0.10120E+01 0.10120E+01
 -15   2   1   1 0.83991E+01 0.83991E+01 0.86185E+01 0.86185E+01 0.00000E+00 0.00000E+00 0.00000E+00 0.00000E+00 0.00000E+00 0.00000E+00 0.00000E+00 0.13917E+01 0.13917E+01
 -14   2   1   1 0.13363E+02 0.13363E+02 0.14610E+02-0.14610E+02 0.00000E+00 0.00000E+00 0.00000E+00 0.00000E+00 0.00000E+00 0.00000E+00 0.00000E+00 0.87919E+00 0.87919E+00
 -13   2   1   1 0.17585E+02 0.17585E+02 0.17967E+02 0.17967E+02 0.00000E+00 0.00000E+00 0.00000E+00 0.00000E+00 0.00000E+00 0.00000E+00 0.00000E+00 0.78863E+00 0.78863E+00
 -12   2   1   1 0.10574E+02 0.10574E+02 0.11228E+02-0.11228E+02 0.00000E+00 0.00000E+00 0.00000E+00 0.00000E+00 0.00000E+00 0.00000E+00 0.00000E+00 0.10996E+01 0.10996E+01
 -11   2   1   1 0.23775E+02 0.23775E+02 0.23849E+02 0.23849E+02 0.00000E+00 0.00000E+00 0.00000E+00 0.00000E+00 0.00000E+00 0.00000E+00 0.00000E+00 0.69056E+00 0.69056E+00
 -10   2   1   1 0.61569E+01 0.61569E+01 0.54859E+01-0.54859E+01 0.00000E+00 0.00000E+00 0.00000E+00 0.00000E+00 0.00000E+00 0.00000E+00 0.00000E+00 0.12441E+01 0.12441E+01
  -9   2   1   1 0.32232E+02 0.32232E+02 0.32430E+02 0.32430E+02 0.00000E+00 0.00000E+00 0.00000E+00 0.00000E+00 0.00000E+00 0.00000E+00 0.00000E+00 0.78573E+00 0.78573E+00
  -8   2   1   1 0.56599E+01 0.56599E+01 0.38250E+01 0.38250E+01 0.00000E+00 0.00000E+00 0.00000E+00 0.00000E+00 0.00000E+00 0.00000E+00 0.00000E+00 0.13899E+01 0.13899E+01
  -7   2   1   1 0.42644E+02 0.42644E+02 0.43039E+02 0.43039E+02 0.00000E+00 0.00000E+00 0.00000E+00 0.00000E+00 0.00000E+00 0.00000E+00 0.00000E+00 0.10801E+01 0.10801E+01
  -6   2   1   1 0.24435E+02 0.24435E+02 0.21927E+02 0.21927E+02 0.00000E+00 0.00000E+00 0.00000E+00 0.00000E+00 0.00000E+00 0.00000E+00 0.00000E+00 0.90675E+00 0.90675E+00
  -5   2   1   1 0.45196E+02 0.45196E+02 0.41964E+02 0.41964E+02 0.00000E+00 0.00000E+00 0.00000E+00 0.00000E+00 0.00000E+00 0.00000E+00 0.00000E+00 0.10396E+01 0.10396E+01
  -4   2   1   1 0.84549E+02 0.84549E+02 0.79933E+02 0.79933E+02 0.00000E+00 0.00000E+00 0.00000E+00 0.00000E+00 0.00000E+00 0.00000E+00 0.00000E+00 0.18494E+01 0.18494E+01
  -3   2   1   1 0.15551E+02 0.15551E+02 0.14658E+02 0.14658E+02 0.00000E+00 0.00000E+00 0.00000E+00 0.00000E+00 0.00000E+00 0.00000E+00 0.00000E+00 0.51569E+00 0.51569E+00
  -2   2   1   1 0.27453E+03 0.27453E+03 0.25024E+03 0.25024E+03 0.00000E+00 0.00000E+00 0.00000E+00 0.00000E+00 0.00000E+00 0.00000E+00 0.00000E+00 0.65234E+01 0.65234E+01
  -1   2   1   1 0.56302E+02 0.56302E+02 0.50813E+02 0.50813E+02 0.00000E+00 0.00000E+00 0.00000E+00 0.00000E+00 0.00000E+00 0.00000E+00 0.00000E+00 0.13856E+01 0.13856E+01
   1   2   1   1 0.12570E+03 0.12570E+03 0.12337E+03-0.12337E+03 0.00000E+00 0.00000E+00 0.00000E+00 0.00000E+00 0.00000E+00 0.00000E+00 0.00000E+00 0.29923E+01 0.29923E+01
   2   2   1   1 0.97323E+01 0.97323E+01 0.80249E+01 0.80249E+01 0.00000E+00 0.00000E+00 0.00000E+00 0.00000E+00 0.00000E+00 0.00000E+00 0.00000E+00 0.79196E+00 0.79196E+00
   3   2   1   1 0.11218E+03 0.11218E+03 0.10868E+03-0.10868E+03 0.00000E+00 0.00000E+00 0.00000E+00 0.00000E+00 0.00000E+00 0.00000E+00 0.00000E+00 0.26849E+01 0.26849E+01
   4   2   1   1 0.57095E+02 0.57095E+02 0.55250E+02 0.55250E+02 0.00000E+00 0.00000E+00 0.00000E+00 0.00000E+00 0.00000E+00 0.00000E+00 0.00000E+00 0.14021E+01 0.14021E+01
   5   2   1   1 0.83510E+02 0.83510E+02 0.85369E+02-0.85369E+02 0.00000E+00 0.00000E+00 0.00000E+00 0.00000E+00 0.00000E+00 0.00000E+00 0.00000E+00 0.20246E+01 0.20246E+01
   6   2   1   1 0.46134E+02 0.46134E+02 0.44975E+02 0.44975E+02 0.00000E+00 0.00000E+00 0.00000E+00 0.00000E+00 0.00000E+00 0.00000E+00 0.00000E+00 0.11773E+01 0.11773E+01
   7   2   1   1 0.44588E+02 0.44588E+02 0.44232E+02-0.44232E+02 0.00000E+00 0.00000E+00 0.00000E+00 0.00000E+00 0.00000E+00 0.00000E+00 0.00000E+00 0.11664E+01 0.11664E+01
   8   2   1   1 0.92615E+01 0.92615E+01 0.85132E+01 0.85132E+01 0.00000E+00 0.00000E+00 0.00000E+00 0.00000E+00 0.00000E+00 0.00000E+00 0.00000E+00 0.10284E+01 0.10284E+01
   9   2   1   1 0.57813E+01 0.57813E+01 0.19006E+01-0.19006E+01 0.00000E+00 0.00000E+00 0.00000E+00 0.00000E+00 0.00000E+00 0.00000E+00 0.00000E+00 0.13090E+01 0.13090E+01
  10   2   1   1 0.21300E+02 0.21300E+02 0.22470E+02-0.22470E+02 0.00000E+00 0.00000E+00 0.00000E+00 0.00000E+00 0.00000E+00 0.00000E+00 0.00000E+00 0.11103E+01 0.11103E+01
  11   2   1   1 0.23491E+02 0.23491E+02 0.24708E+02 0.24708E+02 0.00000E+00 0.00000E+00 0.00000E+00 0.00000E+00 0.00000E+00 0.00000E+00 0.00000E+00 0.77576E+00 0.77576E+00
  12   2   1   1 0.36812E+02 0.36812E+02 0.36484E+02-0.36484E+02 0.00000E+00 0.00000E+00 0.00000E+00 0.00000E+00 0.00000E+00 0.00000E+00 0.00000E+00 0.10120E+01 0.10120E+01
  13   2   1   1 0.24465E+02 0.24465E+02 0.24661E+02 0.24661E+02 0.00000E+00 0.00000E+00 0.00000E+00 0.00000E+00 0.00000E+00 0.00000E+00 0.00000E+00 0.82390E+00 0.82390E+00
  14   2   1   1 0.24210E+02 0.24210E+02 0.25152E+02-0.25152E+02 0.00000E+00 0.00000E+00 0.00000E+00 0.00000E+00 0.00000E+00 0.00000E+00 0.00000E+00 0.83053E+00 0.83053E+00
  15   2   1   1 0.11355E+00 0.11355E+00 0.30472E+01 0.30472E+01 0.00000E+00 0.00000E+00 0.00000E+00 0.00000E+00 0.00000E+00 0.00000E+00 0.00000E+00 0.16866E+02 0.16866E+02
  16   2   1   1 0.26888E+01 0.26888E+01 0.39260E+01-0.39260E+01 0.00000E+00 0.00000E+00 0.00000E+00 0.00000E+00 0.00000E+00 0.00000E+00 0.00000E+00 0.34724E+01 0.34724E+01
  17   2   1   1 0.25219E+02 0.25219E+02 0.25233E+02-0.25233E+02 0.00000E+00 0.00000E+00 0.00000E+00 0.00000E+00 0.00000E+00 0.00000E+00 0.00000E+00 0.88050E+00 0.88050E+00
  18   2   1   1 0.16381E+02 0.16381E+02 0.14783E+02 0.14783E+02 0.00000E+00 0.00000E+00 0.00000E+00 0.00000E+00 0.00000E+00 0.00000E+00 0.00000E+00 0.96004E+00 0.96004E+00
  19   2   1   1 0.57523E+02 0.57523E+02 0.56080E+02-0.56080E+02 0.00000E+00 0.00000E+00 0.00000E+00 0.00000E+00 0.00000E+00 0.00000E+00 0.00000E+00 0.14912E+01 0.14912E+01
  20   2   1   1 0.11235E+03 0.11235E+03 0.11365E+03 0.11365E+03 0.00000E+00 0.00000E+00 0.00000E+00 0.00000E+00 0.00000E+00 0.00000E+00 0.00000E+00 0.27158E+01 0.27158E+01
  21   2   1   1 0.50179E+02 0.50179E+02 0.49945E+02 0.49945E+02 0.00000E+00 0.00000E+00 0.00000E+00 0.00000E+00 0.00000E+00 0.00000E+00 0.00000E+00 0.13628E+01 0.13628E+01
  22   2   1   1 0.91681E+01 0.91681E+01 0.11308E+02-0.11308E+02 0.00000E+00 0.00000E+00 0.00000E+00 0.00000E+00 0.00000E+00 0.00000E+00 0.00000E+00 0.14689E+01 0.14689E+01
  23   2   1   1 0.48226E+01 0.48226E+01 0.37358E+01-0.37358E+01 0.00000E+00 0.00000E+00 0.00000E+00 0.00000E+00 0.00000E+00 0.00000E+00 0.00000E+00 0.28077E+01 0.28077E+01
  24   2   1   1 0.85520E+01 0.85520E+01 0.40561E+01 0.40561E+01 0.00000E+00 0.00000E+00 0.00000E+00 0.00000E+00 0.00000E+00 0.00000E+00 0.00000E+00 0.15799E+01 0.15799E+01
  25   2   1   1 0.16264E+02 0.16264E+02 0.15972E+02-0.15972E+02 0.00000E+00 0.00000E+00 0.00000E+00 0.00000E+00 0.00000E+00 0.00000E+00 0.00000E+00 0.10768E+01 0.10768E+01
  26   2   1   1 0.10505E+02 0.10505E+02 0.10061E+02 0.10061E+02 0.00000E+00 0.00000E+00 0.00000E+00 0.00000E+00 0.00000E+00 0.00000E+00 0.00000E+00 0.14631E+01 0.14631E+01
  27   2   1   1 0.22956E+02 0.22956E+02 0.23157E+02-0.23157E+02 0.00000E+00 0.00000E+00 0.00000E+00 0.00000E+00 0.00000E+00 0.00000E+00 0.00000E+00 0.10297E+01 0.10297E+01
  28   2   1   1 0.18079E+02 0.18079E+02 0.17529E+02 0.17529E+02 0.00000E+00 0.00000E+00 0.00000E+00 0.00000E+00 0.00000E+00 0.00000E+00 0.00000E+00 0.10748E+01 0.10748E+01
  29   2   1   1 0.34066E+02 0.34066E+02 0.34753E+02-0.34753E+02 0.00000E+00 0.00000E+00 0.00000E+00 0.00000E+00 0.00000E+00 0.00000E+00 0.00000E+00 0.15593E+01 0.15593E+01
  30   2   1   1 0.28617E+02 0.28617E+02 0.27606E+02 0.27606E+02 0.00000E+00 0.00000E+00 0.00000E+00 0.00000E+00 0.00000E+00 0.00000E+00 0.00000E+00 0.12398E+01 0.12398E+01
  31   2   1   1 0.39083E+02 0.39083E+02 0.37288E+02-0.37288E+02 0.00000E+00 0.00000E+00 0.00000E+00 0.00000E+00 0.00000E+00 0.00000E+00 0.00000E+00 0.17156E+01 0.17156E+01
  32   2   1   1 0.28758E+02 0.28758E+02 0.25862E+02 0.25862E+02 0.00000E+00 0.00000E+00 0.00000E+00 0.00000E+00 0.00000E+00 0.00000E+00 0.00000E+00 0.12997E+01 0.12997E+01
  33   2   1   1 0.33454E+02 0.33454E+02 0.31987E+02-0.31987E+02 0.00000E+00 0.00000E+00 0.00000E+00 0.00000E+00 0.00000E+00 0.00000E+00 0.00000E+00 0.22633E+01 0.22633E+01
  34   2   1   1 0.18201E+02 0.18201E+02 0.17767E+02 0.17767E+02 0.00000E+00 0.00000E+00 0.00000E+00 0.00000E+00 0.00000E+00 0.00000E+00 0.00000E+00 0.12770E+01 0.12770E+01
  35   2   1   1 0.18750E+02 0.18750E+02 0.19964E+02-0.19964E+02 0.00000E+00 0.00000E+00 0.00000E+00 0.00000E+00 0.00000E+00 0.00000E+00 0.00000E+00 0.13447E+01 0.13447E+01
  36   2   1   1 0.91797E+01 0.91797E+01 0.70515E+01 0.70515E+01 0.00000E+00 0.00000E+00 0.00000E+00 0.00000E+00 0.00000E+00 0.00000E+00 0.00000E+00 0.18872E+01 0.18872E+01
  37   2   1   1 0.92110E+01 0.92110E+01 0.91220E+01-0.91220E+01 0.00000E+00 0.00000E+00 0.00000E+00 0.00000E+00 0.00000E+00 0.00000E+00 0.00000E+00 0.20964E+01 0.20964E+01
  38   2   1   1 0.73856E+01 0.73856E+01 0.37749E+01 0.37749E+01 0.00000E+00 0.00000E+00 0.00000E+00 0.00000E+00 0.00000E+00 0.00000E+00 0.00000E+00 0.23639E+01 0.23639E+01
  39   2   1   1 0.76062E-01 0.76062E-01 0.34410E+01-0.34410E+01 0.00000E+00 0.00000E+00 0.00000E+00 0.00000E+00 0.00000E+00 0.00000E+00 0.00000E+00 0.22882E+02 0.22882E+02
  40   2   1   1 0.23017E+02 0.23017E+02 0.24891E+02 0.24891E+02 0.00000E+00 0.00000E+00 0.00000E+00 0.00000E+00 0.00000E+00 0.00000E+00 0.00000E+00 0.13624E+01 0.13624E+01
  42   2   1   1 0.20653E+02 0.20653E+02 0.26529E+02-0.26529E+02 0.00000E+00 0.00000E+00 0.00000E+00 0.00000E+00 0.00000E+00 0.00000E+00 0.00000E+00 0.25148E+01 0.25148E+01
  43   2   1   1 0.57164E-01 0.57164E-01 0.13278E+02-0.13278E+02 0.00000E+00 0.00000E+00 0.00000E+00 0.00000E+00 0.00000E+00 0.00000E+00 0.00000E+00 0.24400E+02 0.24400E+02
  44   2   1   1 0.77928E+01 0.77928E+01 0.45118E+01-0.45118E+01 0.00000E+00 0.00000E+00 0.00000E+00 0.00000E+00 0.00000E+00 0.00000E+00 0.00000E+00 0.31933E+01 0.31933E+01
  45   2   1   1 0.52186E+01 0.52186E+01 0.78791E+01-0.78791E+01 0.00000E+00 0.00000E+00 0.00000E+00 0.00000E+00 0.00000E+00 0.00000E+00 0.00000E+00 0.51983E+01 0.51983E+01
  46   2   1   1 0.33506E-01 0.33506E-01 0.50450E+00-0.50450E+00 0.00000E+00 0.00000E+00 0.00000E+00 0.00000E+00 0.00000E+00 0.00000E+00 0.00000E+00 0.25956E+02 0.25956E+02
  47   2   1   1 0.11783E+02 0.11783E+02 0.57279E+01-0.57279E+01 0.00000E+00 0.00000E+00 0.00000E+00 0.00000E+00 0.00000E+00 0.00000E+00 0.00000E+00 0.29494E+01 0.29494E+01
  48   2   1   1 0.43966E-02 0.43966E-02 0.42242E+00 0.42242E+00 0.00000E+00 0.00000E+00 0.00000E+00 0.00000E+00 0.00000E+00 0.00000E+00 0.00000E+00 0.36902E+02 0.36902E+02
  49   2   1   1 0.78437E+01 0.78437E+01 0.93772E+00-0.93772E+00 0.00000E+00 0.00000E+00 0.00000E+00 0.00000E+00 0.00000E+00 0.00000E+00 0.00000E+00 0.41753E+01 0.41753E+01
  50   2   1   1 0.52118E+01 0.52118E+01 0.20757E+01-0.20757E+01 0.00000E+00 0.00000E+00 0.00000E+00 0.00000E+00 0.00000E+00 0.00000E+00 0.00000E+00 0.55694E+01 0.55694E+01
  51   2   1   1 0.36100E-01 0.36100E-01 0.15299E+01-0.15299E+01 0.00000E+00 0.00000E+00 0.00000E+00 0.00000E+00 0.00000E+00 0.00000E+00 0.00000E+00 0.29368E+02 0.29368E+02
  52   2   1   1 0.37608E-01 0.37608E-01 0.61663E+00 0.61663E+00 0.00000E+00 0.00000E+00 0.00000E+00 0.00000E+00 0.00000E+00 0.00000E+00 0.00000E+00 0.28484E+02 0.28484E+02
 -52   3   1   1 0.22355E-01 0.22355E-01 0.43361E+00 0.43361E+00 0.00000E+00 0.00000E+00 0.00000E+00 0.00000E+00 0.00000E+00 0.00000E+00 0.00000E+00 0.29117E+02 0.29117E+02
 -51   3   1   1 0.47843E+01 0.47843E+01 0.78545E+00-0.78545E+00 0.00000E+00 0.00000E+00 0.00000E+00 0.00000E+00 0.00000E+00 0.00000E+00 0.00000E+00 0.60122E+01 0.60122E+01
 -50   3   1   1 0.51496E-01 0.51496E-01 0.33784E+01 0.33784E+01 0.00000E+00 0.00000E+00 0.00000E+00 0.00000E+00 0.00000E+00 0.00000E+00 0.00000E+00 0.28301E+02 0.28301E+02
 -49   3   1   1 0.27345E+01 0.27345E+01 0.27259E+01-0.27259E+01 0.00000E+00 0.00000E+00 0.00000E+00 0.00000E+00 0.00000E+00 0.00000E+00 0.00000E+00 0.97240E+01 0.97240E+01
 -48   3   1   1 0.33540E+01 0.33540E+01 0.39550E+01 0.39550E+01 0.00000E+00 0.00000E+00 0.00000E+00 0.00000E+00 0.00000E+00 0.00000E+00 0.00000E+00 0.79399E+01 0.79399E+01
 -47   3   1   1 0.66142E-01 0.66142E-01 0.52232E+01-0.52232E+01 0.00000E+00 0.00000E+00 0.00000E+00 0.00000E+00 0.00000E+00 0.00000E+00 0.00000E+00 0.30048E+02 0.30048E+02
 -46   3   1   1 0.72087E-01 0.72087E-01 0.81577E+01 0.81577E+01 0.00000E+00 0.00000E+00 0.00000E+00 0.00000E+00 0.00000E+00 0.00000E+00 0.00000E+00 0.30611E+02 0.30611E+02
 -45   3   1   1 0.82722E+01 0.82722E+01 0.11565E+02-0.11565E+02 0.00000E+00 0.00000E+00 0.00000E+00 0.00000E+00 0.00000E+00 0.00000E+00 0.00000E+00 0.37056E+01 0.37056E+01
 -44   3   1   1 0.11238E+02 0.11238E+02 0.73934E+01 0.73934E+01 0.00000E+00 0.00000E+00 0.00000E+00 0.00000E+00 0.00000E+00 0.00000E+00 0.00000E+00 0.23967E+01 0.23967E+01
 -43   3   1   1 0.21088E+02 0.21088E+02 0.20045E+02-0.20045E+02 0.00000E+00 0.00000E+00 0.00000E+00 0.00000E+00 0.00000E+00 0.00000E+00 0.00000E+00 0.14746E+01 0.14746E+01
 -42   3   1   1 0.16986E+02 0.16986E+02 0.16874E+02-0.16874E+02 0.00000E+00 0.00000E+00 0.00000E+00 0.00000E+00 0.00000E+00 0.00000E+00 0.00000E+00 0.17100E+01 0.17100E+01
 -41   3   1   1 0.14210E-01 0.14210E-01 0.72499E+01 0.72499E+01 0.00000E+00 0.00000E+00 0.00000E+00 0.00000E+00 0.00000E+00 0.00000E+00 0.00000E+00 0.34476E+02 0.34476E+02
 -40   3   1   1 0.65165E+01 0.65165E+01 0.22979E+01 0.22979E+01 0.00000E+00 0.00000E+00 0.00000E+00 0.00000E+00 0.00000E+00 0.00000E+00 0.00000E+00 0.44433E+01 0.44433E+01
 -39   3   1   1 0.25131E-01 0.25131E-01 0.11735E+01-0.11735E+01 0.00000E+00 0.00000E+00 0.00000E+00 0.00000E+00 0.00000E+00 0.00000E+00 0.00000E+00 0.24186E+02 0.24186E+02
 -38   3   1   1 0.39660E-01 0.39660E-01 0.26501E+01 0.26501E+01 0.00000E+00 0.00000E+00 0.00000E+00 0.00000E+00 0.00000E+00 0.00000E+00 0.00000E+00 0.24477E+02 0.24477E+02
 -37   3   1   1 0.59671E-01 0.59671E-01 0.16932E+01-0.16932E+01 0.00000E+00 0.00000E+00 0.00000E+00 0.00000E+00 0.00000E+00 0.00000E+00 0.00000E+00 0.27144E+02 0.27144E+02
 -36   3   1   1 0.84692E-01 0.84692E-01 0.20821E+01-0.20821E+01 0.00000E+00 0.00000E+00 0.00000E+00 0.00000E+00 0.00000E+00 0.00000E+00 0.00000E+00 0.28764E+02 0.28764E+02
 -35   3   1   1 0.18850E+01 0.18850E+01 0.51854E+01 0.51854E+01 0.00000E+00 0.00000E+00 0.00000E+00 0.00000E+00 0.00000E+00 0.00000E+00 0.00000E+00 0.13749E+02 0.13749E+02
 -34   3   1   1 0.89052E+01 0.89052E+01 0.10863E+02-0.10863E+02 0.00000E+00 0.00000E+00 0.00000E+00 0.00000E+00 0.00000E+00 0.00000E+00 0.00000E+00 0.30024E+01 0.30024E+01
 -33   3   1   1 0.13928E+02 0.13928E+02 0.14026E+02 0.14026E+02 0.00000E+00 0.00000E+00 0.00000E+00 0.00000E+00 0.00000E+00 0.00000E+00 0.00000E+00 0.23426E+01 0.23426E+01
 -32   3   1   1 0.15247E+02 0.15247E+02 0.15201E+02-0.15201E+02 0.00000E+00 0.00000E+00 0.00000E+00 0.00000E+00 0.00000E+00 0.00000E+00 0.00000E+00 0.23946E+01 0.23946E+01
 -31   3   1   1 0.16472E+02 0.16472E+02 0.15723E+02 0.15723E+02 0.00000E+00 0.00000E+00 0.00000E+00 0.00000E+00 0.00000E+00 0.00000E+00 0.00000E+00 0.16405E+01 0.16405E+01
 -30   3   1   1 0.16614E+02 0.16614E+02 0.13273E+02-0.13273E+02 0.00000E+00 0.00000E+00 0.00000E+00 0.00000E+00 0.00000E+00 0.00000E+00 0.00000E+00 0.17445E+01 0.17445E+01
 -29   3   1   1 0.11091E+02 0.11091E+02 0.10122E+02 0.10122E+02 0.00000E+00 0.00000E+00 0.00000E+00 0.00000E+00 0.00000E+00 0.00000E+00 0.00000E+00 0.22603E+01 0.22603E+01
 -28   3   1   1 0.27989E+01 0.27989E+01 0.18522E+01-0.18522E+01 0.00000E+00 0.00000E+00 0.00000E+00 0.00000E+00 0.00000E+00 0.00000E+00 0.00000E+00 0.83349E+01 0.83349E+01
 -27   3   1   1 0.58325E+01 0.58325E+01 0.28690E+01-0.28690E+01 0.00000E+00 0.00000E+00 0.00000E+00 0.00000E+00 0.00000E+00 0.00000E+00 0.00000E+00 0.39291E+01 0.39291E+01
 -26   3   1   1 0.13362E+02 0.13362E+02 0.14665E+02 0.14665E+02 0.00000E+00 0.00000E+00 0.00000E+00 0.00000E+00 0.00000E+00 0.00000E+00 0.00000E+00 0.15819E+01 0.15819E+01
 -25   3   1   1 0.17541E+02 0.17541E+02 0.20074E+02-0.20074E+02 0.00000E+00 0.00000E+00 0.00000E+00 0.00000E+00 0.00000E+00 0.00000E+00 0.00000E+00 0.12136E+01 0.12136E+01
 -24   3   1   1 0.30828E+02 0.30828E+02 0.31446E+02 0.31446E+02 0.00000E+00 0.00000E+00 0.00000E+00 0.00000E+00 0.00000E+00 0.00000E+00 0.00000E+00 0.10432E+01 0.10432E+01
 -23   3   1   1 0.29222E+02 0.29222E+02 0.30965E+02-0.30965E+02 0.00000E+00 0.00000E+00 0.00000E+00 0.00000E+00 0.00000E+00 0.00000E+00 0.00000E+00 0.10275E+01 0.10275E+01
 -22   3   1   1 0.43952E+02 0.43952E+02 0.43602E+02 0.43602E+02 0.00000E+00 0.00000E+00 0.00000E+00 0.00000E+00 0.00000E+00 0.00000E+00 0.00000E+00 0.12601E+01 0.12601E+01
 -21   3   1   1 0.49272E+02 0.49272E+02 0.47317E+02-0.47317E+02 0.00000E+00 0.00000E+00 0.00000E+00 0.00000E+00 0.00000E+00 0.00000E+00 0.00000E+00 0.17116E+01 0.17116E+01
 -20   3   1   1 0.34043E+02 0.34043E+02 0.33387E+02 0.33387E+02 0.00000E+00 0.00000E+00 0.00000E+00 0.00000E+00 0.00000E+00 0.00000E+00 0.00000E+00 0.10718E+01 0.10718E+01
 -19   3   1   1 0.22956E+02 0.22956E+02 0.24937E+02-0.24937E+02 0.00000E+00 0.00000E+00 0.00000E+00 0.00000E+00 0.00000E+00 0.00000E+00 0.00000E+00 0.10297E+01 0.10297E+01
 -18   3   1   1 0.27337E+02 0.27337E+02 0.27452E+02 0.27452E+02 0.00000E+00 0.00000E+00 0.00000E+00 0.00000E+00 0.00000E+00 0.00000E+00 0.00000E+00 0.88763E+00 0.88763E+00
 -17   3   1   1 0.14245E+02 0.14245E+02 0.16852E+02-0.16852E+02 0.00000E+00 0.00000E+00 0.00000E+00 0.00000E+00 0.00000E+00 0.00000E+00 0.00000E+00 0.95532E+00 0.95532E+00
 -16   3   1   1 0.21755E+02 0.21755E+02 0.23224E+02 0.23224E+02 0.00000E+00 0.00000E+00 0.00000E+00 0.00000E+00 0.00000E+00 0.00000E+00 0.00000E+00 0.99839E+00 0.99839E+00
 -15   3   1   1 0.11292E+02 0.11292E+02 0.11985E+02-0.11985E+02 0.00000E+00 0.00000E+00 0.00000E+00 0.00000E+00 0.00000E+00 0.00000E+00 0.00000E+00 0.13727E+01 0.13727E+01
 -14   3   1   1 0.19865E+02 0.19865E+02 0.20394E+02 0.20394E+02 0.00000E+00 0.00000E+00 0.00000E+00 0.00000E+00 0.00000E+00 0.00000E+00 0.00000E+00 0.99270E+00 0.99270E+00
 -13   3   1   1 0.56167E+01 0.56167E+01 0.67544E+01-0.67544E+01 0.00000E+00 0.00000E+00 0.00000E+00 0.00000E+00 0.00000E+00 0.00000E+00 0.00000E+00 0.20845E+01 0.20845E+01
 -12   3   1   1 0.14898E+02 0.14898E+02 0.16738E+02 0.16738E+02 0.00000E+00 0.00000E+00 0.00000E+00 0.00000E+00 0.00000E+00 0.00000E+00 0.00000E+00 0.92279E+00 0.92279E+00
 -11   3   1   1 0.34868E+01 0.34868E+01 0.83045E+00-0.83045E+00 0.00000E+00 0.00000E+00 0.00000E+00 0.00000E+00 0.00000E+00 0.00000E+00 0.00000E+00 0.28043E+01 0.28043E+01
 -10   3   1   1 0.14915E+02 0.14915E+02 0.12985E+02 0.12985E+02 0.00000E+00 0.00000E+00 0.00000E+00 0.00000E+00 0.00000E+00 0.00000E+00 0.00000E+00 0.11804E+01 0.11804E+01
  -9   3   1   1 0.47146E+01 0.47146E+01 0.44077E+01 0.44077E+01 0.00000E+00 0.00000E+00 0.00000E+00 0.00000E+00 0.00000E+00 0.00000E+00 0.00000E+00 0.24063E+01 0.24063E+01
  -8   3   1   1 0.98904E+01 0.98904E+01 0.90251E+01 0.90251E+01 0.00000E+00 0.00000E+00 0.00000E+00 0.00000E+00 0.00000E+00 0.00000E+00 0.00000E+00 0.19671E+01 0.19671E+01
  -7   3   1   1 0.77962E+01 0.77962E+01 0.56746E+01 0.56746E+01 0.00000E+00 0.00000E+00 0.00000E+00 0.00000E+00 0.00000E+00 0.00000E+00 0.00000E+00 0.19662E+01 0.19662E+01
  -6   3   1   1 0.81126E+01 0.81126E+01 0.11188E+02 0.11188E+02 0.00000E+00 0.00000E+00 0.00000E+00 0.00000E+00 0.00000E+00 0.00000E+00 0.00000E+00 0.16697E+01 0.16697E+01
  -5   3   1   1 0.16126E-01 0.16126E-01 0.12232E+01-0.12232E+01 0.00000E+00 0.00000E+00 0.00000E+00 0.00000E+00 0.00000E+00 0.00000E+00 0.00000E+00 0.18658E+02 0.18658E+02
  -4   3   1   1 0.20153E+02 0.20153E+02 0.21749E+02 0.21749E+02 0.00000E+00 0.00000E+00 0.00000E+00 0.00000E+00 0.00000E+00 0.00000E+00 0.00000E+00 0.10689E+01 0.10689E+01
  -3   3   1   1 0.12928E+02 0.12928E+02 0.15918E+02-0.15918E+02 0.00000E+00 0.00000E+00 0.00000E+00 0.00000E+00 0.00000E+00 0.00000E+00 0.00000E+00 0.10448E+01 0.10448E+01
  -2   3   1   1 0.36277E+02 0.36277E+02 0.35852E+02 0.35852E+02 0.00000E+00 0.00000E+00 0.00000E+00 0.00000E+00 0.00000E+00 0.00000E+00 0.00000E+00 0.13223E+01 0.13223E+01
  -1   3   1   1 0.33160E+02 0.33160E+02 0.31855E+02-0.31855E+02 0.00000E+00 0.00000E+00 0.00000E+00 0.00000E+00 0.00000E+00 0.00000E+00 0.00000E+00 0.12605E+01 0.12605E+01
   0   3   1   1 0.47709E+02 0.47709E+02 0.46491E+02 0.46491E+02 0.00000E+00 0.00000E+00 0.00000E+00 0.00000E+00 0.00000E+00 0.00000E+00 0.00000E+00 0.16421E+01 0.16421E+01
   1   3   1   1 0.37071E+02 0.37071E+02 0.37879E+02-0.37879E+02 0.00000E+00 0.00000E+00 0.00000E+00 0.00000E+00 0.00000E+00 0.00000E+00 0.00000E+00 0.13470E+01 0.13470E+01
   2   3   1   1 0.35225E+02 0.35225E+02 0.36564E+02 0.36564E+02 0.00000E+00 0.00000E+00 0.00000E+00 0.00000E+00 0.00000E+00 0.00000E+00 0.00000E+00 0.13024E+01 0.13024E+01
   3   3   1   1 0.21547E+02 0.21547E+02 0.22229E+02-0.22229E+02 0.00000E+00 0.00000E+00 0.00000E+00 0.00000E+00 0.00000E+00 0.00000E+00 0.00000E+00 0.74385E+00 0.74385E+00
   4   3   1   1 0.13070E+02 0.13070E+02 0.13261E+02 0.13261E+02 0.00000E+00 0.00000E+00 0.00000E+00 0.00000E+00 0.00000E+00 0.00000E+00 0.00000E+00 0.74395E+00 0.74395E+00
   5   3   1   1 0.75887E-01 0.75887E-01 0.12536E+01-0.12536E+01 0.00000E+00 0.00000E+00 0.00000E+00 0.00000E+00 0.00000E+00 0.00000E+00 0.00000E+00 0.13065E+02 0.13065E+02
   6   3   1   1 0.10022E+02 0.10022E+02 0.88323E+01-0.88323E+01 0.00000E+00 0.00000E+00 0.00000E+00 0.00000E+00 0.00000E+00 0.00000E+00 0.00000E+00 0.96846E+00 0.96846E+00
   7   3   1   1 0.17085E+02 0.17085E+02 0.16720E+02 0.16720E+02 0.00000E+00 0.00000E+00 0.00000E+00 0.00000E+00 0.00000E+00 0.00000E+00 0.00000E+00 0.80716E+00 0.80716E+00
   8   3   1   1 0.22488E+02 0.22488E+02 0.21812E+02-0.21812E+02 0.00000E+00 0.00000E+00 0.00000E+00 0.00000E+00 0.00000E+00 0.00000E+00 0.00000E+00 0.88431E+00 0.88431E+00
   9   3   1   1 0.20407E+02 0.20407E+02 0.19497E+02 0.19497E+02 0.00000E+00 0.00000E+00 0.00000E+00 0.00000E+00 0.00000E+00 0.00000E+00 0.00000E+00 0.87131E+00 0.87131E+00
  10   3   1   1 0.17669E+02 0.17669E+02 0.17337E+02-0.17337E+02 0.00000E+00 0.00000E+00 0.00000E+00 0.00000E+00 0.00000E+00 0.00000E+00 0.00000E+00 0.88589E+00 0.88589E+00
  11   3   1   1 0.74985E+01 0.74985E+01 0.64177E+01 0.64177E+01 0.00000E+00 0.00000E+00 0.00000E+00 0.00000E+00 0.00000E+00 0.00000E+00 0.00000E+00 0.12703E+01 0.12703E+01
  12   3   1   1 0.14221E+00 0.14221E+00 0.16948E+01-0.16948E+01 0.00000E+00 0.00000E+00 0.00000E+00 0.00000E+00 0.00000E+00 0.00000E+00 0.00000E+00 0.14582E+02 0.14582E+02
  13   3   1   1 0.12957E+02 0.12957E+02 0.10992E+02-0.10992E+02 0.00000E+00 0.00000E+00 0.00000E+00 0.00000E+00 0.00000E+00 0.00000E+00 0.00000E+00 0.10565E+01 0.10565E+01
  14   3   1   1 0.13242E+02 0.13242E+02 0.11567E+02 0.11567E+02 0.00000E+00 0.00000E+00 0.00000E+00 0.00000E+00 0.00000E+00 0.00000E+00 0.00000E+00 0.10335E+01 0.10335E+01
  15   3   1   1 0.22081E+02 0.22081E+02 0.20735E+02-0.20735E+02 0.00000E+00 0.00000E+00 0.00000E+00 0.00000E+00 0.00000E+00 0.00000E+00 0.00000E+00 0.98759E+00 0.98759E+00
  16   3   1   1 0.15982E+02 0.15982E+02 0.14532E+02 0.14532E+02 0.00000E+00 0.00000E+00 0.00000E+00 0.00000E+00 0.00000E+00 0.00000E+00 0.00000E+00 0.10999E+01 0.10999E+01
  17   3   1   1 0.18422E+02 0.18422E+02 0.18200E+02-0.18200E+02 0.00000E+00 0.00000E+00 0.00000E+00 0.00000E+00 0.00000E+00 0.00000E+00 0.00000E+00 0.10633E+01 0.10633E+01
  18   3   1   1 0.10201E+02 0.10201E+02 0.70969E+01 0.70969E+01 0.00000E+00 0.00000E+00 0.00000E+00 0.00000E+00 0.00000E+00 0.00000E+00 0.00000E+00 0.11389E+01 0.11389E+01
  19   3   1   1 0.12996E+02 0.12996E+02 0.11519E+02-0.11519E+02 0.00000E+00 0.00000E+00 0.00000E+00 0.00000E+00 0.00000E+00 0.00000E+00 0.00000E+00 0.10448E+01 0.10448E+01
  20   3   1   1 0.16792E+02 0.16792E+02 0.17035E+02-0.17035E+02 0.00000E+00 0.00000E+00 0.00000E+00 0.00000E+00 0.00000E+00 0.00000E+00 0.00000E+00 0.93499E+00 0.93499E+00
  21   3   1   1 0.48594E+01 0.48594E+01 0.10643E+01 0.10643E+01 0.00000E+00 0.00000E+00 0.00000E+00 0.00000E+00 0.00000E+00 0.00000E+00 0.00000E+00 0.24028E+01 0.24028E+01
  22   3   1   1 0.28366E+01 0.28366E+01 0.12699E+01-0.12699E+01 0.00000E+00 0.00000E+00 0.00000E+00 0.00000E+00 0.00000E+00 0.00000E+00 0.00000E+00 0.34680E+01 0.34680E+01
  23   3   1   1 0.26950E+01 0.26950E+01 0.62351E+00-0.62351E+00 0.00000E+00 0.00000E+00 0.00000E+00 0.00000E+00 0.00000E+00 0.00000E+00 0.00000E+00 0.41344E+01 0.41344E+01
  24   3   1   1 0.11225E+00 0.11225E+00 0.16611E+00 0.16611E+00 0.00000E+00 0.00000E+00 0.00000E+00 0.00000E+00 0.00000E+00 0.00000E+00 0.00000E+00 0.16077E+02 0.16077E+02
  25   3   1   1 0.12226E+00 0.12226E+00 0.26099E+01-0.26099E+01 0.00000E+00 0.00000E+00 0.00000E+00 0.00000E+00 0.00000E+00 0.00000E+00 0.00000E+00 0.16536E+02 0.16536E+02
  26   3   1   1 0.12248E+00 0.12248E+00 0.53310E+01 0.53310E+01 0.00000E+00 0.00000E+00 0.00000E+00 0.00000E+00 0.00000E+00 0.00000E+00 0.00000E+00 0.18393E+02 0.18393E+02
  27   3   1   1 0.33085E+01 0.33085E+01 0.91911E+01-0.91911E+01 0.00000E+00 0.00000E+00 0.00000E+00 0.00000E+00 0.00000E+00 0.00000E+00 0.00000E+00 0.34027E+01 0.34027E+01
  28   3   1   1 0.77811E+01 0.77811E+01 0.76363E+01 0.76363E+01 0.00000E+00 0.00000E+00 0.00000E+00 0.00000E+00 0.00000E+00 0.00000E+00 0.00000E+00 0.17208E+01 0.17208E+01
  29   3   1   1 0.10335E+02 0.10335E+02 0.85156E+01-0.85156E+01 0.00000E+00 0.00000E+00 0.00000E+00 0.00000E+00 0.00000E+00 0.00000E+00 0.00000E+00 0.13037E+01 0.13037E+01
  30   3   1   1 0.37049E-01 0.37049E-01 0.54399E+01 0.54399E+01 0.00000E+00 0.00000E+00 0.00000E+00 0.00000E+00 0.00000E+00 0.00000E+00 0.00000E+00 0.21506E+02 0.21506E+02
  31   3   1   1 0.19688E+01 0.19688E+01 0.67150E+00-0.67150E+00 0.00000E+00 0.00000E+00 0.00000E+00 0.00000E+00 0.00000E+00 0.00000E+00 0.00000E+00 0.68762E+01 0.68762E+01
  32   3   1   1 0.50200E-01 0.50200E-01 0.35613E+01-0.35613E+01 0.00000E+00 0.00000E+00 0.00000E+00 0.00000E+00 0.00000E+00 0.00000E+00 0.00000E+00 0.22026E+02 0.22026E+02
  33   3   1   1 0.10325E+02 0.10325E+02 0.77390E+01 0.77390E+01 0.00000E+00 0.00000E+00 0.00000E+00 0.00000E+00 0.00000E+00 0.00000E+00 0.00000E+00 0.24156E+01 0.24156E+01
  34   3   1   1 0.15489E+02 0.15489E+02 0.14122E+02-0.14122E+02 0.00000E+00 0.00000E+00 0.00000E+00 0.00000E+00 0.00000E+00 0.00000E+00 0.00000E+00 0.16164E+01 0.16164E+01
  35   3   1   1 0.17558E+02 0.17558E+02 0.17610E+02 0.17610E+02 0.00000E+00 0.00000E+00 0.00000E+00 0.00000E+00 0.00000E+00 0.00000E+00 0.00000E+00 0.16467E+01 0.16467E+01
  36   3   1   1 0.17547E+02 0.17547E+02 0.19817E+02-0.19817E+02 0.00000E+00 0.00000E+00 0.00000E+00 0.00000E+00 0.00000E+00 0.00000E+00 0.00000E+00 0.16467E+01 0.16467E+01
  37   3   1   1 0.19115E+02 0.19115E+02 0.21141E+02 0.21141E+02 0.00000E+00 0.00000E+00 0.00000E+00 0.00000E+00 0.00000E+00 0.00000E+00 0.00000E+00 0.15162E+01 0.15162E+01
  38   3   1   1 0.18102E+02 0.18102E+02 0.18127E+02-0.18127E+02 0.00000E+00 0.00000E+00 0.00000E+00 0.00000E+00 0.00000E+00 0.00000E+00 0.00000E+00 0.18100E+01 0.18100E+01
  39   3   1   1 0.75229E+01 0.75229E+01 0.11341E+02 0.11341E+02 0.00000E+00 0.00000E+00 0.00000E+00 0.00000E+00 0.00000E+00 0.00000E+00 0.00000E+00 0.38053E+01 0.38053E+01
  40   3   1   1 0.67502E+01 0.67502E+01 0.66233E+01-0.66233E+01 0.00000E+00 0.00000E+00 0.00000E+00 0.00000E+00 0.00000E+00 0.00000E+00 0.00000E+00 0.39706E+01 0.39706E+01
  41   3   1   1 0.30765E+02 0.30765E+02 0.27209E+02-0.27209E+02 0.00000E+00 0.00000E+00 0.00000E+00 0.00000E+00 0.00000E+00 0.00000E+00 0.00000E+00 0.12293E+01 0.12293E+01
  42   3   1   1 0.51653E+01 0.51653E+01 0.12733E+02 0.12733E+02 0.00000E+00 0.00000E+00 0.00000E+00 0.00000E+00 0.00000E+00 0.00000E+00 0.00000E+00 0.66834E+01 0.66834E+01
  43   3   1   1 0.23454E-01 0.23454E-01 0.11457E+00-0.11457E+00 0.00000E+00 0.00000E+00 0.00000E+00 0.00000E+00 0.00000E+00 0.00000E+00 0.00000E+00 0.29316E+02 0.29316E+02
  44   3   1   1 0.47613E+01 0.47613E+01 0.73924E+01 0.73924E+01 0.00000E+00 0.00000E+00 0.00000E+00 0.00000E+00 0.00000E+00 0.00000E+00 0.00000E+00 0.48127E+01 0.48127E+01
  45   3   1   1 0.43440E-01 0.43440E-01 0.29719E+01 0.29719E+01 0.00000E+00 0.00000E+00 0.00000E+00 0.00000E+00 0.00000E+00 0.00000E+00 0.00000E+00 0.25833E+02 0.25833E+02
  46   3   1   1 0.27270E+01 0.27270E+01 0.27624E+01 0.27624E+01 0.00000E+00 0.00000E+00 0.00000E+00 0.00000E+00 0.00000E+00 0.00000E+00 0.00000E+00 0.76402E+01 0.76402E+01
  47   3   1   1 0.39673E+01 0.39673E+01 0.18569E+01 0.18569E+01 0.00000E+00 0.00000E+00 0.00000E+00 0.00000E+00 0.00000E+00 0.00000E+00 0.00000E+00 0.54018E+01 0.54018E+01
  48   3   1   1 0.58120E-01 0.58120E-01 0.21736E+01 0.21736E+01 0.00000E+00 0.00000E+00 0.00000E+00 0.00000E+00 0.00000E+00 0.00000E+00 0.00000E+00 0.25123E+02 0.25123E+02
  49   3   1   1 0.38560E-01 0.38560E-01 0.20554E+01 0.20554E+01 0.00000E+00 0.00000E+00 0.00000E+00 0.00000E+00 0.00000E+00 0.00000E+00 0.00000E+00 0.22910E+02 0.22910E+02
  50   3   1   1 0.35123E-01 0.35123E-01 0.26607E+00 0.26607E+00 0.00000E+00 0.00000E+00 0.00000E+00 0.00000E+00 0.00000E+00 0.00000E+00 0.00000E+00 0.23445E+02 0.23445E+02
  51   3   1   1 0.70943E+01 0.70943E+01 0.19732E+01 0.19732E+01 0.00000E+00 0.00000E+00 0.00000E+00 0.00000E+00 0.00000E+00 0.00000E+00 0.00000E+00 0.38148E+01 0.38148E+01
 -52   4   1   1 0.27981E-01 0.27981E-01 0.21389E+01 0.21389E+01 0.00000E+00 0.00000E+00 0.00000E+00 0.00000E+00 0.00000E+00 0.00000E+00 0.00000E+00 0.29798E+02 0.29798E+02
 -51   4   1   1 0.24800E-01 0.24800E-01 0.30093E+01-0.30093E+01 0.00000E+00 0.00000E+00 0.00000E+00 0.00000E+00 0.00000E+00 0.00000E+00 0.00000E+00 0.29126E+02 0.29126E+02
 -50   4   1   1 0.19543E+01 0.19543E+01 0.15672E+01 0.15672E+01 0.00000E+00 0.00000E+00 0.00000E+00 0.00000E+00 0.00000E+00 0.00000E+00 0.00000E+00 0.10806E+02 0.10806E+02
 -49   4   1   1 0.70820E+01 0.70820E+01 0.30378E+00 0.30378E+00 0.00000E+00 0.00000E+00 0.00000E+00 0.00000E+00 0.00000E+00 0.00000E+00 0.00000E+00 0.46323E+01 0.46323E+01
 -48   4   1   1 0.78463E+01 0.78463E+01 0.15070E+01-0.15070E+01 0.00000E+00 0.00000E+00 0.00000E+00 0.00000E+00 0.00000E+00 0.00000E+00 0.00000E+00 0.51578E+01 0.51578E+01
 -47   4   1   1 0.93864E+01 0.93864E+01 0.76950E+01 0.76950E+01 0.00000E+00 0.00000E+00 0.00000E+00 0.00000E+00 0.00000E+00 0.00000E+00 0.00000E+00 0.30739E+01 0.30739E+01
 -46   4   1   1 0.62818E-01 0.62818E-01 0.12284E+02-0.12284E+02 0.00000E+00 0.00000E+00 0.00000E+00 0.00000E+00 0.00000E+00 0.00000E+00 0.00000E+00 0.29513E+02 0.29513E+02
 -45   4   1   1 0.72889E+01 0.72889E+01 0.14091E+02 0.14091E+02 0.00000E+00 0.00000E+00 0.00000E+00 0.00000E+00 0.00000E+00 0.00000E+00 0.00000E+00 0.31514E+01 0.31514E+01
 -44   4   1   1 0.38732E+01 0.38732E+01 0.10919E+02-0.10919E+02 0.00000E+00 0.00000E+00 0.00000E+00 0.00000E+00 0.00000E+00 0.00000E+00 0.00000E+00 0.58941E+01 0.58941E+01
 -43   4   1   1 0.83109E+01 0.83109E+01 0.40508E+00 0.40508E+00 0.00000E+00 0.00000E+00 0.00000E+00 0.00000E+00 0.00000E+00 0.00000E+00 0.00000E+00 0.27734E+01 0.27734E+01
 -42   4   1   1 0.48039E+01 0.48039E+01 0.97866E+01 0.97866E+01 0.00000E+00 0.00000E+00 0.00000E+00 0.00000E+00 0.00000E+00 0.00000E+00 0.00000E+00 0.48127E+01 0.48127E+01
 -41   4   1   1 0.48184E+01 0.48184E+01 0.55434E+01-0.55434E+01 0.00000E+00 0.00000E+00 0.00000E+00 0.00000E+00 0.00000E+00 0.00000E+00 0.00000E+00 0.56148E+01 0.56148E+01
 -40   4   1   1 0.16869E+02 0.16869E+02 0.16518E+02 0.16518E+02 0.00000E+00 0.00000E+00 0.00000E+00 0.00000E+00 0.00000E+00 0.00000E+00 0.00000E+00 0.20625E+01 0.20625E+01
 -39   4   1   1 0.10360E+02 0.10360E+02 0.14934E+02-0.14934E+02 0.00000E+00 0.00000E+00 0.00000E+00 0.00000E+00 0.00000E+00 0.00000E+00 0.00000E+00 0.29722E+01 0.29722E+01
 -38   4   1   1 0.19381E+01 0.19381E+01 0.74728E+01 0.74728E+01 0.00000E+00 0.00000E+00 0.00000E+00 0.00000E+00 0.00000E+00 0.00000E+00 0.00000E+00 0.12770E+02 0.12770E+02
 -37   4   1   1 0.55161E+01 0.55161E+01 0.88684E+01-0.88684E+01 0.00000E+00 0.00000E+00 0.00000E+00 0.00000E+00 0.00000E+00 0.00000E+00 0.00000E+00 0.48627E+01 0.48627E+01
 -36   4   1   1 0.19249E+01 0.19249E+01 0.42580E+01 0.42580E+01 0.00000E+00 0.00000E+00 0.00000E+00 0.00000E+00 0.00000E+00 0.00000E+00 0.00000E+00 0.13752E+02 0.13752E+02
 -35   4   1   1 0.61491E+01 0.61491E+01 0.95264E+01-0.95264E+01 0.00000E+00 0.00000E+00 0.00000E+00 0.00000E+00 0.00000E+00 0.00000E+00 0.00000E+00 0.40388E+01 0.40388E+01
 -34   4   1   1 0.82691E+01 0.82691E+01 0.66734E+01 0.66734E+01 0.00000E+00 0.00000E+00 0.00000E+00 0.00000E+00 0.00000E+00 0.00000E+00 0.00000E+00 0.30111E+01 0.30111E+01
 -33   4   1   1 0.10488E+02 0.10488E+02 0.14010E+02-0.14010E+02 0.00000E+00 0.00000E+00 0.00000E+00 0.00000E+00 0.00000E+00 0.00000E+00 0.00000E+00 0.21915E+01 0.21915E+01
 -32   4   1   1 0.11191E+02 0.11191E+02 0.12724E+02 0.12724E+02 0.00000E+00 0.00000E+00 0.00000E+00 0.00000E+00 0.00000E+00 0.00000E+00 0.00000E+00 0.20551E+01 0.20551E+01
 -31   4   1   1 0.18831E+02 0.18831E+02 0.19361E+02-0.19361E+02 0.00000E+00 0.00000E+00 0.00000E+00 0.00000E+00 0.00000E+00 0.00000E+00 0.00000E+00 0.17420E+01 0.17420E+01
 -30   4   1   1 0.13649E+02 0.13649E+02 0.13880E+02 0.13880E+02 0.00000E+00 0.00000E+00 0.00000E+00 0.00000E+00 0.00000E+00 0.00000E+00 0.00000E+00 0.16896E+01 0.16896E+01
 -29   4   1   1 0.19724E+02 0.19724E+02 0.20406E+02-0.20406E+02 0.00000E+00 0.00000E+00 0.00000E+00 0.00000E+00 0.00000E+00 0.00000E+00 0.00000E+00 0.12799E+01 0.12799E+01
 -28   4   1   1 0.12008E+02 0.12008E+02 0.16126E+02 0.16126E+02 0.00000E+00 0.00000E+00 0.00000E+00 0.00000E+00 0.00000E+00 0.00000E+00 0.00000E+00 0.17571E+01 0.17571E+01
 -27   4   1   1 0.18535E+02 0.18535E+02 0.19742E+02-0.19742E+02 0.00000E+00 0.00000E+00 0.00000E+00 0.00000E+00 0.00000E+00 0.00000E+00 0.00000E+00 0.12565E+01 0.12565E+01
 -26   4   1   1 0.14355E+02 0.14355E+02 0.15786E+02 0.15786E+02 0.00000E+00 0.00000E+00 0.00000E+00 0.00000E+00 0.00000E+00 0.00000E+00 0.00000E+00 0.13446E+01 0.13446E+01
 -25   4   1   1 0.16483E+02 0.16483E+02 0.16598E+02-0.16598E+02 0.00000E+00 0.00000E+00 0.00000E+00 0.00000E+00 0.00000E+00 0.00000E+00 0.00000E+00 0.12930E+01 0.12930E+01
 -24   4   1   1 0.75757E+01 0.75757E+01 0.70747E+01 0.70747E+01 0.00000E+00 0.00000E+00 0.00000E+00 0.00000E+00 0.00000E+00 0.00000E+00 0.00000E+00 0.22840E+01 0.22840E+01
 -23   4   1   1 0.12391E+02 0.12391E+02 0.13451E+02-0.13451E+02 0.00000E+00 0.00000E+00 0.00000E+00 0.00000E+00 0.00000E+00 0.00000E+00 0.00000E+00 0.15582E+01 0.15582E+01
 -22   4   1   1 0.16762E+02 0.16762E+02 0.16428E+02 0.16428E+02 0.00000E+00 0.00000E+00 0.00000E+00 0.00000E+00 0.00000E+00 0.00000E+00 0.00000E+00 0.12758E+01 0.12758E+01
 -21   4   1   1 0.53569E+02 0.53569E+02 0.55882E+02 0.55882E+02 0.00000E+00 0.00000E+00 0.00000E+00 0.00000E+00 0.00000E+00 0.00000E+00 0.00000E+00 0.15003E+01 0.15003E+01
 -20   4   1   1 0.14220E+02 0.14220E+02 0.15266E+02-0.15266E+02 0.00000E+00 0.00000E+00 0.00000E+00 0.00000E+00 0.00000E+00 0.00000E+00 0.00000E+00 0.12228E+01 0.12228E+01
 -19   4   1   1 0.86369E-01 0.86369E-01 0.31081E+01 0.31081E+01 0.00000E+00 0.00000E+00 0.00000E+00 0.00000E+00 0.00000E+00 0.00000E+00 0.00000E+00 0.18619E+02 0.18619E+02
 -18   4   1   1 0.93278E+01 0.93278E+01 0.10965E+02-0.10965E+02 0.00000E+00 0.00000E+00 0.00000E+00 0.00000E+00 0.00000E+00 0.00000E+00 0.00000E+00 0.12326E+01 0.12326E+01
 -17   4   1   1 0.72610E+01 0.72610E+01 0.84309E+01 0.84309E+01 0.00000E+00 0.00000E+00 0.00000E+00 0.00000E+00 0.00000E+00 0.00000E+00 0.00000E+00 0.15769E+01 0.15769E+01
 -16   4   1   1 0.16329E+02 0.16329E+02 0.18137E+02-0.18137E+02 0.00000E+00 0.00000E+00 0.00000E+00 0.00000E+00 0.00000E+00 0.00000E+00 0.00000E+00 0.83816E+00 0.83816E+00
 -15   4   1   1 0.11367E+02 0.11367E+02 0.14192E+02 0.14192E+02 0.00000E+00 0.00000E+00 0.00000E+00 0.00000E+00 0.00000E+00 0.00000E+00 0.00000E+00 0.10173E+01 0.10173E+01
 -14   4   1   1 0.99435E+01 0.99435E+01 0.13628E+02-0.13628E+02 0.00000E+00 0.00000E+00 0.00000E+00 0.00000E+00 0.00000E+00 0.00000E+00 0.00000E+00 0.11602E+01 0.11602E+01
 -13   4   1   1 0.27490E+01 0.27490E+01 0.21169E+01 0.21169E+01 0.00000E+00 0.00000E+00 0.00000E+00 0.00000E+00 0.00000E+00 0.00000E+00 0.00000E+00 0.41676E+01 0.41676E+01
 -12   4   1   1 0.55521E+01 0.55521E+01 0.45393E+01 0.45393E+01 0.00000E+00 0.00000E+00 0.00000E+00 0.00000E+00 0.00000E+00 0.00000E+00 0.00000E+00 0.17374E+01 0.17374E+01
 -11   4   1   1 0.14115E+02 0.14115E+02 0.15052E+02-0.15052E+02 0.00000E+00 0.00000E+00 0.00000E+00 0.00000E+00 0.00000E+00 0.00000E+00 0.00000E+00 0.82955E+00 0.82955E+00
 -10   4   1   1 0.16473E+02 0.16473E+02 0.18458E+02 0.18458E+02 0.00000E+00 0.00000E+00 0.00000E+00 0.00000E+00 0.00000E+00 0.00000E+00 0.00000E+00 0.10622E+01 0.10622E+01
  -9   4   1   1 0.29019E+02 0.29019E+02 0.28290E+02-0.28290E+02 0.00000E+00 0.00000E+00 0.00000E+00 0.00000E+00 0.00000E+00 0.00000E+00 0.00000E+00 0.84649E+00 0.84649E+00
  -8   4   1   1 0.21926E+02 0.21926E+02 0.23926E+02 0.23926E+02 0.00000E+00 0.00000E+00 0.00000E+00 0.00000E+00 0.00000E+00 0.00000E+00 0.00000E+00 0.73402E+00 0.73402E+00
  -7   4   1   1 0.25705E+02 0.25705E+02 0.24540E+02-0.24540E+02 0.00000E+00 0.00000E+00 0.00000E+00 0.00000E+00 0.00000E+00 0.00000E+00 0.00000E+00 0.79030E+00 0.79030E+00
  -6   4   1   1 0.12707E+00 0.12707E+00 0.61275E+01 0.61275E+01 0.00000E+00 0.00000E+00 0.00000E+00 0.00000E+00 0.00000E+00 0.00000E+00 0.00000E+00 0.22009E+02 0.22009E+02
  -5   4   1   1 0.48801E+01 0.48801E+01 0.77658E+01 0.77658E+01 0.00000E+00 0.00000E+00 0.00000E+00 0.00000E+00 0.00000E+00 0.00000E+00 0.00000E+00 0.28076E+01 0.28076E+01
  -4   4   1   1 0.24873E+02 0.24873E+02 0.24045E+02-0.24045E+02 0.00000E+00 0.00000E+00 0.00000E+00 0.00000E+00 0.00000E+00 0.00000E+00 0.00000E+00 0.11153E+01 0.11153E+01
  -3   4   1   1 0.19260E+02 0.19260E+02 0.20041E+02 0.20041E+02 0.00000E+00 0.00000E+00 0.00000E+00 0.00000E+00 0.00000E+00 0.00000E+00 0.00000E+00 0.11195E+01 0.11195E+01
  -2   4   1   1 0.27587E-01 0.27587E-01 0.17147E+01 0.17147E+01 0.00000E+00 0.00000E+00 0.00000E+00 0.00000E+00 0.00000E+00 0.00000E+00 0.00000E+00 0.12574E+02 0.12574E+02
  -1   4   1   1 0.27447E+01 0.27447E+01 0.36029E+01-0.36029E+01 0.00000E+00 0.00000E+00 0.00000E+00 0.00000E+00 0.00000E+00 0.00000E+00 0.00000E+00 0.34732E+01 0.34732E+01
   0   4   1   1 0.48545E+01 0.48545E+01 0.34322E+01 0.34322E+01 0.00000E+00 0.00000E+00 0.00000E+00 0.00000E+00 0.00000E+00 0.00000E+00 0.00000E+00 0.20057E+01 0.20057E+01
   1   4   1   1 0.54655E+01 0.54655E+01 0.47686E+01 0.47686E+01 0.00000E+00 0.00000E+00 0.00000E+00 0.00000E+00 0.00000E+00 0.00000E+00 0.00000E+00 0.17373E+01 0.17373E+01
   2   4   1   1 0.13926E+02 0.13926E+02 0.12258E+02-0.12258E+02 0.00000E+00 0.00000E+00 0.00000E+00 0.00000E+00 0.00000E+00 0.00000E+00 0.00000E+00 0.97304E+00 0.97304E+00
   3   4   1   1 0.56672E+02 0.56672E+02 0.55401E+02 0.55401E+02 0.00000E+00 0.00000E+00 0.00000E+00 0.00000E+00 0.00000E+00 0.00000E+00 0.00000E+00 0.19187E+01 0.19187E+01
   4   4   1   1 0.66202E+02 0.66202E+02 0.64556E+02-0.64556E+02 0.00000E+00 0.00000E+00 0.00000E+00 0.00000E+00 0.00000E+00 0.00000E+00 0.00000E+00 0.21950E+01 0.21950E+01
   5   4   1   1 0.79553E+02 0.79553E+02 0.77302E+02 0.77302E+02 0.00000E+00 0.00000E+00 0.00000E+00 0.00000E+00 0.00000E+00 0.00000E+00 0.00000E+00 0.26156E+01 0.26156E+01
   6   4   1   1 0.66169E+02 0.66169E+02 0.63899E+02-0.63899E+02 0.00000E+00 0.00000E+00 0.00000E+00 0.00000E+00 0.00000E+00 0.00000E+00 0.00000E+00 0.16244E+01 0.16244E+01
   7   4   1   1 0.58695E+02 0.58695E+02 0.58627E+02 0.58627E+02 0.00000E+00 0.00000E+00 0.00000E+00 0.00000E+00 0.00000E+00 0.00000E+00 0.00000E+00 0.14668E+01 0.14668E+01
   8   4   1   1 0.41509E+02 0.41509E+02 0.41143E+02-0.41143E+02 0.00000E+00 0.00000E+00 0.00000E+00 0.00000E+00 0.00000E+00 0.00000E+00 0.00000E+00 0.11007E+01 0.11007E+01
   9   4   1   1 0.32558E+02 0.32558E+02 0.33611E+02 0.33611E+02 0.00000E+00 0.00000E+00 0.00000E+00 0.00000E+00 0.00000E+00 0.00000E+00 0.00000E+00 0.83407E+00 0.83407E+00
  10   4   1   1 0.18124E+02 0.18124E+02 0.19778E+02-0.19778E+02 0.00000E+00 0.00000E+00 0.00000E+00 0.00000E+00 0.00000E+00 0.00000E+00 0.00000E+00 0.86679E+00 0.86679E+00
  11   4   1   1 0.10519E+02 0.10519E+02 0.11806E+02 0.11806E+02 0.00000E+00 0.00000E+00 0.00000E+00 0.00000E+00 0.00000E+00 0.00000E+00 0.00000E+00 0.91819E+00 0.91819E+00
  12   4   1   1 0.27677E-01 0.27677E-01 0.23545E+01-0.23545E+01 0.00000E+00 0.00000E+00 0.00000E+00 0.00000E+00 0.00000E+00 0.00000E+00 0.00000E+00 0.15867E+02 0.15867E+02
  13   4   1   1 0.51895E+01 0.51895E+01 0.22345E+01-0.22345E+01 0.00000E+00 0.00000E+00 0.00000E+00 0.00000E+00 0.00000E+00 0.00000E+00 0.00000E+00 0.14861E+01 0.14861E+01
  14   4   1   1 0.51642E+01 0.51642E+01 0.57098E+01 0.57098E+01 0.00000E+00 0.00000E+00 0.00000E+00 0.00000E+00 0.00000E+00 0.00000E+00 0.00000E+00 0.18572E+01 0.18572E+01
  15   4   1   1 0.82756E+01 0.82756E+01 0.89759E+01-0.89759E+01 0.00000E+00 0.00000E+00 0.00000E+00 0.00000E+00 0.00000E+00 0.00000E+00 0.00000E+00 0.11607E+01 0.11607E+01
  16   4   1   1 0.27102E+01 0.27102E+01 0.73384E+01 0.73384E+01 0.00000E+00 0.00000E+00 0.00000E+00 0.00000E+00 0.00000E+00 0.00000E+00 0.00000E+00 0.34729E+01 0.34729E+01
  17   4   1   1 0.15120E+02 0.15120E+02 0.15653E+02-0.15653E+02 0.00000E+00 0.00000E+00 0.00000E+00 0.00000E+00 0.00000E+00 0.00000E+00 0.00000E+00 0.90068E+00 0.90068E+00
  18   4   1   1 0.54752E+01 0.54752E+01 0.57538E+01 0.57538E+01 0.00000E+00 0.00000E+00 0.00000E+00 0.00000E+00 0.00000E+00 0.00000E+00 0.00000E+00 0.17373E+01 0.17373E+01
  19   4   1   1 0.43011E+02 0.43011E+02 0.42559E+02-0.42559E+02 0.00000E+00 0.00000E+00 0.00000E+00 0.00000E+00 0.00000E+00 0.00000E+00 0.00000E+00 0.11151E+01 0.11151E+01
  20   4   1   1 0.15494E+02 0.15494E+02 0.17206E+02-0.17206E+02 0.00000E+00 0.00000E+00 0.00000E+00 0.00000E+00 0.00000E+00 0.00000E+00 0.00000E+00 0.10100E+01 0.10100E+01
  21   4   1   1 0.10047E+02 0.10047E+02 0.12859E+02 0.12859E+02 0.00000E+00 0.00000E+00 0.00000E+00 0.00000E+00 0.00000E+00 0.00000E+00 0.00000E+00 0.15445E+01 0.15445E+01
  22   4   1   1 0.36302E+02 0.36302E+02 0.37846E+02 0.37846E+02 0.00000E+00 0.00000E+00 0.00000E+00 0.00000E+00 0.00000E+00 0.00000E+00 0.00000E+00 0.10703E+01 0.10703E+01
  23   4   1   1 0.18244E+02 0.18244E+02 0.18621E+02-0.18621E+02 0.00000E+00 0.00000E+00 0.00000E+00 0.00000E+00 0.00000E+00 0.00000E+00 0.00000E+00 0.10690E+01 0.10690E+01
  24   4   1   1 0.21889E+02 0.21889E+02 0.23320E+02 0.23320E+02 0.00000E+00 0.00000E+00 0.00000E+00 0.00000E+00 0.00000E+00 0.00000E+00 0.00000E+00 0.99115E+00 0.99115E+00
  25   4   1   1 0.99913E+01 0.99913E+01 0.91319E+01-0.91319E+01 0.00000E+00 0.00000E+00 0.00000E+00 0.00000E+00 0.00000E+00 0.00000E+00 0.00000E+00 0.15445E+01 0.15445E+01
  26   4   1   1 0.43924E+01 0.43924E+01 0.61753E+01 0.61753E+01 0.00000E+00 0.00000E+00 0.00000E+00 0.00000E+00 0.00000E+00 0.00000E+00 0.00000E+00 0.35148E+01 0.35148E+01
  27   4   1   1 0.53750E-01 0.53750E-01 0.61019E+01 0.61019E+01 0.00000E+00 0.00000E+00 0.00000E+00 0.00000E+00 0.00000E+00 0.00000E+00 0.00000E+00 0.22689E+02 0.22689E+02
  28   4   1   1 0.75528E+01 0.75528E+01 0.44366E+01-0.44366E+01 0.00000E+00 0.00000E+00 0.00000E+00 0.00000E+00 0.00000E+00 0.00000E+00 0.00000E+00 0.20304E+01 0.20304E+01
  29   4   1   1 0.10491E+02 0.10491E+02 0.14190E+02 0.14190E+02 0.00000E+00 0.00000E+00 0.00000E+00 0.00000E+00 0.00000E+00 0.00000E+00 0.00000E+00 0.16451E+01 0.16451E+01
  30   4   1   1 0.14075E+02 0.14075E+02 0.11967E+02-0.11967E+02 0.00000E+00 0.00000E+00 0.00000E+00 0.00000E+00 0.00000E+00 0.00000E+00 0.00000E+00 0.16408E+01 0.16408E+01
  31   4   1   1 0.15735E+02 0.15735E+02 0.15729E+02 0.15729E+02 0.00000E+00 0.00000E+00 0.00000E+00 0.00000E+00 0.00000E+00 0.00000E+00 0.00000E+00 0.13496E+01 0.13496E+01
  32   4   1   1 0.15114E+02 0.15114E+02 0.15799E+02-0.15799E+02 0.00000E+00 0.00000E+00 0.00000E+00 0.00000E+00 0.00000E+00 0.00000E+00 0.00000E+00 0.15294E+01 0.15294E+01
  33   4   1   1 0.17137E+02 0.17137E+02 0.16801E+02 0.16801E+02 0.00000E+00 0.00000E+00 0.00000E+00 0.00000E+00 0.00000E+00 0.00000E+00 0.00000E+00 0.13544E+01 0.13544E+01
  34   4   1   1 0.12789E+02 0.12789E+02 0.16848E+02-0.16848E+02 0.00000E+00 0.00000E+00 0.00000E+00 0.00000E+00 0.00000E+00 0.00000E+00 0.00000E+00 0.18023E+01 0.18023E+01
  35   4   1   1 0.12496E+02 0.12496E+02 0.16750E+02 0.16750E+02 0.00000E+00 0.00000E+00 0.00000E+00 0.00000E+00 0.00000E+00 0.00000E+00 0.00000E+00 0.30709E+01 0.30709E+01
  36   4   1   1 0.15519E+02 0.15519E+02 0.18194E+02-0.18194E+02 0.00000E+00 0.00000E+00 0.00000E+00 0.00000E+00 0.00000E+00 0.00000E+00 0.00000E+00 0.16165E+01 0.16165E+01
  37   4   1   1 0.99630E+01 0.99630E+01 0.14955E+02 0.14955E+02 0.00000E+00 0.00000E+00 0.00000E+00 0.00000E+00 0.00000E+00 0.00000E+00 0.00000E+00 0.21216E+01 0.21216E+01
  38   4   1   1 0.27489E+01 0.27489E+01 0.10777E+02-0.10777E+02 0.00000E+00 0.00000E+00 0.00000E+00 0.00000E+00 0.00000E+00 0.00000E+00 0.00000E+00 0.69462E+01 0.69462E+01
  39   4   1   1 0.21965E-01 0.21965E-01 0.37561E+01-0.37561E+01 0.00000E+00 0.00000E+00 0.00000E+00 0.00000E+00 0.00000E+00 0.00000E+00 0.00000E+00 0.21870E+02 0.21870E+02
  40   4   1   1 0.15037E+02 0.15037E+02 0.11851E+02 0.11851E+02 0.00000E+00 0.00000E+00 0.00000E+00 0.00000E+00 0.00000E+00 0.00000E+00 0.00000E+00 0.14149E+01 0.14149E+01
  41   4   1   1 0.17062E+02 0.17062E+02 0.14546E+02-0.14546E+02 0.00000E+00 0.00000E+00 0.00000E+00 0.00000E+00 0.00000E+00 0.00000E+00 0.00000E+00 0.28223E+01 0.28223E+01
  42   4   1   1 0.95752E+01 0.95752E+01 0.96431E+01 0.96431E+01 0.00000E+00 0.00000E+00 0.00000E+00 0.00000E+00 0.00000E+00 0.00000E+00 0.00000E+00 0.24082E+01 0.24082E+01
  43   4   1   1 0.75512E+01 0.75512E+01 0.10690E+02-0.10690E+02 0.00000E+00 0.00000E+00 0.00000E+00 0.00000E+00 0.00000E+00 0.00000E+00 0.00000E+00 0.27911E+01 0.27911E+01
  44   4   1   1 0.51670E+01 0.51670E+01 0.18720E+01 0.18720E+01 0.00000E+00 0.00000E+00 0.00000E+00 0.00000E+00 0.00000E+00 0.00000E+00 0.00000E+00 0.40841E+01 0.40841E+01
  45   4   1   1 0.27919E+01 0.27919E+01 0.24588E+01 0.24588E+01 0.00000E+00 0.00000E+00 0.00000E+00 0.00000E+00 0.00000E+00 0.00000E+00 0.00000E+00 0.76408E+01 0.76408E+01
  46   4   1   1 0.96202E+01 0.96202E+01 0.62363E+01-0.62363E+01 0.00000E+00 0.00000E+00 0.00000E+00 0.00000E+00 0.00000E+00 0.00000E+00 0.00000E+00 0.24082E+01 0.24082E+01
  47   4   1   1 0.70758E+01 0.70758E+01 0.42009E+01 0.42009E+01 0.00000E+00 0.00000E+00 0.00000E+00 0.00000E+00 0.00000E+00 0.00000E+00 0.00000E+00 0.32702E+01 0.32702E+01
  48   4   1   1 0.17352E-01 0.17352E-01 0.39266E+01-0.39266E+01 0.00000E+00 0.00000E+00 0.00000E+00 0.00000E+00 0.00000E+00 0.00000E+00 0.00000E+00 0.30245E+02 0.30245E+02
  49   4   1   1 0.26840E-01 0.26840E-01 0.38378E+01 0.38378E+01 0.00000E+00 0.00000E+00 0.00000E+00 0.00000E+00 0.00000E+00 0.00000E+00 0.00000E+00 0.30117E+02 0.30117E+02
  50   4   1   1 0.31979E-01 0.31979E-01 0.28191E+01-0.28191E+01 0.00000E+00 0.00000E+00 0.00000E+00 0.00000E+00 0.00000E+00 0.00000E+00 0.00000E+00 0.32669E+02 0.32669E+02
  51   4   1   1 0.80660E+01 0.80660E+01 0.36782E+01 0.36782E+01 0.00000E+00 0.00000E+00 0.00000E+00 0.00000E+00 0.00000E+00 0.00000E+00 0.00000E+00 0.54803E+01 0.54803E+01
 -50   5   1   1 0.14779E-02 0.14779E-02 0.14439E+01 0.14439E+01 0.00000E+00 0.00000E+00 0.00000E+00 0.00000E+00 0.00000E+00 0.00000E+00 0.00000E+00 0.42808E+02 0.42808E+02
 -49   5   1   1 0.43927E+01 0.43927E+01 0.53171E+00-0.53171E+00 0.00000E+00 0.00000E+00 0.00000E+00 0.00000E+00 0.00000E+00 0.00000E+00 0.00000E+00 0.48327E+01 0.48327E+01
 -48   5   1   1 0.26608E-02 0.26608E-02 0.11083E+01-0.11083E+01 0.00000E+00 0.00000E+00 0.00000E+00 0.00000E+00 0.00000E+00 0.00000E+00 0.00000E+00 0.31599E+02 0.31599E+02
 -47   5   1   1 0.67997E+01 0.67997E+01 0.32506E+01 0.32506E+01 0.00000E+00 0.00000E+00 0.00000E+00 0.00000E+00 0.00000E+00 0.00000E+00 0.00000E+00 0.34036E+01 0.34036E+01
 -46   5   1   1 0.62115E+01 0.62115E+01 0.25825E+01-0.25825E+01 0.00000E+00 0.00000E+00 0.00000E+00 0.00000E+00 0.00000E+00 0.00000E+00 0.00000E+00 0.31071E+01 0.31071E+01
 -45   5   1   1 0.59093E-02 0.59093E-02 0.22419E+01 0.22419E+01 0.00000E+00 0.00000E+00 0.00000E+00 0.00000E+00 0.00000E+00 0.00000E+00 0.00000E+00 0.18978E+02 0.18978E+02
 -44   5   1   1 0.43776E+01 0.43776E+01 0.67436E+00 0.67436E+00 0.00000E+00 0.00000E+00 0.00000E+00 0.00000E+00 0.00000E+00 0.00000E+00 0.00000E+00 0.48317E+01 0.48317E+01
 -43   5   1   1 0.97709E+01 0.97709E+01 0.12444E+02-0.12444E+02 0.00000E+00 0.00000E+00 0.00000E+00 0.00000E+00 0.00000E+00 0.00000E+00 0.00000E+00 0.21634E+01 0.21634E+01
 -42   5   1   1 0.55696E+01 0.55696E+01 0.30101E+01-0.30101E+01 0.00000E+00 0.00000E+00 0.00000E+00 0.00000E+00 0.00000E+00 0.00000E+00 0.00000E+00 0.34735E+01 0.34735E+01
 -41   5   1   1 0.62288E+01 0.62288E+01 0.12172E+01 0.12172E+01 0.00000E+00 0.00000E+00 0.00000E+00 0.00000E+00 0.00000E+00 0.00000E+00 0.00000E+00 0.27963E+01 0.27963E+01
 -40   5   1   1 0.70340E+01 0.70340E+01 0.11461E+02 0.11461E+02 0.00000E+00 0.00000E+00 0.00000E+00 0.00000E+00 0.00000E+00 0.00000E+00 0.00000E+00 0.27254E+01 0.27254E+01
 -39   5   1   1 0.40481E-01 0.40481E-01 0.76446E+01-0.76446E+01 0.00000E+00 0.00000E+00 0.00000E+00 0.00000E+00 0.00000E+00 0.00000E+00 0.00000E+00 0.27208E+02 0.27208E+02
 -38   5   1   1 0.27929E-01 0.27929E-01 0.58690E+01 0.58690E+01 0.00000E+00 0.00000E+00 0.00000E+00 0.00000E+00 0.00000E+00 0.00000E+00 0.00000E+00 0.26019E+02 0.26019E+02
 -37   5   1   1 0.10205E-01 0.10205E-01 0.28619E+01-0.28619E+01 0.00000E+00 0.00000E+00 0.00000E+00 0.00000E+00 0.00000E+00 0.00000E+00 0.00000E+00 0.28215E+02 0.28215E+02
 -36   5   1   1 0.39165E+01 0.39165E+01 0.26218E+01-0.26218E+01 0.00000E+00 0.00000E+00 0.00000E+00 0.00000E+00 0.00000E+00 0.00000E+00 0.00000E+00 0.44207E+01 0.44207E+01
 -35   5   1   1 0.64922E+01 0.64922E+01 0.38332E+01 0.38332E+01 0.00000E+00 0.00000E+00 0.00000E+00 0.00000E+00 0.00000E+00 0.00000E+00 0.00000E+00 0.26665E+01 0.26665E+01
 -34   5   1   1 0.91766E+01 0.91766E+01 0.68414E+01-0.68414E+01 0.00000E+00 0.00000E+00 0.00000E+00 0.00000E+00 0.00000E+00 0.00000E+00 0.00000E+00 0.20964E+01 0.20964E+01
 -33   5   1   1 0.42224E-01 0.42224E-01 0.42601E+01 0.42601E+01 0.00000E+00 0.00000E+00 0.00000E+00 0.00000E+00 0.00000E+00 0.00000E+00 0.00000E+00 0.26316E+02 0.26316E+02
 -32   5   1   1 0.51517E+01 0.51517E+01 0.79888E+01-0.79888E+01 0.00000E+00 0.00000E+00 0.00000E+00 0.00000E+00 0.00000E+00 0.00000E+00 0.00000E+00 0.37133E+01 0.37133E+01
 -31   5   1   1 0.33089E-01 0.33089E-01 0.13583E+01 0.13583E+01 0.00000E+00 0.00000E+00 0.00000E+00 0.00000E+00 0.00000E+00 0.00000E+00 0.00000E+00 0.27012E+02 0.27012E+02
 -30   5   1   1 0.38983E+01 0.38983E+01 0.44678E+01-0.44678E+01 0.00000E+00 0.00000E+00 0.00000E+00 0.00000E+00 0.00000E+00 0.00000E+00 0.00000E+00 0.63853E+01 0.63853E+01
 -29   5   1   1 0.85469E+01 0.85469E+01 0.15207E+01 0.15207E+01 0.00000E+00 0.00000E+00 0.00000E+00 0.00000E+00 0.00000E+00 0.00000E+00 0.00000E+00 0.27056E+01 0.27056E+01
 -28   5   1   1 0.77974E-02 0.77974E-02 0.44897E+00 0.44897E+00 0.00000E+00 0.00000E+00 0.00000E+00 0.00000E+00 0.00000E+00 0.00000E+00 0.00000E+00 0.24163E+02 0.24163E+02
 -27   5   1   1 0.19570E+01 0.19570E+01 0.35577E+01-0.35577E+01 0.00000E+00 0.00000E+00 0.00000E+00 0.00000E+00 0.00000E+00 0.00000E+00 0.00000E+00 0.68764E+01 0.68764E+01
 -26   5   1   1 0.61726E-02 0.61726E-02 0.17739E+01 0.17739E+01 0.00000E+00 0.00000E+00 0.00000E+00 0.00000E+00 0.00000E+00 0.00000E+00 0.00000E+00 0.22844E+02 0.22844E+02
 -25   5   1   1 0.29226E-02 0.29226E-02 0.37506E+00 0.37506E+00 0.00000E+00 0.00000E+00 0.00000E+00 0.00000E+00 0.00000E+00 0.00000E+00 0.00000E+00 0.17333E+02 0.17333E+02
 -24   5   1   1 0.65010E+01 0.65010E+01 0.60664E+01-0.60664E+01 0.00000E+00 0.00000E+00 0.00000E+00 0.00000E+00 0.00000E+00 0.00000E+00 0.00000E+00 0.17783E+01 0.17783E+01
 -23   5   1   1 0.95955E+01 0.95955E+01 0.10133E+02 0.10133E+02 0.00000E+00 0.00000E+00 0.00000E+00 0.00000E+00 0.00000E+00 0.00000E+00 0.00000E+00 0.14069E+01 0.14069E+01
 -22   5   1   1 0.10170E+02 0.10170E+02 0.11088E+02-0.11088E+02 0.00000E+00 0.00000E+00 0.00000E+00 0.00000E+00 0.00000E+00 0.00000E+00 0.00000E+00 0.13273E+01 0.13273E+01
 -21   5   1   1 0.20237E+02 0.20237E+02 0.25741E+02 0.25741E+02 0.00000E+00 0.00000E+00 0.00000E+00 0.00000E+00 0.00000E+00 0.00000E+00 0.00000E+00 0.12512E+01 0.12512E+01
 -20   5   1   1 0.25377E+02 0.25377E+02 0.25773E+02-0.25773E+02 0.00000E+00 0.00000E+00 0.00000E+00 0.00000E+00 0.00000E+00 0.00000E+00 0.00000E+00 0.11650E+01 0.11650E+01
 -19   5   1   1 0.22568E+02 0.22568E+02 0.24980E+02 0.24980E+02 0.00000E+00 0.00000E+00 0.00000E+00 0.00000E+00 0.00000E+00 0.00000E+00 0.00000E+00 0.12139E+01 0.12139E+01
 -18   5   1   1 0.15138E+02 0.15138E+02 0.21058E+02-0.21058E+02 0.00000E+00 0.00000E+00 0.00000E+00 0.00000E+00 0.00000E+00 0.00000E+00 0.00000E+00 0.21613E+01 0.21613E+01
 -17   5   1   1 0.13540E+02 0.13540E+02 0.18020E+02 0.18020E+02 0.00000E+00 0.00000E+00 0.00000E+00 0.00000E+00 0.00000E+00 0.00000E+00 0.00000E+00 0.21312E+01 0.21312E+01
 -16   5   1   1 0.11060E+02 0.11060E+02 0.12500E+02-0.12500E+02 0.00000E+00 0.00000E+00 0.00000E+00 0.00000E+00 0.00000E+00 0.00000E+00 0.00000E+00 0.22603E+01 0.22603E+01
 -15   5   1   1 0.70442E+01 0.70442E+01 0.79093E+01 0.79093E+01 0.00000E+00 0.00000E+00 0.00000E+00 0.00000E+00 0.00000E+00 0.00000E+00 0.00000E+00 0.24531E+01 0.24531E+01
 -14   5   1   1 0.39096E+01 0.39096E+01 0.28763E+01-0.28763E+01 0.00000E+00 0.00000E+00 0.00000E+00 0.00000E+00 0.00000E+00 0.00000E+00 0.00000E+00 0.39295E+01 0.39295E+01
 -13   5   1   1 0.51862E+01 0.51862E+01 0.89420E+00 0.89420E+00 0.00000E+00 0.00000E+00 0.00000E+00 0.00000E+00 0.00000E+00 0.00000E+00 0.00000E+00 0.25994E+01 0.25994E+01
 -12   5   1   1 0.66263E-02 0.66263E-02 0.51650E+01 0.51650E+01 0.00000E+00 0.00000E+00 0.00000E+00 0.00000E+00 0.00000E+00 0.00000E+00 0.00000E+00 0.25963E+02 0.25963E+02
 -11   5   1   1 0.35568E-02 0.35568E-02 0.23289E+01-0.23289E+01 0.00000E+00 0.00000E+00 0.00000E+00 0.00000E+00 0.00000E+00 0.00000E+00 0.00000E+00 0.52798E+01 0.52798E+01
 -10   5   1   1 0.39261E+01 0.39261E+01 0.36723E+01 0.36723E+01 0.00000E+00 0.00000E+00 0.00000E+00 0.00000E+00 0.00000E+00 0.00000E+00 0.00000E+00 0.34384E+01 0.34384E+01
  -9   5   1   1 0.65000E+01 0.65000E+01 0.22404E+01 0.22404E+01 0.00000E+00 0.00000E+00 0.00000E+00 0.00000E+00 0.00000E+00 0.00000E+00 0.00000E+00 0.23704E+01 0.23704E+01
  -8   5   1   1 0.39137E+01 0.39137E+01 0.12440E+01-0.12440E+01 0.00000E+00 0.00000E+00 0.00000E+00 0.00000E+00 0.00000E+00 0.00000E+00 0.00000E+00 0.44204E+01 0.44204E+01
  -7   5   1   1 0.70460E+01 0.70460E+01 0.75496E+01 0.75496E+01 0.00000E+00 0.00000E+00 0.00000E+00 0.00000E+00 0.00000E+00 0.00000E+00 0.00000E+00 0.19085E+01 0.19085E+01
  -6   5   1   1 0.11576E+02 0.11576E+02 0.12104E+02-0.12104E+02 0.00000E+00 0.00000E+00 0.00000E+00 0.00000E+00 0.00000E+00 0.00000E+00 0.00000E+00 0.11681E+01 0.11681E+01
  -5   5   1   1 0.16259E+02 0.16259E+02 0.16554E+02 0.16554E+02 0.00000E+00 0.00000E+00 0.00000E+00 0.00000E+00 0.00000E+00 0.00000E+00 0.00000E+00 0.96005E+00 0.96005E+00
  -4   5   1   1 0.17734E+02 0.17734E+02 0.17979E+02-0.17979E+02 0.00000E+00 0.00000E+00 0.00000E+00 0.00000E+00 0.00000E+00 0.00000E+00 0.00000E+00 0.88590E+00 0.88590E+00
  -3   5   1   1 0.24242E+02 0.24242E+02 0.20207E+02 0.20207E+02 0.00000E+00 0.00000E+00 0.00000E+00 0.00000E+00 0.00000E+00 0.00000E+00 0.00000E+00 0.12158E+01 0.12158E+01
  -2   5   1   1 0.19407E+02 0.19407E+02 0.17410E+02-0.17410E+02 0.00000E+00 0.00000E+00 0.00000E+00 0.00000E+00 0.00000E+00 0.00000E+00 0.00000E+00 0.11087E+01 0.11087E+01
  -1   5   1   1 0.15317E+02 0.15317E+02 0.13108E+02 0.13108E+02 0.00000E+00 0.00000E+00 0.00000E+00 0.00000E+00 0.00000E+00 0.00000E+00 0.00000E+00 0.11423E+01 0.11423E+01
   0   5   1   1 0.98203E+01 0.98203E+01 0.64220E+01-0.64220E+01 0.00000E+00 0.00000E+00 0.00000E+00 0.00000E+00 0.00000E+00 0.00000E+00 0.00000E+00 0.13788E+01 0.13788E+01
   1   5   1   1 0.34136E+01 0.34136E+01 0.25216E+01 0.25216E+01 0.00000E+00 0.00000E+00 0.00000E+00 0.00000E+00 0.00000E+00 0.00000E+00 0.00000E+00 0.22689E+01 0.22689E+01
   2   5   1   1 0.27524E+01 0.27524E+01 0.32134E+01 0.32134E+01 0.00000E+00 0.00000E+00 0.00000E+00 0.00000E+00 0.00000E+00 0.00000E+00 0.00000E+00 0.27786E+01 0.27786E+01
   3   5   1   1 0.39014E+01 0.39014E+01 0.47867E+01-0.47867E+01 0.00000E+00 0.00000E+00 0.00000E+00 0.00000E+00 0.00000E+00 0.00000E+00 0.00000E+00 0.24562E+01 0.24562E+01
   4   5   1   1 0.58730E+01 0.58730E+01 0.47835E+01 0.47835E+01 0.00000E+00 0.00000E+00 0.00000E+00 0.00000E+00 0.00000E+00 0.00000E+00 0.00000E+00 0.16383E+01 0.16383E+01
   5   5   1   1 0.27725E+01 0.27725E+01 0.92469E+00-0.92469E+00 0.00000E+00 0.00000E+00 0.00000E+00 0.00000E+00 0.00000E+00 0.00000E+00 0.00000E+00 0.34732E+01 0.34732E+01
   6   5   1   1 0.16272E-01 0.16272E-01 0.23822E+01-0.23822E+01 0.00000E+00 0.00000E+00 0.00000E+00 0.00000E+00 0.00000E+00 0.00000E+00 0.00000E+00 0.16947E+02 0.16947E+02
   7   5   1   1 0.67662E+01 0.67662E+01 0.10378E+02 0.10378E+02 0.00000E+00 0.00000E+00 0.00000E+00 0.00000E+00 0.00000E+00 0.00000E+00 0.00000E+00 0.19862E+01 0.19862E+01
   8   5   1   1 0.15288E+02 0.15288E+02 0.12534E+02-0.12534E+02 0.00000E+00 0.00000E+00 0.00000E+00 0.00000E+00 0.00000E+00 0.00000E+00 0.00000E+00 0.13920E+01 0.13920E+01
   9   5   1   1 0.11227E+02 0.11227E+02 0.12612E+02 0.12612E+02 0.00000E+00 0.00000E+00 0.00000E+00 0.00000E+00 0.00000E+00 0.00000E+00 0.00000E+00 0.69326E+00 0.69326E+00
  10   5   1   1 0.14765E+02 0.14765E+02 0.14197E+02-0.14197E+02 0.00000E+00 0.00000E+00 0.00000E+00 0.00000E+00 0.00000E+00 0.00000E+00 0.00000E+00 0.79465E+00 0.79465E+00
  11   5   1   1 0.11055E+02 0.11055E+02 0.13059E+02 0.13059E+02 0.00000E+00 0.00000E+00 0.00000E+00 0.00000E+00 0.00000E+00 0.00000E+00 0.00000E+00 0.87536E+00 0.87536E+00
  12   5   1   1 0.12525E+02 0.12525E+02 0.12420E+02-0.12420E+02 0.00000E+00 0.00000E+00 0.00000E+00 0.00000E+00 0.00000E+00 0.00000E+00 0.00000E+00 0.92905E+00 0.92905E+00
  13   5   1   1 0.83053E+01 0.83053E+01 0.72729E+01 0.72729E+01 0.00000E+00 0.00000E+00 0.00000E+00 0.00000E+00 0.00000E+00 0.00000E+00 0.00000E+00 0.11607E+01 0.11607E+01
  14   5   1   1 0.19460E+01 0.19460E+01 0.56508E+01-0.56508E+01 0.00000E+00 0.00000E+00 0.00000E+00 0.00000E+00 0.00000E+00 0.00000E+00 0.00000E+00 0.49117E+01 0.49117E+01
  15   5   1   1 0.55078E-02 0.55078E-02 0.77699E+00 0.77699E+00 0.00000E+00 0.00000E+00 0.00000E+00 0.00000E+00 0.00000E+00 0.00000E+00 0.00000E+00 0.21027E+02 0.21027E+02
  16   5   1   1 0.61957E+01 0.61957E+01 0.19481E+01 0.19481E+01 0.00000E+00 0.00000E+00 0.00000E+00 0.00000E+00 0.00000E+00 0.00000E+00 0.00000E+00 0.18649E+01 0.18649E+01
  17   5   1   1 0.38980E+01 0.38980E+01 0.36798E+01-0.36798E+01 0.00000E+00 0.00000E+00 0.00000E+00 0.00000E+00 0.00000E+00 0.00000E+00 0.00000E+00 0.34384E+01 0.34384E+01
  18   5   1   1 0.10357E+02 0.10357E+02 0.59673E+01 0.59673E+01 0.00000E+00 0.00000E+00 0.00000E+00 0.00000E+00 0.00000E+00 0.00000E+00 0.00000E+00 0.18594E+01 0.18594E+01
  19   5   1   1 0.55175E+01 0.55175E+01 0.49312E+01-0.49312E+01 0.00000E+00 0.00000E+00 0.00000E+00 0.00000E+00 0.00000E+00 0.00000E+00 0.00000E+00 0.20846E+01 0.20846E+01
  20   5   1   1 0.61648E+01 0.61648E+01 0.77328E+01 0.77328E+01 0.00000E+00 0.00000E+00 0.00000E+00 0.00000E+00 0.00000E+00 0.00000E+00 0.00000E+00 0.18649E+01 0.18649E+01
  21   5   1   1 0.14894E+02 0.14894E+02 0.15753E+02-0.15753E+02 0.00000E+00 0.00000E+00 0.00000E+00 0.00000E+00 0.00000E+00 0.00000E+00 0.00000E+00 0.12985E+01 0.12985E+01
  22   5   1   1 0.43714E-01 0.43714E-01 0.52121E+01 0.52121E+01 0.00000E+00 0.00000E+00 0.00000E+00 0.00000E+00 0.00000E+00 0.00000E+00 0.00000E+00 0.21929E+02 0.21929E+02
  23   5   1   1 0.70408E+01 0.70408E+01 0.87419E+01-0.87419E+01 0.00000E+00 0.00000E+00 0.00000E+00 0.00000E+00 0.00000E+00 0.00000E+00 0.00000E+00 0.21808E+01 0.21808E+01
  24   5   1   1 0.27490E+01 0.27490E+01 0.49008E+01 0.49008E+01 0.00000E+00 0.00000E+00 0.00000E+00 0.00000E+00 0.00000E+00 0.00000E+00 0.00000E+00 0.55570E+01 0.55570E+01
  25   5   1   1 0.39003E+01 0.39003E+01 0.62778E+01-0.62778E+01 0.00000E+00 0.00000E+00 0.00000E+00 0.00000E+00 0.00000E+00 0.00000E+00 0.00000E+00 0.39296E+01 0.39296E+01
  26   5   1   1 0.55416E+01 0.55416E+01 0.22483E+01 0.22483E+01 0.00000E+00 0.00000E+00 0.00000E+00 0.00000E+00 0.00000E+00 0.00000E+00 0.00000E+00 0.31263E+01 0.31263E+01
  27   5   1   1 0.14155E-01 0.14155E-01 0.31886E+01-0.31886E+01 0.00000E+00 0.00000E+00 0.00000E+00 0.00000E+00 0.00000E+00 0.00000E+00 0.00000E+00 0.24285E+02 0.24285E+02
  28   5   1   1 0.15964E-02 0.15964E-02 0.13067E+00 0.13067E+00 0.00000E+00 0.00000E+00 0.00000E+00 0.00000E+00 0.00000E+00 0.00000E+00 0.00000E+00 0.21340E+02 0.21340E+02
  29   5   1   1 0.39357E+01 0.39357E+01 0.10492E+01-0.10492E+01 0.00000E+00 0.00000E+00 0.00000E+00 0.00000E+00 0.00000E+00 0.00000E+00 0.00000E+00 0.44207E+01 0.44207E+01
  30   5   1   1 0.51715E+01 0.51715E+01 0.45616E+01-0.45616E+01 0.00000E+00 0.00000E+00 0.00000E+00 0.00000E+00 0.00000E+00 0.00000E+00 0.00000E+00 0.40845E+01 0.40845E+01
  31   5   1   1 0.64823E+01 0.64823E+01 0.46863E+01 0.46863E+01 0.00000E+00 0.00000E+00 0.00000E+00 0.00000E+00 0.00000E+00 0.00000E+00 0.00000E+00 0.32587E+01 0.32587E+01
  32   5   1   1 0.80604E+01 0.80604E+01 0.54568E+01-0.54568E+01 0.00000E+00 0.00000E+00 0.00000E+00 0.00000E+00 0.00000E+00 0.00000E+00 0.00000E+00 0.23839E+01 0.23839E+01
  33   5   1   1 0.47652E+01 0.47652E+01 0.70004E+01 0.70004E+01 0.00000E+00 0.00000E+00 0.00000E+00 0.00000E+00 0.00000E+00 0.00000E+00 0.00000E+00 0.40107E+01 0.40107E+01
  34   5   1   1 0.80613E+01 0.80613E+01 0.38775E+01-0.38775E+01 0.00000E+00 0.00000E+00 0.00000E+00 0.00000E+00 0.00000E+00 0.00000E+00 0.00000E+00 0.21458E+01 0.21458E+01
  35   5   1   1 0.43547E+01 0.43547E+01 0.44049E+01 0.44049E+01 0.00000E+00 0.00000E+00 0.00000E+00 0.00000E+00 0.00000E+00 0.00000E+00 0.00000E+00 0.30755E+01 0.30755E+01
  36   5   1   1 0.43652E+01 0.43652E+01 0.25049E+01-0.25049E+01 0.00000E+00 0.00000E+00 0.00000E+00 0.00000E+00 0.00000E+00 0.00000E+00 0.00000E+00 0.30755E+01 0.30755E+01
  37   5   1   1 0.27523E+01 0.27523E+01 0.43793E+01 0.43793E+01 0.00000E+00 0.00000E+00 0.00000E+00 0.00000E+00 0.00000E+00 0.00000E+00 0.00000E+00 0.55570E+01 0.55570E+01
  38   5   1   1 0.17587E-01 0.17587E-01 0.31386E+01-0.31386E+01 0.00000E+00 0.00000E+00 0.00000E+00 0.00000E+00 0.00000E+00 0.00000E+00 0.00000E+00 0.24190E+02 0.24190E+02
  39   5   1   1 0.27562E+01 0.27562E+01 0.88384E+01 0.88384E+01 0.00000E+00 0.00000E+00 0.00000E+00 0.00000E+00 0.00000E+00 0.00000E+00 0.00000E+00 0.55570E+01 0.55570E+01
  40   5   1   1 0.47964E+01 0.47964E+01 0.86686E+01-0.86686E+01 0.00000E+00 0.00000E+00 0.00000E+00 0.00000E+00 0.00000E+00 0.00000E+00 0.00000E+00 0.32087E+01 0.32087E+01
  41   5   1   1 0.45020E-01 0.45020E-01 0.93399E+01-0.93399E+01 0.00000E+00 0.00000E+00 0.00000E+00 0.00000E+00 0.00000E+00 0.00000E+00 0.00000E+00 0.24441E+02 0.24441E+02
  42   5   1   1 0.34313E-01 0.34313E-01 0.31648E+01 0.31648E+01 0.00000E+00 0.00000E+00 0.00000E+00 0.00000E+00 0.00000E+00 0.00000E+00 0.00000E+00 0.23876E+02 0.23876E+02
  43   5   1   1 0.11387E-01 0.11387E-01 0.45181E+01 0.45181E+01 0.00000E+00 0.00000E+00 0.00000E+00 0.00000E+00 0.00000E+00 0.00000E+00 0.00000E+00 0.19775E+02 0.19775E+02
  44   5   1   1 0.61774E+01 0.61774E+01 0.54570E+01 0.54570E+01 0.00000E+00 0.00000E+00 0.00000E+00 0.00000E+00 0.00000E+00 0.00000E+00 0.00000E+00 0.27965E+01 0.27965E+01
  45   5   1   1 0.43653E+01 0.43653E+01 0.36265E+01-0.36265E+01 0.00000E+00 0.00000E+00 0.00000E+00 0.00000E+00 0.00000E+00 0.00000E+00 0.00000E+00 0.39541E+01 0.39541E+01
  46   5   1   1 0.39812E-01 0.39812E-01 0.72288E+01 0.72288E+01 0.00000E+00 0.00000E+00 0.00000E+00 0.00000E+00 0.00000E+00 0.00000E+00 0.00000E+00 0.27060E+02 0.27060E+02
  47   5   1   1 0.58691E+01 0.58691E+01 0.48999E+01-0.48999E+01 0.00000E+00 0.00000E+00 0.00000E+00 0.00000E+00 0.00000E+00 0.00000E+00 0.00000E+00 0.36024E+01 0.36024E+01
  48   5   1   1 0.23035E-01 0.23035E-01 0.42405E+01 0.42405E+01 0.00000E+00 0.00000E+00 0.00000E+00 0.00000E+00 0.00000E+00 0.00000E+00 0.00000E+00 0.27040E+02 0.27040E+02
  49   5   1   1 0.27699E+01 0.27699E+01 0.86623E+00-0.86623E+00 0.00000E+00 0.00000E+00 0.00000E+00 0.00000E+00 0.00000E+00 0.00000E+00 0.00000E+00 0.76407E+01 0.76407E+01
 -44   6   1   1 0.28026E-01 0.28026E-01 0.37801E+01-0.37801E+01 0.00000E+00 0.00000E+00 0.00000E+00 0.00000E+00 0.00000E+00 0.00000E+00 0.00000E+00 0.24301E+02 0.24301E+02
 -43   6   1   1 0.10119E+02 0.10119E+02 0.25719E+02 0.25719E+02 0.00000E+00 0.00000E+00 0.00000E+00 0.00000E+00 0.00000E+00 0.00000E+00 0.00000E+00 0.35934E+01 0.35934E+01
 -42   6   1   1 0.91977E+01 0.91977E+01 0.14696E+02 0.14696E+02 0.00000E+00 0.00000E+00 0.00000E+00 0.00000E+00 0.00000E+00 0.00000E+00 0.00000E+00 0.20964E+01 0.20964E+01
 -41   6   1   1 0.52034E+01 0.52034E+01 0.86905E+01-0.86905E+01 0.00000E+00 0.00000E+00 0.00000E+00 0.00000E+00 0.00000E+00 0.00000E+00 0.00000E+00 0.33420E+01 0.33420E+01
 -40   6   1   1 0.15129E+02 0.15129E+02 0.19774E+02-0.19774E+02 0.00000E+00 0.00000E+00 0.00000E+00 0.00000E+00 0.00000E+00 0.00000E+00 0.00000E+00 0.15294E+01 0.15294E+01
 -39   6   1   1 0.10701E+02 0.10701E+02 0.84758E+01 0.84758E+01 0.00000E+00 0.00000E+00 0.00000E+00 0.00000E+00 0.00000E+00 0.00000E+00 0.00000E+00 0.28716E+01 0.28716E+01
 -38   6   1   1 0.17603E+02 0.17603E+02 0.15050E+02-0.15050E+02 0.00000E+00 0.00000E+00 0.00000E+00 0.00000E+00 0.00000E+00 0.00000E+00 0.00000E+00 0.20814E+01 0.20814E+01
 -37   6   1   1 0.85103E+01 0.85103E+01 0.65705E+01 0.65705E+01 0.00000E+00 0.00000E+00 0.00000E+00 0.00000E+00 0.00000E+00 0.00000E+00 0.00000E+00 0.18049E+01 0.18049E+01
 -36   6   1   1 0.70355E+01 0.70355E+01 0.68022E+01-0.68022E+01 0.00000E+00 0.00000E+00 0.00000E+00 0.00000E+00 0.00000E+00 0.00000E+00 0.00000E+00 0.19085E+01 0.19085E+01
 -35   6   1   1 0.58728E+01 0.58728E+01 0.53802E+00 0.53802E+00 0.00000E+00 0.00000E+00 0.00000E+00 0.00000E+00 0.00000E+00 0.00000E+00 0.00000E+00 0.22918E+01 0.22918E+01
 -34   6   1   1 0.65086E+01 0.65086E+01 0.49317E+00-0.49317E+00 0.00000E+00 0.00000E+00 0.00000E+00 0.00000E+00 0.00000E+00 0.00000E+00 0.00000E+00 0.20743E+01 0.20743E+01
 -33   6   1   1 0.83103E+01 0.83103E+01 0.60194E+01-0.60194E+01 0.00000E+00 0.00000E+00 0.00000E+00 0.00000E+00 0.00000E+00 0.00000E+00 0.00000E+00 0.25483E+01 0.25483E+01
 -32   6   1   1 0.58532E+01 0.58532E+01 0.61663E+01 0.61663E+01 0.00000E+00 0.00000E+00 0.00000E+00 0.00000E+00 0.00000E+00 0.00000E+00 0.00000E+00 0.26202E+01 0.26202E+01
 -31   6   1   1 0.72907E+01 0.72907E+01 0.85770E+01-0.85770E+01 0.00000E+00 0.00000E+00 0.00000E+00 0.00000E+00 0.00000E+00 0.00000E+00 0.00000E+00 0.23640E+01 0.23640E+01
 -30   6   1   1 0.61428E+01 0.61428E+01 0.84534E+01 0.84534E+01 0.00000E+00 0.00000E+00 0.00000E+00 0.00000E+00 0.00000E+00 0.00000E+00 0.00000E+00 0.21754E+01 0.21754E+01
 -29   6   1   1 0.70067E+01 0.70067E+01 0.91132E+01-0.91132E+01 0.00000E+00 0.00000E+00 0.00000E+00 0.00000E+00 0.00000E+00 0.00000E+00 0.00000E+00 0.21807E+01 0.21807E+01
 -28   6   1   1 0.51197E+01 0.51197E+01 0.99938E+01 0.99938E+01 0.00000E+00 0.00000E+00 0.00000E+00 0.00000E+00 0.00000E+00 0.00000E+00 0.00000E+00 0.29707E+01 0.29707E+01
 -27   6   1   1 0.82709E+01 0.82709E+01 0.71681E+01-0.71681E+01 0.00000E+00 0.00000E+00 0.00000E+00 0.00000E+00 0.00000E+00 0.00000E+00 0.00000E+00 0.18542E+01 0.18542E+01
 -26   6   1   1 0.46250E-01 0.46250E-01 0.10247E+01 0.10247E+01 0.00000E+00 0.00000E+00 0.00000E+00 0.00000E+00 0.00000E+00 0.00000E+00 0.00000E+00 0.20036E+02 0.20036E+02
 -25   6   1   1 0.19170E-01 0.19170E-01 0.21875E+01 0.21875E+01 0.00000E+00 0.00000E+00 0.00000E+00 0.00000E+00 0.00000E+00 0.00000E+00 0.00000E+00 0.16984E+02 0.16984E+02
 -24   6   1   1 0.61983E+01 0.61983E+01 0.62494E+01-0.62494E+01 0.00000E+00 0.00000E+00 0.00000E+00 0.00000E+00 0.00000E+00 0.00000E+00 0.00000E+00 0.21754E+01 0.21754E+01
 -23   6   1   1 0.89043E-02 0.89043E-02 0.11272E+01-0.11272E+01 0.00000E+00 0.00000E+00 0.00000E+00 0.00000E+00 0.00000E+00 0.00000E+00 0.00000E+00 0.21788E+02 0.21788E+02
 -22   6   1   1 0.13556E+02 0.13556E+02 0.13020E+02-0.13020E+02 0.00000E+00 0.00000E+00 0.00000E+00 0.00000E+00 0.00000E+00 0.00000E+00 0.00000E+00 0.12833E+01 0.12833E+01
 -21   6   1   1 0.47622E+01 0.47622E+01 0.80363E+01 0.80363E+01 0.00000E+00 0.00000E+00 0.00000E+00 0.00000E+00 0.00000E+00 0.00000E+00 0.00000E+00 0.28077E+01 0.28077E+01
 -20   6   1   1 0.10027E+02 0.10027E+02 0.97716E+01 0.97716E+01 0.00000E+00 0.00000E+00 0.00000E+00 0.00000E+00 0.00000E+00 0.00000E+00 0.00000E+00 0.11603E+01 0.11603E+01
 -19   6   1   1 0.39711E-01 0.39711E-01 0.18157E+01-0.18157E+01 0.00000E+00 0.00000E+00 0.00000E+00 0.00000E+00 0.00000E+00 0.00000E+00 0.00000E+00 0.14993E+02 0.14993E+02
 -18   6   1   1 0.43814E-01 0.43814E-01 0.10353E+01 0.10353E+01 0.00000E+00 0.00000E+00 0.00000E+00 0.00000E+00 0.00000E+00 0.00000E+00 0.00000E+00 0.15209E+02 0.15209E+02
 -17   6   1   1 0.58545E+01 0.58545E+01 0.36724E+01 0.36724E+01 0.00000E+00 0.00000E+00 0.00000E+00 0.00000E+00 0.00000E+00 0.00000E+00 0.00000E+00 0.16382E+01 0.16382E+01
 -16   6   1   1 0.41980E-01 0.41980E-01 0.15145E+01-0.15145E+01 0.00000E+00 0.00000E+00 0.00000E+00 0.00000E+00 0.00000E+00 0.00000E+00 0.00000E+00 0.13769E+02 0.13769E+02
 -15   6   1   1 0.33784E+01 0.33784E+01 0.20074E+01 0.20074E+01 0.00000E+00 0.00000E+00 0.00000E+00 0.00000E+00 0.00000E+00 0.00000E+00 0.00000E+00 0.17017E+01 0.17017E+01
 -14   6   1   1 0.44042E+01 0.44042E+01 0.21627E+00 0.21627E+00 0.00000E+00 0.00000E+00 0.00000E+00 0.00000E+00 0.00000E+00 0.00000E+00 0.00000E+00 0.17461E+01 0.17461E+01
 -13   6   1   1 0.18611E-01 0.18611E-01 0.15090E+01 0.15090E+01 0.00000E+00 0.00000E+00 0.00000E+00 0.00000E+00 0.00000E+00 0.00000E+00 0.00000E+00 0.14760E+02 0.14760E+02
 -12   6   1   1 0.13609E-01 0.13609E-01 0.23320E+01-0.23320E+01 0.00000E+00 0.00000E+00 0.00000E+00 0.00000E+00 0.00000E+00 0.00000E+00 0.00000E+00 0.16622E+02 0.16622E+02
 -11   6   1   1 0.39196E+01 0.39196E+01 0.28869E+01 0.28869E+01 0.00000E+00 0.00000E+00 0.00000E+00 0.00000E+00 0.00000E+00 0.00000E+00 0.00000E+00 0.24562E+01 0.24562E+01
 -10   6   1   1 0.48025E+01 0.48025E+01 0.53183E+01-0.53183E+01 0.00000E+00 0.00000E+00 0.00000E+00 0.00000E+00 0.00000E+00 0.00000E+00 0.00000E+00 0.20058E+01 0.20058E+01
  -9   6   1   1 0.10626E-01 0.10626E-01 0.14718E+01 0.14718E+01 0.00000E+00 0.00000E+00 0.00000E+00 0.00000E+00 0.00000E+00 0.00000E+00 0.00000E+00 0.55163E+01 0.55163E+01
  -8   6   1   1 0.20770E-01 0.20770E-01 0.24050E+01-0.24050E+01 0.00000E+00 0.00000E+00 0.00000E+00 0.00000E+00 0.00000E+00 0.00000E+00 0.00000E+00 0.10016E+02 0.10016E+02
  -7   6   1   1 0.58498E+01 0.58498E+01 0.89840E+01-0.89840E+01 0.00000E+00 0.00000E+00 0.00000E+00 0.00000E+00 0.00000E+00 0.00000E+00 0.00000E+00 0.13111E+01 0.13111E+01
  -6   6   1   1 0.58437E+01 0.58437E+01 0.66188E+01 0.66188E+01 0.00000E+00 0.00000E+00 0.00000E+00 0.00000E+00 0.00000E+00 0.00000E+00 0.00000E+00 0.13111E+01 0.13111E+01
  -5   6   1   1 0.18863E+02 0.18863E+02 0.19144E+02-0.19144E+02 0.00000E+00 0.00000E+00 0.00000E+00 0.00000E+00 0.00000E+00 0.00000E+00 0.00000E+00 0.83665E+00 0.83665E+00
  -4   6   1   1 0.52381E+01 0.52381E+01 0.45374E+00-0.45374E+00 0.00000E+00 0.00000E+00 0.00000E+00 0.00000E+00 0.00000E+00 0.00000E+00 0.00000E+00 0.14723E+01 0.14723E+01
  -3   6   1   1 0.82738E+01 0.82738E+01 0.96907E+01-0.96907E+01 0.00000E+00 0.00000E+00 0.00000E+00 0.00000E+00 0.00000E+00 0.00000E+00 0.00000E+00 0.13917E+01 0.13917E+01
  -2   6   1   1 0.68359E+02 0.68359E+02 0.48170E+02-0.48170E+02 0.00000E+00 0.00000E+00 0.00000E+00 0.00000E+00 0.00000E+00 0.00000E+00 0.00000E+00 0.31221E+01 0.31221E+01
  -1   6   1   1 0.43349E-01 0.43349E-01 0.15078E+01-0.15078E+01 0.00000E+00 0.00000E+00 0.00000E+00 0.00000E+00 0.00000E+00 0.00000E+00 0.00000E+00 0.28780E+02 0.28780E+02
   1   6   1   1 0.59575E+02 0.59575E+02 0.36419E+02 0.36419E+02 0.00000E+00 0.00000E+00 0.00000E+00 0.00000E+00 0.00000E+00 0.00000E+00 0.00000E+00 0.20926E+01 0.20926E+01
   2   6   1   1 0.21896E+02 0.21896E+02 0.23041E+02-0.23041E+02 0.00000E+00 0.00000E+00 0.00000E+00 0.00000E+00 0.00000E+00 0.00000E+00 0.00000E+00 0.10770E+01 0.10770E+01
   3   6   1   1 0.27414E+02 0.27414E+02 0.24233E+02 0.24233E+02 0.00000E+00 0.00000E+00 0.00000E+00 0.00000E+00 0.00000E+00 0.00000E+00 0.00000E+00 0.10879E+01 0.10879E+01
   4   6   1   1 0.14345E+02 0.14345E+02 0.15211E+02-0.15211E+02 0.00000E+00 0.00000E+00 0.00000E+00 0.00000E+00 0.00000E+00 0.00000E+00 0.00000E+00 0.94683E+00 0.94683E+00
   5   6   1   1 0.93306E+01 0.93306E+01 0.99558E+01 0.99558E+01 0.00000E+00 0.00000E+00 0.00000E+00 0.00000E+00 0.00000E+00 0.00000E+00 0.00000E+00 0.10285E+01 0.10285E+01
   6   6   1   1 0.54680E+01 0.54680E+01 0.58812E+01-0.58812E+01 0.00000E+00 0.00000E+00 0.00000E+00 0.00000E+00 0.00000E+00 0.00000E+00 0.00000E+00 0.17373E+01 0.17373E+01
   7   6   1   1 0.54835E+01 0.54835E+01 0.17036E+01 0.17036E+01 0.00000E+00 0.00000E+00 0.00000E+00 0.00000E+00 0.00000E+00 0.00000E+00 0.00000E+00 0.17361E+01 0.17361E+01
   8   6   1   1 0.73859E-01 0.73859E-01 0.24412E+00 0.24412E+00 0.00000E+00 0.00000E+00 0.00000E+00 0.00000E+00 0.00000E+00 0.00000E+00 0.00000E+00 0.16568E+02 0.16568E+02
   9   6   1   1 0.42129E-01 0.42129E-01 0.34196E+01-0.34196E+01 0.00000E+00 0.00000E+00 0.00000E+00 0.00000E+00 0.00000E+00 0.00000E+00 0.00000E+00 0.15111E+02 0.15111E+02
  10   6   1   1 0.12670E-01 0.12670E-01 0.59272E+01 0.59272E+01 0.00000E+00 0.00000E+00 0.00000E+00 0.00000E+00 0.00000E+00 0.00000E+00 0.00000E+00 0.47982E+01 0.47982E+01
  11   6   1   1 0.83063E+01 0.83063E+01 0.96665E+01-0.96665E+01 0.00000E+00 0.00000E+00 0.00000E+00 0.00000E+00 0.00000E+00 0.00000E+00 0.00000E+00 0.13917E+01 0.13917E+01
  12   6   1   1 0.11057E+02 0.11057E+02 0.12401E+02 0.12401E+02 0.00000E+00 0.00000E+00 0.00000E+00 0.00000E+00 0.00000E+00 0.00000E+00 0.00000E+00 0.87536E+00 0.87536E+00
  13   6   1   1 0.93434E+01 0.93434E+01 0.14001E+02-0.14001E+02 0.00000E+00 0.00000E+00 0.00000E+00 0.00000E+00 0.00000E+00 0.00000E+00 0.00000E+00 0.10285E+01 0.10285E+01
  14   6   1   1 0.16104E+02 0.16104E+02 0.15897E+02 0.15897E+02 0.00000E+00 0.00000E+00 0.00000E+00 0.00000E+00 0.00000E+00 0.00000E+00 0.00000E+00 0.73289E+00 0.73289E+00
  15   6   1   1 0.11360E+02 0.11360E+02 0.13486E+02-0.13486E+02 0.00000E+00 0.00000E+00 0.00000E+00 0.00000E+00 0.00000E+00 0.00000E+00 0.00000E+00 0.85010E+00 0.85010E+00
  16   6   1   1 0.12782E+02 0.12782E+02 0.14321E+02 0.14321E+02 0.00000E+00 0.00000E+00 0.00000E+00 0.00000E+00 0.00000E+00 0.00000E+00 0.00000E+00 0.76002E+00 0.76002E+00
  17   6   1   1 0.58066E+01 0.58066E+01 0.97360E+01-0.97360E+01 0.00000E+00 0.00000E+00 0.00000E+00 0.00000E+00 0.00000E+00 0.00000E+00 0.00000E+00 0.13111E+01 0.13111E+01
  18   6   1   1 0.14728E+02 0.14728E+02 0.17075E+02 0.17075E+02 0.00000E+00 0.00000E+00 0.00000E+00 0.00000E+00 0.00000E+00 0.00000E+00 0.00000E+00 0.79465E+00 0.79465E+00
  19   6   1   1 0.89240E+01 0.89240E+01 0.91089E+01-0.91089E+01 0.00000E+00 0.00000E+00 0.00000E+00 0.00000E+00 0.00000E+00 0.00000E+00 0.00000E+00 0.10756E+01 0.10756E+01
  20   6   1   1 0.44270E+01 0.44270E+01 0.59481E+01-0.59481E+01 0.00000E+00 0.00000E+00 0.00000E+00 0.00000E+00 0.00000E+00 0.00000E+00 0.00000E+00 0.21970E+01 0.21970E+01
  21   6   1   1 0.20229E+02 0.20229E+02 0.21876E+02-0.21876E+02 0.00000E+00 0.00000E+00 0.00000E+00 0.00000E+00 0.00000E+00 0.00000E+00 0.00000E+00 0.97117E+00 0.97117E+00
  22   6   1   1 0.10519E+02 0.10519E+02 0.12553E+02 0.12553E+02 0.00000E+00 0.00000E+00 0.00000E+00 0.00000E+00 0.00000E+00 0.00000E+00 0.00000E+00 0.12813E+01 0.12813E+01
  23   6   1   1 0.27595E+01 0.27595E+01 0.98736E+00-0.98736E+00 0.00000E+00 0.00000E+00 0.00000E+00 0.00000E+00 0.00000E+00 0.00000E+00 0.00000E+00 0.34727E+01 0.34727E+01
  24   6   1   1 0.43819E+01 0.43819E+01 0.51880E+01-0.51880E+01 0.00000E+00 0.00000E+00 0.00000E+00 0.00000E+00 0.00000E+00 0.00000E+00 0.00000E+00 0.26363E+01 0.26363E+01
  25   6   1   1 0.80641E+01 0.80641E+01 0.10594E+02 0.10594E+02 0.00000E+00 0.00000E+00 0.00000E+00 0.00000E+00 0.00000E+00 0.00000E+00 0.00000E+00 0.16697E+01 0.16697E+01
  26   6   1   1 0.78166E+01 0.78166E+01 0.85509E+01-0.85509E+01 0.00000E+00 0.00000E+00 0.00000E+00 0.00000E+00 0.00000E+00 0.00000E+00 0.00000E+00 0.17209E+01 0.17209E+01
  27   6   1   1 0.19167E+01 0.19167E+01 0.77181E+01 0.77181E+01 0.00000E+00 0.00000E+00 0.00000E+00 0.00000E+00 0.00000E+00 0.00000E+00 0.00000E+00 0.68758E+01 0.68758E+01
  28   6   1   1 0.60171E-01 0.60171E-01 0.47731E+01-0.47731E+01 0.00000E+00 0.00000E+00 0.00000E+00 0.00000E+00 0.00000E+00 0.00000E+00 0.00000E+00 0.20701E+02 0.20701E+02
  29   6   1   1 0.58361E+01 0.58361E+01 0.73550E+01 0.73550E+01 0.00000E+00 0.00000E+00 0.00000E+00 0.00000E+00 0.00000E+00 0.00000E+00 0.00000E+00 0.26202E+01 0.26202E+01
  30   6   1   1 0.38796E+01 0.38796E+01 0.35860E+01-0.35860E+01 0.00000E+00 0.00000E+00 0.00000E+00 0.00000E+00 0.00000E+00 0.00000E+00 0.00000E+00 0.34382E+01 0.34382E+01
  31   6   1   1 0.60374E-01 0.60374E-01 0.44101E+01 0.44101E+01 0.00000E+00 0.00000E+00 0.00000E+00 0.00000E+00 0.00000E+00 0.00000E+00 0.00000E+00 0.22000E+02 0.22000E+02
  32   6   1   1 0.48367E+01 0.48367E+01 0.19607E+01 0.19607E+01 0.00000E+00 0.00000E+00 0.00000E+00 0.00000E+00 0.00000E+00 0.00000E+00 0.00000E+00 0.36093E+01 0.36093E+01
  33   6   1   1 0.70951E+01 0.70951E+01 0.26269E+01-0.26269E+01 0.00000E+00 0.00000E+00 0.00000E+00 0.00000E+00 0.00000E+00 0.00000E+00 0.00000E+00 0.24531E+01 0.24531E+01
  34   6   1   1 0.14714E-01 0.14714E-01 0.75491E+01 0.75491E+01 0.00000E+00 0.00000E+00 0.00000E+00 0.00000E+00 0.00000E+00 0.00000E+00 0.00000E+00 0.25849E+02 0.25849E+02
  35   6   1   1 0.64843E+01 0.64843E+01 0.84927E+01-0.84927E+01 0.00000E+00 0.00000E+00 0.00000E+00 0.00000E+00 0.00000E+00 0.00000E+00 0.00000E+00 0.23704E+01 0.23704E+01
  36   6   1   1 0.78053E+01 0.78053E+01 0.11811E+02 0.11811E+02 0.00000E+00 0.00000E+00 0.00000E+00 0.00000E+00 0.00000E+00 0.00000E+00 0.00000E+00 0.22117E+01 0.22117E+01
  37   6   1   1 0.72965E+01 0.72965E+01 0.82568E+01-0.82568E+01 0.00000E+00 0.00000E+00 0.00000E+00 0.00000E+00 0.00000E+00 0.00000E+00 0.00000E+00 0.26264E+01 0.26264E+01
  38   6   1   1 0.67666E-01 0.67666E-01 0.67981E+01 0.67981E+01 0.00000E+00 0.00000E+00 0.00000E+00 0.00000E+00 0.00000E+00 0.00000E+00 0.00000E+00 0.23530E+02 0.23530E+02
  39   6   1   1 0.49246E-01 0.49246E-01 0.11786E+01 0.11786E+01 0.00000E+00 0.00000E+00 0.00000E+00 0.00000E+00 0.00000E+00 0.00000E+00 0.00000E+00 0.22233E+02 0.22233E+02
  40   6   1   1 0.19800E+01 0.19800E+01 0.10123E+02-0.10123E+02 0.00000E+00 0.00000E+00 0.00000E+00 0.00000E+00 0.00000E+00 0.00000E+00 0.00000E+00 0.88408E+01 0.88408E+01
  41   6   1   1 0.11495E+02 0.11495E+02 0.31496E+02-0.31496E+02 0.00000E+00 0.00000E+00 0.00000E+00 0.00000E+00 0.00000E+00 0.00000E+00 0.00000E+00 0.69749E+01 0.69749E+01
  42   6   1   1 0.27360E+01 0.27360E+01 0.32050E+01 0.32050E+01 0.00000E+00 0.00000E+00 0.00000E+00 0.00000E+00 0.00000E+00 0.00000E+00 0.00000E+00 0.76406E+01 0.76406E+01
  43   6   1   1 0.58857E+01 0.58857E+01 0.11977E+02 0.11977E+02 0.00000E+00 0.00000E+00 0.00000E+00 0.00000E+00 0.00000E+00 0.00000E+00 0.00000E+00 0.39298E+01 0.39298E+01
  44   6   1   1 0.18357E-01 0.18357E-01 0.14115E+01-0.14115E+01 0.00000E+00 0.00000E+00 0.00000E+00 0.00000E+00 0.00000E+00 0.00000E+00 0.00000E+00 0.23695E+02 0.23695E+02
  45   6   1   1 0.19625E+01 0.19625E+01 0.35945E+01 0.35945E+01 0.00000E+00 0.00000E+00 0.00000E+00 0.00000E+00 0.00000E+00 0.00000E+00 0.00000E+00 0.14735E+02 0.14735E+02
 -40   7   1   1 0.51966E-02 0.51966E-02 0.12566E+01-0.12566E+01 0.00000E+00 0.00000E+00 0.00000E+00 0.00000E+00 0.00000E+00 0.00000E+00 0.00000E+00 0.17392E+02 0.17392E+02
 -39   7   1   1 0.21327E-01 0.21327E-01 0.16817E+00-0.16817E+00 0.00000E+00 0.00000E+00 0.00000E+00 0.00000E+00 0.00000E+00 0.00000E+00 0.00000E+00 0.24554E+02 0.24554E+02
 -38   7   1   1 0.32881E-01 0.32881E-01 0.23002E+00-0.23002E+00 0.00000E+00 0.00000E+00 0.00000E+00 0.00000E+00 0.00000E+00 0.00000E+00 0.00000E+00 0.21093E+02 0.21093E+02
 -37   7   1   1 0.48562E-01 0.48562E-01 0.99087E+00-0.99087E+00 0.00000E+00 0.00000E+00 0.00000E+00 0.00000E+00 0.00000E+00 0.00000E+00 0.00000E+00 0.20323E+02 0.20323E+02
 -36   7   1   1 0.43410E+01 0.43410E+01 0.29696E+01 0.29696E+01 0.00000E+00 0.00000E+00 0.00000E+00 0.00000E+00 0.00000E+00 0.00000E+00 0.00000E+00 0.30753E+01 0.30753E+01
 -35   7   1   1 0.43294E+01 0.43294E+01 0.51274E+01-0.51274E+01 0.00000E+00 0.00000E+00 0.00000E+00 0.00000E+00 0.00000E+00 0.00000E+00 0.00000E+00 0.30754E+01 0.30754E+01
 -34   7   1   1 0.27072E+01 0.27072E+01 0.70114E+01 0.70114E+01 0.00000E+00 0.00000E+00 0.00000E+00 0.00000E+00 0.00000E+00 0.00000E+00 0.00000E+00 0.62511E+01 0.62511E+01
 -33   7   1   1 0.43199E+01 0.43199E+01 0.81717E+01-0.81717E+01 0.00000E+00 0.00000E+00 0.00000E+00 0.00000E+00 0.00000E+00 0.00000E+00 0.00000E+00 0.30754E+01 0.30754E+01
 -32   7   1   1 0.54919E+01 0.54919E+01 0.71841E+01 0.71841E+01 0.00000E+00 0.00000E+00 0.00000E+00 0.00000E+00 0.00000E+00 0.00000E+00 0.00000E+00 0.24318E+01 0.24318E+01
 -31   7   1   1 0.58400E+01 0.58400E+01 0.67103E+01-0.67103E+01 0.00000E+00 0.00000E+00 0.00000E+00 0.00000E+00 0.00000E+00 0.00000E+00 0.00000E+00 0.22929E+01 0.22929E+01
 -30   7   1   1 0.55209E+01 0.55209E+01 0.48855E+01 0.48855E+01 0.00000E+00 0.00000E+00 0.00000E+00 0.00000E+00 0.00000E+00 0.00000E+00 0.00000E+00 0.24318E+01 0.24318E+01
 -29   7   1   1 0.16859E-01 0.16859E-01 0.28399E+01-0.28399E+01 0.00000E+00 0.00000E+00 0.00000E+00 0.00000E+00 0.00000E+00 0.00000E+00 0.00000E+00 0.23412E+02 0.23412E+02
 -28   7   1   1 0.11736E-01 0.11736E-01 0.19485E+00 0.19485E+00 0.00000E+00 0.00000E+00 0.00000E+00 0.00000E+00 0.00000E+00 0.00000E+00 0.00000E+00 0.14721E+02 0.14721E+02
 -27   7   1   1 0.27498E+01 0.27498E+01 0.17671E+01 0.17671E+01 0.00000E+00 0.00000E+00 0.00000E+00 0.00000E+00 0.00000E+00 0.00000E+00 0.00000E+00 0.34729E+01 0.34729E+01
 -26   7   1   1 0.47629E+01 0.47629E+01 0.46354E+01-0.46354E+01 0.00000E+00 0.00000E+00 0.00000E+00 0.00000E+00 0.00000E+00 0.00000E+00 0.00000E+00 0.20057E+01 0.20057E+01
 -25   7   1   1 0.54967E+01 0.54967E+01 0.50653E+01 0.50653E+01 0.00000E+00 0.00000E+00 0.00000E+00 0.00000E+00 0.00000E+00 0.00000E+00 0.00000E+00 0.17374E+01 0.17374E+01
 -24   7   1   1 0.75425E+01 0.75425E+01 0.53285E+01-0.53285E+01 0.00000E+00 0.00000E+00 0.00000E+00 0.00000E+00 0.00000E+00 0.00000E+00 0.00000E+00 0.12704E+01 0.12704E+01
 -23   7   1   1 0.76510E-01 0.76510E-01 0.25147E+01 0.25147E+01 0.00000E+00 0.00000E+00 0.00000E+00 0.00000E+00 0.00000E+00 0.00000E+00 0.00000E+00 0.16980E+02 0.16980E+02
 -22   7   1   1 0.74934E-01 0.74934E-01 0.35067E+01-0.35067E+01 0.00000E+00 0.00000E+00 0.00000E+00 0.00000E+00 0.00000E+00 0.00000E+00 0.00000E+00 0.15248E+02 0.15248E+02
 -21   7   1   1 0.38689E+01 0.38689E+01 0.61503E+01 0.61503E+01 0.00000E+00 0.00000E+00 0.00000E+00 0.00000E+00 0.00000E+00 0.00000E+00 0.00000E+00 0.19650E+01 0.19650E+01
 -20   7   1   1 0.28091E+01 0.28091E+01 0.46659E+00 0.46659E+00 0.00000E+00 0.00000E+00 0.00000E+00 0.00000E+00 0.00000E+00 0.00000E+00 0.00000E+00 0.27678E+01 0.27678E+01
 -19   7   1   1 0.19815E+01 0.19815E+01 0.25494E+01-0.25494E+01 0.00000E+00 0.00000E+00 0.00000E+00 0.00000E+00 0.00000E+00 0.00000E+00 0.00000E+00 0.39293E+01 0.39293E+01
 -18   7   1   1 0.27620E+01 0.27620E+01 0.12253E+01-0.12253E+01 0.00000E+00 0.00000E+00 0.00000E+00 0.00000E+00 0.00000E+00 0.00000E+00 0.00000E+00 0.41676E+01 0.41676E+01
 -17   7   1   1 0.86638E-02 0.86638E-02 0.15695E+01 0.15695E+01 0.00000E+00 0.00000E+00 0.00000E+00 0.00000E+00 0.00000E+00 0.00000E+00 0.00000E+00 0.20478E+02 0.20478E+02
 -16   7   1   1 0.77106E-02 0.77106E-02 0.48524E+01-0.48524E+01 0.00000E+00 0.00000E+00 0.00000E+00 0.00000E+00 0.00000E+00 0.00000E+00 0.00000E+00 0.20696E+02 0.20696E+02
 -15   7   1   1 0.19629E+01 0.19629E+01 0.54991E+01 0.54991E+01 0.00000E+00 0.00000E+00 0.00000E+00 0.00000E+00 0.00000E+00 0.00000E+00 0.00000E+00 0.49117E+01 0.49117E+01
 -14   7   1   1 0.62128E+01 0.62128E+01 0.76478E+01-0.76478E+01 0.00000E+00 0.00000E+00 0.00000E+00 0.00000E+00 0.00000E+00 0.00000E+00 0.00000E+00 0.15545E+01 0.15545E+01
 -13   7   1   1 0.55652E+01 0.55652E+01 0.65074E+01 0.65074E+01 0.00000E+00 0.00000E+00 0.00000E+00 0.00000E+00 0.00000E+00 0.00000E+00 0.00000E+00 0.17374E+01 0.17374E+01
 -12   7   1   1 0.52114E+01 0.52114E+01 0.70937E+01-0.70937E+01 0.00000E+00 0.00000E+00 0.00000E+00 0.00000E+00 0.00000E+00 0.00000E+00 0.00000E+00 0.18572E+01 0.18572E+01
 -11   7   1   1 0.34256E+01 0.34256E+01 0.48046E+01 0.48046E+01 0.00000E+00 0.00000E+00 0.00000E+00 0.00000E+00 0.00000E+00 0.00000E+00 0.00000E+00 0.22688E+01 0.22688E+01
 -10   7   1   1 0.52258E+01 0.52258E+01 0.44018E+01-0.44018E+01 0.00000E+00 0.00000E+00 0.00000E+00 0.00000E+00 0.00000E+00 0.00000E+00 0.00000E+00 0.14860E+01 0.14860E+01
  -9   7   1   1 0.52771E-01 0.52771E-01 0.64584E+00 0.64584E+00 0.00000E+00 0.00000E+00 0.00000E+00 0.00000E+00 0.00000E+00 0.00000E+00 0.00000E+00 0.12057E+02 0.12057E+02
   7   7   1   1 0.13284E-01 0.13284E-01 0.85158E-01 0.85158E-01 0.00000E+00 0.00000E+00 0.00000E+00 0.00000E+00 0.00000E+00 0.00000E+00 0.00000E+00 0.13163E+02 0.13163E+02
   8   7   1   1 0.48312E-01 0.48312E-01 0.33088E+01 0.33088E+01 0.00000E+00 0.00000E+00 0.00000E+00 0.00000E+00 0.00000E+00 0.00000E+00 0.00000E+00 0.15762E+02 0.15762E+02
   9   7   1   1 0.27172E+01 0.27172E+01 0.58273E+01-0.58273E+01 0.00000E+00 0.00000E+00 0.00000E+00 0.00000E+00 0.00000E+00 0.00000E+00 0.00000E+00 0.27784E+01 0.27784E+01
  10   7   1   1 0.47328E+01 0.47328E+01 0.78401E+01 0.78401E+01 0.00000E+00 0.00000E+00 0.00000E+00 0.00000E+00 0.00000E+00 0.00000E+00 0.00000E+00 0.16048E+01 0.16048E+01
  11   7   1   1 0.61239E+01 0.61239E+01 0.83697E+01-0.83697E+01 0.00000E+00 0.00000E+00 0.00000E+00 0.00000E+00 0.00000E+00 0.00000E+00 0.00000E+00 0.15544E+01 0.15544E+01
  12   7   1   1 0.77653E+01 0.77653E+01 0.87926E+01 0.87926E+01 0.00000E+00 0.00000E+00 0.00000E+00 0.00000E+00 0.00000E+00 0.00000E+00 0.00000E+00 0.12304E+01 0.12304E+01
  13   7   1   1 0.64253E+01 0.64253E+01 0.86200E+01-0.86200E+01 0.00000E+00 0.00000E+00 0.00000E+00 0.00000E+00 0.00000E+00 0.00000E+00 0.00000E+00 0.14823E+01 0.14823E+01
  14   7   1   1 0.69996E+01 0.69996E+01 0.82048E+01 0.82048E+01 0.00000E+00 0.00000E+00 0.00000E+00 0.00000E+00 0.00000E+00 0.00000E+00 0.00000E+00 0.13641E+01 0.13641E+01
  15   7   1   1 0.38585E+01 0.38585E+01 0.68893E+01-0.68893E+01 0.00000E+00 0.00000E+00 0.00000E+00 0.00000E+00 0.00000E+00 0.00000E+00 0.00000E+00 0.24561E+01 0.24561E+01
  16   7   1   1 0.72921E+01 0.72921E+01 0.67135E+01 0.67135E+01 0.00000E+00 0.00000E+00 0.00000E+00 0.00000E+00 0.00000E+00 0.00000E+00 0.00000E+00 0.21016E+01 0.21016E+01
  17   7   1   1 0.33603E+01 0.33603E+01 0.56325E+01-0.56325E+01 0.00000E+00 0.00000E+00 0.00000E+00 0.00000E+00 0.00000E+00 0.00000E+00 0.00000E+00 0.45373E+01 0.45373E+01
  18   7   1   1 0.43684E+01 0.43684E+01 0.39043E+01 0.39043E+01 0.00000E+00 0.00000E+00 0.00000E+00 0.00000E+00 0.00000E+00 0.00000E+00 0.00000E+00 0.13187E+01 0.13187E+01
  19   7   1   1 0.19618E+01 0.19618E+01 0.13301E+01 0.13301E+01 0.00000E+00 0.00000E+00 0.00000E+00 0.00000E+00 0.00000E+00 0.00000E+00 0.00000E+00 0.39294E+01 0.39294E+01
  20   7   1   1 0.27718E+01 0.27718E+01 0.63981E+01 0.63981E+01 0.00000E+00 0.00000E+00 0.00000E+00 0.00000E+00 0.00000E+00 0.00000E+00 0.00000E+00 0.27786E+01 0.27786E+01
  21   7   1   1 0.27912E+01 0.27912E+01 0.29930E+01-0.29930E+01 0.00000E+00 0.00000E+00 0.00000E+00 0.00000E+00 0.00000E+00 0.00000E+00 0.00000E+00 0.20840E+01 0.20840E+01
  22   7   1   1 0.48962E-01 0.48962E-01 0.20352E+01-0.20352E+01 0.00000E+00 0.00000E+00 0.00000E+00 0.00000E+00 0.00000E+00 0.00000E+00 0.00000E+00 0.14613E+02 0.14613E+02
  23   7   1   1 0.19208E+01 0.19208E+01 0.24834E+01 0.24834E+01 0.00000E+00 0.00000E+00 0.00000E+00 0.00000E+00 0.00000E+00 0.00000E+00 0.00000E+00 0.39289E+01 0.39289E+01
  24   7   1   1 0.62007E-01 0.62007E-01 0.19572E+01-0.19572E+01 0.00000E+00 0.00000E+00 0.00000E+00 0.00000E+00 0.00000E+00 0.00000E+00 0.00000E+00 0.14725E+02 0.14725E+02
  25   7   1   1 0.60405E-01 0.60405E-01 0.10846E+01 0.10846E+01 0.00000E+00 0.00000E+00 0.00000E+00 0.00000E+00 0.00000E+00 0.00000E+00 0.00000E+00 0.14665E+02 0.14665E+02
  26   7   1   1 0.38823E+01 0.38823E+01 0.21627E+01-0.21627E+01 0.00000E+00 0.00000E+00 0.00000E+00 0.00000E+00 0.00000E+00 0.00000E+00 0.00000E+00 0.24557E+01 0.24557E+01
  27   7   1   1 0.43473E+01 0.43473E+01 0.34207E+01 0.34207E+01 0.00000E+00 0.00000E+00 0.00000E+00 0.00000E+00 0.00000E+00 0.00000E+00 0.00000E+00 0.21969E+01 0.21969E+01
  28   7   1   1 0.27400E+01 0.27400E+01 0.31963E+01-0.31963E+01 0.00000E+00 0.00000E+00 0.00000E+00 0.00000E+00 0.00000E+00 0.00000E+00 0.00000E+00 0.34731E+01 0.34731E+01
  29   7   1   1 0.27486E+01 0.27486E+01 0.34944E+01 0.34944E+01 0.00000E+00 0.00000E+00 0.00000E+00 0.00000E+00 0.00000E+00 0.00000E+00 0.00000E+00 0.34732E+01 0.34732E+01
  30   7   1   1 0.47937E+01 0.47937E+01 0.32304E+01-0.32304E+01 0.00000E+00 0.00000E+00 0.00000E+00 0.00000E+00 0.00000E+00 0.00000E+00 0.00000E+00 0.24067E+01 0.24067E+01
  31   7   1   1 0.51921E+01 0.51921E+01 0.24335E+01 0.24335E+01 0.00000E+00 0.00000E+00 0.00000E+00 0.00000E+00 0.00000E+00 0.00000E+00 0.00000E+00 0.25996E+01 0.25996E+01
  32   7   1   1 0.52024E+01 0.52024E+01 0.23241E+01-0.23241E+01 0.00000E+00 0.00000E+00 0.00000E+00 0.00000E+00 0.00000E+00 0.00000E+00 0.00000E+00 0.25995E+01 0.25995E+01
  33   7   1   1 0.19700E-01 0.19700E-01 0.23232E+01 0.23232E+01 0.00000E+00 0.00000E+00 0.00000E+00 0.00000E+00 0.00000E+00 0.00000E+00 0.00000E+00 0.16537E+02 0.16537E+02
  34   7   1   1 0.55793E+01 0.55793E+01 0.83827E+00-0.83827E+00 0.00000E+00 0.00000E+00 0.00000E+00 0.00000E+00 0.00000E+00 0.00000E+00 0.00000E+00 0.24302E+01 0.24302E+01
  35   7   1   1 0.37766E-01 0.37766E-01 0.37071E+00 0.37071E+00 0.00000E+00 0.00000E+00 0.00000E+00 0.00000E+00 0.00000E+00 0.00000E+00 0.00000E+00 0.18884E+02 0.18884E+02
  36   7   1   1 0.55235E+01 0.55235E+01 0.15274E+01 0.15274E+01 0.00000E+00 0.00000E+00 0.00000E+00 0.00000E+00 0.00000E+00 0.00000E+00 0.00000E+00 0.24312E+01 0.24312E+01
  37   7   1   1 0.46582E-01 0.46582E-01 0.35904E+01-0.35904E+01 0.00000E+00 0.00000E+00 0.00000E+00 0.00000E+00 0.00000E+00 0.00000E+00 0.00000E+00 0.24089E+02 0.24089E+02
  39   7   1   1 0.43685E+01 0.43685E+01 0.36692E+01-0.36692E+01 0.00000E+00 0.00000E+00 0.00000E+00 0.00000E+00 0.00000E+00 0.00000E+00 0.00000E+00 0.48326E+01 0.48326E+01
  16   8   1   1 0.77957E-01 0.77957E-01 0.49901E+01-0.49901E+01 0.00000E+00 0.00000E+00 0.00000E+00 0.00000E+00 0.00000E+00 0.00000E+00 0.00000E+00 0.17909E+02 0.17909E+02
  17   8   1   1 0.26935E+01 0.26935E+01 0.92655E+01 0.92655E+01 0.00000E+00 0.00000E+00 0.00000E+00 0.00000E+00 0.00000E+00 0.00000E+00 0.00000E+00 0.48618E+01 0.48618E+01
  18   8   1   1 0.47229E+01 0.47229E+01 0.90679E+01-0.90679E+01 0.00000E+00 0.00000E+00 0.00000E+00 0.00000E+00 0.00000E+00 0.00000E+00 0.00000E+00 0.28076E+01 0.28076E+01
  20   8   1   1 0.39755E+01 0.39755E+01 0.47630E+01 0.47630E+01 0.00000E+00 0.00000E+00 0.00000E+00 0.00000E+00 0.00000E+00 0.00000E+00 0.00000E+00 0.34383E+01 0.34383E+01
  21   8   1   1 0.20026E+01 0.20026E+01 0.47257E+01-0.47257E+01 0.00000E+00 0.00000E+00 0.00000E+00 0.00000E+00 0.00000E+00 0.00000E+00 0.00000E+00 0.78582E+01 0.78582E+01
  22   8   1   1 0.47143E+01 0.47143E+01 0.20901E+02-0.20901E+02 0.00000E+00 0.00000E+00 0.00000E+00 0.00000E+00 0.00000E+00 0.00000E+00 0.00000E+00 0.36095E+01 0.36095E+01
 -53   0   2   1 0.39076E+01 0.39076E+01 0.40709E+01-0.40709E+01 0.00000E+00 0.00000E+00 0.00000E+00 0.00000E+00 0.00000E+00 0.00000E+00 0.00000E+00 0.12771E+02 0.12771E+02
 -52   0   2   1 0.46044E-01 0.46044E-01 0.59980E+01 0.59980E+01 0.00000E+00 0.00000E+00 0.00000E+00 0.00000E+00 0.00000E+00 0.00000E+00 0.00000E+00 0.46221E+02 0.46221E+02
 -51   0   2   1 0.52342E-01 0.52342E-01 0.27433E+01-0.27433E+01 0.00000E+00 0.00000E+00 0.00000E+00 0.00000E+00 0.00000E+00 0.00000E+00 0.00000E+00 0.43692E+02 0.43692E+02
 -50   0   2   1 0.78804E-01 0.78804E-01 0.85492E+01 0.85492E+01 0.00000E+00 0.00000E+00 0.00000E+00 0.00000E+00 0.00000E+00 0.00000E+00 0.00000E+00 0.39196E+02 0.39196E+02
 -49   0   2   1 0.69526E-01 0.69526E-01 0.23401E+01-0.23401E+01 0.00000E+00 0.00000E+00 0.00000E+00 0.00000E+00 0.00000E+00 0.00000E+00 0.00000E+00 0.42137E+02 0.42137E+02
 -48   0   2   1 0.12356E+02 0.12356E+02 0.77397E+01 0.77397E+01 0.00000E+00 0.00000E+00 0.00000E+00 0.00000E+00 0.00000E+00 0.00000E+00 0.00000E+00 0.46612E+01 0.46612E+01
 -47   0   2   1 0.61593E+01 0.61593E+01 0.74353E+00-0.74353E+00 0.00000E+00 0.00000E+00 0.00000E+00 0.00000E+00 0.00000E+00 0.00000E+00 0.00000E+00 0.55773E+01 0.55773E+01
 -46   0   2   1 0.10332E+02 0.10332E+02 0.83271E+01 0.83271E+01 0.00000E+00 0.00000E+00 0.00000E+00 0.00000E+00 0.00000E+00 0.00000E+00 0.00000E+00 0.35287E+01 0.35287E+01
 -45   0   2   1 0.58395E+01 0.58395E+01 0.63832E+01-0.63832E+01 0.00000E+00 0.00000E+00 0.00000E+00 0.00000E+00 0.00000E+00 0.00000E+00 0.00000E+00 0.49120E+01 0.49120E+01
 -44   0   2   1 0.27194E+02 0.27194E+02 0.30077E+02 0.30077E+02 0.00000E+00 0.00000E+00 0.00000E+00 0.00000E+00 0.00000E+00 0.00000E+00 0.00000E+00 0.17189E+01 0.17189E+01
 -42   0   2   1 0.81120E+02 0.81120E+02 0.72878E+02-0.72878E+02 0.00000E+00 0.00000E+00 0.00000E+00 0.00000E+00 0.00000E+00 0.00000E+00 0.00000E+00 0.28494E+01 0.28494E+01
 -40   0   2   1 0.16529E-01 0.16529E-01 0.45596E+01-0.45596E+01 0.00000E+00 0.00000E+00 0.00000E+00 0.00000E+00 0.00000E+00 0.00000E+00 0.00000E+00 0.25834E+02 0.25834E+02
 -39   0   2   1 0.13289E+02 0.13289E+02 0.11223E+02 0.11223E+02 0.00000E+00 0.00000E+00 0.00000E+00 0.00000E+00 0.00000E+00 0.00000E+00 0.00000E+00 0.17432E+01 0.17432E+01
 -38   0   2   1 0.55646E+01 0.55646E+01 0.87038E+01 0.87038E+01 0.00000E+00 0.00000E+00 0.00000E+00 0.00000E+00 0.00000E+00 0.00000E+00 0.00000E+00 0.34735E+01 0.34735E+01
 -37   0   2   1 0.62843E-01 0.62843E-01 0.45580E+01 0.45580E+01 0.00000E+00 0.00000E+00 0.00000E+00 0.00000E+00 0.00000E+00 0.00000E+00 0.00000E+00 0.23697E+02 0.23697E+02
 -36   0   2   1 0.10794E+02 0.10794E+02 0.87269E+01 0.87269E+01 0.00000E+00 0.00000E+00 0.00000E+00 0.00000E+00 0.00000E+00 0.00000E+00 0.00000E+00 0.19758E+01 0.19758E+01
 -35   0   2   1 0.88046E-01 0.88046E-01 0.23021E+01 0.23021E+01 0.00000E+00 0.00000E+00 0.00000E+00 0.00000E+00 0.00000E+00 0.00000E+00 0.00000E+00 0.21569E+02 0.21569E+02
 -34   0   2   1 0.88382E+01 0.88382E+01 0.82075E+01 0.82075E+01 0.00000E+00 0.00000E+00 0.00000E+00 0.00000E+00 0.00000E+00 0.00000E+00 0.00000E+00 0.24178E+01 0.24178E+01
 -33   0   2   1 0.75326E+01 0.75326E+01 0.44538E+01 0.44538E+01 0.00000E+00 0.00000E+00 0.00000E+00 0.00000E+00 0.00000E+00 0.00000E+00 0.00000E+00 0.22838E+01 0.22838E+01
 -32   0   2   1 0.81517E+01 0.81517E+01 0.43586E+01 0.43586E+01 0.00000E+00 0.00000E+00 0.00000E+00 0.00000E+00 0.00000E+00 0.00000E+00 0.00000E+00 0.23837E+01 0.23837E+01
 -23   0   2   1 0.33368E+02 0.33368E+02 0.37309E+02-0.37309E+02 0.00000E+00 0.00000E+00 0.00000E+00 0.00000E+00 0.00000E+00 0.00000E+00 0.00000E+00 0.25432E+01 0.25432E+01
 -22   0   2   1 0.34226E+03 0.34226E+03 0.33145E+03 0.33145E+03 0.00000E+00 0.00000E+00 0.00000E+00 0.00000E+00 0.00000E+00 0.00000E+00 0.00000E+00 0.15126E+02 0.15126E+02
 -21   0   2   1 0.84974E+02 0.84974E+02 0.10078E+03-0.10078E+03 0.00000E+00 0.00000E+00 0.00000E+00 0.00000E+00 0.00000E+00 0.00000E+00 0.00000E+00 0.40283E+01 0.40283E+01
 -20   0   2   1 0.36954E+02 0.36954E+02 0.42617E+02-0.42617E+02 0.00000E+00 0.00000E+00 0.00000E+00 0.00000E+00 0.00000E+00 0.00000E+00 0.00000E+00 0.24399E+01 0.24399E+01
 -19   0   2   1 0.23439E+02 0.23439E+02 0.30665E+02-0.30665E+02 0.00000E+00 0.00000E+00 0.00000E+00 0.00000E+00 0.00000E+00 0.00000E+00 0.00000E+00 0.24671E+01 0.24671E+01
 -18   0   2   1 0.51183E+02 0.51183E+02 0.56440E+02-0.56440E+02 0.00000E+00 0.00000E+00 0.00000E+00 0.00000E+00 0.00000E+00 0.00000E+00 0.00000E+00 0.27251E+01 0.27251E+01
 -17   0   2   1 0.25175E+02 0.25175E+02 0.23615E+02 0.23615E+02 0.00000E+00 0.00000E+00 0.00000E+00 0.00000E+00 0.00000E+00 0.00000E+00 0.00000E+00 0.23081E+01 0.23081E+01
 -16   0   2   1 0.83058E+02 0.83058E+02 0.85899E+02-0.85899E+02 0.00000E+00 0.00000E+00 0.00000E+00 0.00000E+00 0.00000E+00 0.00000E+00 0.00000E+00 0.39152E+01 0.39152E+01
 -15   0   2   1 0.56966E+02 0.56966E+02 0.57217E+02 0.57217E+02 0.00000E+00 0.00000E+00 0.00000E+00 0.00000E+00 0.00000E+00 0.00000E+00 0.00000E+00 0.28924E+01 0.28924E+01
 -14   0   2   1 0.89945E+02 0.89945E+02 0.94053E+02-0.94053E+02 0.00000E+00 0.00000E+00 0.00000E+00 0.00000E+00 0.00000E+00 0.00000E+00 0.00000E+00 0.41423E+01 0.41423E+01
 -13   0   2   1 0.58764E+02 0.58764E+02 0.62886E+02 0.62886E+02 0.00000E+00 0.00000E+00 0.00000E+00 0.00000E+00 0.00000E+00 0.00000E+00 0.00000E+00 0.28727E+01 0.28727E+01
 -12   0   2   1 0.63768E+02 0.63768E+02 0.76218E+02-0.76218E+02 0.00000E+00 0.00000E+00 0.00000E+00 0.00000E+00 0.00000E+00 0.00000E+00 0.00000E+00 0.30509E+01 0.30509E+01
 -11   0   2   1 0.44853E+02 0.44853E+02 0.48879E+02 0.48879E+02 0.00000E+00 0.00000E+00 0.00000E+00 0.00000E+00 0.00000E+00 0.00000E+00 0.00000E+00 0.23124E+01 0.23124E+01
 -10   0   2   1 0.40137E+02 0.40137E+02 0.46429E+02-0.46429E+02 0.00000E+00 0.00000E+00 0.00000E+00 0.00000E+00 0.00000E+00 0.00000E+00 0.00000E+00 0.21894E+01 0.21894E+01
  -9   0   2   1 0.25523E+02 0.25523E+02 0.27665E+02 0.27665E+02 0.00000E+00 0.00000E+00 0.00000E+00 0.00000E+00 0.00000E+00 0.00000E+00 0.00000E+00 0.18955E+01 0.18955E+01
  -8   0   2   1 0.47010E+01 0.47010E+01 0.18873E+01-0.18873E+01 0.00000E+00 0.00000E+00 0.00000E+00 0.00000E+00 0.00000E+00 0.00000E+00 0.00000E+00 0.40046E+01 0.40046E+01
  -7   0   2   1 0.89784E-01 0.89784E-01 0.86208E+01 0.86208E+01 0.00000E+00 0.00000E+00 0.00000E+00 0.00000E+00 0.00000E+00 0.00000E+00 0.00000E+00 0.21571E+02 0.21571E+02
  -6   0   2   1 0.52359E+02 0.52359E+02 0.52785E+02 0.52785E+02 0.00000E+00 0.00000E+00 0.00000E+00 0.00000E+00 0.00000E+00 0.00000E+00 0.00000E+00 0.25233E+01 0.25233E+01
  -5   0   2   1 0.17082E+02 0.17082E+02 0.16039E+02-0.16039E+02 0.00000E+00 0.00000E+00 0.00000E+00 0.00000E+00 0.00000E+00 0.00000E+00 0.00000E+00 0.15868E+01 0.15868E+01
  -4   0   2   1 0.14830E+03 0.14830E+03 0.14743E+03 0.14743E+03 0.00000E+00 0.00000E+00 0.00000E+00 0.00000E+00 0.00000E+00 0.00000E+00 0.00000E+00 0.65899E+01 0.65899E+01
  -3   0   2   1 0.58780E+02 0.58780E+02 0.53463E+02-0.53463E+02 0.00000E+00 0.00000E+00 0.00000E+00 0.00000E+00 0.00000E+00 0.00000E+00 0.00000E+00 0.27810E+01 0.27810E+01
  -2   0   2   1 0.45091E+03 0.45091E+03 0.46316E+03 0.46316E+03 0.00000E+00 0.00000E+00 0.00000E+00 0.00000E+00 0.00000E+00 0.00000E+00 0.00000E+00 0.19856E+02 0.19856E+02
  -1   0   2   1 0.13030E+03 0.13030E+03 0.13428E+03 0.13428E+03 0.00000E+00 0.00000E+00 0.00000E+00 0.00000E+00 0.00000E+00 0.00000E+00 0.00000E+00 0.58089E+01 0.58089E+01
   0   0   2   1 0.34414E+03 0.34414E+03 0.35041E+03-0.35041E+03 0.00000E+00 0.00000E+00 0.00000E+00 0.00000E+00 0.00000E+00 0.00000E+00 0.00000E+00 0.15158E+02 0.15158E+02
   1   0   2   1 0.96925E+02 0.96925E+02 0.11399E+03-0.11399E+03 0.00000E+00 0.00000E+00 0.00000E+00 0.00000E+00 0.00000E+00 0.00000E+00 0.00000E+00 0.43965E+01 0.43965E+01
   2   0   2   1 0.37757E+02 0.37757E+02 0.35659E+02-0.35659E+02 0.00000E+00 0.00000E+00 0.00000E+00 0.00000E+00 0.00000E+00 0.00000E+00 0.00000E+00 0.20375E+01 0.20375E+01
   3   0   2   1 0.10165E+03 0.10165E+03 0.10525E+03-0.10525E+03 0.00000E+00 0.00000E+00 0.00000E+00 0.00000E+00 0.00000E+00 0.00000E+00 0.00000E+00 0.46023E+01 0.46023E+01
   4   0   2   1 0.10601E+02 0.10601E+02 0.12591E+02 0.12591E+02 0.00000E+00 0.00000E+00 0.00000E+00 0.00000E+00 0.00000E+00 0.00000E+00 0.00000E+00 0.19757E+01 0.19757E+01
   5   0   2   1 0.77105E+02 0.77105E+02 0.81281E+02-0.81281E+02 0.00000E+00 0.00000E+00 0.00000E+00 0.00000E+00 0.00000E+00 0.00000E+00 0.00000E+00 0.35566E+01 0.35566E+01
   6   0   2   1 0.67835E-01 0.67835E-01 0.64891E+01 0.64891E+01 0.00000E+00 0.00000E+00 0.00000E+00 0.00000E+00 0.00000E+00 0.00000E+00 0.00000E+00 0.25101E+02 0.25101E+02
   7   0   2   1 0.32683E+02 0.32683E+02 0.39102E+02-0.39102E+02 0.00000E+00 0.00000E+00 0.00000E+00 0.00000E+00 0.00000E+00 0.00000E+00 0.00000E+00 0.19750E+01 0.19750E+01
   8   0   2   1 0.29108E+02 0.29108E+02 0.28703E+02-0.28703E+02 0.00000E+00 0.00000E+00 0.00000E+00 0.00000E+00 0.00000E+00 0.00000E+00 0.00000E+00 0.18731E+01 0.18731E+01
   9   0   2   1 0.26426E+01 0.26426E+01 0.39922E+01 0.39922E+01 0.00000E+00 0.00000E+00 0.00000E+00 0.00000E+00 0.00000E+00 0.00000E+00 0.00000E+00 0.76382E+01 0.76382E+01
  10   0   2   1 0.52823E+02 0.52823E+02 0.61024E+02-0.61024E+02 0.00000E+00 0.00000E+00 0.00000E+00 0.00000E+00 0.00000E+00 0.00000E+00 0.00000E+00 0.26015E+01 0.26015E+01
  11   0   2   1 0.35992E+02 0.35992E+02 0.36701E+02 0.36701E+02 0.00000E+00 0.00000E+00 0.00000E+00 0.00000E+00 0.00000E+00 0.00000E+00 0.00000E+00 0.20566E+01 0.20566E+01
  12   0   2   1 0.81177E+02 0.81177E+02 0.82915E+02-0.82915E+02 0.00000E+00 0.00000E+00 0.00000E+00 0.00000E+00 0.00000E+00 0.00000E+00 0.00000E+00 0.37617E+01 0.37617E+01
  13   0   2   1 0.39536E+02 0.39536E+02 0.43800E+02 0.43800E+02 0.00000E+00 0.00000E+00 0.00000E+00 0.00000E+00 0.00000E+00 0.00000E+00 0.00000E+00 0.21714E+01 0.21714E+01
  14   0   2   1 0.80369E+02 0.80369E+02 0.84057E+02-0.84057E+02 0.00000E+00 0.00000E+00 0.00000E+00 0.00000E+00 0.00000E+00 0.00000E+00 0.00000E+00 0.37502E+01 0.37502E+01
  15   0   2   1 0.24122E+02 0.24122E+02 0.29219E+02 0.29219E+02 0.00000E+00 0.00000E+00 0.00000E+00 0.00000E+00 0.00000E+00 0.00000E+00 0.00000E+00 0.18427E+01 0.18427E+01
  16   0   2   1 0.75457E+02 0.75457E+02 0.77447E+02-0.77447E+02 0.00000E+00 0.00000E+00 0.00000E+00 0.00000E+00 0.00000E+00 0.00000E+00 0.00000E+00 0.35519E+01 0.35519E+01
  17   0   2   1 0.16015E+02 0.16015E+02 0.16147E+02-0.16147E+02 0.00000E+00 0.00000E+00 0.00000E+00 0.00000E+00 0.00000E+00 0.00000E+00 0.00000E+00 0.19413E+01 0.19413E+01
  18   0   2   1 0.67207E+02 0.67207E+02 0.66023E+02-0.66023E+02 0.00000E+00 0.00000E+00 0.00000E+00 0.00000E+00 0.00000E+00 0.00000E+00 0.00000E+00 0.32260E+01 0.32260E+01
  19   0   2   1 0.17738E+03 0.17738E+03 0.17828E+03-0.17828E+03 0.00000E+00 0.00000E+00 0.00000E+00 0.00000E+00 0.00000E+00 0.00000E+00 0.00000E+00 0.79083E+01 0.79083E+01
  20   0   2   1 0.20693E+03 0.20693E+03 0.19638E+03 0.19638E+03 0.00000E+00 0.00000E+00 0.00000E+00 0.00000E+00 0.00000E+00 0.00000E+00 0.00000E+00 0.91980E+01 0.91980E+01
  21   0   2   1 0.11112E+03 0.11112E+03 0.11162E+03 0.11162E+03 0.00000E+00 0.00000E+00 0.00000E+00 0.00000E+00 0.00000E+00 0.00000E+00 0.00000E+00 0.50724E+01 0.50724E+01
  22   0   2   1 0.20465E+02 0.20465E+02 0.17536E+02 0.17536E+02 0.00000E+00 0.00000E+00 0.00000E+00 0.00000E+00 0.00000E+00 0.00000E+00 0.00000E+00 0.18845E+01 0.18845E+01
  23   0   2   1 0.10893E+02 0.10893E+02 0.11680E+02 0.11680E+02 0.00000E+00 0.00000E+00 0.00000E+00 0.00000E+00 0.00000E+00 0.00000E+00 0.00000E+00 0.26923E+01 0.26923E+01
  24   0   2   1 0.26536E+02 0.26536E+02 0.25449E+02 0.25449E+02 0.00000E+00 0.00000E+00 0.00000E+00 0.00000E+00 0.00000E+00 0.00000E+00 0.00000E+00 0.21114E+01 0.21114E+01
  25   0   2   1 0.19749E+02 0.19749E+02 0.19835E+02-0.19835E+02 0.00000E+00 0.00000E+00 0.00000E+00 0.00000E+00 0.00000E+00 0.00000E+00 0.00000E+00 0.22351E+01 0.22351E+01
  26   0   2   1 0.34668E+02 0.34668E+02 0.32291E+02 0.32291E+02 0.00000E+00 0.00000E+00 0.00000E+00 0.00000E+00 0.00000E+00 0.00000E+00 0.00000E+00 0.22959E+01 0.22959E+01
  27   0   2   1 0.32385E+02 0.32385E+02 0.32093E+02-0.32093E+02 0.00000E+00 0.00000E+00 0.00000E+00 0.00000E+00 0.00000E+00 0.00000E+00 0.00000E+00 0.23331E+01 0.23331E+01
  28   0   2   1 0.32410E+02 0.32410E+02 0.29673E+02 0.29673E+02 0.00000E+00 0.00000E+00 0.00000E+00 0.00000E+00 0.00000E+00 0.00000E+00 0.00000E+00 0.22745E+01 0.22745E+01
  29   0   2   1 0.27984E+02 0.27984E+02 0.29107E+02-0.29107E+02 0.00000E+00 0.00000E+00 0.00000E+00 0.00000E+00 0.00000E+00 0.00000E+00 0.00000E+00 0.22815E+01 0.22815E+01
  31   0   2   1 0.11414E+02 0.11414E+02 0.11878E+02-0.11878E+02 0.00000E+00 0.00000E+00 0.00000E+00 0.00000E+00 0.00000E+00 0.00000E+00 0.00000E+00 0.25297E+01 0.25297E+01
  32   0   2   1 0.13991E+02 0.13991E+02 0.96741E+01-0.96741E+01 0.00000E+00 0.00000E+00 0.00000E+00 0.00000E+00 0.00000E+00 0.00000E+00 0.00000E+00 0.24800E+01 0.24800E+01
  33   0   2   1 0.13104E+02 0.13104E+02 0.71429E+01 0.71429E+01 0.00000E+00 0.00000E+00 0.00000E+00 0.00000E+00 0.00000E+00 0.00000E+00 0.00000E+00 0.27854E+01 0.27854E+01
  34   0   2   1 0.30973E+02 0.30973E+02 0.29107E+02-0.29107E+02 0.00000E+00 0.00000E+00 0.00000E+00 0.00000E+00 0.00000E+00 0.00000E+00 0.00000E+00 0.24381E+01 0.24381E+01
  35   0   2   1 0.22330E+02 0.22330E+02 0.16712E+02 0.16712E+02 0.00000E+00 0.00000E+00 0.00000E+00 0.00000E+00 0.00000E+00 0.00000E+00 0.00000E+00 0.24991E+01 0.24991E+01
  36   0   2   1 0.45863E+02 0.45863E+02 0.36419E+02-0.36419E+02 0.00000E+00 0.00000E+00 0.00000E+00 0.00000E+00 0.00000E+00 0.00000E+00 0.00000E+00 0.28440E+01 0.28440E+01
  37   0   2   1 0.21082E+02 0.21082E+02 0.12822E+02 0.12822E+02 0.00000E+00 0.00000E+00 0.00000E+00 0.00000E+00 0.00000E+00 0.00000E+00 0.00000E+00 0.25516E+01 0.25516E+01
  38   0   2   1 0.33945E+02 0.33945E+02 0.30168E+02-0.30168E+02 0.00000E+00 0.00000E+00 0.00000E+00 0.00000E+00 0.00000E+00 0.00000E+00 0.00000E+00 0.26226E+01 0.26226E+01
  39   0   2   1 0.10095E+02 0.10095E+02 0.17001E+02-0.17001E+02 0.00000E+00 0.00000E+00 0.00000E+00 0.00000E+00 0.00000E+00 0.00000E+00 0.00000E+00 0.38543E+01 0.38543E+01
  40   0   2   1 0.56327E+01 0.56327E+01 0.52763E+01 0.52763E+01 0.00000E+00 0.00000E+00 0.00000E+00 0.00000E+00 0.00000E+00 0.00000E+00 0.00000E+00 0.62514E+01 0.62514E+01
  41   0   2   1 0.11997E+03 0.11997E+03 0.10228E+03 0.10228E+03 0.00000E+00 0.00000E+00 0.00000E+00 0.00000E+00 0.00000E+00 0.00000E+00 0.00000E+00 0.56186E+01 0.56186E+01
  42   0   2   1 0.64795E+01 0.64795E+01 0.34327E+01-0.34327E+01 0.00000E+00 0.00000E+00 0.00000E+00 0.00000E+00 0.00000E+00 0.00000E+00 0.00000E+00 0.53316E+01 0.53316E+01
  43   0   2   1 0.57318E-03 0.57318E-03 0.67782E+00-0.67782E+00 0.00000E+00 0.00000E+00 0.00000E+00 0.00000E+00 0.00000E+00 0.00000E+00 0.00000E+00 0.18951E+02 0.18951E+02
  44   0   2   1 0.13430E+02 0.13430E+02 0.77564E+01 0.77564E+01 0.00000E+00 0.00000E+00 0.00000E+00 0.00000E+00 0.00000E+00 0.00000E+00 0.00000E+00 0.32984E+01 0.32984E+01
  45   0   2   1 0.67992E-01 0.67992E-01 0.89108E+01-0.89108E+01 0.00000E+00 0.00000E+00 0.00000E+00 0.00000E+00 0.00000E+00 0.00000E+00 0.00000E+00 0.37067E+02 0.37067E+02
  46   0   2   1 0.93577E+01 0.93577E+01 0.93795E+01 0.93795E+01 0.00000E+00 0.00000E+00 0.00000E+00 0.00000E+00 0.00000E+00 0.00000E+00 0.00000E+00 0.45073E+01 0.45073E+01
  47   0   2   1 0.70264E+01 0.70264E+01 0.66432E+01-0.66432E+01 0.00000E+00 0.00000E+00 0.00000E+00 0.00000E+00 0.00000E+00 0.00000E+00 0.00000E+00 0.49046E+01 0.49046E+01
  48   0   2   1 0.59904E-01 0.59904E-01 0.39507E+01 0.39507E+01 0.00000E+00 0.00000E+00 0.00000E+00 0.00000E+00 0.00000E+00 0.00000E+00 0.00000E+00 0.33219E+02 0.33219E+02
  49   0   2   1 0.27965E-01 0.27965E-01 0.42926E+01 0.42926E+01 0.00000E+00 0.00000E+00 0.00000E+00 0.00000E+00 0.00000E+00 0.00000E+00 0.00000E+00 0.22265E+02 0.22265E+02
  50   0   2   1 0.14512E-01 0.14512E-01 0.54053E+01-0.54053E+01 0.00000E+00 0.00000E+00 0.00000E+00 0.00000E+00 0.00000E+00 0.00000E+00 0.00000E+00 0.18958E+01 0.18958E+01
  51   0   2   1 0.11774E+02 0.11774E+02 0.68913E+01 0.68913E+01 0.00000E+00 0.00000E+00 0.00000E+00 0.00000E+00 0.00000E+00 0.00000E+00 0.00000E+00 0.40948E+01 0.40948E+01
 -53   1   2   1 0.65609E-01 0.65609E-01 0.35553E+01-0.35553E+01 0.00000E+00 0.00000E+00 0.00000E+00 0.00000E+00 0.00000E+00 0.00000E+00 0.00000E+00 0.40817E+02 0.40817E+02
 -52   1   2   1 0.43421E+01 0.43421E+01 0.34154E+01 0.34154E+01 0.00000E+00 0.00000E+00 0.00000E+00 0.00000E+00 0.00000E+00 0.00000E+00 0.00000E+00 0.65895E+01 0.65895E+01
 -51   1   2   1 0.55167E+01 0.55167E+01 0.78903E+00-0.78903E+00 0.00000E+00 0.00000E+00 0.00000E+00 0.00000E+00 0.00000E+00 0.00000E+00 0.00000E+00 0.45101E+01 0.45101E+01
 -50   1   2   1 0.47580E-01 0.47580E-01 0.29250E+01 0.29250E+01 0.00000E+00 0.00000E+00 0.00000E+00 0.00000E+00 0.00000E+00 0.00000E+00 0.00000E+00 0.29577E+02 0.29577E+02
 -49   1   2   1 0.24771E-01 0.24771E-01 0.17150E+01 0.17150E+01 0.00000E+00 0.00000E+00 0.00000E+00 0.00000E+00 0.00000E+00 0.00000E+00 0.00000E+00 0.28402E+02 0.28402E+02
 -48   1   2   1 0.21828E-01 0.21828E-01 0.13443E+01 0.13443E+01 0.00000E+00 0.00000E+00 0.00000E+00 0.00000E+00 0.00000E+00 0.00000E+00 0.00000E+00 0.29617E+02 0.29617E+02
 -47   1   2   1 0.37706E-02 0.37706E-02 0.13580E+01 0.13580E+01 0.00000E+00 0.00000E+00 0.00000E+00 0.00000E+00 0.00000E+00 0.00000E+00 0.00000E+00 0.27608E+02 0.27608E+02
 -46   1   2   1 0.65018E+01 0.65018E+01 0.66933E+01 0.66933E+01 0.00000E+00 0.00000E+00 0.00000E+00 0.00000E+00 0.00000E+00 0.00000E+00 0.00000E+00 0.41471E+01 0.41471E+01
 -45   1   2   1 0.58934E+01 0.58934E+01 0.39173E+01-0.39173E+01 0.00000E+00 0.00000E+00 0.00000E+00 0.00000E+00 0.00000E+00 0.00000E+00 0.00000E+00 0.45847E+01 0.45847E+01
 -44   1   2   1 0.15823E+02 0.15823E+02 0.13694E+02 0.13694E+02 0.00000E+00 0.00000E+00 0.00000E+00 0.00000E+00 0.00000E+00 0.00000E+00 0.00000E+00 0.21989E+01 0.21989E+01
 -43   1   2   1 0.17652E+02 0.17652E+02 0.21644E+02-0.21644E+02 0.00000E+00 0.00000E+00 0.00000E+00 0.00000E+00 0.00000E+00 0.00000E+00 0.00000E+00 0.36063E+01 0.36063E+01
 -42   1   2   1 0.20722E+02 0.20722E+02 0.19539E+02-0.19539E+02 0.00000E+00 0.00000E+00 0.00000E+00 0.00000E+00 0.00000E+00 0.00000E+00 0.00000E+00 0.16837E+01 0.16837E+01
 -41   1   2   1 0.64797E+01 0.64797E+01 0.19131E+01 0.19131E+01 0.00000E+00 0.00000E+00 0.00000E+00 0.00000E+00 0.00000E+00 0.00000E+00 0.00000E+00 0.44423E+01 0.44423E+01
 -40   1   2   1 0.54772E-01 0.54772E-01 0.21736E+01-0.21736E+01 0.00000E+00 0.00000E+00 0.00000E+00 0.00000E+00 0.00000E+00 0.00000E+00 0.00000E+00 0.26948E+02 0.26948E+02
 -39   1   2   1 0.54732E-01 0.54732E-01 0.75263E+00 0.75263E+00 0.00000E+00 0.00000E+00 0.00000E+00 0.00000E+00 0.00000E+00 0.00000E+00 0.00000E+00 0.27042E+02 0.27042E+02
 -38   1   2   1 0.64675E+01 0.64675E+01 0.44788E+01-0.44788E+01 0.00000E+00 0.00000E+00 0.00000E+00 0.00000E+00 0.00000E+00 0.00000E+00 0.00000E+00 0.44431E+01 0.44431E+01
 -37   1   2   1 0.53171E-01 0.53171E-01 0.24469E+01 0.24469E+01 0.00000E+00 0.00000E+00 0.00000E+00 0.00000E+00 0.00000E+00 0.00000E+00 0.00000E+00 0.28744E+02 0.28744E+02
 -36   1   2   1 0.97764E+01 0.97764E+01 0.90299E+01-0.90299E+01 0.00000E+00 0.00000E+00 0.00000E+00 0.00000E+00 0.00000E+00 0.00000E+00 0.00000E+00 0.27523E+01 0.27523E+01
 -35   1   2   1 0.29521E-01 0.29521E-01 0.42410E+01 0.42410E+01 0.00000E+00 0.00000E+00 0.00000E+00 0.00000E+00 0.00000E+00 0.00000E+00 0.00000E+00 0.30368E+02 0.30368E+02
 -34   1   2   1 0.61974E+01 0.61974E+01 0.87380E+01-0.87380E+01 0.00000E+00 0.00000E+00 0.00000E+00 0.00000E+00 0.00000E+00 0.00000E+00 0.00000E+00 0.43495E+01 0.43495E+01
 -33   1   2   1 0.55297E+01 0.55297E+01 0.21383E+01-0.21383E+01 0.00000E+00 0.00000E+00 0.00000E+00 0.00000E+00 0.00000E+00 0.00000E+00 0.00000E+00 0.45150E+01 0.45150E+01
 -32   1   2   1 0.67453E-01 0.67453E-01 0.76944E+00 0.76944E+00 0.00000E+00 0.00000E+00 0.00000E+00 0.00000E+00 0.00000E+00 0.00000E+00 0.00000E+00 0.27009E+02 0.27009E+02
 -31   1   2   1 0.12164E+02 0.12164E+02 0.16058E+02-0.16058E+02 0.00000E+00 0.00000E+00 0.00000E+00 0.00000E+00 0.00000E+00 0.00000E+00 0.00000E+00 0.25198E+01 0.25198E+01
 -30   1   2   1 0.18088E+02 0.18088E+02 0.16057E+02 0.16057E+02 0.00000E+00 0.00000E+00 0.00000E+00 0.00000E+00 0.00000E+00 0.00000E+00 0.00000E+00 0.13891E+01 0.13891E+01
 -29   1   2   1 0.27333E+02 0.27333E+02 0.28910E+02-0.28910E+02 0.00000E+00 0.00000E+00 0.00000E+00 0.00000E+00 0.00000E+00 0.00000E+00 0.00000E+00 0.13612E+01 0.13612E+01
 -28   1   2   1 0.31372E+02 0.31372E+02 0.29691E+02 0.29691E+02 0.00000E+00 0.00000E+00 0.00000E+00 0.00000E+00 0.00000E+00 0.00000E+00 0.00000E+00 0.13820E+01 0.13820E+01
 -27   1   2   1 0.31484E+02 0.31484E+02 0.35572E+02-0.35572E+02 0.00000E+00 0.00000E+00 0.00000E+00 0.00000E+00 0.00000E+00 0.00000E+00 0.00000E+00 0.13180E+01 0.13180E+01
 -26   1   2   1 0.30828E+02 0.30828E+02 0.30696E+02 0.30696E+02 0.00000E+00 0.00000E+00 0.00000E+00 0.00000E+00 0.00000E+00 0.00000E+00 0.00000E+00 0.12831E+01 0.12831E+01
 -25   1   2   1 0.25014E+02 0.25014E+02 0.27568E+02-0.27568E+02 0.00000E+00 0.00000E+00 0.00000E+00 0.00000E+00 0.00000E+00 0.00000E+00 0.00000E+00 0.11778E+01 0.11778E+01
 -24   1   2   1 0.20603E+02 0.20603E+02 0.21445E+02 0.21445E+02 0.00000E+00 0.00000E+00 0.00000E+00 0.00000E+00 0.00000E+00 0.00000E+00 0.00000E+00 0.11379E+01 0.11379E+01
 -23   1   2   1 0.43568E+01 0.43568E+01 0.60445E+01-0.60445E+01 0.00000E+00 0.00000E+00 0.00000E+00 0.00000E+00 0.00000E+00 0.00000E+00 0.00000E+00 0.35148E+01 0.35148E+01
 -22   1   2   1 0.19647E+02 0.19647E+02 0.29911E+02 0.29911E+02 0.00000E+00 0.00000E+00 0.00000E+00 0.00000E+00 0.00000E+00 0.00000E+00 0.00000E+00 0.20723E+01 0.20723E+01
 -21   1   2   1 0.26919E+01 0.26919E+01 0.71074E+01 0.71074E+01 0.00000E+00 0.00000E+00 0.00000E+00 0.00000E+00 0.00000E+00 0.00000E+00 0.00000E+00 0.76398E+01 0.76398E+01
 -20   1   2   1 0.34483E+02 0.34483E+02 0.33903E+02-0.33903E+02 0.00000E+00 0.00000E+00 0.00000E+00 0.00000E+00 0.00000E+00 0.00000E+00 0.00000E+00 0.95623E+00 0.95623E+00
 -19   1   2   1 0.40442E+02 0.40442E+02 0.41893E+02 0.41893E+02 0.00000E+00 0.00000E+00 0.00000E+00 0.00000E+00 0.00000E+00 0.00000E+00 0.00000E+00 0.10330E+01 0.10330E+01
 -18   1   2   1 0.49695E+02 0.49695E+02 0.49411E+02-0.49411E+02 0.00000E+00 0.00000E+00 0.00000E+00 0.00000E+00 0.00000E+00 0.00000E+00 0.00000E+00 0.11569E+01 0.11569E+01
 -17   1   2   1 0.57764E+02 0.57764E+02 0.59955E+02 0.59955E+02 0.00000E+00 0.00000E+00 0.00000E+00 0.00000E+00 0.00000E+00 0.00000E+00 0.00000E+00 0.13009E+01 0.13009E+01
 -16   1   2   1 0.52764E+02 0.52764E+02 0.53188E+02-0.53188E+02 0.00000E+00 0.00000E+00 0.00000E+00 0.00000E+00 0.00000E+00 0.00000E+00 0.00000E+00 0.12141E+01 0.12141E+01
 -15   1   2   1 0.62210E+02 0.62210E+02 0.61669E+02 0.61669E+02 0.00000E+00 0.00000E+00 0.00000E+00 0.00000E+00 0.00000E+00 0.00000E+00 0.00000E+00 0.13576E+01 0.13576E+01
 -14   1   2   1 0.45421E+02 0.45421E+02 0.46230E+02-0.46230E+02 0.00000E+00 0.00000E+00 0.00000E+00 0.00000E+00 0.00000E+00 0.00000E+00 0.00000E+00 0.11520E+01 0.11520E+01
 -13   1   2   1 0.55514E+02 0.55514E+02 0.57036E+02 0.57036E+02 0.00000E+00 0.00000E+00 0.00000E+00 0.00000E+00 0.00000E+00 0.00000E+00 0.00000E+00 0.14621E+01 0.14621E+01
 -12   1   2   1 0.35849E+02 0.35849E+02 0.38065E+02-0.38065E+02 0.00000E+00 0.00000E+00 0.00000E+00 0.00000E+00 0.00000E+00 0.00000E+00 0.00000E+00 0.98071E+00 0.98071E+00
 -11   1   2   1 0.50124E+02 0.50124E+02 0.52635E+02 0.52635E+02 0.00000E+00 0.00000E+00 0.00000E+00 0.00000E+00 0.00000E+00 0.00000E+00 0.00000E+00 0.13287E+01 0.13287E+01
 -10   1   2   1 0.27965E+02 0.27965E+02 0.27488E+02-0.27488E+02 0.00000E+00 0.00000E+00 0.00000E+00 0.00000E+00 0.00000E+00 0.00000E+00 0.00000E+00 0.10050E+01 0.10050E+01
  -9   1   2   1 0.46649E+02 0.46649E+02 0.46739E+02 0.46739E+02 0.00000E+00 0.00000E+00 0.00000E+00 0.00000E+00 0.00000E+00 0.00000E+00 0.00000E+00 0.12486E+01 0.12486E+01
  -8   1   2   1 0.18781E+02 0.18781E+02 0.17168E+02-0.17168E+02 0.00000E+00 0.00000E+00 0.00000E+00 0.00000E+00 0.00000E+00 0.00000E+00 0.00000E+00 0.84487E+00 0.84487E+00
  -7   1   2   1 0.34526E+02 0.34526E+02 0.36353E+02 0.36353E+02 0.00000E+00 0.00000E+00 0.00000E+00 0.00000E+00 0.00000E+00 0.00000E+00 0.00000E+00 0.10121E+01 0.10121E+01
  -6   1   2   1 0.27700E+01 0.27700E+01 0.16101E+00-0.16101E+00 0.00000E+00 0.00000E+00 0.00000E+00 0.00000E+00 0.00000E+00 0.00000E+00 0.00000E+00 0.25027E+01 0.25027E+01
  -5   1   2   1 0.19037E+02 0.19037E+02 0.18073E+02 0.18073E+02 0.00000E+00 0.00000E+00 0.00000E+00 0.00000E+00 0.00000E+00 0.00000E+00 0.00000E+00 0.83664E+00 0.83664E+00
  -4   1   2   1 0.20660E+02 0.20660E+02 0.21928E+02 0.21928E+02 0.00000E+00 0.00000E+00 0.00000E+00 0.00000E+00 0.00000E+00 0.00000E+00 0.00000E+00 0.86088E+00 0.86088E+00
  -3   1   2   1 0.72311E+01 0.72311E+01 0.66454E+01-0.66454E+01 0.00000E+00 0.00000E+00 0.00000E+00 0.00000E+00 0.00000E+00 0.00000E+00 0.00000E+00 0.13146E+01 0.13146E+01
  -2   1   2   1 0.45123E+02 0.45123E+02 0.47461E+02 0.47461E+02 0.00000E+00 0.00000E+00 0.00000E+00 0.00000E+00 0.00000E+00 0.00000E+00 0.00000E+00 0.11973E+01 0.11973E+01
  -1   1   2   1 0.33333E+02 0.33333E+02 0.33267E+02-0.33267E+02 0.00000E+00 0.00000E+00 0.00000E+00 0.00000E+00 0.00000E+00 0.00000E+00 0.00000E+00 0.98173E+00 0.98173E+00
   0   1   2   1 0.61778E+02 0.61778E+02 0.64561E+02 0.64561E+02 0.00000E+00 0.00000E+00 0.00000E+00 0.00000E+00 0.00000E+00 0.00000E+00 0.00000E+00 0.15619E+01 0.15619E+01
   1   1   2   1 0.37092E+02 0.37092E+02 0.38174E+02-0.38174E+02 0.00000E+00 0.00000E+00 0.00000E+00 0.00000E+00 0.00000E+00 0.00000E+00 0.00000E+00 0.10542E+01 0.10542E+01
   2   1   2   1 0.50870E+02 0.50870E+02 0.49750E+02 0.49750E+02 0.00000E+00 0.00000E+00 0.00000E+00 0.00000E+00 0.00000E+00 0.00000E+00 0.00000E+00 0.13152E+01 0.13152E+01
   3   1   2   1 0.19357E+02 0.19357E+02 0.17643E+02-0.17643E+02 0.00000E+00 0.00000E+00 0.00000E+00 0.00000E+00 0.00000E+00 0.00000E+00 0.00000E+00 0.82106E+00 0.82106E+00
   4   1   2   1 0.19981E+02 0.19981E+02 0.18625E+02 0.18625E+02 0.00000E+00 0.00000E+00 0.00000E+00 0.00000E+00 0.00000E+00 0.00000E+00 0.00000E+00 0.89367E+00 0.89367E+00
   5   1   2   1 0.10105E+02 0.10105E+02 0.10127E+02 0.10127E+02 0.00000E+00 0.00000E+00 0.00000E+00 0.00000E+00 0.00000E+00 0.00000E+00 0.00000E+00 0.11389E+01 0.11389E+01
   6   1   2   1 0.15457E+02 0.15457E+02 0.16187E+02-0.16187E+02 0.00000E+00 0.00000E+00 0.00000E+00 0.00000E+00 0.00000E+00 0.00000E+00 0.00000E+00 0.88025E+00 0.88025E+00
   7   1   2   1 0.36208E+02 0.36208E+02 0.38231E+02 0.38231E+02 0.00000E+00 0.00000E+00 0.00000E+00 0.00000E+00 0.00000E+00 0.00000E+00 0.00000E+00 0.10715E+01 0.10715E+01
   8   1   2   1 0.39491E+02 0.39491E+02 0.43545E+02-0.43545E+02 0.00000E+00 0.00000E+00 0.00000E+00 0.00000E+00 0.00000E+00 0.00000E+00 0.00000E+00 0.11412E+01 0.11412E+01
   9   1   2   1 0.49885E+02 0.49885E+02 0.55497E+02 0.55497E+02 0.00000E+00 0.00000E+00 0.00000E+00 0.00000E+00 0.00000E+00 0.00000E+00 0.00000E+00 0.13308E+01 0.13308E+01
  10   1   2   1 0.54109E+02 0.54109E+02 0.55839E+02-0.55839E+02 0.00000E+00 0.00000E+00 0.00000E+00 0.00000E+00 0.00000E+00 0.00000E+00 0.00000E+00 0.14227E+01 0.14227E+01
  11   1   2   1 0.54903E+02 0.54903E+02 0.58426E+02 0.58426E+02 0.00000E+00 0.00000E+00 0.00000E+00 0.00000E+00 0.00000E+00 0.00000E+00 0.00000E+00 0.14409E+01 0.14409E+01
  12   1   2   1 0.54224E+02 0.54224E+02 0.54734E+02-0.54734E+02 0.00000E+00 0.00000E+00 0.00000E+00 0.00000E+00 0.00000E+00 0.00000E+00 0.00000E+00 0.14214E+01 0.14214E+01
  13   1   2   1 0.48685E+02 0.48685E+02 0.50024E+02 0.50024E+02 0.00000E+00 0.00000E+00 0.00000E+00 0.00000E+00 0.00000E+00 0.00000E+00 0.00000E+00 0.13195E+01 0.13195E+01
  14   1   2   1 0.46030E+02 0.46030E+02 0.47500E+02-0.47500E+02 0.00000E+00 0.00000E+00 0.00000E+00 0.00000E+00 0.00000E+00 0.00000E+00 0.00000E+00 0.12593E+01 0.12593E+01
  15   1   2   1 0.36814E+02 0.36814E+02 0.37783E+02 0.37783E+02 0.00000E+00 0.00000E+00 0.00000E+00 0.00000E+00 0.00000E+00 0.00000E+00 0.00000E+00 0.11102E+01 0.11102E+01
  16   1   2   1 0.31720E+02 0.31720E+02 0.32647E+02-0.32647E+02 0.00000E+00 0.00000E+00 0.00000E+00 0.00000E+00 0.00000E+00 0.00000E+00 0.00000E+00 0.10234E+01 0.10234E+01
  17   1   2   1 0.22502E+02 0.22502E+02 0.24525E+02 0.24525E+02 0.00000E+00 0.00000E+00 0.00000E+00 0.00000E+00 0.00000E+00 0.00000E+00 0.00000E+00 0.97052E+00 0.97052E+00
  18   1   2   1 0.16235E+02 0.16235E+02 0.17293E+02-0.17293E+02 0.00000E+00 0.00000E+00 0.00000E+00 0.00000E+00 0.00000E+00 0.00000E+00 0.00000E+00 0.96668E+00 0.96668E+00
  19   1   2   1 0.23376E+02 0.23376E+02 0.22930E+02 0.22930E+02 0.00000E+00 0.00000E+00 0.00000E+00 0.00000E+00 0.00000E+00 0.00000E+00 0.00000E+00 0.13441E+01 0.13441E+01
  20   1   2   1 0.34797E+02 0.34797E+02 0.34475E+02-0.34475E+02 0.00000E+00 0.00000E+00 0.00000E+00 0.00000E+00 0.00000E+00 0.00000E+00 0.00000E+00 0.11108E+01 0.11108E+01
  21   1   2   1 0.31928E+02 0.31928E+02 0.30200E+02-0.30200E+02 0.00000E+00 0.00000E+00 0.00000E+00 0.00000E+00 0.00000E+00 0.00000E+00 0.00000E+00 0.10729E+01 0.10729E+01
  22   1   2   1 0.19257E+02 0.19257E+02 0.17576E+02 0.17576E+02 0.00000E+00 0.00000E+00 0.00000E+00 0.00000E+00 0.00000E+00 0.00000E+00 0.00000E+00 0.11141E+01 0.11141E+01
  23   1   2   1 0.37009E+02 0.37009E+02 0.34999E+02-0.34999E+02 0.00000E+00 0.00000E+00 0.00000E+00 0.00000E+00 0.00000E+00 0.00000E+00 0.00000E+00 0.12025E+01 0.12025E+01
  24   1   2   1 0.23900E+02 0.23900E+02 0.23909E+02 0.23909E+02 0.00000E+00 0.00000E+00 0.00000E+00 0.00000E+00 0.00000E+00 0.00000E+00 0.00000E+00 0.10733E+01 0.10733E+01
  25   1   2   1 0.25769E+02 0.25769E+02 0.26403E+02-0.26403E+02 0.00000E+00 0.00000E+00 0.00000E+00 0.00000E+00 0.00000E+00 0.00000E+00 0.00000E+00 0.10771E+01 0.10771E+01
  26   1   2   1 0.12240E+02 0.12240E+02 0.14203E+02 0.14203E+02 0.00000E+00 0.00000E+00 0.00000E+00 0.00000E+00 0.00000E+00 0.00000E+00 0.00000E+00 0.14210E+01 0.14210E+01
  27   1   2   1 0.10936E+02 0.10936E+02 0.11399E+02-0.11399E+02 0.00000E+00 0.00000E+00 0.00000E+00 0.00000E+00 0.00000E+00 0.00000E+00 0.00000E+00 0.14157E+01 0.14157E+01
  28   1   2   1 0.61642E+01 0.61642E+01 0.33121E+01-0.33121E+01 0.00000E+00 0.00000E+00 0.00000E+00 0.00000E+00 0.00000E+00 0.00000E+00 0.00000E+00 0.24857E+01 0.24857E+01
  29   1   2   1 0.47362E+01 0.47362E+01 0.67572E+01 0.67572E+01 0.00000E+00 0.00000E+00 0.00000E+00 0.00000E+00 0.00000E+00 0.00000E+00 0.00000E+00 0.32085E+01 0.32085E+01
  30   1   2   1 0.19231E+02 0.19231E+02 0.18282E+02-0.18282E+02 0.00000E+00 0.00000E+00 0.00000E+00 0.00000E+00 0.00000E+00 0.00000E+00 0.00000E+00 0.11141E+01 0.11141E+01
  31   1   2   1 0.23274E+02 0.23274E+02 0.21390E+02 0.21390E+02 0.00000E+00 0.00000E+00 0.00000E+00 0.00000E+00 0.00000E+00 0.00000E+00 0.00000E+00 0.11776E+01 0.11776E+01
  32   1   2   1 0.24698E+02 0.24698E+02 0.24804E+02-0.24804E+02 0.00000E+00 0.00000E+00 0.00000E+00 0.00000E+00 0.00000E+00 0.00000E+00 0.00000E+00 0.11911E+01 0.11911E+01
  33   1   2   1 0.26137E+02 0.26137E+02 0.23496E+02 0.23496E+02 0.00000E+00 0.00000E+00 0.00000E+00 0.00000E+00 0.00000E+00 0.00000E+00 0.00000E+00 0.17091E+01 0.17091E+01
  34   1   2   1 0.23762E+02 0.23762E+02 0.23577E+02-0.23577E+02 0.00000E+00 0.00000E+00 0.00000E+00 0.00000E+00 0.00000E+00 0.00000E+00 0.00000E+00 0.12346E+01 0.12346E+01
  35   1   2   1 0.21226E+02 0.21226E+02 0.20588E+02 0.20588E+02 0.00000E+00 0.00000E+00 0.00000E+00 0.00000E+00 0.00000E+00 0.00000E+00 0.00000E+00 0.11948E+01 0.11948E+01
  36   1   2   1 0.16586E+02 0.16586E+02 0.16077E+02-0.16077E+02 0.00000E+00 0.00000E+00 0.00000E+00 0.00000E+00 0.00000E+00 0.00000E+00 0.00000E+00 0.12843E+01 0.12843E+01
  37   1   2   1 0.16728E+02 0.16728E+02 0.15181E+02 0.15181E+02 0.00000E+00 0.00000E+00 0.00000E+00 0.00000E+00 0.00000E+00 0.00000E+00 0.00000E+00 0.13899E+01 0.13899E+01
  38   1   2   1 0.19483E+01 0.19483E+01 0.65280E+01-0.65280E+01 0.00000E+00 0.00000E+00 0.00000E+00 0.00000E+00 0.00000E+00 0.00000E+00 0.00000E+00 0.78588E+01 0.78588E+01
  39   1   2   1 0.58955E+01 0.58955E+01 0.82707E+01 0.82707E+01 0.00000E+00 0.00000E+00 0.00000E+00 0.00000E+00 0.00000E+00 0.00000E+00 0.00000E+00 0.29476E+01 0.29476E+01
  40   1   2   1 0.47686E+01 0.47686E+01 0.44718E+01 0.44718E+01 0.00000E+00 0.00000E+00 0.00000E+00 0.00000E+00 0.00000E+00 0.00000E+00 0.00000E+00 0.32086E+01 0.32086E+01
  41   1   2   1 0.40272E+02 0.40272E+02 0.38470E+02-0.38470E+02 0.00000E+00 0.00000E+00 0.00000E+00 0.00000E+00 0.00000E+00 0.00000E+00 0.00000E+00 0.13971E+01 0.13971E+01
  42   1   2   1 0.11715E+02 0.11715E+02 0.10612E+02 0.10612E+02 0.00000E+00 0.00000E+00 0.00000E+00 0.00000E+00 0.00000E+00 0.00000E+00 0.00000E+00 0.18048E+01 0.18048E+01
  43   1   2   1 0.10150E+02 0.10150E+02 0.60200E+01-0.60200E+01 0.00000E+00 0.00000E+00 0.00000E+00 0.00000E+00 0.00000E+00 0.00000E+00 0.00000E+00 0.18932E+01 0.18932E+01
  44   1   2   1 0.82924E+01 0.82924E+01 0.28572E+01 0.28572E+01 0.00000E+00 0.00000E+00 0.00000E+00 0.00000E+00 0.00000E+00 0.00000E+00 0.00000E+00 0.23166E+01 0.23166E+01
  45   1   2   1 0.94323E+01 0.94323E+01 0.58781E+01 0.58781E+01 0.00000E+00 0.00000E+00 0.00000E+00 0.00000E+00 0.00000E+00 0.00000E+00 0.00000E+00 0.20505E+01 0.20505E+01
  46   1   2   1 0.10580E+02 0.10580E+02 0.48928E+01-0.48928E+01 0.00000E+00 0.00000E+00 0.00000E+00 0.00000E+00 0.00000E+00 0.00000E+00 0.00000E+00 0.20094E+01 0.20094E+01
  47   1   2   1 0.51743E+01 0.51743E+01 0.98707E+01 0.98707E+01 0.00000E+00 0.00000E+00 0.00000E+00 0.00000E+00 0.00000E+00 0.00000E+00 0.00000E+00 0.40845E+01 0.40845E+01
  48   1   2   1 0.70597E+01 0.70597E+01 0.62955E+01-0.62955E+01 0.00000E+00 0.00000E+00 0.00000E+00 0.00000E+00 0.00000E+00 0.00000E+00 0.00000E+00 0.27255E+01 0.27255E+01
  49   1   2   1 0.61762E+01 0.61762E+01 0.89286E+01 0.89286E+01 0.00000E+00 0.00000E+00 0.00000E+00 0.00000E+00 0.00000E+00 0.00000E+00 0.00000E+00 0.34176E+01 0.34176E+01
  50   1   2   1 0.43658E+01 0.43658E+01 0.40708E+01-0.40708E+01 0.00000E+00 0.00000E+00 0.00000E+00 0.00000E+00 0.00000E+00 0.00000E+00 0.00000E+00 0.48327E+01 0.48327E+01
  51   1   2   1 0.31493E-01 0.31493E-01 0.34023E+01 0.34023E+01 0.00000E+00 0.00000E+00 0.00000E+00 0.00000E+00 0.00000E+00 0.00000E+00 0.00000E+00 0.35584E+02 0.35584E+02
 -53   2   2   1 0.13719E-01 0.13719E-01 0.77837E+00 0.77837E+00 0.00000E+00 0.00000E+00 0.00000E+00 0.00000E+00 0.00000E+00 0.00000E+00 0.00000E+00 0.39228E+02 0.39228E+02
 -52   2   2   1 0.12939E-01 0.12939E-01 0.46191E+00-0.46191E+00 0.00000E+00 0.00000E+00 0.00000E+00 0.00000E+00 0.00000E+00 0.00000E+00 0.00000E+00 0.27915E+02 0.27915E+02
 -51   2   2   1 0.65227E+01 0.65227E+01 0.10173E+01-0.10173E+01 0.00000E+00 0.00000E+00 0.00000E+00 0.00000E+00 0.00000E+00 0.00000E+00 0.00000E+00 0.44432E+01 0.44432E+01
 -50   2   2   1 0.12009E-01 0.12009E-01 0.17009E-01-0.17009E-01 0.00000E+00 0.00000E+00 0.00000E+00 0.00000E+00 0.00000E+00 0.00000E+00 0.00000E+00 0.30222E+02 0.30222E+02
 -49   2   2   1 0.96321E+01 0.96321E+01 0.64330E+00-0.64330E+00 0.00000E+00 0.00000E+00 0.00000E+00 0.00000E+00 0.00000E+00 0.00000E+00 0.00000E+00 0.38106E+01 0.38106E+01
 -48   2   2   1 0.15002E-01 0.15002E-01 0.90503E+00-0.90503E+00 0.00000E+00 0.00000E+00 0.00000E+00 0.00000E+00 0.00000E+00 0.00000E+00 0.00000E+00 0.31616E+02 0.31616E+02
 -47   2   2   1 0.25918E-01 0.25918E-01 0.46039E+01 0.46039E+01 0.00000E+00 0.00000E+00 0.00000E+00 0.00000E+00 0.00000E+00 0.00000E+00 0.00000E+00 0.36269E+02 0.36269E+02
 -46   2   2   1 0.58598E+01 0.58598E+01 0.94615E+01-0.94615E+01 0.00000E+00 0.00000E+00 0.00000E+00 0.00000E+00 0.00000E+00 0.00000E+00 0.00000E+00 0.49121E+01 0.49121E+01
 -45   2   2   1 0.75687E+01 0.75687E+01 0.11680E+02 0.11680E+02 0.00000E+00 0.00000E+00 0.00000E+00 0.00000E+00 0.00000E+00 0.00000E+00 0.00000E+00 0.38054E+01 0.38054E+01
 -44   2   2   1 0.13566E+02 0.13566E+02 0.14277E+02-0.14277E+02 0.00000E+00 0.00000E+00 0.00000E+00 0.00000E+00 0.00000E+00 0.00000E+00 0.00000E+00 0.22727E+01 0.22727E+01
 -43   2   2   1 0.17348E-01 0.17348E-01 0.53386E-01 0.53386E-01 0.00000E+00 0.00000E+00 0.00000E+00 0.00000E+00 0.00000E+00 0.00000E+00 0.00000E+00 0.32028E+02 0.32028E+02
 -42   2   2   1 0.34081E+01 0.34081E+01 0.39260E+01 0.39260E+01 0.00000E+00 0.00000E+00 0.00000E+00 0.00000E+00 0.00000E+00 0.00000E+00 0.00000E+00 0.96417E+01 0.96417E+01
 -41   2   2   1 0.99902E+01 0.99902E+01 0.77934E+01 0.77934E+01 0.00000E+00 0.00000E+00 0.00000E+00 0.00000E+00 0.00000E+00 0.00000E+00 0.00000E+00 0.34692E+01 0.34692E+01
 -40   2   2   1 0.11620E+02 0.11620E+02 0.59538E+01 0.59538E+01 0.00000E+00 0.00000E+00 0.00000E+00 0.00000E+00 0.00000E+00 0.00000E+00 0.00000E+00 0.26593E+01 0.26593E+01
 -39   2   2   1 0.85789E-02 0.85789E-02 0.48984E+00 0.48984E+00 0.00000E+00 0.00000E+00 0.00000E+00 0.00000E+00 0.00000E+00 0.00000E+00 0.00000E+00 0.36773E+02 0.36773E+02
 -38   2   2   1 0.57286E-02 0.57286E-02 0.58156E+00-0.58156E+00 0.00000E+00 0.00000E+00 0.00000E+00 0.00000E+00 0.00000E+00 0.00000E+00 0.00000E+00 0.36568E+02 0.36568E+02
 -37   2   2   1 0.83283E+01 0.83283E+01 0.38877E+01 0.38877E+01 0.00000E+00 0.00000E+00 0.00000E+00 0.00000E+00 0.00000E+00 0.00000E+00 0.00000E+00 0.32426E+01 0.32426E+01
 -36   2   2   1 0.65101E+01 0.65101E+01 0.56973E+01-0.56973E+01 0.00000E+00 0.00000E+00 0.00000E+00 0.00000E+00 0.00000E+00 0.00000E+00 0.00000E+00 0.41471E+01 0.41471E+01
 -35   2   2   1 0.78815E-02 0.78815E-02 0.46203E+01 0.46203E+01 0.00000E+00 0.00000E+00 0.00000E+00 0.00000E+00 0.00000E+00 0.00000E+00 0.00000E+00 0.64739E+01 0.64739E+01
 -34   2   2   1 0.70880E+01 0.70880E+01 0.57713E+01-0.57713E+01 0.00000E+00 0.00000E+00 0.00000E+00 0.00000E+00 0.00000E+00 0.00000E+00 0.00000E+00 0.38150E+01 0.38150E+01
 -33   2   2   1 0.55367E+01 0.55367E+01 0.21961E+00-0.21961E+00 0.00000E+00 0.00000E+00 0.00000E+00 0.00000E+00 0.00000E+00 0.00000E+00 0.00000E+00 0.44948E+01 0.44948E+01
 -32   2   2   1 0.73275E+01 0.73275E+01 0.74423E+00 0.74423E+00 0.00000E+00 0.00000E+00 0.00000E+00 0.00000E+00 0.00000E+00 0.00000E+00 0.00000E+00 0.34122E+01 0.34122E+01
 -31   2   2   1 0.93899E+01 0.93899E+01 0.66103E+01-0.66103E+01 0.00000E+00 0.00000E+00 0.00000E+00 0.00000E+00 0.00000E+00 0.00000E+00 0.00000E+00 0.24598E+01 0.24598E+01
 -30   2   2   1 0.19410E+01 0.19410E+01 0.28447E+01 0.28447E+01 0.00000E+00 0.00000E+00 0.00000E+00 0.00000E+00 0.00000E+00 0.00000E+00 0.00000E+00 0.14735E+02 0.14735E+02
 -29   2   2   1 0.64861E+01 0.64861E+01 0.11143E+02-0.11143E+02 0.00000E+00 0.00000E+00 0.00000E+00 0.00000E+00 0.00000E+00 0.00000E+00 0.00000E+00 0.41471E+01 0.41471E+01
 -28   2   2   1 0.11897E-01 0.11897E-01 0.41831E+01 0.41831E+01 0.00000E+00 0.00000E+00 0.00000E+00 0.00000E+00 0.00000E+00 0.00000E+00 0.00000E+00 0.32784E+02 0.32784E+02
 -27   2   2   1 0.11443E+02 0.11443E+02 0.13053E+02-0.13053E+02 0.00000E+00 0.00000E+00 0.00000E+00 0.00000E+00 0.00000E+00 0.00000E+00 0.00000E+00 0.20249E+01 0.20249E+01
 -26   2   2   1 0.20998E-01 0.20998E-01 0.17108E+01 0.17108E+01 0.00000E+00 0.00000E+00 0.00000E+00 0.00000E+00 0.00000E+00 0.00000E+00 0.00000E+00 0.20479E+02 0.20479E+02
 -25   2   2   1 0.19876E+01 0.19876E+01 0.74513E+01-0.74513E+01 0.00000E+00 0.00000E+00 0.00000E+00 0.00000E+00 0.00000E+00 0.00000E+00 0.00000E+00 0.98231E+01 0.98231E+01
 -24   2   2   1 0.16372E+02 0.16372E+02 0.18249E+02-0.18249E+02 0.00000E+00 0.00000E+00 0.00000E+00 0.00000E+00 0.00000E+00 0.00000E+00 0.00000E+00 0.14185E+01 0.14185E+01
 -23   2   2   1 0.11498E+02 0.11498E+02 0.11199E+02-0.11199E+02 0.00000E+00 0.00000E+00 0.00000E+00 0.00000E+00 0.00000E+00 0.00000E+00 0.00000E+00 0.16886E+01 0.16886E+01
 -22   2   2   1 0.12200E+02 0.12200E+02 0.13005E+02-0.13005E+02 0.00000E+00 0.00000E+00 0.00000E+00 0.00000E+00 0.00000E+00 0.00000E+00 0.00000E+00 0.15778E+01 0.15778E+01
 -21   2   2   1 0.82189E+02 0.82189E+02 0.86508E+02 0.86508E+02 0.00000E+00 0.00000E+00 0.00000E+00 0.00000E+00 0.00000E+00 0.00000E+00 0.00000E+00 0.18990E+01 0.18990E+01
 -20   2   2   1 0.22677E+02 0.22677E+02 0.22177E+02-0.22177E+02 0.00000E+00 0.00000E+00 0.00000E+00 0.00000E+00 0.00000E+00 0.00000E+00 0.00000E+00 0.10434E+01 0.10434E+01
 -19   2   2   1 0.14122E+02 0.14122E+02 0.14355E+02 0.14355E+02 0.00000E+00 0.00000E+00 0.00000E+00 0.00000E+00 0.00000E+00 0.00000E+00 0.00000E+00 0.12342E+01 0.12342E+01
 -18   2   2   1 0.27869E+01 0.27869E+01 0.97708E+01 0.97708E+01 0.00000E+00 0.00000E+00 0.00000E+00 0.00000E+00 0.00000E+00 0.00000E+00 0.00000E+00 0.48624E+01 0.48624E+01
 -17   2   2   1 0.73423E+01 0.73423E+01 0.12640E+02-0.12640E+02 0.00000E+00 0.00000E+00 0.00000E+00 0.00000E+00 0.00000E+00 0.00000E+00 0.00000E+00 0.18393E+01 0.18393E+01
 -16   2   2   1 0.12707E+02 0.12707E+02 0.16295E+02 0.16295E+02 0.00000E+00 0.00000E+00 0.00000E+00 0.00000E+00 0.00000E+00 0.00000E+00 0.00000E+00 0.10687E+01 0.10687E+01
 -15   2   2   1 0.10175E+02 0.10175E+02 0.11943E+02-0.11943E+02 0.00000E+00 0.00000E+00 0.00000E+00 0.00000E+00 0.00000E+00 0.00000E+00 0.00000E+00 0.13273E+01 0.13273E+01
 -14   2   2   1 0.55168E+01 0.55168E+01 0.11187E+02 0.11187E+02 0.00000E+00 0.00000E+00 0.00000E+00 0.00000E+00 0.00000E+00 0.00000E+00 0.00000E+00 0.24318E+01 0.24318E+01
 -13   2   2   1 0.67665E+01 0.67665E+01 0.62303E+01-0.62303E+01 0.00000E+00 0.00000E+00 0.00000E+00 0.00000E+00 0.00000E+00 0.00000E+00 0.00000E+00 0.17028E+01 0.17028E+01
 -12   2   2   1 0.55229E+01 0.55229E+01 0.22468E+01 0.22468E+01 0.00000E+00 0.00000E+00 0.00000E+00 0.00000E+00 0.00000E+00 0.00000E+00 0.00000E+00 0.17373E+01 0.17373E+01
 -11   2   2   1 0.98387E+01 0.98387E+01 0.92248E+01 0.92248E+01 0.00000E+00 0.00000E+00 0.00000E+00 0.00000E+00 0.00000E+00 0.00000E+00 0.00000E+00 0.11829E+01 0.11829E+01
 -10   2   2   1 0.18634E+02 0.18634E+02 0.18232E+02-0.18232E+02 0.00000E+00 0.00000E+00 0.00000E+00 0.00000E+00 0.00000E+00 0.00000E+00 0.00000E+00 0.84910E+00 0.84910E+00
  -9   2   2   1 0.31770E+02 0.31770E+02 0.30333E+02 0.30333E+02 0.00000E+00 0.00000E+00 0.00000E+00 0.00000E+00 0.00000E+00 0.00000E+00 0.00000E+00 0.10218E+01 0.10218E+01
  -8   2   2   1 0.46968E+02 0.46968E+02 0.44251E+02-0.44251E+02 0.00000E+00 0.00000E+00 0.00000E+00 0.00000E+00 0.00000E+00 0.00000E+00 0.00000E+00 0.12416E+01 0.12416E+01
  -7   2   2   1 0.58786E+02 0.58786E+02 0.57160E+02 0.57160E+02 0.00000E+00 0.00000E+00 0.00000E+00 0.00000E+00 0.00000E+00 0.00000E+00 0.00000E+00 0.14974E+01 0.14974E+01
  -6   2   2   1 0.78756E+02 0.78756E+02 0.78505E+02-0.78505E+02 0.00000E+00 0.00000E+00 0.00000E+00 0.00000E+00 0.00000E+00 0.00000E+00 0.00000E+00 0.19302E+01 0.19302E+01
  -5   2   2   1 0.95996E+02 0.95996E+02 0.96886E+02 0.96886E+02 0.00000E+00 0.00000E+00 0.00000E+00 0.00000E+00 0.00000E+00 0.00000E+00 0.00000E+00 0.23166E+01 0.23166E+01
  -4   2   2   1 0.10594E+03 0.10594E+03 0.10496E+03-0.10496E+03 0.00000E+00 0.00000E+00 0.00000E+00 0.00000E+00 0.00000E+00 0.00000E+00 0.00000E+00 0.25585E+01 0.25585E+01
  -3   2   2   1 0.90709E+02 0.90709E+02 0.92940E+02 0.92940E+02 0.00000E+00 0.00000E+00 0.00000E+00 0.00000E+00 0.00000E+00 0.00000E+00 0.00000E+00 0.21936E+01 0.21936E+01
  -2   2   2   1 0.41014E+02 0.41014E+02 0.40582E+02-0.40582E+02 0.00000E+00 0.00000E+00 0.00000E+00 0.00000E+00 0.00000E+00 0.00000E+00 0.00000E+00 0.11115E+01 0.11115E+01
  -1   2   2   1 0.47255E+02 0.47255E+02 0.48443E+02-0.48443E+02 0.00000E+00 0.00000E+00 0.00000E+00 0.00000E+00 0.00000E+00 0.00000E+00 0.00000E+00 0.12378E+01 0.12378E+01
   0   2   2   1 0.18579E+02 0.18579E+02 0.19164E+02-0.19164E+02 0.00000E+00 0.00000E+00 0.00000E+00 0.00000E+00 0.00000E+00 0.00000E+00 0.00000E+00 0.74842E+00 0.74842E+00
   1   2   2   1 0.18550E+02 0.18550E+02 0.19054E+02-0.19054E+02 0.00000E+00 0.00000E+00 0.00000E+00 0.00000E+00 0.00000E+00 0.00000E+00 0.00000E+00 0.75209E+00 0.75209E+00
   2   2   2   1 0.32872E+02 0.32872E+02 0.33214E+02 0.33214E+02 0.00000E+00 0.00000E+00 0.00000E+00 0.00000E+00 0.00000E+00 0.00000E+00 0.00000E+00 0.93996E+00 0.93996E+00
   3   2   2   1 0.92326E+01 0.92326E+01 0.83276E+01-0.83276E+01 0.00000E+00 0.00000E+00 0.00000E+00 0.00000E+00 0.00000E+00 0.00000E+00 0.00000E+00 0.10512E+01 0.10512E+01
   4   2   2   1 0.78743E+01 0.78743E+01 0.68475E+01 0.68475E+01 0.00000E+00 0.00000E+00 0.00000E+00 0.00000E+00 0.00000E+00 0.00000E+00 0.00000E+00 0.98548E+00 0.98548E+00
   5   2   2   1 0.17863E+02 0.17863E+02 0.17106E+02 0.17106E+02 0.00000E+00 0.00000E+00 0.00000E+00 0.00000E+00 0.00000E+00 0.00000E+00 0.00000E+00 0.77572E+00 0.77572E+00
   6   2   2   1 0.11597E+02 0.11597E+02 0.11983E+02-0.11983E+02 0.00000E+00 0.00000E+00 0.00000E+00 0.00000E+00 0.00000E+00 0.00000E+00 0.00000E+00 0.10030E+01 0.10030E+01
   7   2   2   1 0.25953E+02 0.25953E+02 0.27730E+02 0.27730E+02 0.00000E+00 0.00000E+00 0.00000E+00 0.00000E+00 0.00000E+00 0.00000E+00 0.00000E+00 0.85719E+00 0.85719E+00
   8   2   2   1 0.15940E+02 0.15940E+02 0.16301E+02-0.16301E+02 0.00000E+00 0.00000E+00 0.00000E+00 0.00000E+00 0.00000E+00 0.00000E+00 0.00000E+00 0.86135E+00 0.86135E+00
   9   2   2   1 0.25891E+02 0.25891E+02 0.26676E+02 0.26676E+02 0.00000E+00 0.00000E+00 0.00000E+00 0.00000E+00 0.00000E+00 0.00000E+00 0.00000E+00 0.85920E+00 0.85920E+00
  10   2   2   1 0.10579E+02 0.10579E+02 0.10142E+02-0.10142E+02 0.00000E+00 0.00000E+00 0.00000E+00 0.00000E+00 0.00000E+00 0.00000E+00 0.00000E+00 0.91820E+00 0.91820E+00
  11   2   2   1 0.13616E+02 0.13616E+02 0.14082E+02 0.14082E+02 0.00000E+00 0.00000E+00 0.00000E+00 0.00000E+00 0.00000E+00 0.00000E+00 0.00000E+00 0.86156E+00 0.86156E+00
  12   2   2   1 0.51639E+01 0.51639E+01 0.52502E+01 0.52502E+01 0.00000E+00 0.00000E+00 0.00000E+00 0.00000E+00 0.00000E+00 0.00000E+00 0.00000E+00 0.18572E+01 0.18572E+01
  13   2   2   1 0.51553E+01 0.51553E+01 0.46018E+01-0.46018E+01 0.00000E+00 0.00000E+00 0.00000E+00 0.00000E+00 0.00000E+00 0.00000E+00 0.00000E+00 0.18571E+01 0.18571E+01
  14   2   2   1 0.22243E+02 0.22243E+02 0.22301E+02 0.22301E+02 0.00000E+00 0.00000E+00 0.00000E+00 0.00000E+00 0.00000E+00 0.00000E+00 0.00000E+00 0.89323E+00 0.89323E+00
  15   2   2   1 0.18040E+02 0.18040E+02 0.18307E+02-0.18307E+02 0.00000E+00 0.00000E+00 0.00000E+00 0.00000E+00 0.00000E+00 0.00000E+00 0.00000E+00 0.97591E+00 0.97591E+00
  16   2   2   1 0.23490E+02 0.23490E+02 0.23887E+02 0.23887E+02 0.00000E+00 0.00000E+00 0.00000E+00 0.00000E+00 0.00000E+00 0.00000E+00 0.00000E+00 0.93083E+00 0.93083E+00
  17   2   2   1 0.11714E+02 0.11714E+02 0.14218E+02-0.14218E+02 0.00000E+00 0.00000E+00 0.00000E+00 0.00000E+00 0.00000E+00 0.00000E+00 0.00000E+00 0.11521E+01 0.11521E+01
  18   2   2   1 0.14895E+02 0.14895E+02 0.12389E+02 0.12389E+02 0.00000E+00 0.00000E+00 0.00000E+00 0.00000E+00 0.00000E+00 0.00000E+00 0.00000E+00 0.12985E+01 0.12985E+01
  19   2   2   1 0.55751E+02 0.55751E+02 0.49779E+02-0.49779E+02 0.00000E+00 0.00000E+00 0.00000E+00 0.00000E+00 0.00000E+00 0.00000E+00 0.00000E+00 0.17176E+01 0.17176E+01
  20   2   2   1 0.45514E+02 0.45514E+02 0.44241E+02-0.44241E+02 0.00000E+00 0.00000E+00 0.00000E+00 0.00000E+00 0.00000E+00 0.00000E+00 0.00000E+00 0.14711E+01 0.14711E+01
  21   2   2   1 0.83456E+01 0.83456E+01 0.76674E+01 0.76674E+01 0.00000E+00 0.00000E+00 0.00000E+00 0.00000E+00 0.00000E+00 0.00000E+00 0.00000E+00 0.18542E+01 0.18542E+01
  22   2   2   1 0.24896E+02 0.24896E+02 0.23290E+02 0.23290E+02 0.00000E+00 0.00000E+00 0.00000E+00 0.00000E+00 0.00000E+00 0.00000E+00 0.00000E+00 0.12636E+01 0.12636E+01
  23   2   2   1 0.16067E+02 0.16067E+02 0.16758E+02-0.16758E+02 0.00000E+00 0.00000E+00 0.00000E+00 0.00000E+00 0.00000E+00 0.00000E+00 0.00000E+00 0.13299E+01 0.13299E+01
  24   2   2   1 0.18938E+02 0.18938E+02 0.19843E+02 0.19843E+02 0.00000E+00 0.00000E+00 0.00000E+00 0.00000E+00 0.00000E+00 0.00000E+00 0.00000E+00 0.12370E+01 0.12370E+01
  25   2   2   1 0.10774E+02 0.10774E+02 0.94816E+01-0.94816E+01 0.00000E+00 0.00000E+00 0.00000E+00 0.00000E+00 0.00000E+00 0.00000E+00 0.00000E+00 0.16177E+01 0.16177E+01
  26   2   2   1 0.90280E+01 0.90280E+01 0.54932E+01 0.54932E+01 0.00000E+00 0.00000E+00 0.00000E+00 0.00000E+00 0.00000E+00 0.00000E+00 0.00000E+00 0.17173E+01 0.17173E+01
  27   2   2   1 0.45260E-01 0.45260E-01 0.12415E+01 0.12415E+01 0.00000E+00 0.00000E+00 0.00000E+00 0.00000E+00 0.00000E+00 0.00000E+00 0.00000E+00 0.20269E+02 0.20269E+02
  28   2   2   1 0.28055E+01 0.28055E+01 0.13079E+01 0.13079E+01 0.00000E+00 0.00000E+00 0.00000E+00 0.00000E+00 0.00000E+00 0.00000E+00 0.00000E+00 0.55559E+01 0.55559E+01
  29   2   2   1 0.83084E+01 0.83084E+01 0.28229E+01 0.28229E+01 0.00000E+00 0.00000E+00 0.00000E+00 0.00000E+00 0.00000E+00 0.00000E+00 0.00000E+00 0.25482E+01 0.25482E+01
  30   2   2   1 0.79118E-02 0.79118E-02 0.37526E+01 0.37526E+01 0.00000E+00 0.00000E+00 0.00000E+00 0.00000E+00 0.00000E+00 0.00000E+00 0.00000E+00 0.16194E+02 0.16194E+02
  31   2   2   1 0.51456E-02 0.51456E-02 0.22139E+01-0.22139E+01 0.00000E+00 0.00000E+00 0.00000E+00 0.00000E+00 0.00000E+00 0.00000E+00 0.00000E+00 0.26487E+02 0.26487E+02
  32   2   2   1 0.70574E+01 0.70574E+01 0.65863E+01 0.65863E+01 0.00000E+00 0.00000E+00 0.00000E+00 0.00000E+00 0.00000E+00 0.00000E+00 0.00000E+00 0.21808E+01 0.21808E+01
  33   2   2   1 0.91781E+01 0.91781E+01 0.58376E+01-0.58376E+01 0.00000E+00 0.00000E+00 0.00000E+00 0.00000E+00 0.00000E+00 0.00000E+00 0.00000E+00 0.16780E+01 0.16780E+01
  34   2   2   1 0.85124E+01 0.85124E+01 0.79444E+01 0.79444E+01 0.00000E+00 0.00000E+00 0.00000E+00 0.00000E+00 0.00000E+00 0.00000E+00 0.00000E+00 0.18049E+01 0.18049E+01
  35   2   2   1 0.43412E+01 0.43412E+01 0.48005E+01-0.48005E+01 0.00000E+00 0.00000E+00 0.00000E+00 0.00000E+00 0.00000E+00 0.00000E+00 0.00000E+00 0.30755E+01 0.30755E+01
  36   2   2   1 0.47614E+01 0.47614E+01 0.27021E+01 0.27021E+01 0.00000E+00 0.00000E+00 0.00000E+00 0.00000E+00 0.00000E+00 0.00000E+00 0.00000E+00 0.28074E+01 0.28074E+01
  37   2   2   1 0.52727E-01 0.52727E-01 0.10739E+01 0.10739E+01 0.00000E+00 0.00000E+00 0.00000E+00 0.00000E+00 0.00000E+00 0.00000E+00 0.00000E+00 0.20839E+02 0.20839E+02
  38   2   2   1 0.53039E-01 0.53039E-01 0.12986E+01 0.12986E+01 0.00000E+00 0.00000E+00 0.00000E+00 0.00000E+00 0.00000E+00 0.00000E+00 0.00000E+00 0.22498E+02 0.22498E+02
  39   2   2   1 0.54024E-01 0.54024E-01 0.42844E+01-0.42844E+01 0.00000E+00 0.00000E+00 0.00000E+00 0.00000E+00 0.00000E+00 0.00000E+00 0.00000E+00 0.22939E+02 0.22939E+02
  40   2   2   1 0.16835E+02 0.16835E+02 0.18436E+02 0.18436E+02 0.00000E+00 0.00000E+00 0.00000E+00 0.00000E+00 0.00000E+00 0.00000E+00 0.00000E+00 0.13807E+01 0.13807E+01
  41   2   2   1 0.70425E+01 0.70425E+01 0.10201E+02-0.10201E+02 0.00000E+00 0.00000E+00 0.00000E+00 0.00000E+00 0.00000E+00 0.00000E+00 0.00000E+00 0.24531E+01 0.24531E+01
  42   2   2   1 0.61964E+01 0.61964E+01 0.24102E+01 0.24102E+01 0.00000E+00 0.00000E+00 0.00000E+00 0.00000E+00 0.00000E+00 0.00000E+00 0.00000E+00 0.27965E+01 0.27965E+01
  43   2   2   1 0.70663E+01 0.70663E+01 0.68206E+01-0.68206E+01 0.00000E+00 0.00000E+00 0.00000E+00 0.00000E+00 0.00000E+00 0.00000E+00 0.00000E+00 0.27255E+01 0.27255E+01
  44   2   2   1 0.76016E+01 0.76016E+01 0.73473E+00-0.73473E+00 0.00000E+00 0.00000E+00 0.00000E+00 0.00000E+00 0.00000E+00 0.00000E+00 0.00000E+00 0.25375E+01 0.25375E+01
  45   2   2   1 0.61963E+01 0.61963E+01 0.21586E+01 0.21586E+01 0.00000E+00 0.00000E+00 0.00000E+00 0.00000E+00 0.00000E+00 0.00000E+00 0.00000E+00 0.24859E+01 0.24859E+01
  46   2   2   1 0.55285E+01 0.55285E+01 0.57216E+01-0.57216E+01 0.00000E+00 0.00000E+00 0.00000E+00 0.00000E+00 0.00000E+00 0.00000E+00 0.00000E+00 0.31263E+01 0.31263E+01
  47   2   2   1 0.28195E-01 0.28195E-01 0.33166E+01 0.33166E+01 0.00000E+00 0.00000E+00 0.00000E+00 0.00000E+00 0.00000E+00 0.00000E+00 0.00000E+00 0.27027E+02 0.27027E+02
  48   2   2   1 0.51734E+01 0.51734E+01 0.41157E+01-0.41157E+01 0.00000E+00 0.00000E+00 0.00000E+00 0.00000E+00 0.00000E+00 0.00000E+00 0.00000E+00 0.44558E+01 0.44558E+01
  49   2   2   1 0.20616E-01 0.20616E-01 0.14500E+01 0.14500E+01 0.00000E+00 0.00000E+00 0.00000E+00 0.00000E+00 0.00000E+00 0.00000E+00 0.00000E+00 0.25735E+02 0.25735E+02
  50   2   2   1 0.16714E-01 0.16714E-01 0.10447E+01-0.10447E+01 0.00000E+00 0.00000E+00 0.00000E+00 0.00000E+00 0.00000E+00 0.00000E+00 0.00000E+00 0.26245E+02 0.26245E+02
  51   2   2   1 0.96980E-02 0.96980E-02 0.34518E+00-0.34518E+00 0.00000E+00 0.00000E+00 0.00000E+00 0.00000E+00 0.00000E+00 0.00000E+00 0.00000E+00 0.30110E+02 0.30110E+02
 -52   3   2   1 0.12075E+02 0.12075E+02 0.47995E+01 0.47995E+01 0.00000E+00 0.00000E+00 0.00000E+00 0.00000E+00 0.00000E+00 0.00000E+00 0.00000E+00 0.44636E+01 0.44636E+01
 -51   3   2   1 0.38943E+01 0.38943E+01 0.46265E+01-0.46265E+01 0.00000E+00 0.00000E+00 0.00000E+00 0.00000E+00 0.00000E+00 0.00000E+00 0.00000E+00 0.93322E+01 0.93322E+01
 -50   3   2   1 0.47776E+01 0.47776E+01 0.59480E+01 0.59480E+01 0.00000E+00 0.00000E+00 0.00000E+00 0.00000E+00 0.00000E+00 0.00000E+00 0.00000E+00 0.64168E+01 0.64168E+01
 -49   3   2   1 0.25583E-01 0.25583E-01 0.24684E+01-0.24684E+01 0.00000E+00 0.00000E+00 0.00000E+00 0.00000E+00 0.00000E+00 0.00000E+00 0.00000E+00 0.27970E+02 0.27970E+02
 -48   3   2   1 0.14985E-01 0.14985E-01 0.13983E+01 0.13983E+01 0.00000E+00 0.00000E+00 0.00000E+00 0.00000E+00 0.00000E+00 0.00000E+00 0.00000E+00 0.26020E+02 0.26020E+02
 -47   3   2   1 0.51606E-02 0.51606E-02 0.30309E+01 0.30309E+01 0.00000E+00 0.00000E+00 0.00000E+00 0.00000E+00 0.00000E+00 0.00000E+00 0.00000E+00 0.32402E+02 0.32402E+02
 -46   3   2   1 0.70854E-02 0.70854E-02 0.15113E+01-0.15113E+01 0.00000E+00 0.00000E+00 0.00000E+00 0.00000E+00 0.00000E+00 0.00000E+00 0.00000E+00 0.31106E+02 0.31106E+02
 -45   3   2   1 0.43725E+01 0.43725E+01 0.56820E+01 0.56820E+01 0.00000E+00 0.00000E+00 0.00000E+00 0.00000E+00 0.00000E+00 0.00000E+00 0.00000E+00 0.48327E+01 0.48327E+01
 -44   3   2   1 0.87920E+01 0.87920E+01 0.11096E+01 0.11096E+01 0.00000E+00 0.00000E+00 0.00000E+00 0.00000E+00 0.00000E+00 0.00000E+00 0.00000E+00 0.28568E+01 0.28568E+01
 -43   3   2   1 0.61901E+01 0.61901E+01 0.12660E+02-0.12660E+02 0.00000E+00 0.00000E+00 0.00000E+00 0.00000E+00 0.00000E+00 0.00000E+00 0.00000E+00 0.34177E+01 0.34177E+01
 -42   3   2   1 0.73028E+01 0.73028E+01 0.14566E+02-0.14566E+02 0.00000E+00 0.00000E+00 0.00000E+00 0.00000E+00 0.00000E+00 0.00000E+00 0.00000E+00 0.36763E+01 0.36763E+01
 -41   3   2   1 0.27505E+01 0.27505E+01 0.59119E+01 0.59119E+01 0.00000E+00 0.00000E+00 0.00000E+00 0.00000E+00 0.00000E+00 0.00000E+00 0.00000E+00 0.83354E+01 0.83354E+01
 -40   3   2   1 0.10545E-01 0.10545E-01 0.32024E+01 0.32024E+01 0.00000E+00 0.00000E+00 0.00000E+00 0.00000E+00 0.00000E+00 0.00000E+00 0.00000E+00 0.15911E+02 0.15911E+02
 -39   3   2   1 0.14572E-01 0.14572E-01 0.22342E+01-0.22342E+01 0.00000E+00 0.00000E+00 0.00000E+00 0.00000E+00 0.00000E+00 0.00000E+00 0.00000E+00 0.21684E+02 0.21684E+02
 -38   3   2   1 0.10470E-01 0.10470E-01 0.34771E+01 0.34771E+01 0.00000E+00 0.00000E+00 0.00000E+00 0.00000E+00 0.00000E+00 0.00000E+00 0.00000E+00 0.15642E+02 0.15642E+02
 -37   3   2   1 0.10768E+02 0.10768E+02 0.30089E+01-0.30089E+01 0.00000E+00 0.00000E+00 0.00000E+00 0.00000E+00 0.00000E+00 0.00000E+00 0.00000E+00 0.23340E+01 0.23340E+01
 -36   3   2   1 0.17545E-01 0.17545E-01 0.89663E+00-0.89663E+00 0.00000E+00 0.00000E+00 0.00000E+00 0.00000E+00 0.00000E+00 0.00000E+00 0.00000E+00 0.26231E+02 0.26231E+02
 -35   3   2   1 0.10077E-01 0.10077E-01 0.10493E+01-0.10493E+01 0.00000E+00 0.00000E+00 0.00000E+00 0.00000E+00 0.00000E+00 0.00000E+00 0.00000E+00 0.24846E+02 0.24846E+02
 -34   3   2   1 0.83282E+01 0.83282E+01 0.15886E+01-0.15886E+01 0.00000E+00 0.00000E+00 0.00000E+00 0.00000E+00 0.00000E+00 0.00000E+00 0.00000E+00 0.25483E+01 0.25483E+01
 -33   3   2   1 0.55474E+01 0.55474E+01 0.33413E+01-0.33413E+01 0.00000E+00 0.00000E+00 0.00000E+00 0.00000E+00 0.00000E+00 0.00000E+00 0.00000E+00 0.41681E+01 0.41681E+01
 -32   3   2   1 0.13469E-01 0.13469E-01 0.12666E+01-0.12666E+01 0.00000E+00 0.00000E+00 0.00000E+00 0.00000E+00 0.00000E+00 0.00000E+00 0.00000E+00 0.22402E+02 0.22402E+02
 -31   3   2   1 0.61731E+01 0.61731E+01 0.90090E+01-0.90090E+01 0.00000E+00 0.00000E+00 0.00000E+00 0.00000E+00 0.00000E+00 0.00000E+00 0.00000E+00 0.34176E+01 0.34176E+01
 -30   3   2   1 0.44585E-01 0.44585E-01 0.21701E+01 0.21701E+01 0.00000E+00 0.00000E+00 0.00000E+00 0.00000E+00 0.00000E+00 0.00000E+00 0.00000E+00 0.27837E+02 0.27837E+02
 -29   3   2   1 0.70258E+01 0.70258E+01 0.96437E+01-0.96437E+01 0.00000E+00 0.00000E+00 0.00000E+00 0.00000E+00 0.00000E+00 0.00000E+00 0.00000E+00 0.43598E+01 0.43598E+01
 -28   3   2   1 0.43340E+01 0.43340E+01 0.81634E+01 0.81634E+01 0.00000E+00 0.00000E+00 0.00000E+00 0.00000E+00 0.00000E+00 0.00000E+00 0.00000E+00 0.65898E+01 0.65898E+01
 -27   3   2   1 0.11549E+02 0.11549E+02 0.15392E+02-0.15392E+02 0.00000E+00 0.00000E+00 0.00000E+00 0.00000E+00 0.00000E+00 0.00000E+00 0.00000E+00 0.24934E+01 0.24934E+01
 -26   3   2   1 0.33460E+01 0.33460E+01 0.92913E+01 0.92913E+01 0.00000E+00 0.00000E+00 0.00000E+00 0.00000E+00 0.00000E+00 0.00000E+00 0.00000E+00 0.73728E+01 0.73728E+01
 -25   3   2   1 0.10527E+02 0.10527E+02 0.11330E+02-0.11330E+02 0.00000E+00 0.00000E+00 0.00000E+00 0.00000E+00 0.00000E+00 0.00000E+00 0.00000E+00 0.23738E+01 0.23738E+01
 -24   3   2   1 0.27845E-01 0.27845E-01 0.17188E+01 0.17188E+01 0.00000E+00 0.00000E+00 0.00000E+00 0.00000E+00 0.00000E+00 0.00000E+00 0.00000E+00 0.24204E+02 0.24204E+02
 -23   3   2   1 0.27673E+01 0.27673E+01 0.31584E+01-0.31584E+01 0.00000E+00 0.00000E+00 0.00000E+00 0.00000E+00 0.00000E+00 0.00000E+00 0.00000E+00 0.69463E+01 0.69463E+01
 -22   3   2   1 0.76082E+01 0.76082E+01 0.66463E+01 0.66463E+01 0.00000E+00 0.00000E+00 0.00000E+00 0.00000E+00 0.00000E+00 0.00000E+00 0.00000E+00 0.22840E+01 0.22840E+01
 -21   3   2   1 0.18271E+02 0.18271E+02 0.20286E+02 0.20286E+02 0.00000E+00 0.00000E+00 0.00000E+00 0.00000E+00 0.00000E+00 0.00000E+00 0.00000E+00 0.10690E+01 0.10690E+01
 -20   3   2   1 0.19175E+02 0.19175E+02 0.22912E+02-0.22912E+02 0.00000E+00 0.00000E+00 0.00000E+00 0.00000E+00 0.00000E+00 0.00000E+00 0.00000E+00 0.23140E+01 0.23140E+01
 -19   3   2   1 0.21441E+02 0.21441E+02 0.22174E+02 0.22174E+02 0.00000E+00 0.00000E+00 0.00000E+00 0.00000E+00 0.00000E+00 0.00000E+00 0.00000E+00 0.10096E+01 0.10096E+01
 -18   3   2   1 0.19852E+02 0.19852E+02 0.20514E+02-0.20514E+02 0.00000E+00 0.00000E+00 0.00000E+00 0.00000E+00 0.00000E+00 0.00000E+00 0.00000E+00 0.10832E+01 0.10832E+01
 -17   3   2   1 0.19162E+02 0.19162E+02 0.19193E+02 0.19193E+02 0.00000E+00 0.00000E+00 0.00000E+00 0.00000E+00 0.00000E+00 0.00000E+00 0.00000E+00 0.10209E+01 0.10209E+01
 -16   3   2   1 0.14876E+02 0.14876E+02 0.15913E+02-0.15913E+02 0.00000E+00 0.00000E+00 0.00000E+00 0.00000E+00 0.00000E+00 0.00000E+00 0.00000E+00 0.10427E+01 0.10427E+01
 -15   3   2   1 0.19458E+02 0.19458E+02 0.18384E+02 0.18384E+02 0.00000E+00 0.00000E+00 0.00000E+00 0.00000E+00 0.00000E+00 0.00000E+00 0.00000E+00 0.90981E+00 0.90981E+00
 -14   3   2   1 0.16350E+02 0.16350E+02 0.17298E+02-0.17298E+02 0.00000E+00 0.00000E+00 0.00000E+00 0.00000E+00 0.00000E+00 0.00000E+00 0.00000E+00 0.11856E+01 0.11856E+01
 -13   3   2   1 0.23400E+02 0.23400E+02 0.23368E+02 0.23368E+02 0.00000E+00 0.00000E+00 0.00000E+00 0.00000E+00 0.00000E+00 0.00000E+00 0.00000E+00 0.93367E+00 0.93367E+00
 -12   3   2   1 0.20797E+02 0.20797E+02 0.21083E+02-0.21083E+02 0.00000E+00 0.00000E+00 0.00000E+00 0.00000E+00 0.00000E+00 0.00000E+00 0.00000E+00 0.94742E+00 0.94742E+00
 -11   3   2   1 0.33646E+02 0.33646E+02 0.31955E+02 0.31955E+02 0.00000E+00 0.00000E+00 0.00000E+00 0.00000E+00 0.00000E+00 0.00000E+00 0.00000E+00 0.92189E+00 0.92189E+00
 -10   3   2   1 0.24538E+02 0.24538E+02 0.24964E+02-0.24964E+02 0.00000E+00 0.00000E+00 0.00000E+00 0.00000E+00 0.00000E+00 0.00000E+00 0.00000E+00 0.82174E+00 0.82174E+00
  -9   3   2   1 0.34175E+02 0.34175E+02 0.33361E+02 0.33361E+02 0.00000E+00 0.00000E+00 0.00000E+00 0.00000E+00 0.00000E+00 0.00000E+00 0.00000E+00 0.91191E+00 0.91191E+00
  -8   3   2   1 0.16160E+02 0.16160E+02 0.16752E+02-0.16752E+02 0.00000E+00 0.00000E+00 0.00000E+00 0.00000E+00 0.00000E+00 0.00000E+00 0.00000E+00 0.73289E+00 0.73289E+00
  -7   3   2   1 0.20672E+02 0.20672E+02 0.20441E+02 0.20441E+02 0.00000E+00 0.00000E+00 0.00000E+00 0.00000E+00 0.00000E+00 0.00000E+00 0.00000E+00 0.68472E+00 0.68472E+00
  -6   3   2   1 0.34295E-01 0.34295E-01 0.10034E+00-0.10034E+00 0.00000E+00 0.00000E+00 0.00000E+00 0.00000E+00 0.00000E+00 0.00000E+00 0.00000E+00 0.13342E+02 0.13342E+02
  -5   3   2   1 0.19169E+01 0.19169E+01 0.13264E+01-0.13264E+01 0.00000E+00 0.00000E+00 0.00000E+00 0.00000E+00 0.00000E+00 0.00000E+00 0.00000E+00 0.39275E+01 0.39275E+01
  -4   3   2   1 0.26908E+02 0.26908E+02 0.25222E+02 0.25222E+02 0.00000E+00 0.00000E+00 0.00000E+00 0.00000E+00 0.00000E+00 0.00000E+00 0.00000E+00 0.83112E+00 0.83112E+00
  -3   3   2   1 0.27387E+02 0.27387E+02 0.24737E+02-0.24737E+02 0.00000E+00 0.00000E+00 0.00000E+00 0.00000E+00 0.00000E+00 0.00000E+00 0.00000E+00 0.88579E+00 0.88579E+00
  -2   3   2   1 0.50959E+02 0.50959E+02 0.46037E+02 0.46037E+02 0.00000E+00 0.00000E+00 0.00000E+00 0.00000E+00 0.00000E+00 0.00000E+00 0.00000E+00 0.13118E+01 0.13118E+01
  -1   3   2   1 0.49190E+02 0.49190E+02 0.45343E+02-0.45343E+02 0.00000E+00 0.00000E+00 0.00000E+00 0.00000E+00 0.00000E+00 0.00000E+00 0.00000E+00 0.12728E+01 0.12728E+01
   0   3   2   1 0.63545E+02 0.63545E+02 0.61100E+02 0.61100E+02 0.00000E+00 0.00000E+00 0.00000E+00 0.00000E+00 0.00000E+00 0.00000E+00 0.00000E+00 0.15873E+01 0.15873E+01
   1   3   2   1 0.52859E+02 0.52859E+02 0.51115E+02-0.51115E+02 0.00000E+00 0.00000E+00 0.00000E+00 0.00000E+00 0.00000E+00 0.00000E+00 0.00000E+00 0.13466E+01 0.13466E+01
   2   3   2   1 0.58278E+02 0.58278E+02 0.55785E+02 0.55785E+02 0.00000E+00 0.00000E+00 0.00000E+00 0.00000E+00 0.00000E+00 0.00000E+00 0.00000E+00 0.14752E+01 0.14752E+01
   3   3   2   1 0.41913E+02 0.41913E+02 0.39410E+02-0.39410E+02 0.00000E+00 0.00000E+00 0.00000E+00 0.00000E+00 0.00000E+00 0.00000E+00 0.00000E+00 0.11373E+01 0.11373E+01
   4   3   2   1 0.37839E+02 0.37839E+02 0.35287E+02 0.35287E+02 0.00000E+00 0.00000E+00 0.00000E+00 0.00000E+00 0.00000E+00 0.00000E+00 0.00000E+00 0.10393E+01 0.10393E+01
   5   3   2   1 0.17679E+02 0.17679E+02 0.17405E+02-0.17405E+02 0.00000E+00 0.00000E+00 0.00000E+00 0.00000E+00 0.00000E+00 0.00000E+00 0.00000E+00 0.78424E+00 0.78424E+00
   6   3   2   1 0.10789E+02 0.10789E+02 0.98227E+01 0.98227E+01 0.00000E+00 0.00000E+00 0.00000E+00 0.00000E+00 0.00000E+00 0.00000E+00 0.00000E+00 0.90318E+00 0.90318E+00
   7   3   2   1 0.54939E+01 0.54939E+01 0.64053E+01 0.64053E+01 0.00000E+00 0.00000E+00 0.00000E+00 0.00000E+00 0.00000E+00 0.00000E+00 0.00000E+00 0.13903E+01 0.13903E+01
   8   3   2   1 0.86826E-01 0.86826E-01 0.72479E+01-0.72479E+01 0.00000E+00 0.00000E+00 0.00000E+00 0.00000E+00 0.00000E+00 0.00000E+00 0.00000E+00 0.15633E+02 0.15633E+02
   9   3   2   1 0.77924E+01 0.77924E+01 0.90962E+01 0.90962E+01 0.00000E+00 0.00000E+00 0.00000E+00 0.00000E+00 0.00000E+00 0.00000E+00 0.00000E+00 0.12304E+01 0.12304E+01
  10   3   2   1 0.63763E-01 0.63763E-01 0.53681E+01-0.53681E+01 0.00000E+00 0.00000E+00 0.00000E+00 0.00000E+00 0.00000E+00 0.00000E+00 0.00000E+00 0.15647E+02 0.15647E+02
  11   3   2   1 0.33769E+01 0.33769E+01 0.12628E+01 0.12628E+01 0.00000E+00 0.00000E+00 0.00000E+00 0.00000E+00 0.00000E+00 0.00000E+00 0.00000E+00 0.22684E+01 0.22684E+01
  12   3   2   1 0.27791E+01 0.27791E+01 0.46300E+01 0.46300E+01 0.00000E+00 0.00000E+00 0.00000E+00 0.00000E+00 0.00000E+00 0.00000E+00 0.00000E+00 0.34732E+01 0.34732E+01
  13   3   2   1 0.91835E+01 0.91835E+01 0.11316E+02-0.11316E+02 0.00000E+00 0.00000E+00 0.00000E+00 0.00000E+00 0.00000E+00 0.00000E+00 0.00000E+00 0.12600E+01 0.12600E+01
  14   3   2   1 0.11904E+02 0.11904E+02 0.13309E+02 0.13309E+02 0.00000E+00 0.00000E+00 0.00000E+00 0.00000E+00 0.00000E+00 0.00000E+00 0.00000E+00 0.11368E+01 0.11368E+01
  15   3   2   1 0.16014E+02 0.16014E+02 0.17142E+02-0.17142E+02 0.00000E+00 0.00000E+00 0.00000E+00 0.00000E+00 0.00000E+00 0.00000E+00 0.00000E+00 0.97347E+00 0.97347E+00
  16   3   2   1 0.13687E+02 0.13687E+02 0.14582E+02 0.14582E+02 0.00000E+00 0.00000E+00 0.00000E+00 0.00000E+00 0.00000E+00 0.00000E+00 0.00000E+00 0.11311E+01 0.11311E+01
  17   3   2   1 0.10692E+02 0.10692E+02 0.12474E+02-0.12474E+02 0.00000E+00 0.00000E+00 0.00000E+00 0.00000E+00 0.00000E+00 0.00000E+00 0.00000E+00 0.12600E+01 0.12600E+01
  18   3   2   1 0.72956E+01 0.72956E+01 0.79892E+01 0.79892E+01 0.00000E+00 0.00000E+00 0.00000E+00 0.00000E+00 0.00000E+00 0.00000E+00 0.00000E+00 0.15769E+01 0.15769E+01
  19   3   2   1 0.10605E+02 0.10605E+02 0.99169E+01 0.99169E+01 0.00000E+00 0.00000E+00 0.00000E+00 0.00000E+00 0.00000E+00 0.00000E+00 0.00000E+00 0.10996E+01 0.10996E+01
  20   3   2   1 0.19814E+01 0.19814E+01 0.68513E+01-0.68513E+01 0.00000E+00 0.00000E+00 0.00000E+00 0.00000E+00 0.00000E+00 0.00000E+00 0.00000E+00 0.58939E+01 0.58939E+01
  21   3   2   1 0.12834E+02 0.12834E+02 0.12422E+02-0.12422E+02 0.00000E+00 0.00000E+00 0.00000E+00 0.00000E+00 0.00000E+00 0.00000E+00 0.00000E+00 0.10565E+01 0.10565E+01
  22   3   2   1 0.62247E+01 0.62247E+01 0.57770E+01-0.57770E+01 0.00000E+00 0.00000E+00 0.00000E+00 0.00000E+00 0.00000E+00 0.00000E+00 0.00000E+00 0.18649E+01 0.18649E+01
  23   3   2   1 0.51687E+01 0.51687E+01 0.48476E+01-0.48476E+01 0.00000E+00 0.00000E+00 0.00000E+00 0.00000E+00 0.00000E+00 0.00000E+00 0.00000E+00 0.22283E+01 0.22283E+01
  24   3   2   1 0.19446E+01 0.19446E+01 0.29546E+00 0.29546E+00 0.00000E+00 0.00000E+00 0.00000E+00 0.00000E+00 0.00000E+00 0.00000E+00 0.00000E+00 0.58842E+01 0.58842E+01
  25   3   2   1 0.12693E+02 0.12693E+02 0.11230E+02-0.11230E+02 0.00000E+00 0.00000E+00 0.00000E+00 0.00000E+00 0.00000E+00 0.00000E+00 0.00000E+00 0.12193E+01 0.12193E+01
  26   3   2   1 0.89695E+01 0.89695E+01 0.81847E+01 0.81847E+01 0.00000E+00 0.00000E+00 0.00000E+00 0.00000E+00 0.00000E+00 0.00000E+00 0.00000E+00 0.15033E+01 0.15033E+01
  27   3   2   1 0.18694E+02 0.18694E+02 0.16415E+02-0.16415E+02 0.00000E+00 0.00000E+00 0.00000E+00 0.00000E+00 0.00000E+00 0.00000E+00 0.00000E+00 0.11482E+01 0.11482E+01
  28   3   2   1 0.11076E+02 0.11076E+02 0.12460E+02 0.12460E+02 0.00000E+00 0.00000E+00 0.00000E+00 0.00000E+00 0.00000E+00 0.00000E+00 0.00000E+00 0.15668E+01 0.15668E+01
  29   3   2   1 0.13992E+02 0.13992E+02 0.15841E+02-0.15841E+02 0.00000E+00 0.00000E+00 0.00000E+00 0.00000E+00 0.00000E+00 0.00000E+00 0.00000E+00 0.13827E+01 0.13827E+01
  30   3   2   1 0.78450E+01 0.78450E+01 0.72148E+01 0.72148E+01 0.00000E+00 0.00000E+00 0.00000E+00 0.00000E+00 0.00000E+00 0.00000E+00 0.00000E+00 0.17209E+01 0.17209E+01
  31   3   2   1 0.87791E+01 0.87791E+01 0.82907E+01-0.82907E+01 0.00000E+00 0.00000E+00 0.00000E+00 0.00000E+00 0.00000E+00 0.00000E+00 0.00000E+00 0.15401E+01 0.15401E+01
  32   3   2   1 0.23239E-01 0.23239E-01 0.13243E+01 0.13243E+01 0.00000E+00 0.00000E+00 0.00000E+00 0.00000E+00 0.00000E+00 0.00000E+00 0.00000E+00 0.18413E+02 0.18413E+02
  33   3   2   1 0.28023E+01 0.28023E+01 0.32203E+00-0.32203E+00 0.00000E+00 0.00000E+00 0.00000E+00 0.00000E+00 0.00000E+00 0.00000E+00 0.00000E+00 0.55305E+01 0.55305E+01
  34   3   2   1 0.64793E+01 0.64793E+01 0.29233E+01-0.29233E+01 0.00000E+00 0.00000E+00 0.00000E+00 0.00000E+00 0.00000E+00 0.00000E+00 0.00000E+00 0.26664E+01 0.26664E+01
  35   3   2   1 0.80552E+01 0.80552E+01 0.56089E+01 0.56089E+01 0.00000E+00 0.00000E+00 0.00000E+00 0.00000E+00 0.00000E+00 0.00000E+00 0.00000E+00 0.21458E+01 0.21458E+01
  36   3   2   1 0.11740E+02 0.11740E+02 0.76011E+01-0.76011E+01 0.00000E+00 0.00000E+00 0.00000E+00 0.00000E+00 0.00000E+00 0.00000E+00 0.00000E+00 0.16415E+01 0.16415E+01
  37   3   2   1 0.10884E+02 0.10884E+02 0.11550E+02 0.11550E+02 0.00000E+00 0.00000E+00 0.00000E+00 0.00000E+00 0.00000E+00 0.00000E+00 0.00000E+00 0.17677E+01 0.17677E+01
  38   3   2   1 0.14252E+02 0.14252E+02 0.12236E+02-0.12236E+02 0.00000E+00 0.00000E+00 0.00000E+00 0.00000E+00 0.00000E+00 0.00000E+00 0.00000E+00 0.14912E+01 0.14912E+01
  39   3   2   1 0.20534E+02 0.20534E+02 0.22652E+02 0.22652E+02 0.00000E+00 0.00000E+00 0.00000E+00 0.00000E+00 0.00000E+00 0.00000E+00 0.00000E+00 0.12349E+01 0.12349E+01
  40   3   2   1 0.17512E+02 0.17512E+02 0.20188E+02-0.20188E+02 0.00000E+00 0.00000E+00 0.00000E+00 0.00000E+00 0.00000E+00 0.00000E+00 0.00000E+00 0.13296E+01 0.13296E+01
  41   3   2   1 0.33901E+01 0.33901E+01 0.64496E+01-0.64496E+01 0.00000E+00 0.00000E+00 0.00000E+00 0.00000E+00 0.00000E+00 0.00000E+00 0.00000E+00 0.45374E+01 0.45374E+01
  42   3   2   1 0.18479E-01 0.18479E-01 0.73301E+01-0.73301E+01 0.00000E+00 0.00000E+00 0.00000E+00 0.00000E+00 0.00000E+00 0.00000E+00 0.00000E+00 0.27425E+02 0.27425E+02
  43   3   2   1 0.51752E+01 0.51752E+01 0.10099E+02 0.10099E+02 0.00000E+00 0.00000E+00 0.00000E+00 0.00000E+00 0.00000E+00 0.00000E+00 0.00000E+00 0.33420E+01 0.33420E+01
  44   3   2   1 0.58933E+01 0.58933E+01 0.23710E+01-0.23710E+01 0.00000E+00 0.00000E+00 0.00000E+00 0.00000E+00 0.00000E+00 0.00000E+00 0.00000E+00 0.29476E+01 0.29476E+01
  45   3   2   1 0.27749E+01 0.27749E+01 0.36177E+01 0.36177E+01 0.00000E+00 0.00000E+00 0.00000E+00 0.00000E+00 0.00000E+00 0.00000E+00 0.00000E+00 0.62517E+01 0.62517E+01
  46   3   2   1 0.61988E+01 0.61988E+01 0.30387E+01 0.30387E+01 0.00000E+00 0.00000E+00 0.00000E+00 0.00000E+00 0.00000E+00 0.00000E+00 0.00000E+00 0.27965E+01 0.27965E+01
  47   3   2   1 0.10402E-01 0.10402E-01 0.11269E+01-0.11269E+01 0.00000E+00 0.00000E+00 0.00000E+00 0.00000E+00 0.00000E+00 0.00000E+00 0.00000E+00 0.27599E+02 0.27599E+02
  48   3   2   1 0.75927E+01 0.75927E+01 0.41641E+01 0.41641E+01 0.00000E+00 0.00000E+00 0.00000E+00 0.00000E+00 0.00000E+00 0.00000E+00 0.00000E+00 0.32982E+01 0.32982E+01
  49   3   2   1 0.87386E-02 0.87386E-02 0.10127E+01-0.10127E+01 0.00000E+00 0.00000E+00 0.00000E+00 0.00000E+00 0.00000E+00 0.00000E+00 0.00000E+00 0.33599E+02 0.33599E+02
 -52   4   2   1 0.70512E+01 0.70512E+01 0.57600E+01-0.57600E+01 0.00000E+00 0.00000E+00 0.00000E+00 0.00000E+00 0.00000E+00 0.00000E+00 0.00000E+00 0.57219E+01 0.57219E+01
 -51   4   2   1 0.27402E+01 0.27402E+01 0.42020E+01 0.42020E+01 0.00000E+00 0.00000E+00 0.00000E+00 0.00000E+00 0.00000E+00 0.00000E+00 0.00000E+00 0.13892E+02 0.13892E+02
 -50   4   2   1 0.78044E+01 0.78044E+01 0.71222E+01-0.71222E+01 0.00000E+00 0.00000E+00 0.00000E+00 0.00000E+00 0.00000E+00 0.00000E+00 0.00000E+00 0.44212E+01 0.44212E+01
 -49   4   2   1 0.38836E+01 0.38836E+01 0.22267E+01 0.22267E+01 0.00000E+00 0.00000E+00 0.00000E+00 0.00000E+00 0.00000E+00 0.00000E+00 0.00000E+00 0.78579E+01 0.78579E+01
 -48   4   2   1 0.61058E-01 0.61058E-01 0.34376E+01-0.34376E+01 0.00000E+00 0.00000E+00 0.00000E+00 0.00000E+00 0.00000E+00 0.00000E+00 0.00000E+00 0.28733E+02 0.28733E+02
 -47   4   2   1 0.94491E+01 0.94491E+01 0.41341E+01-0.41341E+01 0.00000E+00 0.00000E+00 0.00000E+00 0.00000E+00 0.00000E+00 0.00000E+00 0.00000E+00 0.32786E+01 0.32786E+01
 -46   4   2   1 0.10610E+02 0.10610E+02 0.78410E+00 0.78410E+00 0.00000E+00 0.00000E+00 0.00000E+00 0.00000E+00 0.00000E+00 0.00000E+00 0.00000E+00 0.38274E+01 0.38274E+01
 -45   4   2   1 0.98417E+01 0.98417E+01 0.32249E+01-0.32249E+01 0.00000E+00 0.00000E+00 0.00000E+00 0.00000E+00 0.00000E+00 0.00000E+00 0.00000E+00 0.39305E+01 0.39305E+01
 -44   4   2   1 0.64604E+01 0.64604E+01 0.13587E+02-0.13587E+02 0.00000E+00 0.00000E+00 0.00000E+00 0.00000E+00 0.00000E+00 0.00000E+00 0.00000E+00 0.50356E+01 0.50356E+01
 -43   4   2   1 0.16570E+02 0.16570E+02 0.33915E+02 0.33915E+02 0.00000E+00 0.00000E+00 0.00000E+00 0.00000E+00 0.00000E+00 0.00000E+00 0.00000E+00 0.30146E+01 0.30146E+01
 -41   4   2   1 0.67591E+01 0.67591E+01 0.13529E+02-0.13529E+02 0.00000E+00 0.00000E+00 0.00000E+00 0.00000E+00 0.00000E+00 0.00000E+00 0.00000E+00 0.39707E+01 0.39707E+01
 -40   4   2   1 0.22683E-01 0.22683E-01 0.70307E+00-0.70307E+00 0.00000E+00 0.00000E+00 0.00000E+00 0.00000E+00 0.00000E+00 0.00000E+00 0.00000E+00 0.29262E+02 0.29262E+02
 -39   4   2   1 0.52389E-01 0.52389E-01 0.53176E+01-0.53176E+01 0.00000E+00 0.00000E+00 0.00000E+00 0.00000E+00 0.00000E+00 0.00000E+00 0.00000E+00 0.28444E+02 0.28444E+02
 -38   4   2   1 0.81309E+01 0.81309E+01 0.30574E+01-0.30574E+01 0.00000E+00 0.00000E+00 0.00000E+00 0.00000E+00 0.00000E+00 0.00000E+00 0.00000E+00 0.30982E+01 0.30982E+01
 -37   4   2   1 0.10878E+02 0.10878E+02 0.57480E+01-0.57480E+01 0.00000E+00 0.00000E+00 0.00000E+00 0.00000E+00 0.00000E+00 0.00000E+00 0.00000E+00 0.24724E+01 0.24724E+01
 -36   4   2   1 0.75504E+01 0.75504E+01 0.21452E+01 0.21452E+01 0.00000E+00 0.00000E+00 0.00000E+00 0.00000E+00 0.00000E+00 0.00000E+00 0.00000E+00 0.35506E+01 0.35506E+01
 -35   4   2   1 0.70056E+01 0.70056E+01 0.81781E+01-0.81781E+01 0.00000E+00 0.00000E+00 0.00000E+00 0.00000E+00 0.00000E+00 0.00000E+00 0.00000E+00 0.40873E+01 0.40873E+01
 -34   4   2   1 0.51269E+01 0.51269E+01 0.46935E+01 0.46935E+01 0.00000E+00 0.00000E+00 0.00000E+00 0.00000E+00 0.00000E+00 0.00000E+00 0.00000E+00 0.51980E+01 0.51980E+01
 -33   4   2   1 0.11539E+02 0.11539E+02 0.10619E+02-0.10619E+02 0.00000E+00 0.00000E+00 0.00000E+00 0.00000E+00 0.00000E+00 0.00000E+00 0.00000E+00 0.23275E+01 0.23275E+01
 -32   4   2   1 0.84985E+01 0.84985E+01 0.59934E+01 0.59934E+01 0.00000E+00 0.00000E+00 0.00000E+00 0.00000E+00 0.00000E+00 0.00000E+00 0.00000E+00 0.29309E+01 0.29309E+01
 -31   4   2   1 0.78062E+01 0.78062E+01 0.52846E+01-0.52846E+01 0.00000E+00 0.00000E+00 0.00000E+00 0.00000E+00 0.00000E+00 0.00000E+00 0.00000E+00 0.34390E+01 0.34390E+01
 -30   4   2   1 0.59132E+01 0.59132E+01 0.82145E+00-0.82145E+00 0.00000E+00 0.00000E+00 0.00000E+00 0.00000E+00 0.00000E+00 0.00000E+00 0.00000E+00 0.39280E+01 0.39280E+01
 -29   4   2   1 0.62229E-02 0.62229E-02 0.33747E+01 0.33747E+01 0.00000E+00 0.00000E+00 0.00000E+00 0.00000E+00 0.00000E+00 0.00000E+00 0.00000E+00 0.33799E+02 0.33799E+02
 -28   4   2   1 0.78202E+01 0.78202E+01 0.67697E+01-0.67697E+01 0.00000E+00 0.00000E+00 0.00000E+00 0.00000E+00 0.00000E+00 0.00000E+00 0.00000E+00 0.27026E+01 0.27026E+01
 -27   4   2   1 0.58211E+01 0.58211E+01 0.12019E+02 0.12019E+02 0.00000E+00 0.00000E+00 0.00000E+00 0.00000E+00 0.00000E+00 0.00000E+00 0.00000E+00 0.36024E+01 0.36024E+01
 -26   4   2   1 0.15363E+02 0.15363E+02 0.17345E+02-0.17345E+02 0.00000E+00 0.00000E+00 0.00000E+00 0.00000E+00 0.00000E+00 0.00000E+00 0.00000E+00 0.15051E+01 0.15051E+01
 -25   4   2   1 0.17225E+02 0.17225E+02 0.18933E+02 0.18933E+02 0.00000E+00 0.00000E+00 0.00000E+00 0.00000E+00 0.00000E+00 0.00000E+00 0.00000E+00 0.13460E+01 0.13460E+01
 -24   4   2   1 0.20832E+02 0.20832E+02 0.21676E+02-0.21676E+02 0.00000E+00 0.00000E+00 0.00000E+00 0.00000E+00 0.00000E+00 0.00000E+00 0.00000E+00 0.16693E+01 0.16693E+01
 -23   4   2   1 0.26663E+01 0.26663E+01 0.44675E+01 0.44675E+01 0.00000E+00 0.00000E+00 0.00000E+00 0.00000E+00 0.00000E+00 0.00000E+00 0.00000E+00 0.76389E+01 0.76389E+01
 -21   4   2   1 0.14582E+02 0.14582E+02 0.14459E+02 0.14459E+02 0.00000E+00 0.00000E+00 0.00000E+00 0.00000E+00 0.00000E+00 0.00000E+00 0.00000E+00 0.14514E+01 0.14514E+01
 -20   4   2   1 0.24788E+02 0.24788E+02 0.25084E+02 0.25084E+02 0.00000E+00 0.00000E+00 0.00000E+00 0.00000E+00 0.00000E+00 0.00000E+00 0.00000E+00 0.15008E+01 0.15008E+01
 -19   4   2   1 0.10051E+02 0.10051E+02 0.61489E+01-0.61489E+01 0.00000E+00 0.00000E+00 0.00000E+00 0.00000E+00 0.00000E+00 0.00000E+00 0.00000E+00 0.19291E+01 0.19291E+01
 -18   4   2   1 0.17442E+02 0.17442E+02 0.16796E+02 0.16796E+02 0.00000E+00 0.00000E+00 0.00000E+00 0.00000E+00 0.00000E+00 0.00000E+00 0.00000E+00 0.12282E+01 0.12282E+01
 -17   4   2   1 0.22220E-01 0.22220E-01 0.36642E+01-0.36642E+01 0.00000E+00 0.00000E+00 0.00000E+00 0.00000E+00 0.00000E+00 0.00000E+00 0.00000E+00 0.25149E+02 0.25149E+02
 -16   4   2   1 0.11392E+02 0.11392E+02 0.10307E+02 0.10307E+02 0.00000E+00 0.00000E+00 0.00000E+00 0.00000E+00 0.00000E+00 0.00000E+00 0.00000E+00 0.11848E+01 0.11848E+01
 -15   4   2   1 0.38609E+01 0.38609E+01 0.26946E+01-0.26946E+01 0.00000E+00 0.00000E+00 0.00000E+00 0.00000E+00 0.00000E+00 0.00000E+00 0.00000E+00 0.29468E+01 0.29468E+01
 -14   4   2   1 0.10477E+02 0.10477E+02 0.10428E+02 0.10428E+02 0.00000E+00 0.00000E+00 0.00000E+00 0.00000E+00 0.00000E+00 0.00000E+00 0.00000E+00 0.10996E+01 0.10996E+01
 -13   4   2   1 0.82339E+01 0.82339E+01 0.44105E+01-0.44105E+01 0.00000E+00 0.00000E+00 0.00000E+00 0.00000E+00 0.00000E+00 0.00000E+00 0.00000E+00 0.13915E+01 0.13915E+01
 -12   4   2   1 0.13345E+02 0.13345E+02 0.11751E+02 0.11751E+02 0.00000E+00 0.00000E+00 0.00000E+00 0.00000E+00 0.00000E+00 0.00000E+00 0.00000E+00 0.11542E+01 0.11542E+01
 -11   4   2   1 0.11165E+02 0.11165E+02 0.97740E+01-0.97740E+01 0.00000E+00 0.00000E+00 0.00000E+00 0.00000E+00 0.00000E+00 0.00000E+00 0.00000E+00 0.12023E+01 0.12023E+01
 -10   4   2   1 0.17764E+02 0.17764E+02 0.17488E+02 0.17488E+02 0.00000E+00 0.00000E+00 0.00000E+00 0.00000E+00 0.00000E+00 0.00000E+00 0.00000E+00 0.88097E+00 0.88097E+00
  -9   4   2   1 0.22354E+02 0.22354E+02 0.20763E+02-0.20763E+02 0.00000E+00 0.00000E+00 0.00000E+00 0.00000E+00 0.00000E+00 0.00000E+00 0.00000E+00 0.88724E+00 0.88724E+00
  -8   4   2   1 0.28064E+02 0.28064E+02 0.26109E+02 0.26109E+02 0.00000E+00 0.00000E+00 0.00000E+00 0.00000E+00 0.00000E+00 0.00000E+00 0.00000E+00 0.93337E+00 0.93337E+00
  -7   4   2   1 0.41120E+02 0.41120E+02 0.37158E+02-0.37158E+02 0.00000E+00 0.00000E+00 0.00000E+00 0.00000E+00 0.00000E+00 0.00000E+00 0.00000E+00 0.11523E+01 0.11523E+01
  -6   4   2   1 0.34143E+02 0.34143E+02 0.32033E+02 0.32033E+02 0.00000E+00 0.00000E+00 0.00000E+00 0.00000E+00 0.00000E+00 0.00000E+00 0.00000E+00 0.96435E+00 0.96435E+00
  -5   4   2   1 0.45258E+02 0.45258E+02 0.41844E+02-0.41844E+02 0.00000E+00 0.00000E+00 0.00000E+00 0.00000E+00 0.00000E+00 0.00000E+00 0.00000E+00 0.11957E+01 0.11957E+01
  -4   4   2   1 0.34061E+01 0.34061E+01 0.11864E+01 0.11864E+01 0.00000E+00 0.00000E+00 0.00000E+00 0.00000E+00 0.00000E+00 0.00000E+00 0.00000E+00 0.22688E+01 0.22688E+01
  -3   4   2   1 0.76383E+01 0.76383E+01 0.87799E+01-0.87799E+01 0.00000E+00 0.00000E+00 0.00000E+00 0.00000E+00 0.00000E+00 0.00000E+00 0.00000E+00 0.10174E+01 0.10174E+01
   0   4   2   1 0.10379E+03 0.10379E+03 0.75878E+02 0.75878E+02 0.00000E+00 0.00000E+00 0.00000E+00 0.00000E+00 0.00000E+00 0.00000E+00 0.00000E+00 0.25116E+01 0.25116E+01
   1   4   2   1 0.91065E+02 0.91065E+02 0.78873E+02 0.78873E+02 0.00000E+00 0.00000E+00 0.00000E+00 0.00000E+00 0.00000E+00 0.00000E+00 0.00000E+00 0.22052E+01 0.22052E+01
   2   4   2   1 0.45646E+02 0.45646E+02 0.43636E+02-0.43636E+02 0.00000E+00 0.00000E+00 0.00000E+00 0.00000E+00 0.00000E+00 0.00000E+00 0.00000E+00 0.11863E+01 0.11863E+01
   3   4   2   1 0.86686E+02 0.86686E+02 0.75932E+02 0.75932E+02 0.00000E+00 0.00000E+00 0.00000E+00 0.00000E+00 0.00000E+00 0.00000E+00 0.00000E+00 0.21177E+01 0.21177E+01
   4   4   2   1 0.48805E+02 0.48805E+02 0.44362E+02-0.44362E+02 0.00000E+00 0.00000E+00 0.00000E+00 0.00000E+00 0.00000E+00 0.00000E+00 0.00000E+00 0.12429E+01 0.12429E+01
   5   4   2   1 0.50380E+02 0.50380E+02 0.45915E+02 0.45915E+02 0.00000E+00 0.00000E+00 0.00000E+00 0.00000E+00 0.00000E+00 0.00000E+00 0.00000E+00 0.12870E+01 0.12870E+01
   6   4   2   1 0.14886E+02 0.14886E+02 0.14857E+02-0.14857E+02 0.00000E+00 0.00000E+00 0.00000E+00 0.00000E+00 0.00000E+00 0.00000E+00 0.00000E+00 0.78826E+00 0.78826E+00
   7   4   2   1 0.39145E+01 0.39145E+01 0.45962E+01 0.45962E+01 0.00000E+00 0.00000E+00 0.00000E+00 0.00000E+00 0.00000E+00 0.00000E+00 0.00000E+00 0.19651E+01 0.19651E+01
   8   4   2   1 0.20624E+02 0.20624E+02 0.21399E+02 0.21399E+02 0.00000E+00 0.00000E+00 0.00000E+00 0.00000E+00 0.00000E+00 0.00000E+00 0.00000E+00 0.77411E+00 0.77411E+00
   9   4   2   1 0.27798E+02 0.27798E+02 0.26925E+02-0.26925E+02 0.00000E+00 0.00000E+00 0.00000E+00 0.00000E+00 0.00000E+00 0.00000E+00 0.00000E+00 0.87515E+00 0.87515E+00
  10   4   2   1 0.44702E+02 0.44702E+02 0.43127E+02 0.43127E+02 0.00000E+00 0.00000E+00 0.00000E+00 0.00000E+00 0.00000E+00 0.00000E+00 0.00000E+00 0.12046E+01 0.12046E+01
  11   4   2   1 0.43508E+02 0.43508E+02 0.40319E+02-0.40319E+02 0.00000E+00 0.00000E+00 0.00000E+00 0.00000E+00 0.00000E+00 0.00000E+00 0.00000E+00 0.11872E+01 0.11872E+01
  12   4   2   1 0.49012E+02 0.49012E+02 0.46471E+02 0.46471E+02 0.00000E+00 0.00000E+00 0.00000E+00 0.00000E+00 0.00000E+00 0.00000E+00 0.00000E+00 0.13111E+01 0.13111E+01
  13   4   2   1 0.36664E+02 0.36664E+02 0.33470E+02-0.33470E+02 0.00000E+00 0.00000E+00 0.00000E+00 0.00000E+00 0.00000E+00 0.00000E+00 0.00000E+00 0.10609E+01 0.10609E+01
  14   4   2   1 0.35506E+02 0.35506E+02 0.34362E+02 0.34362E+02 0.00000E+00 0.00000E+00 0.00000E+00 0.00000E+00 0.00000E+00 0.00000E+00 0.00000E+00 0.10367E+01 0.10367E+01
  15   4   2   1 0.16076E+02 0.16076E+02 0.14543E+02-0.14543E+02 0.00000E+00 0.00000E+00 0.00000E+00 0.00000E+00 0.00000E+00 0.00000E+00 0.00000E+00 0.84946E+00 0.84946E+00
  16   4   2   1 0.19042E+02 0.19042E+02 0.18688E+02 0.18688E+02 0.00000E+00 0.00000E+00 0.00000E+00 0.00000E+00 0.00000E+00 0.00000E+00 0.00000E+00 0.92706E+00 0.92706E+00
  17   4   2   1 0.62382E+01 0.62382E+01 0.62552E+01 0.62552E+01 0.00000E+00 0.00000E+00 0.00000E+00 0.00000E+00 0.00000E+00 0.00000E+00 0.00000E+00 0.15544E+01 0.15544E+01
  18   4   2   1 0.20364E+02 0.20364E+02 0.21112E+02 0.21112E+02 0.00000E+00 0.00000E+00 0.00000E+00 0.00000E+00 0.00000E+00 0.00000E+00 0.00000E+00 0.87489E+00 0.87489E+00
  19   4   2   1 0.44774E+02 0.44774E+02 0.43570E+02 0.43570E+02 0.00000E+00 0.00000E+00 0.00000E+00 0.00000E+00 0.00000E+00 0.00000E+00 0.00000E+00 0.17359E+01 0.17359E+01
  20   4   2   1 0.48572E+02 0.48572E+02 0.51316E+02-0.51316E+02 0.00000E+00 0.00000E+00 0.00000E+00 0.00000E+00 0.00000E+00 0.00000E+00 0.00000E+00 0.18097E+01 0.18097E+01
  21   4   2   1 0.37457E+02 0.37457E+02 0.35245E+02-0.35245E+02 0.00000E+00 0.00000E+00 0.00000E+00 0.00000E+00 0.00000E+00 0.00000E+00 0.00000E+00 0.10959E+01 0.10959E+01
  22   4   2   1 0.51322E+01 0.51322E+01 0.75599E+00-0.75599E+00 0.00000E+00 0.00000E+00 0.00000E+00 0.00000E+00 0.00000E+00 0.00000E+00 0.00000E+00 0.22201E+01 0.22201E+01
  23   4   2   1 0.39926E+01 0.39926E+01 0.14060E+01-0.14060E+01 0.00000E+00 0.00000E+00 0.00000E+00 0.00000E+00 0.00000E+00 0.00000E+00 0.00000E+00 0.24528E+01 0.24528E+01
  24   4   2   1 0.11689E+02 0.11689E+02 0.12632E+02-0.12632E+02 0.00000E+00 0.00000E+00 0.00000E+00 0.00000E+00 0.00000E+00 0.00000E+00 0.00000E+00 0.11521E+01 0.11521E+01
  25   4   2   1 0.12630E+02 0.12630E+02 0.13423E+02 0.13423E+02 0.00000E+00 0.00000E+00 0.00000E+00 0.00000E+00 0.00000E+00 0.00000E+00 0.00000E+00 0.10686E+01 0.10686E+01
  26   4   2   1 0.15240E+02 0.15240E+02 0.16053E+02-0.16053E+02 0.00000E+00 0.00000E+00 0.00000E+00 0.00000E+00 0.00000E+00 0.00000E+00 0.00000E+00 0.10178E+01 0.10178E+01
  27   4   2   1 0.13515E+02 0.13515E+02 0.14518E+02 0.14518E+02 0.00000E+00 0.00000E+00 0.00000E+00 0.00000E+00 0.00000E+00 0.00000E+00 0.00000E+00 0.12833E+01 0.12833E+01
  28   4   2   1 0.11704E+02 0.11704E+02 0.12945E+02-0.12945E+02 0.00000E+00 0.00000E+00 0.00000E+00 0.00000E+00 0.00000E+00 0.00000E+00 0.00000E+00 0.13151E+01 0.13151E+01
  29   4   2   1 0.12809E+02 0.12809E+02 0.13307E+02 0.13307E+02 0.00000E+00 0.00000E+00 0.00000E+00 0.00000E+00 0.00000E+00 0.00000E+00 0.00000E+00 0.15036E+01 0.15036E+01
  30   4   2   1 0.58478E+01 0.58478E+01 0.76265E+01-0.76265E+01 0.00000E+00 0.00000E+00 0.00000E+00 0.00000E+00 0.00000E+00 0.00000E+00 0.00000E+00 0.22929E+01 0.22929E+01
  31   4   2   1 0.73201E+01 0.73201E+01 0.76396E+01 0.76396E+01 0.00000E+00 0.00000E+00 0.00000E+00 0.00000E+00 0.00000E+00 0.00000E+00 0.00000E+00 0.18393E+01 0.18393E+01
  32   4   2   1 0.15392E-01 0.15392E-01 0.26265E+01 0.26265E+01 0.00000E+00 0.00000E+00 0.00000E+00 0.00000E+00 0.00000E+00 0.00000E+00 0.00000E+00 0.17583E+02 0.17583E+02
  33   4   2   1 0.39027E+01 0.39027E+01 0.20671E+01-0.20671E+01 0.00000E+00 0.00000E+00 0.00000E+00 0.00000E+00 0.00000E+00 0.00000E+00 0.00000E+00 0.34382E+01 0.34382E+01
  34   4   2   1 0.14502E+02 0.14502E+02 0.12589E+02 0.12589E+02 0.00000E+00 0.00000E+00 0.00000E+00 0.00000E+00 0.00000E+00 0.00000E+00 0.00000E+00 0.13326E+01 0.13326E+01
  35   4   2   1 0.87137E+01 0.87137E+01 0.88604E+01-0.88604E+01 0.00000E+00 0.00000E+00 0.00000E+00 0.00000E+00 0.00000E+00 0.00000E+00 0.00000E+00 0.17594E+01 0.17594E+01
  36   4   2   1 0.18115E+02 0.18115E+02 0.18061E+02 0.18061E+02 0.00000E+00 0.00000E+00 0.00000E+00 0.00000E+00 0.00000E+00 0.00000E+00 0.00000E+00 0.12841E+01 0.12841E+01
  37   4   2   1 0.87089E+01 0.87089E+01 0.59613E+01-0.59613E+01 0.00000E+00 0.00000E+00 0.00000E+00 0.00000E+00 0.00000E+00 0.00000E+00 0.00000E+00 0.17594E+01 0.17594E+01
  38   4   2   1 0.84727E+01 0.84727E+01 0.12307E+02 0.12307E+02 0.00000E+00 0.00000E+00 0.00000E+00 0.00000E+00 0.00000E+00 0.00000E+00 0.00000E+00 0.22552E+01 0.22552E+01
  39   4   2   1 0.83449E+01 0.83449E+01 0.15772E+02 0.15772E+02 0.00000E+00 0.00000E+00 0.00000E+00 0.00000E+00 0.00000E+00 0.00000E+00 0.00000E+00 0.25483E+01 0.25483E+01
  40   4   2   1 0.55726E+01 0.55726E+01 0.90112E+01-0.90112E+01 0.00000E+00 0.00000E+00 0.00000E+00 0.00000E+00 0.00000E+00 0.00000E+00 0.00000E+00 0.34735E+01 0.34735E+01
  42   4   2   1 0.38441E-02 0.38441E-02 0.43983E+01-0.43983E+01 0.00000E+00 0.00000E+00 0.00000E+00 0.00000E+00 0.00000E+00 0.00000E+00 0.00000E+00 0.76798E+01 0.76798E+01
  43   4   2   1 0.24108E-01 0.24108E-01 0.72325E+01 0.72325E+01 0.00000E+00 0.00000E+00 0.00000E+00 0.00000E+00 0.00000E+00 0.00000E+00 0.00000E+00 0.27752E+02 0.27752E+02
  44   4   2   1 0.75770E+01 0.75770E+01 0.68585E+01-0.68585E+01 0.00000E+00 0.00000E+00 0.00000E+00 0.00000E+00 0.00000E+00 0.00000E+00 0.00000E+00 0.30446E+01 0.30446E+01
  45   4   2   1 0.49148E-01 0.49148E-01 0.65280E+01 0.65280E+01 0.00000E+00 0.00000E+00 0.00000E+00 0.00000E+00 0.00000E+00 0.00000E+00 0.00000E+00 0.29293E+02 0.29293E+02
  46   4   2   1 0.70423E+01 0.70423E+01 0.44936E+01-0.44936E+01 0.00000E+00 0.00000E+00 0.00000E+00 0.00000E+00 0.00000E+00 0.00000E+00 0.00000E+00 0.29977E+01 0.29977E+01
  47   4   2   1 0.93784E+01 0.93784E+01 0.43345E+01 0.43345E+01 0.00000E+00 0.00000E+00 0.00000E+00 0.00000E+00 0.00000E+00 0.00000E+00 0.00000E+00 0.26644E+01 0.26644E+01
  48   4   2   1 0.58571E+01 0.58571E+01 0.19077E+01-0.19077E+01 0.00000E+00 0.00000E+00 0.00000E+00 0.00000E+00 0.00000E+00 0.00000E+00 0.00000E+00 0.42565E+01 0.42565E+01
  49   4   2   1 0.34331E-01 0.34331E-01 0.13287E+01-0.13287E+01 0.00000E+00 0.00000E+00 0.00000E+00 0.00000E+00 0.00000E+00 0.00000E+00 0.00000E+00 0.27518E+02 0.27518E+02
 -50   5   2   1 0.37401E-01 0.37401E-01 0.30636E+01-0.30636E+01 0.00000E+00 0.00000E+00 0.00000E+00 0.00000E+00 0.00000E+00 0.00000E+00 0.00000E+00 0.29609E+02 0.29609E+02
 -49   5   2   1 0.12835E-01 0.12835E-01 0.10513E+01-0.10513E+01 0.00000E+00 0.00000E+00 0.00000E+00 0.00000E+00 0.00000E+00 0.00000E+00 0.00000E+00 0.25204E+02 0.25204E+02
 -48   5   2   1 0.53405E-02 0.53405E-02 0.18542E+01 0.18542E+01 0.00000E+00 0.00000E+00 0.00000E+00 0.00000E+00 0.00000E+00 0.00000E+00 0.00000E+00 0.35416E+02 0.35416E+02
 -47   5   2   1 0.29894E-01 0.29894E-01 0.53478E+01-0.53478E+01 0.00000E+00 0.00000E+00 0.00000E+00 0.00000E+00 0.00000E+00 0.00000E+00 0.00000E+00 0.30401E+02 0.30401E+02
 -46   5   2   1 0.33100E-01 0.33100E-01 0.18932E+01 0.18932E+01 0.00000E+00 0.00000E+00 0.00000E+00 0.00000E+00 0.00000E+00 0.00000E+00 0.00000E+00 0.27505E+02 0.27505E+02
 -45   5   2   1 0.85178E+01 0.85178E+01 0.48899E+01-0.48899E+01 0.00000E+00 0.00000E+00 0.00000E+00 0.00000E+00 0.00000E+00 0.00000E+00 0.00000E+00 0.27057E+01 0.27057E+01
 -44   5   2   1 0.47689E+01 0.47689E+01 0.13863E+01 0.13863E+01 0.00000E+00 0.00000E+00 0.00000E+00 0.00000E+00 0.00000E+00 0.00000E+00 0.00000E+00 0.44101E+01 0.44101E+01
 -43   5   2   1 0.66971E-01 0.66971E-01 0.21159E+01-0.21159E+01 0.00000E+00 0.00000E+00 0.00000E+00 0.00000E+00 0.00000E+00 0.00000E+00 0.00000E+00 0.24994E+02 0.24994E+02
 -41   5   2   1 0.72784E+01 0.72784E+01 0.83456E+01-0.83456E+01 0.00000E+00 0.00000E+00 0.00000E+00 0.00000E+00 0.00000E+00 0.00000E+00 0.00000E+00 0.28889E+01 0.28889E+01
 -40   5   2   1 0.64432E+01 0.64432E+01 0.84002E+01 0.84002E+01 0.00000E+00 0.00000E+00 0.00000E+00 0.00000E+00 0.00000E+00 0.00000E+00 0.00000E+00 0.29625E+01 0.29625E+01
 -39   5   2   1 0.43308E+01 0.43308E+01 0.58163E+01-0.58163E+01 0.00000E+00 0.00000E+00 0.00000E+00 0.00000E+00 0.00000E+00 0.00000E+00 0.00000E+00 0.43932E+01 0.43932E+01
 -38   5   2   1 0.87329E+01 0.87329E+01 0.48392E+01 0.48392E+01 0.00000E+00 0.00000E+00 0.00000E+00 0.00000E+00 0.00000E+00 0.00000E+00 0.00000E+00 0.24178E+01 0.24178E+01
 -37   5   2   1 0.61768E+01 0.61768E+01 0.14798E+01-0.14798E+01 0.00000E+00 0.00000E+00 0.00000E+00 0.00000E+00 0.00000E+00 0.00000E+00 0.00000E+00 0.31062E+01 0.31062E+01
 -36   5   2   1 0.55334E+01 0.55334E+01 0.11427E+01 0.11427E+01 0.00000E+00 0.00000E+00 0.00000E+00 0.00000E+00 0.00000E+00 0.00000E+00 0.00000E+00 0.31257E+01 0.31257E+01
 -35   5   2   1 0.65185E+01 0.65185E+01 0.14929E+01 0.14929E+01 0.00000E+00 0.00000E+00 0.00000E+00 0.00000E+00 0.00000E+00 0.00000E+00 0.00000E+00 0.26665E+01 0.26665E+01
 -34   5   2   1 0.48007E+01 0.48007E+01 0.64030E+00-0.64030E+00 0.00000E+00 0.00000E+00 0.00000E+00 0.00000E+00 0.00000E+00 0.00000E+00 0.00000E+00 0.36090E+01 0.36090E+01
 -33   5   2   1 0.49072E-01 0.49072E-01 0.46497E+01 0.46497E+01 0.00000E+00 0.00000E+00 0.00000E+00 0.00000E+00 0.00000E+00 0.00000E+00 0.00000E+00 0.23703E+02 0.23703E+02
 -32   5   2   1 0.87254E+01 0.87254E+01 0.62349E+01-0.62349E+01 0.00000E+00 0.00000E+00 0.00000E+00 0.00000E+00 0.00000E+00 0.00000E+00 0.00000E+00 0.21983E+01 0.21983E+01
 -31   5   2   1 0.67193E+01 0.67193E+01 0.98360E+01 0.98360E+01 0.00000E+00 0.00000E+00 0.00000E+00 0.00000E+00 0.00000E+00 0.00000E+00 0.00000E+00 0.31200E+01 0.31200E+01
 -30   5   2   1 0.11519E+02 0.11519E+02 0.11854E+02-0.11854E+02 0.00000E+00 0.00000E+00 0.00000E+00 0.00000E+00 0.00000E+00 0.00000E+00 0.00000E+00 0.19959E+01 0.19959E+01
 -29   5   2   1 0.17230E+02 0.17230E+02 0.14779E+02 0.14779E+02 0.00000E+00 0.00000E+00 0.00000E+00 0.00000E+00 0.00000E+00 0.00000E+00 0.00000E+00 0.14563E+01 0.14563E+01
 -28   5   2   1 0.17880E+02 0.17880E+02 0.16137E+02-0.16137E+02 0.00000E+00 0.00000E+00 0.00000E+00 0.00000E+00 0.00000E+00 0.00000E+00 0.00000E+00 0.14049E+01 0.14049E+01
 -27   5   2   1 0.18924E+02 0.18924E+02 0.16221E+02 0.16221E+02 0.00000E+00 0.00000E+00 0.00000E+00 0.00000E+00 0.00000E+00 0.00000E+00 0.00000E+00 0.19345E+01 0.19345E+01
 -26   5   2   1 0.13498E+02 0.13498E+02 0.16364E+02-0.16364E+02 0.00000E+00 0.00000E+00 0.00000E+00 0.00000E+00 0.00000E+00 0.00000E+00 0.00000E+00 0.21312E+01 0.21312E+01
 -25   5   2   1 0.12334E+02 0.12334E+02 0.13665E+02 0.13665E+02 0.00000E+00 0.00000E+00 0.00000E+00 0.00000E+00 0.00000E+00 0.00000E+00 0.00000E+00 0.20230E+01 0.20230E+01
 -24   5   2   1 0.10876E+02 0.10876E+02 0.11180E+02-0.11180E+02 0.00000E+00 0.00000E+00 0.00000E+00 0.00000E+00 0.00000E+00 0.00000E+00 0.00000E+00 0.24725E+01 0.24725E+01
 -23   5   2   1 0.27594E+01 0.27594E+01 0.28055E+01 0.28055E+01 0.00000E+00 0.00000E+00 0.00000E+00 0.00000E+00 0.00000E+00 0.00000E+00 0.00000E+00 0.83355E+01 0.83355E+01
 -22   5   2   1 0.57905E-02 0.57905E-02 0.62276E+01-0.62276E+01 0.00000E+00 0.00000E+00 0.00000E+00 0.00000E+00 0.00000E+00 0.00000E+00 0.00000E+00 0.74597E+01 0.74597E+01
 -20   5   2   1 0.86942E+01 0.86942E+01 0.13301E+02 0.13301E+02 0.00000E+00 0.00000E+00 0.00000E+00 0.00000E+00 0.00000E+00 0.00000E+00 0.00000E+00 0.26373E+01 0.26373E+01
 -19   5   2   1 0.13066E+02 0.13066E+02 0.15438E+02-0.15438E+02 0.00000E+00 0.00000E+00 0.00000E+00 0.00000E+00 0.00000E+00 0.00000E+00 0.00000E+00 0.22005E+01 0.22005E+01
 -18   5   2   1 0.15834E+02 0.15834E+02 0.16969E+02 0.16969E+02 0.00000E+00 0.00000E+00 0.00000E+00 0.00000E+00 0.00000E+00 0.00000E+00 0.00000E+00 0.18208E+01 0.18208E+01
 -17   5   2   1 0.19417E+02 0.19417E+02 0.17407E+02-0.17407E+02 0.00000E+00 0.00000E+00 0.00000E+00 0.00000E+00 0.00000E+00 0.00000E+00 0.00000E+00 0.13959E+01 0.13959E+01
 -16   5   2   1 0.15349E+02 0.15349E+02 0.14167E+02 0.14167E+02 0.00000E+00 0.00000E+00 0.00000E+00 0.00000E+00 0.00000E+00 0.00000E+00 0.00000E+00 0.15050E+01 0.15050E+01
 -15   5   2   1 0.10834E+02 0.10834E+02 0.11285E+02-0.11285E+02 0.00000E+00 0.00000E+00 0.00000E+00 0.00000E+00 0.00000E+00 0.00000E+00 0.00000E+00 0.17677E+01 0.17677E+01
 -14   5   2   1 0.67247E+01 0.67247E+01 0.70178E+01 0.70178E+01 0.00000E+00 0.00000E+00 0.00000E+00 0.00000E+00 0.00000E+00 0.00000E+00 0.00000E+00 0.28365E+01 0.28365E+01
 -13   5   2   1 0.75822E-01 0.75822E-01 0.58225E+01-0.58225E+01 0.00000E+00 0.00000E+00 0.00000E+00 0.00000E+00 0.00000E+00 0.00000E+00 0.00000E+00 0.22929E+02 0.22929E+02
 -12   5   2   1 0.55273E+01 0.55273E+01 0.71351E+00 0.71351E+00 0.00000E+00 0.00000E+00 0.00000E+00 0.00000E+00 0.00000E+00 0.00000E+00 0.00000E+00 0.31232E+01 0.31232E+01
 -11   5   2   1 0.44264E-02 0.44264E-02 0.11715E+00-0.11715E+00 0.00000E+00 0.00000E+00 0.00000E+00 0.00000E+00 0.00000E+00 0.00000E+00 0.00000E+00 0.19611E+02 0.19611E+02
 -10   5   2   1 0.47826E+01 0.47826E+01 0.55083E+01-0.55083E+01 0.00000E+00 0.00000E+00 0.00000E+00 0.00000E+00 0.00000E+00 0.00000E+00 0.00000E+00 0.32087E+01 0.32087E+01
  -9   5   2   1 0.91623E+01 0.91623E+01 0.42982E+01 0.42982E+01 0.00000E+00 0.00000E+00 0.00000E+00 0.00000E+00 0.00000E+00 0.00000E+00 0.00000E+00 0.25148E+01 0.25148E+01
  -8   5   2   1 0.13096E+02 0.13096E+02 0.10311E+02-0.10311E+02 0.00000E+00 0.00000E+00 0.00000E+00 0.00000E+00 0.00000E+00 0.00000E+00 0.00000E+00 0.19082E+01 0.19082E+01
  -7   5   2   1 0.11014E+02 0.11014E+02 0.80713E+01 0.80713E+01 0.00000E+00 0.00000E+00 0.00000E+00 0.00000E+00 0.00000E+00 0.00000E+00 0.00000E+00 0.17400E+01 0.17400E+01
  -6   5   2   1 0.18923E+02 0.18923E+02 0.15179E+02-0.15179E+02 0.00000E+00 0.00000E+00 0.00000E+00 0.00000E+00 0.00000E+00 0.00000E+00 0.00000E+00 0.14312E+01 0.14312E+01
  -5   5   2   1 0.18508E+02 0.18508E+02 0.11618E+02 0.11618E+02 0.00000E+00 0.00000E+00 0.00000E+00 0.00000E+00 0.00000E+00 0.00000E+00 0.00000E+00 0.14615E+01 0.14615E+01
  -4   5   2   1 0.20367E+02 0.20367E+02 0.18082E+02-0.18082E+02 0.00000E+00 0.00000E+00 0.00000E+00 0.00000E+00 0.00000E+00 0.00000E+00 0.00000E+00 0.14262E+01 0.14262E+01
  -3   5   2   1 0.15085E+02 0.15085E+02 0.12357E+02 0.12357E+02 0.00000E+00 0.00000E+00 0.00000E+00 0.00000E+00 0.00000E+00 0.00000E+00 0.00000E+00 0.12773E+01 0.12773E+01
  -2   5   2   1 0.18405E+02 0.18405E+02 0.17092E+02-0.17092E+02 0.00000E+00 0.00000E+00 0.00000E+00 0.00000E+00 0.00000E+00 0.00000E+00 0.00000E+00 0.12632E+01 0.12632E+01
  -1   5   2   1 0.13791E+02 0.13791E+02 0.11165E+02 0.11165E+02 0.00000E+00 0.00000E+00 0.00000E+00 0.00000E+00 0.00000E+00 0.00000E+00 0.00000E+00 0.12580E+01 0.12580E+01
   0   5   2   1 0.16817E+02 0.16817E+02 0.16051E+02-0.16051E+02 0.00000E+00 0.00000E+00 0.00000E+00 0.00000E+00 0.00000E+00 0.00000E+00 0.00000E+00 0.12675E+01 0.12675E+01
   1   5   2   1 0.27452E+01 0.27452E+01 0.64890E+01 0.64890E+01 0.00000E+00 0.00000E+00 0.00000E+00 0.00000E+00 0.00000E+00 0.00000E+00 0.00000E+00 0.41678E+01 0.41678E+01
   2   5   2   1 0.48224E+01 0.48224E+01 0.29442E+01-0.29442E+01 0.00000E+00 0.00000E+00 0.00000E+00 0.00000E+00 0.00000E+00 0.00000E+00 0.00000E+00 0.24067E+01 0.24067E+01
   3   5   2   1 0.54867E+01 0.54867E+01 0.89482E+01-0.89482E+01 0.00000E+00 0.00000E+00 0.00000E+00 0.00000E+00 0.00000E+00 0.00000E+00 0.00000E+00 0.20846E+01 0.20846E+01
   4   5   2   1 0.13776E+02 0.13776E+02 0.14507E+02 0.14507E+02 0.00000E+00 0.00000E+00 0.00000E+00 0.00000E+00 0.00000E+00 0.00000E+00 0.00000E+00 0.11200E+01 0.11200E+01
   5   5   2   1 0.25975E+02 0.25975E+02 0.23329E+02-0.23329E+02 0.00000E+00 0.00000E+00 0.00000E+00 0.00000E+00 0.00000E+00 0.00000E+00 0.00000E+00 0.12100E+01 0.12100E+01
   6   5   2   1 0.28947E+02 0.28947E+02 0.27626E+02 0.27626E+02 0.00000E+00 0.00000E+00 0.00000E+00 0.00000E+00 0.00000E+00 0.00000E+00 0.00000E+00 0.12272E+01 0.12272E+01
   7   5   2   1 0.34208E+02 0.34208E+02 0.33894E+02-0.33894E+02 0.00000E+00 0.00000E+00 0.00000E+00 0.00000E+00 0.00000E+00 0.00000E+00 0.00000E+00 0.13889E+01 0.13889E+01
   8   5   2   1 0.33242E+02 0.33242E+02 0.34012E+02 0.34012E+02 0.00000E+00 0.00000E+00 0.00000E+00 0.00000E+00 0.00000E+00 0.00000E+00 0.00000E+00 0.10909E+01 0.10909E+01
   9   5   2   1 0.33600E+02 0.33600E+02 0.33134E+02-0.33134E+02 0.00000E+00 0.00000E+00 0.00000E+00 0.00000E+00 0.00000E+00 0.00000E+00 0.00000E+00 0.97408E+00 0.97408E+00
  10   5   2   1 0.27266E+02 0.27266E+02 0.27778E+02 0.27778E+02 0.00000E+00 0.00000E+00 0.00000E+00 0.00000E+00 0.00000E+00 0.00000E+00 0.00000E+00 0.88762E+00 0.88762E+00
  11   5   2   1 0.22783E+02 0.22783E+02 0.21833E+02-0.21833E+02 0.00000E+00 0.00000E+00 0.00000E+00 0.00000E+00 0.00000E+00 0.00000E+00 0.00000E+00 0.87295E+00 0.87295E+00
  12   5   2   1 0.13950E+02 0.13950E+02 0.13849E+02 0.13849E+02 0.00000E+00 0.00000E+00 0.00000E+00 0.00000E+00 0.00000E+00 0.00000E+00 0.00000E+00 0.97305E+00 0.97305E+00
  13   5   2   1 0.78250E+01 0.78250E+01 0.78454E+01-0.78454E+01 0.00000E+00 0.00000E+00 0.00000E+00 0.00000E+00 0.00000E+00 0.00000E+00 0.00000E+00 0.14756E+01 0.14756E+01
  14   5   2   1 0.15300E-01 0.15300E-01 0.10797E+01 0.10797E+01 0.00000E+00 0.00000E+00 0.00000E+00 0.00000E+00 0.00000E+00 0.00000E+00 0.00000E+00 0.15393E+02 0.15393E+02
  15   5   2   1 0.64697E+01 0.64697E+01 0.32955E+01 0.32955E+01 0.00000E+00 0.00000E+00 0.00000E+00 0.00000E+00 0.00000E+00 0.00000E+00 0.00000E+00 0.20742E+01 0.20742E+01
  16   5   2   1 0.61424E+01 0.61424E+01 0.61217E+01-0.61217E+01 0.00000E+00 0.00000E+00 0.00000E+00 0.00000E+00 0.00000E+00 0.00000E+00 0.00000E+00 0.24858E+01 0.24858E+01
  17   5   2   1 0.51167E+01 0.51167E+01 0.47186E+01 0.47186E+01 0.00000E+00 0.00000E+00 0.00000E+00 0.00000E+00 0.00000E+00 0.00000E+00 0.00000E+00 0.29705E+01 0.29705E+01
  18   5   2   1 0.69939E+01 0.69939E+01 0.71779E+01-0.71779E+01 0.00000E+00 0.00000E+00 0.00000E+00 0.00000E+00 0.00000E+00 0.00000E+00 0.00000E+00 0.19084E+01 0.19084E+01
  19   5   2   1 0.43076E+01 0.43076E+01 0.52541E+01 0.52541E+01 0.00000E+00 0.00000E+00 0.00000E+00 0.00000E+00 0.00000E+00 0.00000E+00 0.00000E+00 0.30752E+01 0.30752E+01
  20   5   2   1 0.79018E+01 0.79018E+01 0.95146E+01 0.95146E+01 0.00000E+00 0.00000E+00 0.00000E+00 0.00000E+00 0.00000E+00 0.00000E+00 0.00000E+00 0.19662E+01 0.19662E+01
  21   5   2   1 0.85218E-01 0.85218E-01 0.19610E+01 0.19610E+01 0.00000E+00 0.00000E+00 0.00000E+00 0.00000E+00 0.00000E+00 0.00000E+00 0.00000E+00 0.20638E+02 0.20638E+02
  22   5   2   1 0.33540E+01 0.33540E+01 0.90841E+00-0.90841E+00 0.00000E+00 0.00000E+00 0.00000E+00 0.00000E+00 0.00000E+00 0.00000E+00 0.00000E+00 0.39638E+01 0.39638E+01
  23   5   2   1 0.43538E+01 0.43538E+01 0.26164E+01 0.26164E+01 0.00000E+00 0.00000E+00 0.00000E+00 0.00000E+00 0.00000E+00 0.00000E+00 0.00000E+00 0.35145E+01 0.35145E+01
  24   5   2   1 0.21114E-01 0.21114E-01 0.99353E+00 0.99353E+00 0.00000E+00 0.00000E+00 0.00000E+00 0.00000E+00 0.00000E+00 0.00000E+00 0.00000E+00 0.19375E+02 0.19375E+02
  25   5   2   1 0.70818E+01 0.70818E+01 0.21285E+01-0.21285E+01 0.00000E+00 0.00000E+00 0.00000E+00 0.00000E+00 0.00000E+00 0.00000E+00 0.00000E+00 0.24531E+01 0.24531E+01
  26   5   2   1 0.43779E+01 0.43779E+01 0.16607E+01 0.16607E+01 0.00000E+00 0.00000E+00 0.00000E+00 0.00000E+00 0.00000E+00 0.00000E+00 0.00000E+00 0.39539E+01 0.39539E+01
  27   5   2   1 0.34081E-01 0.34081E-01 0.57453E+00-0.57453E+00 0.00000E+00 0.00000E+00 0.00000E+00 0.00000E+00 0.00000E+00 0.00000E+00 0.00000E+00 0.21069E+02 0.21069E+02
  28   5   2   1 0.52634E-01 0.52634E-01 0.21536E+01 0.21536E+01 0.00000E+00 0.00000E+00 0.00000E+00 0.00000E+00 0.00000E+00 0.00000E+00 0.00000E+00 0.22821E+02 0.22821E+02
  29   5   2   1 0.58680E-01 0.58680E-01 0.10838E+00-0.10838E+00 0.00000E+00 0.00000E+00 0.00000E+00 0.00000E+00 0.00000E+00 0.00000E+00 0.00000E+00 0.22167E+02 0.22167E+02
  30   5   2   1 0.67046E-01 0.67046E-01 0.55513E+00 0.55513E+00 0.00000E+00 0.00000E+00 0.00000E+00 0.00000E+00 0.00000E+00 0.00000E+00 0.00000E+00 0.21306E+02 0.21306E+02
  31   5   2   1 0.33491E+01 0.33491E+01 0.46015E+00-0.46015E+00 0.00000E+00 0.00000E+00 0.00000E+00 0.00000E+00 0.00000E+00 0.00000E+00 0.00000E+00 0.50664E+01 0.50664E+01
  32   5   2   1 0.63597E-01 0.63597E-01 0.71190E+00-0.71190E+00 0.00000E+00 0.00000E+00 0.00000E+00 0.00000E+00 0.00000E+00 0.00000E+00 0.00000E+00 0.21149E+02 0.21149E+02
  33   5   2   1 0.54006E-01 0.54006E-01 0.13259E+01 0.13259E+01 0.00000E+00 0.00000E+00 0.00000E+00 0.00000E+00 0.00000E+00 0.00000E+00 0.00000E+00 0.23100E+02 0.23100E+02
  34   5   2   1 0.28088E+01 0.28088E+01 0.73858E+00-0.73858E+00 0.00000E+00 0.00000E+00 0.00000E+00 0.00000E+00 0.00000E+00 0.00000E+00 0.00000E+00 0.69361E+01 0.69361E+01
  35   5   2   1 0.59129E+01 0.59129E+01 0.10890E+01 0.10890E+01 0.00000E+00 0.00000E+00 0.00000E+00 0.00000E+00 0.00000E+00 0.00000E+00 0.00000E+00 0.29468E+01 0.29468E+01
  36   5   2   1 0.19541E+01 0.19541E+01 0.15598E+00 0.15598E+00 0.00000E+00 0.00000E+00 0.00000E+00 0.00000E+00 0.00000E+00 0.00000E+00 0.00000E+00 0.78319E+01 0.78319E+01
  37   5   2   1 0.51934E+01 0.51934E+01 0.34280E+01-0.34280E+01 0.00000E+00 0.00000E+00 0.00000E+00 0.00000E+00 0.00000E+00 0.00000E+00 0.00000E+00 0.29708E+01 0.29708E+01
  38   5   2   1 0.73600E+01 0.73600E+01 0.31426E+01 0.31426E+01 0.00000E+00 0.00000E+00 0.00000E+00 0.00000E+00 0.00000E+00 0.00000E+00 0.00000E+00 0.21016E+01 0.21016E+01
  39   5   2   1 0.68230E+01 0.68230E+01 0.41960E+01-0.41960E+01 0.00000E+00 0.00000E+00 0.00000E+00 0.00000E+00 0.00000E+00 0.00000E+00 0.00000E+00 0.22696E+01 0.22696E+01
  40   5   2   1 0.75619E+01 0.75619E+01 0.23528E+01-0.23528E+01 0.00000E+00 0.00000E+00 0.00000E+00 0.00000E+00 0.00000E+00 0.00000E+00 0.00000E+00 0.20302E+01 0.20302E+01
  41   5   2   1 0.16810E+02 0.16810E+02 0.16921E+02 0.16921E+02 0.00000E+00 0.00000E+00 0.00000E+00 0.00000E+00 0.00000E+00 0.00000E+00 0.00000E+00 0.19487E+01 0.19487E+01
  42   5   2   1 0.70229E-01 0.70229E-01 0.44558E+01-0.44558E+01 0.00000E+00 0.00000E+00 0.00000E+00 0.00000E+00 0.00000E+00 0.00000E+00 0.00000E+00 0.23299E+02 0.23299E+02
  43   5   2   1 0.61567E+01 0.61567E+01 0.45996E+01 0.45996E+01 0.00000E+00 0.00000E+00 0.00000E+00 0.00000E+00 0.00000E+00 0.00000E+00 0.00000E+00 0.27964E+01 0.27964E+01
  44   5   2   1 0.59414E-01 0.59414E-01 0.30891E+01-0.30891E+01 0.00000E+00 0.00000E+00 0.00000E+00 0.00000E+00 0.00000E+00 0.00000E+00 0.00000E+00 0.23061E+02 0.23061E+02
  45   5   2   1 0.62408E+01 0.62408E+01 0.41881E+00-0.41881E+00 0.00000E+00 0.00000E+00 0.00000E+00 0.00000E+00 0.00000E+00 0.00000E+00 0.00000E+00 0.30934E+01 0.30934E+01
  46   5   2   1 0.51741E+01 0.51741E+01 0.37065E+00-0.37065E+00 0.00000E+00 0.00000E+00 0.00000E+00 0.00000E+00 0.00000E+00 0.00000E+00 0.00000E+00 0.33336E+01 0.33336E+01
 -45   6   2   1 0.55156E+01 0.55156E+01 0.80488E+01-0.80488E+01 0.00000E+00 0.00000E+00 0.00000E+00 0.00000E+00 0.00000E+00 0.00000E+00 0.00000E+00 0.52099E+01 0.52099E+01
 -43   6   2   1 0.56050E-02 0.56050E-02 0.20899E+01 0.20899E+01 0.00000E+00 0.00000E+00 0.00000E+00 0.00000E+00 0.00000E+00 0.00000E+00 0.00000E+00 0.12217E+02 0.12217E+02
 -42   6   2   1 0.70732E+01 0.70732E+01 0.50137E+01-0.50137E+01 0.00000E+00 0.00000E+00 0.00000E+00 0.00000E+00 0.00000E+00 0.00000E+00 0.00000E+00 0.27255E+01 0.27255E+01
 -41   6   2   1 0.85454E+01 0.85454E+01 0.45203E+01-0.45203E+01 0.00000E+00 0.00000E+00 0.00000E+00 0.00000E+00 0.00000E+00 0.00000E+00 0.00000E+00 0.22553E+01 0.22553E+01
 -40   6   2   1 0.61883E+01 0.61883E+01 0.75037E+01-0.75037E+01 0.00000E+00 0.00000E+00 0.00000E+00 0.00000E+00 0.00000E+00 0.00000E+00 0.00000E+00 0.40389E+01 0.40389E+01
 -39   6   2   1 0.18944E-01 0.18944E-01 0.20798E+01 0.20798E+01 0.00000E+00 0.00000E+00 0.00000E+00 0.00000E+00 0.00000E+00 0.00000E+00 0.00000E+00 0.25760E+02 0.25760E+02
 -38   6   2   1 0.24300E-01 0.24300E-01 0.10536E+01-0.10536E+01 0.00000E+00 0.00000E+00 0.00000E+00 0.00000E+00 0.00000E+00 0.00000E+00 0.00000E+00 0.21788E+02 0.21788E+02
 -37   6   2   1 0.34197E+01 0.34197E+01 0.48834E+00-0.48834E+00 0.00000E+00 0.00000E+00 0.00000E+00 0.00000E+00 0.00000E+00 0.00000E+00 0.00000E+00 0.50981E+01 0.50981E+01
 -36   6   2   1 0.34182E+01 0.34182E+01 0.22371E+01 0.22371E+01 0.00000E+00 0.00000E+00 0.00000E+00 0.00000E+00 0.00000E+00 0.00000E+00 0.00000E+00 0.68057E+01 0.68057E+01
 -35   6   2   1 0.26437E-01 0.26437E-01 0.17464E+01-0.17464E+01 0.00000E+00 0.00000E+00 0.00000E+00 0.00000E+00 0.00000E+00 0.00000E+00 0.00000E+00 0.20552E+02 0.20552E+02
 -34   6   2   1 0.27917E+01 0.27917E+01 0.31062E+01 0.31062E+01 0.00000E+00 0.00000E+00 0.00000E+00 0.00000E+00 0.00000E+00 0.00000E+00 0.00000E+00 0.69462E+01 0.69462E+01
 -33   6   2   1 0.27952E+01 0.27952E+01 0.21451E+00-0.21451E+00 0.00000E+00 0.00000E+00 0.00000E+00 0.00000E+00 0.00000E+00 0.00000E+00 0.00000E+00 0.48209E+01 0.48209E+01
 -32   6   2   1 0.20285E-01 0.20285E-01 0.47822E+00 0.47822E+00 0.00000E+00 0.00000E+00 0.00000E+00 0.00000E+00 0.00000E+00 0.00000E+00 0.00000E+00 0.17702E+02 0.17702E+02
 -31   6   2   1 0.18293E-01 0.18293E-01 0.13897E+01 0.13897E+01 0.00000E+00 0.00000E+00 0.00000E+00 0.00000E+00 0.00000E+00 0.00000E+00 0.00000E+00 0.19413E+02 0.19413E+02
 -30   6   2   1 0.27767E+01 0.27767E+01 0.23759E+01 0.23759E+01 0.00000E+00 0.00000E+00 0.00000E+00 0.00000E+00 0.00000E+00 0.00000E+00 0.00000E+00 0.48624E+01 0.48624E+01
 -29   6   2   1 0.51945E+01 0.51945E+01 0.19867E+01 0.19867E+01 0.00000E+00 0.00000E+00 0.00000E+00 0.00000E+00 0.00000E+00 0.00000E+00 0.00000E+00 0.25996E+01 0.25996E+01
 -28   6   2   1 0.17743E-01 0.17743E-01 0.22441E+01 0.22441E+01 0.00000E+00 0.00000E+00 0.00000E+00 0.00000E+00 0.00000E+00 0.00000E+00 0.00000E+00 0.20220E+02 0.20220E+02
 -27   6   2   1 0.11814E-01 0.11814E-01 0.36520E+01 0.36520E+01 0.00000E+00 0.00000E+00 0.00000E+00 0.00000E+00 0.00000E+00 0.00000E+00 0.00000E+00 0.11083E+02 0.11083E+02
 -26   6   2   1 0.30030E-01 0.30030E-01 0.19180E+00 0.19180E+00 0.00000E+00 0.00000E+00 0.00000E+00 0.00000E+00 0.00000E+00 0.00000E+00 0.00000E+00 0.16861E+02 0.16861E+02
 -25   6   2   1 0.62266E+01 0.62266E+01 0.47122E+01 0.47122E+01 0.00000E+00 0.00000E+00 0.00000E+00 0.00000E+00 0.00000E+00 0.00000E+00 0.00000E+00 0.18649E+01 0.18649E+01
 -24   6   2   1 0.61653E+01 0.61653E+01 0.66767E+01 0.66767E+01 0.00000E+00 0.00000E+00 0.00000E+00 0.00000E+00 0.00000E+00 0.00000E+00 0.00000E+00 0.18649E+01 0.18649E+01
 -23   6   2   1 0.20218E+02 0.20218E+02 0.15823E+02 0.15823E+02 0.00000E+00 0.00000E+00 0.00000E+00 0.00000E+00 0.00000E+00 0.00000E+00 0.00000E+00 0.15400E+01 0.15400E+01
 -22   6   2   1 0.19855E+01 0.19855E+01 0.45342E+01-0.45342E+01 0.00000E+00 0.00000E+00 0.00000E+00 0.00000E+00 0.00000E+00 0.00000E+00 0.00000E+00 0.49115E+01 0.49115E+01
 -21   6   2   1 0.39175E+02 0.39175E+02 0.33311E+02-0.33311E+02 0.00000E+00 0.00000E+00 0.00000E+00 0.00000E+00 0.00000E+00 0.00000E+00 0.00000E+00 0.16201E+01 0.16201E+01
 -20   6   2   1 0.35030E-01 0.35030E-01 0.80999E+00-0.80999E+00 0.00000E+00 0.00000E+00 0.00000E+00 0.00000E+00 0.00000E+00 0.00000E+00 0.00000E+00 0.14016E+02 0.14016E+02
 -19   6   2   1 0.27893E+01 0.27893E+01 0.42799E+01 0.42799E+01 0.00000E+00 0.00000E+00 0.00000E+00 0.00000E+00 0.00000E+00 0.00000E+00 0.00000E+00 0.34732E+01 0.34732E+01
 -18   6   2   1 0.65104E+01 0.65104E+01 0.74929E+01-0.74929E+01 0.00000E+00 0.00000E+00 0.00000E+00 0.00000E+00 0.00000E+00 0.00000E+00 0.00000E+00 0.11865E+01 0.11865E+01
 -17   6   2   1 0.27750E+01 0.27750E+01 0.35014E+01 0.35014E+01 0.00000E+00 0.00000E+00 0.00000E+00 0.00000E+00 0.00000E+00 0.00000E+00 0.00000E+00 0.20841E+01 0.20841E+01
 -16   6   2   1 0.45799E-02 0.45799E-02 0.27271E+01 0.27271E+01 0.00000E+00 0.00000E+00 0.00000E+00 0.00000E+00 0.00000E+00 0.00000E+00 0.00000E+00 0.18255E+02 0.18255E+02
 -15   6   2   1 0.58866E+01 0.58866E+01 0.75045E+01-0.75045E+01 0.00000E+00 0.00000E+00 0.00000E+00 0.00000E+00 0.00000E+00 0.00000E+00 0.00000E+00 0.22929E+01 0.22929E+01
 -14   6   2   1 0.92105E+01 0.92105E+01 0.95786E+01 0.95786E+01 0.00000E+00 0.00000E+00 0.00000E+00 0.00000E+00 0.00000E+00 0.00000E+00 0.00000E+00 0.14689E+01 0.14689E+01
 -13   6   2   1 0.43965E+01 0.43965E+01 0.86778E+01-0.86778E+01 0.00000E+00 0.00000E+00 0.00000E+00 0.00000E+00 0.00000E+00 0.00000E+00 0.00000E+00 0.43934E+01 0.43934E+01
 -12   6   2   1 0.78730E+01 0.78730E+01 0.61284E+01 0.61284E+01 0.00000E+00 0.00000E+00 0.00000E+00 0.00000E+00 0.00000E+00 0.00000E+00 0.00000E+00 0.22117E+01 0.22117E+01
 -11   6   2   1 0.55764E+01 0.55764E+01 0.47390E+01-0.47390E+01 0.00000E+00 0.00000E+00 0.00000E+00 0.00000E+00 0.00000E+00 0.00000E+00 0.00000E+00 0.31262E+01 0.31262E+01
 -10   6   2   1 0.55841E+01 0.55841E+01 0.13446E+01 0.13446E+01 0.00000E+00 0.00000E+00 0.00000E+00 0.00000E+00 0.00000E+00 0.00000E+00 0.00000E+00 0.27777E+01 0.27777E+01
  -9   6   2   1 0.44490E-01 0.44490E-01 0.24344E+01 0.24344E+01 0.00000E+00 0.00000E+00 0.00000E+00 0.00000E+00 0.00000E+00 0.00000E+00 0.00000E+00 0.19532E+02 0.19532E+02
  -8   6   2   1 0.43661E+01 0.43661E+01 0.30081E+01-0.30081E+01 0.00000E+00 0.00000E+00 0.00000E+00 0.00000E+00 0.00000E+00 0.00000E+00 0.00000E+00 0.30754E+01 0.30754E+01
  -7   6   2   1 0.27628E+01 0.27628E+01 0.42388E+01 0.42388E+01 0.00000E+00 0.00000E+00 0.00000E+00 0.00000E+00 0.00000E+00 0.00000E+00 0.00000E+00 0.48624E+01 0.48624E+01
  -6   6   2   1 0.89846E+01 0.89846E+01 0.58845E+01 0.58845E+01 0.00000E+00 0.00000E+00 0.00000E+00 0.00000E+00 0.00000E+00 0.00000E+00 0.00000E+00 0.23597E+01 0.23597E+01
  -5   6   2   1 0.16724E+02 0.16724E+02 0.14939E+02-0.14939E+02 0.00000E+00 0.00000E+00 0.00000E+00 0.00000E+00 0.00000E+00 0.00000E+00 0.00000E+00 0.15041E+01 0.15041E+01
  -4   6   2   1 0.29037E+02 0.29037E+02 0.28577E+02 0.28577E+02 0.00000E+00 0.00000E+00 0.00000E+00 0.00000E+00 0.00000E+00 0.00000E+00 0.00000E+00 0.14210E+01 0.14210E+01
  -3   6   2   1 0.25937E+02 0.25937E+02 0.27309E+02-0.27309E+02 0.00000E+00 0.00000E+00 0.00000E+00 0.00000E+00 0.00000E+00 0.00000E+00 0.00000E+00 0.12855E+01 0.12855E+01
  -2   6   2   1 0.12019E+02 0.12019E+02 0.13262E+02 0.13262E+02 0.00000E+00 0.00000E+00 0.00000E+00 0.00000E+00 0.00000E+00 0.00000E+00 0.00000E+00 0.14393E+01 0.14393E+01
  -1   6   2   1 0.59197E+01 0.59197E+01 0.47930E+01 0.47930E+01 0.00000E+00 0.00000E+00 0.00000E+00 0.00000E+00 0.00000E+00 0.00000E+00 0.00000E+00 0.22928E+01 0.22928E+01
   0   6   2   1 0.10461E+02 0.10461E+02 0.11294E+02 0.11294E+02 0.00000E+00 0.00000E+00 0.00000E+00 0.00000E+00 0.00000E+00 0.00000E+00 0.00000E+00 0.12813E+01 0.12813E+01
   1   6   2   1 0.11271E+00 0.11271E+00 0.90953E+00-0.90953E+00 0.00000E+00 0.00000E+00 0.00000E+00 0.00000E+00 0.00000E+00 0.00000E+00 0.00000E+00 0.17369E+02 0.17369E+02
   2   6   2   1 0.39967E+01 0.39967E+01 0.15812E+01-0.15812E+01 0.00000E+00 0.00000E+00 0.00000E+00 0.00000E+00 0.00000E+00 0.00000E+00 0.00000E+00 0.29443E+01 0.29443E+01
   3   6   2   1 0.97296E+01 0.97296E+01 0.12855E+02-0.12855E+02 0.00000E+00 0.00000E+00 0.00000E+00 0.00000E+00 0.00000E+00 0.00000E+00 0.00000E+00 0.13788E+01 0.13788E+01
   4   6   2   1 0.10865E+02 0.10865E+02 0.11963E+02 0.11963E+02 0.00000E+00 0.00000E+00 0.00000E+00 0.00000E+00 0.00000E+00 0.00000E+00 0.00000E+00 0.12399E+01 0.12399E+01
   5   6   2   1 0.12199E+02 0.12199E+02 0.15618E+02-0.15618E+02 0.00000E+00 0.00000E+00 0.00000E+00 0.00000E+00 0.00000E+00 0.00000E+00 0.00000E+00 0.12644E+01 0.12644E+01
   6   6   2   1 0.33704E+01 0.33704E+01 0.70693E+01 0.70693E+01 0.00000E+00 0.00000E+00 0.00000E+00 0.00000E+00 0.00000E+00 0.00000E+00 0.00000E+00 0.34031E+01 0.34031E+01
   7   6   2   1 0.58794E+01 0.58794E+01 0.50688E+01-0.50688E+01 0.00000E+00 0.00000E+00 0.00000E+00 0.00000E+00 0.00000E+00 0.00000E+00 0.00000E+00 0.19656E+01 0.19656E+01
   8   6   2   1 0.33694E-01 0.33694E-01 0.51093E+01-0.51093E+01 0.00000E+00 0.00000E+00 0.00000E+00 0.00000E+00 0.00000E+00 0.00000E+00 0.00000E+00 0.19914E+02 0.19914E+02
   9   6   2   1 0.47724E+01 0.47724E+01 0.45644E+01 0.45644E+01 0.00000E+00 0.00000E+00 0.00000E+00 0.00000E+00 0.00000E+00 0.00000E+00 0.00000E+00 0.24067E+01 0.24067E+01
  10   6   2   1 0.12194E+02 0.12194E+02 0.12891E+02-0.12891E+02 0.00000E+00 0.00000E+00 0.00000E+00 0.00000E+00 0.00000E+00 0.00000E+00 0.00000E+00 0.12644E+01 0.12644E+01
  11   6   2   1 0.77792E+01 0.77792E+01 0.10202E+02 0.10202E+02 0.00000E+00 0.00000E+00 0.00000E+00 0.00000E+00 0.00000E+00 0.00000E+00 0.00000E+00 0.17209E+01 0.17209E+01
  12   6   2   1 0.14600E+02 0.14600E+02 0.15574E+02-0.15574E+02 0.00000E+00 0.00000E+00 0.00000E+00 0.00000E+00 0.00000E+00 0.00000E+00 0.00000E+00 0.11905E+01 0.11905E+01
  13   6   2   1 0.10843E+02 0.10843E+02 0.11439E+02 0.11439E+02 0.00000E+00 0.00000E+00 0.00000E+00 0.00000E+00 0.00000E+00 0.00000E+00 0.00000E+00 0.88891E+00 0.88891E+00
  14   6   2   1 0.12474E+02 0.12474E+02 0.15259E+02-0.15259E+02 0.00000E+00 0.00000E+00 0.00000E+00 0.00000E+00 0.00000E+00 0.00000E+00 0.00000E+00 0.92904E+00 0.92904E+00
  15   6   2   1 0.72675E+01 0.72675E+01 0.86328E+01 0.86328E+01 0.00000E+00 0.00000E+00 0.00000E+00 0.00000E+00 0.00000E+00 0.00000E+00 0.00000E+00 0.13147E+01 0.13147E+01
  16   6   2   1 0.84838E+01 0.84838E+01 0.10924E+02-0.10924E+02 0.00000E+00 0.00000E+00 0.00000E+00 0.00000E+00 0.00000E+00 0.00000E+00 0.00000E+00 0.11301E+01 0.11301E+01
  17   6   2   1 0.55506E-01 0.55506E-01 0.17129E+01 0.17129E+01 0.00000E+00 0.00000E+00 0.00000E+00 0.00000E+00 0.00000E+00 0.00000E+00 0.00000E+00 0.18957E+02 0.18957E+02
  18   6   2   1 0.47791E+01 0.47791E+01 0.32449E+01-0.32449E+01 0.00000E+00 0.00000E+00 0.00000E+00 0.00000E+00 0.00000E+00 0.00000E+00 0.00000E+00 0.24067E+01 0.24067E+01
  19   6   2   1 0.22422E+02 0.22422E+02 0.21437E+02 0.21437E+02 0.00000E+00 0.00000E+00 0.00000E+00 0.00000E+00 0.00000E+00 0.00000E+00 0.00000E+00 0.10542E+01 0.10542E+01
  21   6   2   1 0.10710E+02 0.10710E+02 0.12538E+02-0.12538E+02 0.00000E+00 0.00000E+00 0.00000E+00 0.00000E+00 0.00000E+00 0.00000E+00 0.00000E+00 0.10815E+01 0.10815E+01
  22   6   2   1 0.68108E+01 0.68108E+01 0.95047E+01-0.95047E+01 0.00000E+00 0.00000E+00 0.00000E+00 0.00000E+00 0.00000E+00 0.00000E+00 0.00000E+00 0.17028E+01 0.17028E+01
  23   6   2   1 0.52242E+01 0.52242E+01 0.40231E+01 0.40231E+01 0.00000E+00 0.00000E+00 0.00000E+00 0.00000E+00 0.00000E+00 0.00000E+00 0.00000E+00 0.22283E+01 0.22283E+01
  24   6   2   1 0.48382E+01 0.48382E+01 0.59472E+01-0.59472E+01 0.00000E+00 0.00000E+00 0.00000E+00 0.00000E+00 0.00000E+00 0.00000E+00 0.00000E+00 0.24067E+01 0.24067E+01
  25   6   2   1 0.58157E-01 0.58157E-01 0.61874E+00-0.61874E+00 0.00000E+00 0.00000E+00 0.00000E+00 0.00000E+00 0.00000E+00 0.00000E+00 0.00000E+00 0.20774E+02 0.20774E+02
  26   6   2   1 0.38803E+01 0.38803E+01 0.35866E+01 0.35866E+01 0.00000E+00 0.00000E+00 0.00000E+00 0.00000E+00 0.00000E+00 0.00000E+00 0.00000E+00 0.34382E+01 0.34382E+01
  27   6   2   1 0.61622E+01 0.61622E+01 0.67132E+01-0.67132E+01 0.00000E+00 0.00000E+00 0.00000E+00 0.00000E+00 0.00000E+00 0.00000E+00 0.00000E+00 0.21754E+01 0.21754E+01
  28   6   2   1 0.38958E+01 0.38958E+01 0.31763E+01 0.31763E+01 0.00000E+00 0.00000E+00 0.00000E+00 0.00000E+00 0.00000E+00 0.00000E+00 0.00000E+00 0.34383E+01 0.34383E+01
  29   6   2   1 0.39046E+01 0.39046E+01 0.41982E+01-0.41982E+01 0.00000E+00 0.00000E+00 0.00000E+00 0.00000E+00 0.00000E+00 0.00000E+00 0.00000E+00 0.29473E+01 0.29473E+01
  30   6   2   1 0.58895E+01 0.58895E+01 0.26679E+01-0.26679E+01 0.00000E+00 0.00000E+00 0.00000E+00 0.00000E+00 0.00000E+00 0.00000E+00 0.00000E+00 0.22929E+01 0.22929E+01
  31   6   2   1 0.27609E+01 0.27609E+01 0.29899E+01 0.29899E+01 0.00000E+00 0.00000E+00 0.00000E+00 0.00000E+00 0.00000E+00 0.00000E+00 0.00000E+00 0.48624E+01 0.48624E+01
  32   6   2   1 0.51588E+01 0.51588E+01 0.73832E+01-0.73832E+01 0.00000E+00 0.00000E+00 0.00000E+00 0.00000E+00 0.00000E+00 0.00000E+00 0.00000E+00 0.22283E+01 0.22283E+01
  33   6   2   1 0.19144E+01 0.19144E+01 0.81302E+01 0.81302E+01 0.00000E+00 0.00000E+00 0.00000E+00 0.00000E+00 0.00000E+00 0.00000E+00 0.00000E+00 0.58936E+01 0.58936E+01
  34   6   2   1 0.54947E+01 0.54947E+01 0.10198E+02-0.10198E+02 0.00000E+00 0.00000E+00 0.00000E+00 0.00000E+00 0.00000E+00 0.00000E+00 0.00000E+00 0.27790E+01 0.27790E+01
  35   6   2   1 0.71463E-01 0.71463E-01 0.74126E+01 0.74126E+01 0.00000E+00 0.00000E+00 0.00000E+00 0.00000E+00 0.00000E+00 0.00000E+00 0.00000E+00 0.22983E+02 0.22983E+02
  36   6   2   1 0.51472E+01 0.51472E+01 0.39156E+01-0.39156E+01 0.00000E+00 0.00000E+00 0.00000E+00 0.00000E+00 0.00000E+00 0.00000E+00 0.00000E+00 0.25994E+01 0.25994E+01
  37   6   2   1 0.47868E-01 0.47868E-01 0.87684E+00-0.87684E+00 0.00000E+00 0.00000E+00 0.00000E+00 0.00000E+00 0.00000E+00 0.00000E+00 0.00000E+00 0.21170E+02 0.21170E+02
  38   6   2   1 0.43094E-01 0.43094E-01 0.16651E+01 0.16651E+01 0.00000E+00 0.00000E+00 0.00000E+00 0.00000E+00 0.00000E+00 0.00000E+00 0.00000E+00 0.20861E+02 0.20861E+02
  39   6   2   1 0.45937E-01 0.45937E-01 0.14414E+01 0.14414E+01 0.00000E+00 0.00000E+00 0.00000E+00 0.00000E+00 0.00000E+00 0.00000E+00 0.00000E+00 0.20278E+02 0.20278E+02
  40   6   2   1 0.51280E+01 0.51280E+01 0.12568E+02-0.12568E+02 0.00000E+00 0.00000E+00 0.00000E+00 0.00000E+00 0.00000E+00 0.00000E+00 0.00000E+00 0.33420E+01 0.33420E+01
  41   6   2   1 0.33621E+01 0.33621E+01 0.62000E+01 0.62000E+01 0.00000E+00 0.00000E+00 0.00000E+00 0.00000E+00 0.00000E+00 0.00000E+00 0.00000E+00 0.45373E+01 0.45373E+01
  42   6   2   1 0.16502E-01 0.16502E-01 0.29577E-02-0.29577E-02 0.00000E+00 0.00000E+00 0.00000E+00 0.00000E+00 0.00000E+00 0.00000E+00 0.00000E+00 0.22520E+02 0.22520E+02
  43   6   2   1 0.26748E-01 0.26748E-01 0.49085E+01 0.49085E+01 0.00000E+00 0.00000E+00 0.00000E+00 0.00000E+00 0.00000E+00 0.00000E+00 0.00000E+00 0.30902E+02 0.30902E+02
 -37   7   2   1 0.18375E-01 0.18375E-01 0.23741E+01-0.23741E+01 0.00000E+00 0.00000E+00 0.00000E+00 0.00000E+00 0.00000E+00 0.00000E+00 0.00000E+00 0.24081E+02 0.24081E+02
 -36   7   2   1 0.27557E+01 0.27557E+01 0.34731E+01 0.34731E+01 0.00000E+00 0.00000E+00 0.00000E+00 0.00000E+00 0.00000E+00 0.00000E+00 0.00000E+00 0.41678E+01 0.41678E+01
 -35   7   2   1 0.39002E+01 0.39002E+01 0.45771E+01-0.45771E+01 0.00000E+00 0.00000E+00 0.00000E+00 0.00000E+00 0.00000E+00 0.00000E+00 0.00000E+00 0.39295E+01 0.39295E+01
 -34   7   2   1 0.27488E+01 0.27488E+01 0.41534E+01 0.41534E+01 0.00000E+00 0.00000E+00 0.00000E+00 0.00000E+00 0.00000E+00 0.00000E+00 0.00000E+00 0.48624E+01 0.48624E+01
 -33   7   2   1 0.31373E-01 0.31373E-01 0.28306E+01-0.28306E+01 0.00000E+00 0.00000E+00 0.00000E+00 0.00000E+00 0.00000E+00 0.00000E+00 0.00000E+00 0.18372E+02 0.18372E+02
 -32   7   2   1 0.33783E+01 0.33783E+01 0.29288E+01 0.29288E+01 0.00000E+00 0.00000E+00 0.00000E+00 0.00000E+00 0.00000E+00 0.00000E+00 0.00000E+00 0.34031E+01 0.34031E+01
 -31   7   2   1 0.19751E+01 0.19751E+01 0.10526E+01 0.10526E+01 0.00000E+00 0.00000E+00 0.00000E+00 0.00000E+00 0.00000E+00 0.00000E+00 0.00000E+00 0.58938E+01 0.58938E+01
 -30   7   2   1 0.16739E-01 0.16739E-01 0.17102E+01 0.17102E+01 0.00000E+00 0.00000E+00 0.00000E+00 0.00000E+00 0.00000E+00 0.00000E+00 0.00000E+00 0.17585E+02 0.17585E+02
 -29   7   2   1 0.48760E-02 0.48760E-02 0.48721E+00 0.48721E+00 0.00000E+00 0.00000E+00 0.00000E+00 0.00000E+00 0.00000E+00 0.00000E+00 0.00000E+00 0.12095E+02 0.12095E+02
 -28   7   2   1 0.52910E-02 0.52910E-02 0.16514E+01-0.16514E+01 0.00000E+00 0.00000E+00 0.00000E+00 0.00000E+00 0.00000E+00 0.00000E+00 0.00000E+00 0.19471E+02 0.19471E+02
 -27   7   2   1 0.16354E-01 0.16354E-01 0.40284E+01 0.40284E+01 0.00000E+00 0.00000E+00 0.00000E+00 0.00000E+00 0.00000E+00 0.00000E+00 0.00000E+00 0.18094E+02 0.18094E+02
 -26   7   2   1 0.39167E+01 0.39167E+01 0.24364E+01-0.24364E+01 0.00000E+00 0.00000E+00 0.00000E+00 0.00000E+00 0.00000E+00 0.00000E+00 0.00000E+00 0.19651E+01 0.19651E+01
 -25   7   2   1 0.33869E+01 0.33869E+01 0.33131E+01 0.33131E+01 0.00000E+00 0.00000E+00 0.00000E+00 0.00000E+00 0.00000E+00 0.00000E+00 0.00000E+00 0.22689E+01 0.22689E+01
 -24   7   2   1 0.34053E+01 0.34053E+01 0.15221E+01 0.15221E+01 0.00000E+00 0.00000E+00 0.00000E+00 0.00000E+00 0.00000E+00 0.00000E+00 0.00000E+00 0.22689E+01 0.22689E+01
 -23   7   2   1 0.51906E+01 0.51906E+01 0.76418E+00 0.76418E+00 0.00000E+00 0.00000E+00 0.00000E+00 0.00000E+00 0.00000E+00 0.00000E+00 0.00000E+00 0.14860E+01 0.14860E+01
 -22   7   2   1 0.75311E-02 0.75311E-02 0.55085E+00-0.55085E+00 0.00000E+00 0.00000E+00 0.00000E+00 0.00000E+00 0.00000E+00 0.00000E+00 0.00000E+00 0.13601E+02 0.13601E+02
 -21   7   2   1 0.47994E+01 0.47994E+01 0.60738E+01-0.60738E+01 0.00000E+00 0.00000E+00 0.00000E+00 0.00000E+00 0.00000E+00 0.00000E+00 0.00000E+00 0.20058E+01 0.20058E+01
 -20   7   2   1 0.64418E-02 0.64418E-02 0.38930E+01 0.38930E+01 0.00000E+00 0.00000E+00 0.00000E+00 0.00000E+00 0.00000E+00 0.00000E+00 0.00000E+00 0.21782E+02 0.21782E+02
 -19   7   2   1 0.48462E-02 0.48462E-02 0.16146E+01-0.16146E+01 0.00000E+00 0.00000E+00 0.00000E+00 0.00000E+00 0.00000E+00 0.00000E+00 0.00000E+00 0.62549E+01 0.62549E+01
 -18   7   2   1 0.16993E-01 0.16993E-01 0.18857E+01-0.18857E+01 0.00000E+00 0.00000E+00 0.00000E+00 0.00000E+00 0.00000E+00 0.00000E+00 0.00000E+00 0.18784E+02 0.18784E+02
 -17   7   2   1 0.43717E+01 0.43717E+01 0.38831E+01 0.38831E+01 0.00000E+00 0.00000E+00 0.00000E+00 0.00000E+00 0.00000E+00 0.00000E+00 0.00000E+00 0.30755E+01 0.30755E+01
 -16   7   2   1 0.47836E+01 0.47836E+01 0.57452E+01-0.57452E+01 0.00000E+00 0.00000E+00 0.00000E+00 0.00000E+00 0.00000E+00 0.00000E+00 0.00000E+00 0.28077E+01 0.28077E+01
 -15   7   2   1 0.67732E+01 0.67732E+01 0.65533E+01 0.65533E+01 0.00000E+00 0.00000E+00 0.00000E+00 0.00000E+00 0.00000E+00 0.00000E+00 0.00000E+00 0.17028E+01 0.17028E+01
 -14   7   2   1 0.32237E-01 0.32237E-01 0.45895E+01-0.45895E+01 0.00000E+00 0.00000E+00 0.00000E+00 0.00000E+00 0.00000E+00 0.00000E+00 0.00000E+00 0.20762E+02 0.20762E+02
 -13   7   2   1 0.25169E-01 0.25169E-01 0.32945E+01 0.32945E+01 0.00000E+00 0.00000E+00 0.00000E+00 0.00000E+00 0.00000E+00 0.00000E+00 0.00000E+00 0.19102E+02 0.19102E+02
 -12   7   2   1 0.27611E+01 0.27611E+01 0.30358E+01-0.30358E+01 0.00000E+00 0.00000E+00 0.00000E+00 0.00000E+00 0.00000E+00 0.00000E+00 0.00000E+00 0.34732E+01 0.34732E+01
 -11   7   2   1 0.24442E-02 0.24442E-02 0.49438E+00-0.49438E+00 0.00000E+00 0.00000E+00 0.00000E+00 0.00000E+00 0.00000E+00 0.00000E+00 0.00000E+00 0.19428E+02 0.19428E+02
 -10   7   2   1 0.51932E+01 0.51932E+01 0.11491E+01 0.11491E+01 0.00000E+00 0.00000E+00 0.00000E+00 0.00000E+00 0.00000E+00 0.00000E+00 0.00000E+00 0.22283E+01 0.22283E+01
  -9   7   2   1 0.43747E+01 0.43747E+01 0.40508E+01-0.40508E+01 0.00000E+00 0.00000E+00 0.00000E+00 0.00000E+00 0.00000E+00 0.00000E+00 0.00000E+00 0.21970E+01 0.21970E+01
  -8   7   2   1 0.51828E+01 0.51828E+01 0.13641E+01 0.13641E+01 0.00000E+00 0.00000E+00 0.00000E+00 0.00000E+00 0.00000E+00 0.00000E+00 0.00000E+00 0.25994E+01 0.25994E+01
  -7   7   2   1 0.23389E-01 0.23389E-01 0.16500E+01-0.16500E+01 0.00000E+00 0.00000E+00 0.00000E+00 0.00000E+00 0.00000E+00 0.00000E+00 0.00000E+00 0.19154E+02 0.19154E+02
  -6   7   2   1 0.27640E+01 0.27640E+01 0.68782E+00 0.68782E+00 0.00000E+00 0.00000E+00 0.00000E+00 0.00000E+00 0.00000E+00 0.00000E+00 0.00000E+00 0.34724E+01 0.34724E+01
  -5   7   2   1 0.39356E+01 0.39356E+01 0.16105E+01 0.16105E+01 0.00000E+00 0.00000E+00 0.00000E+00 0.00000E+00 0.00000E+00 0.00000E+00 0.00000E+00 0.29473E+01 0.29473E+01
  -4   7   2   1 0.48069E+01 0.48069E+01 0.37450E+01-0.37450E+01 0.00000E+00 0.00000E+00 0.00000E+00 0.00000E+00 0.00000E+00 0.00000E+00 0.00000E+00 0.32087E+01 0.32087E+01
  -3   7   2   1 0.27671E+01 0.27671E+01 0.38378E+01 0.38378E+01 0.00000E+00 0.00000E+00 0.00000E+00 0.00000E+00 0.00000E+00 0.00000E+00 0.00000E+00 0.34732E+01 0.34732E+01
  -2   7   2   1 0.24795E-01 0.24795E-01 0.51572E+01-0.51572E+01 0.00000E+00 0.00000E+00 0.00000E+00 0.00000E+00 0.00000E+00 0.00000E+00 0.00000E+00 0.23830E+02 0.23830E+02
  -1   7   2   1 0.64867E+01 0.64867E+01 0.57849E+01 0.57849E+01 0.00000E+00 0.00000E+00 0.00000E+00 0.00000E+00 0.00000E+00 0.00000E+00 0.00000E+00 0.20743E+01 0.20743E+01
   0   7   2   1 0.47763E+01 0.47763E+01 0.63181E+01-0.63181E+01 0.00000E+00 0.00000E+00 0.00000E+00 0.00000E+00 0.00000E+00 0.00000E+00 0.00000E+00 0.28077E+01 0.28077E+01
   1   7   2   1 0.43568E+01 0.43568E+01 0.54929E+01 0.54929E+01 0.00000E+00 0.00000E+00 0.00000E+00 0.00000E+00 0.00000E+00 0.00000E+00 0.00000E+00 0.30755E+01 0.30755E+01
   2   7   2   1 0.38911E+01 0.38911E+01 0.58039E+01-0.58039E+01 0.00000E+00 0.00000E+00 0.00000E+00 0.00000E+00 0.00000E+00 0.00000E+00 0.00000E+00 0.34384E+01 0.34384E+01
   3   7   2   1 0.27437E+01 0.27437E+01 0.50889E+01 0.50889E+01 0.00000E+00 0.00000E+00 0.00000E+00 0.00000E+00 0.00000E+00 0.00000E+00 0.00000E+00 0.48624E+01 0.48624E+01
   4   7   2   1 0.34448E-01 0.34448E-01 0.36361E+01-0.36361E+01 0.00000E+00 0.00000E+00 0.00000E+00 0.00000E+00 0.00000E+00 0.00000E+00 0.00000E+00 0.20174E+02 0.20174E+02
   5   7   2   1 0.29096E-01 0.29096E-01 0.28575E+01 0.28575E+01 0.00000E+00 0.00000E+00 0.00000E+00 0.00000E+00 0.00000E+00 0.00000E+00 0.00000E+00 0.18103E+02 0.18103E+02
   6   7   2   1 0.24311E-01 0.24311E-01 0.21420E+01-0.21420E+01 0.00000E+00 0.00000E+00 0.00000E+00 0.00000E+00 0.00000E+00 0.00000E+00 0.00000E+00 0.19448E+02 0.19448E+02
   7   7   2   1 0.12024E-01 0.12024E-01 0.15908E+01-0.15908E+01 0.00000E+00 0.00000E+00 0.00000E+00 0.00000E+00 0.00000E+00 0.00000E+00 0.00000E+00 0.16457E+02 0.16457E+02
   8   7   2   1 0.16156E-01 0.16156E-01 0.49156E+00-0.49156E+00 0.00000E+00 0.00000E+00 0.00000E+00 0.00000E+00 0.00000E+00 0.00000E+00 0.00000E+00 0.18356E+02 0.18356E+02
   9   7   2   1 0.21274E-01 0.21274E-01 0.24100E+01 0.24100E+01 0.00000E+00 0.00000E+00 0.00000E+00 0.00000E+00 0.00000E+00 0.00000E+00 0.00000E+00 0.19502E+02 0.19502E+02
  10   7   2   1 0.22998E-01 0.22998E-01 0.29993E+01-0.29993E+01 0.00000E+00 0.00000E+00 0.00000E+00 0.00000E+00 0.00000E+00 0.00000E+00 0.00000E+00 0.19896E+02 0.19896E+02
  11   7   2   1 0.25138E-01 0.25138E-01 0.35803E+01 0.35803E+01 0.00000E+00 0.00000E+00 0.00000E+00 0.00000E+00 0.00000E+00 0.00000E+00 0.00000E+00 0.20315E+02 0.20315E+02
  12   7   2   1 0.27600E+01 0.27600E+01 0.26473E+01-0.26473E+01 0.00000E+00 0.00000E+00 0.00000E+00 0.00000E+00 0.00000E+00 0.00000E+00 0.00000E+00 0.41678E+01 0.41678E+01
  13   7   2   1 0.24507E-01 0.24507E-01 0.40902E+01 0.40902E+01 0.00000E+00 0.00000E+00 0.00000E+00 0.00000E+00 0.00000E+00 0.00000E+00 0.00000E+00 0.19180E+02 0.19180E+02
  14   7   2   1 0.16798E-01 0.16798E-01 0.27922E+01-0.27922E+01 0.00000E+00 0.00000E+00 0.00000E+00 0.00000E+00 0.00000E+00 0.00000E+00 0.00000E+00 0.21336E+02 0.21336E+02
  15   7   2   1 0.65059E+01 0.65059E+01 0.25799E+01 0.25799E+01 0.00000E+00 0.00000E+00 0.00000E+00 0.00000E+00 0.00000E+00 0.00000E+00 0.00000E+00 0.17783E+01 0.17783E+01
  16   7   2   1 0.18791E-02 0.18791E-02 0.70422E+00-0.70422E+00 0.00000E+00 0.00000E+00 0.00000E+00 0.00000E+00 0.00000E+00 0.00000E+00 0.00000E+00 0.10644E+01 0.10644E+01
  17   7   2   1 0.48030E+01 0.48030E+01 0.11655E+01-0.11655E+01 0.00000E+00 0.00000E+00 0.00000E+00 0.00000E+00 0.00000E+00 0.00000E+00 0.00000E+00 0.24066E+01 0.24066E+01
  18   7   2   1 0.47979E+01 0.47979E+01 0.11514E+01 0.11514E+01 0.00000E+00 0.00000E+00 0.00000E+00 0.00000E+00 0.00000E+00 0.00000E+00 0.00000E+00 0.40104E+01 0.40104E+01
  19   7   2   1 0.47834E+01 0.47834E+01 0.60432E+01-0.60432E+01 0.00000E+00 0.00000E+00 0.00000E+00 0.00000E+00 0.00000E+00 0.00000E+00 0.00000E+00 0.16049E+01 0.16049E+01
  20   7   2   1 0.20164E-01 0.20164E-01 0.86330E+00 0.86330E+00 0.00000E+00 0.00000E+00 0.00000E+00 0.00000E+00 0.00000E+00 0.00000E+00 0.00000E+00 0.15588E+02 0.15588E+02
  21   7   2   1 0.39325E+01 0.39325E+01 0.29387E+01 0.29387E+01 0.00000E+00 0.00000E+00 0.00000E+00 0.00000E+00 0.00000E+00 0.00000E+00 0.00000E+00 0.19651E+01 0.19651E+01
  22   7   2   1 0.43840E+01 0.43840E+01 0.11437E+01 0.11437E+01 0.00000E+00 0.00000E+00 0.00000E+00 0.00000E+00 0.00000E+00 0.00000E+00 0.00000E+00 0.17578E+01 0.17578E+01
  23   7   2   1 0.73022E-02 0.73022E-02 0.22421E+01 0.22421E+01 0.00000E+00 0.00000E+00 0.00000E+00 0.00000E+00 0.00000E+00 0.00000E+00 0.00000E+00 0.21662E+02 0.21662E+02
  24   7   2   1 0.18146E-01 0.18146E-01 0.28175E+01-0.28175E+01 0.00000E+00 0.00000E+00 0.00000E+00 0.00000E+00 0.00000E+00 0.00000E+00 0.00000E+00 0.20172E+02 0.20172E+02
  25   7   2   1 0.33711E+01 0.33711E+01 0.55356E+01 0.55356E+01 0.00000E+00 0.00000E+00 0.00000E+00 0.00000E+00 0.00000E+00 0.00000E+00 0.00000E+00 0.28360E+01 0.28360E+01
  26   7   2   1 0.67649E+01 0.67649E+01 0.64576E+01-0.64576E+01 0.00000E+00 0.00000E+00 0.00000E+00 0.00000E+00 0.00000E+00 0.00000E+00 0.00000E+00 0.17028E+01 0.17028E+01
  27   7   2   1 0.64658E+01 0.64658E+01 0.82048E+01 0.82048E+01 0.00000E+00 0.00000E+00 0.00000E+00 0.00000E+00 0.00000E+00 0.00000E+00 0.00000E+00 0.17783E+01 0.17783E+01
  28   7   2   1 0.51492E+01 0.51492E+01 0.70268E+01-0.70268E+01 0.00000E+00 0.00000E+00 0.00000E+00 0.00000E+00 0.00000E+00 0.00000E+00 0.00000E+00 0.22283E+01 0.22283E+01
  29   7   2   1 0.55095E+01 0.55095E+01 0.69206E+01 0.69206E+01 0.00000E+00 0.00000E+00 0.00000E+00 0.00000E+00 0.00000E+00 0.00000E+00 0.00000E+00 0.20846E+01 0.20846E+01
  30   7   2   1 0.39351E-01 0.39351E-01 0.29686E+01-0.29686E+01 0.00000E+00 0.00000E+00 0.00000E+00 0.00000E+00 0.00000E+00 0.00000E+00 0.00000E+00 0.20462E+02 0.20462E+02
  31   7   2   1 0.33505E-01 0.33505E-01 0.29429E+01 0.29429E+01 0.00000E+00 0.00000E+00 0.00000E+00 0.00000E+00 0.00000E+00 0.00000E+00 0.00000E+00 0.20299E+02 0.20299E+02
  32   7   2   1 0.17513E-01 0.17513E-01 0.30280E+00 0.30280E+00 0.00000E+00 0.00000E+00 0.00000E+00 0.00000E+00 0.00000E+00 0.00000E+00 0.00000E+00 0.19008E+02 0.19008E+02
  33   7   2   1 0.10032E-01 0.10032E-01 0.63934E+00-0.63934E+00 0.00000E+00 0.00000E+00 0.00000E+00 0.00000E+00 0.00000E+00 0.00000E+00 0.00000E+00 0.21171E+02 0.21171E+02
  34   7   2   1 0.92539E-02 0.92539E-02 0.80662E+00-0.80662E+00 0.00000E+00 0.00000E+00 0.00000E+00 0.00000E+00 0.00000E+00 0.00000E+00 0.00000E+00 0.23234E+02 0.23234E+02
  35   7   2   1 0.58945E-02 0.58945E-02 0.10319E+01 0.10319E+01 0.00000E+00 0.00000E+00 0.00000E+00 0.00000E+00 0.00000E+00 0.00000E+00 0.00000E+00 0.20799E+02 0.20799E+02
  36   7   2   1 0.39242E+01 0.39242E+01 0.20230E+01-0.20230E+01 0.00000E+00 0.00000E+00 0.00000E+00 0.00000E+00 0.00000E+00 0.00000E+00 0.00000E+00 0.58942E+01 0.58942E+01
 -16   8   2   1 0.33907E+01 0.33907E+01 0.42044E+00-0.42044E+00 0.00000E+00 0.00000E+00 0.00000E+00 0.00000E+00 0.00000E+00 0.00000E+00 0.00000E+00 0.22684E+01 0.22684E+01
 -15   8   2   1 0.27601E+01 0.27601E+01 0.97097E+00 0.97097E+00 0.00000E+00 0.00000E+00 0.00000E+00 0.00000E+00 0.00000E+00 0.00000E+00 0.00000E+00 0.27783E+01 0.27783E+01
 -14   8   2   1 0.32763E-01 0.32763E-01 0.32250E+01-0.32250E+01 0.00000E+00 0.00000E+00 0.00000E+00 0.00000E+00 0.00000E+00 0.00000E+00 0.00000E+00 0.16446E+02 0.16446E+02
 -13   8   2   1 0.27523E+01 0.27523E+01 0.20308E+01 0.20308E+01 0.00000E+00 0.00000E+00 0.00000E+00 0.00000E+00 0.00000E+00 0.00000E+00 0.00000E+00 0.34731E+01 0.34731E+01
 -12   8   2   1 0.38997E+01 0.38997E+01 0.29323E+01-0.29323E+01 0.00000E+00 0.00000E+00 0.00000E+00 0.00000E+00 0.00000E+00 0.00000E+00 0.00000E+00 0.19650E+01 0.19650E+01
 -11   8   2   1 0.31327E-01 0.31327E-01 0.72309E+00 0.72309E+00 0.00000E+00 0.00000E+00 0.00000E+00 0.00000E+00 0.00000E+00 0.00000E+00 0.00000E+00 0.15213E+02 0.15213E+02
 -10   8   2   1 0.30833E-01 0.30833E-01 0.30753E+00-0.30753E+00 0.00000E+00 0.00000E+00 0.00000E+00 0.00000E+00 0.00000E+00 0.00000E+00 0.00000E+00 0.13021E+02 0.13021E+02
  -9   8   2   1 0.27391E-01 0.27391E-01 0.10274E+01-0.10274E+01 0.00000E+00 0.00000E+00 0.00000E+00 0.00000E+00 0.00000E+00 0.00000E+00 0.00000E+00 0.14658E+02 0.14658E+02
  -8   8   2   1 0.34077E-01 0.34077E-01 0.12728E+01-0.12728E+01 0.00000E+00 0.00000E+00 0.00000E+00 0.00000E+00 0.00000E+00 0.00000E+00 0.00000E+00 0.15582E+02 0.15582E+02
  -7   8   2   1 0.27412E+01 0.27412E+01 0.52135E+01 0.52135E+01 0.00000E+00 0.00000E+00 0.00000E+00 0.00000E+00 0.00000E+00 0.00000E+00 0.00000E+00 0.20840E+01 0.20840E+01
  -6   8   2   1 0.60004E-01 0.60004E-01 0.11196E+02-0.11196E+02 0.00000E+00 0.00000E+00 0.00000E+00 0.00000E+00 0.00000E+00 0.00000E+00 0.00000E+00 0.17036E+02 0.17036E+02
  -4   8   2   1 0.44333E-01 0.44333E-01 0.98093E+01-0.98093E+01 0.00000E+00 0.00000E+00 0.00000E+00 0.00000E+00 0.00000E+00 0.00000E+00 0.00000E+00 0.15224E+02 0.15224E+02
  -3   8   2   1 0.19471E+01 0.19471E+01 0.48198E+01 0.48198E+01 0.00000E+00 0.00000E+00 0.00000E+00 0.00000E+00 0.00000E+00 0.00000E+00 0.00000E+00 0.29471E+01 0.29471E+01
  -2   8   2   1 0.12822E+02 0.12822E+02 0.22639E+02 0.22639E+02 0.00000E+00 0.00000E+00 0.00000E+00 0.00000E+00 0.00000E+00 0.00000E+00 0.00000E+00 0.76003E+00 0.76003E+00
  -1   8   2   1 0.60929E-02 0.60929E-02 0.66049E+01 0.66049E+01 0.00000E+00 0.00000E+00 0.00000E+00 0.00000E+00 0.00000E+00 0.00000E+00 0.00000E+00 0.62287E+01 0.62287E+01
   0   8   2   1 0.11105E+02 0.11105E+02 0.13663E+02-0.13663E+02 0.00000E+00 0.00000E+00 0.00000E+00 0.00000E+00 0.00000E+00 0.00000E+00 0.00000E+00 0.87536E+00 0.87536E+00
   1   8   2   1 0.16239E+02 0.16239E+02 0.18044E+02-0.18044E+02 0.00000E+00 0.00000E+00 0.00000E+00 0.00000E+00 0.00000E+00 0.00000E+00 0.00000E+00 0.72809E+00 0.72809E+00
   3   8   2   1 0.77864E+01 0.77864E+01 0.11752E+02-0.11752E+02 0.00000E+00 0.00000E+00 0.00000E+00 0.00000E+00 0.00000E+00 0.00000E+00 0.00000E+00 0.12304E+01 0.12304E+01
   4   8   2   1 0.47534E+01 0.47534E+01 0.70397E+01 0.70397E+01 0.00000E+00 0.00000E+00 0.00000E+00 0.00000E+00 0.00000E+00 0.00000E+00 0.00000E+00 0.32086E+01 0.32086E+01
   5   8   2   1 0.60230E-01 0.60230E-01 0.61373E+01-0.61373E+01 0.00000E+00 0.00000E+00 0.00000E+00 0.00000E+00 0.00000E+00 0.00000E+00 0.00000E+00 0.18652E+02 0.18652E+02
   6   8   2   1 0.42767E-01 0.42767E-01 0.39592E+01 0.39592E+01 0.00000E+00 0.00000E+00 0.00000E+00 0.00000E+00 0.00000E+00 0.00000E+00 0.00000E+00 0.18755E+02 0.18755E+02
   7   8   2   1 0.27607E+01 0.27607E+01 0.13919E+01-0.13919E+01 0.00000E+00 0.00000E+00 0.00000E+00 0.00000E+00 0.00000E+00 0.00000E+00 0.00000E+00 0.41677E+01 0.41677E+01
   8   8   2   1 0.24378E-02 0.24378E-02 0.25200E+00 0.25200E+00 0.00000E+00 0.00000E+00 0.00000E+00 0.00000E+00 0.00000E+00 0.00000E+00 0.00000E+00 0.24062E+02 0.24062E+02
   9   8   2   1 0.16795E-01 0.16795E-01 0.11641E+01 0.11641E+01 0.00000E+00 0.00000E+00 0.00000E+00 0.00000E+00 0.00000E+00 0.00000E+00 0.00000E+00 0.17325E+02 0.17325E+02
  10   8   2   1 0.28980E-01 0.28980E-01 0.14258E+01-0.14258E+01 0.00000E+00 0.00000E+00 0.00000E+00 0.00000E+00 0.00000E+00 0.00000E+00 0.00000E+00 0.17551E+02 0.17551E+02
  11   8   2   1 0.19325E+01 0.19325E+01 0.23462E+01 0.23462E+01 0.00000E+00 0.00000E+00 0.00000E+00 0.00000E+00 0.00000E+00 0.00000E+00 0.00000E+00 0.49115E+01 0.49115E+01
  12   8   2   1 0.19291E+01 0.19291E+01 0.26444E+01-0.26444E+01 0.00000E+00 0.00000E+00 0.00000E+00 0.00000E+00 0.00000E+00 0.00000E+00 0.00000E+00 0.49115E+01 0.49115E+01
  13   8   2   1 0.44111E-01 0.44111E-01 0.27908E+01 0.27908E+01 0.00000E+00 0.00000E+00 0.00000E+00 0.00000E+00 0.00000E+00 0.00000E+00 0.00000E+00 0.17758E+02 0.17758E+02
  14   8   2   1 0.40640E-01 0.40640E-01 0.29097E+01-0.29097E+01 0.00000E+00 0.00000E+00 0.00000E+00 0.00000E+00 0.00000E+00 0.00000E+00 0.00000E+00 0.22451E+02 0.22451E+02
  15   8   2   1 0.33806E+01 0.33806E+01 0.55729E+00 0.55729E+00 0.00000E+00 0.00000E+00 0.00000E+00 0.00000E+00 0.00000E+00 0.00000E+00 0.00000E+00 0.51006E+01 0.51006E+01
  16   8   2   1 0.39111E+01 0.39111E+01 0.10993E+01-0.10993E+01 0.00000E+00 0.00000E+00 0.00000E+00 0.00000E+00 0.00000E+00 0.00000E+00 0.00000E+00 0.49113E+01 0.49113E+01
  17   8   2   1 0.95210E-02 0.95210E-02 0.14601E+01-0.14601E+01 0.00000E+00 0.00000E+00 0.00000E+00 0.00000E+00 0.00000E+00 0.00000E+00 0.00000E+00 0.19325E+02 0.19325E+02
  18   8   2   1 0.43594E+01 0.43594E+01 0.98092E+01-0.98092E+01 0.00000E+00 0.00000E+00 0.00000E+00 0.00000E+00 0.00000E+00 0.00000E+00 0.00000E+00 0.35148E+01 0.35148E+01
  19   8   2   1 0.65147E+01 0.65147E+01 0.23167E+01-0.23167E+01 0.00000E+00 0.00000E+00 0.00000E+00 0.00000E+00 0.00000E+00 0.00000E+00 0.00000E+00 0.23704E+01 0.23704E+01
  20   8   2   1 0.86183E-02 0.86183E-02 0.39990E+01 0.39990E+01 0.00000E+00 0.00000E+00 0.00000E+00 0.00000E+00 0.00000E+00 0.00000E+00 0.00000E+00 0.21710E+02 0.21710E+02
  21   8   2   1 0.70378E+01 0.70378E+01 0.15520E+02 0.15520E+02 0.00000E+00 0.00000E+00 0.00000E+00 0.00000E+00 0.00000E+00 0.00000E+00 0.00000E+00 0.27255E+01 0.27255E+01
  22   8   2   1 0.19366E+01 0.19366E+01 0.90445E+01-0.90445E+01 0.00000E+00 0.00000E+00 0.00000E+00 0.00000E+00 0.00000E+00 0.00000E+00 0.00000E+00 0.78587E+01 0.78587E+01
 -52   1   3   1 0.90039E+01 0.90039E+01 0.45424E+00-0.45424E+00 0.00000E+00 0.00000E+00 0.00000E+00 0.00000E+00 0.00000E+00 0.00000E+00 0.00000E+00 0.49312E+01 0.49312E+01
 -51   1   3   1 0.58862E+01 0.58862E+01 0.10115E+01 0.10115E+01 0.00000E+00 0.00000E+00 0.00000E+00 0.00000E+00 0.00000E+00 0.00000E+00 0.00000E+00 0.52394E+01 0.52394E+01
 -50   1   3   1 0.15197E-01 0.15197E-01 0.10565E+00-0.10565E+00 0.00000E+00 0.00000E+00 0.00000E+00 0.00000E+00 0.00000E+00 0.00000E+00 0.00000E+00 0.29106E+02 0.29106E+02
 -49   1   3   1 0.31710E-01 0.31710E-01 0.34712E+01 0.34712E+01 0.00000E+00 0.00000E+00 0.00000E+00 0.00000E+00 0.00000E+00 0.00000E+00 0.00000E+00 0.30873E+02 0.30873E+02
 -48   1   3   1 0.58699E+01 0.58699E+01 0.15989E+01-0.15989E+01 0.00000E+00 0.00000E+00 0.00000E+00 0.00000E+00 0.00000E+00 0.00000E+00 0.00000E+00 0.52389E+01 0.52389E+01
 -47   1   3   1 0.95925E+01 0.95925E+01 0.46113E+01 0.46113E+01 0.00000E+00 0.00000E+00 0.00000E+00 0.00000E+00 0.00000E+00 0.00000E+00 0.00000E+00 0.32097E+01 0.32097E+01
 -46   1   3   1 0.52130E+01 0.52130E+01 0.14004E+01 0.14004E+01 0.00000E+00 0.00000E+00 0.00000E+00 0.00000E+00 0.00000E+00 0.00000E+00 0.00000E+00 0.51978E+01 0.51978E+01
 -45   1   3   1 0.73248E+01 0.73248E+01 0.46775E+01 0.46775E+01 0.00000E+00 0.00000E+00 0.00000E+00 0.00000E+00 0.00000E+00 0.00000E+00 0.00000E+00 0.36763E+01 0.36763E+01
 -44   1   3   1 0.22641E-01 0.22641E-01 0.11781E+02 0.11781E+02 0.00000E+00 0.00000E+00 0.00000E+00 0.00000E+00 0.00000E+00 0.00000E+00 0.00000E+00 0.36578E+02 0.36578E+02
 -43   1   3   1 0.12699E+02 0.12699E+02 0.14978E+02-0.14978E+02 0.00000E+00 0.00000E+00 0.00000E+00 0.00000E+00 0.00000E+00 0.00000E+00 0.00000E+00 0.24286E+01 0.24286E+01
 -42   1   3   1 0.33868E+01 0.33868E+01 0.75632E+01-0.75632E+01 0.00000E+00 0.00000E+00 0.00000E+00 0.00000E+00 0.00000E+00 0.00000E+00 0.00000E+00 0.90746E+01 0.90746E+01
 -41   1   3   1 0.21039E-01 0.21039E-01 0.33545E+01-0.33545E+01 0.00000E+00 0.00000E+00 0.00000E+00 0.00000E+00 0.00000E+00 0.00000E+00 0.00000E+00 0.35150E+02 0.35150E+02
 -40   1   3   1 0.58683E+01 0.58683E+01 0.37864E+01 0.37864E+01 0.00000E+00 0.00000E+00 0.00000E+00 0.00000E+00 0.00000E+00 0.00000E+00 0.00000E+00 0.49120E+01 0.49120E+01
 -39   1   3   1 0.27449E+01 0.27449E+01 0.51333E+01-0.51333E+01 0.00000E+00 0.00000E+00 0.00000E+00 0.00000E+00 0.00000E+00 0.00000E+00 0.00000E+00 0.10419E+02 0.10419E+02
 -38   1   3   1 0.87486E+01 0.87486E+01 0.49293E+01 0.49293E+01 0.00000E+00 0.00000E+00 0.00000E+00 0.00000E+00 0.00000E+00 0.00000E+00 0.00000E+00 0.32960E+01 0.32960E+01
 -37   1   3   1 0.11582E+02 0.11582E+02 0.57356E+01-0.57356E+01 0.00000E+00 0.00000E+00 0.00000E+00 0.00000E+00 0.00000E+00 0.00000E+00 0.00000E+00 0.24934E+01 0.24934E+01
 -36   1   3   1 0.47087E-01 0.47087E-01 0.15392E+01 0.15392E+01 0.00000E+00 0.00000E+00 0.00000E+00 0.00000E+00 0.00000E+00 0.00000E+00 0.00000E+00 0.26840E+02 0.26840E+02
 -35   1   3   1 0.19250E+01 0.19250E+01 0.36111E+01-0.36111E+01 0.00000E+00 0.00000E+00 0.00000E+00 0.00000E+00 0.00000E+00 0.00000E+00 0.00000E+00 0.13752E+02 0.13752E+02
 -34   1   3   1 0.39565E+01 0.39565E+01 0.19532E+00-0.19532E+00 0.00000E+00 0.00000E+00 0.00000E+00 0.00000E+00 0.00000E+00 0.00000E+00 0.00000E+00 0.56745E+01 0.56745E+01
 -33   1   3   1 0.55146E+01 0.55146E+01 0.55864E+01-0.55864E+01 0.00000E+00 0.00000E+00 0.00000E+00 0.00000E+00 0.00000E+00 0.00000E+00 0.00000E+00 0.45153E+01 0.45153E+01
 -32   1   3   1 0.52223E+01 0.52223E+01 0.31193E+01-0.31193E+01 0.00000E+00 0.00000E+00 0.00000E+00 0.00000E+00 0.00000E+00 0.00000E+00 0.00000E+00 0.55694E+01 0.55694E+01
 -31   1   3   1 0.43603E+01 0.43603E+01 0.62216E+01-0.62216E+01 0.00000E+00 0.00000E+00 0.00000E+00 0.00000E+00 0.00000E+00 0.00000E+00 0.00000E+00 0.65898E+01 0.65898E+01
 -30   1   3   1 0.73490E+01 0.73490E+01 0.85881E+01-0.85881E+01 0.00000E+00 0.00000E+00 0.00000E+00 0.00000E+00 0.00000E+00 0.00000E+00 0.00000E+00 0.47263E+01 0.47263E+01
 -29   1   3   1 0.39231E+01 0.39231E+01 0.15262E+01 0.15262E+01 0.00000E+00 0.00000E+00 0.00000E+00 0.00000E+00 0.00000E+00 0.00000E+00 0.00000E+00 0.68765E+01 0.68765E+01
 -28   1   3   1 0.15548E+02 0.15548E+02 0.15917E+02-0.15917E+02 0.00000E+00 0.00000E+00 0.00000E+00 0.00000E+00 0.00000E+00 0.00000E+00 0.00000E+00 0.16165E+01 0.16165E+01
 -27   1   3   1 0.10520E+02 0.10520E+02 0.99303E+01 0.99303E+01 0.00000E+00 0.00000E+00 0.00000E+00 0.00000E+00 0.00000E+00 0.00000E+00 0.00000E+00 0.20094E+01 0.20094E+01
 -26   1   3   1 0.26174E+02 0.26174E+02 0.29744E+02-0.29744E+02 0.00000E+00 0.00000E+00 0.00000E+00 0.00000E+00 0.00000E+00 0.00000E+00 0.00000E+00 0.12038E+01 0.12038E+01
 -25   1   3   1 0.22956E+02 0.22956E+02 0.22786E+02 0.22786E+02 0.00000E+00 0.00000E+00 0.00000E+00 0.00000E+00 0.00000E+00 0.00000E+00 0.00000E+00 0.11113E+01 0.11113E+01
 -24   1   3   1 0.40046E+02 0.40046E+02 0.43762E+02-0.43762E+02 0.00000E+00 0.00000E+00 0.00000E+00 0.00000E+00 0.00000E+00 0.00000E+00 0.00000E+00 0.14026E+01 0.14026E+01
 -23   1   3   1 0.20449E+02 0.20449E+02 0.27370E+02 0.27370E+02 0.00000E+00 0.00000E+00 0.00000E+00 0.00000E+00 0.00000E+00 0.00000E+00 0.00000E+00 0.15127E+01 0.15127E+01
 -22   1   3   1 0.50628E+01 0.50628E+01 0.77720E+01-0.77720E+01 0.00000E+00 0.00000E+00 0.00000E+00 0.00000E+00 0.00000E+00 0.00000E+00 0.00000E+00 0.29705E+01 0.29705E+01
 -21   1   3   1 0.31584E+02 0.31584E+02 0.33929E+02 0.33929E+02 0.00000E+00 0.00000E+00 0.00000E+00 0.00000E+00 0.00000E+00 0.00000E+00 0.00000E+00 0.11396E+01 0.11396E+01
 -20   1   3   1 0.27509E+02 0.27509E+02 0.29394E+02-0.29394E+02 0.00000E+00 0.00000E+00 0.00000E+00 0.00000E+00 0.00000E+00 0.00000E+00 0.00000E+00 0.10831E+01 0.10831E+01
 -19   1   3   1 0.16923E+02 0.16923E+02 0.16618E+02 0.16618E+02 0.00000E+00 0.00000E+00 0.00000E+00 0.00000E+00 0.00000E+00 0.00000E+00 0.00000E+00 0.11470E+01 0.11470E+01
 -18   1   3   1 0.58379E+01 0.58379E+01 0.85538E+01-0.85538E+01 0.00000E+00 0.00000E+00 0.00000E+00 0.00000E+00 0.00000E+00 0.00000E+00 0.00000E+00 0.22929E+01 0.22929E+01
 -17   1   3   1 0.81045E+01 0.81045E+01 0.33698E+01-0.33698E+01 0.00000E+00 0.00000E+00 0.00000E+00 0.00000E+00 0.00000E+00 0.00000E+00 0.00000E+00 0.19077E+01 0.19077E+01
 -16   1   3   1 0.11755E+02 0.11755E+02 0.13368E+02 0.13368E+02 0.00000E+00 0.00000E+00 0.00000E+00 0.00000E+00 0.00000E+00 0.00000E+00 0.00000E+00 0.14782E+01 0.14782E+01
 -15   1   3   1 0.15400E+02 0.15400E+02 0.16986E+02-0.16986E+02 0.00000E+00 0.00000E+00 0.00000E+00 0.00000E+00 0.00000E+00 0.00000E+00 0.00000E+00 0.12571E+01 0.12571E+01
 -14   1   3   1 0.18858E+02 0.18858E+02 0.21323E+02 0.21323E+02 0.00000E+00 0.00000E+00 0.00000E+00 0.00000E+00 0.00000E+00 0.00000E+00 0.00000E+00 0.11364E+01 0.11364E+01
 -13   1   3   1 0.13369E+02 0.13369E+02 0.15357E+02-0.15357E+02 0.00000E+00 0.00000E+00 0.00000E+00 0.00000E+00 0.00000E+00 0.00000E+00 0.00000E+00 0.12966E+01 0.12966E+01
 -12   1   3   1 0.12938E+02 0.12938E+02 0.13282E+02 0.13282E+02 0.00000E+00 0.00000E+00 0.00000E+00 0.00000E+00 0.00000E+00 0.00000E+00 0.00000E+00 0.11919E+01 0.11919E+01
 -11   1   3   1 0.34802E+01 0.34802E+01 0.29215E+01 0.29215E+01 0.00000E+00 0.00000E+00 0.00000E+00 0.00000E+00 0.00000E+00 0.00000E+00 0.00000E+00 0.39691E+01 0.39691E+01
 -10   1   3   1 0.48731E+01 0.48731E+01 0.27631E+01-0.27631E+01 0.00000E+00 0.00000E+00 0.00000E+00 0.00000E+00 0.00000E+00 0.00000E+00 0.00000E+00 0.24060E+01 0.24060E+01
  -9   1   3   1 0.22775E+02 0.22775E+02 0.22886E+02 0.22886E+02 0.00000E+00 0.00000E+00 0.00000E+00 0.00000E+00 0.00000E+00 0.00000E+00 0.00000E+00 0.96078E+00 0.96078E+00
  -8   1   3   1 0.16219E+02 0.16219E+02 0.16226E+02-0.16226E+02 0.00000E+00 0.00000E+00 0.00000E+00 0.00000E+00 0.00000E+00 0.00000E+00 0.00000E+00 0.96669E+00 0.96669E+00
  -7   1   3   1 0.35460E+02 0.35460E+02 0.33966E+02 0.33966E+02 0.00000E+00 0.00000E+00 0.00000E+00 0.00000E+00 0.00000E+00 0.00000E+00 0.00000E+00 0.10929E+01 0.10929E+01
  -6   1   3   1 0.19629E+02 0.19629E+02 0.19424E+02-0.19424E+02 0.00000E+00 0.00000E+00 0.00000E+00 0.00000E+00 0.00000E+00 0.00000E+00 0.00000E+00 0.90568E+00 0.90568E+00
  -5   1   3   1 0.34710E+02 0.34710E+02 0.36018E+02 0.36018E+02 0.00000E+00 0.00000E+00 0.00000E+00 0.00000E+00 0.00000E+00 0.00000E+00 0.00000E+00 0.10582E+01 0.10582E+01
  -4   1   3   1 0.14260E+02 0.14260E+02 0.14024E+02-0.14024E+02 0.00000E+00 0.00000E+00 0.00000E+00 0.00000E+00 0.00000E+00 0.00000E+00 0.00000E+00 0.10889E+01 0.10889E+01
  -3   1   3   1 0.29070E+02 0.29070E+02 0.28745E+02 0.28745E+02 0.00000E+00 0.00000E+00 0.00000E+00 0.00000E+00 0.00000E+00 0.00000E+00 0.00000E+00 0.97193E+00 0.97193E+00
  -2   1   3   1 0.43339E+01 0.43339E+01 0.34555E+01-0.34555E+01 0.00000E+00 0.00000E+00 0.00000E+00 0.00000E+00 0.00000E+00 0.00000E+00 0.00000E+00 0.21968E+01 0.21968E+01
  -1   1   3   1 0.16930E+02 0.16930E+02 0.17127E+02 0.17127E+02 0.00000E+00 0.00000E+00 0.00000E+00 0.00000E+00 0.00000E+00 0.00000E+00 0.00000E+00 0.92326E+00 0.92326E+00
   0   1   3   1 0.76790E+01 0.76790E+01 0.71295E+01 0.71295E+01 0.00000E+00 0.00000E+00 0.00000E+00 0.00000E+00 0.00000E+00 0.00000E+00 0.00000E+00 0.15237E+01 0.15237E+01
   1   1   3   1 0.72541E+01 0.72541E+01 0.86613E+01 0.86613E+01 0.00000E+00 0.00000E+00 0.00000E+00 0.00000E+00 0.00000E+00 0.00000E+00 0.00000E+00 0.15769E+01 0.15769E+01
   2   1   3   1 0.84132E+01 0.84132E+01 0.11234E+02 0.11234E+02 0.00000E+00 0.00000E+00 0.00000E+00 0.00000E+00 0.00000E+00 0.00000E+00 0.00000E+00 0.13917E+01 0.13917E+01
   3   1   3   1 0.12200E+00 0.12200E+00 0.43305E+01 0.43305E+01 0.00000E+00 0.00000E+00 0.00000E+00 0.00000E+00 0.00000E+00 0.00000E+00 0.00000E+00 0.16995E+02 0.16995E+02
   4   1   3   1 0.14892E+02 0.14892E+02 0.16392E+02 0.16392E+02 0.00000E+00 0.00000E+00 0.00000E+00 0.00000E+00 0.00000E+00 0.00000E+00 0.00000E+00 0.92280E+00 0.92280E+00
   5   1   3   1 0.44464E+01 0.44464E+01 0.63758E+01-0.63758E+01 0.00000E+00 0.00000E+00 0.00000E+00 0.00000E+00 0.00000E+00 0.00000E+00 0.00000E+00 0.21970E+01 0.21970E+01
   6   1   3   1 0.21346E+02 0.21346E+02 0.23968E+02 0.23968E+02 0.00000E+00 0.00000E+00 0.00000E+00 0.00000E+00 0.00000E+00 0.00000E+00 0.00000E+00 0.92916E+00 0.92916E+00
   7   1   3   1 0.18512E+02 0.18512E+02 0.19462E+02-0.19462E+02 0.00000E+00 0.00000E+00 0.00000E+00 0.00000E+00 0.00000E+00 0.00000E+00 0.00000E+00 0.95531E+00 0.95531E+00
   8   1   3   1 0.35390E+02 0.35390E+02 0.38112E+02 0.38112E+02 0.00000E+00 0.00000E+00 0.00000E+00 0.00000E+00 0.00000E+00 0.00000E+00 0.00000E+00 0.10929E+01 0.10929E+01
   9   1   3   1 0.37157E+02 0.37157E+02 0.38387E+02-0.38387E+02 0.00000E+00 0.00000E+00 0.00000E+00 0.00000E+00 0.00000E+00 0.00000E+00 0.00000E+00 0.11494E+01 0.11494E+01
  10   1   3   1 0.52618E+02 0.52618E+02 0.52573E+02 0.52573E+02 0.00000E+00 0.00000E+00 0.00000E+00 0.00000E+00 0.00000E+00 0.00000E+00 0.00000E+00 0.14181E+01 0.14181E+01
  11   1   3   1 0.50960E+02 0.50960E+02 0.51568E+02-0.51568E+02 0.00000E+00 0.00000E+00 0.00000E+00 0.00000E+00 0.00000E+00 0.00000E+00 0.00000E+00 0.13810E+01 0.13810E+01
  12   1   3   1 0.55967E+02 0.55967E+02 0.58390E+02 0.58390E+02 0.00000E+00 0.00000E+00 0.00000E+00 0.00000E+00 0.00000E+00 0.00000E+00 0.00000E+00 0.15162E+01 0.15162E+01
  13   1   3   1 0.55798E+02 0.55798E+02 0.54199E+02-0.54199E+02 0.00000E+00 0.00000E+00 0.00000E+00 0.00000E+00 0.00000E+00 0.00000E+00 0.00000E+00 0.15196E+01 0.15196E+01
  14   1   3   1 0.48434E+02 0.48434E+02 0.49761E+02 0.49761E+02 0.00000E+00 0.00000E+00 0.00000E+00 0.00000E+00 0.00000E+00 0.00000E+00 0.00000E+00 0.13596E+01 0.13596E+01
  15   1   3   1 0.42005E+02 0.42005E+02 0.41640E+02-0.41640E+02 0.00000E+00 0.00000E+00 0.00000E+00 0.00000E+00 0.00000E+00 0.00000E+00 0.00000E+00 0.12621E+01 0.12621E+01
  16   1   3   1 0.31419E+02 0.31419E+02 0.31429E+02 0.31429E+02 0.00000E+00 0.00000E+00 0.00000E+00 0.00000E+00 0.00000E+00 0.00000E+00 0.00000E+00 0.10865E+01 0.10865E+01
  17   1   3   1 0.18857E+02 0.18857E+02 0.19056E+02-0.19056E+02 0.00000E+00 0.00000E+00 0.00000E+00 0.00000E+00 0.00000E+00 0.00000E+00 0.00000E+00 0.10361E+01 0.10361E+01
  18   1   3   1 0.13990E+02 0.13990E+02 0.90558E+01 0.90558E+01 0.00000E+00 0.00000E+00 0.00000E+00 0.00000E+00 0.00000E+00 0.00000E+00 0.00000E+00 0.12459E+01 0.12459E+01
  19   1   3   1 0.36543E+02 0.36543E+02 0.38877E+02 0.38877E+02 0.00000E+00 0.00000E+00 0.00000E+00 0.00000E+00 0.00000E+00 0.00000E+00 0.00000E+00 0.12165E+01 0.12165E+01
  20   1   3   1 0.34228E+02 0.34228E+02 0.34164E+02-0.34164E+02 0.00000E+00 0.00000E+00 0.00000E+00 0.00000E+00 0.00000E+00 0.00000E+00 0.00000E+00 0.11761E+01 0.11761E+01
  21   1   3   1 0.79473E-01 0.79473E-01 0.47437E+01 0.47437E+01 0.00000E+00 0.00000E+00 0.00000E+00 0.00000E+00 0.00000E+00 0.00000E+00 0.00000E+00 0.19797E+02 0.19797E+02
  22   1   3   1 0.25950E+02 0.25950E+02 0.25500E+02-0.25500E+02 0.00000E+00 0.00000E+00 0.00000E+00 0.00000E+00 0.00000E+00 0.00000E+00 0.00000E+00 0.11409E+01 0.11409E+01
  23   1   3   1 0.10296E+02 0.10296E+02 0.10778E+02 0.10778E+02 0.00000E+00 0.00000E+00 0.00000E+00 0.00000E+00 0.00000E+00 0.00000E+00 0.00000E+00 0.14888E+01 0.14888E+01
  24   1   3   1 0.20856E+02 0.20856E+02 0.21210E+02-0.21210E+02 0.00000E+00 0.00000E+00 0.00000E+00 0.00000E+00 0.00000E+00 0.00000E+00 0.00000E+00 0.11238E+01 0.11238E+01
  25   1   3   1 0.93246E+01 0.93246E+01 0.86283E+01 0.86283E+01 0.00000E+00 0.00000E+00 0.00000E+00 0.00000E+00 0.00000E+00 0.00000E+00 0.00000E+00 0.16413E+01 0.16413E+01
  26   1   3   1 0.13928E+02 0.13928E+02 0.14560E+02-0.14560E+02 0.00000E+00 0.00000E+00 0.00000E+00 0.00000E+00 0.00000E+00 0.00000E+00 0.00000E+00 0.13827E+01 0.13827E+01
  27   1   3   1 0.18897E+01 0.18897E+01 0.46642E+01 0.46642E+01 0.00000E+00 0.00000E+00 0.00000E+00 0.00000E+00 0.00000E+00 0.00000E+00 0.00000E+00 0.78568E+01 0.78568E+01
  28   1   3   1 0.10687E+02 0.10687E+02 0.10438E+02-0.10438E+02 0.00000E+00 0.00000E+00 0.00000E+00 0.00000E+00 0.00000E+00 0.00000E+00 0.00000E+00 0.14388E+01 0.14388E+01
  29   1   3   1 0.47663E+01 0.47663E+01 0.24961E+01 0.24961E+01 0.00000E+00 0.00000E+00 0.00000E+00 0.00000E+00 0.00000E+00 0.00000E+00 0.00000E+00 0.28073E+01 0.28073E+01
  30   1   3   1 0.89610E+01 0.89610E+01 0.80481E+01-0.80481E+01 0.00000E+00 0.00000E+00 0.00000E+00 0.00000E+00 0.00000E+00 0.00000E+00 0.00000E+00 0.15032E+01 0.15032E+01
  31   1   3   1 0.27660E+01 0.27660E+01 0.36308E+00 0.36308E+00 0.00000E+00 0.00000E+00 0.00000E+00 0.00000E+00 0.00000E+00 0.00000E+00 0.00000E+00 0.48596E+01 0.48596E+01
  32   1   3   1 0.62097E+01 0.62097E+01 0.33544E+01-0.33544E+01 0.00000E+00 0.00000E+00 0.00000E+00 0.00000E+00 0.00000E+00 0.00000E+00 0.00000E+00 0.21754E+01 0.21754E+01
  33   1   3   1 0.75803E+01 0.75803E+01 0.48773E+01-0.48773E+01 0.00000E+00 0.00000E+00 0.00000E+00 0.00000E+00 0.00000E+00 0.00000E+00 0.00000E+00 0.20305E+01 0.20305E+01
  34   1   3   1 0.51570E-01 0.51570E-01 0.38674E+01 0.38674E+01 0.00000E+00 0.00000E+00 0.00000E+00 0.00000E+00 0.00000E+00 0.00000E+00 0.00000E+00 0.21935E+02 0.21935E+02
  35   1   3   1 0.54947E+01 0.54947E+01 0.85544E+01-0.85544E+01 0.00000E+00 0.00000E+00 0.00000E+00 0.00000E+00 0.00000E+00 0.00000E+00 0.00000E+00 0.27790E+01 0.27790E+01
  36   1   3   1 0.43246E+01 0.43246E+01 0.75821E+01 0.75821E+01 0.00000E+00 0.00000E+00 0.00000E+00 0.00000E+00 0.00000E+00 0.00000E+00 0.00000E+00 0.35147E+01 0.35147E+01
  37   1   3   1 0.10508E+02 0.10508E+02 0.75526E+01-0.75526E+01 0.00000E+00 0.00000E+00 0.00000E+00 0.00000E+00 0.00000E+00 0.00000E+00 0.00000E+00 0.16451E+01 0.16451E+01
  38   1   3   1 0.58204E+01 0.58204E+01 0.80362E+01 0.80362E+01 0.00000E+00 0.00000E+00 0.00000E+00 0.00000E+00 0.00000E+00 0.00000E+00 0.00000E+00 0.29476E+01 0.29476E+01
  39   1   3   1 0.65548E+01 0.65548E+01 0.34310E+01 0.34310E+01 0.00000E+00 0.00000E+00 0.00000E+00 0.00000E+00 0.00000E+00 0.00000E+00 0.00000E+00 0.26663E+01 0.26663E+01
  40   1   3   1 0.63566E-01 0.63566E-01 0.28667E+01 0.28667E+01 0.00000E+00 0.00000E+00 0.00000E+00 0.00000E+00 0.00000E+00 0.00000E+00 0.00000E+00 0.22141E+02 0.22141E+02
  41   1   3   1 0.19064E+02 0.19064E+02 0.21387E+02-0.21387E+02 0.00000E+00 0.00000E+00 0.00000E+00 0.00000E+00 0.00000E+00 0.00000E+00 0.00000E+00 0.14239E+01 0.14239E+01
  42   1   3   1 0.73318E+01 0.73318E+01 0.16881E+01 0.16881E+01 0.00000E+00 0.00000E+00 0.00000E+00 0.00000E+00 0.00000E+00 0.00000E+00 0.00000E+00 0.23639E+01 0.23639E+01
  43   1   3   1 0.43860E+01 0.43860E+01 0.21792E+01-0.21792E+01 0.00000E+00 0.00000E+00 0.00000E+00 0.00000E+00 0.00000E+00 0.00000E+00 0.00000E+00 0.39541E+01 0.39541E+01
  44   1   3   1 0.23127E-01 0.23127E-01 0.27735E+01-0.27735E+01 0.00000E+00 0.00000E+00 0.00000E+00 0.00000E+00 0.00000E+00 0.00000E+00 0.00000E+00 0.25191E+02 0.25191E+02
  45   1   3   1 0.43579E+01 0.43579E+01 0.45156E+01 0.45156E+01 0.00000E+00 0.00000E+00 0.00000E+00 0.00000E+00 0.00000E+00 0.00000E+00 0.00000E+00 0.43933E+01 0.43933E+01
  46   1   3   1 0.47684E+01 0.47684E+01 0.47362E+01-0.47362E+01 0.00000E+00 0.00000E+00 0.00000E+00 0.00000E+00 0.00000E+00 0.00000E+00 0.00000E+00 0.40106E+01 0.40106E+01
  47   1   3   1 0.91635E+01 0.91635E+01 0.60208E+01 0.60208E+01 0.00000E+00 0.00000E+00 0.00000E+00 0.00000E+00 0.00000E+00 0.00000E+00 0.00000E+00 0.23056E+01 0.23056E+01
  48   1   3   1 0.59542E-01 0.59542E-01 0.46427E+01-0.46427E+01 0.00000E+00 0.00000E+00 0.00000E+00 0.00000E+00 0.00000E+00 0.00000E+00 0.00000E+00 0.27692E+02 0.27692E+02
  49   1   3   1 0.55085E+01 0.55085E+01 0.57782E+01 0.57782E+01 0.00000E+00 0.00000E+00 0.00000E+00 0.00000E+00 0.00000E+00 0.00000E+00 0.00000E+00 0.65990E+01 0.65990E+01
 -52   2   3   1 0.33656E+01 0.33656E+01 0.22051E+01-0.22051E+01 0.00000E+00 0.00000E+00 0.00000E+00 0.00000E+00 0.00000E+00 0.00000E+00 0.00000E+00 0.12476E+02 0.12476E+02
 -51   2   3   1 0.48825E-01 0.48825E-01 0.15794E+01 0.15794E+01 0.00000E+00 0.00000E+00 0.00000E+00 0.00000E+00 0.00000E+00 0.00000E+00 0.00000E+00 0.33479E+02 0.33479E+02
 -50   2   3   1 0.56422E-01 0.56422E-01 0.45485E+01-0.45485E+01 0.00000E+00 0.00000E+00 0.00000E+00 0.00000E+00 0.00000E+00 0.00000E+00 0.00000E+00 0.31695E+02 0.31695E+02
 -49   2   3   1 0.52250E+01 0.52250E+01 0.74793E+00-0.74793E+00 0.00000E+00 0.00000E+00 0.00000E+00 0.00000E+00 0.00000E+00 0.00000E+00 0.00000E+00 0.59354E+01 0.59354E+01
 -48   2   3   1 0.38403E-01 0.38403E-01 0.28314E+01-0.28314E+01 0.00000E+00 0.00000E+00 0.00000E+00 0.00000E+00 0.00000E+00 0.00000E+00 0.00000E+00 0.30819E+02 0.30819E+02
 -47   2   3   1 0.50090E-02 0.50090E-02 0.56890E+01-0.56890E+01 0.00000E+00 0.00000E+00 0.00000E+00 0.00000E+00 0.00000E+00 0.00000E+00 0.00000E+00 0.47658E+01 0.47658E+01
 -46   2   3   1 0.16721E-01 0.16721E-01 0.28569E+01-0.28569E+01 0.00000E+00 0.00000E+00 0.00000E+00 0.00000E+00 0.00000E+00 0.00000E+00 0.00000E+00 0.32621E+02 0.32621E+02
 -45   2   3   1 0.85504E+01 0.85504E+01 0.44165E+01-0.44165E+01 0.00000E+00 0.00000E+00 0.00000E+00 0.00000E+00 0.00000E+00 0.00000E+00 0.00000E+00 0.36069E+01 0.36069E+01
 -42   2   3   1 0.25662E+02 0.25662E+02 0.31763E+02 0.31763E+02 0.00000E+00 0.00000E+00 0.00000E+00 0.00000E+00 0.00000E+00 0.00000E+00 0.00000E+00 0.24107E+01 0.24107E+01
 -41   2   3   1 0.55713E+01 0.55713E+01 0.39227E+01 0.39227E+01 0.00000E+00 0.00000E+00 0.00000E+00 0.00000E+00 0.00000E+00 0.00000E+00 0.00000E+00 0.79882E+01 0.79882E+01
 -40   2   3   1 0.52809E-01 0.52809E-01 0.51021E+01 0.51021E+01 0.00000E+00 0.00000E+00 0.00000E+00 0.00000E+00 0.00000E+00 0.00000E+00 0.00000E+00 0.31426E+02 0.31426E+02
 -39   2   3   1 0.30600E-01 0.30600E-01 0.33239E+01 0.33239E+01 0.00000E+00 0.00000E+00 0.00000E+00 0.00000E+00 0.00000E+00 0.00000E+00 0.00000E+00 0.22637E+02 0.22637E+02
 -38   2   3   1 0.33977E-01 0.33977E-01 0.16922E+01-0.16922E+01 0.00000E+00 0.00000E+00 0.00000E+00 0.00000E+00 0.00000E+00 0.00000E+00 0.00000E+00 0.22740E+02 0.22740E+02
 -37   2   3   1 0.33282E-01 0.33282E-01 0.94647E-01-0.94647E-01 0.00000E+00 0.00000E+00 0.00000E+00 0.00000E+00 0.00000E+00 0.00000E+00 0.00000E+00 0.22712E+02 0.22712E+02
 -36   2   3   1 0.31319E-01 0.31319E-01 0.10562E+01 0.10562E+01 0.00000E+00 0.00000E+00 0.00000E+00 0.00000E+00 0.00000E+00 0.00000E+00 0.00000E+00 0.25615E+02 0.25615E+02
 -35   2   3   1 0.23206E-01 0.23206E-01 0.19733E+01-0.19733E+01 0.00000E+00 0.00000E+00 0.00000E+00 0.00000E+00 0.00000E+00 0.00000E+00 0.00000E+00 0.27376E+02 0.27376E+02
 -34   2   3   1 0.13441E-01 0.13441E-01 0.23952E+01 0.23952E+01 0.00000E+00 0.00000E+00 0.00000E+00 0.00000E+00 0.00000E+00 0.00000E+00 0.00000E+00 0.31446E+02 0.31446E+02
 -33   2   3   1 0.70783E+01 0.70783E+01 0.51590E+01-0.51590E+01 0.00000E+00 0.00000E+00 0.00000E+00 0.00000E+00 0.00000E+00 0.00000E+00 0.00000E+00 0.35426E+01 0.35426E+01
 -32   2   3   1 0.23522E-01 0.23522E-01 0.26174E+01 0.26174E+01 0.00000E+00 0.00000E+00 0.00000E+00 0.00000E+00 0.00000E+00 0.00000E+00 0.00000E+00 0.21274E+02 0.21274E+02
 -31   2   3   1 0.56256E-01 0.56256E-01 0.23584E+01 0.23584E+01 0.00000E+00 0.00000E+00 0.00000E+00 0.00000E+00 0.00000E+00 0.00000E+00 0.00000E+00 0.26657E+02 0.26657E+02
 -30   2   3   1 0.33426E+01 0.33426E+01 0.28663E+01-0.28663E+01 0.00000E+00 0.00000E+00 0.00000E+00 0.00000E+00 0.00000E+00 0.00000E+00 0.00000E+00 0.79389E+01 0.79389E+01
 -29   2   3   1 0.10671E+02 0.10671E+02 0.10167E+02 0.10167E+02 0.00000E+00 0.00000E+00 0.00000E+00 0.00000E+00 0.00000E+00 0.00000E+00 0.00000E+00 0.28716E+01 0.28716E+01
 -28   2   3   1 0.11672E+00 0.11672E+00 0.29763E+01-0.29763E+01 0.00000E+00 0.00000E+00 0.00000E+00 0.00000E+00 0.00000E+00 0.00000E+00 0.00000E+00 0.25963E+02 0.25963E+02
 -27   2   3   1 0.11345E+02 0.11345E+02 0.12888E+02 0.12888E+02 0.00000E+00 0.00000E+00 0.00000E+00 0.00000E+00 0.00000E+00 0.00000E+00 0.00000E+00 0.23613E+01 0.23613E+01
 -26   2   3   1 0.20399E+01 0.20399E+01 0.66442E+01 0.66442E+01 0.00000E+00 0.00000E+00 0.00000E+00 0.00000E+00 0.00000E+00 0.00000E+00 0.00000E+00 0.14730E+02 0.14730E+02
 -25   2   3   1 0.10221E+00 0.10221E+00 0.36885E+01 0.36885E+01 0.00000E+00 0.00000E+00 0.00000E+00 0.00000E+00 0.00000E+00 0.00000E+00 0.00000E+00 0.24135E+02 0.24135E+02
 -24   2   3   1 0.34586E+02 0.34586E+02 0.36840E+02 0.36840E+02 0.00000E+00 0.00000E+00 0.00000E+00 0.00000E+00 0.00000E+00 0.00000E+00 0.00000E+00 0.11151E+01 0.11151E+01
 -23   2   3   1 0.13468E+02 0.13468E+02 0.17506E+02-0.17506E+02 0.00000E+00 0.00000E+00 0.00000E+00 0.00000E+00 0.00000E+00 0.00000E+00 0.00000E+00 0.25827E+01 0.25827E+01
 -21   2   3   1 0.30862E+02 0.30862E+02 0.25367E+02-0.25367E+02 0.00000E+00 0.00000E+00 0.00000E+00 0.00000E+00 0.00000E+00 0.00000E+00 0.00000E+00 0.14068E+01 0.14068E+01
 -20   2   3   1 0.34578E+02 0.34578E+02 0.36644E+02 0.36644E+02 0.00000E+00 0.00000E+00 0.00000E+00 0.00000E+00 0.00000E+00 0.00000E+00 0.00000E+00 0.10595E+01 0.10595E+01
 -19   2   3   1 0.35487E+02 0.35487E+02 0.35232E+02-0.35232E+02 0.00000E+00 0.00000E+00 0.00000E+00 0.00000E+00 0.00000E+00 0.00000E+00 0.00000E+00 0.11918E+01 0.11918E+01
 -18   2   3   1 0.41497E+02 0.41497E+02 0.43713E+02 0.43713E+02 0.00000E+00 0.00000E+00 0.00000E+00 0.00000E+00 0.00000E+00 0.00000E+00 0.00000E+00 0.11870E+01 0.11870E+01
 -17   2   3   1 0.26633E+02 0.26633E+02 0.26293E+02-0.26293E+02 0.00000E+00 0.00000E+00 0.00000E+00 0.00000E+00 0.00000E+00 0.00000E+00 0.00000E+00 0.10434E+01 0.10434E+01
 -16   2   3   1 0.26558E+02 0.26558E+02 0.28675E+02 0.28675E+02 0.00000E+00 0.00000E+00 0.00000E+00 0.00000E+00 0.00000E+00 0.00000E+00 0.00000E+00 0.97618E+00 0.97618E+00
 -15   2   3   1 0.50796E+01 0.50796E+01 0.68389E+01-0.68389E+01 0.00000E+00 0.00000E+00 0.00000E+00 0.00000E+00 0.00000E+00 0.00000E+00 0.00000E+00 0.25993E+01 0.25993E+01
 -14   2   3   1 0.79965E+01 0.79965E+01 0.85953E+01 0.85953E+01 0.00000E+00 0.00000E+00 0.00000E+00 0.00000E+00 0.00000E+00 0.00000E+00 0.00000E+00 0.21457E+01 0.21457E+01
 -13   2   3   1 0.11159E+02 0.11159E+02 0.12538E+02 0.12538E+02 0.00000E+00 0.00000E+00 0.00000E+00 0.00000E+00 0.00000E+00 0.00000E+00 0.00000E+00 0.17401E+01 0.17401E+01
 -12   2   3   1 0.78928E+01 0.78928E+01 0.46069E+01-0.46069E+01 0.00000E+00 0.00000E+00 0.00000E+00 0.00000E+00 0.00000E+00 0.00000E+00 0.00000E+00 0.22116E+01 0.22116E+01
 -11   2   3   1 0.14018E+02 0.14018E+02 0.15495E+02 0.15495E+02 0.00000E+00 0.00000E+00 0.00000E+00 0.00000E+00 0.00000E+00 0.00000E+00 0.00000E+00 0.12459E+01 0.12459E+01
 -10   2   3   1 0.27793E+01 0.27793E+01 0.46329E+01 0.46329E+01 0.00000E+00 0.00000E+00 0.00000E+00 0.00000E+00 0.00000E+00 0.00000E+00 0.00000E+00 0.41678E+01 0.41678E+01
  -9   2   3   1 0.44281E-01 0.44281E-01 0.38866E+00-0.38866E+00 0.00000E+00 0.00000E+00 0.00000E+00 0.00000E+00 0.00000E+00 0.00000E+00 0.00000E+00 0.19221E+02 0.19221E+02
  -8   2   3   1 0.24699E+02 0.24699E+02 0.26957E+02 0.26957E+02 0.00000E+00 0.00000E+00 0.00000E+00 0.00000E+00 0.00000E+00 0.00000E+00 0.00000E+00 0.11216E+01 0.11216E+01
  -7   2   3   1 0.30706E+02 0.30706E+02 0.30908E+02-0.30908E+02 0.00000E+00 0.00000E+00 0.00000E+00 0.00000E+00 0.00000E+00 0.00000E+00 0.00000E+00 0.11729E+01 0.11729E+01
  -6   2   3   1 0.53578E+02 0.53578E+02 0.50476E+02 0.50476E+02 0.00000E+00 0.00000E+00 0.00000E+00 0.00000E+00 0.00000E+00 0.00000E+00 0.00000E+00 0.16047E+01 0.16047E+01
  -5   2   3   1 0.52242E+02 0.52242E+02 0.48676E+02-0.48676E+02 0.00000E+00 0.00000E+00 0.00000E+00 0.00000E+00 0.00000E+00 0.00000E+00 0.00000E+00 0.16023E+01 0.16023E+01
  -4   2   3   1 0.38412E+02 0.38412E+02 0.35826E+02 0.35826E+02 0.00000E+00 0.00000E+00 0.00000E+00 0.00000E+00 0.00000E+00 0.00000E+00 0.00000E+00 0.13139E+01 0.13139E+01
  -3   2   3   1 0.13941E+02 0.13941E+02 0.11780E+02-0.11780E+02 0.00000E+00 0.00000E+00 0.00000E+00 0.00000E+00 0.00000E+00 0.00000E+00 0.00000E+00 0.12580E+01 0.12580E+01
  -2   2   3   1 0.14620E+03 0.14620E+03 0.14725E+03-0.14725E+03 0.00000E+00 0.00000E+00 0.00000E+00 0.00000E+00 0.00000E+00 0.00000E+00 0.00000E+00 0.39693E+01 0.39693E+01
  -1   2   3   1 0.12813E+03 0.12813E+03 0.12666E+03-0.12666E+03 0.00000E+00 0.00000E+00 0.00000E+00 0.00000E+00 0.00000E+00 0.00000E+00 0.00000E+00 0.34938E+01 0.34938E+01
   0   2   3   1 0.10213E+03 0.10213E+03 0.97342E+02 0.97342E+02 0.00000E+00 0.00000E+00 0.00000E+00 0.00000E+00 0.00000E+00 0.00000E+00 0.00000E+00 0.28157E+01 0.28157E+01
   1   2   3   1 0.16886E+02 0.16886E+02 0.16059E+02-0.16059E+02 0.00000E+00 0.00000E+00 0.00000E+00 0.00000E+00 0.00000E+00 0.00000E+00 0.00000E+00 0.11544E+01 0.11544E+01
   2   2   3   1 0.41129E+02 0.41129E+02 0.39495E+02 0.39495E+02 0.00000E+00 0.00000E+00 0.00000E+00 0.00000E+00 0.00000E+00 0.00000E+00 0.00000E+00 0.13745E+01 0.13745E+01
   3   2   3   1 0.10697E+02 0.10697E+02 0.10574E+02-0.10574E+02 0.00000E+00 0.00000E+00 0.00000E+00 0.00000E+00 0.00000E+00 0.00000E+00 0.00000E+00 0.12600E+01 0.12600E+01
   4   2   3   1 0.32147E+02 0.32147E+02 0.31598E+02 0.31598E+02 0.00000E+00 0.00000E+00 0.00000E+00 0.00000E+00 0.00000E+00 0.00000E+00 0.00000E+00 0.11809E+01 0.11809E+01
   5   2   3   1 0.19987E+02 0.19987E+02 0.18266E+02-0.18266E+02 0.00000E+00 0.00000E+00 0.00000E+00 0.00000E+00 0.00000E+00 0.00000E+00 0.00000E+00 0.10736E+01 0.10736E+01
   6   2   3   1 0.38295E+02 0.38295E+02 0.35996E+02 0.35996E+02 0.00000E+00 0.00000E+00 0.00000E+00 0.00000E+00 0.00000E+00 0.00000E+00 0.00000E+00 0.13110E+01 0.13110E+01
   7   2   3   1 0.31283E+02 0.31283E+02 0.31669E+02-0.31669E+02 0.00000E+00 0.00000E+00 0.00000E+00 0.00000E+00 0.00000E+00 0.00000E+00 0.00000E+00 0.12061E+01 0.12061E+01
   8   2   3   1 0.42036E+02 0.42036E+02 0.41936E+02 0.41936E+02 0.00000E+00 0.00000E+00 0.00000E+00 0.00000E+00 0.00000E+00 0.00000E+00 0.00000E+00 0.13898E+01 0.13898E+01
   9   2   3   1 0.35096E+02 0.35096E+02 0.31765E+02-0.31765E+02 0.00000E+00 0.00000E+00 0.00000E+00 0.00000E+00 0.00000E+00 0.00000E+00 0.00000E+00 0.13058E+01 0.13058E+01
  10   2   3   1 0.37594E+02 0.37594E+02 0.33608E+02 0.33608E+02 0.00000E+00 0.00000E+00 0.00000E+00 0.00000E+00 0.00000E+00 0.00000E+00 0.00000E+00 0.13315E+01 0.13315E+01
  11   2   3   1 0.19312E+02 0.19312E+02 0.17939E+02-0.17939E+02 0.00000E+00 0.00000E+00 0.00000E+00 0.00000E+00 0.00000E+00 0.00000E+00 0.00000E+00 0.11087E+01 0.11087E+01
  12   2   3   1 0.14873E+02 0.14873E+02 0.15424E+02 0.15424E+02 0.00000E+00 0.00000E+00 0.00000E+00 0.00000E+00 0.00000E+00 0.00000E+00 0.00000E+00 0.11705E+01 0.11705E+01
  13   2   3   1 0.12361E-01 0.12361E-01 0.51066E+01 0.51066E+01 0.00000E+00 0.00000E+00 0.00000E+00 0.00000E+00 0.00000E+00 0.00000E+00 0.00000E+00 0.12286E+02 0.12286E+02
  14   2   3   1 0.48716E-01 0.48716E-01 0.19707E+01-0.19707E+01 0.00000E+00 0.00000E+00 0.00000E+00 0.00000E+00 0.00000E+00 0.00000E+00 0.00000E+00 0.20036E+02 0.20036E+02
  15   2   3   1 0.21759E+02 0.21759E+02 0.22915E+02 0.22915E+02 0.00000E+00 0.00000E+00 0.00000E+00 0.00000E+00 0.00000E+00 0.00000E+00 0.00000E+00 0.10810E+01 0.10810E+01
  16   2   3   1 0.57654E+01 0.57654E+01 0.22511E+01-0.22511E+01 0.00000E+00 0.00000E+00 0.00000E+00 0.00000E+00 0.00000E+00 0.00000E+00 0.00000E+00 0.19635E+01 0.19635E+01
  17   2   3   1 0.36499E+02 0.36499E+02 0.36660E+02 0.36660E+02 0.00000E+00 0.00000E+00 0.00000E+00 0.00000E+00 0.00000E+00 0.00000E+00 0.00000E+00 0.12137E+01 0.12137E+01
  18   2   3   1 0.38248E+02 0.38248E+02 0.36805E+02 0.36805E+02 0.00000E+00 0.00000E+00 0.00000E+00 0.00000E+00 0.00000E+00 0.00000E+00 0.00000E+00 0.12246E+01 0.12246E+01
  20   2   3   1 0.10759E+03 0.10759E+03 0.99372E+02-0.99372E+02 0.00000E+00 0.00000E+00 0.00000E+00 0.00000E+00 0.00000E+00 0.00000E+00 0.00000E+00 0.26612E+01 0.26612E+01
  21   2   3   1 0.42373E+02 0.42373E+02 0.41669E+02-0.41669E+02 0.00000E+00 0.00000E+00 0.00000E+00 0.00000E+00 0.00000E+00 0.00000E+00 0.00000E+00 0.13020E+01 0.13020E+01
  22   2   3   1 0.13774E+02 0.13774E+02 0.13613E+02-0.13613E+02 0.00000E+00 0.00000E+00 0.00000E+00 0.00000E+00 0.00000E+00 0.00000E+00 0.00000E+00 0.12580E+01 0.12580E+01
  23   2   3   1 0.23186E+02 0.23186E+02 0.24101E+02-0.24101E+02 0.00000E+00 0.00000E+00 0.00000E+00 0.00000E+00 0.00000E+00 0.00000E+00 0.00000E+00 0.11893E+01 0.11893E+01
  24   2   3   1 0.43228E-01 0.43228E-01 0.71366E+00 0.71366E+00 0.00000E+00 0.00000E+00 0.00000E+00 0.00000E+00 0.00000E+00 0.00000E+00 0.00000E+00 0.17166E+02 0.17166E+02
  25   2   3   1 0.15315E+02 0.15315E+02 0.18072E+02-0.18072E+02 0.00000E+00 0.00000E+00 0.00000E+00 0.00000E+00 0.00000E+00 0.00000E+00 0.00000E+00 0.12671E+01 0.12671E+01
  26   2   3   1 0.75749E+01 0.75749E+01 0.48110E+01 0.48110E+01 0.00000E+00 0.00000E+00 0.00000E+00 0.00000E+00 0.00000E+00 0.00000E+00 0.00000E+00 0.20305E+01 0.20305E+01
  27   2   3   1 0.15145E+02 0.15145E+02 0.13603E+02-0.13603E+02 0.00000E+00 0.00000E+00 0.00000E+00 0.00000E+00 0.00000E+00 0.00000E+00 0.00000E+00 0.11515E+01 0.11515E+01
  28   2   3   1 0.43144E+01 0.43144E+01 0.54130E+01 0.54130E+01 0.00000E+00 0.00000E+00 0.00000E+00 0.00000E+00 0.00000E+00 0.00000E+00 0.00000E+00 0.30753E+01 0.30753E+01
  29   2   3   1 0.14330E+02 0.14330E+02 0.13327E+02-0.13327E+02 0.00000E+00 0.00000E+00 0.00000E+00 0.00000E+00 0.00000E+00 0.00000E+00 0.00000E+00 0.12117E+01 0.12117E+01
  30   2   3   1 0.10094E+02 0.10094E+02 0.10457E+02 0.10457E+02 0.00000E+00 0.00000E+00 0.00000E+00 0.00000E+00 0.00000E+00 0.00000E+00 0.00000E+00 0.15158E+01 0.15158E+01
  31   2   3   1 0.15218E+02 0.15218E+02 0.14150E+02-0.14150E+02 0.00000E+00 0.00000E+00 0.00000E+00 0.00000E+00 0.00000E+00 0.00000E+00 0.00000E+00 0.12671E+01 0.12671E+01
  32   2   3   1 0.14168E+02 0.14168E+02 0.16581E+02 0.16581E+02 0.00000E+00 0.00000E+00 0.00000E+00 0.00000E+00 0.00000E+00 0.00000E+00 0.00000E+00 0.18945E+01 0.18945E+01
  33   2   3   1 0.16427E+02 0.16427E+02 0.16264E+02-0.16264E+02 0.00000E+00 0.00000E+00 0.00000E+00 0.00000E+00 0.00000E+00 0.00000E+00 0.00000E+00 0.12930E+01 0.12930E+01
  34   2   3   1 0.17880E+02 0.17880E+02 0.19318E+02 0.19318E+02 0.00000E+00 0.00000E+00 0.00000E+00 0.00000E+00 0.00000E+00 0.00000E+00 0.00000E+00 0.12987E+01 0.12987E+01
  35   2   3   1 0.95343E+01 0.95343E+01 0.11031E+02-0.11031E+02 0.00000E+00 0.00000E+00 0.00000E+00 0.00000E+00 0.00000E+00 0.00000E+00 0.00000E+00 0.18072E+01 0.18072E+01
  36   2   3   1 0.17042E+02 0.17042E+02 0.16161E+02 0.16161E+02 0.00000E+00 0.00000E+00 0.00000E+00 0.00000E+00 0.00000E+00 0.00000E+00 0.00000E+00 0.13630E+01 0.13630E+01
  37   2   3   1 0.27970E+01 0.27970E+01 0.15966E+01 0.15966E+01 0.00000E+00 0.00000E+00 0.00000E+00 0.00000E+00 0.00000E+00 0.00000E+00 0.00000E+00 0.55568E+01 0.55568E+01
  38   2   3   1 0.83180E+01 0.83180E+01 0.64764E+01 0.64764E+01 0.00000E+00 0.00000E+00 0.00000E+00 0.00000E+00 0.00000E+00 0.00000E+00 0.00000E+00 0.25483E+01 0.25483E+01
  40   2   3   1 0.72855E+01 0.72855E+01 0.86044E+01-0.86044E+01 0.00000E+00 0.00000E+00 0.00000E+00 0.00000E+00 0.00000E+00 0.00000E+00 0.00000E+00 0.28889E+01 0.28889E+01
  41   2   3   1 0.23799E+02 0.23799E+02 0.30245E+02-0.30245E+02 0.00000E+00 0.00000E+00 0.00000E+00 0.00000E+00 0.00000E+00 0.00000E+00 0.00000E+00 0.16379E+01 0.16379E+01
  42   2   3   1 0.14718E+02 0.14718E+02 0.17083E+02-0.17083E+02 0.00000E+00 0.00000E+00 0.00000E+00 0.00000E+00 0.00000E+00 0.00000E+00 0.00000E+00 0.18276E+01 0.18276E+01
  43   2   3   1 0.69894E+01 0.69894E+01 0.78272E+01 0.78272E+01 0.00000E+00 0.00000E+00 0.00000E+00 0.00000E+00 0.00000E+00 0.00000E+00 0.00000E+00 0.29977E+01 0.29977E+01
  44   2   3   1 0.11346E+02 0.11346E+02 0.14744E+02-0.14744E+02 0.00000E+00 0.00000E+00 0.00000E+00 0.00000E+00 0.00000E+00 0.00000E+00 0.00000E+00 0.20249E+01 0.20249E+01
  45   2   3   1 0.10644E+00 0.10644E+00 0.91710E+01 0.91710E+01 0.00000E+00 0.00000E+00 0.00000E+00 0.00000E+00 0.00000E+00 0.00000E+00 0.00000E+00 0.25327E+02 0.25327E+02
  46   2   3   1 0.91368E+01 0.91368E+01 0.10637E+02-0.10637E+02 0.00000E+00 0.00000E+00 0.00000E+00 0.00000E+00 0.00000E+00 0.00000E+00 0.00000E+00 0.23056E+01 0.23056E+01
  47   2   3   1 0.62221E-01 0.62221E-01 0.59965E+01 0.59965E+01 0.00000E+00 0.00000E+00 0.00000E+00 0.00000E+00 0.00000E+00 0.00000E+00 0.00000E+00 0.25309E+02 0.25309E+02
  48   2   3   1 0.39330E-01 0.39330E-01 0.49762E+01-0.49762E+01 0.00000E+00 0.00000E+00 0.00000E+00 0.00000E+00 0.00000E+00 0.00000E+00 0.00000E+00 0.30229E+02 0.30229E+02
  49   2   3   1 0.12265E+02 0.12265E+02 0.29884E+01-0.29884E+01 0.00000E+00 0.00000E+00 0.00000E+00 0.00000E+00 0.00000E+00 0.00000E+00 0.00000E+00 0.37772E+01 0.37772E+01
 -51   3   3   1 0.34967E-01 0.34967E-01 0.41259E+01-0.41259E+01 0.00000E+00 0.00000E+00 0.00000E+00 0.00000E+00 0.00000E+00 0.00000E+00 0.00000E+00 0.36196E+02 0.36196E+02
 -50   3   3   1 0.85227E+01 0.85227E+01 0.45776E+01 0.45776E+01 0.00000E+00 0.00000E+00 0.00000E+00 0.00000E+00 0.00000E+00 0.00000E+00 0.00000E+00 0.47333E+01 0.47333E+01
 -49   3   3   1 0.64559E+01 0.64559E+01 0.82972E+01-0.82972E+01 0.00000E+00 0.00000E+00 0.00000E+00 0.00000E+00 0.00000E+00 0.00000E+00 0.00000E+00 0.41471E+01 0.41471E+01
 -48   3   3   1 0.47465E+01 0.47465E+01 0.77922E+01 0.77922E+01 0.00000E+00 0.00000E+00 0.00000E+00 0.00000E+00 0.00000E+00 0.00000E+00 0.00000E+00 0.60157E+01 0.60157E+01
 -47   3   3   1 0.91371E+01 0.91371E+01 0.10629E+02-0.10629E+02 0.00000E+00 0.00000E+00 0.00000E+00 0.00000E+00 0.00000E+00 0.00000E+00 0.00000E+00 0.33522E+01 0.33522E+01
 -46   3   3   1 0.33399E+01 0.33399E+01 0.43788E+01 0.43788E+01 0.00000E+00 0.00000E+00 0.00000E+00 0.00000E+00 0.00000E+00 0.00000E+00 0.00000E+00 0.79398E+01 0.79398E+01
 -45   3   3   1 0.38554E+01 0.38554E+01 0.91651E+01-0.91651E+01 0.00000E+00 0.00000E+00 0.00000E+00 0.00000E+00 0.00000E+00 0.00000E+00 0.00000E+00 0.68762E+01 0.68762E+01
 -44   3   3   1 0.44580E-01 0.44580E-01 0.47195E+01-0.47195E+01 0.00000E+00 0.00000E+00 0.00000E+00 0.00000E+00 0.00000E+00 0.00000E+00 0.00000E+00 0.25989E+02 0.25989E+02
 -43   3   3   1 0.57642E-01 0.57642E-01 0.34038E+01-0.34038E+01 0.00000E+00 0.00000E+00 0.00000E+00 0.00000E+00 0.00000E+00 0.00000E+00 0.00000E+00 0.29570E+02 0.29570E+02
 -42   3   3   1 0.10135E+02 0.10135E+02 0.16579E+02 0.16579E+02 0.00000E+00 0.00000E+00 0.00000E+00 0.00000E+00 0.00000E+00 0.00000E+00 0.00000E+00 0.28376E+01 0.28376E+01
 -41   3   3   1 0.35255E-01 0.35255E-01 0.33952E+01-0.33952E+01 0.00000E+00 0.00000E+00 0.00000E+00 0.00000E+00 0.00000E+00 0.00000E+00 0.00000E+00 0.29911E+02 0.29911E+02
 -40   3   3   1 0.80745E+01 0.80745E+01 0.63967E+01 0.63967E+01 0.00000E+00 0.00000E+00 0.00000E+00 0.00000E+00 0.00000E+00 0.00000E+00 0.00000E+00 0.33365E+01 0.33365E+01
 -39   3   3   1 0.39266E+01 0.39266E+01 0.15361E+01-0.15361E+01 0.00000E+00 0.00000E+00 0.00000E+00 0.00000E+00 0.00000E+00 0.00000E+00 0.00000E+00 0.68765E+01 0.68765E+01
 -38   3   3   1 0.10026E+02 0.10026E+02 0.22409E+01 0.22409E+01 0.00000E+00 0.00000E+00 0.00000E+00 0.00000E+00 0.00000E+00 0.00000E+00 0.00000E+00 0.26989E+01 0.26989E+01
 -37   3   3   1 0.42517E-01 0.42517E-01 0.27934E+01 0.27934E+01 0.00000E+00 0.00000E+00 0.00000E+00 0.00000E+00 0.00000E+00 0.00000E+00 0.00000E+00 0.24808E+02 0.24808E+02
 -36   3   3   1 0.53577E-01 0.53577E-01 0.16260E+01-0.16260E+01 0.00000E+00 0.00000E+00 0.00000E+00 0.00000E+00 0.00000E+00 0.00000E+00 0.00000E+00 0.23661E+02 0.23661E+02
 -35   3   3   1 0.85071E+01 0.85071E+01 0.56662E+01 0.56662E+01 0.00000E+00 0.00000E+00 0.00000E+00 0.00000E+00 0.00000E+00 0.00000E+00 0.00000E+00 0.24804E+01 0.24804E+01
 -34   3   3   1 0.74759E-01 0.74759E-01 0.25112E+01-0.25112E+01 0.00000E+00 0.00000E+00 0.00000E+00 0.00000E+00 0.00000E+00 0.00000E+00 0.00000E+00 0.24420E+02 0.24420E+02
 -33   3   3   1 0.75374E+01 0.75374E+01 0.85565E+01 0.85565E+01 0.00000E+00 0.00000E+00 0.00000E+00 0.00000E+00 0.00000E+00 0.00000E+00 0.00000E+00 0.27910E+01 0.27910E+01
 -32   3   3   1 0.95670E+01 0.95670E+01 0.27989E+01-0.27989E+01 0.00000E+00 0.00000E+00 0.00000E+00 0.00000E+00 0.00000E+00 0.00000E+00 0.00000E+00 0.24077E+01 0.24077E+01
 -31   3   3   1 0.10336E+02 0.10336E+02 0.72547E+01 0.72547E+01 0.00000E+00 0.00000E+00 0.00000E+00 0.00000E+00 0.00000E+00 0.00000E+00 0.00000E+00 0.29721E+01 0.29721E+01
 -30   3   3   1 0.78862E+01 0.78862E+01 0.16362E+01 0.16362E+01 0.00000E+00 0.00000E+00 0.00000E+00 0.00000E+00 0.00000E+00 0.00000E+00 0.00000E+00 0.31930E+01 0.31930E+01
 -29   3   3   1 0.76215E+01 0.76215E+01 0.33083E+00-0.33083E+00 0.00000E+00 0.00000E+00 0.00000E+00 0.00000E+00 0.00000E+00 0.00000E+00 0.00000E+00 0.32945E+01 0.32945E+01
 -28   3   3   1 0.39864E-01 0.39864E-01 0.11852E+02 0.11852E+02 0.00000E+00 0.00000E+00 0.00000E+00 0.00000E+00 0.00000E+00 0.00000E+00 0.00000E+00 0.29612E+02 0.29612E+02
 -27   3   3   1 0.16016E+02 0.16016E+02 0.14095E+02-0.14095E+02 0.00000E+00 0.00000E+00 0.00000E+00 0.00000E+00 0.00000E+00 0.00000E+00 0.00000E+00 0.16878E+01 0.16878E+01
 -26   3   3   1 0.21134E+02 0.21134E+02 0.25867E+02 0.25867E+02 0.00000E+00 0.00000E+00 0.00000E+00 0.00000E+00 0.00000E+00 0.00000E+00 0.00000E+00 0.24613E+01 0.24613E+01
 -25   3   3   1 0.24318E+02 0.24318E+02 0.26526E+02-0.26526E+02 0.00000E+00 0.00000E+00 0.00000E+00 0.00000E+00 0.00000E+00 0.00000E+00 0.00000E+00 0.20660E+01 0.20660E+01
 -24   3   3   1 0.33218E+02 0.33218E+02 0.35147E+02 0.35147E+02 0.00000E+00 0.00000E+00 0.00000E+00 0.00000E+00 0.00000E+00 0.00000E+00 0.00000E+00 0.13144E+01 0.13144E+01
 -23   3   3   1 0.33326E+02 0.33326E+02 0.35623E+02-0.35623E+02 0.00000E+00 0.00000E+00 0.00000E+00 0.00000E+00 0.00000E+00 0.00000E+00 0.00000E+00 0.14781E+01 0.14781E+01
 -22   3   3   1 0.16162E+02 0.16162E+02 0.16159E+02 0.16159E+02 0.00000E+00 0.00000E+00 0.00000E+00 0.00000E+00 0.00000E+00 0.00000E+00 0.00000E+00 0.14284E+01 0.14284E+01
 -21   3   3   1 0.21973E+02 0.21973E+02 0.23917E+02-0.23917E+02 0.00000E+00 0.00000E+00 0.00000E+00 0.00000E+00 0.00000E+00 0.00000E+00 0.00000E+00 0.12403E+01 0.12403E+01
 -20   3   3   1 0.23180E+02 0.23180E+02 0.23952E+02 0.23952E+02 0.00000E+00 0.00000E+00 0.00000E+00 0.00000E+00 0.00000E+00 0.00000E+00 0.00000E+00 0.11814E+01 0.11814E+01
 -19   3   3   1 0.11353E+02 0.11353E+02 0.13939E+02-0.13939E+02 0.00000E+00 0.00000E+00 0.00000E+00 0.00000E+00 0.00000E+00 0.00000E+00 0.00000E+00 0.16886E+01 0.16886E+01
 -18   3   3   1 0.67447E+01 0.67447E+01 0.74689E+01 0.74689E+01 0.00000E+00 0.00000E+00 0.00000E+00 0.00000E+00 0.00000E+00 0.00000E+00 0.00000E+00 0.22696E+01 0.22696E+01
 -17   3   3   1 0.13153E-01 0.13153E-01 0.98079E+00 0.98079E+00 0.00000E+00 0.00000E+00 0.00000E+00 0.00000E+00 0.00000E+00 0.00000E+00 0.00000E+00 0.18226E+02 0.18226E+02
 -16   3   3   1 0.12229E+02 0.12229E+02 0.99075E+01-0.99075E+01 0.00000E+00 0.00000E+00 0.00000E+00 0.00000E+00 0.00000E+00 0.00000E+00 0.00000E+00 0.14210E+01 0.14210E+01
 -15   3   3   1 0.20328E+02 0.20328E+02 0.18245E+02 0.18245E+02 0.00000E+00 0.00000E+00 0.00000E+00 0.00000E+00 0.00000E+00 0.00000E+00 0.00000E+00 0.11525E+01 0.11525E+01
 -14   3   3   1 0.22959E+02 0.22959E+02 0.22744E+02-0.22744E+02 0.00000E+00 0.00000E+00 0.00000E+00 0.00000E+00 0.00000E+00 0.00000E+00 0.00000E+00 0.10297E+01 0.10297E+01
 -13   3   3   1 0.26508E+02 0.26508E+02 0.22989E+02 0.22989E+02 0.00000E+00 0.00000E+00 0.00000E+00 0.00000E+00 0.00000E+00 0.00000E+00 0.00000E+00 0.10483E+01 0.10483E+01
 -12   3   3   1 0.25011E+02 0.25011E+02 0.22342E+02-0.22342E+02 0.00000E+00 0.00000E+00 0.00000E+00 0.00000E+00 0.00000E+00 0.00000E+00 0.00000E+00 0.10284E+01 0.10284E+01
 -11   3   3   1 0.19102E+02 0.19102E+02 0.18676E+02 0.18676E+02 0.00000E+00 0.00000E+00 0.00000E+00 0.00000E+00 0.00000E+00 0.00000E+00 0.00000E+00 0.13175E+01 0.13175E+01
 -10   3   3   1 0.16991E+02 0.16991E+02 0.14972E+02-0.14972E+02 0.00000E+00 0.00000E+00 0.00000E+00 0.00000E+00 0.00000E+00 0.00000E+00 0.00000E+00 0.11397E+01 0.11397E+01
  -9   3   3   1 0.12916E+02 0.12916E+02 0.85661E+01 0.85661E+01 0.00000E+00 0.00000E+00 0.00000E+00 0.00000E+00 0.00000E+00 0.00000E+00 0.00000E+00 0.13391E+01 0.13391E+01
  -8   3   3   1 0.61172E+01 0.61172E+01 0.53169E+01-0.53169E+01 0.00000E+00 0.00000E+00 0.00000E+00 0.00000E+00 0.00000E+00 0.00000E+00 0.00000E+00 0.21752E+01 0.21752E+01
  -7   3   3   1 0.88089E-01 0.88089E-01 0.17612E+01-0.17612E+01 0.00000E+00 0.00000E+00 0.00000E+00 0.00000E+00 0.00000E+00 0.00000E+00 0.00000E+00 0.17775E+02 0.17775E+02
  -6   3   3   1 0.61534E-01 0.61534E-01 0.67384E+00 0.67384E+00 0.00000E+00 0.00000E+00 0.00000E+00 0.00000E+00 0.00000E+00 0.00000E+00 0.00000E+00 0.17988E+02 0.17988E+02
  -5   3   3   1 0.87952E+01 0.87952E+01 0.84733E+01-0.84733E+01 0.00000E+00 0.00000E+00 0.00000E+00 0.00000E+00 0.00000E+00 0.00000E+00 0.00000E+00 0.13209E+01 0.13209E+01
  -4   3   3   1 0.78500E+01 0.78500E+01 0.40893E+01 0.40893E+01 0.00000E+00 0.00000E+00 0.00000E+00 0.00000E+00 0.00000E+00 0.00000E+00 0.00000E+00 0.14756E+01 0.14756E+01
  -3   3   3   1 0.13842E+02 0.13842E+02 0.12656E+02-0.12656E+02 0.00000E+00 0.00000E+00 0.00000E+00 0.00000E+00 0.00000E+00 0.00000E+00 0.00000E+00 0.11200E+01 0.11200E+01
  -2   3   3   1 0.51351E+01 0.51351E+01 0.42055E+01 0.42055E+01 0.00000E+00 0.00000E+00 0.00000E+00 0.00000E+00 0.00000E+00 0.00000E+00 0.00000E+00 0.22282E+01 0.22282E+01
  -1   3   3   1 0.11848E+02 0.11848E+02 0.12283E+02-0.12283E+02 0.00000E+00 0.00000E+00 0.00000E+00 0.00000E+00 0.00000E+00 0.00000E+00 0.00000E+00 0.11367E+01 0.11367E+01
   0   3   3   1 0.64021E+01 0.64021E+01 0.53192E+01 0.53192E+01 0.00000E+00 0.00000E+00 0.00000E+00 0.00000E+00 0.00000E+00 0.00000E+00 0.00000E+00 0.14821E+01 0.14821E+01
   1   3   3   1 0.21093E+02 0.21093E+02 0.20225E+02-0.20225E+02 0.00000E+00 0.00000E+00 0.00000E+00 0.00000E+00 0.00000E+00 0.00000E+00 0.00000E+00 0.10213E+01 0.10213E+01
   2   3   3   1 0.18055E+02 0.18055E+02 0.17605E+02 0.17605E+02 0.00000E+00 0.00000E+00 0.00000E+00 0.00000E+00 0.00000E+00 0.00000E+00 0.00000E+00 0.97059E+00 0.97059E+00
   3   3   3   1 0.34005E+02 0.34005E+02 0.32782E+02-0.32782E+02 0.00000E+00 0.00000E+00 0.00000E+00 0.00000E+00 0.00000E+00 0.00000E+00 0.00000E+00 0.11793E+01 0.11793E+01
   4   3   3   1 0.30822E+02 0.30822E+02 0.29849E+02 0.29849E+02 0.00000E+00 0.00000E+00 0.00000E+00 0.00000E+00 0.00000E+00 0.00000E+00 0.00000E+00 0.11028E+01 0.11028E+01
   5   3   3   1 0.39844E+02 0.39844E+02 0.38397E+02-0.38397E+02 0.00000E+00 0.00000E+00 0.00000E+00 0.00000E+00 0.00000E+00 0.00000E+00 0.00000E+00 0.12702E+01 0.12702E+01
   6   3   3   1 0.31785E+02 0.31785E+02 0.30703E+02 0.30703E+02 0.00000E+00 0.00000E+00 0.00000E+00 0.00000E+00 0.00000E+00 0.00000E+00 0.00000E+00 0.11341E+01 0.11341E+01
   7   3   3   1 0.34430E+02 0.34430E+02 0.31408E+02-0.31408E+02 0.00000E+00 0.00000E+00 0.00000E+00 0.00000E+00 0.00000E+00 0.00000E+00 0.00000E+00 0.12233E+01 0.12233E+01
   8   3   3   1 0.19995E+02 0.19995E+02 0.19158E+02 0.19158E+02 0.00000E+00 0.00000E+00 0.00000E+00 0.00000E+00 0.00000E+00 0.00000E+00 0.00000E+00 0.10784E+01 0.10784E+01
   9   3   3   1 0.10592E+02 0.10592E+02 0.11665E+02-0.11665E+02 0.00000E+00 0.00000E+00 0.00000E+00 0.00000E+00 0.00000E+00 0.00000E+00 0.00000E+00 0.12813E+01 0.12813E+01
  10   3   3   1 0.58097E+01 0.58097E+01 0.42242E+01-0.42242E+01 0.00000E+00 0.00000E+00 0.00000E+00 0.00000E+00 0.00000E+00 0.00000E+00 0.00000E+00 0.19653E+01 0.19653E+01
  11   3   3   1 0.13191E+02 0.13191E+02 0.13631E+02 0.13631E+02 0.00000E+00 0.00000E+00 0.00000E+00 0.00000E+00 0.00000E+00 0.00000E+00 0.00000E+00 0.11663E+01 0.11663E+01
  12   3   3   1 0.27106E+02 0.27106E+02 0.27894E+02-0.27894E+02 0.00000E+00 0.00000E+00 0.00000E+00 0.00000E+00 0.00000E+00 0.00000E+00 0.00000E+00 0.11638E+01 0.11638E+01
  13   3   3   1 0.31950E+02 0.31950E+02 0.32770E+02 0.32770E+02 0.00000E+00 0.00000E+00 0.00000E+00 0.00000E+00 0.00000E+00 0.00000E+00 0.00000E+00 0.11270E+01 0.11270E+01
  14   3   3   1 0.42228E+02 0.42228E+02 0.39073E+02-0.39073E+02 0.00000E+00 0.00000E+00 0.00000E+00 0.00000E+00 0.00000E+00 0.00000E+00 0.00000E+00 0.12558E+01 0.12558E+01
  15   3   3   1 0.40568E+02 0.40568E+02 0.38306E+02 0.38306E+02 0.00000E+00 0.00000E+00 0.00000E+00 0.00000E+00 0.00000E+00 0.00000E+00 0.00000E+00 0.12513E+01 0.12513E+01
  16   3   3   1 0.37796E+02 0.37796E+02 0.37149E+02-0.37149E+02 0.00000E+00 0.00000E+00 0.00000E+00 0.00000E+00 0.00000E+00 0.00000E+00 0.00000E+00 0.11803E+01 0.11803E+01
  17   3   3   1 0.27144E+02 0.27144E+02 0.25048E+02 0.25048E+02 0.00000E+00 0.00000E+00 0.00000E+00 0.00000E+00 0.00000E+00 0.00000E+00 0.00000E+00 0.10952E+01 0.10952E+01
  18   3   3   1 0.25352E+02 0.25352E+02 0.24024E+02-0.24024E+02 0.00000E+00 0.00000E+00 0.00000E+00 0.00000E+00 0.00000E+00 0.00000E+00 0.00000E+00 0.10176E+01 0.10176E+01
  19   3   3   1 0.34952E-01 0.34952E-01 0.19856E+01-0.19856E+01 0.00000E+00 0.00000E+00 0.00000E+00 0.00000E+00 0.00000E+00 0.00000E+00 0.00000E+00 0.18429E+02 0.18429E+02
  20   3   3   1 0.15811E+02 0.15811E+02 0.15102E+02 0.15102E+02 0.00000E+00 0.00000E+00 0.00000E+00 0.00000E+00 0.00000E+00 0.00000E+00 0.00000E+00 0.11080E+01 0.11080E+01
  21   3   3   1 0.48328E+01 0.48328E+01 0.40492E+01 0.40492E+01 0.00000E+00 0.00000E+00 0.00000E+00 0.00000E+00 0.00000E+00 0.00000E+00 0.00000E+00 0.24067E+01 0.24067E+01
  22   3   3   1 0.54911E+01 0.54911E+01 0.45255E+01 0.45255E+01 0.00000E+00 0.00000E+00 0.00000E+00 0.00000E+00 0.00000E+00 0.00000E+00 0.00000E+00 0.24317E+01 0.24317E+01
  23   3   3   1 0.87860E-01 0.87860E-01 0.29830E+01 0.29830E+01 0.00000E+00 0.00000E+00 0.00000E+00 0.00000E+00 0.00000E+00 0.00000E+00 0.00000E+00 0.19178E+02 0.19178E+02
  24   3   3   1 0.26837E+01 0.26837E+01 0.52019E+01 0.52019E+01 0.00000E+00 0.00000E+00 0.00000E+00 0.00000E+00 0.00000E+00 0.00000E+00 0.00000E+00 0.41670E+01 0.41670E+01
  25   3   3   1 0.38380E+01 0.38380E+01 0.26841E+01-0.26841E+01 0.00000E+00 0.00000E+00 0.00000E+00 0.00000E+00 0.00000E+00 0.00000E+00 0.00000E+00 0.29460E+01 0.29460E+01
  26   3   3   1 0.64215E+01 0.64215E+01 0.49461E+01 0.49461E+01 0.00000E+00 0.00000E+00 0.00000E+00 0.00000E+00 0.00000E+00 0.00000E+00 0.00000E+00 0.20741E+01 0.20741E+01
  27   3   3   1 0.10371E+00 0.10371E+00 0.23869E+01-0.23869E+01 0.00000E+00 0.00000E+00 0.00000E+00 0.00000E+00 0.00000E+00 0.00000E+00 0.00000E+00 0.19576E+02 0.19576E+02
  28   3   3   1 0.51241E+01 0.51241E+01 0.54152E+01 0.54152E+01 0.00000E+00 0.00000E+00 0.00000E+00 0.00000E+00 0.00000E+00 0.00000E+00 0.00000E+00 0.25994E+01 0.25994E+01
  29   3   3   1 0.27314E+01 0.27314E+01 0.40216E+00-0.40216E+00 0.00000E+00 0.00000E+00 0.00000E+00 0.00000E+00 0.00000E+00 0.00000E+00 0.00000E+00 0.41382E+01 0.41382E+01
  30   3   3   1 0.64859E+01 0.64859E+01 0.19190E+01 0.19190E+01 0.00000E+00 0.00000E+00 0.00000E+00 0.00000E+00 0.00000E+00 0.00000E+00 0.00000E+00 0.17781E+01 0.17781E+01
  31   3   3   1 0.34015E+01 0.34015E+01 0.22437E+01 0.22437E+01 0.00000E+00 0.00000E+00 0.00000E+00 0.00000E+00 0.00000E+00 0.00000E+00 0.00000E+00 0.39702E+01 0.39702E+01
  32   3   3   1 0.73267E+01 0.73267E+01 0.38180E+01-0.38180E+01 0.00000E+00 0.00000E+00 0.00000E+00 0.00000E+00 0.00000E+00 0.00000E+00 0.00000E+00 0.21016E+01 0.21016E+01
  33   3   3   1 0.10525E+02 0.10525E+02 0.81398E+01 0.81398E+01 0.00000E+00 0.00000E+00 0.00000E+00 0.00000E+00 0.00000E+00 0.00000E+00 0.00000E+00 0.16451E+01 0.16451E+01
  34   3   3   1 0.87137E+01 0.87137E+01 0.80743E+01-0.80743E+01 0.00000E+00 0.00000E+00 0.00000E+00 0.00000E+00 0.00000E+00 0.00000E+00 0.00000E+00 0.19788E+01 0.19788E+01
  35   3   3   1 0.14475E+02 0.14475E+02 0.11082E+02 0.11082E+02 0.00000E+00 0.00000E+00 0.00000E+00 0.00000E+00 0.00000E+00 0.00000E+00 0.00000E+00 0.14643E+01 0.14643E+01
  36   3   3   1 0.54565E+01 0.54565E+01 0.91371E+01-0.91371E+01 0.00000E+00 0.00000E+00 0.00000E+00 0.00000E+00 0.00000E+00 0.00000E+00 0.00000E+00 0.34734E+01 0.34734E+01
  37   3   3   1 0.67064E+01 0.67064E+01 0.62870E+01 0.62870E+01 0.00000E+00 0.00000E+00 0.00000E+00 0.00000E+00 0.00000E+00 0.00000E+00 0.00000E+00 0.31199E+01 0.31199E+01
  38   3   3   1 0.69845E+01 0.69845E+01 0.59644E+01-0.59644E+01 0.00000E+00 0.00000E+00 0.00000E+00 0.00000E+00 0.00000E+00 0.00000E+00 0.00000E+00 0.29976E+01 0.29976E+01
  39   3   3   1 0.67224E+01 0.67224E+01 0.85532E+00 0.85532E+00 0.00000E+00 0.00000E+00 0.00000E+00 0.00000E+00 0.00000E+00 0.00000E+00 0.00000E+00 0.31079E+01 0.31079E+01
  40   3   3   1 0.10289E+02 0.10289E+02 0.15477E+02-0.15477E+02 0.00000E+00 0.00000E+00 0.00000E+00 0.00000E+00 0.00000E+00 0.00000E+00 0.00000E+00 0.24156E+01 0.24156E+01
  41   3   3   1 0.15226E+02 0.15226E+02 0.24376E+02 0.24376E+02 0.00000E+00 0.00000E+00 0.00000E+00 0.00000E+00 0.00000E+00 0.00000E+00 0.00000E+00 0.18929E+01 0.18929E+01
  42   3   3   1 0.70382E-01 0.70382E-01 0.75946E+01-0.75946E+01 0.00000E+00 0.00000E+00 0.00000E+00 0.00000E+00 0.00000E+00 0.00000E+00 0.00000E+00 0.24613E+02 0.24613E+02
  43   3   3   1 0.47620E+01 0.47620E+01 0.10697E+02 0.10697E+02 0.00000E+00 0.00000E+00 0.00000E+00 0.00000E+00 0.00000E+00 0.00000E+00 0.00000E+00 0.40107E+01 0.40107E+01
  44   3   3   1 0.51836E+01 0.51836E+01 0.31610E+01-0.31610E+01 0.00000E+00 0.00000E+00 0.00000E+00 0.00000E+00 0.00000E+00 0.00000E+00 0.00000E+00 0.37133E+01 0.37133E+01
  45   3   3   1 0.76147E+01 0.76147E+01 0.93950E+00 0.93950E+00 0.00000E+00 0.00000E+00 0.00000E+00 0.00000E+00 0.00000E+00 0.00000E+00 0.00000E+00 0.25374E+01 0.25374E+01
  46   3   3   1 0.33692E-01 0.33692E-01 0.23805E+01 0.23805E+01 0.00000E+00 0.00000E+00 0.00000E+00 0.00000E+00 0.00000E+00 0.00000E+00 0.00000E+00 0.22810E+02 0.22810E+02
  47   3   3   1 0.78226E+01 0.78226E+01 0.29839E+01-0.29839E+01 0.00000E+00 0.00000E+00 0.00000E+00 0.00000E+00 0.00000E+00 0.00000E+00 0.00000E+00 0.34389E+01 0.34389E+01
  48   3   3   1 0.58522E+01 0.58522E+01 0.31766E+01 0.31766E+01 0.00000E+00 0.00000E+00 0.00000E+00 0.00000E+00 0.00000E+00 0.00000E+00 0.00000E+00 0.45844E+01 0.45844E+01
 -51   4   3   1 0.30883E-01 0.30883E-01 0.98909E+00-0.98909E+00 0.00000E+00 0.00000E+00 0.00000E+00 0.00000E+00 0.00000E+00 0.00000E+00 0.00000E+00 0.35755E+02 0.35755E+02
 -50   4   3   1 0.61900E+01 0.61900E+01 0.93503E+00 0.93503E+00 0.00000E+00 0.00000E+00 0.00000E+00 0.00000E+00 0.00000E+00 0.00000E+00 0.00000E+00 0.55906E+01 0.55906E+01
 -49   4   3   1 0.76224E+01 0.76224E+01 0.13136E+01 0.13136E+01 0.00000E+00 0.00000E+00 0.00000E+00 0.00000E+00 0.00000E+00 0.00000E+00 0.00000E+00 0.45659E+01 0.45659E+01
 -48   4   3   1 0.68170E+01 0.68170E+01 0.54262E+00-0.54262E+00 0.00000E+00 0.00000E+00 0.00000E+00 0.00000E+00 0.00000E+00 0.00000E+00 0.00000E+00 0.39699E+01 0.39699E+01
 -47   4   3   1 0.39148E+01 0.39148E+01 0.24326E+01-0.24326E+01 0.00000E+00 0.00000E+00 0.00000E+00 0.00000E+00 0.00000E+00 0.00000E+00 0.00000E+00 0.54030E+01 0.54030E+01
 -46   4   3   1 0.23837E-01 0.23837E-01 0.72858E+01 0.72858E+01 0.00000E+00 0.00000E+00 0.00000E+00 0.00000E+00 0.00000E+00 0.00000E+00 0.00000E+00 0.30114E+02 0.30114E+02
 -45   4   3   1 0.28750E-01 0.28750E-01 0.11357E+02-0.11357E+02 0.00000E+00 0.00000E+00 0.00000E+00 0.00000E+00 0.00000E+00 0.00000E+00 0.00000E+00 0.30825E+02 0.30825E+02
 -44   4   3   1 0.87550E+01 0.87550E+01 0.15005E+02 0.15005E+02 0.00000E+00 0.00000E+00 0.00000E+00 0.00000E+00 0.00000E+00 0.00000E+00 0.00000E+00 0.28569E+01 0.28569E+01
 -43   4   3   1 0.70380E+01 0.70380E+01 0.93582E+01 0.93582E+01 0.00000E+00 0.00000E+00 0.00000E+00 0.00000E+00 0.00000E+00 0.00000E+00 0.00000E+00 0.35426E+01 0.35426E+01
 -42   4   3   1 0.19248E+01 0.19248E+01 0.55726E+01-0.55726E+01 0.00000E+00 0.00000E+00 0.00000E+00 0.00000E+00 0.00000E+00 0.00000E+00 0.00000E+00 0.14734E+02 0.14734E+02
 -41   4   3   1 0.34459E-01 0.34459E-01 0.62216E+00-0.62216E+00 0.00000E+00 0.00000E+00 0.00000E+00 0.00000E+00 0.00000E+00 0.00000E+00 0.00000E+00 0.27806E+02 0.27806E+02
 -40   4   3   1 0.11043E+02 0.11043E+02 0.14708E+02-0.14708E+02 0.00000E+00 0.00000E+00 0.00000E+00 0.00000E+00 0.00000E+00 0.00000E+00 0.00000E+00 0.31278E+01 0.31278E+01
 -39   4   3   1 0.64100E-01 0.64100E-01 0.79177E+01 0.79177E+01 0.00000E+00 0.00000E+00 0.00000E+00 0.00000E+00 0.00000E+00 0.00000E+00 0.00000E+00 0.29495E+02 0.29495E+02
 -38   4   3   1 0.93561E+01 0.93561E+01 0.13203E+02-0.13203E+02 0.00000E+00 0.00000E+00 0.00000E+00 0.00000E+00 0.00000E+00 0.00000E+00 0.00000E+00 0.24598E+01 0.24598E+01
 -37   4   3   1 0.73044E+01 0.73044E+01 0.76480E+01 0.76480E+01 0.00000E+00 0.00000E+00 0.00000E+00 0.00000E+00 0.00000E+00 0.00000E+00 0.00000E+00 0.26264E+01 0.26264E+01
 -36   4   3   1 0.67661E+01 0.67661E+01 0.73761E+01-0.73761E+01 0.00000E+00 0.00000E+00 0.00000E+00 0.00000E+00 0.00000E+00 0.00000E+00 0.00000E+00 0.31201E+01 0.31201E+01
 -35   4   3   1 0.70669E+01 0.70669E+01 0.19146E+01 0.19146E+01 0.00000E+00 0.00000E+00 0.00000E+00 0.00000E+00 0.00000E+00 0.00000E+00 0.00000E+00 0.27254E+01 0.27254E+01
 -34   4   3   1 0.21861E-02 0.21861E-02 0.35158E+00 0.35158E+00 0.00000E+00 0.00000E+00 0.00000E+00 0.00000E+00 0.00000E+00 0.00000E+00 0.00000E+00 0.31476E+02 0.31476E+02
 -33   4   3   1 0.51873E+01 0.51873E+01 0.10726E+01-0.10726E+01 0.00000E+00 0.00000E+00 0.00000E+00 0.00000E+00 0.00000E+00 0.00000E+00 0.00000E+00 0.40842E+01 0.40842E+01
 -32   4   3   1 0.25618E-01 0.25618E-01 0.79146E+00 0.79146E+00 0.00000E+00 0.00000E+00 0.00000E+00 0.00000E+00 0.00000E+00 0.00000E+00 0.00000E+00 0.23003E+02 0.23003E+02
 -31   4   3   1 0.61811E+01 0.61811E+01 0.26229E+01-0.26229E+01 0.00000E+00 0.00000E+00 0.00000E+00 0.00000E+00 0.00000E+00 0.00000E+00 0.00000E+00 0.43492E+01 0.43492E+01
 -30   4   3   1 0.89670E+01 0.89670E+01 0.30260E+01 0.30260E+01 0.00000E+00 0.00000E+00 0.00000E+00 0.00000E+00 0.00000E+00 0.00000E+00 0.00000E+00 0.30023E+01 0.30023E+01
 -29   4   3   1 0.40477E-01 0.40477E-01 0.29739E+00 0.29739E+00 0.00000E+00 0.00000E+00 0.00000E+00 0.00000E+00 0.00000E+00 0.00000E+00 0.00000E+00 0.24769E+02 0.24769E+02
 -28   4   3   1 0.34613E-01 0.34613E-01 0.60446E+00-0.60446E+00 0.00000E+00 0.00000E+00 0.00000E+00 0.00000E+00 0.00000E+00 0.00000E+00 0.00000E+00 0.24571E+02 0.24571E+02
 -27   4   3   1 0.73449E+01 0.73449E+01 0.11213E+02 0.11213E+02 0.00000E+00 0.00000E+00 0.00000E+00 0.00000E+00 0.00000E+00 0.00000E+00 0.00000E+00 0.28889E+01 0.28889E+01
 -26   4   3   1 0.83190E+01 0.83190E+01 0.10474E+02-0.10474E+02 0.00000E+00 0.00000E+00 0.00000E+00 0.00000E+00 0.00000E+00 0.00000E+00 0.00000E+00 0.25483E+01 0.25483E+01
 -25   4   3   1 0.14130E+02 0.14130E+02 0.16806E+02 0.16806E+02 0.00000E+00 0.00000E+00 0.00000E+00 0.00000E+00 0.00000E+00 0.00000E+00 0.00000E+00 0.17766E+01 0.17766E+01
 -24   4   3   1 0.27615E+01 0.27615E+01 0.11994E+01-0.11994E+01 0.00000E+00 0.00000E+00 0.00000E+00 0.00000E+00 0.00000E+00 0.00000E+00 0.00000E+00 0.69462E+01 0.69462E+01
 -23   4   3   1 0.31954E+02 0.31954E+02 0.38812E+02 0.38812E+02 0.00000E+00 0.00000E+00 0.00000E+00 0.00000E+00 0.00000E+00 0.00000E+00 0.00000E+00 0.16575E+01 0.16575E+01
 -22   4   3   1 0.49307E-01 0.49307E-01 0.20774E+01-0.20774E+01 0.00000E+00 0.00000E+00 0.00000E+00 0.00000E+00 0.00000E+00 0.00000E+00 0.00000E+00 0.24524E+02 0.24524E+02
 -21   4   3   1 0.25396E+02 0.25396E+02 0.26780E+02-0.26780E+02 0.00000E+00 0.00000E+00 0.00000E+00 0.00000E+00 0.00000E+00 0.00000E+00 0.00000E+00 0.13916E+01 0.13916E+01
 -20   4   3   1 0.83446E-01 0.83446E-01 0.62481E+01-0.62481E+01 0.00000E+00 0.00000E+00 0.00000E+00 0.00000E+00 0.00000E+00 0.00000E+00 0.00000E+00 0.23986E+02 0.23986E+02
 -19   4   3   1 0.11537E+02 0.11537E+02 0.93438E+01 0.93438E+01 0.00000E+00 0.00000E+00 0.00000E+00 0.00000E+00 0.00000E+00 0.00000E+00 0.00000E+00 0.14989E+01 0.14989E+01
 -18   4   3   1 0.25201E+02 0.25201E+02 0.23485E+02-0.23485E+02 0.00000E+00 0.00000E+00 0.00000E+00 0.00000E+00 0.00000E+00 0.00000E+00 0.00000E+00 0.10970E+01 0.10970E+01
 -17   4   3   1 0.20692E+02 0.20692E+02 0.18882E+02 0.18882E+02 0.00000E+00 0.00000E+00 0.00000E+00 0.00000E+00 0.00000E+00 0.00000E+00 0.00000E+00 0.12245E+01 0.12245E+01
 -16   4   3   1 0.16700E+02 0.16700E+02 0.16588E+02-0.16588E+02 0.00000E+00 0.00000E+00 0.00000E+00 0.00000E+00 0.00000E+00 0.00000E+00 0.00000E+00 0.12758E+01 0.12758E+01
 -15   4   3   1 0.64594E+01 0.64594E+01 0.70992E+01 0.70992E+01 0.00000E+00 0.00000E+00 0.00000E+00 0.00000E+00 0.00000E+00 0.00000E+00 0.00000E+00 0.23704E+01 0.23704E+01
 -14   4   3   1 0.70494E+01 0.70494E+01 0.23141E+01-0.23141E+01 0.00000E+00 0.00000E+00 0.00000E+00 0.00000E+00 0.00000E+00 0.00000E+00 0.00000E+00 0.21805E+01 0.21805E+01
 -13   4   3   1 0.52063E+01 0.52063E+01 0.31369E+01-0.31369E+01 0.00000E+00 0.00000E+00 0.00000E+00 0.00000E+00 0.00000E+00 0.00000E+00 0.00000E+00 0.25995E+01 0.25995E+01
 -12   4   3   1 0.39225E+01 0.39225E+01 0.37439E+01 0.37439E+01 0.00000E+00 0.00000E+00 0.00000E+00 0.00000E+00 0.00000E+00 0.00000E+00 0.00000E+00 0.29473E+01 0.29473E+01
 -11   4   3   1 0.89727E+01 0.89727E+01 0.79894E+01-0.79894E+01 0.00000E+00 0.00000E+00 0.00000E+00 0.00000E+00 0.00000E+00 0.00000E+00 0.00000E+00 0.12893E+01 0.12893E+01
 -10   4   3   1 0.27458E+01 0.27458E+01 0.30423E+01 0.30423E+01 0.00000E+00 0.00000E+00 0.00000E+00 0.00000E+00 0.00000E+00 0.00000E+00 0.00000E+00 0.34731E+01 0.34731E+01
  -9   4   3   1 0.67577E+01 0.67577E+01 0.46649E+01-0.46649E+01 0.00000E+00 0.00000E+00 0.00000E+00 0.00000E+00 0.00000E+00 0.00000E+00 0.00000E+00 0.14195E+01 0.14195E+01
  -8   4   3   1 0.34448E+01 0.34448E+01 0.10022E+01-0.10022E+01 0.00000E+00 0.00000E+00 0.00000E+00 0.00000E+00 0.00000E+00 0.00000E+00 0.00000E+00 0.22665E+01 0.22665E+01
  -7   4   3   1 0.38736E+01 0.38736E+01 0.12348E+01-0.12348E+01 0.00000E+00 0.00000E+00 0.00000E+00 0.00000E+00 0.00000E+00 0.00000E+00 0.00000E+00 0.19633E+01 0.19633E+01
  -6   4   3   1 0.75465E+01 0.75465E+01 0.57663E+01 0.57663E+01 0.00000E+00 0.00000E+00 0.00000E+00 0.00000E+00 0.00000E+00 0.00000E+00 0.00000E+00 0.15237E+01 0.15237E+01
  -5   4   3   1 0.23887E+02 0.23887E+02 0.21172E+02-0.21172E+02 0.00000E+00 0.00000E+00 0.00000E+00 0.00000E+00 0.00000E+00 0.00000E+00 0.00000E+00 0.99505E+00 0.99505E+00
  -4   4   3   1 0.32950E+02 0.32950E+02 0.28868E+02 0.28868E+02 0.00000E+00 0.00000E+00 0.00000E+00 0.00000E+00 0.00000E+00 0.00000E+00 0.00000E+00 0.10463E+01 0.10463E+01
  -3   4   3   1 0.45995E+02 0.45995E+02 0.38505E+02-0.38505E+02 0.00000E+00 0.00000E+00 0.00000E+00 0.00000E+00 0.00000E+00 0.00000E+00 0.00000E+00 0.12983E+01 0.12983E+01
  -2   4   3   1 0.24415E-01 0.24415E-01 0.64438E+01-0.64438E+01 0.00000E+00 0.00000E+00 0.00000E+00 0.00000E+00 0.00000E+00 0.00000E+00 0.00000E+00 0.10157E+02 0.10157E+02
  -1   4   3   1 0.39952E+02 0.39952E+02 0.39996E+02 0.39996E+02 0.00000E+00 0.00000E+00 0.00000E+00 0.00000E+00 0.00000E+00 0.00000E+00 0.00000E+00 0.11339E+01 0.11339E+01
   0   4   3   1 0.58710E+01 0.58710E+01 0.45371E+01 0.45371E+01 0.00000E+00 0.00000E+00 0.00000E+00 0.00000E+00 0.00000E+00 0.00000E+00 0.00000E+00 0.16383E+01 0.16383E+01
   1   4   3   1 0.32218E+02 0.32218E+02 0.30951E+02 0.30951E+02 0.00000E+00 0.00000E+00 0.00000E+00 0.00000E+00 0.00000E+00 0.00000E+00 0.00000E+00 0.10095E+01 0.10095E+01
   2   4   3   1 0.26293E+02 0.26293E+02 0.24528E+02-0.24528E+02 0.00000E+00 0.00000E+00 0.00000E+00 0.00000E+00 0.00000E+00 0.00000E+00 0.00000E+00 0.91732E+00 0.91732E+00
   3   4   3   1 0.22324E+02 0.22324E+02 0.21278E+02 0.21278E+02 0.00000E+00 0.00000E+00 0.00000E+00 0.00000E+00 0.00000E+00 0.00000E+00 0.00000E+00 0.89022E+00 0.89022E+00
   4   4   3   1 0.14491E+02 0.14491E+02 0.14761E+02-0.14761E+02 0.00000E+00 0.00000E+00 0.00000E+00 0.00000E+00 0.00000E+00 0.00000E+00 0.00000E+00 0.93859E+00 0.93859E+00
   5   4   3   1 0.80189E+01 0.80189E+01 0.10044E+02 0.10044E+02 0.00000E+00 0.00000E+00 0.00000E+00 0.00000E+00 0.00000E+00 0.00000E+00 0.00000E+00 0.11940E+01 0.11940E+01
   6   4   3   1 0.10120E+02 0.10120E+02 0.93199E+01-0.93199E+01 0.00000E+00 0.00000E+00 0.00000E+00 0.00000E+00 0.00000E+00 0.00000E+00 0.00000E+00 0.11389E+01 0.11389E+01
   7   4   3   1 0.91237E+01 0.91237E+01 0.88766E+01 0.88766E+01 0.00000E+00 0.00000E+00 0.00000E+00 0.00000E+00 0.00000E+00 0.00000E+00 0.00000E+00 0.10512E+01 0.10512E+01
   8   4   3   1 0.13511E+02 0.13511E+02 0.13628E+02-0.13628E+02 0.00000E+00 0.00000E+00 0.00000E+00 0.00000E+00 0.00000E+00 0.00000E+00 0.00000E+00 0.86154E+00 0.86154E+00
   9   4   3   1 0.11021E+02 0.11021E+02 0.12299E+02 0.12299E+02 0.00000E+00 0.00000E+00 0.00000E+00 0.00000E+00 0.00000E+00 0.00000E+00 0.00000E+00 0.10478E+01 0.10478E+01
  10   4   3   1 0.18847E+02 0.18847E+02 0.19671E+02-0.19671E+02 0.00000E+00 0.00000E+00 0.00000E+00 0.00000E+00 0.00000E+00 0.00000E+00 0.00000E+00 0.83665E+00 0.83665E+00
  11   4   3   1 0.14755E+02 0.14755E+02 0.14266E+02 0.14266E+02 0.00000E+00 0.00000E+00 0.00000E+00 0.00000E+00 0.00000E+00 0.00000E+00 0.00000E+00 0.92280E+00 0.92280E+00
  12   4   3   1 0.22492E+02 0.22492E+02 0.21359E+02-0.21359E+02 0.00000E+00 0.00000E+00 0.00000E+00 0.00000E+00 0.00000E+00 0.00000E+00 0.00000E+00 0.88431E+00 0.88431E+00
  13   4   3   1 0.15041E+02 0.15041E+02 0.12960E+02 0.12960E+02 0.00000E+00 0.00000E+00 0.00000E+00 0.00000E+00 0.00000E+00 0.00000E+00 0.00000E+00 0.10342E+01 0.10342E+01
  14   4   3   1 0.24406E+02 0.24406E+02 0.21986E+02-0.21986E+02 0.00000E+00 0.00000E+00 0.00000E+00 0.00000E+00 0.00000E+00 0.00000E+00 0.00000E+00 0.97793E+00 0.97793E+00
  15   4   3   1 0.62012E+01 0.62012E+01 0.73180E+01 0.73180E+01 0.00000E+00 0.00000E+00 0.00000E+00 0.00000E+00 0.00000E+00 0.00000E+00 0.00000E+00 0.18649E+01 0.18649E+01
  16   4   3   1 0.13461E+02 0.13461E+02 0.13848E+02-0.13848E+02 0.00000E+00 0.00000E+00 0.00000E+00 0.00000E+00 0.00000E+00 0.00000E+00 0.00000E+00 0.10120E+01 0.10120E+01
  17   4   3   1 0.11889E+02 0.11889E+02 0.14303E+02-0.14303E+02 0.00000E+00 0.00000E+00 0.00000E+00 0.00000E+00 0.00000E+00 0.00000E+00 0.00000E+00 0.11368E+01 0.11368E+01
  18   4   3   1 0.48575E+01 0.48575E+01 0.32699E+01-0.32699E+01 0.00000E+00 0.00000E+00 0.00000E+00 0.00000E+00 0.00000E+00 0.00000E+00 0.00000E+00 0.24065E+01 0.24065E+01
  19   4   3   1 0.96706E+01 0.96706E+01 0.63531E+01 0.63531E+01 0.00000E+00 0.00000E+00 0.00000E+00 0.00000E+00 0.00000E+00 0.00000E+00 0.00000E+00 0.14069E+01 0.14069E+01
  20   4   3   1 0.55290E+02 0.55290E+02 0.54350E+02 0.54350E+02 0.00000E+00 0.00000E+00 0.00000E+00 0.00000E+00 0.00000E+00 0.00000E+00 0.00000E+00 0.15314E+01 0.15314E+01
  21   4   3   1 0.15649E+02 0.15649E+02 0.15751E+02-0.15751E+02 0.00000E+00 0.00000E+00 0.00000E+00 0.00000E+00 0.00000E+00 0.00000E+00 0.00000E+00 0.11163E+01 0.11163E+01
  22   4   3   1 0.39491E+01 0.39491E+01 0.51704E+00-0.51704E+00 0.00000E+00 0.00000E+00 0.00000E+00 0.00000E+00 0.00000E+00 0.00000E+00 0.00000E+00 0.34317E+01 0.34317E+01
  23   4   3   1 0.15570E+02 0.15570E+02 0.13560E+02 0.13560E+02 0.00000E+00 0.00000E+00 0.00000E+00 0.00000E+00 0.00000E+00 0.00000E+00 0.00000E+00 0.11247E+01 0.11247E+01
  24   4   3   1 0.22344E+02 0.22344E+02 0.20876E+02-0.20876E+02 0.00000E+00 0.00000E+00 0.00000E+00 0.00000E+00 0.00000E+00 0.00000E+00 0.00000E+00 0.12268E+01 0.12268E+01
  25   4   3   1 0.24222E+02 0.24222E+02 0.23297E+02 0.23297E+02 0.00000E+00 0.00000E+00 0.00000E+00 0.00000E+00 0.00000E+00 0.00000E+00 0.00000E+00 0.12937E+01 0.12937E+01
  26   4   3   1 0.19264E+02 0.19264E+02 0.20194E+02-0.20194E+02 0.00000E+00 0.00000E+00 0.00000E+00 0.00000E+00 0.00000E+00 0.00000E+00 0.00000E+00 0.13110E+01 0.13110E+01
  27   4   3   1 0.20600E+02 0.20600E+02 0.20050E+02 0.20050E+02 0.00000E+00 0.00000E+00 0.00000E+00 0.00000E+00 0.00000E+00 0.00000E+00 0.00000E+00 0.13217E+01 0.13217E+01
  28   4   3   1 0.18329E+02 0.18329E+02 0.18085E+02-0.18085E+02 0.00000E+00 0.00000E+00 0.00000E+00 0.00000E+00 0.00000E+00 0.00000E+00 0.00000E+00 0.13737E+01 0.13737E+01
  29   4   3   1 0.16101E+02 0.16101E+02 0.15579E+02 0.15579E+02 0.00000E+00 0.00000E+00 0.00000E+00 0.00000E+00 0.00000E+00 0.00000E+00 0.00000E+00 0.14387E+01 0.14387E+01
  30   4   3   1 0.16101E+02 0.16101E+02 0.15879E+02-0.15879E+02 0.00000E+00 0.00000E+00 0.00000E+00 0.00000E+00 0.00000E+00 0.00000E+00 0.00000E+00 0.12022E+01 0.12022E+01
  31   4   3   1 0.13946E+02 0.13946E+02 0.11529E+02 0.11529E+02 0.00000E+00 0.00000E+00 0.00000E+00 0.00000E+00 0.00000E+00 0.00000E+00 0.00000E+00 0.13827E+01 0.13827E+01
  32   4   3   1 0.18929E+01 0.18929E+01 0.10177E+02-0.10177E+02 0.00000E+00 0.00000E+00 0.00000E+00 0.00000E+00 0.00000E+00 0.00000E+00 0.00000E+00 0.78569E+01 0.78569E+01
  33   4   3   1 0.58410E+01 0.58410E+01 0.66595E+01 0.66595E+01 0.00000E+00 0.00000E+00 0.00000E+00 0.00000E+00 0.00000E+00 0.00000E+00 0.00000E+00 0.26202E+01 0.26202E+01
  34   4   3   1 0.85300E+01 0.85300E+01 0.40947E+01-0.40947E+01 0.00000E+00 0.00000E+00 0.00000E+00 0.00000E+00 0.00000E+00 0.00000E+00 0.00000E+00 0.18049E+01 0.18049E+01
  35   4   3   1 0.13822E-01 0.13822E-01 0.13433E+01-0.13433E+01 0.00000E+00 0.00000E+00 0.00000E+00 0.00000E+00 0.00000E+00 0.00000E+00 0.00000E+00 0.15357E+02 0.15357E+02
  36   4   3   1 0.64928E+01 0.64928E+01 0.85229E+01 0.85229E+01 0.00000E+00 0.00000E+00 0.00000E+00 0.00000E+00 0.00000E+00 0.00000E+00 0.00000E+00 0.23704E+01 0.23704E+01
  37   4   3   1 0.11903E+02 0.11903E+02 0.13996E+02-0.13996E+02 0.00000E+00 0.00000E+00 0.00000E+00 0.00000E+00 0.00000E+00 0.00000E+00 0.00000E+00 0.16194E+01 0.16194E+01
  38   4   3   1 0.12818E+02 0.12818E+02 0.17107E+02 0.17107E+02 0.00000E+00 0.00000E+00 0.00000E+00 0.00000E+00 0.00000E+00 0.00000E+00 0.00000E+00 0.21012E+01 0.21012E+01
  39   4   3   1 0.12051E+02 0.12051E+02 0.12556E+02-0.12556E+02 0.00000E+00 0.00000E+00 0.00000E+00 0.00000E+00 0.00000E+00 0.00000E+00 0.00000E+00 0.19161E+01 0.19161E+01
  40   4   3   1 0.85668E+01 0.85668E+01 0.90690E+01-0.90690E+01 0.00000E+00 0.00000E+00 0.00000E+00 0.00000E+00 0.00000E+00 0.00000E+00 0.00000E+00 0.22553E+01 0.22553E+01
  41   4   3   1 0.10159E+02 0.10159E+02 0.61917E+01-0.61917E+01 0.00000E+00 0.00000E+00 0.00000E+00 0.00000E+00 0.00000E+00 0.00000E+00 0.00000E+00 0.17045E+01 0.17045E+01
  42   4   3   1 0.55077E+01 0.55077E+01 0.55186E+01 0.55186E+01 0.00000E+00 0.00000E+00 0.00000E+00 0.00000E+00 0.00000E+00 0.00000E+00 0.00000E+00 0.31262E+01 0.31262E+01
  43   4   3   1 0.41115E-01 0.41115E-01 0.74530E-01 0.74530E-01 0.00000E+00 0.00000E+00 0.00000E+00 0.00000E+00 0.00000E+00 0.00000E+00 0.00000E+00 0.20634E+02 0.20634E+02
  44   4   3   1 0.50740E-01 0.50740E-01 0.39618E+01 0.39618E+01 0.00000E+00 0.00000E+00 0.00000E+00 0.00000E+00 0.00000E+00 0.00000E+00 0.00000E+00 0.22567E+02 0.22567E+02
  45   4   3   1 0.87483E+01 0.87483E+01 0.39524E+01-0.39524E+01 0.00000E+00 0.00000E+00 0.00000E+00 0.00000E+00 0.00000E+00 0.00000E+00 0.00000E+00 0.19788E+01 0.19788E+01
  46   4   3   1 0.75702E+01 0.75702E+01 0.54744E+01 0.54744E+01 0.00000E+00 0.00000E+00 0.00000E+00 0.00000E+00 0.00000E+00 0.00000E+00 0.00000E+00 0.30446E+01 0.30446E+01
  47   4   3   1 0.35784E-01 0.35784E-01 0.33015E+01-0.33015E+01 0.00000E+00 0.00000E+00 0.00000E+00 0.00000E+00 0.00000E+00 0.00000E+00 0.00000E+00 0.26689E+02 0.26689E+02
  48   4   3   1 0.10180E+02 0.10180E+02 0.44509E+01 0.44509E+01 0.00000E+00 0.00000E+00 0.00000E+00 0.00000E+00 0.00000E+00 0.00000E+00 0.00000E+00 0.37824E+01 0.37824E+01
 -48   5   3   1 0.14769E-01 0.14769E-01 0.22206E+01-0.22206E+01 0.00000E+00 0.00000E+00 0.00000E+00 0.00000E+00 0.00000E+00 0.00000E+00 0.00000E+00 0.34545E+02 0.34545E+02
 -47   5   3   1 0.12294E-01 0.12294E-01 0.10650E+01 0.10650E+01 0.00000E+00 0.00000E+00 0.00000E+00 0.00000E+00 0.00000E+00 0.00000E+00 0.00000E+00 0.30025E+02 0.30025E+02
 -46   5   3   1 0.19036E-01 0.19036E-01 0.24775E+01-0.24775E+01 0.00000E+00 0.00000E+00 0.00000E+00 0.00000E+00 0.00000E+00 0.00000E+00 0.00000E+00 0.29122E+02 0.29122E+02
 -45   5   3   1 0.14367E-01 0.14367E-01 0.10116E+00-0.10116E+00 0.00000E+00 0.00000E+00 0.00000E+00 0.00000E+00 0.00000E+00 0.00000E+00 0.00000E+00 0.28955E+02 0.28955E+02
 -44   5   3   1 0.19276E+01 0.19276E+01 0.79066E+01-0.79066E+01 0.00000E+00 0.00000E+00 0.00000E+00 0.00000E+00 0.00000E+00 0.00000E+00 0.00000E+00 0.10806E+02 0.10806E+02
 -43   5   3   1 0.10339E+02 0.10339E+02 0.13558E+02 0.13558E+02 0.00000E+00 0.00000E+00 0.00000E+00 0.00000E+00 0.00000E+00 0.00000E+00 0.00000E+00 0.22302E+01 0.22302E+01
 -42   5   3   1 0.39092E+01 0.39092E+01 0.37502E+00-0.37502E+00 0.00000E+00 0.00000E+00 0.00000E+00 0.00000E+00 0.00000E+00 0.00000E+00 0.00000E+00 0.49091E+01 0.49091E+01
 -41   5   3   1 0.55285E+01 0.55285E+01 0.42058E+01 0.42058E+01 0.00000E+00 0.00000E+00 0.00000E+00 0.00000E+00 0.00000E+00 0.00000E+00 0.00000E+00 0.38208E+01 0.38208E+01
 -40   5   3   1 0.83046E+01 0.83046E+01 0.61961E+01-0.61961E+01 0.00000E+00 0.00000E+00 0.00000E+00 0.00000E+00 0.00000E+00 0.00000E+00 0.00000E+00 0.25483E+01 0.25483E+01
 -39   5   3   1 0.51811E+01 0.51811E+01 0.27565E+01 0.27565E+01 0.00000E+00 0.00000E+00 0.00000E+00 0.00000E+00 0.00000E+00 0.00000E+00 0.00000E+00 0.37133E+01 0.37133E+01
 -38   5   3   1 0.85507E+01 0.85507E+01 0.32515E+01-0.32515E+01 0.00000E+00 0.00000E+00 0.00000E+00 0.00000E+00 0.00000E+00 0.00000E+00 0.00000E+00 0.24805E+01 0.24805E+01
 -37   5   3   1 0.68024E+01 0.68024E+01 0.12412E+01-0.12412E+01 0.00000E+00 0.00000E+00 0.00000E+00 0.00000E+00 0.00000E+00 0.00000E+00 0.00000E+00 0.28366E+01 0.28366E+01
 -36   5   3   1 0.62017E+01 0.62017E+01 0.26497E+01 0.26497E+01 0.00000E+00 0.00000E+00 0.00000E+00 0.00000E+00 0.00000E+00 0.00000E+00 0.00000E+00 0.31071E+01 0.31071E+01
 -35   5   3   1 0.22180E-01 0.22180E-01 0.52028E+01-0.52028E+01 0.00000E+00 0.00000E+00 0.00000E+00 0.00000E+00 0.00000E+00 0.00000E+00 0.00000E+00 0.28003E+02 0.28003E+02
 -34   5   3   1 0.19247E-01 0.19247E-01 0.43001E+01 0.43001E+01 0.00000E+00 0.00000E+00 0.00000E+00 0.00000E+00 0.00000E+00 0.00000E+00 0.00000E+00 0.26893E+02 0.26893E+02
 -33   5   3   1 0.43795E+01 0.43795E+01 0.37013E+01-0.37013E+01 0.00000E+00 0.00000E+00 0.00000E+00 0.00000E+00 0.00000E+00 0.00000E+00 0.00000E+00 0.39541E+01 0.39541E+01
 -32   5   3   1 0.58875E+01 0.58875E+01 0.25723E+01 0.25723E+01 0.00000E+00 0.00000E+00 0.00000E+00 0.00000E+00 0.00000E+00 0.00000E+00 0.00000E+00 0.26202E+01 0.26202E+01
 -31   5   3   1 0.13701E-01 0.13701E-01 0.22797E+01 0.22797E+01 0.00000E+00 0.00000E+00 0.00000E+00 0.00000E+00 0.00000E+00 0.00000E+00 0.00000E+00 0.22163E+02 0.22163E+02
 -30   5   3   1 0.12723E-01 0.12723E-01 0.55162E+00 0.55162E+00 0.00000E+00 0.00000E+00 0.00000E+00 0.00000E+00 0.00000E+00 0.00000E+00 0.00000E+00 0.19424E+02 0.19424E+02
 -29   5   3   1 0.31251E-01 0.31251E-01 0.43881E+01 0.43881E+01 0.00000E+00 0.00000E+00 0.00000E+00 0.00000E+00 0.00000E+00 0.00000E+00 0.00000E+00 0.21891E+02 0.21891E+02
 -28   5   3   1 0.39299E-01 0.39299E-01 0.56589E+01-0.56589E+01 0.00000E+00 0.00000E+00 0.00000E+00 0.00000E+00 0.00000E+00 0.00000E+00 0.00000E+00 0.29102E+02 0.29102E+02
 -27   5   3   1 0.10533E+02 0.10533E+02 0.10744E+02 0.10744E+02 0.00000E+00 0.00000E+00 0.00000E+00 0.00000E+00 0.00000E+00 0.00000E+00 0.00000E+00 0.31029E+01 0.31029E+01
 -26   5   3   1 0.33655E+01 0.33655E+01 0.72751E+01-0.72751E+01 0.00000E+00 0.00000E+00 0.00000E+00 0.00000E+00 0.00000E+00 0.00000E+00 0.00000E+00 0.96416E+01 0.96416E+01
 -25   5   3   1 0.89623E+01 0.89623E+01 0.10292E+02 0.10292E+02 0.00000E+00 0.00000E+00 0.00000E+00 0.00000E+00 0.00000E+00 0.00000E+00 0.00000E+00 0.36453E+01 0.36453E+01
 -24   5   3   1 0.15795E-01 0.15795E-01 0.84938E+00-0.84938E+00 0.00000E+00 0.00000E+00 0.00000E+00 0.00000E+00 0.00000E+00 0.00000E+00 0.00000E+00 0.36736E+02 0.36736E+02
 -23   5   3   1 0.61869E+01 0.61869E+01 0.87258E+01 0.87258E+01 0.00000E+00 0.00000E+00 0.00000E+00 0.00000E+00 0.00000E+00 0.00000E+00 0.00000E+00 0.31071E+01 0.31071E+01
 -22   5   3   1 0.19241E-01 0.19241E-01 0.55846E+01-0.55846E+01 0.00000E+00 0.00000E+00 0.00000E+00 0.00000E+00 0.00000E+00 0.00000E+00 0.00000E+00 0.31831E+02 0.31831E+02
 -21   5   3   1 0.55463E+01 0.55463E+01 0.51231E+01-0.51231E+01 0.00000E+00 0.00000E+00 0.00000E+00 0.00000E+00 0.00000E+00 0.00000E+00 0.00000E+00 0.34736E+01 0.34736E+01
 -20   5   3   1 0.17080E-01 0.17080E-01 0.58696E+01 0.58696E+01 0.00000E+00 0.00000E+00 0.00000E+00 0.00000E+00 0.00000E+00 0.00000E+00 0.00000E+00 0.24603E+02 0.24603E+02
 -19   5   3   1 0.73909E-02 0.73909E-02 0.28373E+01-0.28373E+01 0.00000E+00 0.00000E+00 0.00000E+00 0.00000E+00 0.00000E+00 0.00000E+00 0.00000E+00 0.20139E+02 0.20139E+02
 -18   5   3   1 0.27195E-02 0.27195E-02 0.59678E+00 0.59678E+00 0.00000E+00 0.00000E+00 0.00000E+00 0.00000E+00 0.00000E+00 0.00000E+00 0.00000E+00 0.26670E+02 0.26670E+02
 -17   5   3   1 0.47950E+01 0.47950E+01 0.43514E+01 0.43514E+01 0.00000E+00 0.00000E+00 0.00000E+00 0.00000E+00 0.00000E+00 0.00000E+00 0.00000E+00 0.32087E+01 0.32087E+01
 -16   5   3   1 0.70561E+01 0.70561E+01 0.73787E+01-0.73787E+01 0.00000E+00 0.00000E+00 0.00000E+00 0.00000E+00 0.00000E+00 0.00000E+00 0.00000E+00 0.19085E+01 0.19085E+01
 -15   5   3   1 0.10724E+02 0.10724E+02 0.98744E+01 0.98744E+01 0.00000E+00 0.00000E+00 0.00000E+00 0.00000E+00 0.00000E+00 0.00000E+00 0.00000E+00 0.12601E+01 0.12601E+01
 -14   5   3   1 0.78242E+01 0.78242E+01 0.81715E+01-0.81715E+01 0.00000E+00 0.00000E+00 0.00000E+00 0.00000E+00 0.00000E+00 0.00000E+00 0.00000E+00 0.19663E+01 0.19663E+01
 -13   5   3   1 0.11422E+02 0.11422E+02 0.85174E+01 0.85174E+01 0.00000E+00 0.00000E+00 0.00000E+00 0.00000E+00 0.00000E+00 0.00000E+00 0.00000E+00 0.13526E+01 0.13526E+01
 -12   5   3   1 0.73240E+01 0.73240E+01 0.66983E+01-0.66983E+01 0.00000E+00 0.00000E+00 0.00000E+00 0.00000E+00 0.00000E+00 0.00000E+00 0.00000E+00 0.18393E+01 0.18393E+01
 -11   5   3   1 0.33896E+01 0.33896E+01 0.27148E+01 0.27148E+01 0.00000E+00 0.00000E+00 0.00000E+00 0.00000E+00 0.00000E+00 0.00000E+00 0.00000E+00 0.28360E+01 0.28360E+01
 -10   5   3   1 0.33977E+01 0.33977E+01 0.13661E+01-0.13661E+01 0.00000E+00 0.00000E+00 0.00000E+00 0.00000E+00 0.00000E+00 0.00000E+00 0.00000E+00 0.28360E+01 0.28360E+01
  -9   5   3   1 0.39171E+01 0.39171E+01 0.32931E+01-0.32931E+01 0.00000E+00 0.00000E+00 0.00000E+00 0.00000E+00 0.00000E+00 0.00000E+00 0.00000E+00 0.24562E+01 0.24562E+01
  -8   5   3   1 0.13096E-01 0.13096E-01 0.10466E+01 0.10466E+01 0.00000E+00 0.00000E+00 0.00000E+00 0.00000E+00 0.00000E+00 0.00000E+00 0.00000E+00 0.22676E+02 0.22676E+02
  -7   5   3   1 0.27756E-01 0.27756E-01 0.47131E+01-0.47131E+01 0.00000E+00 0.00000E+00 0.00000E+00 0.00000E+00 0.00000E+00 0.00000E+00 0.00000E+00 0.20091E+02 0.20091E+02
  -6   5   3   1 0.27544E+01 0.27544E+01 0.36444E+01 0.36444E+01 0.00000E+00 0.00000E+00 0.00000E+00 0.00000E+00 0.00000E+00 0.00000E+00 0.00000E+00 0.27786E+01 0.27786E+01
  -5   5   3   1 0.67752E+01 0.67752E+01 0.50475E+01-0.50475E+01 0.00000E+00 0.00000E+00 0.00000E+00 0.00000E+00 0.00000E+00 0.00000E+00 0.00000E+00 0.14195E+01 0.14195E+01
  -4   5   3   1 0.19392E+01 0.19392E+01 0.37392E+01 0.37392E+01 0.00000E+00 0.00000E+00 0.00000E+00 0.00000E+00 0.00000E+00 0.00000E+00 0.00000E+00 0.39294E+01 0.39294E+01
  -3   5   3   1 0.10543E+02 0.10543E+02 0.86638E+01-0.86638E+01 0.00000E+00 0.00000E+00 0.00000E+00 0.00000E+00 0.00000E+00 0.00000E+00 0.00000E+00 0.73730E+00 0.73730E+00
  -2   5   3   1 0.83022E+01 0.83022E+01 0.86652E+01 0.86652E+01 0.00000E+00 0.00000E+00 0.00000E+00 0.00000E+00 0.00000E+00 0.00000E+00 0.00000E+00 0.92991E+00 0.92991E+00
  -1   5   3   1 0.11910E+02 0.11910E+02 0.11445E+02-0.11445E+02 0.00000E+00 0.00000E+00 0.00000E+00 0.00000E+00 0.00000E+00 0.00000E+00 0.00000E+00 0.97632E+00 0.97632E+00
   0   5   3   1 0.95922E+01 0.95922E+01 0.95950E+01 0.95950E+01 0.00000E+00 0.00000E+00 0.00000E+00 0.00000E+00 0.00000E+00 0.00000E+00 0.00000E+00 0.10072E+01 0.10072E+01
   1   5   3   1 0.12697E+02 0.12697E+02 0.11182E+02-0.11182E+02 0.00000E+00 0.00000E+00 0.00000E+00 0.00000E+00 0.00000E+00 0.00000E+00 0.00000E+00 0.12193E+01 0.12193E+01
   2   5   3   1 0.47917E+01 0.47917E+01 0.64877E+01 0.64877E+01 0.00000E+00 0.00000E+00 0.00000E+00 0.00000E+00 0.00000E+00 0.00000E+00 0.00000E+00 0.16049E+01 0.16049E+01
   3   5   3   1 0.39147E+01 0.39147E+01 0.50608E+01-0.50608E+01 0.00000E+00 0.00000E+00 0.00000E+00 0.00000E+00 0.00000E+00 0.00000E+00 0.00000E+00 0.19651E+01 0.19651E+01
   4   5   3   1 0.64637E-02 0.64637E-02 0.13482E+01-0.13482E+01 0.00000E+00 0.00000E+00 0.00000E+00 0.00000E+00 0.00000E+00 0.00000E+00 0.00000E+00 0.19359E+02 0.19359E+02
   5   5   3   1 0.47903E+01 0.47903E+01 0.58320E+01 0.58320E+01 0.00000E+00 0.00000E+00 0.00000E+00 0.00000E+00 0.00000E+00 0.00000E+00 0.00000E+00 0.16049E+01 0.16049E+01
   6   5   3   1 0.12838E+02 0.12838E+02 0.12007E+02-0.12007E+02 0.00000E+00 0.00000E+00 0.00000E+00 0.00000E+00 0.00000E+00 0.00000E+00 0.00000E+00 0.76003E+00 0.76003E+00
   7   5   3   1 0.14648E+02 0.14648E+02 0.12058E+02 0.12058E+02 0.00000E+00 0.00000E+00 0.00000E+00 0.00000E+00 0.00000E+00 0.00000E+00 0.00000E+00 0.11906E+01 0.11906E+01
   8   5   3   1 0.20052E+02 0.20052E+02 0.19497E+02-0.19497E+02 0.00000E+00 0.00000E+00 0.00000E+00 0.00000E+00 0.00000E+00 0.00000E+00 0.00000E+00 0.79292E+00 0.79292E+00
   9   5   3   1 0.22483E+02 0.22483E+02 0.20988E+02 0.20988E+02 0.00000E+00 0.00000E+00 0.00000E+00 0.00000E+00 0.00000E+00 0.00000E+00 0.00000E+00 0.88431E+00 0.88431E+00
  10   5   3   1 0.24831E+02 0.24831E+02 0.23171E+02-0.23171E+02 0.00000E+00 0.00000E+00 0.00000E+00 0.00000E+00 0.00000E+00 0.00000E+00 0.00000E+00 0.88735E+00 0.88735E+00
  11   5   3   1 0.20701E+02 0.20701E+02 0.20217E+02 0.20217E+02 0.00000E+00 0.00000E+00 0.00000E+00 0.00000E+00 0.00000E+00 0.00000E+00 0.00000E+00 0.86089E+00 0.86089E+00
  12   5   3   1 0.16593E+02 0.16593E+02 0.16758E+02-0.16758E+02 0.00000E+00 0.00000E+00 0.00000E+00 0.00000E+00 0.00000E+00 0.00000E+00 0.00000E+00 0.82736E+00 0.82736E+00
  13   5   3   1 0.11564E+02 0.11564E+02 0.12178E+02 0.12178E+02 0.00000E+00 0.00000E+00 0.00000E+00 0.00000E+00 0.00000E+00 0.00000E+00 0.00000E+00 0.10030E+01 0.10030E+01
  14   5   3   1 0.61798E+01 0.61798E+01 0.63994E+01-0.63994E+01 0.00000E+00 0.00000E+00 0.00000E+00 0.00000E+00 0.00000E+00 0.00000E+00 0.00000E+00 0.15545E+01 0.15545E+01
  15   5   3   1 0.10283E-01 0.10283E-01 0.11216E+01 0.11216E+01 0.00000E+00 0.00000E+00 0.00000E+00 0.00000E+00 0.00000E+00 0.00000E+00 0.00000E+00 0.17518E+02 0.17518E+02
  16   5   3   1 0.43722E+01 0.43722E+01 0.51060E+01 0.51060E+01 0.00000E+00 0.00000E+00 0.00000E+00 0.00000E+00 0.00000E+00 0.00000E+00 0.00000E+00 0.21970E+01 0.21970E+01
  17   5   3   1 0.91757E+01 0.91757E+01 0.82313E+01-0.82313E+01 0.00000E+00 0.00000E+00 0.00000E+00 0.00000E+00 0.00000E+00 0.00000E+00 0.00000E+00 0.12600E+01 0.12600E+01
  18   5   3   1 0.11894E+02 0.11894E+02 0.10906E+02 0.10906E+02 0.00000E+00 0.00000E+00 0.00000E+00 0.00000E+00 0.00000E+00 0.00000E+00 0.00000E+00 0.12975E+01 0.12975E+01
  19   5   3   1 0.26263E+02 0.26263E+02 0.24444E+02-0.24444E+02 0.00000E+00 0.00000E+00 0.00000E+00 0.00000E+00 0.00000E+00 0.00000E+00 0.00000E+00 0.11295E+01 0.11295E+01
  20   5   3   1 0.14881E+02 0.14881E+02 0.14653E+02 0.14653E+02 0.00000E+00 0.00000E+00 0.00000E+00 0.00000E+00 0.00000E+00 0.00000E+00 0.00000E+00 0.12985E+01 0.12985E+01
  21   5   3   1 0.95602E+01 0.95602E+01 0.94845E+01-0.94845E+01 0.00000E+00 0.00000E+00 0.00000E+00 0.00000E+00 0.00000E+00 0.00000E+00 0.00000E+00 0.14069E+01 0.14069E+01
  22   5   3   1 0.15640E+02 0.15640E+02 0.15390E+02 0.15390E+02 0.00000E+00 0.00000E+00 0.00000E+00 0.00000E+00 0.00000E+00 0.00000E+00 0.00000E+00 0.12379E+01 0.12379E+01
  23   5   3   1 0.93610E+01 0.93610E+01 0.11638E+02-0.11638E+02 0.00000E+00 0.00000E+00 0.00000E+00 0.00000E+00 0.00000E+00 0.00000E+00 0.00000E+00 0.16414E+01 0.16414E+01
  24   5   3   1 0.11730E+02 0.11730E+02 0.12612E+02 0.12612E+02 0.00000E+00 0.00000E+00 0.00000E+00 0.00000E+00 0.00000E+00 0.00000E+00 0.00000E+00 0.13151E+01 0.13151E+01
  25   5   3   1 0.67652E+01 0.67652E+01 0.81041E+01-0.81041E+01 0.00000E+00 0.00000E+00 0.00000E+00 0.00000E+00 0.00000E+00 0.00000E+00 0.00000E+00 0.19862E+01 0.19862E+01
  26   5   3   1 0.80645E+01 0.80645E+01 0.79041E+01 0.79041E+01 0.00000E+00 0.00000E+00 0.00000E+00 0.00000E+00 0.00000E+00 0.00000E+00 0.00000E+00 0.16697E+01 0.16697E+01
  27   5   3   1 0.27464E-01 0.27464E-01 0.41116E+01-0.41116E+01 0.00000E+00 0.00000E+00 0.00000E+00 0.00000E+00 0.00000E+00 0.00000E+00 0.00000E+00 0.20639E+02 0.20639E+02
  28   5   3   1 0.58675E+01 0.58675E+01 0.54130E+01 0.54130E+01 0.00000E+00 0.00000E+00 0.00000E+00 0.00000E+00 0.00000E+00 0.00000E+00 0.00000E+00 0.19656E+01 0.19656E+01
[truncated: 487,169 more chars]
