# Supplementary material for: The structure of magnesium stearate trihydrate determined from a micrometre-sized single crystal using a microfocused synchrotron X-ray beam
Source: Acta Crystallogr B Struct Sci Cryst Eng Mater. 2023 Jul 8;79(Pt 4):330–5. doi: 10.1107/S2052520623005607 (PMC10410307; doi:10.1107/S2052520623005607)
Supplement: Supplementary file 5 [file b-79-00330-sup5.zip › option2/run30_full_H_opt2.m83]

   2   0   0   0.705518E+04   0.567421E+04   0.343541E+03 o    1    -3.609     12.12     13.52      0.39    0.38600E+02     84.00     83.99      0.30
   3   0   0   0.157693E+05   0.128345E+05   0.783582E+03 o    1    -3.376     18.23     20.21      0.59    0.38600E+02    125.58   -125.58     -0.26
   4   0   0   0.379644E+03   0.424601E+03   0.308801E+02 o    1     1.443      3.32      3.14      0.13    0.38600E+02     19.48     19.48      0.16
   5   0   0   0.225303E+04   0.196860E+04   0.123520E+03 o    1    -2.120      7.14      7.64      0.24    0.38600E+02     47.47    -47.47     -0.10
   6   0   0   0.240955E+04   0.180648E+04   0.115800E+03 o    1    -4.614      6.84      7.90      0.23    0.38600E+02     49.09    -49.09     -0.01
   7   0   0   0.327123E+03   0.324241E+03   0.308801E+02 o    1    -0.091      2.90      2.91      0.14    0.38600E+02     18.09     18.09      0.06
   8   0   0   0.791407E+04   0.621847E+04   0.382141E+03 o    1    -3.965     12.69     14.32      0.41    0.38600E+02     88.96    -88.96     -0.14
   9   0   0   0.251328E+04   0.204966E+04   0.135100E+03 o    1    -3.117      7.29      8.07      0.25    0.38600E+02     50.13     50.13      0.17
  10   0   0   0.881549E+04   0.688239E+04   0.428461E+03 o    1    -4.030     13.35     15.11      0.44    0.38600E+02     93.89    -93.89     -0.21
  11   0   0   0.256757E+04   0.231600E+04   0.154400E+03 o    1    -1.520      7.75      8.16      0.27    0.38600E+02     50.67     50.67      0.20
  12   0   0   0.534461E+04   0.430005E+04   0.274061E+03 o    1    -3.439     10.55     11.77      0.35    0.38600E+02     73.11    -73.11     -0.21
  13   0   0   0.126790E+04   0.118888E+04   0.926402E+02 o    1    -0.813      5.55      5.73      0.22    0.38600E+02     35.61     35.61      0.18
  14   0   0   0.242283E+04   0.207668E+04   0.146680E+03 o    1    -2.183      7.33      7.92      0.27    0.38600E+02     49.22    -49.22     -0.16
  15   0   0   0.514671E+03   0.494081E+03   0.579001E+02 o    1    -0.347      3.58      3.65      0.21    0.38600E+02     22.69     22.69      0.12
  16   0   0   0.776381E+03   0.663921E+03   0.656201E+02 o    1    -1.614      4.15      4.48      0.21    0.38600E+02     27.86    -27.86     -0.09
  17   0   0   0.235968E+03   0.239320E+03   0.463201E+02 o    1     0.072      2.49      2.47      0.24    0.38600E+02     15.36     15.36      0.05
  18   0   0   0.372935E+03   0.312661E+03   0.463201E+02 o    1    -1.233      2.85      3.11      0.21    0.38600E+02     19.31    -19.31     -0.02
  19   0   0   0.886770E+02   0.347401E+02   0.347401E+02 <    1    -1.195      0.95      1.52      0.47    0.38600E+02      9.42      9.42     -0.02
  21   0   0   0.156347E+03   0.887802E+02   0.386001E+02 o    1    -1.503      1.52      2.01      0.33    0.38600E+02     12.50    -12.50     -0.09
  22   0   0   0.783671E+03   0.756562E+03   0.733401E+02 o    1    -0.359      4.43      4.51      0.22    0.38600E+02     27.99     27.99      0.12
  23   0   0   0.847267E+03   0.868502E+03   0.810602E+02 o    1     0.258      4.74      4.69      0.23    0.38600E+02     29.11    -29.11     -0.14
  24   0   0   0.184476E+04   0.179104E+04   0.135100E+03 o    1    -0.381      6.81      6.91      0.27    0.38600E+02     42.95     42.95      0.16
  25   0   0   0.179217E+04   0.170226E+04   0.131240E+03 o    1    -0.655      6.64      6.81      0.26    0.38600E+02     42.33    -42.33     -0.16
  26   0   0   0.286906E+04   0.247812E+04   0.177560E+03 o    1    -2.043      8.01      8.62      0.30    0.38600E+02     53.56     53.56      0.16
  27   0   0   0.210049E+04   0.186438E+04   0.142820E+03 o    1    -1.552      6.95      7.38      0.28    0.38600E+02     45.83    -45.83     -0.14
  28   0   0   0.224431E+04   0.182192E+04   0.142820E+03 o    1    -2.716      6.87      7.63      0.28    0.38600E+02     47.37     47.37      0.11
  29   0   0   0.847323E+03   0.733401E+03   0.772002E+02 o    1    -1.397      4.36      4.69      0.23    0.38600E+02     29.11    -29.11     -0.07
  30   0   0   0.339184E+03   0.216160E+03   0.463201E+02 o    1    -2.348      2.37      2.96      0.25    0.38600E+02     18.42     18.42      0.03
  31   0   0   0.412650E+02  -0.772002E+01   0.347401E+02 <    1    -0.218      0.00      1.03      4.74    0.38600E+02      6.42     -6.42      0.01
  32   0   0   0.486633E+02   0.146680E+03   0.733401E+02 <    1     1.695      1.95      1.12      0.49    0.38600E+02      6.98     -6.98     -0.05
  33   0   0   0.341367E+03   0.497941E+03   0.810602E+02 o    1     2.098      3.59      2.97      0.29    0.38600E+02     18.48     18.48      0.08
  34   0   0   0.108913E+04   0.150540E+04   0.123520E+03 o    1     3.539      6.24      5.31      0.26    0.38600E+02     33.00    -33.00     -0.12
  35   0   0   0.976990E+03   0.138960E+04   0.119660E+03 o    1     3.654      6.00      5.03      0.27    0.38600E+02     31.26     31.26      0.12
  36   0   0   0.203769E+04   0.273289E+04   0.200720E+03 o    1     3.587      8.41      7.27      0.32    0.38600E+02     45.14    -45.14     -0.14
  37   0   0   0.830803E+03   0.107308E+04   0.104220E+03 o    1     2.422      5.27      4.64      0.26    0.38600E+02     28.82     28.82      0.12
  38   0   0   0.257392E+04   0.317679E+04   0.212300E+03 o    1     2.863      9.07      8.17      0.32    0.38600E+02     50.73    -50.73     -0.13
  39   0   0   0.669021E+02   0.131240E+03   0.772002E+02 <    1     0.972      1.84      1.32      0.54    0.38600E+02      8.18      8.18      0.07
  40   0   0   0.381559E+04   0.454323E+04   0.289501E+03 o    1     2.503     10.85      9.94      0.36    0.38600E+02     61.77    -61.77     -0.10
  41   0   0   0.111780E+05   0.163510E+05   0.103448E+04 o    1     5.220     20.58     17.02      0.68    0.38600E+02    105.73   -105.73     -0.07
  42   0   0   0.234091E+04   0.259393E+04   0.216160E+03 o    1     1.167      8.20      7.79      0.35    0.38600E+02     48.38     48.38      0.03
  43   0   0   0.413545E+04   0.511837E+04   0.331961E+03 o    1     2.980     11.52     10.35      0.39    0.38600E+02     64.31     64.31      0.06
  44   0   0   0.145469E+02  -0.127380E+03   0.965002E+02 <    1    -0.078      0.00      0.61      7.91    0.38600E+02      3.81     -3.81      0.02
  45   0   0   0.426667E+03   0.347401E+03   0.108080E+03 o    1    -0.694      3.00      3.32      0.47    0.38600E+02     20.66     20.66     -0.01
  46   0   0   0.961293E+01   0.579001E+02   0.849202E+02 <    1     0.808      1.22      0.50      0.90    0.38600E+02      3.10      3.10      0.04
  47   0   0   0.867849E+01   0.347401E+02   0.810602E+02 <    1     0.429      0.95      0.47      1.11    0.38600E+02      2.95      2.95     -0.04
  48   0   0   0.858088E+02   0.204580E+03   0.965002E+02 o    1     1.493      2.30      1.49      0.54    0.38600E+02      9.26      9.26      0.06
  49   0   0   0.622140E+02   0.772002E+02   0.772002E+02 <    1     0.205      1.41      1.27      0.71    0.38600E+02      7.89     -7.89     -0.06
  50   0   0   0.190923E+03   0.189140E+03   0.887802E+02 o    1    -0.020      2.21      2.22      0.52    0.38600E+02     13.82     13.82      0.06
  51   0   0   0.100671E+03   0.887802E+02   0.849202E+02 <    1    -0.136      1.52      1.61      0.73    0.38600E+02     10.03    -10.03     -0.05
  52   0   0   0.948885E+02   0.270201E+03   0.887802E+02 o    1     2.475      2.65      1.57      0.44    0.38600E+02      9.74      9.74      0.04
  53   0   0   0.417302E+02   0.231600E+03   0.123520E+03 <    1     2.157      2.45      1.04      0.65    0.38600E+02      6.46     -6.46     -0.03
   1   1   0   0.361622E+03   0.440041E+03   0.193000E+02 o    1     3.878      3.38      3.06      0.08    0.38600E+02     19.02     19.02      0.05
   2   1   0   0.663930E+03   0.787442E+03   0.308801E+02 o    1     3.715      4.52      4.15      0.10    0.38600E+02     25.77    -25.77     -0.10
   3   1   0   0.208458E+04   0.218476E+04   0.965002E+02 o    1     0.957      7.52      7.35      0.18    0.38600E+02     45.66     45.66      0.14
   4   1   0   0.126547E+04   0.132784E+04   0.540401E+02 o    1     1.048      5.87      5.73      0.13    0.38600E+02     35.57    -35.57     -0.16
   5   1   0   0.274316E+04   0.270973E+04   0.108080E+03 o    1    -0.276      8.38      8.43      0.19    0.38600E+02     52.38     52.37      0.17
   6   1   0   0.743605E+03   0.717961E+03   0.347401E+02 o    1    -0.676      4.31      4.39      0.11    0.38600E+02     27.27    -27.27     -0.16
   7   1   0   0.155274E+04   0.132012E+04   0.617601E+02 o    1    -3.323      5.85      6.34      0.15    0.38600E+02     39.40     39.40      0.14
   8   1   0   0.203842E+02   0.386001E+01   0.154400E+02 <    1    -0.649      0.32      0.73      0.63    0.38600E+02      4.51     -4.51     -0.11
   9   1   0   0.372280E+03   0.331961E+03   0.231600E+02 o    1    -1.626      2.93      3.11      0.11    0.38600E+02     19.29     19.29      0.08
  10   1   0   0.186312E+03   0.208440E+03   0.231600E+02 o    1     0.967      2.32      2.20      0.13    0.38600E+02     13.65     13.65     -0.04
  11   1   0   0.125895E+03   0.810602E+02   0.193000E+02 o    1    -2.061      1.45      1.81      0.17    0.38600E+02     11.22     11.22      0.02
  12   1   0   0.206167E+03   0.193000E+03   0.231600E+02 o    1    -0.552      2.24      2.31      0.14    0.38600E+02     14.36     14.36      0.02
  13   1   0   0.305433E+03   0.262481E+03   0.270201E+02 o    1    -1.501      2.61      2.81      0.14    0.38600E+02     17.48     17.48     -0.03
  14   1   0   0.319275E+01  -0.386001E+01   0.193000E+02 <    1    -0.081      0.00      0.29      3.54    0.38600E+02      1.79      1.79      0.05
  15   1   0   0.114429E+04   0.110396E+04   0.617601E+02 o    1    -0.609      5.35      5.44      0.16    0.38600E+02     33.83     33.83     -0.04
  16   1   0   0.290591E+03   0.324241E+03   0.308801E+02 o    1     1.096      2.90      2.74      0.14    0.38600E+02     17.05    -17.05      0.06
  17   1   0   0.216933E+04   0.197632E+04   0.965002E+02 o    1    -1.808      7.16      7.50      0.19    0.38600E+02     46.58     46.58     -0.04
  18   1   0   0.661862E+03   0.617601E+03   0.424601E+02 o    1    -0.984      4.00      4.14      0.14    0.38600E+02     25.73    -25.73      0.05
  19   1   0   0.197042E+04   0.188368E+04   0.965002E+02 o    1    -0.828      6.99      7.14      0.19    0.38600E+02     44.39     44.39     -0.04
  20   1   0   0.215225E+03   0.258621E+03   0.308801E+02 o    1     1.450      2.59      2.36      0.16    0.38600E+02     14.67    -14.67      0.04
  21   1   0   0.406413E+03   0.440041E+03   0.386001E+02 o    1     0.866      3.38      3.24      0.15    0.38600E+02     20.16     20.16     -0.03
  22   1   0   0.103392E+03   0.131240E+03   0.270201E+02 o    1     1.087      1.84      1.64      0.19    0.38600E+02     10.17    -10.17      0.02
  23   1   0   0.140147E+03   0.146680E+03   0.270201E+02 o    1     0.243      1.95      1.91      0.18    0.38600E+02     11.84     11.84      0.00
  24   1   0   0.120731E+01  -0.154400E+02   0.270201E+02 <    1    -0.042      0.00      0.18      4.18    0.38600E+02      1.10     -1.10     -0.01
  25   1   0   0.218608E+02  -0.386001E+01   0.231600E+02 <    1    -0.194      0.00      0.75      3.87    0.38600E+02      4.68      4.68      0.03
  26   1   0   0.415299E+00  -0.115800E+02   0.270201E+02 <    1    -0.025      0.00      0.10      4.18    0.38600E+02      0.64      0.64     -0.04
  27   1   0   0.376943E+02   0.540401E+02   0.270201E+02 <    1     0.659      1.18      0.99      0.30    0.38600E+02      6.14      6.14      0.06
  28   1   0   0.254085E+02   0.501801E+02   0.270201E+02 <    1     1.071      1.14      0.81      0.31    0.38600E+02      5.04     -5.04     -0.08
  29   1   0   0.148768E+03   0.123520E+03   0.308801E+02 o    1    -0.777      1.79      1.96      0.22    0.38600E+02     12.20     12.20      0.09
  30   1   0   0.162892E+03   0.123520E+03   0.347401E+02 o    1    -1.052      1.79      2.05      0.25    0.38600E+02     12.76    -12.76     -0.09
  31   1   0   0.211708E+03   0.220020E+03   0.386001E+02 o    1     0.216      2.39      2.34      0.21    0.38600E+02     14.55     14.55      0.09
  32   1   0   0.250253E+03   0.204580E+03   0.347401E+02 o    1    -1.240      2.30      2.55      0.20    0.38600E+02     15.82    -15.82     -0.08
  33   1   0   0.232737E+03   0.223880E+03   0.772002E+02 o    1    -0.113      2.41      2.46      0.42    0.38600E+02     15.26     15.26      0.07
  34   1   0   0.153117E+03   0.258621E+03   0.579001E+02 o    1     2.051      2.59      1.99      0.29    0.38600E+02     12.37    -12.37     -0.05
  35   1   0   0.665230E+02   0.115800E+03   0.501801E+02 o    1     1.116      1.73      1.31      0.38    0.38600E+02      8.16      8.16      0.03
  36   1   0   0.336359E+02   0.694801E+02   0.424601E+02 <    1     0.995      1.34      0.93      0.41    0.38600E+02      5.80     -5.80     -0.01
  37   1   0   0.203420E+01   0.386001E+01   0.424601E+02 <    1     0.050      0.32      0.23      1.74    0.38600E+02      1.43      1.43      0.00
  38   1   0   0.515732E+00  -0.617601E+02   0.424601E+02 <    1    -0.022      0.00      0.12      5.24    0.38600E+02      0.72      0.72      0.02
  39   1   0   0.550001E+01  -0.154400E+02   0.501801E+02 <    1    -0.066      0.00      0.38      5.70    0.38600E+02      2.35      2.35     -0.03
  40   1   0   0.179835E+02  -0.347401E+02   0.579001E+02 <    1    -0.111      0.00      0.68      6.12    0.38600E+02      4.24      4.24      0.04
  41   1   0   0.910773E+03   0.116958E+04   0.926402E+02 o    1     2.878      5.50      4.86      0.22    0.38600E+02     30.18     30.18     -0.01
  42   1   0   0.426309E+03   0.301081E+03   0.656201E+02 o    1    -1.736      2.79      3.32      0.31    0.38600E+02     20.65    -20.65      0.02
  43   1   0   0.579496E+03   0.675501E+03   0.772002E+02 o    1     1.272      4.18      3.87      0.24    0.38600E+02     24.07    -24.07     -0.06
  44   1   0   0.880043E+01   0.123520E+03   0.694801E+02 <    1     2.605      1.79      0.48      0.50    0.38600E+02      2.97      2.97      0.03
  45   1   0   0.296711E+03   0.308801E+03   0.694801E+02 o    1     0.175      2.83      2.77      0.32    0.38600E+02     17.23    -17.23     -0.04
  46   1   0   0.366343E+02   0.772002E+01   0.540401E+02 <    1    -0.337      0.45      0.97      1.57    0.38600E+02      6.05      6.05      0.02
  47   1   0   0.821634E+02   0.158260E+03   0.579001E+02 o    1     1.525      2.02      1.46      0.37    0.38600E+02      9.06     -9.06     -0.02
  48   1   0   0.170030E+01   0.270201E+02   0.540401E+02 <    1     0.749      0.84      0.21      0.84    0.38600E+02      1.30      1.30      0.00
  49   1   0   0.679994E+01  -0.501801E+02   0.501801E+02 <    1    -0.074      0.00      0.42      5.70    0.38600E+02      2.61     -2.61      0.00
  50   1   0   0.632158E+01  -0.193000E+02   0.540401E+02 <    1    -0.068      0.00      0.40      5.92    0.38600E+02      2.51     -2.51     -0.02
  51   1   0   0.130740E+02   0.540401E+02   0.579001E+02 <    1     0.948      1.18      0.58      0.63    0.38600E+02      3.62      3.62      0.03
  52   1   0   0.534575E+02   0.127380E+03   0.579001E+02 o    1     1.548      1.82      1.18      0.41    0.38600E+02      7.31     -7.31     -0.04
  53   1   0   0.425833E+02  -0.386001E+01   0.540401E+02 <    1    -0.178      0.00      1.05      5.92    0.38600E+02      6.53      6.53      0.04
   0   2   0   0.102365E+05   0.108543E+05   0.660061E+03 o    1     0.902     16.77     16.28      0.54    0.38600E+02    101.18   -101.18     -0.10
   1   2   0   0.699195E+04   0.802882E+04   0.347401E+03 o    1     2.803     14.42     13.46      0.34    0.38600E+02     83.62     83.62      0.09
   2   2   0   0.484954E+04   0.513381E+04   0.200720E+03 o    1     1.279     11.53     11.21      0.25    0.38600E+02     69.64    -69.64     -0.08
   3   2   0   0.210803E+01   0.386001E+01   0.772002E+01 <    1     0.261      0.32      0.23      0.32    0.38600E+02      1.45     -1.45      0.04
   4   2   0   0.846512E+03   0.775862E+03   0.386001E+02 o    1    -1.661      4.48      4.68      0.12    0.38600E+02     29.09     29.09     -0.01
   5   2   0   0.242503E+04   0.208440E+04   0.926402E+02 o    1    -3.226      7.35      7.93      0.18    0.38600E+02     49.24    -49.24     -0.01
   6   2   0   0.194042E+04   0.185280E+04   0.849202E+02 o    1    -0.935      6.93      7.09      0.17    0.38600E+02     44.05     44.05      0.02
   7   2   0   0.134642E+04   0.130468E+04   0.540401E+02 o    1    -0.690      5.81      5.91      0.13    0.38600E+02     36.69    -36.69     -0.03
   8   2   0   0.923966E+03   0.841482E+03   0.386001E+02 o    1    -1.913      4.67      4.89      0.12    0.38600E+02     30.40     30.40      0.04
   9   2   0   0.274357E+03   0.254761E+03   0.193000E+02 o    1    -0.964      2.57      2.67      0.10    0.38600E+02     16.56    -16.56     -0.04
  10   2   0   0.154232E+03   0.104220E+03   0.154400E+02 o    1    -2.896      1.64      2.00      0.12    0.38600E+02     12.42     12.42      0.04
  11   2   0   0.343978E+02   0.424601E+02   0.193000E+02 o    1     0.439      1.05      0.94      0.24    0.38600E+02      5.86      5.86     -0.03
  12   2   0   0.855958E+02   0.617601E+02   0.193000E+02 o    1    -1.132      1.26      1.49      0.20    0.38600E+02      9.25     -9.25      0.03
  13   2   0   0.667234E+03   0.621461E+03   0.347401E+02 o    1    -1.219      4.01      4.16      0.12    0.38600E+02     25.83     25.83     -0.01
  14   2   0   0.457565E+03   0.405301E+03   0.308801E+02 o    1    -1.587      3.24      3.44      0.13    0.38600E+02     21.39    -21.39      0.00
  15   2   0   0.144440E+04   0.146294E+04   0.694801E+02 o    1     0.247      6.16      6.12      0.16    0.38600E+02     38.01     38.01      0.01
  16   2   0   0.712102E+03   0.748841E+03   0.424601E+02 o    1     0.826      4.40      4.30      0.13    0.38600E+02     26.69    -26.69     -0.02
  17   2   0   0.233946E+04   0.230828E+04   0.100360E+03 o    1    -0.281      7.73      7.79      0.19    0.38600E+02     48.37     48.37      0.04
  18   2   0   0.573898E+03   0.544261E+03   0.386001E+02 o    1    -0.729      3.75      3.86      0.14    0.38600E+02     23.96    -23.96     -0.03
  19   2   0   0.318786E+04   0.280623E+04   0.123520E+03 o    1    -2.723      8.53      9.09      0.21    0.38600E+02     56.46     56.46      0.05
  20   2   0   0.553945E+02   0.540401E+02   0.231600E+02 o    1    -0.058      1.18      1.20      0.25    0.38600E+02      7.44      7.44     -0.03
  21   2   0   0.261826E+04   0.254761E+04   0.115800E+03 o    1    -0.555      8.12      8.24      0.20    0.38600E+02     51.17    -51.17      0.01
  22   2   0   0.204125E+04   0.206510E+04   0.965002E+02 o    1     0.228      7.31      7.27      0.19    0.38600E+02     45.18    -45.18     -0.06
  23   2   0   0.132089E+03   0.772002E+02   0.308801E+02 o    1    -1.538      1.41      1.85      0.28    0.38600E+02     11.49     11.49      0.04
  24   2   0   0.239564E+03   0.231600E+03   0.347401E+02 o    1    -0.225      2.45      2.49      0.19    0.38600E+02     15.48    -15.48     -0.04
  25   2   0   0.407481E+02   0.270201E+02   0.308801E+02 <    1    -0.399      0.84      1.03      0.48    0.38600E+02      6.38      6.38      0.03
  26   2   0   0.809850E+02   0.656201E+02   0.308801E+02 o    1    -0.471      1.30      1.45      0.31    0.38600E+02      9.00     -9.00     -0.03
  27   2   0   0.267334E+02   0.656201E+02   0.308801E+02 o    1     1.536      1.30      0.83      0.31    0.38600E+02      5.17      5.17      0.03
  28   2   0   0.921830E+02   0.146680E+03   0.308801E+02 o    1     1.960      1.95      1.55      0.21    0.38600E+02      9.60     -9.60     -0.03
  29   2   0   0.808181E+02   0.810602E+02   0.347401E+02 o    1     0.007      1.45      1.45      0.31    0.38600E+02      8.99      8.99      0.03
  30   2   0   0.853145E+02   0.733401E+02   0.347401E+02 o    1    -0.331      1.38      1.49      0.33    0.38600E+02      9.24     -9.24     -0.03
  31   2   0   0.122922E+03   0.108080E+03   0.424601E+02 o    1    -0.338      1.67      1.78      0.33    0.38600E+02     11.09     11.09      0.02
  32   2   0   0.449123E+02  -0.386001E+01   0.424601E+02 <    1    -0.206      0.00      1.08      5.24    0.38600E+02      6.70     -6.70     -0.02
  33   2   0   0.367143E+02   0.463201E+02   0.463201E+02 <    1     0.219      1.10      0.98      0.55    0.38600E+02      6.06      6.06      0.01
  34   2   0   0.470284E+00   0.154400E+02   0.386001E+02 <    1     0.660      0.63      0.11      0.79    0.38600E+02      0.69      0.69      0.00
  35   2   0   0.703906E+00   0.154400E+02   0.424601E+02 <    1     0.572      0.63      0.14      0.87    0.38600E+02      0.84     -0.84      0.00
  36   2   0   0.589594E+02   0.926402E+02   0.424601E+02 o    1     0.882      1.55      1.24      0.36    0.38600E+02      7.68      7.68      0.02
  37   2   0   0.159684E+02   0.386001E+01   0.424601E+02 <    1    -0.188      0.32      0.64      1.74    0.38600E+02      4.00     -4.00     -0.02
  38   2   0   0.227448E+02   0.104220E+03   0.579001E+02 <    1     1.917      1.64      0.77      0.46    0.38600E+02      4.77      4.77      0.02
  39   2   0   0.451989E+02   0.772002E+02   0.656201E+02 <    1     0.552      1.41      1.08      0.60    0.38600E+02      6.72      6.72     -0.01
  40   2   0   0.586163E+02  -0.308801E+02   0.656201E+02 <    1    -0.189      0.00      1.23      6.52    0.38600E+02      7.66     -7.66      0.01
  41   2   0   0.302833E+02   0.849202E+02   0.772002E+02 <    1     0.886      1.48      0.89      0.67    0.38600E+02      5.50      5.50     -0.01
  42   2   0   0.148096E+02  -0.231600E+02   0.733401E+02 <    1    -0.090      0.00      0.62      6.89    0.38600E+02      3.85     -3.85      0.01
  43   2   0   0.544689E+00   0.104220E+03   0.887802E+02 <    1     2.177      1.64      0.12      0.70    0.38600E+02      0.74     -0.74     -0.01
  44   2   0   0.456032E+02   0.965002E+02   0.810602E+02 <    1     0.744      1.58      1.09      0.66    0.38600E+02      6.75      6.75      0.01
  45   2   0   0.993621E+02   0.138960E+03   0.733401E+02 <    1     0.585      1.90      1.60      0.50    0.38600E+02      9.97     -9.97     -0.01
  46   2   0   0.870903E+02   0.463201E+02   0.733401E+02 <    1    -0.469      1.10      1.50      0.87    0.38600E+02      9.33      9.33      0.01
  47   2   0   0.427319E+02   0.000000E+00   0.540401E+02 <    1    -0.178      0.00      1.05      5.92    0.38600E+02      6.54     -6.54      0.00
  48   2   0   0.612038E+01  -0.231600E+02   0.579001E+02 <    1    -0.065      0.00      0.40      6.12    0.38600E+02      2.47      2.47      0.00
  49   2   0   0.462930E+01   0.347401E+02   0.733401E+02 <    1     0.602      0.95      0.35      1.00    0.38600E+02      2.15     -2.15      0.01
  50   2   0   0.400459E-02  -0.656201E+02   0.501801E+02 <    1    -0.002      0.00      0.01      5.70    0.38600E+02      0.06     -0.06     -0.01
  51   2   0   0.105028E+00  -0.694801E+02   0.501801E+02 <    1    -0.009      0.00      0.05      5.70    0.38600E+02      0.32     -0.32      0.00
  52   2   0   0.483939E+00   0.849202E+02   0.540401E+02 <    1     2.904      1.48      0.11      0.47    0.38600E+02      0.70      0.70      0.00
  53   2   0   0.632192E+00  -0.308801E+02   0.733401E+02 <    1    -0.019      0.00      0.13      6.89    0.38600E+02      0.80     -0.80      0.00
   1   3   0   0.135281E+03   0.146680E+03   0.115800E+02 o    1     0.974      1.95      1.87      0.08    0.38600E+02     11.63     11.63      0.02
   2   3   0   0.406750E+03   0.413021E+03   0.193000E+02 o    1     0.300      3.27      3.25      0.08    0.38600E+02     20.17    -20.17     -0.04
   3   3   0   0.767408E+03   0.741122E+03   0.347401E+02 o    1    -0.690      4.38      4.46      0.11    0.38600E+02     27.70     27.70      0.05
   4   3   0   0.612370E+03   0.636901E+03   0.308801E+02 o    1     0.742      4.06      3.98      0.11    0.38600E+02     24.75    -24.75     -0.06
   5   3   0   0.673965E+03   0.690941E+03   0.347401E+02 o    1     0.457      4.23      4.18      0.11    0.38600E+02     25.96     25.96      0.06
   6   3   0   0.277280E+03   0.331961E+03   0.270201E+02 o    1     2.054      2.93      2.68      0.12    0.38600E+02     16.65    -16.65     -0.06
   7   3   0   0.257450E+03   0.262481E+03   0.231600E+02 o    1     0.213      2.61      2.58      0.12    0.38600E+02     16.05     16.05      0.06
   8   3   0   0.345997E+02   0.617601E+02   0.154400E+02 o    1     2.006      1.26      0.95      0.16    0.38600E+02      5.88     -5.88     -0.04
   9   3   0   0.245407E+03   0.220020E+03   0.193000E+02 o    1    -1.247      2.39      2.52      0.11    0.38600E+02     15.67     15.67      0.05
  10   3   0   0.487098E+02   0.617601E+02   0.154400E+02 o    1     0.892      1.26      1.12      0.16    0.38600E+02      6.98     -6.98     -0.03
  11   3   0   0.349890E+03   0.347401E+03   0.270201E+02 o    1    -0.089      3.00      3.01      0.12    0.38600E+02     18.71     18.71      0.03
  12   3   0   0.113624E+03   0.135100E+03   0.193000E+02 o    1     1.150      1.87      1.72      0.13    0.38600E+02     10.66    -10.66     -0.02
  13   3   0   0.565783E+03   0.594441E+03   0.347401E+02 o    1     0.790      3.92      3.83      0.12    0.38600E+02     23.79     23.79      0.03
  14   3   0   0.208720E+03   0.193000E+03   0.231600E+02 o    1    -0.656      2.24      2.33      0.14    0.38600E+02     14.45    -14.45     -0.01
  15   3   0   0.535039E+03   0.517241E+03   0.347401E+02 o    1    -0.487      3.66      3.72      0.13    0.38600E+02     23.13     23.13      0.01
  16   3   0   0.152837E+03   0.849202E+02   0.231600E+02 o    1    -2.498      1.48      1.99      0.20    0.38600E+02     12.36    -12.36      0.00
  17   3   0   0.227518E+03   0.158260E+03   0.270201E+02 o    1    -2.315      2.02      2.43      0.17    0.38600E+02     15.08     15.08     -0.01
  18   3   0   0.118917E+02  -0.115800E+02   0.231600E+02 <    1    -0.143      0.00      0.56      3.87    0.38600E+02      3.45     -3.45      0.02
  19   3   0   0.809255E+01   0.463201E+02   0.347401E+02 <    1     1.551      1.10      0.46      0.41    0.38600E+02      2.84      2.84     -0.03
  20   3   0   0.298227E+02   0.270201E+02   0.308801E+02 <    1    -0.089      0.84      0.88      0.48    0.38600E+02      5.46      5.46      0.04
  21   3   0   0.418240E+01  -0.270201E+02   0.347401E+02 <    1    -0.069      0.00      0.33      4.74    0.38600E+02      2.05      2.04     -0.03
  22   3   0   0.417112E+03   0.258621E+03   0.424601E+02 o    1    -3.265      2.59      3.29      0.21    0.38600E+02     20.42     20.42      0.05
  23   3   0   0.172277E+03   0.119660E+03   0.386001E+02 o    1    -1.237      1.76      2.11      0.28    0.38600E+02     13.13    -13.13     -0.03
  24   3   0   0.253558E+03   0.223880E+03   0.424601E+02 o    1    -0.673      2.41      2.56      0.23    0.38600E+02     15.92     15.92      0.03
  25   3   0   0.800984E+02   0.104220E+03   0.424601E+02 o    1     0.605      1.64      1.44      0.34    0.38600E+02      8.95     -8.95     -0.01
  26   3   0   0.715930E+02  -0.386001E+02   0.424601E+02 <    1    -0.260      0.00      1.36      5.24    0.38600E+02      8.46      8.46      0.00
  27   3   0   0.194495E+01   0.115800E+02   0.501801E+02 <    1     0.272      0.55      0.22      1.19    0.38600E+02      1.39     -1.39      0.01
  28   3   0   0.628521E+01  -0.386001E+01   0.424601E+02 <    1    -0.077      0.00      0.40      5.24    0.38600E+02      2.51     -2.51     -0.03
  29   3   0   0.655500E+02   0.772002E+02   0.424601E+02 <    1     0.285      1.41      1.30      0.39    0.38600E+02      8.10      8.10      0.04
  30   3   0   0.479704E+02   0.617601E+02   0.347401E+02 <    1     0.422      1.26      1.11      0.36    0.38600E+02      6.93     -6.93     -0.04
  31   3   0   0.189261E+02   0.424601E+02   0.463201E+02 <    1     0.609      1.05      0.70      0.57    0.38600E+02      4.35      4.35      0.03
  32   3   0   0.373120E+02   0.115800E+02   0.347401E+02 <    1    -0.530      0.55      0.98      0.82    0.38600E+02      6.11     -6.11     -0.03
  33   3   0   0.149218E+01  -0.386001E+01   0.347401E+02 <    1    -0.041      0.00      0.20      4.74    0.38600E+02      1.22     -1.22      0.01
  34   3   0   0.406135E+01  -0.308801E+02   0.347401E+02 <    1    -0.068      0.00      0.32      4.74    0.38600E+02      2.02      2.02      0.00
  35   3   0   0.730273E+02   0.386001E+02   0.386001E+02 <    1    -0.751      1.00      1.38      0.50    0.38600E+02      8.55     -8.55     -0.02
  36   3   0   0.957401E+02   0.138960E+03   0.463201E+02 o    1     1.018      1.90      1.57      0.32    0.38600E+02      9.78      9.78      0.03
  37   3   0   0.265802E+03   0.165980E+03   0.501801E+02 o    1    -1.752      2.07      2.62      0.31    0.38600E+02     16.30    -16.30     -0.04
  38   3   0   0.277800E+03   0.231600E+03   0.540401E+02 o    1    -0.813      2.45      2.68      0.29    0.38600E+02     16.67     16.67      0.05
  39   3   0   0.326179E+03   0.301081E+03   0.579001E+02 o    1    -0.423      2.79      2.91      0.27    0.38600E+02     18.06    -18.06     -0.05
  40   3   0   0.362251E+03   0.239320E+03   0.617601E+02 o    1    -1.780      2.49      3.06      0.32    0.38600E+02     19.03     19.03      0.05
  41   3   0   0.117050E+03   0.108080E+03   0.579001E+02 <    1    -0.152      1.67      1.74      0.45    0.38600E+02     10.82     10.82     -0.01
  42   3   0   0.816212E+02   0.111940E+03   0.540401E+02 o    1     0.605      1.70      1.45      0.41    0.38600E+02      9.03     -9.03      0.01
  43   3   0   0.206608E+03   0.208440E+03   0.540401E+02 o    1     0.034      2.32      2.31      0.30    0.38600E+02     14.37    -14.37     -0.03
  44   3   0   0.282610E+02   0.115800E+03   0.540401E+02 o    1     2.167      1.73      0.86      0.40    0.38600E+02      5.32     -5.32      0.00
  45   3   0   0.129032E+00  -0.347401E+02   0.463201E+02 <    1    -0.011      0.00      0.06      5.48    0.38600E+02      0.36      0.36     -0.01
  46   3   0   0.305315E+02   0.308801E+02   0.501801E+02 <    1     0.007      0.89      0.89      0.73    0.38600E+02      5.53     -5.53      0.00
  47   3   0   0.146191E+01   0.463201E+02   0.501801E+02 <    1     1.518      1.10      0.19      0.59    0.38600E+02      1.21      1.21      0.00
  48   3   0   0.459429E+00   0.193000E+02   0.463201E+02 <    1     0.705      0.71      0.11      0.85    0.38600E+02      0.68     -0.68      0.00
  49   3   0   0.186032E+02   0.154400E+02   0.463201E+02 <    1    -0.065      0.63      0.69      0.95    0.38600E+02      4.31     -4.31     -0.01
  50   3   0   0.209917E+02  -0.463201E+02   0.463201E+02 <    1    -0.135      0.00      0.74      5.48    0.38600E+02      4.58      4.58      0.01
  51   3   0   0.233949E+02   0.617601E+02   0.501801E+02 <    1     0.946      1.26      0.78      0.51    0.38600E+02      4.84     -4.84     -0.01
  52   3   0   0.230663E+02  -0.308801E+02   0.579001E+02 <    1    -0.126      0.00      0.77      6.12    0.38600E+02      4.80      4.80      0.01
   2   4   0   0.360985E+03   0.721821E+03   0.617601E+02 o    1     6.665      4.32      3.06      0.19    0.38600E+02     19.00     19.00     -0.10
   3   4   0   0.231613E+03   0.247041E+03   0.154400E+02 o    1     0.967      2.53      2.45      0.08    0.38600E+02     15.22     15.22      0.11
   4   4   0   0.113604E-01  -0.386001E+01   0.772002E+01 <    1    -0.008      0.00      0.02      2.24    0.38600E+02      0.11      0.09     -0.06
   5   4   0   0.335932E+03   0.339681E+03   0.193000E+02 o    1     0.184      2.97      2.95      0.09    0.38600E+02     18.33     18.33      0.05
   6   4   0   0.570107E+01  -0.386001E+01   0.772002E+01 <    1    -0.172      0.00      0.38      2.24    0.38600E+02      2.39      2.39      0.00
   7   4   0   0.189950E+02   0.231600E+02   0.772002E+01 o    1     0.565      0.77      0.70      0.13    0.38600E+02      4.36      4.36     -0.03
   8   4   0   0.284875E+03   0.258621E+03   0.193000E+02 o    1    -1.282      2.59      2.72      0.10    0.38600E+02     16.88     16.88      0.07
   9   4   0   0.171724E+03   0.138960E+03   0.154400E+02 o    1    -1.978      1.90      2.11      0.11    0.38600E+02     13.10    -13.10     -0.09
  10   4   0   0.812789E+03   0.752702E+03   0.424601E+02 o    1    -1.308      4.42      4.59      0.13    0.38600E+02     28.51     28.51      0.12
  11   4   0   0.580458E+03   0.524961E+03   0.308801E+02 o    1    -1.659      3.69      3.88      0.11    0.38600E+02     24.09    -24.09     -0.12
  12   4   0   0.113956E+04   0.114256E+04   0.617601E+02 o    1     0.046      5.44      5.43      0.16    0.38600E+02     33.76     33.76      0.13
  13   4   0   0.940356E+03   0.926402E+03   0.540401E+02 o    1    -0.243      4.90      4.94      0.15    0.38600E+02     30.67    -30.66     -0.13
  14   4   0   0.130365E+04   0.117730E+04   0.656201E+02 o    1    -1.766      5.52      5.81      0.16    0.38600E+02     36.11     36.11      0.12
  15   4   0   0.116359E+04   0.116186E+04   0.694801E+02 o    1    -0.024      5.49      5.49      0.17    0.38600E+02     34.11    -34.11     -0.11
  16   4   0   0.119725E+04   0.120432E+04   0.656201E+02 o    1     0.101      5.59      5.57      0.16    0.38600E+02     34.60     34.60      0.09
  17   4   0   0.849904E+03   0.806742E+03   0.501801E+02 o    1    -0.808      4.57      4.69      0.15    0.38600E+02     29.15    -29.15     -0.07
  18   4   0   0.419833E+03   0.374421E+03   0.347401E+02 o    1    -1.241      3.11      3.30      0.15    0.38600E+02     20.49     20.49      0.04
  19   4   0   0.672669E+02   0.733401E+02   0.270201E+02 o    1     0.229      1.38      1.32      0.25    0.38600E+02      8.20     -8.20      0.00
  20   4   0   0.205587E+02  -0.270201E+02   0.231600E+02 <    1    -0.188      0.00      0.73      3.87    0.38600E+02      4.53      4.53     -0.03
  21   4   0   0.761254E+02   0.887802E+02   0.231600E+02 o    1     0.566      1.52      1.40      0.20    0.38600E+02      8.72      8.72      0.06
  22   4   0   0.388567E+03   0.254761E+03   0.501801E+02 o    1    -2.374      2.57      3.17      0.25    0.38600E+02     19.71    -19.71     -0.09
  23   4   0   0.456886E+03   0.401441E+03   0.579001E+02 o    1    -0.918      3.22      3.44      0.23    0.38600E+02     21.37     21.37      0.10
  24   4   0   0.635018E+03   0.648481E+03   0.463201E+02 o    1     0.281      4.10      4.06      0.15    0.38600E+02     25.20    -25.20     -0.11
  25   4   0   0.661883E+03   0.764282E+03   0.540401E+02 o    1     1.889      4.45      4.14      0.16    0.38600E+02     25.73     25.73      0.12
  26   4   0   0.908036E+03   0.922542E+03   0.579001E+02 o    1     0.240      4.89      4.85      0.16    0.38600E+02     30.13    -30.13     -0.12
  27   4   0   0.776845E+03   0.833762E+03   0.579001E+02 o    1     0.961      4.65      4.49      0.17    0.38600E+02     27.87     27.87      0.10
  28   4   0   0.692147E+03   0.783582E+03   0.501801E+02 o    1     1.793      4.51      4.23      0.15    0.38600E+02     26.31    -26.31     -0.08
  29   4   0   0.229180E+03   0.308801E+03   0.424601E+02 o    1     1.994      2.83      2.44      0.20    0.38600E+02     15.14     15.14      0.05
  30   4   0   0.764786E+02   0.810602E+02   0.386001E+02 o    1     0.120      1.45      1.41      0.35    0.38600E+02      8.75     -8.75     -0.02
  31   4   0   0.135215E+01   0.115800E+02   0.463201E+02 <    1     0.329      0.55      0.19      1.10    0.38600E+02      1.16      1.16     -0.01
  32   4   0   0.166276E+02   0.386001E+02   0.424601E+02 <    1     0.625      1.00      0.66      0.55    0.38600E+02      4.08      4.08      0.04
  33   4   0   0.759802E+02   0.965002E+02   0.386001E+02 o    1     0.563      1.58      1.40      0.32    0.38600E+02      8.72     -8.72     -0.06
  34   4   0   0.209912E+03   0.262481E+03   0.463201E+02 o    1     1.191      2.61      2.33      0.23    0.38600E+02     14.49     14.49      0.08
  35   4   0   0.182124E+03   0.189140E+03   0.463201E+02 o    1     0.152      2.21      2.17      0.27    0.38600E+02     13.50    -13.50     -0.08
  36   4   0   0.353450E+03   0.312661E+03   0.501801E+02 o    1    -0.782      2.85      3.03      0.23    0.38600E+02     18.80     18.80      0.09
  37   4   0   0.209543E+03   0.123520E+03   0.463201E+02 o    1    -1.611      1.79      2.33      0.34    0.38600E+02     14.48    -14.48     -0.07
  38   4   0   0.593923E+03   0.683221E+03   0.617601E+02 o    1     1.461      4.21      3.92      0.19    0.38600E+02     24.37     24.37      0.08
  39   4   0   0.951623E+02   0.158260E+03   0.424601E+02 o    1     1.669      2.02      1.57      0.27    0.38600E+02      9.76     -9.76     -0.05
  40   4   0   0.119765E+04   0.142434E+04   0.926402E+02 o    1     2.440      6.07      5.57      0.21    0.38600E+02     34.61     34.61      0.06
  42   4   0   0.402531E+03   0.216160E+03   0.579001E+02 o    1    -2.715      2.37      3.23      0.32    0.38600E+02     20.06    -20.06     -0.03
  44   4   0   0.254032E+01   0.386001E+01   0.540401E+02 <    1     0.027      0.32      0.26      2.21    0.38600E+02      1.59      1.59     -0.02
  45   4   0   0.564352E+02   0.308801E+02   0.540401E+02 <    1    -0.402      0.89      1.21      0.78    0.38600E+02      7.51     -7.51      0.01
  46   4   0   0.249434E+02   0.308801E+02   0.424601E+02 <    1     0.147      0.89      0.80      0.61    0.38600E+02      4.99     -4.99     -0.03
  47   4   0   0.214640E+01  -0.115800E+02   0.424601E+02 <    1    -0.045      0.00      0.24      5.24    0.38600E+02      1.47      1.46      0.03
  48   4   0   0.301862E+02   0.386001E+01   0.463201E+02 <    1    -0.299      0.32      0.88      1.90    0.38600E+02      5.49     -5.49     -0.03
  49   4   0   0.196646E+02  -0.115800E+02   0.424601E+02 <    1    -0.136      0.00      0.71      5.24    0.38600E+02      4.43      4.43      0.03
  50   4   0   0.276037E+02   0.270201E+02   0.540401E+02 <    1    -0.011      0.84      0.85      0.84    0.38600E+02      5.25     -5.25     -0.03
  51   4   0   0.120995E+02  -0.656201E+02   0.617601E+02 <    1    -0.089      0.00      0.56      6.32    0.38600E+02      3.48      3.48      0.02
   7   5   0   0.120305E+03   0.135100E+03   0.270201E+02 o    1     0.561      1.87      1.77      0.19    0.38600E+02     10.97    -10.97     -0.10
   8   5   0   0.852088E+01   0.386001E+01   0.154400E+02 <    1    -0.243      0.32      0.47      0.63    0.38600E+02      2.92      2.92      0.08
   9   5   0   0.521409E+00   0.115800E+02   0.154400E+02 <    1     1.182      0.55      0.12      0.37    0.38600E+02      0.72     -0.72     -0.06
  10   5   0   0.539423E+02   0.656201E+02   0.231600E+02 o    1     0.528      1.30      1.18      0.23    0.38600E+02      7.34     -7.34      0.03
  11   5   0   0.381882E+02   0.270201E+02   0.154400E+02 <    1    -0.661      0.84      0.99      0.24    0.38600E+02      6.18      6.18     -0.01
  12   5   0   0.150630E+03   0.135100E+03   0.154400E+02 o    1    -0.964      1.87      1.98      0.11    0.38600E+02     12.27    -12.27     -0.02
  13   5   0   0.815841E+02   0.849202E+02   0.154400E+02 o    1     0.217      1.48      1.45      0.14    0.38600E+02      9.03      9.03      0.04
  14   5   0   0.191114E+03   0.239320E+03   0.231600E+02 o    1     2.153      2.49      2.23      0.12    0.38600E+02     13.82    -13.82     -0.06
  15   5   0   0.101248E+03   0.926402E+02   0.193000E+02 o    1    -0.434      1.55      1.62      0.16    0.38600E+02     10.06     10.06      0.07
  16   5   0   0.215135E+03   0.185280E+03   0.231600E+02 o    1    -1.225      2.19      2.36      0.14    0.38600E+02     14.67    -14.67     -0.09
  17   5   0   0.107192E+03   0.965002E+02   0.193000E+02 o    1    -0.537      1.58      1.67      0.16    0.38600E+02     10.35     10.35      0.09
  18   5   0   0.204772E+03   0.227740E+03   0.270201E+02 o    1     0.860      2.43      2.30      0.15    0.38600E+02     14.31    -14.31     -0.10
  19   5   0   0.564109E+02   0.347401E+02   0.231600E+02 <    1    -0.822      0.95      1.21      0.32    0.38600E+02      7.51      7.51      0.09
  20   5   0   0.255166E+03   0.193000E+03   0.270201E+02 o    1    -2.119      2.24      2.57      0.16    0.38600E+02     15.97    -15.97     -0.09
  21   5   0   0.259004E+03   0.196860E+03   0.308801E+02 o    1    -1.860      2.26      2.59      0.18    0.38600E+02     16.09     16.09      0.08
  22   5   0   0.934336E+02   0.849202E+02   0.231600E+02 o    1    -0.358      1.48      1.56      0.20    0.38600E+02      9.67     -9.67     -0.05
  23   5   0   0.339054E+02   0.463201E+02   0.231600E+02 <    1     0.577      1.10      0.94      0.27    0.38600E+02      5.82      5.82      0.03
  24   5   0   0.874277E+01  -0.115800E+02   0.231600E+02 <    1    -0.123      0.00      0.48      3.87    0.38600E+02      2.96     -2.96     -0.01
  25   5   0   0.271253E+01  -0.231600E+02   0.270201E+02 <    1    -0.063      0.00      0.27      4.18    0.38600E+02      1.65     -1.65     -0.02
  26   5   0   0.493183E+02   0.231600E+02   0.270201E+02 <    1    -0.787      0.77      1.13      0.45    0.38600E+02      7.02      7.02      0.04
  27   5   0   0.183084E+03   0.772002E+02   0.386001E+02 <    1    -2.158      1.41      2.18      0.35    0.38600E+02     13.53    -13.53     -0.07
  28   5   0   0.268008E+03   0.239320E+03   0.501801E+02 o    1    -0.553      2.49      2.63      0.26    0.38600E+02     16.37     16.37      0.09
  29   5   0   0.407931E+03   0.320381E+03   0.579001E+02 o    1    -1.412      2.88      3.25      0.26    0.38600E+02     20.20    -20.20     -0.10
  30   5   0   0.439197E+03   0.459341E+03   0.656201E+02 o    1     0.307      3.45      3.37      0.25    0.38600E+02     20.96     20.96      0.10
  31   5   0   0.403704E+03   0.420741E+03   0.579001E+02 o    1     0.294      3.30      3.23      0.23    0.38600E+02     20.09    -20.09     -0.10
  32   5   0   0.280872E+03   0.301081E+03   0.540401E+02 o    1     0.378      2.79      2.70      0.25    0.38600E+02     16.76     16.76      0.08
  33   5   0   0.206354E+03   0.196860E+03   0.463201E+02 o    1    -0.202      2.26      2.31      0.27    0.38600E+02     14.37    -14.36     -0.07
  34   5   0   0.596874E+02  -0.424601E+02   0.386001E+02 <    1    -0.249      0.00      1.24      5.00    0.38600E+02      7.73      7.73      0.04
  35   5   0   0.780463E+01  -0.231600E+02   0.347401E+02 <    1    -0.095      0.00      0.45      4.74    0.38600E+02      2.79     -2.79     -0.02
  36   5   0   0.995807E+01   0.154400E+02   0.386001E+02 <    1     0.158      0.63      0.51      0.79    0.38600E+02      3.16     -3.16      0.00
  37   5   0   0.446159E+02   0.772002E+01   0.386001E+02 <    1    -0.562      0.45      1.08      1.12    0.38600E+02      6.68      6.68      0.02
  38   5   0   0.867918E+02   0.104220E+03   0.424601E+02 o    1     0.429      1.64      1.50      0.34    0.38600E+02      9.32     -9.32     -0.04
  39   5   0   0.366564E+02   0.386001E+01   0.386001E+02 <    1    -0.416      0.32      0.97      1.58    0.38600E+02      6.05      6.05      0.04
  40   5   0   0.530562E+02   0.694801E+02   0.386001E+02 <    1     0.454      1.34      1.17      0.37    0.38600E+02      7.28     -7.28     -0.05
  41   5   0   0.721356E+02   0.386001E+02   0.347401E+02 <    1    -0.815      1.00      1.37      0.45    0.38600E+02      8.49     -8.49      0.03
  42   5   0   0.783346E+02   0.270201E+02   0.386001E+02 <    1    -0.984      0.84      1.42      0.60    0.38600E+02      8.85      8.85     -0.02
  43   5   0   0.453903E+02   0.193000E+02   0.386001E+02 <    1    -0.534      0.71      1.08      0.71    0.38600E+02      6.74      6.74      0.04
  44   5   0   0.473922E+01   0.540401E+02   0.424601E+02 <    1     1.791      1.18      0.35      0.46    0.38600E+02      2.18      2.18     -0.02
  45   5   0   0.946393E+01  -0.463201E+02   0.386001E+02 <    1    -0.099      0.00      0.50      5.00    0.38600E+02      3.08      3.08      0.02
  46   5   0   0.434796E+01   0.193000E+02   0.424601E+02 <    1     0.478      0.71      0.34      0.78    0.38600E+02      2.09      2.09      0.00
  47   5   0   0.477580E+01  -0.501801E+02   0.424601E+02 <    1    -0.067      0.00      0.35      5.24    0.38600E+02      2.19     -2.19      0.00
  48   5   0   0.180963E+02   0.100360E+03   0.463201E+02 o    1     2.491      1.61      0.68      0.37    0.38600E+02      4.25      4.25      0.01
  49   5   0   0.745648E+01  -0.501801E+02   0.463201E+02 <    1    -0.080      0.00      0.44      5.48    0.38600E+02      2.73     -2.73     -0.02
  50   5   0   0.775728E+01  -0.270201E+02   0.810602E+02 <    1    -0.062      0.00      0.45      7.25    0.38600E+02      2.79      2.79      0.02
  10   6   0   0.925260E+01   0.386001E+01   0.772002E+01 <    1    -0.548      0.32      0.49      0.32    0.38600E+02      3.04      3.04     -0.04
  11   6   0   0.930194E+01   0.000000E+00   0.772002E+01 <    1    -0.220      0.00      0.49      2.24    0.38600E+02      3.05     -3.05      0.04
  12   6   0   0.229988E+01  -0.386001E+01   0.154400E+02 <    1    -0.077      0.00      0.24      3.16    0.38600E+02      1.52     -1.52     -0.05
  13   6   0   0.559503E+01   0.386001E+01   0.154400E+02 <    1    -0.102      0.32      0.38      0.63    0.38600E+02      2.37      2.36      0.05
  14   6   0   0.549695E+02   0.347401E+02   0.193000E+02 <    1    -0.928      0.95      1.19      0.26    0.38600E+02      7.41     -7.41     -0.05
  15   6   0   0.281959E+02   0.386001E+01   0.193000E+02 <    1    -0.681      0.32      0.85      0.79    0.38600E+02      5.31      5.31      0.04
  16   6   0   0.505147E+02   0.115800E+02   0.193000E+02 <    1    -1.306      0.55      1.14      0.46    0.38600E+02      7.11     -7.11     -0.03
  17   6   0   0.924800E+01   0.347401E+02   0.193000E+02 <    1     1.741      0.95      0.49      0.26    0.38600E+02      3.04     -3.04      0.01
  18   6   0   0.931534E+00  -0.115800E+02   0.193000E+02 <    1    -0.044      0.00      0.16      3.54    0.38600E+02      0.97     -0.97      0.00
  19   6   0   0.393177E+03   0.304941E+03   0.308801E+02 o    1    -2.625      2.81      3.19      0.15    0.38600E+02     19.83    -19.83     -0.04
  20   6   0   0.270247E+02   0.270201E+02   0.231600E+02 <    1     0.000      0.84      0.84      0.36    0.38600E+02      5.20     -5.20      0.02
  21   6   0   0.457955E+03   0.393721E+03   0.347401E+02 o    1    -1.735      3.19      3.44      0.14    0.38600E+02     21.40     21.40      0.00
  22   6   0   0.763569E+03   0.694801E+03   0.579001E+02 o    1    -1.128      4.24      4.45      0.18    0.38600E+02     27.63     27.63      0.08
  23   6   0   0.192257E+03   0.104220E+03   0.270201E+02 o    1    -2.755      1.64      2.23      0.21    0.38600E+02     13.87    -13.87     -0.06
  24   6   0   0.164877E+03   0.926402E+02   0.231600E+02 o    1    -2.664      1.55      2.07      0.19    0.38600E+02     12.84     12.84      0.06
  25   6   0   0.779275E+02   0.270201E+02   0.231600E+02 <    1    -1.629      0.84      1.42      0.36    0.38600E+02      8.83     -8.83     -0.06
  26   6   0   0.606149E+02   0.463201E+02   0.231600E+02 <    1    -0.575      1.10      1.25      0.27    0.38600E+02      7.79      7.79      0.05
  27   6   0   0.196429E+02  -0.231600E+02   0.231600E+02 <    1    -0.184      0.00      0.71      3.87    0.38600E+02      4.43     -4.43     -0.04
  28   6   0   0.374022E+02  -0.386001E+01   0.270201E+02 <    1    -0.235      0.00      0.98      4.18    0.38600E+02      6.12      6.12      0.04
  29   6   0   0.267901E+02   0.386001E+02   0.308801E+02 <    1     0.417      1.00      0.83      0.40    0.38600E+02      5.18     -5.18     -0.03
  30   6   0   0.227101E+02  -0.772002E+01   0.270201E+02 <    1    -0.183      0.00      0.77      4.18    0.38600E+02      4.77      4.77      0.02
  31   6   0   0.456037E+02  -0.154400E+02   0.270201E+02 <    1    -0.260      0.00      1.09      4.18    0.38600E+02      6.75     -6.75     -0.01
  32   6   0   0.122471E+02   0.308801E+02   0.308801E+02 <    1     0.740      0.89      0.56      0.45    0.38600E+02      3.50      3.50      0.00
  33   6   0   0.136545E+02  -0.424601E+02   0.308801E+02 <    1    -0.133      0.00      0.59      4.47    0.38600E+02      3.70     -3.70      0.01
  34   6   0   0.788363E+00  -0.772002E+01   0.347401E+02 <    1    -0.030      0.00      0.14      4.74    0.38600E+02      0.89     -0.89     -0.02
  35   6   0   0.190594E+01  -0.463201E+02   0.501801E+02 <    1    -0.039      0.00      0.22      5.70    0.38600E+02      1.38      1.38      0.03
  36   6   0   0.510650E+02   0.386001E+01   0.501801E+02 <    1    -0.406      0.32      1.15      2.06    0.38600E+02      7.15     -7.15     -0.04
  37   6   0   0.336430E+02   0.231600E+02   0.347401E+02 <    1    -0.274      0.77      0.93      0.58    0.38600E+02      5.80      5.80      0.03
  38   6   0   0.630447E+02   0.694801E+02   0.347401E+02 <    1     0.190      1.34      1.28      0.34    0.38600E+02      7.94     -7.94     -0.03
  39   6   0   0.322801E+01   0.347401E+02   0.347401E+02 <    1     1.390      0.95      0.29      0.47    0.38600E+02      1.80     -1.80      0.02
  40   6   0   0.128368E+02  -0.308801E+02   0.308801E+02 <    1    -0.129      0.00      0.58      4.47    0.38600E+02      3.58      3.58     -0.01
  41   6   0   0.729418E+01   0.501801E+02   0.386001E+02 <    1     1.608      1.14      0.43      0.44    0.38600E+02      2.70     -2.70      0.01
  42   6   0   0.109601E+02  -0.501801E+02   0.270201E+02 <    1    -0.127      0.00      0.53      4.18    0.38600E+02      3.31      3.31      0.00
  43   6   0   0.245925E+00   0.193000E+02   0.386001E+02 <    1     0.887      0.71      0.08      0.71    0.38600E+02      0.50     -0.50      0.00
  44   6   0   0.165028E+02   0.347401E+02   0.386001E+02 <    1     0.559      0.95      0.65      0.53    0.38600E+02      4.06     -4.06      0.00
  45   6   0   0.370823E+02  -0.965002E+02   0.694801E+02 <    1    -0.146      0.00      0.98      6.71    0.38600E+02      6.09      6.09      0.00
  15   7   0   0.380231E+01  -0.386001E+01   0.772002E+01 <    1    -0.140      0.00      0.31      2.24    0.38600E+02      1.95      1.95      0.00
  16   7   0   0.437036E+01  -0.386001E+01   0.115800E+02 <    1    -0.123      0.00      0.34      2.74    0.38600E+02      2.09     -2.09      0.00
  17   7   0   0.150833E+02   0.231600E+02   0.115800E+02 <    1     0.771      0.77      0.63      0.19    0.38600E+02      3.88      3.88      0.00
  18   7   0   0.167219E+02   0.386001E+01   0.115800E+02 <    1    -0.721      0.32      0.66      0.47    0.38600E+02      4.09     -4.09      0.00
  19   7   0   0.202382E+02   0.347401E+02   0.154400E+02 o    1     1.064      0.95      0.72      0.21    0.38600E+02      4.50      4.50      0.00
  20   7   0   0.101586E+02   0.115800E+02   0.154400E+02 <    1     0.095      0.55      0.51      0.37    0.38600E+02      3.19     -3.19      0.00
  21   7   0   0.101207E-01   0.000000E+00   0.154400E+02 <    1    -0.005      0.00      0.02      3.16    0.38600E+02      0.10     -0.10      0.00
  22   7   0   0.557084E+02   0.501801E+02   0.193000E+02 o    1    -0.279      1.14      1.20      0.22    0.38600E+02      7.46     -7.46     -0.01
  23   7   0   0.259864E+02   0.000000E+00   0.154400E+02 <    1    -0.259      0.00      0.82      3.16    0.38600E+02      5.10      5.10      0.01
  24   7   0   0.343755E+02  -0.154400E+02   0.154400E+02 <    1    -0.298      0.00      0.94      3.16    0.38600E+02      5.86     -5.86     -0.02
  25   7   0   0.340944E+02   0.231600E+02   0.193000E+02 <    1    -0.512      0.77      0.94      0.32    0.38600E+02      5.84      5.84      0.02
  26   7   0   0.330359E+02  -0.772002E+01   0.193000E+02 <    1    -0.262      0.00      0.93      3.54    0.38600E+02      5.75     -5.75     -0.02
  27   7   0   0.201409E+02   0.193000E+02   0.193000E+02 <    1    -0.043      0.71      0.72      0.35    0.38600E+02      4.49      4.49      0.02
  28   7   0   0.132567E+02   0.115800E+02   0.193000E+02 <    1    -0.084      0.55      0.59      0.46    0.38600E+02      3.64     -3.64     -0.01
  29   7   0   0.172945E+01  -0.772002E+01   0.193000E+02 <    1    -0.060      0.00      0.21      3.54    0.38600E+02      1.32      1.32      0.01
  30   7   0   0.473296E+01   0.772002E+01   0.231600E+02 <    1     0.145      0.45      0.35      0.67    0.38600E+02      2.18     -2.18     -0.01
  31   7   0   0.892822E+01  -0.772002E+01   0.193000E+02 <    1    -0.136      0.00      0.48      3.54    0.38600E+02      2.99      2.99      0.01
  32   7   0   0.881402E-01  -0.115800E+02   0.270201E+02 <    1    -0.011      0.00      0.05      4.18    0.38600E+02      0.30     -0.30     -0.01
  33   7   0   0.419526E+01   0.270201E+02   0.231600E+02 <    1     1.414      0.84      0.33      0.36    0.38600E+02      2.05      2.05      0.01
  34   7   0   0.182343E+01  -0.154400E+02   0.231600E+02 <    1    -0.056      0.00      0.22      3.87    0.38600E+02      1.35      1.35     -0.01
  35   7   0   0.820293E+00  -0.772002E+01   0.231600E+02 <    1    -0.038      0.00      0.15      3.87    0.38600E+02      0.91     -0.91      0.01
  36   7   0   0.309199E+01   0.154400E+02   0.270201E+02 <    1     0.631      0.63      0.28      0.55    0.38600E+02      1.76      1.76      0.00
  37   7   0   0.962119E-02   0.501801E+02   0.270201E+02 <    1     3.660      1.14      0.02      0.31    0.38600E+02      0.10      0.10      0.00
  38   7   0   0.740613E-02  -0.501801E+02   0.231600E+02 <    1    -0.004      0.00      0.01      3.87    0.38600E+02      0.09     -0.09      0.00
  39   7   0   0.795787E+01  -0.386001E+02   0.501801E+02 <    1    -0.080      0.00      0.45      5.70    0.38600E+02      2.82      2.82      0.00
  40   7   0   0.192783E+02  -0.501801E+02   0.386001E+02 <    1    -0.141      0.00      0.71      5.00    0.38600E+02      4.39     -4.39      0.00
 -53   1   1   0.465881E+00  -0.656201E+02   0.579001E+02 <    1    -0.018      0.00      0.11      6.12    0.38600E+02      0.68     -0.68      0.00
 -52   1   1   0.938408E+00  -0.270201E+02   0.501801E+02 <    1    -0.027      0.00      0.16      5.70    0.38600E+02      0.97     -0.97     -0.01
 -51   1   1   0.343600E+01  -0.154400E+02   0.540401E+02 <    1    -0.050      0.00      0.30      5.92    0.38600E+02      1.85      1.85      0.02
 -50   1   1   0.274727E+02   0.100360E+03   0.540401E+02 <    1     1.770      1.61      0.84      0.43    0.38600E+02      5.24     -5.24     -0.03
 -49   1   1   0.250560E+02   0.104220E+03   0.579001E+02 <    1     1.834      1.64      0.81      0.46    0.38600E+02      5.01      5.01      0.03
 -48   1   1   0.324219E+02   0.772002E+01   0.501801E+02 <    1    -0.323      0.45      0.92      1.45    0.38600E+02      5.69     -5.69     -0.04
 -47   1   1   0.445198E+02   0.204580E+03   0.540401E+02 o    1     4.028      2.30      1.07      0.30    0.38600E+02      6.67      6.67      0.04
 -46   1   1   0.659104E+02   0.810602E+02   0.540401E+02 <    1     0.295      1.45      1.31      0.48    0.38600E+02      8.12     -8.12     -0.04
 -45   1   1   0.159772E+03   0.162120E+03   0.694801E+02 o    1     0.034      2.05      2.03      0.44    0.38600E+02     12.64     12.64      0.05
 -44   1   1   0.101960E+03   0.231600E+02   0.617601E+02 <    1    -0.824      0.77      1.63      1.03    0.38600E+02     10.10    -10.10     -0.04
 -43   1   1   0.116921E+04   0.136644E+04   0.104220E+03 o    1     1.902      5.95      5.50      0.23    0.38600E+02     34.19     34.19      0.06
 -42   1   1   0.215922E+03   0.181420E+03   0.656201E+02 o    1    -0.502      2.17      2.37      0.39    0.38600E+02     14.69     14.69     -0.01
 -41   1   1   0.383458E+02   0.617601E+02   0.617601E+02 <    1     0.424      1.26      1.00      0.63    0.38600E+02      6.19     -6.19      0.01
 -40   1   1   0.215257E+03   0.281781E+03   0.656201E+02 o    1     1.078      2.70      2.36      0.32    0.38600E+02     14.67    -14.67     -0.02
 -39   1   1   0.131552E+03   0.185280E+03   0.579001E+02 o    1     1.005      2.19      1.85      0.34    0.38600E+02     11.47     11.47      0.01
 -38   1   1   0.106676E+03   0.617601E+02   0.501801E+02 <    1    -0.773      1.26      1.66      0.51    0.38600E+02     10.33    -10.33      0.00
 -37   1   1   0.700482E+02   0.772002E+01   0.424601E+02 <    1    -0.732      0.45      1.35      1.23    0.38600E+02      8.37      8.37     -0.02
 -36   1   1   0.883428E+00   0.772002E+01   0.463201E+02 <    1     0.221      0.45      0.15      1.34    0.38600E+02      0.94      0.94      0.03
 -35   1   1   0.326379E+01  -0.154400E+02   0.501801E+02 <    1    -0.051      0.00      0.29      5.70    0.38600E+02      1.81     -1.81     -0.04
 -34   1   1   0.115195E+03   0.965002E+02   0.501801E+02 <    1    -0.356      1.58      1.73      0.41    0.38600E+02     10.73     10.73      0.05
 -33   1   1   0.914642E+02   0.733401E+02   0.501801E+02 <    1    -0.341      1.38      1.54      0.47    0.38600E+02      9.56     -9.56     -0.05
 -32   1   1   0.284150E+03   0.254761E+03   0.540401E+02 o    1    -0.527      2.57      2.71      0.27    0.38600E+02     16.86     16.86      0.05
 -31   1   1   0.885873E+02   0.108080E+03   0.386001E+02 o    1     0.529      1.67      1.51      0.30    0.38600E+02      9.41     -9.41     -0.04
 -30   1   1   0.144315E+03   0.131240E+03   0.347401E+02 o    1    -0.366      1.84      1.93      0.24    0.38600E+02     12.01     12.01      0.03
 -29   1   1   0.364625E+02  -0.154400E+02   0.308801E+02 <    1    -0.217      0.00      0.97      4.47    0.38600E+02      6.04     -6.04      0.00
 -28   1   1   0.143884E+01  -0.193000E+02   0.308801E+02 <    1    -0.043      0.00      0.19      4.47    0.38600E+02      1.20     -1.20     -0.02
 -27   1   1   0.718026E+02   0.887802E+02   0.308801E+02 o    1     0.578      1.52      1.36      0.26    0.38600E+02      8.47      8.47      0.04
 -26   1   1   0.251991E+03   0.189140E+03   0.347401E+02 o    1    -1.670      2.21      2.56      0.20    0.38600E+02     15.87    -15.87     -0.06
 -25   1   1   0.267961E+03   0.235460E+03   0.347401E+02 o    1    -0.897      2.47      2.63      0.18    0.38600E+02     16.37     16.37      0.08
 -24   1   1   0.614190E+03   0.559701E+03   0.424601E+02 o    1    -1.212      3.81      3.99      0.15    0.38600E+02     24.78    -24.78     -0.09
 -23   1   1   0.307001E+03   0.212300E+03   0.308801E+02 o    1    -2.759      2.35      2.82      0.17    0.38600E+02     17.52     17.52      0.09
 -22   1   1   0.149251E+04   0.176788E+04   0.887802E+02 o    1     3.003      6.77      6.22      0.18    0.38600E+02     38.63    -38.63     -0.09
 -21   1   1   0.995462E+01   0.231600E+02   0.231600E+02 <    1     0.689      0.77      0.51      0.39    0.38600E+02      3.16      3.15      0.06
 -20   1   1   0.218061E+02   0.308801E+02   0.231600E+02 <    1     0.426      0.89      0.75      0.34    0.38600E+02      4.67      4.67     -0.04
 -19   1   1   0.141787E+03   0.656201E+02   0.231600E+02 o    1    -2.659      1.30      1.92      0.23    0.38600E+02     11.91    -11.91      0.02
 -18   1   1   0.547263E+02   0.308801E+02   0.231600E+02 <    1    -0.883      0.89      1.19      0.34    0.38600E+02      7.40      7.40      0.00
 -17   1   1   0.542320E+03   0.455481E+03   0.347401E+02 o    1    -2.313      3.44      3.75      0.14    0.38600E+02     23.29    -23.29     -0.03
 -16   1   1   0.729137E+02   0.579001E+02   0.193000E+02 o    1    -0.732      1.22      1.37      0.20    0.38600E+02      8.54      8.54      0.04
 -15   1   1   0.854346E+03   0.690941E+03   0.347401E+02 o    1    -4.139      4.23      4.70      0.11    0.38600E+02     29.23    -29.23     -0.07
 -14   1   1   0.309380E+02   0.154400E+02   0.154400E+02 <    1    -0.831      0.63      0.90      0.32    0.38600E+02      5.56      5.56      0.07
 -13   1   1   0.920314E+03   0.768142E+03   0.386001E+02 o    1    -3.497      4.46      4.88      0.12    0.38600E+02     30.34    -30.34     -0.09
 -12   1   1   0.989350E+01  -0.386001E+01   0.154400E+02 <    1    -0.160      0.00      0.51      3.16    0.38600E+02      3.15      3.14      0.09
 -11   1   1   0.117303E+04   0.907102E+03   0.501801E+02 o    1    -4.664      4.85      5.51      0.14    0.38600E+02     34.25    -34.25     -0.10
 -10   1   1   0.106737E+01  -0.386001E+01   0.154400E+02 <    1    -0.053      0.00      0.17      3.16    0.38600E+02      1.03      1.03      0.09
  -9   1   1   0.120060E+04   0.101132E+04   0.540401E+02 o    1    -3.140      5.12      5.58      0.15    0.38600E+02     34.65    -34.65     -0.09
  -8   1   1   0.402894E+01   0.115800E+02   0.154400E+02 <    1     0.615      0.55      0.32      0.37    0.38600E+02      2.01     -2.01      0.06
  -7   1   1   0.975172E+03   0.887802E+03   0.424601E+02 o    1    -1.854      4.80      5.03      0.12    0.38600E+02     31.23    -31.23     -0.06
  -6   1   1   0.380279E+02   0.733401E+02   0.154400E+02 o    1     2.647      1.38      0.99      0.15    0.38600E+02      6.17     -6.17      0.02
  -5   1   1   0.402665E+03   0.335821E+03   0.231600E+02 o    1    -2.646      2.95      3.23      0.11    0.38600E+02     20.07    -20.07     -0.01
  -4   1   1   0.371224E+03   0.432321E+03   0.270201E+02 o    1     2.236      3.35      3.10      0.11    0.38600E+02     19.27    -19.27     -0.04
  -3   1   1   0.219550E-01   0.386001E+01   0.115800E+02 <    1     0.616      0.32      0.02      0.47    0.38600E+02      0.15      0.14      0.06
  -2   1   1   0.155290E+04   0.160576E+04   0.733402E+02 o    1     0.666      6.45      6.34      0.16    0.38600E+02     39.41    -39.41     -0.10
  -1   1   1   0.879535E+03   0.941842E+03   0.463201E+02 o    1     1.267      4.94      4.77      0.13    0.38600E+02     29.66     29.66      0.11
   0   1   1   0.373566E+04   0.353577E+04   0.158260E+03 o    1    -1.137      9.57      9.84      0.23    0.38600E+02     61.12    -61.12     -0.14
   1   1   1   0.215184E+04   0.216546E+04   0.100360E+03 o    1     0.125      7.49      7.47      0.19    0.38600E+02     46.39     46.39      0.14
   2   1   1   0.323136E+04   0.299923E+04   0.135100E+03 o    1    -1.541      8.81      9.15      0.22    0.38600E+02     56.85    -56.84     -0.13
   3   1   1   0.143665E+04   0.150926E+04   0.733402E+02 o    1     0.927      6.25      6.10      0.16    0.38600E+02     37.90     37.90      0.11
   4   1   1   0.974464E+03   0.984302E+03   0.501801E+02 o    1     0.183      5.05      5.02      0.14    0.38600E+02     31.22    -31.22     -0.08
   5   1   1   0.201003E+03   0.235460E+03   0.193000E+02 o    1     1.803      2.47      2.28      0.10    0.38600E+02     14.18     14.18      0.05
   6   1   1   0.217486E+01   0.000000E+00   0.154400E+02 <    1    -0.075      0.00      0.24      3.16    0.38600E+02      1.47      1.47     -0.01
   7   1   1   0.100194E+03   0.108080E+03   0.193000E+02 o    1     0.414      1.67      1.61      0.15    0.38600E+02     10.01    -10.01     -0.02
   8   1   1   0.450210E+03   0.409161E+03   0.308801E+02 o    1    -1.254      3.26      3.42      0.13    0.38600E+02     21.22     21.22      0.05
   9   1   1   0.984422E+02   0.119660E+03   0.231600E+02 o    1     0.956      1.76      1.60      0.17    0.38600E+02      9.92     -9.92     -0.06
  10   1   1   0.176281E+03   0.204580E+03   0.270201E+02 o    1     1.074      2.30      2.14      0.15    0.38600E+02     13.28     13.28      0.08
  11   1   1   0.119088E+03   0.810602E+02   0.231600E+02 o    1    -1.481      1.45      1.76      0.21    0.38600E+02     10.91     10.91     -0.07
  12   1   1   0.110455E+03   0.108080E+03   0.231600E+02 o    1    -0.102      1.67      1.69      0.18    0.38600E+02     10.51    -10.51      0.07
  13   1   1   0.149996E+04   0.144364E+04   0.772001E+02 o    1    -0.677      6.12      6.23      0.17    0.38600E+02     38.73     38.73     -0.04
  14   1   1   0.103999E+04   0.111168E+04   0.656201E+02 o    1     1.052      5.37      5.19      0.17    0.38600E+02     32.25    -32.25      0.03
  15   1   1   0.317590E+04   0.290273E+04   0.138960E+03 o    1    -1.773      8.67      9.07      0.22    0.38600E+02     56.36     56.36      0.00
  16   1   1   0.179989E+04   0.169068E+04   0.887802E+02 o    1    -1.132      6.62      6.83      0.19    0.38600E+02     42.43    -42.43     -0.01
  17   1   1   0.298970E+04   0.309573E+04   0.150540E+03 o    1     0.657      8.96      8.80      0.24    0.38600E+02     54.68     54.68      0.03
  18   1   1   0.116360E+04   0.102290E+04   0.617601E+02 o    1    -2.093      5.15      5.49      0.16    0.38600E+02     34.11    -34.11     -0.04
  19   1   1   0.890206E+03   0.779722E+03   0.540401E+02 o    1    -1.899      4.49      4.80      0.16    0.38600E+02     29.84     29.84      0.05
  20   1   1   0.129349E+02  -0.193000E+02   0.231600E+02 <    1    -0.149      0.00      0.58      3.87    0.38600E+02      3.60     -3.60     -0.05
  21   1   1   0.197743E+04   0.193386E+04   0.104220E+03 o    1    -0.390      7.08      7.16      0.20    0.38600E+02     44.47     44.47      0.08
  22   1   1   0.945707E+02   0.810602E+02   0.270201E+02 o    1    -0.480      1.45      1.57      0.24    0.38600E+02      9.72     -9.72     -0.07
  23   1   1   0.319234E+03   0.316521E+03   0.386001E+02 o    1    -0.069      2.86      2.88      0.18    0.38600E+02     17.87     17.87      0.08
  24   1   1   0.242163E+02   0.386001E+02   0.270201E+02 <    1     0.594      1.00      0.79      0.35    0.38600E+02      4.92     -4.92     -0.07
  25   1   1   0.130985E+03   0.108080E+03   0.308801E+02 o    1    -0.704      1.67      1.84      0.24    0.38600E+02     11.44     11.44      0.07
  26   1   1   0.254334E+01  -0.386001E+01   0.270201E+02 <    1    -0.061      0.00      0.26      4.18    0.38600E+02      1.59     -1.59     -0.06
  27   1   1   0.358750E+02   0.772002E+01   0.231600E+02 <    1    -0.770      0.45      0.96      0.67    0.38600E+02      5.99      5.99      0.05
  28   1   1   0.443083E+01  -0.154400E+02   0.270201E+02 <    1    -0.081      0.00      0.34      4.18    0.38600E+02      2.10      2.10     -0.03
  29   1   1   0.106718E+01  -0.154400E+02   0.231600E+02 <    1    -0.043      0.00      0.17      3.87    0.38600E+02      1.03     -1.03      0.02
  30   1   1   0.126389E+03   0.810602E+02   0.270201E+02 o    1    -1.489      1.45      1.81      0.24    0.38600E+02     11.24     11.24      0.01
  31   1   1   0.222322E+03   0.231600E+03   0.424601E+02 o    1     0.219      2.45      2.40      0.23    0.38600E+02     14.91    -14.91     -0.04
  32   1   1   0.379020E+03   0.274061E+03   0.424601E+02 o    1    -2.253      2.66      3.13      0.21    0.38600E+02     19.47     19.47      0.06
  33   1   1   0.580811E+03   0.679361E+03   0.579001E+02 o    1     1.722      4.20      3.88      0.18    0.38600E+02     24.10    -24.10     -0.08
  34   1   1   0.712471E+03   0.791302E+03   0.656201E+02 o    1     1.198      4.53      4.30      0.19    0.38600E+02     26.69     26.69      0.09
  35   1   1   0.894491E+03   0.100360E+04   0.772002E+02 o    1     1.407      5.10      4.81      0.20    0.38600E+02     29.91    -29.91     -0.10
  36   1   1   0.751584E+03   0.698661E+03   0.656201E+02 o    1    -0.774      4.25      4.41      0.20    0.38600E+02     27.42     27.41      0.10
  37   1   1   0.851437E+03   0.984302E+03   0.772002E+02 o    1     1.728      5.05      4.70      0.20    0.38600E+02     29.18    -29.18     -0.10
  38   1   1   0.542132E+03   0.559701E+03   0.579001E+02 o    1     0.300      3.81      3.75      0.20    0.38600E+02     23.28     23.28      0.08
  39   1   1   0.482488E+03   0.486361E+03   0.540401E+02 o    1     0.071      3.55      3.54      0.20    0.38600E+02     21.97    -21.97     -0.07
  40   1   1   0.317259E+03   0.420741E+03   0.501801E+02 o    1     2.177      3.30      2.87      0.20    0.38600E+02     17.81     17.81      0.05
  41   1   1   0.964100E+03   0.918682E+03   0.104220E+03 o    1    -0.424      4.88      5.00      0.28    0.38600E+02     31.05     31.05      0.02
  42   1   1   0.194804E+03   0.200720E+03   0.386001E+02 o    1     0.154      2.28      2.25      0.22    0.38600E+02     13.96    -13.96     -0.01
  43   1   1   0.269747E+02  -0.193000E+02   0.308801E+02 <    1    -0.187      0.00      0.84      4.47    0.38600E+02      5.19     -5.19      0.01
  44   1   1   0.114294E+03   0.127380E+03   0.347401E+02 o    1     0.386      1.82      1.72      0.25    0.38600E+02     10.69    -10.69     -0.03
  45   1   1   0.310699E-02   0.115800E+02   0.308801E+02 <    1     0.738      0.55      0.01      0.73    0.38600E+02      0.06     -0.05      0.03
  46   1   1   0.785107E+02   0.772002E+02   0.347401E+02 o    1    -0.038      1.41      1.43      0.32    0.38600E+02      8.86     -8.86     -0.04
  47   1   1   0.183273E+01   0.463201E+02   0.347401E+02 <    1     2.135      1.10      0.22      0.41    0.38600E+02      1.35      1.35      0.03
  48   1   1   0.335534E+02   0.463201E+02   0.501801E+02 <    1     0.275      1.10      0.93      0.59    0.38600E+02      5.79     -5.79     -0.03
  49   1   1   0.894563E+00  -0.424601E+02   0.501801E+02 <    1    -0.027      0.00      0.15      5.70    0.38600E+02      0.95     -0.95      0.02
  50   1   1   0.762062E+01  -0.501801E+02   0.501801E+02 <    1    -0.078      0.00      0.44      5.70    0.38600E+02      2.76     -2.76     -0.02
  51   1   1   0.806170E-01  -0.270201E+02   0.501801E+02 <    1    -0.008      0.00      0.05      5.70    0.38600E+02      0.28     -0.28      0.01
  52   1   1   0.361966E+01   0.656201E+02   0.810602E+02 <    1     1.239      1.30      0.31      0.81    0.38600E+02      1.90     -1.90     -0.01
 -52   2   1   0.331700E+02   0.733401E+02   0.733401E+02 <    1     0.655      1.38      0.93      0.69    0.38600E+02      5.76     -5.76     -0.04
 -51   2   1   0.715089E+02   0.501801E+02   0.579001E+02 <    1    -0.336      1.14      1.36      0.66    0.38600E+02      8.46      8.46      0.04
 -50   2   1   0.477017E+02   0.154400E+02   0.501801E+02 <    1    -0.466      0.63      1.11      1.03    0.38600E+02      6.91     -6.91     -0.04
 -49   2   1   0.619302E+02  -0.386001E+01   0.579001E+02 <    1    -0.207      0.00      1.27      6.12    0.38600E+02      7.87      7.87      0.03
 -48   2   1   0.465189E+02  -0.193000E+02   0.501801E+02 <    1    -0.193      0.00      1.10      5.70    0.38600E+02      6.82     -6.82     -0.02
 -47   2   1   0.254077E+02  -0.772002E+01   0.579001E+02 <    1    -0.132      0.00      0.81      6.12    0.38600E+02      5.04      5.04      0.01
 -46   2   1   0.372644E+02   0.104220E+03   0.579001E+02 <    1     1.446      1.64      0.98      0.46    0.38600E+02      6.10     -6.10     -0.01
 -45   2   1   0.350768E+02   0.463201E+02   0.617601E+02 <    1     0.195      1.10      0.95      0.73    0.38600E+02      5.92     -5.92     -0.01
 -44   2   1   0.130012E+02   0.656201E+02   0.617601E+02 <    1     1.179      1.30      0.58      0.61    0.38600E+02      3.61      3.61      0.02
 -42   2   1   0.480073E+04   0.518013E+04   0.250901E+03 o    1     1.424     11.58     11.15      0.30    0.38600E+02     69.29    -69.29     -0.05
 -41   2   1   0.363820E+04   0.528821E+04   0.254761E+03 o    1     6.539     11.70      9.71      0.31    0.38600E+02     60.32     60.32      0.03
 -40   2   1   0.332092E+03   0.193000E+03   0.617601E+02 o    1    -1.945      2.24      2.93      0.36    0.38600E+02     18.22     18.22      0.05
 -39   2   1   0.161974E+03   0.227740E+03   0.733401E+02 o    1     0.971      2.43      2.05      0.39    0.38600E+02     12.73     12.73     -0.02
 -38   2   1   0.534856E+03   0.239320E+03   0.694801E+02 o    1    -3.402      2.49      3.72      0.36    0.38600E+02     23.13     23.13      0.06
 -37   2   1   0.840233E+01  -0.887802E+02   0.579001E+02 <    1    -0.076      0.00      0.47      6.12    0.38600E+02      2.90     -2.90     -0.03
 -36   2   1   0.526029E+03   0.420741E+03   0.694801E+02 o    1    -1.420      3.30      3.69      0.27    0.38600E+02     22.94     22.94      0.05
 -35   2   1   0.694684E+02   0.617601E+02   0.579001E+02 <    1    -0.129      1.26      1.34      0.59    0.38600E+02      8.33     -8.33     -0.02
 -34   2   1   0.423988E+03   0.220020E+03   0.617601E+02 o    1    -2.759      2.39      3.31      0.34    0.38600E+02     20.59     20.59      0.01
 -33   2   1   0.239191E+02   0.694801E+02   0.733401E+02 <    1     0.783      1.34      0.79      0.71    0.38600E+02      4.89     -4.89      0.02
 -32   2   1   0.818033E+02   0.193000E+02   0.501801E+02 <    1    -0.814      0.71      1.46      0.92    0.38600E+02      9.04      9.04     -0.03
 -31   2   1   0.100794E+02   0.270201E+02   0.656201E+02 <    1     0.321      0.84      0.51      1.02    0.38600E+02      3.17      3.17      0.06
 -30   2   1   0.285307E+01  -0.386001E+01   0.347401E+02 <    1    -0.057      0.00      0.27      4.74    0.38600E+02      1.69      1.69     -0.07
 -29   2   1   0.135403E+03   0.119660E+03   0.347401E+02 o    1    -0.438      1.76      1.87      0.26    0.38600E+02     11.64     11.64      0.09
 -28   2   1   0.974347E+02   0.772002E+01   0.308801E+02 <    1    -1.276      0.45      1.59      0.89    0.38600E+02      9.87     -9.87     -0.09
 -27   2   1   0.264220E+03   0.235460E+03   0.347401E+02 o    1    -0.797      2.47      2.62      0.18    0.38600E+02     16.25     16.25      0.08
 -26   2   1   0.188638E+02  -0.270201E+02   0.270201E+02 <    1    -0.167      0.00      0.70      4.18    0.38600E+02      4.34     -4.34     -0.06
 -25   2   1   0.105065E+03   0.849202E+02   0.308801E+02 o    1    -0.617      1.48      1.65      0.27    0.38600E+02     10.25     10.25      0.04
 -24   2   1   0.193164E+03   0.231600E+03   0.347401E+02 o    1     1.146      2.45      2.24      0.19    0.38600E+02     13.90     13.90      0.00
 -23   2   1   0.102159E+03   0.965002E+02   0.308801E+02 o    1    -0.180      1.58      1.63      0.25    0.38600E+02     10.11     10.11     -0.01
 -22   2   1   0.690574E+04   0.722979E+04   0.270201E+03 o    1     1.070     13.69     13.38      0.29    0.38600E+02     83.10     83.10      0.09
 -21   2   1   0.188703E+04   0.213844E+04   0.965002E+02 o    1     2.456      7.44      6.99      0.18    0.38600E+02     43.44    -43.44     -0.09
 -20   2   1   0.374322E+04   0.361683E+04   0.138960E+03 o    1    -0.800      9.68      9.85      0.21    0.38600E+02     61.18    -61.18      0.05
 -19   2   1   0.307526E+01   0.463201E+02   0.270201E+02 <    1     2.544      1.10      0.28      0.32    0.38600E+02      1.75     -1.75     -0.10
 -18   2   1   0.508851E+03   0.451621E+03   0.347401E+02 o    1    -1.547      3.42      3.63      0.14    0.38600E+02     22.56    -22.56      0.09
 -17   2   1   0.859498E+00   0.231600E+02   0.231600E+02 <    1     1.614      0.77      0.15      0.39    0.38600E+02      0.93      0.92     -0.09
 -16   2   1   0.220540E+03   0.181420E+03   0.270201E+02 o    1    -1.365      2.17      2.39      0.16    0.38600E+02     14.85    -14.85      0.08
 -15   2   1   0.731856E+02   0.694801E+02   0.231600E+02 o    1    -0.158      1.34      1.38      0.22    0.38600E+02      8.55      8.55     -0.07
 -14   2   1   0.212346E+03   0.177560E+03   0.231600E+02 o    1    -1.418      2.14      2.35      0.14    0.38600E+02     14.57    -14.57      0.05
 -13   2   1   0.322397E+03   0.308801E+03   0.270201E+02 o    1    -0.485      2.83      2.89      0.13    0.38600E+02     17.96     17.96     -0.02
 -12   2   1   0.126215E+03   0.111940E+03   0.231600E+02 o    1    -0.595      1.70      1.81      0.18    0.38600E+02     11.23    -11.23      0.00
 -11   2   1   0.570942E+03   0.567421E+03   0.308801E+02 o    1    -0.107      3.83      3.85      0.11    0.38600E+02     23.89     23.89      0.03
 -10   2   1   0.307120E+02   0.386001E+02   0.154400E+02 o    1     0.539      1.00      0.89      0.20    0.38600E+02      5.54     -5.54     -0.05
  -9   2   1   0.105893E+04   0.104606E+04   0.463201E+02 o    1    -0.252      5.21      5.24      0.13    0.38600E+02     32.54     32.54      0.08
  -8   2   1   0.138510E+02   0.308801E+02   0.154400E+02 <    1     1.320      0.89      0.60      0.22    0.38600E+02      3.72      3.72     -0.09
  -7   2   1   0.186746E+04   0.183350E+04   0.849202E+02 o    1    -0.365      6.89      6.96      0.17    0.38600E+02     43.21     43.21      0.13
  -6   2   1   0.474997E+03   0.590581E+03   0.424601E+02 o    1     2.765      3.91      3.51      0.15    0.38600E+02     21.79     21.79     -0.12
  -5   2   1   0.177821E+04   0.206124E+04   0.849202E+02 o    1     3.109      7.31      6.79      0.17    0.38600E+02     42.17     42.17      0.16
  -4   2   1   0.637477E+04   0.713329E+04   0.277921E+03 o    1     2.496     13.59     12.85      0.30    0.38600E+02     79.84     79.84     -0.10
  -3   2   1   0.219750E+03   0.247041E+03   0.154400E+02 o    1     1.733      2.53      2.39      0.08    0.38600E+02     14.82     14.82      0.13
  -2   2   1   0.626716E+05   0.754246E+05   0.325013E+04 o    1     3.724     44.20     40.29      1.05    0.38600E+02    250.34    250.34      0.01
  -1   2   1   0.259514E+04   0.318451E+04   0.142820E+03 o    1     3.961      9.08      8.20      0.22    0.38600E+02     50.94     50.94      0.09
   1   2   1   0.152533E+05   0.158338E+05   0.683221E+03 o    1     0.778     20.25     19.88      0.48    0.38600E+02    123.50   -123.50     -0.07
   2   2   1   0.658685E+02   0.965002E+02   0.154400E+02 o    1     2.156      1.58      1.31      0.13    0.38600E+02      8.12      8.12      0.07
   3   2   1   0.118605E+05   0.126338E+05   0.548121E+03 o    1     1.302     18.09     17.53      0.43    0.38600E+02    108.91   -108.91     -0.14
   4   2   1   0.307684E+04   0.328487E+04   0.146680E+03 o    1     1.316      9.22      8.93      0.23    0.38600E+02     55.47     55.47      0.15
   5   2   1   0.733242E+04   0.701749E+04   0.308801E+03 o    1    -0.918     13.48     13.78      0.33    0.38600E+02     85.63    -85.63     -0.18
   6   2   1   0.204387E+04   0.215002E+04   0.100360E+03 o    1     0.985      7.46      7.28      0.19    0.38600E+02     45.21     45.21      0.17
   7   2   1   0.197545E+04   0.200720E+04   0.965002E+02 o    1     0.305      7.21      7.15      0.19    0.38600E+02     44.45    -44.45     -0.16
   8   2   1   0.752372E+02   0.887802E+02   0.193000E+02 o    1     0.728      1.52      1.40      0.17    0.38600E+02      8.67      8.67      0.13
   9   2   1   0.404777E+01   0.347401E+02   0.154400E+02 o    1     2.961      0.95      0.32      0.21    0.38600E+02      2.01     -2.01     -0.10
  10   2   1   0.502731E+03   0.451621E+03   0.463201E+02 o    1    -1.054      3.42      3.61      0.18    0.38600E+02     22.42    -22.42      0.05
  11   2   1   0.610652E+03   0.551981E+03   0.347401E+02 o    1    -1.569      3.78      3.98      0.12    0.38600E+02     24.71     24.71     -0.02
  12   2   1   0.133464E+04   0.135872E+04   0.694801E+02 o    1     0.324      5.93      5.88      0.16    0.38600E+02     36.53    -36.53     -0.02
  13   2   1   0.611803E+03   0.602161E+03   0.386001E+02 o    1    -0.238      3.95      3.98      0.13    0.38600E+02     24.73     24.73      0.04
  14   2   1   0.637274E+03   0.590581E+03   0.386001E+02 o    1    -1.135      3.91      4.06      0.13    0.38600E+02     25.24    -25.24     -0.07
  15   2   1   0.982990E+01  -0.772002E+01   0.193000E+02 <    1    -0.143      0.00      0.50      3.54    0.38600E+02      3.14      3.13      0.07
  16   2   1   0.161290E+02   0.772002E+01   0.193000E+02 <    1    -0.356      0.45      0.65      0.56    0.38600E+02      4.02     -4.02     -0.08
  17   2   1   0.633775E+03   0.633041E+03   0.424601E+02 o    1    -0.017      4.05      4.05      0.14    0.38600E+02     25.17    -25.17      0.07
  18   2   1   0.216729E+03   0.266341E+03   0.308801E+02 o    1     1.665      2.63      2.37      0.15    0.38600E+02     14.72     14.72     -0.07
  19   2   1   0.314409E+04   0.330803E+04   0.158260E+03 o    1     0.968      9.26      9.03      0.24    0.38600E+02     56.07    -56.07      0.05
  20   2   1   0.129307E+05   0.126377E+05   0.555841E+03 o    1    -0.477     18.09     18.30      0.44    0.38600E+02    113.71    113.71     -0.01
  21   2   1   0.250487E+04   0.252831E+04   0.127380E+03 o    1     0.171      8.09      8.06      0.22    0.38600E+02     50.05     50.05      0.08
  22   2   1   0.128928E+03   0.849202E+02   0.270201E+02 o    1    -1.456      1.48      1.83      0.24    0.38600E+02     11.35    -11.35     -0.05
  23   2   1   0.138807E+02   0.231600E+02   0.270201E+02 <    1     0.387      0.77      0.60      0.45    0.38600E+02      3.73     -3.73      0.02
  24   2   1   0.165487E+02   0.733401E+02   0.270201E+02 o    1     2.846      1.38      0.65      0.25    0.38600E+02      4.07      4.07      0.00
  25   2   1   0.256899E+03   0.266341E+03   0.347401E+02 o    1     0.271      2.63      2.58      0.17    0.38600E+02     16.03    -16.03     -0.03
  26   2   1   0.102736E+03   0.111940E+03   0.308801E+02 o    1     0.304      1.70      1.63      0.24    0.38600E+02     10.14     10.14      0.05
  27   2   1   0.541979E+03   0.532681E+03   0.463201E+02 o    1    -0.195      3.71      3.75      0.17    0.38600E+02     23.28    -23.28     -0.09
  28   2   1   0.312198E+03   0.331961E+03   0.386001E+02 o    1     0.512      2.93      2.84      0.17    0.38600E+02     17.67     17.67      0.10
  29   2   1   0.122097E+04   0.117344E+04   0.104220E+03 o    1    -0.440      5.51      5.62      0.25    0.38600E+02     34.94    -34.94     -0.13
  30   2   1   0.772667E+03   0.829902E+03   0.694801E+02 o    1     0.816      4.64      4.47      0.20    0.38600E+02     27.80     27.80      0.13
  31   2   1   0.140614E+04   0.154400E+04   0.131240E+03 o    1     1.046      6.32      6.04      0.28    0.38600E+02     37.50    -37.50     -0.14
  32   2   1   0.678392E+03   0.837622E+03   0.733401E+02 o    1     2.228      4.66      4.19      0.21    0.38600E+02     26.05     26.05      0.13
  33   2   1   0.103449E+04   0.113098E+04   0.150540E+03 o    1     0.648      5.41      5.18      0.36    0.38600E+02     32.16    -32.16     -0.12
  34   2   1   0.320085E+03   0.335821E+03   0.463201E+02 o    1     0.340      2.95      2.88      0.21    0.38600E+02     17.89     17.89      0.08
  35   2   1   0.402366E+03   0.355121E+03   0.501801E+02 o    1    -0.903      3.03      3.23      0.22    0.38600E+02     20.06    -20.06     -0.06
  36   2   1   0.502259E+02   0.849202E+02   0.347401E+02 o    1     1.128      1.48      1.14      0.30    0.38600E+02      7.09      7.09      0.02
  37   2   1   0.832880E+02   0.849202E+02   0.386001E+02 o    1     0.042      1.48      1.47      0.34    0.38600E+02      9.13     -9.13      0.00
  38   2   1   0.139912E+02   0.540401E+02   0.347401E+02 <    1     1.527      1.18      0.60      0.38    0.38600E+02      3.74      3.74     -0.03
  39   2   1   0.114398E+02  -0.115800E+02   0.347401E+02 <    1    -0.115      0.00      0.54      4.74    0.38600E+02      3.38     -3.38      0.05
  40   2   1   0.618504E+03   0.528821E+03   0.617601E+02 o    1    -1.375      3.70      4.00      0.22    0.38600E+02     24.87     24.87     -0.03
  42   2   1   0.711197E+03   0.432321E+03   0.104220E+03 o    1    -2.337      3.35      4.29      0.40    0.38600E+02     26.67    -26.67     -0.09
  43   2   1   0.175300E+03  -0.579001E+02   0.540401E+02 <    1    -0.360      0.00      2.13      5.92    0.38600E+02     13.24    -13.24      0.04
  44   2   1   0.209545E+02   0.617601E+02   0.501801E+02 <    1     1.027      1.26      0.74      0.51    0.38600E+02      4.58     -4.58     -0.05
  45   2   1   0.617581E+02   0.270201E+02   0.540401E+02 <    1    -0.512      0.84      1.26      0.84    0.38600E+02      7.86     -7.86      0.03
  46   2   1   0.280418E+00  -0.463201E+02   0.501801E+02 <    1    -0.015      0.00      0.09      5.70    0.38600E+02      0.53     -0.53     -0.02
  47   2   1   0.328672E+02   0.138960E+03   0.694801E+02 <    1     2.053      1.90      0.92      0.47    0.38600E+02      5.73     -5.73      0.00
  48   2   1   0.182061E+00  -0.617601E+02   0.579001E+02 <    1    -0.011      0.00      0.07      6.12    0.38600E+02      0.43      0.43      0.00
  49   2   1   0.907688E+00   0.617601E+02   0.656201E+02 <    1     1.654      1.26      0.15      0.67    0.38600E+02      0.95     -0.95     -0.01
  50   2   1   0.425139E+01   0.270201E+02   0.579001E+02 <    1     0.563      0.84      0.33      0.90    0.38600E+02      2.06     -2.06      0.01
  51   2   1   0.242715E+01  -0.772002E+01   0.579001E+02 <    1    -0.041      0.00      0.25      6.12    0.38600E+02      1.56     -1.56     -0.02
  52   2   1   0.416370E+00  -0.540401E+02   0.579001E+02 <    1    -0.017      0.00      0.10      6.12    0.38600E+02      0.65      0.64      0.02
 -52   3   1   0.203881E+00  -0.501801E+02   0.540401E+02 <    1    -0.012      0.00      0.07      5.92    0.38600E+02      0.45      0.45      0.01
 -51   3   1   0.661647E+00   0.231600E+02   0.579001E+02 <    1     0.665      0.77      0.13      0.97    0.38600E+02      0.81     -0.81     -0.02
 -50   3   1   0.116944E+02  -0.308801E+02   0.501801E+02 <    1    -0.097      0.00      0.55      5.70    0.38600E+02      3.42      3.42      0.03
 -49   3   1   0.767237E+01   0.772002E+01   0.540401E+02 <    1     0.001      0.45      0.45      1.57    0.38600E+02      2.77     -2.77     -0.03
 -48   3   1   0.160318E+02   0.115800E+02   0.540401E+02 <    1    -0.076      0.55      0.64      1.28    0.38600E+02      4.00      4.00      0.04
 -47   3   1   0.278319E+02  -0.154400E+02   0.579001E+02 <    1    -0.139      0.00      0.85      6.12    0.38600E+02      5.28     -5.28     -0.04
 -46   3   1   0.674998E+02  -0.231600E+02   0.579001E+02 <    1    -0.216      0.00      1.32      6.12    0.38600E+02      8.22      8.22      0.04
 -45   3   1   0.135208E+03   0.694801E+02   0.617601E+02 <    1    -0.888      1.34      1.87      0.60    0.38600E+02     11.63    -11.63     -0.04
 -44   3   1   0.553720E+02   0.127380E+03   0.540401E+02 o    1     1.604      1.82      1.20      0.39    0.38600E+02      7.44      7.44      0.03
 -43   3   1   0.404705E+03   0.447761E+03   0.617601E+02 o    1     0.707      3.41      3.24      0.24    0.38600E+02     20.12    -20.12     -0.04
 -42   3   1   0.285703E+03   0.289501E+03   0.579001E+02 o    1     0.065      2.74      2.72      0.28    0.38600E+02     16.90    -16.90     -0.01
 -41   3   1   0.527424E+02  -0.772002E+01   0.617601E+02 <    1    -0.185      0.00      1.17      6.32    0.38600E+02      7.26      7.26      0.01
 -40   3   1   0.527832E+01   0.424601E+02   0.579001E+02 <    1     0.949      1.05      0.37      0.72    0.38600E+02      2.30      2.30     -0.01
 -39   3   1   0.134021E+01  -0.540401E+02   0.579001E+02 <    1    -0.030      0.00      0.19      6.12    0.38600E+02      1.16     -1.16      0.02
 -38   3   1   0.688437E+01  -0.115800E+02   0.540401E+02 <    1    -0.071      0.00      0.42      5.92    0.38600E+02      2.62      2.62     -0.03
 -37   3   1   0.272626E+01  -0.270201E+02   0.579001E+02 <    1    -0.043      0.00      0.27      6.12    0.38600E+02      1.65     -1.65      0.04
 -36   3   1   0.460893E+01  -0.347401E+02   0.579001E+02 <    1    -0.056      0.00      0.35      6.12    0.38600E+02      2.15     -2.15     -0.06
 -35   3   1   0.277286E+02   0.386001E+01   0.540401E+02 <    1    -0.240      0.32      0.85      2.21    0.38600E+02      5.27      5.27      0.06
 -34   3   1   0.120153E+03   0.810602E+02   0.540401E+02 <    1    -0.652      1.45      1.76      0.48    0.38600E+02     10.96    -10.96     -0.07
 -33   3   1   0.199610E+03   0.196860E+03   0.656201E+02 o    1    -0.042      2.26      2.27      0.38    0.38600E+02     14.13     14.13      0.07
 -32   3   1   0.234048E+03   0.235460E+03   0.733401E+02 o    1     0.019      2.47      2.46      0.39    0.38600E+02     15.30    -15.30     -0.07
 -31   3   1   0.249802E+03   0.274061E+03   0.540401E+02 o    1     0.457      2.66      2.54      0.26    0.38600E+02     15.81     15.81      0.05
 -30   3   1   0.177685E+03   0.277921E+03   0.579001E+02 o    1     1.915      2.68      2.15      0.28    0.38600E+02     13.33    -13.33     -0.03
 -29   3   1   0.102919E+03   0.123520E+03   0.501801E+02 o    1     0.429      1.79      1.63      0.36    0.38600E+02     10.14     10.14      0.01
 -28   3   1   0.335539E+01   0.772002E+01   0.463201E+02 <    1     0.114      0.45      0.29      1.34    0.38600E+02      1.83     -1.83      0.02
 -27   3   1   0.858677E+01   0.347401E+02   0.463201E+02 <    1     0.754      0.95      0.47      0.63    0.38600E+02      2.93     -2.93     -0.05
 -26   3   1   0.218223E+03   0.181420E+03   0.424601E+02 o    1    -0.824      2.17      2.38      0.25    0.38600E+02     14.77     14.77      0.08
 -25   3   1   0.408662E+03   0.312661E+03   0.424601E+02 o    1    -2.087      2.85      3.25      0.20    0.38600E+02     20.22    -20.22     -0.10
 -24   3   1   0.999796E+03   0.961142E+03   0.617601E+02 o    1    -0.592      4.99      5.09      0.17    0.38600E+02     31.62     31.62      0.12
 -23   3   1   0.970150E+03   0.864642E+03   0.579001E+02 o    1    -1.696      4.73      5.01      0.17    0.38600E+02     31.15    -31.15     -0.13
 -22   3   1   0.191851E+04   0.194930E+04   0.104220E+03 o    1     0.278      7.11      7.05      0.20    0.38600E+02     43.80     43.80      0.14
 -21   3   1   0.225759E+04   0.244725E+04   0.162120E+03 o    1     1.143      7.96      7.65      0.28    0.38600E+02     47.51    -47.51     -0.13
 -20   3   1   0.112513E+04   0.116958E+04   0.694801E+02 o    1     0.612      5.50      5.40      0.17    0.38600E+02     33.54     33.54      0.11
 -19   3   1   0.628060E+03   0.532681E+03   0.463201E+02 o    1    -1.924      3.71      4.03      0.17    0.38600E+02     25.06    -25.06     -0.08
 -18   3   1   0.759046E+03   0.752702E+03   0.463201E+02 o    1    -0.130      4.42      4.43      0.14    0.38600E+02     27.55     27.55      0.06
 -17   3   1   0.285952E+03   0.204580E+03   0.270201E+02 o    1    -2.729      2.30      2.72      0.15    0.38600E+02     16.91    -16.91     -0.03
 -16   3   1   0.540985E+03   0.474781E+03   0.424601E+02 o    1    -1.472      3.51      3.74      0.16    0.38600E+02     23.26     23.26      0.01
 -15   3   1   0.143484E+03   0.127380E+03   0.308801E+02 o    1    -0.504      1.82      1.93      0.22    0.38600E+02     11.98    -11.98      0.02
 -14   3   1   0.415004E+03   0.393721E+03   0.386001E+02 o    1    -0.533      3.19      3.28      0.16    0.38600E+02     20.37     20.37     -0.04
 -13   3   1   0.448201E+02   0.308801E+02   0.231600E+02 <    1    -0.546      0.89      1.08      0.34    0.38600E+02      6.69     -6.69      0.07
 -12   3   1   0.277996E+03   0.220020E+03   0.270201E+02 o    1    -1.994      2.39      2.68      0.15    0.38600E+02     16.67     16.67     -0.07
 -11   3   1   0.550692E+00   0.115800E+02   0.193000E+02 <    1     0.938      0.55      0.12      0.46    0.38600E+02      0.74     -0.74      0.09
 -10   3   1   0.166491E+03   0.220020E+03   0.347401E+02 o    1     1.635      2.39      2.08      0.19    0.38600E+02     12.90     12.90     -0.08
  -9   3   1   0.202996E+02   0.231600E+02   0.231600E+02 <    1     0.128      0.77      0.73      0.39    0.38600E+02      4.51      4.50      0.08
  -8   3   1   0.802486E+02   0.965002E+02   0.386001E+02 o    1     0.440      1.58      1.44      0.32    0.38600E+02      8.96      8.96     -0.06
  -7   3   1   0.329137E+02   0.617601E+02   0.308801E+02 <    1     1.079      1.26      0.92      0.32    0.38600E+02      5.74      5.74      0.05
  -6   3   1   0.124897E+03   0.656201E+02   0.270201E+02 o    1    -1.842      1.30      1.80      0.27    0.38600E+02     11.18     11.18     -0.01
  -5   3   1   0.152479E+01  -0.386001E+01   0.270201E+02 <    1    -0.048      0.00      0.20      4.18    0.38600E+02      1.23     -1.23     -0.01
  -4   3   1   0.476269E+03   0.409161E+03   0.424601E+02 o    1    -1.493      3.26      3.51      0.17    0.38600E+02     21.82     21.82      0.05
  -3   3   1   0.256725E+03   0.169840E+03   0.270201E+02 o    1    -2.862      2.10      2.58      0.17    0.38600E+02     16.02    -16.02     -0.08
  -2   3   1   0.129703E+04   0.132784E+04   0.926402E+02 o    1     0.322      5.87      5.80      0.21    0.38600E+02     36.01     36.01      0.12
  -1   3   1   0.102636E+04   0.111168E+04   0.810602E+02 o    1     1.035      5.37      5.16      0.20    0.38600E+02     32.04    -32.04     -0.14
   0   3   1   0.218146E+04   0.229670E+04   0.150540E+03 o    1     0.742      7.71      7.52      0.26    0.38600E+02     46.71     46.71      0.16
   1   3   1   0.145047E+04   0.138960E+04   0.965002E+02 o    1    -0.600      6.00      6.13      0.22    0.38600E+02     38.09    -38.08     -0.15
   2   3   1   0.135114E+04   0.125450E+04   0.887802E+02 o    1    -1.028      5.70      5.92      0.21    0.38600E+02     36.76     36.76      0.14
   3   3   1   0.500980E+03   0.470921E+03   0.308801E+02 o    1    -0.917      3.49      3.60      0.12    0.38600E+02     22.38    -22.38     -0.12
   4   3   1   0.178774E+03   0.173700E+03   0.193000E+02 o    1    -0.257      2.12      2.15      0.12    0.38600E+02     13.37     13.37      0.09
   5   3   1   0.172336E+01   0.000000E+00   0.115800E+02 <    1    -0.077      0.00      0.21      2.74    0.38600E+02      1.31     -1.31     -0.05
   6   3   1   0.779477E+02   0.100360E+03   0.193000E+02 o    1     1.228      1.61      1.42      0.16    0.38600E+02      8.83     -8.83      0.01
   7   3   1   0.281001E+03   0.293361E+03   0.270201E+02 o    1     0.452      2.76      2.70      0.13    0.38600E+02     16.76     16.76      0.03
   8   3   1   0.479466E+03   0.509521E+03   0.386001E+02 o    1     0.764      3.63      3.52      0.14    0.38600E+02     21.90    -21.90     -0.06
   9   3   1   0.384222E+03   0.420741E+03   0.347401E+02 o    1     1.045      3.30      3.15      0.14    0.38600E+02     19.60     19.60      0.08
  10   3   1   0.304790E+03   0.316521E+03   0.308801E+02 o    1     0.376      2.86      2.81      0.14    0.38600E+02     17.46    -17.46     -0.10
  11   3   1   0.426181E+02   0.579001E+02   0.193000E+02 o    1     0.851      1.22      1.05      0.20    0.38600E+02      6.53      6.53      0.10
  12   3   1   0.325048E+01  -0.193000E+02   0.154400E+02 <    1    -0.092      0.00      0.29      3.16    0.38600E+02      1.80     -1.80     -0.10
  13   3   1   0.119213E+03   0.165980E+03   0.270201E+02 o    1     1.860      2.07      1.76      0.17    0.38600E+02     10.92    -10.92      0.08
  14   3   1   0.132355E+03   0.173700E+03   0.270201E+02 o    1     1.621      2.12      1.85      0.17    0.38600E+02     11.50     11.50     -0.07
  15   3   1   0.428810E+03   0.486361E+03   0.424601E+02 o    1     1.363      3.55      3.33      0.16    0.38600E+02     20.71    -20.71      0.05
  16   3   1   0.210559E+03   0.254761E+03   0.347401E+02 o    1     1.319      2.57      2.34      0.18    0.38600E+02     14.51     14.51     -0.03
  17   3   1   0.331538E+03   0.339681E+03   0.386001E+02 o    1     0.209      2.97      2.93      0.17    0.38600E+02     18.21    -18.21      0.01
  18   3   1   0.504708E+02   0.104220E+03   0.231600E+02 o    1     2.726      1.64      1.14      0.18    0.38600E+02      7.10      7.10      0.00
  19   3   1   0.133516E+03   0.169840E+03   0.270201E+02 o    1     1.414      2.10      1.86      0.17    0.38600E+02     11.55    -11.55     -0.02
  20   3   1   0.290000E+03   0.281781E+03   0.308801E+02 o    1    -0.260      2.70      2.74      0.15    0.38600E+02     17.03    -17.03      0.02
  21   3   1   0.103330E+01   0.231600E+02   0.231600E+02 <    1     1.577      0.77      0.16      0.39    0.38600E+02      1.02      1.02     -0.05
  22   3   1   0.146646E+01   0.772002E+01   0.193000E+02 <    1     0.451      0.45      0.19      0.56    0.38600E+02      1.21     -1.21      0.06
  23   3   1   0.496430E+00   0.772002E+01   0.231600E+02 <    1     0.498      0.45      0.11      0.67    0.38600E+02      0.70     -0.70     -0.07
  24   3   1   0.676738E-01  -0.386001E+01   0.193000E+02 <    1    -0.012      0.00      0.04      3.54    0.38600E+02      0.26      0.25      0.08
  25   3   1   0.730721E+01  -0.231600E+02   0.193000E+02 <    1    -0.123      0.00      0.44      3.54    0.38600E+02      2.70     -2.70     -0.08
  26   3   1   0.294330E+02  -0.193000E+02   0.231600E+02 <    1    -0.225      0.00      0.87      3.87    0.38600E+02      5.43      5.42      0.08
  27   3   1   0.862314E+02   0.115800E+02   0.231600E+02 <    1    -1.729      0.55      1.49      0.55    0.38600E+02      9.29     -9.29     -0.07
  28   3   1   0.595052E+02   0.617601E+02   0.270201E+02 o    1     0.084      1.26      1.24      0.28    0.38600E+02      7.71      7.71      0.06
  29   3   1   0.735656E+02   0.108080E+03   0.270201E+02 o    1     1.395      1.67      1.38      0.21    0.38600E+02      8.58     -8.58     -0.04
  30   3   1   0.299278E+02  -0.154400E+02   0.270201E+02 <    1    -0.210      0.00      0.88      4.18    0.38600E+02      5.47      5.47      0.02
  31   3   1   0.445443E+00   0.386001E+01   0.270201E+02 <    1     0.189      0.32      0.11      1.11    0.38600E+02      0.67     -0.67      0.00
  32   3   1   0.129690E+02  -0.193000E+02   0.308801E+02 <    1    -0.130      0.00      0.58      4.47    0.38600E+02      3.60     -3.60     -0.03
  33   3   1   0.610058E+02   0.108080E+03   0.501801E+02 o    1     1.070      1.67      1.26      0.39    0.38600E+02      7.81      7.81      0.05
  34   3   1   0.202399E+03   0.243180E+03   0.501801E+02 o    1     0.846      2.51      2.29      0.26    0.38600E+02     14.23    -14.23     -0.07
  35   3   1   0.314516E+03   0.312661E+03   0.579001E+02 o    1    -0.032      2.85      2.85      0.27    0.38600E+02     17.73     17.73      0.09
  36   3   1   0.398091E+03   0.312661E+03   0.579001E+02 o    1    -1.378      2.85      3.21      0.27    0.38600E+02     19.95    -19.95     -0.09
  37   3   1   0.452639E+03   0.370561E+03   0.579001E+02 o    1    -1.336      3.10      3.42      0.24    0.38600E+02     21.28     21.28      0.09
  38   3   1   0.332875E+03   0.331961E+03   0.656201E+02 o    1    -0.014      2.93      2.94      0.29    0.38600E+02     18.24    -18.24     -0.08
  39   3   1   0.130576E+03   0.579001E+02   0.579001E+02 <    1    -1.003      1.22      1.84      0.61    0.38600E+02     11.43     11.43      0.06
  40   3   1   0.446082E+02   0.463201E+02   0.540401E+02 <    1     0.032      1.10      1.08      0.64    0.38600E+02      6.68     -6.68     -0.04
  41   3   1   0.743060E+03   0.949562E+03   0.733401E+02 o    1     2.893      4.96      4.39      0.20    0.38600E+02     27.26    -27.26     -0.01
  42   3   1   0.162965E+03   0.270201E+02   0.694801E+02 <    1    -1.132      0.84      2.05      1.08    0.38600E+02     12.77     12.77      0.01
  43   3   1   0.181358E-01  -0.540401E+02   0.501801E+02 <    1    -0.004      0.00      0.02      5.70    0.38600E+02      0.13     -0.13     -0.01
  44   3   1   0.554077E+02   0.231600E+02   0.463201E+02 <    1    -0.547      0.77      1.20      0.77    0.38600E+02      7.44      7.44      0.03
  45   3   1   0.863795E+01  -0.347401E+02   0.463201E+02 <    1    -0.086      0.00      0.47      5.48    0.38600E+02      2.94      2.94     -0.03
  46   3   1   0.791799E+01   0.772002E+01   0.424601E+02 <    1    -0.005      0.45      0.45      1.23    0.38600E+02      2.81      2.81      0.04
  47   3   1   0.330786E+01   0.154400E+02   0.424601E+02 <    1     0.391      0.63      0.29      0.87    0.38600E+02      1.82      1.82     -0.03
  48   3   1   0.492293E+01   0.000000E+00   0.424601E+02 <    1    -0.068      0.00      0.36      5.24    0.38600E+02      2.22      2.22      0.04
  49   3   1   0.411463E+01  -0.501801E+02   0.424601E+02 <    1    -0.062      0.00      0.33      5.24    0.38600E+02      2.03      2.03     -0.03
  50   3   1   0.854773E-01  -0.733401E+02   0.424601E+02 <    1    -0.009      0.00      0.05      5.24    0.38600E+02      0.29      0.29      0.02
  51   3   1   0.385203E+01   0.501801E+02   0.540401E+02 <    1     1.342      1.14      0.32      0.61    0.38600E+02      1.96      1.96     -0.01
 -52   4   1   0.467265E+01  -0.115800E+02   0.540401E+02 <    1    -0.059      0.00      0.35      5.92    0.38600E+02      2.16      2.16      0.02
 -51   4   1   0.917947E+01  -0.772002E+01   0.501801E+02 <    1    -0.086      0.00      0.49      5.70    0.38600E+02      3.03     -3.03     -0.01
 -50   4   1   0.248873E+01   0.386001E+01   0.424601E+02 <    1     0.036      0.32      0.25      1.74    0.38600E+02      1.58      1.58      0.01
 -49   4   1   0.933559E-01   0.501801E+02   0.656201E+02 <    1     1.463      1.14      0.05      0.75    0.38600E+02      0.31      0.31      0.00
 -48   4   1   0.230882E+01   0.617601E+02   0.810602E+02 <    1     1.229      1.26      0.24      0.83    0.38600E+02      1.52     -1.52     -0.01
 -47   4   1   0.597664E+02   0.887802E+02   0.579001E+02 <    1     0.550      1.52      1.24      0.49    0.38600E+02      7.73      7.73      0.02
 -46   4   1   0.152248E+03  -0.231600E+02   0.463201E+02 <    1    -0.363      0.00      1.99      5.48    0.38600E+02     12.34    -12.34     -0.03
 -45   4   1   0.200323E+03   0.540401E+02   0.463201E+02 <    1    -2.159      1.18      2.28      0.51    0.38600E+02     14.15     14.15      0.04
 -44   4   1   0.120447E+03   0.154400E+02   0.463201E+02 <    1    -1.195      0.63      1.77      0.95    0.38600E+02     10.97    -10.97     -0.04
 -43   4   1   0.184163E+00   0.694801E+02   0.463201E+02 <    1     2.844      1.34      0.07      0.45    0.38600E+02      0.43      0.43      0.02
 -42   4   1   0.959458E+02   0.231600E+02   0.463201E+02 <    1    -1.035      0.77      1.58      0.77    0.38600E+02      9.80      9.80     -0.01
 -41   4   1   0.306636E+02   0.231600E+02   0.540401E+02 <    1    -0.129      0.77      0.89      0.90    0.38600E+02      5.54     -5.54      0.01
 -40   4   1   0.273896E+03   0.285641E+03   0.694801E+02 o    1     0.170      2.72      2.66      0.33    0.38600E+02     16.55     16.55      0.01
 -39   4   1   0.224116E+03   0.108080E+03   0.617601E+02 <    1    -1.539      1.67      2.41      0.48    0.38600E+02     14.97    -14.97     -0.01
 -38   4   1   0.562413E+02   0.386001E+01   0.501801E+02 <    1    -0.433      0.32      1.21      2.06    0.38600E+02      7.50      7.50      0.01
 -37   4   1   0.793758E+02   0.308801E+02   0.540401E+02 <    1    -0.689      0.89      1.43      0.78    0.38600E+02      8.91     -8.91     -0.02
 -36   4   1   0.184714E+02   0.386001E+01   0.540401E+02 <    1    -0.170      0.32      0.69      2.21    0.38600E+02      4.30      4.30      0.02
 -35   4   1   0.919718E+02   0.386001E+02   0.501801E+02 <    1    -0.836      1.00      1.54      0.65    0.38600E+02      9.59     -9.59     -0.04
 -34   4   1   0.454240E+02   0.694801E+02   0.501801E+02 <    1     0.530      1.34      1.08      0.48    0.38600E+02      6.74      6.74      0.04
 -33   4   1   0.198877E+03   0.111940E+03   0.463201E+02 o    1    -1.607      1.70      2.27      0.35    0.38600E+02     14.10    -14.10     -0.06
 -32   4   1   0.164345E+03   0.127380E+03   0.463201E+02 o    1    -0.746      1.82      2.06      0.33    0.38600E+02     12.82     12.82      0.06
 -31   4   1   0.379344E+03   0.358981E+03   0.656201E+02 o    1    -0.304      3.05      3.13      0.28    0.38600E+02     19.48    -19.48     -0.07
 -30   4   1   0.195564E+03   0.189140E+03   0.463201E+02 o    1    -0.137      2.21      2.25      0.27    0.38600E+02     13.98     13.98      0.07
 -29   4   1   0.421238E+03   0.393721E+03   0.501801E+02 o    1    -0.533      3.19      3.30      0.21    0.38600E+02     20.52    -20.52     -0.08
 -28   4   1   0.263372E+03   0.146680E+03   0.424601E+02 o    1    -2.343      1.95      2.61      0.28    0.38600E+02     16.23     16.23      0.07
 -27   4   1   0.393859E+03   0.347401E+03   0.463201E+02 o    1    -0.961      3.00      3.19      0.20    0.38600E+02     19.85    -19.85     -0.07
 -26   4   1   0.251805E+03   0.208440E+03   0.386001E+02 o    1    -1.064      2.32      2.55      0.22    0.38600E+02     15.87     15.87      0.05
 -25   4   1   0.277895E+03   0.274061E+03   0.424601E+02 o    1    -0.089      2.66      2.68      0.21    0.38600E+02     16.67    -16.67     -0.04
 -24   4   1   0.505276E+02   0.579001E+02   0.347401E+02 <    1     0.219      1.22      1.14      0.37    0.38600E+02      7.11      7.11      0.02
 -23   4   1   0.181859E+03   0.154400E+03   0.386001E+02 o    1    -0.680      2.00      2.17      0.25    0.38600E+02     13.49    -13.49     -0.01
 -22   4   1   0.270688E+03   0.281781E+03   0.424601E+02 o    1     0.262      2.70      2.65      0.21    0.38600E+02     16.45     16.45      0.00
 -21   4   1   0.314121E+04   0.288729E+04   0.150540E+03 o    1    -1.542      8.65      9.02      0.24    0.38600E+02     56.05     56.05      0.09
 -20   4   1   0.235573E+03   0.204580E+03   0.347401E+02 o    1    -0.855      2.30      2.47      0.20    0.38600E+02     15.35    -15.35     -0.06
 -19   4   1   0.100834E+02  -0.231600E+02   0.231600E+02 <    1    -0.132      0.00      0.51      3.87    0.38600E+02      3.18      3.17      0.05
 -18   4   1   0.122323E+03   0.887802E+02   0.231600E+02 o    1    -1.329      1.52      1.78      0.20    0.38600E+02     11.06    -11.06     -0.07
 -17   4   1   0.726103E+02   0.540401E+02   0.231600E+02 o    1    -0.742      1.18      1.37      0.25    0.38600E+02      8.52      8.52      0.07
 -16   4   1   0.332913E+03   0.270201E+03   0.270201E+02 o    1    -2.157      2.65      2.94      0.13    0.38600E+02     18.25    -18.25     -0.08
 -15   4   1   0.203944E+03   0.131240E+03   0.231600E+02 o    1    -2.777      1.84      2.30      0.16    0.38600E+02     14.28     14.28      0.06
 -14   4   1   0.187762E+03   0.100360E+03   0.231600E+02 o    1    -3.176      1.61      2.21      0.19    0.38600E+02     13.70    -13.70     -0.05
 -13   4   1   0.460699E+01   0.772002E+01   0.231600E+02 <    1     0.152      0.45      0.35      0.67    0.38600E+02      2.15      2.15      0.02
 -12   4   1   0.206502E+02   0.308801E+02   0.193000E+02 <    1     0.583      0.89      0.73      0.28    0.38600E+02      4.54      4.54      0.00
 -11   4   1   0.228177E+03   0.200720E+03   0.231600E+02 o    1    -1.131      2.28      2.43      0.13    0.38600E+02     15.11    -15.11     -0.03
 -10   4   1   0.343719E+03   0.274061E+03   0.347401E+02 o    1    -1.869      2.66      2.98      0.17    0.38600E+02     18.54     18.54      0.05
  -9   4   1   0.807259E+03   0.849202E+03   0.463201E+02 o    1     0.861      4.69      4.57      0.14    0.38600E+02     28.41    -28.41     -0.08
  -8   4   1   0.578562E+03   0.486361E+03   0.308801E+02 o    1    -2.724      3.55      3.87      0.12    0.38600E+02     24.05     24.05      0.09
  -7   4   1   0.608951E+03   0.667781E+03   0.386001E+02 o    1     1.474      4.16      3.97      0.13    0.38600E+02     24.68    -24.68     -0.09
  -6   4   1   0.387959E+02  -0.347401E+02   0.308801E+02 <    1    -0.224      0.00      1.00      4.47    0.38600E+02      6.23      6.23      0.08
  -5   4   1   0.592642E+02   0.231600E+02   0.270201E+02 <    1    -1.028      0.77      1.24      0.45    0.38600E+02      7.70      7.70     -0.06
  -4   4   1   0.577163E+03   0.617601E+03   0.540401E+02 o    1     0.742      4.00      3.87      0.18    0.38600E+02     24.02    -24.02      0.04
  -3   4   1   0.401265E+03   0.370561E+03   0.424601E+02 o    1    -0.698      3.10      3.22      0.18    0.38600E+02     20.03     20.03     -0.02
  -2   4   1   0.300154E+01  -0.115800E+02   0.154400E+02 <    1    -0.088      0.00      0.28      3.16    0.38600E+02      1.73      1.73      0.02
  -1   4   1   0.132259E+02   0.772002E+01   0.193000E+02 <    1    -0.247      0.45      0.59      0.56    0.38600E+02      3.64     -3.64     -0.02
   0   4   1   0.114933E+02   0.231600E+02   0.193000E+02 <    1     0.709      0.77      0.55      0.32    0.38600E+02      3.39      3.39     -0.02
   1   4   1   0.236201E+02   0.308801E+02   0.193000E+02 <    1     0.401      0.89      0.78      0.28    0.38600E+02      4.86      4.86      0.06
   2   4   1   0.152835E+03   0.196860E+03   0.270201E+02 o    1     1.714      2.26      1.99      0.16    0.38600E+02     12.36    -12.36     -0.07
   3   4   1   0.309170E+04   0.323469E+04   0.208440E+03 o    1     0.663      9.15      8.95      0.31    0.38600E+02     55.60     55.60      0.12
   4   4   1   0.419603E+04   0.441199E+04   0.277921E+03 o    1     0.750     10.69     10.43      0.35    0.38600E+02     64.78    -64.78     -0.13
   5   4   1   0.601481E+04   0.636901E+04   0.397581E+03 o    1     0.861     12.85     12.48      0.42    0.38600E+02     77.56     77.56      0.15
   6   4   1   0.411182E+04   0.440813E+04   0.196860E+03 o    1     1.398     10.69     10.32      0.26    0.38600E+02     64.12    -64.12     -0.14
   7   4   1   0.346209E+04   0.347015E+04   0.158260E+03 o    1     0.047      9.48      9.47      0.24    0.38600E+02     58.84     58.84      0.13
   8   4   1   0.170658E+04   0.173700E+04   0.849202E+02 o    1     0.333      6.71      6.65      0.18    0.38600E+02     41.31    -41.31     -0.11
   9   4   1   0.113920E+04   0.106922E+04   0.501801E+02 o    1    -1.263      5.26      5.43      0.13    0.38600E+02     33.75     33.75      0.09
  10   4   1   0.394999E+03   0.331961E+03   0.308801E+02 o    1    -1.909      2.93      3.20      0.14    0.38600E+02     19.87    -19.87     -0.07
  11   4   1   0.140834E+03   0.111940E+03   0.193000E+02 o    1    -1.402      1.70      1.91      0.15    0.38600E+02     11.87     11.87      0.04
  12   4   1   0.564969E+01   0.000000E+00   0.154400E+02 <    1    -0.121      0.00      0.38      3.16    0.38600E+02      2.38     -2.38     -0.02
  13   4   1   0.503136E+01   0.270201E+02   0.154400E+02 <    1     1.988      0.84      0.36      0.24    0.38600E+02      2.24     -2.24     -0.01
  14   4   1   0.329894E+02   0.270201E+02   0.193000E+02 <    1    -0.294      0.84      0.92      0.30    0.38600E+02      5.74      5.74      0.02
  15   4   1   0.816457E+02   0.694801E+02   0.193000E+02 o    1    -0.603      1.34      1.45      0.19    0.38600E+02      9.04     -9.04     -0.04
  16   4   1   0.548629E+02   0.772002E+01   0.193000E+02 <    1    -1.333      0.45      1.19      0.56    0.38600E+02      7.41      7.41      0.05
  17   4   1   0.248124E+03   0.231600E+03   0.270201E+02 o    1    -0.592      2.45      2.54      0.14    0.38600E+02     15.75    -15.75     -0.07
  18   4   1   0.340552E+02   0.308801E+02   0.193000E+02 <    1    -0.160      0.89      0.94      0.28    0.38600E+02      5.84      5.84      0.06
  19   4   1   0.182558E+04   0.186438E+04   0.887802E+02 o    1     0.405      6.95      6.88      0.18    0.38600E+02     42.73    -42.73     -0.10
  20   4   1   0.295189E+03   0.239320E+03   0.308801E+02 o    1    -1.694      2.49      2.77      0.16    0.38600E+02     17.18    -17.18      0.04
  21   4   1   0.164625E+03   0.100360E+03   0.308801E+02 o    1    -1.821      1.61      2.07      0.25    0.38600E+02     12.83     12.83     -0.03
  22   4   1   0.144280E+04   0.132784E+04   0.733401E+02 o    1    -1.443      5.87      6.11      0.17    0.38600E+02     37.98     37.98      0.08
  23   4   1   0.349799E+03   0.335821E+03   0.386001E+02 o    1    -0.353      2.95      3.01      0.17    0.38600E+02     18.70    -18.70     -0.05
  24   4   1   0.547423E+03   0.482501E+03   0.424601E+02 o    1    -1.444      3.54      3.77      0.16    0.38600E+02     23.40     23.40      0.04
  25   4   1   0.838803E+02   0.100360E+03   0.308801E+02 o    1     0.556      1.61      1.47      0.25    0.38600E+02      9.16     -9.16     -0.01
  26   4   1   0.381443E+02   0.193000E+02   0.308801E+02 <    1    -0.507      0.71      0.99      0.57    0.38600E+02      6.18      6.18      0.00
  27   4   1   0.377714E+02  -0.386001E+01   0.308801E+02 <    1    -0.221      0.00      0.99      4.47    0.38600E+02      6.15      6.15      0.03
  28   4   1   0.201864E+02   0.579001E+02   0.308801E+02 <    1     1.535      1.22      0.72      0.33    0.38600E+02      4.49     -4.49     -0.04
  29   4   1   0.203912E+03   0.111940E+03   0.347401E+02 o    1    -2.249      1.70      2.30      0.26    0.38600E+02     14.28     14.28      0.06
  30   4   1   0.145437E+03   0.200720E+03   0.463201E+02 o    1     1.285      2.28      1.94      0.26    0.38600E+02     12.06    -12.06     -0.06
  31   4   1   0.250730E+03   0.250901E+03   0.424601E+02 o    1     0.004      2.55      2.55      0.22    0.38600E+02     15.83     15.83      0.07
  32   4   1   0.252932E+03   0.231600E+03   0.463201E+02 o    1    -0.448      2.45      2.56      0.25    0.38600E+02     15.90    -15.90     -0.07
  33   4   1   0.285731E+03   0.297221E+03   0.463201E+02 o    1     0.248      2.77      2.72      0.22    0.38600E+02     16.90     16.90      0.07
  34   4   1   0.287052E+03   0.165980E+03   0.463201E+02 o    1    -2.252      2.07      2.73      0.29    0.38600E+02     16.94    -16.94     -0.06
  35   4   1   0.283396E+03   0.158260E+03   0.772002E+02 o    1    -1.385      2.02      2.71      0.49    0.38600E+02     16.83     16.83      0.05
  36   4   1   0.333766E+03   0.243180E+03   0.501801E+02 o    1    -1.655      2.51      2.94      0.26    0.38600E+02     18.27    -18.27     -0.04
  37   4   1   0.225301E+03   0.100360E+03   0.424601E+02 o    1    -2.353      1.61      2.42      0.34    0.38600E+02     15.01     15.01      0.03
  38   4   1   0.116788E+03   0.772002E+01   0.386001E+02 <    1    -1.156      0.45      1.74      1.12    0.38600E+02     10.81    -10.81     -0.01
  39   4   1   0.142385E+02  -0.231600E+02   0.308801E+02 <    1    -0.136      0.00      0.61      4.47    0.38600E+02      3.77     -3.77     -0.01
  40   4   1   0.141738E+03   0.227740E+03   0.424601E+02 o    1     2.252      2.43      1.92      0.23    0.38600E+02     11.91     11.91      0.03
  41   4   1   0.213518E+03   0.293361E+03   0.965002E+02 o    1     0.891      2.76      2.35      0.45    0.38600E+02     14.61    -14.61     -0.04
  42   4   1   0.939528E+02   0.926402E+02   0.463201E+02 <    1    -0.028      1.55      1.56      0.39    0.38600E+02      9.69      9.69      0.03
  43   4   1   0.115529E+03   0.579001E+02   0.424601E+02 <    1    -1.125      1.22      1.73      0.45    0.38600E+02     10.75    -10.75     -0.04
  44   4   1   0.362136E+01   0.270201E+02   0.424601E+02 <    1     0.807      0.84      0.31      0.66    0.38600E+02      1.90      1.90      0.02
  45   4   1   0.597957E+01   0.772002E+01   0.424601E+02 <    1     0.044      0.45      0.39      1.23    0.38600E+02      2.45      2.45     -0.01
  46   4   1   0.389515E+02   0.926402E+02   0.463201E+02 <    1     1.405      1.55      1.00      0.39    0.38600E+02      6.24     -6.24      0.00
  47   4   1   0.177148E+02   0.501801E+02   0.463201E+02 <    1     0.879      1.14      0.68      0.53    0.38600E+02      4.21      4.21      0.00
  48   4   1   0.155446E+02  -0.579001E+02   0.424601E+02 <    1    -0.121      0.00      0.63      5.24    0.38600E+02      3.94     -3.94     -0.01
  49   4   1   0.149117E+02  -0.231600E+02   0.463201E+02 <    1    -0.113      0.00      0.62      5.48    0.38600E+02      3.86      3.86      0.01
  50   4   1   0.810335E+01  -0.579001E+02   0.579001E+02 <    1    -0.075      0.00      0.46      6.12    0.38600E+02      2.85     -2.85     -0.02
  51   4   1   0.137849E+02   0.656201E+02   0.887802E+02 <    1     0.801      1.30      0.60      0.88    0.38600E+02      3.71      3.71      0.02
 -50   5   1   0.208926E+01  -0.463201E+02   0.733401E+02 <    1    -0.034      0.00      0.23      6.89    0.38600E+02      1.45      1.45      0.00
 -49   5   1   0.283190E+00   0.193000E+02   0.424601E+02 <    1     0.799      0.71      0.09      0.78    0.38600E+02      0.53     -0.53      0.00
 -48   5   1   0.123416E+01  -0.270201E+02   0.424601E+02 <    1    -0.034      0.00      0.18      5.24    0.38600E+02      1.11     -1.11      0.00
 -47   5   1   0.106070E+02   0.463201E+02   0.463201E+02 <    1     1.043      1.10      0.52      0.55    0.38600E+02      3.26      3.26      0.00
 -46   5   1   0.667638E+01   0.386001E+02   0.386001E+02 <    1     1.168      1.00      0.42      0.50    0.38600E+02      2.58     -2.58      0.00
 -45   5   1   0.500990E+01  -0.386001E+01   0.386001E+02 <    1    -0.072      0.00      0.36      5.00    0.38600E+02      2.24      2.24      0.00
 -44   5   1   0.475893E+00   0.193000E+02   0.424601E+02 <    1     0.766      0.71      0.11      0.78    0.38600E+02      0.69      0.69      0.01
 -43   5   1   0.156175E+03   0.965002E+02   0.424601E+02 o    1    -1.236      1.58      2.01      0.35    0.38600E+02     12.50    -12.50     -0.03
 -42   5   1   0.898439E+01   0.308801E+02   0.386001E+02 <    1     0.737      0.89      0.48      0.56    0.38600E+02      3.00     -3.00      0.01
 -41   5   1   0.144297E+01   0.386001E+02   0.347401E+02 <    1     1.792      1.00      0.19      0.45    0.38600E+02      1.20      1.20     -0.01
 -40   5   1   0.132508E+03   0.501801E+02   0.386001E+02 <    1    -1.624      1.14      1.85      0.44    0.38600E+02     11.51     11.51      0.03
 -39   5   1   0.589841E+02  -0.115800E+02   0.386001E+02 <    1    -0.247      0.00      1.24      5.00    0.38600E+02      7.68     -7.68     -0.02
 -38   5   1   0.347350E+02  -0.308801E+02   0.347401E+02 <    1    -0.200      0.00      0.95      4.74    0.38600E+02      5.89      5.89      0.01
 -37   5   1   0.824362E+01  -0.386001E+01   0.386001E+02 <    1    -0.092      0.00      0.46      5.00    0.38600E+02      2.87     -2.87      0.00
 -36   5   1   0.694155E+01   0.154400E+02   0.347401E+02 <    1     0.293      0.63      0.42      0.71    0.38600E+02      2.63     -2.63     -0.01
 -35   5   1   0.148775E+02   0.424601E+02   0.347401E+02 <    1     0.997      1.05      0.62      0.43    0.38600E+02      3.86      3.86      0.01
 -34   5   1   0.473342E+02   0.849202E+02   0.386001E+02 o    1     1.114      1.48      1.11      0.34    0.38600E+02      6.88     -6.88     -0.02
 -33   5   1   0.184549E+02  -0.772002E+01   0.386001E+02 <    1    -0.138      0.00      0.69      5.00    0.38600E+02      4.30      4.30      0.02
 -32   5   1   0.645646E+02   0.270201E+02   0.386001E+02 <    1    -0.764      0.84      1.29      0.60    0.38600E+02      8.04     -8.04     -0.03
 -31   5   1   0.192050E+01  -0.772002E+01   0.424601E+02 <    1    -0.043      0.00      0.22      5.24    0.38600E+02      1.39      1.39      0.02
 -30   5   1   0.202397E+02   0.154400E+02   0.501801E+02 <    1    -0.089      0.63      0.72      1.03    0.38600E+02      4.50     -4.50     -0.02
 -29   5   1   0.236444E+01   0.733401E+02   0.463201E+02 <    1     2.597      1.38      0.25      0.44    0.38600E+02      1.54      1.54      0.01
 -28   5   1   0.196185E+00  -0.386001E+01   0.386001E+02 <    1    -0.014      0.00      0.07      5.00    0.38600E+02      0.44      0.44      0.00
 -27   5   1   0.127122E+02   0.386001E+01   0.270201E+02 <    1    -0.233      0.32      0.57      1.11    0.38600E+02      3.57     -3.57      0.00
 -26   5   1   0.316602E+01  -0.154400E+02   0.270201E+02 <    1    -0.068      0.00      0.29      4.18    0.38600E+02      1.78      1.78      0.00
 -25   5   1   0.139100E+00  -0.193000E+02   0.231600E+02 <    1    -0.015      0.00      0.06      3.87    0.38600E+02      0.37      0.37      0.00
 -24   5   1   0.369848E+02   0.424601E+02   0.231600E+02 <    1     0.244      1.05      0.98      0.29    0.38600E+02      6.08     -6.08     -0.01
 -23   5   1   0.103278E+03   0.926402E+02   0.270201E+02 o    1    -0.382      1.55      1.64      0.23    0.38600E+02     10.16     10.16      0.01
 -22   5   1   0.123808E+03   0.104220E+03   0.270201E+02 o    1    -0.692      1.64      1.79      0.21    0.38600E+02     11.13    -11.13     -0.02
 -21   5   1   0.667012E+03   0.413021E+03   0.501801E+02 o    1    -4.399      3.27      4.16      0.20    0.38600E+02     25.83     25.83      0.04
 -20   5   1   0.668773E+03   0.648481E+03   0.579001E+02 o    1    -0.339      4.10      4.16      0.19    0.38600E+02     25.86    -25.86     -0.04
 -19   5   1   0.628508E+03   0.513381E+03   0.540401E+02 o    1    -1.987      3.65      4.04      0.20    0.38600E+02     25.07     25.07      0.05
 -18   5   1   0.446849E+03   0.231600E+03   0.656201E+02 o    1    -2.739      2.45      3.40      0.35    0.38600E+02     21.14    -21.14     -0.04
 -17   5   1   0.327326E+03   0.185280E+03   0.579001E+02 o    1    -2.102      2.19      2.91      0.34    0.38600E+02     18.09     18.09      0.04
 -16   5   1   0.157602E+03   0.123520E+03   0.501801E+02 o    1    -0.637      1.79      2.02      0.36    0.38600E+02     12.55    -12.55     -0.03
 -15   5   1   0.631852E+02   0.501801E+02   0.347401E+02 <    1    -0.353      1.14      1.28      0.39    0.38600E+02      7.95      7.95      0.02
 -14   5   1   0.838726E+01   0.154400E+02   0.308801E+02 <    1     0.263      0.63      0.47      0.63    0.38600E+02      2.90     -2.90     -0.01
 -13   5   1   0.820930E+00   0.270201E+02   0.270201E+02 <    1     1.651      0.84      0.15      0.42    0.38600E+02      0.91      0.91      0.01
 -12   5   1   0.267453E+02  -0.386001E+02   0.270201E+02 <    1    -0.199      0.00      0.83      4.18    0.38600E+02      5.17      5.17      0.00
 -11   5   1   0.541942E+01  -0.386001E+01   0.154400E+02 <    1    -0.118      0.00      0.37      3.16    0.38600E+02      2.33     -2.33      0.00
 -10   5   1   0.135097E+02   0.154400E+02   0.270201E+02 <    1     0.074      0.63      0.59      0.55    0.38600E+02      3.68      3.68      0.00
  -9   5   1   0.509194E+01   0.424601E+02   0.308801E+02 <    1     1.797      1.05      0.36      0.38    0.38600E+02      2.26      2.26      0.01
  -8   5   1   0.158671E+01   0.154400E+02   0.347401E+02 <    1     0.604      0.63      0.20      0.71    0.38600E+02      1.26     -1.26     -0.01
  -7   5   1   0.575683E+02   0.501801E+02   0.270201E+02 <    1    -0.264      1.14      1.22      0.31    0.38600E+02      7.59      7.59      0.02
  -6   5   1   0.147657E+03   0.135100E+03   0.270201E+02 o    1    -0.452      1.87      1.96      0.19    0.38600E+02     12.15    -12.15     -0.03
  -5   5   1   0.276061E+03   0.266341E+03   0.308801E+02 o    1    -0.307      2.63      2.67      0.15    0.38600E+02     16.62     16.62      0.03
  -4   5   1   0.325297E+03   0.316521E+03   0.308801E+02 o    1    -0.277      2.86      2.90      0.14    0.38600E+02     18.04    -18.04     -0.03
  -3   5   1   0.410773E+03   0.590581E+03   0.579001E+02 o    1     3.318      3.91      3.26      0.20    0.38600E+02     20.27     20.27      0.03
  -2   5   1   0.304590E+03   0.378281E+03   0.424601E+02 o    1     1.801      3.13      2.81      0.18    0.38600E+02     17.45    -17.45     -0.02
  -1   5   1   0.172562E+03   0.235460E+03   0.347401E+02 o    1     1.933      2.47      2.11      0.18    0.38600E+02     13.14     13.14      0.01
   0   5   1   0.412830E+02   0.965002E+02   0.270201E+02 o    1     2.465      1.58      1.03      0.22    0.38600E+02      6.43     -6.43      0.00
   1   5   1   0.630490E+01   0.115800E+02   0.154400E+02 <    1     0.393      0.55      0.40      0.37    0.38600E+02      2.51      2.51     -0.01
   2   5   1   0.104944E+02   0.772002E+01   0.154400E+02 <    1    -0.166      0.45      0.52      0.45    0.38600E+02      3.24      3.24      0.02
   3   5   1   0.231808E+02   0.154400E+02   0.193000E+02 <    1    -0.360      0.63      0.77      0.40    0.38600E+02      4.81     -4.81     -0.02
   4   5   1   0.230839E+02   0.347401E+02   0.193000E+02 <    1     0.665      0.95      0.77      0.26    0.38600E+02      4.80      4.80      0.01
   5   5   1   0.866084E+00   0.772002E+01   0.193000E+02 <    1     0.532      0.45      0.15      0.56    0.38600E+02      0.93     -0.93      0.00
   6   5   1   0.574224E+01   0.000000E+00   0.154400E+02 <    1    -0.122      0.00      0.39      3.16    0.38600E+02      2.40     -2.40     -0.01
   7   5   1   0.108523E+03   0.463201E+02   0.270201E+02 <    1    -1.818      1.10      1.68      0.32    0.38600E+02     10.42     10.42      0.02
   8   5   1   0.158523E+03   0.235460E+03   0.424601E+02 o    1     1.979      2.47      2.03      0.22    0.38600E+02     12.59    -12.59     -0.03
   9   5   1   0.160575E+03   0.127380E+03   0.154400E+02 o    1    -1.999      1.82      2.04      0.11    0.38600E+02     12.67     12.67      0.04
  10   5   1   0.203511E+03   0.220020E+03   0.231600E+02 o    1     0.714      2.39      2.30      0.13    0.38600E+02     14.27    -14.27     -0.04
  11   5   1   0.172101E+03   0.123520E+03   0.193000E+02 o    1    -2.290      1.79      2.11      0.14    0.38600E+02     13.12     13.12      0.04
  12   5   1   0.155621E+03   0.158260E+03   0.231600E+02 o    1     0.113      2.02      2.01      0.15    0.38600E+02     12.47    -12.47     -0.03
  13   5   1   0.533349E+02   0.694801E+02   0.193000E+02 o    1     0.889      1.34      1.18      0.19    0.38600E+02      7.30      7.30      0.02
  14   5   1   0.321441E+02   0.386001E+01   0.193000E+02 <    1    -0.754      0.32      0.91      0.79    0.38600E+02      5.67     -5.67     -0.01
  15   5   1   0.595554E+00  -0.115800E+02   0.193000E+02 <    1    -0.035      0.00      0.12      3.54    0.38600E+02      0.77      0.77      0.00
  16   5   1   0.386253E+01   0.386001E+02   0.231600E+02 <    1     2.278      1.00      0.32      0.30    0.38600E+02      1.97      1.97      0.01
  17   5   1   0.137729E+02   0.154400E+02   0.270201E+02 <    1     0.063      0.63      0.60      0.55    0.38600E+02      3.71     -3.71     -0.02
  18   5   1   0.360795E+02   0.108080E+03   0.386001E+02 o    1     2.361      1.67      0.97      0.30    0.38600E+02      6.01      6.01      0.02
  19   5   1   0.247074E+02   0.308801E+02   0.231600E+02 <    1     0.281      0.89      0.80      0.34    0.38600E+02      4.97     -4.97     -0.02
  20   5   1   0.605418E+02   0.386001E+02   0.231600E+02 <    1    -0.841      1.00      1.25      0.30    0.38600E+02      7.78      7.78      0.03
  21   5   1   0.250320E+03   0.223880E+03   0.386001E+02 o    1    -0.661      2.41      2.55      0.21    0.38600E+02     15.82    -15.82     -0.04
  22   5   1   0.275527E+02  -0.154400E+02   0.270201E+02 <    1    -0.202      0.00      0.84      4.18    0.38600E+02      5.25      5.25      0.02
  23   5   1   0.771744E+02   0.501801E+02   0.308801E+02 <    1    -0.780      1.14      1.41      0.35    0.38600E+02      8.78     -8.78     -0.03
  24   5   1   0.243077E+02   0.772002E+01   0.308801E+02 <    1    -0.387      0.45      0.79      0.89    0.38600E+02      4.93      4.93      0.02
  25   5   1   0.397769E+02   0.154400E+02   0.308801E+02 <    1    -0.605      0.63      1.02      0.63    0.38600E+02      6.31     -6.31     -0.02
  26   5   1   0.512393E+01   0.308801E+02   0.347401E+02 <    1     1.053      0.89      0.36      0.50    0.38600E+02      2.26      2.26      0.01
  27   5   1   0.102461E+02  -0.540401E+02   0.308801E+02 <    1    -0.115      0.00      0.52      4.47    0.38600E+02      3.20     -3.20     -0.01
  28   5   1   0.167579E-01  -0.231600E+02   0.308801E+02 <    1    -0.005      0.00      0.02      4.47    0.38600E+02      0.13      0.13      0.00
  29   5   1   0.108756E+01   0.154400E+02   0.347401E+02 <    1     0.653      0.63      0.17      0.71    0.38600E+02      1.04     -1.04      0.00
  30   5   1   0.210514E+02   0.270201E+02   0.424601E+02 <    1     0.149      0.84      0.74      0.66    0.38600E+02      4.59     -4.59     -0.02
  31   5   1   0.222802E+02   0.424601E+02   0.424601E+02 <    1     0.551      1.05      0.76      0.52    0.38600E+02      4.72      4.72      0.02
  32   5   1   0.302176E+02   0.656201E+02   0.386001E+02 <    1     1.092      1.30      0.88      0.38    0.38600E+02      5.50     -5.50     -0.02
  33   5   1   0.496709E+02   0.231600E+02   0.386001E+02 <    1    -0.557      0.77      1.13      0.65    0.38600E+02      7.05      7.05      0.03
  34   5   1   0.153414E+02   0.656201E+02   0.347401E+02 <    1     1.950      1.30      0.63      0.35    0.38600E+02      3.92     -3.92     -0.02
  35   5   1   0.197432E+02   0.193000E+02   0.270201E+02 <    1    -0.016      0.71      0.72      0.50    0.38600E+02      4.44      4.44      0.02
  36   5   1   0.641539E+01   0.193000E+02   0.270201E+02 <    1     0.605      0.71      0.41      0.50    0.38600E+02      2.53     -2.53     -0.02
  37   5   1   0.194080E+02   0.772002E+01   0.308801E+02 <    1    -0.293      0.45      0.71      0.89    0.38600E+02      4.41      4.41      0.02
  38   5   1   0.994693E+01  -0.154400E+02   0.308801E+02 <    1    -0.114      0.00      0.51      4.47    0.38600E+02      3.15     -3.15     -0.01
  39   5   1   0.785130E+02   0.772002E+01   0.308801E+02 <    1    -1.095      0.45      1.43      0.89    0.38600E+02      8.86      8.86      0.01
  40   5   1   0.754240E+02   0.231600E+02   0.308801E+02 <    1    -1.207      0.77      1.40      0.52    0.38600E+02      8.68     -8.68     -0.01
  41   5   1   0.879755E+02  -0.115800E+02   0.308801E+02 <    1    -0.338      0.00      1.51      4.47    0.38600E+02      9.38     -9.38     -0.02
  42   5   1   0.102035E+02  -0.386001E+01   0.308801E+02 <    1    -0.115      0.00      0.51      4.47    0.38600E+02      3.19      3.19      0.02
  43   5   1   0.203399E+02  -0.501801E+02   0.308801E+02 <    1    -0.162      0.00      0.73      4.47    0.38600E+02      4.51      4.51     -0.01
  44   5   1   0.301675E+02   0.386001E+02   0.347401E+02 <    1     0.258      1.00      0.88      0.45    0.38600E+02      5.49      5.49      0.02
  45   5   1   0.133545E+02   0.193000E+02   0.347401E+02 <    1     0.187      0.71      0.59      0.64    0.38600E+02      3.65     -3.65     -0.02
  46   5   1   0.527580E+02  -0.154400E+02   0.386001E+02 <    1    -0.234      0.00      1.17      5.00    0.38600E+02      7.26      7.26      0.02
  47   5   1   0.242544E+02   0.347401E+02   0.424601E+02 <    1     0.269      0.95      0.79      0.58    0.38600E+02      4.92     -4.92     -0.01
  48   5   1   0.181521E+02  -0.115800E+02   0.386001E+02 <    1    -0.137      0.00      0.69      5.00    0.38600E+02      4.26      4.26      0.01
  49   5   1   0.765237E+00   0.772002E+01   0.424601E+02 <    1     0.249      0.45      0.14      1.23    0.38600E+02      0.87     -0.87     -0.01
 -44   6   1   0.144646E+02   0.000000E+00   0.347401E+02 <    1    -0.129      0.00      0.61      4.74    0.38600E+02      3.80     -3.80     -0.02
 -43   6   1   0.666077E+03   0.104220E+03   0.733401E+02 <    1    -4.341      1.64      4.15      0.58    0.38600E+02     25.81     25.81      0.05
 -42   6   1   0.216492E+03   0.849202E+02   0.386001E+02 o    1    -2.623      1.48      2.37      0.34    0.38600E+02     14.71     14.71      0.00
 -41   6   1   0.754320E+02   0.270201E+02   0.347401E+02 <    1    -1.043      0.84      1.40      0.54    0.38600E+02      8.69     -8.69      0.01
 -40   6   1   0.394562E+03   0.231600E+03   0.463201E+02 o    1    -3.037      2.45      3.20      0.25    0.38600E+02     19.86    -19.86     -0.05
 -39   6   1   0.728675E+02   0.115800E+03   0.617601E+02 <    1     0.775      1.73      1.37      0.46    0.38600E+02      8.54      8.54      0.04
 -38   6   1   0.228898E+03   0.312661E+03   0.733401E+02 o    1     1.227      2.85      2.44      0.34    0.38600E+02     15.13    -15.13     -0.05
 -37   6   1   0.438784E+02   0.733401E+02   0.308801E+02 o    1     1.075      1.38      1.07      0.29    0.38600E+02      6.62      6.62      0.03
 -36   6   1   0.469291E+02   0.501801E+02   0.270201E+02 <    1     0.122      1.14      1.10      0.31    0.38600E+02      6.85     -6.85     -0.03
 -35   6   1   0.312656E+00   0.347401E+02   0.270201E+02 <    1     2.327      0.95      0.09      0.37    0.38600E+02      0.56      0.56      0.01
 -34   6   1   0.250668E+00   0.424601E+02   0.270201E+02 <    1     2.900      1.05      0.08      0.33    0.38600E+02      0.50     -0.50      0.00
 -33   6   1   0.365369E+02   0.694801E+02   0.424601E+02 <    1     0.899      1.34      0.97      0.41    0.38600E+02      6.04     -6.04     -0.02
 -32   6   1   0.385281E+02   0.347401E+02   0.308801E+02 <    1    -0.119      0.95      1.00      0.42    0.38600E+02      6.21      6.21      0.03
 -31   6   1   0.746066E+02   0.540401E+02   0.347401E+02 <    1    -0.544      1.18      1.39      0.38    0.38600E+02      8.64     -8.64     -0.04
 -30   6   1   0.726507E+02   0.386001E+02   0.270201E+02 <    1    -1.062      1.00      1.37      0.35    0.38600E+02      8.52      8.52      0.05
 -29   6   1   0.844621E+02   0.501801E+02   0.308801E+02 <    1    -0.966      1.14      1.48      0.35    0.38600E+02      9.19     -9.19     -0.05
 -28   6   1   0.101452E+03   0.270201E+02   0.308801E+02 <    1    -1.641      0.84      1.62      0.48    0.38600E+02     10.07     10.07      0.05
 -27   6   1   0.523108E+02   0.694801E+02   0.308801E+02 o    1     0.595      1.34      1.16      0.30    0.38600E+02      7.23     -7.23     -0.05
 -26   6   1   0.112522E+01  -0.347401E+02   0.270201E+02 <    1    -0.041      0.00      0.17      4.18    0.38600E+02      1.06      1.06      0.03
 -25   6   1   0.473058E+01   0.000000E+00   0.270201E+02 <    1    -0.084      0.00      0.35      4.18    0.38600E+02      2.17      2.17     -0.01
 -24   6   1   0.392372E+02   0.386001E+02   0.270201E+02 <    1    -0.023      1.00      1.01      0.35    0.38600E+02      6.26     -6.26      0.00
 -23   6   1   0.125372E+01  -0.193000E+02   0.270201E+02 <    1    -0.043      0.00      0.18      4.18    0.38600E+02      1.12     -1.12      0.00
 -22   6   1   0.170981E+03   0.185280E+03   0.347401E+02 o    1     0.418      2.19      2.10      0.21    0.38600E+02     13.08    -13.08     -0.03
 -21   6   1   0.653929E+02   0.231600E+02   0.270201E+02 <    1    -1.166      0.77      1.30      0.45    0.38600E+02      8.09      8.09      0.03
 -20   6   1   0.953140E+02   0.100360E+03   0.231600E+02 o    1     0.220      1.61      1.57      0.19    0.38600E+02      9.76      9.76     -0.02
 -19   6   1   0.320002E+01  -0.386001E+01   0.193000E+02 <    1    -0.081      0.00      0.29      3.54    0.38600E+02      1.79     -1.79      0.03
 -18   6   1   0.101098E+01   0.000000E+00   0.193000E+02 <    1    -0.046      0.00      0.16      3.54    0.38600E+02      1.01      1.00     -0.03
 -17   6   1   0.137786E+02   0.347401E+02   0.193000E+02 <    1     1.332      0.95      0.60      0.26    0.38600E+02      3.71      3.71      0.04
 -16   6   1   0.238466E+01   0.000000E+00   0.154400E+02 <    1    -0.079      0.00      0.25      3.16    0.38600E+02      1.54     -1.54     -0.03
 -15   6   1   0.412858E+01   0.115800E+02   0.115800E+02 <    1     0.806      0.55      0.33      0.27    0.38600E+02      2.03      2.03      0.03
 -14   6   1   0.418328E-01   0.193000E+02   0.154400E+02 <    1     2.383      0.71      0.03      0.28    0.38600E+02      0.20      0.20     -0.02
 -13   6   1   0.231519E+01   0.000000E+00   0.193000E+02 <    1    -0.069      0.00      0.24      3.54    0.38600E+02      1.52      1.52      0.01
 -12   6   1   0.548632E+01  -0.772002E+01   0.193000E+02 <    1    -0.107      0.00      0.38      3.54    0.38600E+02      2.34     -2.34     -0.01
 -11   6   1   0.839088E+01   0.154400E+02   0.193000E+02 <    1     0.420      0.63      0.47      0.40    0.38600E+02      2.90      2.90      0.00
 -10   6   1   0.283901E+02   0.231600E+02   0.193000E+02 <    1    -0.257      0.77      0.86      0.32    0.38600E+02      5.33     -5.33      0.00
  -9   6   1   0.215742E+01  -0.386001E+01   0.154400E+02 <    1    -0.075      0.00      0.24      3.16    0.38600E+02      1.47      1.47     -0.01
  -8   6   1   0.573374E+01  -0.154400E+02   0.154400E+02 <    1    -0.122      0.00      0.39      3.16    0.38600E+02      2.39     -2.39      0.02
  -7   6   1   0.815103E+02   0.347401E+02   0.154400E+02 o    1    -2.391      0.95      1.45      0.21    0.38600E+02      9.03     -9.03     -0.04
  -6   6   1   0.444775E+02   0.347401E+02   0.154400E+02 o    1    -0.591      0.95      1.07      0.21    0.38600E+02      6.67      6.67      0.04
  -5   6   1   0.369719E+03   0.358981E+03   0.308801E+02 o    1    -0.336      3.05      3.09      0.13    0.38600E+02     19.23    -19.23     -0.06
  -4   6   1   0.169441E+00   0.270201E+02   0.154400E+02 <    1     3.221      0.84      0.07      0.24    0.38600E+02      0.41     -0.41      0.04
  -3   6   1   0.951089E+02   0.694801E+02   0.231600E+02 o    1    -1.018      1.34      1.57      0.22    0.38600E+02      9.75     -9.75     -0.05
  -2   6   1   0.232691E+04   0.468219E+04   0.416881E+03 o    1     6.466     11.01      7.76      0.50    0.38600E+02     48.24    -48.24     -0.02
  -1   6   1   0.237776E+01  -0.386001E+01   0.540401E+02 <    1    -0.042      0.00      0.25      5.92    0.38600E+02      1.54     -1.54     -0.03
   1   6   1   0.133231E+04   0.355893E+04   0.239320E+03 o    1    11.065      9.60      5.87      0.34    0.38600E+02     36.50     36.50      0.04
   2   6   1   0.534145E+03   0.482501E+03   0.463201E+02 o    1    -1.064      3.54      3.72      0.17    0.38600E+02     23.11    -23.11     -0.04
   3   6   1   0.591683E+03   0.756562E+03   0.579001E+02 o    1     2.924      4.43      3.92      0.18    0.38600E+02     24.32     24.32      0.06
   4   6   1   0.234198E+03   0.208440E+03   0.270201E+02 o    1    -0.915      2.32      2.46      0.15    0.38600E+02     15.30    -15.30     -0.06
   5   6   1   0.100952E+03   0.887802E+02   0.193000E+02 o    1    -0.608      1.52      1.62      0.17    0.38600E+02     10.05     10.05      0.07
   6   6   1   0.356443E+02   0.308801E+02   0.193000E+02 <    1    -0.238      0.89      0.96      0.28    0.38600E+02      5.97     -5.97     -0.07
   7   6   1   0.315572E+01   0.308801E+02   0.193000E+02 <    1     2.176      0.89      0.29      0.28    0.38600E+02      1.78      1.78      0.06
   8   6   1   0.376230E-01  -0.772002E+01   0.193000E+02 <    1    -0.009      0.00      0.03      3.54    0.38600E+02      0.19      0.19     -0.05
   9   6   1   0.114972E+02  -0.386001E+01   0.193000E+02 <    1    -0.154      0.00      0.55      3.54    0.38600E+02      3.39     -3.39      0.03
  10   6   1   0.350992E+02  -0.386001E+01   0.193000E+02 <    1    -0.270      0.00      0.95      3.54    0.38600E+02      5.92      5.92     -0.01
  11   6   1   0.940075E+02   0.694801E+02   0.231600E+02 o    1    -0.977      1.34      1.56      0.22    0.38600E+02      9.70     -9.70     -0.01
  12   6   1   0.155202E+03   0.123520E+03   0.193000E+02 o    1    -1.535      1.79      2.01      0.14    0.38600E+02     12.46     12.46      0.03
  13   6   1   0.198233E+03   0.887802E+02   0.193000E+02 o    1    -4.528      1.52      2.27      0.17    0.38600E+02     14.08    -14.08     -0.05
  14   6   1   0.255823E+03   0.262481E+03   0.231600E+02 o    1     0.282      2.61      2.57      0.12    0.38600E+02     15.99     15.99      0.06
  15   6   1   0.184475E+03   0.131240E+03   0.193000E+02 o    1    -2.501      1.84      2.19      0.14    0.38600E+02     13.58    -13.58     -0.06
  16   6   1   0.208020E+03   0.165980E+03   0.193000E+02 o    1    -2.026      2.07      2.32      0.12    0.38600E+02     14.42     14.42      0.07
  17   6   1   0.965017E+02   0.347401E+02   0.154400E+02 o    1    -2.997      0.95      1.58      0.21    0.38600E+02      9.82     -9.82     -0.06
  18   6   1   0.295134E+03   0.220020E+03   0.231600E+02 o    1    -2.953      2.39      2.77      0.13    0.38600E+02     17.18     17.18      0.07
  19   6   1   0.844232E+02   0.810602E+02   0.193000E+02 o    1    -0.172      1.45      1.48      0.17    0.38600E+02      9.19     -9.19     -0.06
  20   6   1   0.349783E+02   0.193000E+02   0.193000E+02 <    1    -0.692      0.71      0.95      0.35    0.38600E+02      5.91     -5.91      0.03
  21   6   1   0.482661E+03   0.413021E+03   0.386001E+02 o    1    -1.696      3.27      3.54      0.16    0.38600E+02     21.97    -21.97     -0.06
  22   6   1   0.159115E+03   0.111940E+03   0.270201E+02 o    1    -1.587      1.70      2.03      0.21    0.38600E+02     12.61     12.61      0.04
  23   6   1   0.101251E+01   0.772002E+01   0.193000E+02 <    1     0.510      0.45      0.16      0.56    0.38600E+02      1.01     -1.01     -0.01
  24   6   1   0.270334E+02   0.193000E+02   0.231600E+02 <    1    -0.306      0.71      0.84      0.42    0.38600E+02      5.20     -5.20      0.00
  25   6   1   0.113019E+03   0.656201E+02   0.270201E+02 o    1    -1.515      1.30      1.71      0.27    0.38600E+02     10.63     10.63      0.02
  26   6   1   0.738412E+02   0.617601E+02   0.270201E+02 o    1    -0.427      1.26      1.38      0.28    0.38600E+02      8.59     -8.59     -0.03
  27   6   1   0.603147E+02   0.386001E+01   0.270201E+02 <    1    -0.844      0.32      1.25      1.11    0.38600E+02      7.77      7.77      0.03
  28   6   1   0.232433E+02   0.000000E+00   0.270201E+02 <    1    -0.185      0.00      0.78      4.18    0.38600E+02      4.82     -4.82     -0.04
  29   6   1   0.549531E+02   0.347401E+02   0.308801E+02 <    1    -0.580      0.95      1.19      0.42    0.38600E+02      7.41      7.41      0.04
  30   6   1   0.132187E+02   0.154400E+02   0.270201E+02 <    1     0.085      0.63      0.59      0.55    0.38600E+02      3.64     -3.64     -0.04
  31   6   1   0.198741E+02  -0.193000E+02   0.308801E+02 <    1    -0.160      0.00      0.72      4.47    0.38600E+02      4.46      4.46      0.04
  32   6   1   0.374966E+01   0.231600E+02   0.347401E+02 <    1     0.797      0.77      0.31      0.58    0.38600E+02      1.94      1.94     -0.02
  33   6   1   0.684146E+01   0.501801E+02   0.347401E+02 <    1     1.821      1.14      0.42      0.39    0.38600E+02      2.62     -2.62      0.01
  34   6   1   0.572100E+02  -0.772002E+01   0.270201E+02 <    1    -0.291      0.00      1.22      4.18    0.38600E+02      7.56      7.56      0.00
  35   6   1   0.726679E+02   0.424601E+02   0.308801E+02 <    1    -0.847      1.05      1.37      0.38    0.38600E+02      8.52     -8.52     -0.01
  36   6   1   0.140764E+03   0.617601E+02   0.347401E+02 <    1    -1.811      1.26      1.91      0.36    0.38600E+02     11.86     11.86      0.03
  37   6   1   0.690807E+02   0.540401E+02   0.386001E+02 <    1    -0.366      1.18      1.34      0.42    0.38600E+02      8.31     -8.31     -0.03
  38   6   1   0.469982E+02  -0.231600E+02   0.308801E+02 <    1    -0.247      0.00      1.10      4.47    0.38600E+02      6.86      6.86      0.04
  39   6   1   0.129858E+01  -0.463201E+02   0.308801E+02 <    1    -0.041      0.00      0.18      4.47    0.38600E+02      1.14      1.14     -0.03
  40   6   1   0.102160E+03   0.386001E+01   0.347401E+02 <    1    -0.921      0.32      1.63      1.42    0.38600E+02     10.11    -10.11      0.02
  41   6   1   0.100008E+04   0.135100E+03   0.162120E+03 <    1    -2.868      1.87      5.09      1.12    0.38600E+02     31.62    -31.62     -0.07
  42   6   1   0.105461E+02   0.772002E+01   0.424601E+02 <    1    -0.061      0.45      0.52      1.23    0.38600E+02      3.25      3.25      0.03
  43   6   1   0.143650E+03   0.347401E+02   0.463201E+02 <    1    -1.550      0.95      1.93      0.63    0.38600E+02     11.99     11.99     -0.01
  44   6   1   0.195646E+01  -0.887802E+02   0.463201E+02 <    1    -0.041      0.00      0.23      5.48    0.38600E+02      1.40     -1.40      0.01
  45   6   1   0.129364E+02   0.386001E+01   0.579001E+02 <    1    -0.111      0.32      0.58      2.37    0.38600E+02      3.60      3.60      0.00
 -40   7   1   0.157230E+01  -0.386001E+01   0.463201E+02 <    1    -0.037      0.00      0.20      5.48    0.38600E+02      1.25     -1.25      0.00
 -39   7   1   0.341441E-01  -0.540401E+02   0.424601E+02 <    1    -0.006      0.00      0.03      5.24    0.38600E+02      0.18     -0.18     -0.01
 -38   7   1   0.424916E-01  -0.386001E+02   0.308801E+02 <    1    -0.007      0.00      0.03      4.47    0.38600E+02      0.21     -0.21      0.02
 -37   7   1   0.105945E+01  -0.270201E+02   0.270201E+02 <    1    -0.040      0.00      0.17      4.18    0.38600E+02      1.03     -1.03     -0.03
 -36   7   1   0.913065E+01   0.193000E+02   0.270201E+02 <    1     0.446      0.71      0.49      0.50    0.38600E+02      3.02      3.02      0.04
 -35   7   1   0.269480E+02   0.193000E+02   0.270201E+02 <    1    -0.259      0.71      0.84      0.50    0.38600E+02      5.19     -5.19     -0.05
 -34   7   1   0.501685E+02   0.772002E+01   0.347401E+02 <    1    -0.689      0.45      1.14      1.01    0.38600E+02      7.08      7.08      0.05
 -33   7   1   0.679820E+02   0.193000E+02   0.270201E+02 <    1    -1.252      0.71      1.33      0.50    0.38600E+02      8.25     -8.24     -0.05
 -32   7   1   0.525502E+02   0.308801E+02   0.270201E+02 <    1    -0.696      0.89      1.17      0.39    0.38600E+02      7.25      7.25      0.04
 -31   7   1   0.457569E+02   0.347401E+02   0.270201E+02 <    1    -0.380      0.95      1.09      0.37    0.38600E+02      6.76     -6.76     -0.03
 -30   7   1   0.242223E+02   0.308801E+02   0.270201E+02 <    1     0.261      0.89      0.79      0.39    0.38600E+02      4.92      4.92      0.02
 -29   7   1   0.815168E+01   0.000000E+00   0.270201E+02 <    1    -0.110      0.00      0.46      4.18    0.38600E+02      2.86     -2.86     -0.01
 -28   7   1   0.350383E-01  -0.154400E+02   0.193000E+02 <    1    -0.009      0.00      0.03      3.54    0.38600E+02      0.19      0.19     -0.01
 -27   7   1   0.322467E+01   0.772002E+01   0.193000E+02 <    1     0.283      0.45      0.29      0.56    0.38600E+02      1.80      1.80      0.02
 -26   7   1   0.219493E+02   0.231600E+02   0.193000E+02 <    1     0.064      0.77      0.75      0.32    0.38600E+02      4.69     -4.68     -0.04
 -25   7   1   0.262713E+02   0.308801E+02   0.193000E+02 <    1     0.248      0.89      0.82      0.28    0.38600E+02      5.13      5.13      0.05
 -24   7   1   0.291071E+02   0.579001E+02   0.193000E+02 o    1     1.743      1.22      0.87      0.20    0.38600E+02      5.40     -5.39     -0.05
 -23   7   1   0.662724E+01  -0.154400E+02   0.193000E+02 <    1    -0.117      0.00      0.41      3.54    0.38600E+02      2.57      2.57      0.05
 -22   7   1   0.127104E+02  -0.308801E+02   0.154400E+02 <    1    -0.181      0.00      0.57      3.16    0.38600E+02      3.57     -3.56     -0.05
 -21   7   1   0.385747E+02   0.154400E+02   0.154400E+02 <    1    -1.161      0.63      1.00      0.32    0.38600E+02      6.21      6.21      0.05
 -20   7   1   0.189262E+00   0.772002E+01   0.154400E+02 <    1     0.843      0.45      0.07      0.45    0.38600E+02      0.44      0.43     -0.03
 -19   7   1   0.641422E+01   0.386001E+01   0.154400E+02 <    1    -0.145      0.32      0.41      0.63    0.38600E+02      2.53     -2.53      0.02
 -18   7   1   0.154191E+01   0.772002E+01   0.231600E+02 <    1     0.369      0.45      0.20      0.67    0.38600E+02      1.24     -1.24     -0.01
 -17   7   1   0.248866E+01  -0.154400E+02   0.193000E+02 <    1    -0.072      0.00      0.25      3.54    0.38600E+02      1.58      1.58      0.00
 -16   7   1   0.236162E+02  -0.193000E+02   0.193000E+02 <    1    -0.221      0.00      0.78      3.54    0.38600E+02      4.86     -4.86      0.00
 -15   7   1   0.302595E+02   0.386001E+01   0.193000E+02 <    1    -0.720      0.32      0.89      0.79    0.38600E+02      5.50      5.50     -0.01
 -14   7   1   0.584906E+02   0.386001E+02   0.193000E+02 <    1    -0.923      1.00      1.23      0.25    0.38600E+02      7.65     -7.65      0.02
 -13   7   1   0.422399E+02   0.308801E+02   0.193000E+02 <    1    -0.542      0.89      1.05      0.28    0.38600E+02      6.50      6.50     -0.02
 -12   7   1   0.501323E+02   0.270201E+02   0.193000E+02 <    1    -1.014      0.84      1.14      0.30    0.38600E+02      7.08     -7.08      0.03
 -11   7   1   0.228676E+02   0.115800E+02   0.154400E+02 <    1    -0.608      0.55      0.77      0.37    0.38600E+02      4.78      4.78     -0.03
 -10   7   1   0.191327E+02   0.270201E+02   0.154400E+02 <    1     0.554      0.84      0.70      0.24    0.38600E+02      4.37     -4.37      0.03
  -9   7   1   0.371596E+00   0.000000E+00   0.115800E+02 <    1    -0.036      0.00      0.10      2.74    0.38600E+02      0.61      0.61     -0.04
   7   7   1   0.567430E-02  -0.154400E+02   0.115800E+02 <    1    -0.004      0.00      0.01      2.74    0.38600E+02      0.08      0.07     -0.01
   8   7   1   0.112069E+02  -0.231600E+02   0.154400E+02 <    1    -0.170      0.00      0.54      3.16    0.38600E+02      3.35      3.35      0.03
   9   7   1   0.346787E+02   0.772002E+01   0.154400E+02 <    1    -1.119      0.45      0.95      0.45    0.38600E+02      5.89     -5.89     -0.05
  10   7   1   0.627257E+02   0.231600E+02   0.154400E+02 <    1    -1.936      0.77      1.27      0.26    0.38600E+02      7.92      7.92      0.06
  11   7   1   0.715510E+02   0.386001E+02   0.193000E+02 <    1    -1.445      1.00      1.36      0.25    0.38600E+02      8.46     -8.46     -0.07
  12   7   1   0.789624E+02   0.617601E+02   0.193000E+02 o    1    -0.835      1.26      1.43      0.20    0.38600E+02      8.89      8.89      0.07
  13   7   1   0.758804E+02   0.424601E+02   0.193000E+02 o    1    -1.481      1.05      1.40      0.24    0.38600E+02      8.71     -8.71     -0.07
  14   7   1   0.687082E+02   0.501801E+02   0.193000E+02 o    1    -0.884      1.14      1.33      0.22    0.38600E+02      8.29      8.29      0.06
  15   7   1   0.484461E+02   0.154400E+02   0.193000E+02 <    1    -1.234      0.63      1.12      0.40    0.38600E+02      6.96     -6.96     -0.05
  16   7   1   0.458670E+02   0.540401E+02   0.308801E+02 <    1     0.275      1.18      1.09      0.34    0.38600E+02      6.77      6.77      0.04
  17   7   1   0.322078E+02   0.115800E+02   0.308801E+02 <    1    -0.501      0.55      0.91      0.73    0.38600E+02      5.68     -5.68     -0.03
  18   7   1   0.154377E+02   0.193000E+02   0.115800E+02 <    1     0.352      0.71      0.63      0.21    0.38600E+02      3.93      3.93      0.02
  19   7   1   0.177678E+01   0.386001E+01   0.154400E+02 <    1     0.161      0.32      0.21      0.63    0.38600E+02      1.33      1.33      0.00
  20   7   1   0.410211E+02   0.772002E+01   0.154400E+02 <    1    -1.305      0.45      1.03      0.45    0.38600E+02      6.40      6.40      0.00
  21   7   1   0.888224E+01   0.772002E+01   0.115800E+02 <    1    -0.097      0.45      0.48      0.34    0.38600E+02      2.98     -2.98      0.02
  22   7   1   0.429282E+01   0.000000E+00   0.154400E+02 <    1    -0.105      0.00      0.33      3.16    0.38600E+02      2.07     -2.07     -0.03
  23   7   1   0.638741E+01   0.386001E+01   0.154400E+02 <    1    -0.143      0.32      0.41      0.63    0.38600E+02      2.53      2.53      0.04
  24   7   1   0.401650E+01  -0.115800E+02   0.154400E+02 <    1    -0.102      0.00      0.32      3.16    0.38600E+02      2.00     -2.00     -0.04
  25   7   1   0.127778E+01   0.000000E+00   0.154400E+02 <    1    -0.058      0.00      0.18      3.16    0.38600E+02      1.13      1.13      0.04
  26   7   1   0.488221E+01   0.154400E+02   0.193000E+02 <    1     0.700      0.63      0.36      0.40    0.38600E+02      2.21     -2.21     -0.04
  27   7   1   0.120165E+02   0.193000E+02   0.193000E+02 <    1     0.422      0.71      0.56      0.35    0.38600E+02      3.47      3.47      0.04
  28   7   1   0.104643E+02   0.772002E+01   0.193000E+02 <    1    -0.131      0.45      0.52      0.56    0.38600E+02      3.23     -3.23     -0.03
  29   7   1   0.124206E+02   0.772002E+01   0.193000E+02 <    1    -0.215      0.45      0.57      0.56    0.38600E+02      3.52      3.52      0.02
  30   7   1   0.105571E+02   0.231600E+02   0.231600E+02 <    1     0.650      0.77      0.52      0.39    0.38600E+02      3.25     -3.25     -0.01
  31   7   1   0.595117E+01   0.270201E+02   0.270201E+02 <    1     1.061      0.84      0.39      0.42    0.38600E+02      2.44      2.44      0.00
  32   7   1   0.538117E+01   0.270201E+02   0.270201E+02 <    1     1.107      0.84      0.37      0.42    0.38600E+02      2.32     -2.32      0.01
  33   7   1   0.533921E+01  -0.772002E+01   0.270201E+02 <    1    -0.089      0.00      0.37      4.18    0.38600E+02      2.31      2.31     -0.02
  34   7   1   0.665289E+00   0.308801E+02   0.270201E+02 <    1     1.950      0.89      0.13      0.39    0.38600E+02      0.82     -0.82      0.02
  35   7   1   0.118500E+00  -0.231600E+02   0.270201E+02 <    1    -0.013      0.00      0.06      4.18    0.38600E+02      0.34      0.34     -0.03
  36   7   1   0.243586E+01   0.308801E+02   0.270201E+02 <    1     1.643      0.89      0.25      0.39    0.38600E+02      1.56      1.56      0.03
  37   7   1   0.131522E+02  -0.308801E+02   0.386001E+02 <    1    -0.117      0.00      0.58      5.00    0.38600E+02      3.63     -3.63     -0.03
  39   7   1   0.136453E+02   0.193000E+02   0.424601E+02 <    1     0.145      0.71      0.59      0.78    0.38600E+02      3.69     -3.69     -0.02
  16   8   1   0.255419E+02  -0.270201E+02   0.193000E+02 <    1    -0.230      0.00      0.81      3.54    0.38600E+02      5.05     -5.05     -0.05
  17   8   1   0.874408E+02   0.772002E+01   0.270201E+02 <    1    -1.352      0.45      1.51      0.78    0.38600E+02      9.35      9.35      0.06
  18   8   1   0.838629E+02   0.231600E+02   0.270201E+02 <    1    -1.548      0.77      1.47      0.45    0.38600E+02      9.16     -9.16     -0.06
  20   8   1   0.222494E+02   0.154400E+02   0.270201E+02 <    1    -0.229      0.63      0.76      0.55    0.38600E+02      4.72      4.72     -0.04
  21   8   1   0.219769E+02   0.386001E+01   0.308801E+02 <    1    -0.347      0.32      0.75      1.26    0.38600E+02      4.69     -4.69      0.03
  22   8   1   0.440990E+03   0.231600E+02   0.347401E+02 <    1    -4.484      0.77      3.38      0.58    0.38600E+02     21.00    -21.00     -0.06
 -53   0   2   0.167503E+02   0.154400E+02   0.100360E+03 <    1    -0.013      0.63      0.66      2.06    0.38600E+02      4.09     -4.09     -0.01
 -52   0   2   0.364521E+02  -0.424601E+02   0.115800E+03 <    1    -0.112      0.00      0.97      8.66    0.38600E+02      6.04      6.04      0.02
 -51   0   2   0.776576E+01  -0.424601E+02   0.111940E+03 <    1    -0.053      0.00      0.45      8.51    0.38600E+02      2.79     -2.79     -0.03
 -50   0   2   0.742163E+02  -0.617601E+02   0.887802E+02 <    1    -0.183      0.00      1.39      7.58    0.38600E+02      8.61      8.61      0.04
 -49   0   2   0.574000E+01  -0.115800E+03   0.111940E+03 <    1    -0.045      0.00      0.39      8.51    0.38600E+02      2.40     -2.40     -0.04
 -48   0   2   0.609911E+02   0.154400E+03   0.115800E+03 <    1     0.990      2.00      1.26      0.75    0.38600E+02      7.81      7.81      0.05
 -47   0   2   0.633795E+00   0.386001E+02   0.694801E+02 <    1     0.969      1.00      0.13      0.90    0.38600E+02      0.80     -0.79     -0.04
 -46   0   2   0.704189E+02   0.108080E+03   0.733401E+02 <    1     0.568      1.67      1.35      0.57    0.38600E+02      8.39      8.39      0.05
 -45   0   2   0.414453E+02   0.347401E+02   0.579001E+02 <    1    -0.111      0.95      1.04      0.79    0.38600E+02      6.44     -6.44     -0.04
 -44   0   2   0.910669E+03   0.744982E+03   0.926402E+02 o    1    -1.677      4.39      4.86      0.28    0.38600E+02     30.18     30.18      0.06
 -42   0   2   0.533270E+04   0.660447E+04   0.443901E+03 o    1     2.893     13.08     11.75      0.46    0.38600E+02     73.03    -73.03     -0.06
 -40   0   2   0.209098E+02  -0.231600E+02   0.424601E+02 <    1    -0.140      0.00      0.74      5.24    0.38600E+02      4.57     -4.57     -0.01
 -39   0   2   0.126770E+03   0.177560E+03   0.463201E+02 o    1     1.185      2.14      1.81      0.28    0.38600E+02     11.26     11.26      0.03
 -38   0   2   0.756242E+02   0.308801E+02   0.386001E+02 <    1    -0.904      0.89      1.40      0.56    0.38600E+02      8.70      8.70     -0.02
 -37   0   2   0.211958E+02  -0.231600E+02   0.424601E+02 <    1    -0.141      0.00      0.74      5.24    0.38600E+02      4.60      4.60      0.04
 -36   0   2   0.755928E+02   0.115800E+03   0.424601E+02 o    1     1.046      1.73      1.40      0.32    0.38600E+02      8.69      8.69     -0.04
 -35   0   2   0.560396E+01  -0.386001E+01   0.347401E+02 <    1    -0.080      0.00      0.38      4.74    0.38600E+02      2.37      2.37      0.06
 -34   0   2   0.665145E+02   0.772002E+02   0.424601E+02 <    1     0.261      1.41      1.31      0.39    0.38600E+02      8.16      8.16     -0.06
 -33   0   2   0.205226E+02   0.579001E+02   0.347401E+02 <    1     1.348      1.22      0.73      0.37    0.38600E+02      4.53      4.53      0.07
 -32   0   2   0.185537E+02   0.656201E+02   0.386001E+02 <    1     1.591      1.30      0.69      0.38    0.38600E+02      4.31      4.31     -0.05
 -23   0   2   0.141588E+04   0.113484E+04   0.169840E+03 o    1    -1.549      5.42      6.06      0.41    0.38600E+02     37.63    -37.63     -0.21
 -22   0   2   0.110248E+06   0.117537E+06   0.101016E+05 o    1     0.714     55.18     53.44      2.43    0.38600E+02    332.04    332.04      0.33
 -21   0   2   0.102222E+05   0.727611E+04   0.671641E+03 o    1    -3.923     13.73     16.27      0.65    0.38600E+02    101.10   -101.10     -0.21
 -20   0   2   0.180382E+04   0.135486E+04   0.177560E+03 o    1    -2.321      5.92      6.84      0.39    0.38600E+02     42.47    -42.47      0.11
 -19   0   2   0.948794E+03   0.555841E+03   0.115800E+03 o    1    -2.929      3.79      4.96      0.40    0.38600E+02     30.80    -30.80     -0.10
 -18   0   2   0.318687E+04   0.262095E+04   0.274061E+03 o    1    -1.929      8.24      9.09      0.44    0.38600E+02     56.45    -56.45      0.01
 -17   0   2   0.560607E+03   0.636901E+03   0.115800E+03 o    1     0.676      4.06      3.81      0.37    0.38600E+02     23.68     23.68      0.03
 -16   0   2   0.740975E+04   0.692871E+04   0.636901E+03 o    1    -0.726     13.40     13.86      0.63    0.38600E+02     86.08    -86.08     -0.10
 -15   0   2   0.329812E+04   0.326943E+04   0.324241E+03 o    1    -0.087      9.20      9.24      0.47    0.38600E+02     57.43     57.43      0.14
 -14   0   2   0.889907E+04   0.814076E+04   0.729541E+03 o    1    -0.992     14.52     15.18      0.67    0.38600E+02     94.33    -94.33     -0.18
 -13   0   2   0.398930E+04   0.348559E+04   0.331961E+03 o    1    -1.435      9.50     10.17      0.46    0.38600E+02     63.16     63.16      0.19
 -12   0   2   0.585321E+04   0.410319E+04   0.382141E+03 o    1    -4.081     10.31     12.31      0.49    0.38600E+02     76.51    -76.51     -0.20
 -11   0   2   0.241356E+04   0.203422E+04   0.204580E+03 o    1    -1.741      7.26      7.91      0.37    0.38600E+02     49.13     49.13      0.18
 -10   0   2   0.217637E+04   0.162892E+04   0.173700E+03 o    1    -2.874      6.50      7.51      0.35    0.38600E+02     46.65    -46.65     -0.17
  -9   0   2   0.774707E+03   0.660061E+03   0.965002E+02 o    1    -1.130      4.14      4.48      0.31    0.38600E+02     27.83     27.83      0.13
  -8   0   2   0.398997E+01   0.231600E+02   0.386001E+02 <    1     0.702      0.77      0.32      0.65    0.38600E+02      2.00     -2.00     -0.09
  -7   0   2   0.754596E+02  -0.540401E+02   0.347401E+02 <    1    -0.295      0.00      1.40      4.74    0.38600E+02      8.69      8.69      0.06
  -6   0   2   0.278928E+04   0.274447E+04   0.258621E+03 o    1    -0.169      8.43      8.50      0.41    0.38600E+02     52.81     52.81      0.00
  -5   0   2   0.258718E+03   0.293361E+03   0.540401E+02 o    1     0.657      2.76      2.59      0.26    0.38600E+02     16.08    -16.08     -0.02
  -4   0   2   0.217931E+05   0.220522E+05   0.190684E+04 o    1     0.133     23.90     23.76      1.06    0.38600E+02    147.62    147.62      0.11
  -3   0   2   0.287554E+04   0.347401E+04   0.320381E+03 o    1     1.912      9.49      8.63      0.45    0.38600E+02     53.62    -53.62     -0.11
  -2   0   2   0.215015E+06   0.203808E+06   0.174588E+05 o    1    -0.617     72.66     74.63      3.20    0.38600E+02    463.70    463.70      0.30
  -1   0   2   0.180138E+05   0.169609E+05   0.147452E+04 o    1    -0.685     20.96     21.60      0.93    0.38600E+02    134.22    134.22     -0.09
   0   0   2   0.122857E+06   0.118502E+06   0.101634E+05 o    1    -0.413     55.41     56.42      2.44    0.38600E+02    350.51   -350.51      0.02
   1   0   2   0.130621E+05   0.945316E+04   0.833762E+03 o    1    -3.881     15.65     18.40      0.71    0.38600E+02    114.29   -114.29     -0.21
   2   0   2   0.125945E+04   0.141276E+04   0.150540E+03 o    1     1.030      6.05      5.71      0.33    0.38600E+02     35.49    -35.49      0.15
   3   0   2   0.111345E+05   0.103873E+05   0.914822E+03 o    1    -0.783     16.40     16.98      0.74    0.38600E+02    105.52   -105.52     -0.19
   4   0   2   0.162596E+03   0.115800E+03   0.424601E+02 o    1    -1.007      1.73      2.05      0.32    0.38600E+02     12.75     12.75      0.13
   5   0   2   0.663434E+04   0.597143E+04   0.536541E+03 o    1    -1.174     12.44     13.11      0.57    0.38600E+02     81.45    -81.45     -0.12
   6   0   2   0.427917E+02  -0.154400E+02   0.424601E+02 <    1    -0.201      0.00      1.05      5.24    0.38600E+02      6.54      6.54      0.04
   7   0   2   0.153022E+04   0.106922E+04   0.127380E+03 o    1    -3.250      5.26      6.30      0.32    0.38600E+02     39.12    -39.12     -0.01
   8   0   2   0.829533E+03   0.853062E+03   0.108080E+03 o    1     0.217      4.70      4.64      0.30    0.38600E+02     28.80    -28.80     -0.06
   9   0   2   0.170463E+02   0.772002E+01   0.424601E+02 <    1    -0.177      0.45      0.66      1.23    0.38600E+02      4.13      4.13      0.10
  10   0   2   0.375127E+04   0.281395E+04   0.270201E+03 o    1    -3.152      8.54      9.86      0.42    0.38600E+02     61.25    -61.25     -0.15
  11   0   2   0.136426E+04   0.131240E+04   0.146680E+03 o    1    -0.345      5.83      5.95      0.33    0.38600E+02     36.94     36.94      0.17
  12   0   2   0.692162E+04   0.663535E+04   0.598301E+03 o    1    -0.462     13.11     13.39      0.61    0.38600E+02     83.20    -83.20     -0.20
  13   0   2   0.194003E+04   0.158260E+04   0.169840E+03 o    1    -1.964      6.40      7.09      0.35    0.38600E+02     44.05     44.05      0.18
  14   0   2   0.710850E+04   0.650025E+04   0.590581E+03 o    1    -0.983     12.98     13.57      0.60    0.38600E+02     84.31    -84.31     -0.18
  15   0   2   0.864261E+03   0.590581E+03   0.887802E+02 o    1    -2.766      3.91      4.73      0.30    0.38600E+02     29.40     29.40      0.14
  16   0   2   0.602557E+04   0.572053E+04   0.524961E+03 o    1    -0.560     12.17     12.49      0.57    0.38600E+02     77.62    -77.62     -0.13
  17   0   2   0.259013E+03   0.254761E+03   0.617601E+02 o    1    -0.068      2.57      2.59      0.31    0.38600E+02     16.09    -16.09      0.05
  18   0   2   0.436982E+04   0.452779E+04   0.424601E+03 o    1     0.367     10.83     10.64      0.52    0.38600E+02     66.10    -66.10     -0.05
  19   0   2   0.318496E+05   0.315285E+05   0.273675E+04 o    1    -0.114     28.58     28.72      1.27    0.38600E+02    178.46   -178.46     -0.09
  20   0   2   0.386614E+05   0.429233E+05   0.371333E+04 o    1     1.147     33.35     31.65      1.48    0.38600E+02    196.63    196.63      0.13
  21   0   2   0.124623E+05   0.123520E+05   0.110010E+04 o    1    -0.098     17.89     17.97      0.82    0.38600E+02    111.63    111.63     -0.02
  22   0   2   0.312464E+03   0.424601E+03   0.772001E+02 o    1     1.554      3.32      2.85      0.30    0.38600E+02     17.68     17.68      0.10
  23   0   2   0.133363E+03   0.115800E+03   0.579001E+02 <    1    -0.292      1.73      1.86      0.43    0.38600E+02     11.55     11.55     -0.11
  24   0   2   0.657171E+03   0.714101E+03   0.111940E+03 o    1     0.515      4.30      4.13      0.34    0.38600E+02     25.64     25.63      0.14
  25   0   2   0.401003E+03   0.397581E+03   0.887802E+02 o    1    -0.038      3.21      3.22      0.36    0.38600E+02     20.03    -20.02     -0.14
  26   0   2   0.105583E+04   0.121590E+04   0.158260E+03 o    1     1.035      5.61      5.23      0.37    0.38600E+02     32.49     32.49      0.15
  27   0   2   0.104259E+04   0.106150E+04   0.150540E+03 o    1     0.125      5.24      5.20      0.38    0.38600E+02     32.29    -32.29     -0.14
  28   0   2   0.890660E+03   0.106150E+04   0.146680E+03 o    1     1.203      5.24      4.80      0.37    0.38600E+02     29.84     29.84      0.12
  29   0   2   0.855725E+03   0.791302E+03   0.127380E+03 o    1    -0.492      4.53      4.71      0.37    0.38600E+02     29.25    -29.25     -0.10
  31   0   2   0.142097E+03   0.131240E+03   0.579001E+02 o    1    -0.184      1.84      1.92      0.41    0.38600E+02     11.92    -11.92     -0.02
  32   0   2   0.943553E+02   0.196860E+03   0.694801E+02 o    1     1.741      2.26      1.56      0.40    0.38600E+02      9.71     -9.71     -0.03
  33   0   2   0.520994E+02   0.173700E+03   0.733401E+02 o    1     2.140      2.12      1.16      0.45    0.38600E+02      7.22      7.22      0.06
  34   0   2   0.856201E+03   0.968862E+03   0.150540E+03 o    1     0.765      5.01      4.71      0.39    0.38600E+02     29.26    -29.26     -0.10
  35   0   2   0.284559E+03   0.505661E+03   0.111940E+03 o    1     2.248      3.62      2.72      0.40    0.38600E+02     16.87     16.87      0.11
  36   0   2   0.134196E+04   0.212300E+04   0.258621E+03 o    1     3.320      7.42      5.90      0.46    0.38600E+02     36.63    -36.63     -0.14
  37   0   2   0.168770E+03   0.451621E+03   0.108080E+03 o    1     3.237      3.42      2.09      0.41    0.38600E+02     12.99     12.99      0.12
  38   0   2   0.922072E+03   0.116572E+04   0.177560E+03 o    1     1.440      5.50      4.89      0.42    0.38600E+02     30.37    -30.37     -0.13
  39   0   2   0.286413E+03   0.100360E+03   0.772002E+02 <    1    -1.792      1.61      2.72      0.62    0.38600E+02     16.92    -16.92      0.07
  40   0   2   0.270460E+02   0.308801E+02   0.694801E+02 <    1     0.057      0.89      0.84      1.01    0.38600E+02      5.20      5.20     -0.06
  41   0   2   0.105217E+05   0.144635E+05   0.132012E+04 o    1     3.148     19.36     16.51      0.90    0.38600E+02    102.58    102.58      0.16
  42   0   2   0.120362E+02   0.424601E+02   0.694801E+02 <    1     0.571      1.05      0.56      0.86    0.38600E+02      3.47     -3.47     -0.03
  43   0   2   0.459091E+00  -0.131240E+03   0.733401E+02 <    1    -0.016      0.00      0.11      6.89    0.38600E+02      0.68     -0.68      0.00
  44   0   2   0.607712E+02   0.181420E+03   0.887802E+02 o    1     1.720      2.17      1.25      0.53    0.38600E+02      7.80      7.80      0.03
  45   0   2   0.804053E+02  -0.193000E+02   0.810602E+02 <    1    -0.199      0.00      1.44      7.25    0.38600E+02      8.97     -8.97     -0.04
  46   0   2   0.891915E+02   0.887802E+02   0.849202E+02 <    1    -0.005      1.52      1.52      0.73    0.38600E+02      9.44      9.44      0.05
  47   0   2   0.448982E+02   0.501801E+02   0.694801E+02 <    1     0.078      1.14      1.08      0.79    0.38600E+02      6.70     -6.70     -0.04
  48   0   2   0.159696E+02  -0.115800E+02   0.772002E+02 <    1    -0.091      0.00      0.64      7.07    0.38600E+02      4.00      4.00      0.04
  49   0   2   0.182989E+02  -0.810602E+02   0.694801E+02 <    1    -0.103      0.00      0.69      6.71    0.38600E+02      4.28      4.28     -0.02
  50   0   2   0.292102E+02  -0.463201E+02   0.694801E+02 <    1    -0.130      0.00      0.87      6.71    0.38600E+02      5.40     -5.40      0.01
  51   0   2   0.476825E+02   0.138960E+03   0.965002E+02 <    1     1.192      1.90      1.11      0.66    0.38600E+02      6.91      6.91      0.00
 -53   1   2   0.130246E+02  -0.138960E+03   0.100360E+03 <    1    -0.072      0.00      0.58      8.06    0.38600E+02      3.61     -3.61     -0.04
 -52   1   2   0.120164E+02   0.193000E+02   0.579001E+02 <    1     0.141      0.71      0.56      1.06    0.38600E+02      3.47      3.47      0.04
 -51   1   2   0.687076E+00   0.308801E+02   0.501801E+02 <    1     1.047      0.89      0.13      0.73    0.38600E+02      0.83     -0.83     -0.03
 -50   1   2   0.878199E+01  -0.540401E+02   0.540401E+02 <    1    -0.081      0.00      0.48      5.92    0.38600E+02      2.96      2.96      0.03
 -49   1   2   0.287846E+01  -0.540401E+02   0.579001E+02 <    1    -0.045      0.00      0.27      6.12    0.38600E+02      1.70      1.70     -0.02
 -48   1   2   0.185496E+01  -0.193000E+02   0.540401E+02 <    1    -0.037      0.00      0.22      5.92    0.38600E+02      1.36      1.36      0.01
 -47   1   2   0.183641E+01  -0.154400E+02   0.540401E+02 <    1    -0.037      0.00      0.22      5.92    0.38600E+02      1.36      1.36      0.00
 -46   1   2   0.449921E+02   0.424601E+02   0.540401E+02 <    1    -0.046      1.05      1.08      0.67    0.38600E+02      6.71      6.71      0.00
 -45   1   2   0.153507E+02   0.347401E+02   0.540401E+02 <    1     0.431      0.95      0.63      0.74    0.38600E+02      3.92     -3.92      0.01
 -44   1   2   0.187973E+03   0.250901E+03   0.694801E+02 o    1     0.968      2.55      2.21      0.35    0.38600E+02     13.71     13.71      0.00
 -43   1   2   0.469773E+03   0.312661E+03   0.127380E+03 o    1    -1.107      2.85      3.49      0.58    0.38600E+02     21.67    -21.67      0.00
 -42   1   2   0.384529E+03   0.432321E+03   0.694801E+02 o    1     0.703      3.35      3.16      0.27    0.38600E+02     19.61    -19.61     -0.05
 -41   1   2   0.380004E+01   0.424601E+02   0.579001E+02 <    1     1.028      1.05      0.31      0.72    0.38600E+02      1.95      1.95      0.03
 -40   1   2   0.490213E+01  -0.386001E+02   0.540401E+02 <    1    -0.060      0.00      0.36      5.92    0.38600E+02      2.21     -2.21     -0.04
 -39   1   2   0.630064E+00  -0.386001E+01   0.540401E+02 <    1    -0.022      0.00      0.13      5.92    0.38600E+02      0.79      0.79      0.04
 -38   1   2   0.204970E+02   0.424601E+02   0.579001E+02 <    1     0.448      1.05      0.73      0.72    0.38600E+02      4.53     -4.53     -0.04
 -37   1   2   0.619353E+01  -0.579001E+02   0.540401E+02 <    1    -0.068      0.00      0.40      5.92    0.38600E+02      2.49      2.49      0.03
 -36   1   2   0.823899E+02   0.965002E+02   0.540401E+02 <    1     0.271      1.58      1.46      0.44    0.38600E+02      9.08     -9.08     -0.03
 -35   1   2   0.182015E+02  -0.501801E+02   0.501801E+02 <    1    -0.120      0.00      0.69      5.70    0.38600E+02      4.27      4.27      0.02
 -34   1   2   0.766247E+02   0.386001E+02   0.540401E+02 <    1    -0.584      1.00      1.41      0.70    0.38600E+02      8.75     -8.75      0.00
 -33   1   2   0.468953E+01   0.308801E+02   0.501801E+02 <    1     0.751      0.89      0.35      0.73    0.38600E+02      2.17     -2.17     -0.02
 -32   1   2   0.675765E+00  -0.115800E+02   0.501801E+02 <    1    -0.023      0.00      0.13      5.70    0.38600E+02      0.82      0.82      0.04
 -31   1   2   0.261281E+03   0.150540E+03   0.617601E+02 o    1    -1.546      1.97      2.60      0.41    0.38600E+02     16.16    -16.16     -0.08
 -30   1   2   0.262065E+03   0.331961E+03   0.501801E+02 o    1     1.462      2.93      2.61      0.22    0.38600E+02     16.19     16.19      0.09
 -29   1   2   0.845816E+03   0.756562E+03   0.733401E+02 o    1    -1.159      4.43      4.68      0.22    0.38600E+02     29.08    -29.08     -0.12
 -28   1   2   0.892604E+03   0.995882E+03   0.849202E+02 o    1     1.216      5.08      4.81      0.22    0.38600E+02     29.88     29.88      0.13
 -27   1   2   0.127933E+04   0.100360E+04   0.810602E+02 o    1    -3.102      5.10      5.76      0.21    0.38600E+02     35.77    -35.77     -0.13
 -26   1   2   0.952973E+03   0.961142E+03   0.772001E+02 o    1     0.103      4.99      4.97      0.21    0.38600E+02     30.87     30.87      0.11
 -25   1   2   0.768105E+03   0.633041E+03   0.579001E+02 o    1    -2.169      4.05      4.46      0.19    0.38600E+02     27.71    -27.71     -0.09
 -24   1   2   0.464049E+03   0.428461E+03   0.463201E+02 o    1    -0.740      3.33      3.47      0.18    0.38600E+02     21.54     21.54      0.06
 -23   1   2   0.369776E+02   0.193000E+02   0.308801E+02 <    1    -0.480      0.71      0.98      0.57    0.38600E+02      6.08     -6.08     -0.02
 -22   1   2   0.894703E+03   0.386001E+03   0.810602E+02 o    1    -4.953      3.16      4.81      0.33    0.38600E+02     29.91     29.91     -0.01
 -21   1   2   0.517605E+02   0.772002E+01   0.424601E+02 <    1    -0.578      0.45      1.16      1.23    0.38600E+02      7.19      7.19      0.06
 -20   1   2   0.116060E+04   0.120046E+04   0.617601E+02 o    1     0.607      5.58      5.48      0.15    0.38600E+02     34.07    -34.07     -0.11
 -19   1   2   0.177217E+04   0.165208E+04   0.772001E+02 o    1    -1.405      6.54      6.78      0.17    0.38600E+02     42.10     42.10      0.14
 -18   1   2   0.246527E+04   0.249356E+04   0.104220E+03 o    1     0.246      8.04      7.99      0.19    0.38600E+02     49.65    -49.65     -0.16
 -17   1   2   0.362493E+04   0.336593E+04   0.135100E+03 o    1    -1.684      9.34      9.69      0.21    0.38600E+02     60.21     60.21      0.17
 -16   1   2   0.285530E+04   0.281009E+04   0.115800E+03 o    1    -0.350      8.53      8.60      0.20    0.38600E+02     53.43    -53.43     -0.17
 -15   1   2   0.383135E+04   0.389861E+04   0.150540E+03 o    1     0.398     10.05      9.96      0.22    0.38600E+02     61.90     61.90      0.15
 -14   1   2   0.215501E+04   0.208054E+04   0.965002E+02 o    1    -0.702      7.34      7.47      0.19    0.38600E+02     46.42    -46.42     -0.13
 -13   1   2   0.327138E+04   0.309959E+04   0.150540E+03 o    1    -1.041      8.96      9.21      0.24    0.38600E+02     57.20     57.20      0.10
 -12   1   2   0.145738E+04   0.129310E+04   0.656201E+02 o    1    -2.260      5.79      6.14      0.16    0.38600E+02     38.18    -38.18     -0.07
 -11   1   2   0.277902E+04   0.252059E+04   0.123520E+03 o    1    -1.890      8.08      8.48      0.21    0.38600E+02     52.72     52.72      0.04
 -10   1   2   0.757144E+03   0.783582E+03   0.540401E+02 o    1     0.474      4.51      4.43      0.16    0.38600E+02     27.52    -27.52     -0.01
  -9   1   2   0.218544E+04   0.217704E+04   0.108080E+03 o    1    -0.072      7.51      7.52      0.20    0.38600E+02     46.75     46.75     -0.01
  -8   1   2   0.293383E+03   0.351261E+03   0.308801E+02 o    1     1.910      3.02      2.76      0.14    0.38600E+02     17.13    -17.13      0.05
  -7   1   2   0.131821E+04   0.118888E+04   0.656201E+02 o    1    -1.805      5.55      5.84      0.16    0.38600E+02     36.31     36.31     -0.06
  -6   1   2   0.121617E-01   0.772002E+01   0.193000E+02 <    1     0.768      0.45      0.02      0.56    0.38600E+02      0.11     -0.07      0.09
  -5   1   2   0.323378E+03   0.358981E+03   0.308801E+02 o    1     1.152      3.05      2.89      0.13    0.38600E+02     17.98     17.98     -0.09
  -4   1   2   0.486643E+03   0.432321E+03   0.347401E+02 o    1    -1.473      3.35      3.55      0.14    0.38600E+02     22.06     22.06      0.11
  -3   1   2   0.457708E+02   0.540401E+02   0.193000E+02 o    1     0.446      1.18      1.09      0.21    0.38600E+02      6.77     -6.76     -0.10
  -2   1   2   0.226686E+04   0.204966E+04   0.100360E+03 o    1    -1.953      7.29      7.66      0.19    0.38600E+02     47.61     47.61      0.11
  -1   1   2   0.111501E+04   0.111940E+04   0.617601E+02 o    1     0.067      5.39      5.37      0.16    0.38600E+02     33.39    -33.39     -0.09
   0   1   2   0.418543E+04   0.383299E+04   0.177560E+03 o    1    -1.782      9.96     10.41      0.25    0.38600E+02     64.69     64.69      0.08
   1   1   2   0.146344E+04   0.138188E+04   0.733401E+02 o    1    -1.026      5.98      6.16      0.17    0.38600E+02     38.25    -38.25     -0.04
   2   1   2   0.248110E+04   0.259393E+04   0.123520E+03 o    1     0.852      8.20      8.02      0.21    0.38600E+02     49.81     49.81      0.02
   3   1   2   0.311043E+03   0.374421E+03   0.308801E+02 o    1     2.087      3.11      2.84      0.13    0.38600E+02     17.64    -17.64      0.02
   4   1   2   0.345374E+03   0.397581E+03   0.347401E+02 o    1     1.516      3.21      2.99      0.14    0.38600E+02     18.58     18.58     -0.05
   5   1   2   0.104673E+03   0.104220E+03   0.231600E+02 o    1    -0.019      1.64      1.65      0.18    0.38600E+02     10.23     10.23      0.09
   6   1   2   0.266478E+03   0.243180E+03   0.270201E+02 o    1    -0.829      2.51      2.63      0.14    0.38600E+02     16.32    -16.32     -0.11
   7   1   2   0.147529E+04   0.132398E+04   0.733401E+02 o    1    -1.888      5.86      6.18      0.17    0.38600E+02     38.41     38.41      0.13
   8   1   2   0.191309E+04   0.157488E+04   0.849202E+02 o    1    -3.553      6.39      7.04      0.18    0.38600E+02     43.74    -43.74     -0.14
   9   1   2   0.310271E+04   0.250901E+04   0.123520E+03 o    1    -4.217      8.06      8.97      0.21    0.38600E+02     55.70     55.70      0.14
  10   1   2   0.313996E+04   0.294905E+04   0.142820E+03 o    1    -1.216      8.74      9.02      0.23    0.38600E+02     56.04    -56.04     -0.13
  11   1   2   0.343450E+04   0.303397E+04   0.146680E+03 o    1    -2.445      8.87      9.43      0.23    0.38600E+02     58.60     58.60      0.12
  12   1   2   0.301244E+04   0.295677E+04   0.142820E+03 o    1    -0.358      8.75      8.83      0.23    0.38600E+02     54.89    -54.89     -0.09
  13   1   2   0.251412E+04   0.238162E+04   0.119660E+03 o    1    -1.015      7.85      8.07      0.21    0.38600E+02     50.14     50.14      0.06
  14   1   2   0.226460E+04   0.212686E+04   0.108080E+03 o    1    -1.167      7.42      7.66      0.20    0.38600E+02     47.59    -47.59     -0.04
  15   1   2   0.143107E+04   0.135872E+04   0.772001E+02 o    1    -0.873      5.93      6.09      0.18    0.38600E+02     37.83     37.83      0.01
  16   1   2   0.106717E+04   0.100746E+04   0.617601E+02 o    1    -0.906      5.11      5.26      0.16    0.38600E+02     32.67    -32.67      0.01
  17   1   2   0.600734E+03   0.505661E+03   0.424601E+02 o    1    -2.084      3.62      3.94      0.16    0.38600E+02     24.51     24.51     -0.04
  18   1   2   0.297867E+03   0.262481E+03   0.308801E+02 o    1    -1.094      2.61      2.78      0.16    0.38600E+02     17.26    -17.26      0.05
  19   1   2   0.523625E+03   0.544261E+03   0.617601E+02 o    1     0.332      3.75      3.68      0.22    0.38600E+02     22.88     22.88     -0.06
  20   1   2   0.118591E+04   0.120818E+04   0.733401E+02 o    1     0.290      5.59      5.54      0.18    0.38600E+02     34.44    -34.44      0.05
  21   1   2   0.918984E+03   0.102676E+04   0.656201E+02 o    1     1.611      5.16      4.88      0.17    0.38600E+02     30.31    -30.31     -0.09
  22   1   2   0.312213E+03   0.374421E+03   0.424601E+02 o    1     1.508      3.11      2.84      0.18    0.38600E+02     17.67     17.67      0.07
  23   1   2   0.123283E+04   0.137802E+04   0.849202E+02 o    1     1.671      5.97      5.65      0.19    0.38600E+02     35.11    -35.11     -0.08
  24   1   2   0.575573E+03   0.575141E+03   0.501801E+02 o    1    -0.008      3.86      3.86      0.17    0.38600E+02     23.99     23.99      0.05
  25   1   2   0.700957E+03   0.667781E+03   0.540401E+02 o    1    -0.589      4.16      4.26      0.17    0.38600E+02     26.48    -26.48     -0.04
  26   1   2   0.202566E+03   0.150540E+03   0.347401E+02 o    1    -1.381      1.97      2.29      0.23    0.38600E+02     14.23     14.23      0.01
  27   1   2   0.130007E+03   0.119660E+03   0.308801E+02 o    1    -0.327      1.76      1.84      0.23    0.38600E+02     11.40    -11.40      0.01
  28   1   2   0.112940E+02   0.386001E+02   0.308801E+02 <    1     1.147      1.00      0.54      0.40    0.38600E+02      3.36     -3.36     -0.04
  29   1   2   0.466990E+02   0.231600E+02   0.308801E+02 <    1    -0.630      0.77      1.10      0.52    0.38600E+02      6.83      6.83      0.06
  30   1   2   0.338618E+03   0.374421E+03   0.424601E+02 o    1     0.851      3.11      2.96      0.18    0.38600E+02     18.40    -18.40     -0.09
  31   1   2   0.463472E+03   0.548121E+03   0.540401E+02 o    1     1.599      3.77      3.47      0.19    0.38600E+02     21.53     21.53      0.10
  32   1   2   0.622886E+03   0.617601E+03   0.579001E+02 o    1    -0.089      4.00      4.02      0.19    0.38600E+02     24.96    -24.96     -0.11
  33   1   2   0.559046E+03   0.690941E+03   0.887802E+02 o    1     1.546      4.23      3.81      0.28    0.38600E+02     23.64     23.64      0.10
  34   1   2   0.562505E+03   0.571281E+03   0.579001E+02 o    1     0.149      3.85      3.82      0.20    0.38600E+02     23.72    -23.72     -0.09
  35   1   2   0.428627E+03   0.455481E+03   0.501801E+02 o    1     0.535      3.44      3.33      0.19    0.38600E+02     20.70     20.70      0.07
  36   1   2   0.261205E+03   0.277921E+03   0.424601E+02 o    1     0.396      2.68      2.60      0.21    0.38600E+02     16.16    -16.16     -0.05
  37   1   2   0.232210E+03   0.281781E+03   0.463201E+02 o    1     1.114      2.70      2.45      0.22    0.38600E+02     15.24     15.24      0.03
  38   1   2   0.428295E+02   0.386001E+01   0.308801E+02 <    1    -0.583      0.32      1.05      1.26    0.38600E+02      6.54     -6.54      0.00
  39   1   2   0.683803E+02   0.347401E+02   0.347401E+02 <    1    -0.806      0.95      1.33      0.47    0.38600E+02      8.27      8.27     -0.01
  40   1   2   0.203916E+02   0.231600E+02   0.308801E+02 <    1     0.092      0.77      0.73      0.52    0.38600E+02      4.52      4.52      0.04
  41   1   2   0.149038E+04   0.163278E+04   0.108080E+03 o    1     1.290      6.50      6.21      0.22    0.38600E+02     38.61    -38.61     -0.08
  42   1   2   0.114173E+03   0.138960E+03   0.424601E+02 o    1     0.611      1.90      1.72      0.29    0.38600E+02     10.69     10.69      0.05
  43   1   2   0.369579E+02   0.104220E+03   0.386001E+02 o    1     2.181      1.64      0.98      0.30    0.38600E+02      6.08     -6.08     -0.05
  44   1   2   0.841091E+01   0.694801E+02   0.386001E+02 <    1     2.346      1.34      0.47      0.37    0.38600E+02      2.90      2.90      0.04
  45   1   2   0.344345E+02   0.887802E+02   0.386001E+02 o    1     1.733      1.52      0.94      0.33    0.38600E+02      5.87      5.87     -0.02
  46   1   2   0.239407E+02   0.111940E+03   0.424601E+02 o    1     2.830      1.70      0.79      0.32    0.38600E+02      4.89     -4.89      0.01
  47   1   2   0.978998E+02   0.270201E+02   0.424601E+02 <    1    -1.150      0.84      1.59      0.66    0.38600E+02      9.89      9.89      0.00
  48   1   2   0.399382E+02   0.501801E+02   0.386001E+02 <    1     0.280      1.14      1.02      0.44    0.38600E+02      6.32     -6.32     -0.01
  49   1   2   0.803763E+02   0.386001E+02   0.424601E+02 <    1    -0.805      1.00      1.44      0.55    0.38600E+02      8.97      8.97      0.02
  50   1   2   0.167956E+02   0.193000E+02   0.424601E+02 <    1     0.061      0.71      0.66      0.78    0.38600E+02      4.10     -4.10     -0.02
  51   1   2   0.117505E+02  -0.100360E+03   0.772002E+02 <    1    -0.078      0.00      0.55      7.07    0.38600E+02      3.43      3.43      0.02
 -53   2   2   0.624237E+00  -0.308801E+02   0.849202E+02 <    1    -0.017      0.00      0.13      7.42    0.38600E+02      0.79      0.79      0.01
 -52   2   2   0.223335E+00  -0.386001E+02   0.463201E+02 <    1    -0.014      0.00      0.08      5.48    0.38600E+02      0.47     -0.47     -0.01
 -51   2   2   0.102168E+01   0.424601E+02   0.579001E+02 <    1     1.239      1.05      0.16      0.72    0.38600E+02      1.01     -1.01      0.01
 -50   2   2   0.741490E-03  -0.772002E+02   0.656201E+02 <    1    -0.001      0.00      0.00      6.52    0.38600E+02      0.03     -0.03     -0.01
 -49   2   2   0.404689E+00   0.926402E+02   0.733401E+02 <    1     2.359      1.55      0.10      0.61    0.38600E+02      0.64     -0.64      0.01
 -48   2   2   0.839903E+00  -0.424601E+02   0.694801E+02 <    1    -0.022      0.00      0.15      6.71    0.38600E+02      0.92     -0.92     -0.01
 -47   2   2   0.213935E+02  -0.386001E+01   0.772002E+02 <    1    -0.105      0.00      0.74      7.07    0.38600E+02      4.63      4.63      0.01
 -46   2   2   0.901699E+02   0.347401E+02   0.579001E+02 <    1    -0.733      0.95      1.53      0.79    0.38600E+02      9.50     -9.50     -0.02
 -45   2   2   0.137366E+03   0.579001E+02   0.579001E+02 <    1    -1.080      1.22      1.89      0.61    0.38600E+02     11.72     11.72      0.02
 -44   2   2   0.205157E+03   0.185280E+03   0.617601E+02 o    1    -0.313      2.19      2.31      0.37    0.38600E+02     14.32    -14.32     -0.03
 -43   2   2   0.466902E-02  -0.772002E+01   0.617601E+02 <    1    -0.002      0.00      0.01      6.32    0.38600E+02      0.07      0.07      0.01
 -42   2   2   0.153735E+02   0.115800E+02   0.656201E+02 <    1    -0.054      0.55      0.63      1.55    0.38600E+02      3.92      3.92      0.00
 -41   2   2   0.611705E+02   0.100360E+03   0.694801E+02 <    1     0.633      1.61      1.26      0.56    0.38600E+02      7.82      7.82      0.01
 -40   2   2   0.354827E+02   0.135100E+03   0.617601E+02 o    1     2.131      1.87      0.96      0.43    0.38600E+02      5.96      5.96      0.00
 -39   2   2   0.248142E+00  -0.386001E+01   0.579001E+02 <    1    -0.013      0.00      0.08      6.12    0.38600E+02      0.50      0.50      0.00
 -38   2   2   0.344876E+00  -0.579001E+02   0.540401E+02 <    1    -0.016      0.00      0.09      5.92    0.38600E+02      0.59     -0.59      0.00
 -37   2   2   0.151705E+02   0.694801E+02   0.540401E+02 <    1     1.369      1.34      0.63      0.52    0.38600E+02      3.89      3.89      0.00
 -36   2   2   0.325277E+02   0.424601E+02   0.540401E+02 <    1     0.196      1.05      0.92      0.67    0.38600E+02      5.70     -5.70      0.00
 -35   2   2   0.213342E+02  -0.154400E+02   0.501801E+02 <    1    -0.130      0.00      0.74      5.70    0.38600E+02      4.62      4.62     -0.01
 -34   2   2   0.332585E+02   0.501801E+02   0.540401E+02 <    1     0.345      1.14      0.93      0.61    0.38600E+02      5.77     -5.77      0.01
 -33   2   2   0.572910E-01   0.308801E+02   0.501801E+02 <    1     1.178      0.89      0.04      0.73    0.38600E+02      0.24     -0.24     -0.02
 -32   2   2   0.589487E+00   0.540401E+02   0.501801E+02 <    1     1.928      1.18      0.12      0.55    0.38600E+02      0.77      0.77      0.02
 -31   2   2   0.441257E+02   0.887802E+02   0.463201E+02 <    1     1.130      1.52      1.07      0.40    0.38600E+02      6.64     -6.64     -0.02
 -30   2   2   0.822729E+01   0.386001E+01   0.579001E+02 <    1    -0.061      0.32      0.46      2.37    0.38600E+02      2.87      2.87      0.01
 -29   2   2   0.124830E+03   0.424601E+02   0.540401E+02 <    1    -1.123      1.05      1.80      0.67    0.38600E+02     11.17    -11.17     -0.01
 -28   2   2   0.175943E+02  -0.463201E+02   0.463201E+02 <    1    -0.123      0.00      0.68      5.48    0.38600E+02      4.19      4.19      0.00
 -27   2   2   0.170724E+03   0.131240E+03   0.463201E+02 o    1    -0.795      1.84      2.10      0.33    0.38600E+02     13.07    -13.07      0.00
 -26   2   2   0.287740E+01   0.000000E+00   0.347401E+02 <    1    -0.058      0.00      0.27      4.74    0.38600E+02      1.70      1.70     -0.02
 -25   2   2   0.551823E+02   0.386001E+01   0.386001E+02 <    1    -0.556      0.32      1.20      1.58    0.38600E+02      7.43     -7.43      0.02
 -24   2   2   0.335428E+03   0.270201E+03   0.463201E+02 o    1    -1.323      2.65      2.95      0.23    0.38600E+02     18.31    -18.31     -0.04
 -23   2   2   0.124471E+03   0.131240E+03   0.386001E+02 o    1     0.177      1.84      1.80      0.27    0.38600E+02     11.16    -11.16      0.03
 -22   2   2   0.170945E+03   0.150540E+03   0.386001E+02 o    1    -0.510      1.97      2.10      0.25    0.38600E+02     13.07    -13.07     -0.05
 -21   2   2   0.750796E+04   0.677817E+04   0.281781E+03 o    1    -2.274     13.25     13.95      0.31    0.38600E+02     86.65     86.65      0.08
 -20   2   2   0.494762E+03   0.517241E+03   0.463201E+02 o    1     0.479      3.66      3.58      0.17    0.38600E+02     22.24    -22.24     -0.04
 -19   2   2   0.207365E+03   0.200720E+03   0.347401E+02 o    1    -0.188      2.28      2.32      0.20    0.38600E+02     14.40     14.40      0.03
 -18   2   2   0.953051E+02   0.772002E+01   0.270201E+02 <    1    -1.436      0.45      1.57      0.78    0.38600E+02      9.76      9.76     -0.01
 -17   2   2   0.160003E+03   0.540401E+02   0.270201E+02 <    1    -2.880      1.18      2.04      0.30    0.38600E+02     12.65    -12.65      0.00
 -16   2   2   0.266360E+03   0.162120E+03   0.270201E+02 o    1    -3.357      2.05      2.63      0.17    0.38600E+02     16.32     16.32      0.02
 -15   2   2   0.143442E+03   0.104220E+03   0.270201E+02 o    1    -1.332      1.64      1.93      0.21    0.38600E+02     11.98    -11.98     -0.02
 -14   2   2   0.126044E+03   0.308801E+02   0.270201E+02 <    1    -2.332      0.89      1.81      0.39    0.38600E+02     11.23     11.23      0.03
 -13   2   2   0.393089E+02   0.463201E+02   0.231600E+02 <    1     0.315      1.10      1.01      0.27    0.38600E+02      6.27     -6.27     -0.03
 -12   2   2   0.520192E+01   0.308801E+02   0.193000E+02 <    1     1.886      0.89      0.37      0.28    0.38600E+02      2.28      2.28      0.03
 -11   2   2   0.848166E+02   0.965002E+02   0.231600E+02 o    1     0.519      1.58      1.48      0.19    0.38600E+02      9.21      9.21     -0.02
 -10   2   2   0.332574E+03   0.347401E+03   0.308801E+02 o    1     0.474      3.00      2.94      0.14    0.38600E+02     18.24    -18.24      0.01
  -9   2   2   0.921988E+03   0.101132E+04   0.617601E+02 o    1     1.406      5.12      4.89      0.16    0.38600E+02     30.36     30.36      0.01
  -8   2   2   0.196357E+04   0.221178E+04   0.108080E+03 o    1     2.189      7.57      7.13      0.20    0.38600E+02     44.31    -44.31     -0.02
  -7   2   2   0.327747E+04   0.346629E+04   0.162120E+03 o    1     1.086      9.48      9.21      0.24    0.38600E+02     57.25     57.25      0.04
  -6   2   2   0.618288E+04   0.622233E+04   0.277921E+03 o    1     0.130     12.70     12.66      0.31    0.38600E+02     78.63    -78.63     -0.06
  -5   2   2   0.941677E+04   0.924472E+04   0.405301E+03 o    1    -0.384     15.48     15.62      0.37    0.38600E+02     97.04     97.04      0.08
  -4   2   2   0.110528E+05   0.112596E+05   0.494081E+03 o    1     0.383     17.08     16.92      0.41    0.38600E+02    105.13   -105.13     -0.09
  -3   2   2   0.866702E+04   0.825656E+04   0.362841E+03 o    1    -1.017     14.63     14.98      0.35    0.38600E+02     93.10     93.10      0.09
  -2   2   2   0.165535E+04   0.169068E+04   0.849202E+02 o    1     0.389      6.62      6.55      0.18    0.38600E+02     40.69    -40.69     -0.06
  -1   2   2   0.234471E+04   0.223108E+04   0.108080E+03 o    1    -0.960      7.60      7.79      0.20    0.38600E+02     48.42    -48.42      0.03
   0   2   2   0.369579E+03   0.347401E+03   0.270201E+02 o    1    -0.783      3.00      3.09      0.12    0.38600E+02     19.22    -19.22     -0.05
   1   2   2   0.362487E+03   0.343541E+03   0.270201E+02 o    1    -0.670      2.98      3.06      0.12    0.38600E+02     19.04    -19.04      0.02
   2   2   2   0.110343E+04   0.108080E+04   0.579001E+02 o    1    -0.364      5.29      5.35      0.15    0.38600E+02     33.22     33.22     -0.01
   3   2   2   0.690599E+02   0.849202E+02   0.193000E+02 o    1     0.861      1.48      1.34      0.17    0.38600E+02      8.31     -8.31      0.02
   4   2   2   0.466753E+02   0.617601E+02   0.154400E+02 o    1     1.042      1.26      1.10      0.16    0.38600E+02      6.83      6.83     -0.02
   5   2   2   0.293853E+03   0.320381E+03   0.270201E+02 o    1     0.976      2.88      2.76      0.12    0.38600E+02     17.14     17.14      0.02
   6   2   2   0.144230E+03   0.135100E+03   0.231600E+02 o    1    -0.385      1.87      1.93      0.16    0.38600E+02     12.01    -12.01     -0.02
   7   2   2   0.771066E+03   0.675501E+03   0.424601E+02 o    1    -2.074      4.18      4.47      0.14    0.38600E+02     27.77     27.77      0.02
   8   2   2   0.266413E+03   0.254761E+03   0.270201E+02 o    1    -0.419      2.57      2.63      0.14    0.38600E+02     16.32    -16.32     -0.01
   9   2   2   0.712965E+03   0.671641E+03   0.424601E+02 o    1    -0.914      4.17      4.30      0.14    0.38600E+02     26.70     26.70      0.01
  10   2   2   0.102874E+03   0.111940E+03   0.193000E+02 o    1     0.476      1.70      1.63      0.15    0.38600E+02     10.14    -10.14      0.01
  11   2   2   0.198203E+03   0.185280E+03   0.231600E+02 o    1    -0.542      2.19      2.27      0.14    0.38600E+02     14.08     14.08     -0.01
  12   2   2   0.279243E+02   0.270201E+02   0.193000E+02 <    1    -0.046      0.84      0.85      0.30    0.38600E+02      5.28      5.28      0.03
  13   2   2   0.215713E+02   0.270201E+02   0.193000E+02 <    1     0.298      0.84      0.75      0.30    0.38600E+02      4.64     -4.64     -0.03
  14   2   2   0.500535E+03   0.497941E+03   0.386001E+02 o    1    -0.065      3.59      3.60      0.14    0.38600E+02     22.37     22.37      0.05
  15   2   2   0.337843E+03   0.328101E+03   0.347401E+02 o    1    -0.274      2.92      2.96      0.16    0.38600E+02     18.38    -18.38     -0.05
  16   2   2   0.574727E+03   0.555841E+03   0.424601E+02 o    1    -0.427      3.79      3.86      0.15    0.38600E+02     23.97     23.97      0.05
  17   2   2   0.204276E+03   0.138960E+03   0.270201E+02 o    1    -2.174      1.90      2.30      0.19    0.38600E+02     14.29    -14.29     -0.05
  18   2   2   0.155157E+03   0.223880E+03   0.386001E+02 o    1     1.930      2.41      2.00      0.21    0.38600E+02     12.46     12.46      0.04
  19   2   2   0.248756E+04   0.311889E+04   0.181420E+03 o    1     3.477      8.99      8.03      0.28    0.38600E+02     49.88    -49.88     -0.05
  20   2   2   0.195852E+04   0.207282E+04   0.127380E+03 o    1     0.865      7.33      7.12      0.24    0.38600E+02     44.26    -44.26      0.00
  21   2   2   0.586329E+02   0.694801E+02   0.308801E+02 o    1     0.366      1.34      1.23      0.30    0.38600E+02      7.66      7.66      0.00
  22   2   2   0.543951E+03   0.621461E+03   0.617601E+02 o    1     1.271      4.01      3.75      0.20    0.38600E+02     23.32     23.32      0.01
  23   2   2   0.281308E+03   0.258621E+03   0.424601E+02 o    1    -0.519      2.59      2.70      0.21    0.38600E+02     16.77    -16.77      0.00
  24   2   2   0.394071E+03   0.358981E+03   0.463201E+02 o    1    -0.731      3.05      3.20      0.20    0.38600E+02     19.85     19.85     -0.01
  25   2   2   0.896515E+02   0.115800E+03   0.347401E+02 o    1     0.799      1.73      1.52      0.26    0.38600E+02      9.47     -9.47      0.02
  26   2   2   0.299052E+02   0.810602E+02   0.308801E+02 o    1     2.058      1.45      0.88      0.28    0.38600E+02      5.47      5.47     -0.02
  27   2   2   0.163112E+01  -0.386001E+01   0.270201E+02 <    1    -0.049      0.00      0.21      4.18    0.38600E+02      1.28      1.28      0.03
  28   2   2   0.164029E+01   0.772002E+01   0.308801E+02 <    1     0.270      0.45      0.21      0.89    0.38600E+02      1.28      1.28     -0.02
  29   2   2   0.812252E+01   0.694801E+02   0.424601E+02 <    1     2.153      1.34      0.46      0.41    0.38600E+02      2.85      2.85      0.02
  30   2   2   0.140474E+02  -0.154400E+02   0.308801E+02 <    1    -0.135      0.00      0.60      4.47    0.38600E+02      3.75      3.75     -0.01
  31   2   2   0.492321E+01   0.000000E+00   0.308801E+02 <    1    -0.080      0.00      0.36      4.47    0.38600E+02      2.22     -2.22      0.00
  32   2   2   0.437282E+02   0.501801E+02   0.308801E+02 <    1     0.216      1.14      1.06      0.35    0.38600E+02      6.61      6.61      0.02
  33   2   2   0.345128E+02   0.849202E+02   0.308801E+02 o    1     1.991      1.48      0.95      0.27    0.38600E+02      5.87     -5.87     -0.02
  34   2   2   0.639334E+02   0.733401E+02   0.308801E+02 o    1     0.315      1.38      1.29      0.29    0.38600E+02      8.00      8.00      0.03
  35   2   2   0.235467E+02   0.193000E+02   0.270201E+02 <    1    -0.149      0.71      0.78      0.50    0.38600E+02      4.85     -4.85     -0.03
  36   2   2   0.757955E+01   0.231600E+02   0.270201E+02 <    1     0.733      0.77      0.44      0.45    0.38600E+02      2.75      2.75      0.04
  37   2   2   0.106531E+01  -0.308801E+02   0.270201E+02 <    1    -0.040      0.00      0.17      4.18    0.38600E+02      1.03      1.03     -0.03
  38   2   2   0.180075E+01  -0.115800E+02   0.308801E+02 <    1    -0.048      0.00      0.22      4.47    0.38600E+02      1.34      1.34      0.03
  39   2   2   0.187411E+02  -0.231600E+02   0.308801E+02 <    1    -0.156      0.00      0.70      4.47    0.38600E+02      4.33     -4.33     -0.03
  40   2   2   0.342330E+03   0.285641E+03   0.463201E+02 o    1    -1.160      2.72      2.98      0.22    0.38600E+02     18.50     18.50      0.04
  41   2   2   0.104905E+03   0.501801E+02   0.347401E+02 <    1    -1.288      1.14      1.65      0.39    0.38600E+02     10.24    -10.24     -0.02
  42   2   2   0.588923E+01   0.386001E+02   0.347401E+02 <    1     1.354      1.00      0.39      0.45    0.38600E+02      2.43      2.43      0.01
  43   2   2   0.467598E+02   0.501801E+02   0.386001E+02 <    1     0.090      1.14      1.10      0.44    0.38600E+02      6.84     -6.84     -0.01
  44   2   2   0.551099E+00   0.579001E+02   0.386001E+02 <    1     2.706      1.22      0.12      0.41    0.38600E+02      0.74     -0.74      0.00
  45   2   2   0.473120E+01   0.386001E+02   0.308801E+02 <    1     1.624      1.00      0.35      0.40    0.38600E+02      2.18      2.18      0.01
  46   2   2   0.330634E+02   0.308801E+02   0.347401E+02 <    1    -0.062      0.89      0.93      0.50    0.38600E+02      5.75     -5.75     -0.02
  47   2   2   0.111557E+02  -0.308801E+02   0.424601E+02 <    1    -0.103      0.00      0.54      5.24    0.38600E+02      3.34      3.34      0.02
  48   2   2   0.171430E+02   0.270201E+02   0.463201E+02 <    1     0.237      0.84      0.67      0.72    0.38600E+02      4.14     -4.14     -0.02
  49   2   2   0.215004E+01  -0.308801E+02   0.424601E+02 <    1    -0.045      0.00      0.24      5.24    0.38600E+02      1.47      1.47      0.01
  50   2   2   0.111853E+01  -0.656201E+02   0.463201E+02 <    1    -0.031      0.00      0.17      5.48    0.38600E+02      1.06     -1.06     -0.01
  51   2   2   0.114655E+00  -0.463201E+02   0.772002E+02 <    1    -0.008      0.00      0.05      7.07    0.38600E+02      0.34     -0.34      0.01
 -52   3   2   0.233860E+02   0.146680E+03   0.108080E+03 <    1     1.630      1.95      0.78      0.72    0.38600E+02      4.84      4.84      0.02
 -51   3   2   0.217300E+02   0.154400E+02   0.733401E+02 <    1    -0.078      0.63      0.75      1.50    0.38600E+02      4.66     -4.66     -0.02
 -50   3   2   0.357954E+02   0.231600E+02   0.617601E+02 <    1    -0.182      0.77      0.96      1.03    0.38600E+02      5.98      5.98      0.02
 -49   3   2   0.619730E+01  -0.540401E+02   0.463201E+02 <    1    -0.073      0.00      0.40      5.48    0.38600E+02      2.49     -2.49     -0.01
 -48   3   2   0.198904E+01  -0.270201E+02   0.424601E+02 <    1    -0.043      0.00      0.23      5.24    0.38600E+02      1.41      1.41      0.01
 -47   3   2   0.921776E+01  -0.193000E+02   0.424601E+02 <    1    -0.093      0.00      0.49      5.24    0.38600E+02      3.04      3.04      0.00
 -46   3   2   0.230356E+01  -0.540401E+02   0.463201E+02 <    1    -0.045      0.00      0.24      5.48    0.38600E+02      1.52     -1.52      0.00
 -45   3   2   0.325204E+02   0.193000E+02   0.424601E+02 <    1    -0.271      0.71      0.92      0.78    0.38600E+02      5.70      5.70      0.01
 -44   3   2   0.121868E+01   0.772002E+02   0.501801E+02 <    1     2.689      1.41      0.18      0.46    0.38600E+02      1.10      1.10     -0.01
 -43   3   2   0.160856E+03   0.386001E+02   0.424601E+02 <    1    -1.893      1.00      2.04      0.55    0.38600E+02     12.68    -12.68     -0.01
 -42   3   2   0.213590E+03   0.540401E+02   0.540401E+02 <    1    -1.976      1.18      2.35      0.59    0.38600E+02     14.61    -14.61     -0.03
 -41   3   2   0.352828E+02   0.772002E+01   0.463201E+02 <    1    -0.379      0.45      0.96      1.34    0.38600E+02      5.94      5.94      0.02
 -40   3   2   0.102252E+02  -0.270201E+02   0.501801E+02 <    1    -0.090      0.00      0.51      5.70    0.38600E+02      3.20      3.20     -0.01
 -39   3   2   0.495199E+01  -0.308801E+02   0.501801E+02 <    1    -0.063      0.00      0.36      5.70    0.38600E+02      2.23     -2.23      0.01
 -38   3   2   0.120571E+02  -0.501801E+02   0.463201E+02 <    1    -0.102      0.00      0.56      5.48    0.38600E+02      3.47      3.47     -0.01
 -37   3   2   0.901132E+01   0.115800E+03   0.501801E+02 o    1     3.324      1.73      0.48      0.38    0.38600E+02      3.00     -3.00      0.01
 -36   3   2   0.828508E+00  -0.772002E+01   0.463201E+02 <    1    -0.027      0.00      0.15      5.48    0.38600E+02      0.91     -0.91     -0.01
 -35   3   2   0.108506E+01  -0.424601E+02   0.424601E+02 <    1    -0.032      0.00      0.17      5.24    0.38600E+02      1.04     -1.04      0.01
 -34   3   2   0.254672E+01   0.694801E+02   0.424601E+02 <    1     2.645      1.34      0.26      0.41    0.38600E+02      1.60     -1.60      0.00
 -33   3   2   0.112282E+02   0.308801E+02   0.463201E+02 <    1     0.529      0.89      0.54      0.67    0.38600E+02      3.35     -3.35     -0.01
 -32   3   2   0.158109E+01  -0.231600E+02   0.424601E+02 <    1    -0.039      0.00      0.20      5.24    0.38600E+02      1.26     -1.26      0.01
 -31   3   2   0.818823E+02   0.386001E+02   0.424601E+02 <    1    -0.830      1.00      1.46      0.55    0.38600E+02      9.05     -9.05     -0.03
 -30   3   2   0.486361E+01  -0.694801E+02   0.501801E+02 <    1    -0.062      0.00      0.35      5.70    0.38600E+02      2.21      2.21      0.03
 -29   3   2   0.941223E+02   0.501801E+02   0.617601E+02 <    1    -0.600      1.14      1.56      0.70    0.38600E+02      9.70     -9.70     -0.04
 -28   3   2   0.676133E+02   0.193000E+02   0.579001E+02 <    1    -0.581      0.71      1.32      1.06    0.38600E+02      8.22      8.22      0.04
 -27   3   2   0.239220E+03   0.135100E+03   0.579001E+02 o    1    -1.541      1.87      2.49      0.40    0.38600E+02     15.47    -15.47     -0.05
 -26   3   2   0.873931E+02   0.115800E+02   0.501801E+02 <    1    -0.806      0.55      1.50      1.19    0.38600E+02      9.35      9.35      0.04
 -25   3   2   0.129587E+03   0.111940E+03   0.501801E+02 o    1    -0.338      1.70      1.83      0.38    0.38600E+02     11.38    -11.38     -0.04
 -24   3   2   0.302970E+01  -0.193000E+02   0.386001E+02 <    1    -0.056      0.00      0.28      5.00    0.38600E+02      1.74      1.74      0.02
 -23   3   2   0.100464E+02   0.772002E+01   0.386001E+02 <    1    -0.056      0.45      0.51      1.12    0.38600E+02      3.17     -3.17     -0.01
 -22   3   2   0.441857E+02   0.579001E+02   0.347401E+02 <    1     0.421      1.22      1.07      0.37    0.38600E+02      6.65      6.65      0.00
 -21   3   2   0.413723E+03   0.335821E+03   0.386001E+02 o    1    -1.885      2.95      3.27      0.17    0.38600E+02     20.34     20.34      0.03
 -20   3   2   0.528393E+03   0.370561E+03   0.887802E+02 o    1    -1.615      3.10      3.70      0.37    0.38600E+02     22.99    -22.99     -0.05
 -19   3   2   0.495306E+03   0.463201E+03   0.424601E+02 o    1    -0.726      3.46      3.58      0.16    0.38600E+02     22.26     22.26      0.05
 -18   3   2   0.424406E+03   0.397581E+03   0.424601E+02 o    1    -0.611      3.21      3.32      0.17    0.38600E+02     20.60    -20.60     -0.06
 -17   3   2   0.371767E+03   0.370561E+03   0.386001E+02 o    1    -0.031      3.10      3.10      0.16    0.38600E+02     19.28     19.28      0.06
 -16   3   2   0.256011E+03   0.223880E+03   0.308801E+02 o    1    -0.995      2.41      2.58      0.17    0.38600E+02     16.00    -16.00     -0.06
 -15   3   2   0.341305E+03   0.382141E+03   0.347401E+02 o    1     1.180      3.15      2.97      0.15    0.38600E+02     18.47     18.47      0.06
 -14   3   2   0.302286E+03   0.270201E+03   0.386001E+02 o    1    -0.800      2.65      2.80      0.19    0.38600E+02     17.39    -17.39     -0.06
 -13   3   2   0.550475E+03   0.551981E+03   0.424601E+02 o    1     0.034      3.78      3.78      0.15    0.38600E+02     23.46     23.46      0.06
 -12   3   2   0.448220E+03   0.436181E+03   0.386001E+02 o    1    -0.302      3.36      3.41      0.15    0.38600E+02     21.17    -21.17     -0.05
 -11   3   2   0.102739E+04   0.113870E+04   0.579001E+02 o    1     1.835      5.43      5.16      0.15    0.38600E+02     32.05     32.05      0.06
 -10   3   2   0.627214E+03   0.606021E+03   0.386001E+02 o    1    -0.519      3.96      4.03      0.13    0.38600E+02     25.04    -25.04     -0.04
  -9   3   2   0.111835E+04   0.117344E+04   0.579001E+02 o    1     0.892      5.51      5.38      0.15    0.38600E+02     33.44     33.44      0.04
  -8   3   2   0.282008E+03   0.262481E+03   0.231600E+02 o    1    -0.808      2.61      2.70      0.12    0.38600E+02     16.79    -16.79     -0.01
  -7   3   2   0.418956E+03   0.428461E+03   0.270201E+02 o    1     0.337      3.33      3.29      0.11    0.38600E+02     20.47     20.47      0.00
  -6   3   2   0.661862E-02  -0.115800E+02   0.154400E+02 <    1    -0.004      0.00      0.01      3.16    0.38600E+02      0.08     -0.08      0.03
  -5   3   2   0.188801E+01   0.386001E+01   0.154400E+02 <    1     0.150      0.32      0.22      0.63    0.38600E+02      1.37     -1.37     -0.04
  -4   3   2   0.641301E+03   0.729541E+03   0.424601E+02 o    1     2.029      4.35      4.08      0.13    0.38600E+02     25.32     25.32      0.07
  -3   3   2   0.617806E+03   0.756562E+03   0.463201E+02 o    1     2.992      4.43      4.00      0.14    0.38600E+02     24.86    -24.86     -0.08
  -2   3   2   0.213419E+04   0.261323E+04   0.123520E+03 o    1     3.752      8.23      7.44      0.21    0.38600E+02     46.20     46.20      0.10
  -1   3   2   0.207071E+04   0.243566E+04   0.115800E+03 o    1     3.023      7.94      7.32      0.20    0.38600E+02     45.51    -45.50     -0.10
   0   3   2   0.375513E+04   0.406073E+04   0.185280E+03 o    1     1.540     10.26      9.86      0.26    0.38600E+02     61.28     61.28      0.10
   1   3   2   0.262819E+04   0.281009E+04   0.131240E+03 o    1     1.295      8.53      8.25      0.22    0.38600E+02     51.27    -51.27     -0.08
   2   3   2   0.312723E+04   0.341225E+04   0.158260E+03 o    1     1.690      9.40      9.00      0.24    0.38600E+02     55.92     55.92      0.07
   3   3   2   0.156004E+04   0.176402E+04   0.887802E+02 o    1     2.201      6.76      6.36      0.18    0.38600E+02     39.50    -39.50     -0.04
   4   3   2   0.124902E+04   0.143592E+04   0.733401E+02 o    1     2.456      6.10      5.69      0.17    0.38600E+02     35.34     35.34      0.02
   5   3   2   0.303040E+03   0.312661E+03   0.270201E+02 o    1     0.350      2.85      2.80      0.13    0.38600E+02     17.41    -17.41      0.01
   6   3   2   0.959380E+02   0.115800E+03   0.193000E+02 o    1     1.070      1.73      1.58      0.15    0.38600E+02      9.79      9.79     -0.03
   7   3   2   0.418411E+02   0.308801E+02   0.154400E+02 <    1    -0.656      0.89      1.04      0.22    0.38600E+02      6.47      6.47      0.05
   8   3   2   0.535406E+02  -0.386001E+01   0.154400E+02 <    1    -0.372      0.00      1.18      3.16    0.38600E+02      7.32     -7.32     -0.05
   9   3   2   0.839533E+02   0.617601E+02   0.193000E+02 o    1    -1.060      1.26      1.47      0.20    0.38600E+02      9.16      9.16      0.05
  10   3   2   0.293658E+02  -0.154400E+02   0.154400E+02 <    1    -0.276      0.00      0.87      3.16    0.38600E+02      5.42     -5.42     -0.04
  11   3   2   0.166090E+01   0.115800E+02   0.154400E+02 <    1     0.932      0.55      0.21      0.37    0.38600E+02      1.29      1.29      0.02
  12   3   2   0.214317E+02   0.772002E+01   0.193000E+02 <    1    -0.533      0.45      0.75      0.56    0.38600E+02      4.63      4.63      0.00
  13   3   2   0.128760E+03   0.849202E+02   0.231600E+02 o    1    -1.692      1.48      1.83      0.20    0.38600E+02     11.35    -11.35     -0.02
  14   3   2   0.178375E+03   0.142820E+03   0.270201E+02 o    1    -1.236      1.92      2.15      0.18    0.38600E+02     13.36     13.36      0.03
  15   3   2   0.296173E+03   0.258621E+03   0.308801E+02 o    1    -1.159      2.59      2.77      0.16    0.38600E+02     17.21    -17.21     -0.04
  16   3   2   0.214571E+03   0.189140E+03   0.308801E+02 o    1    -0.792      2.21      2.36      0.18    0.38600E+02     14.65     14.65      0.05
  17   3   2   0.157315E+03   0.115800E+03   0.270201E+02 o    1    -1.414      1.73      2.02      0.20    0.38600E+02     12.54    -12.54     -0.05
  18   3   2   0.647180E+02   0.540401E+02   0.231600E+02 o    1    -0.440      1.18      1.29      0.25    0.38600E+02      8.04      8.04      0.04
  19   3   2   0.978543E+02   0.111940E+03   0.231600E+02 o    1     0.626      1.70      1.59      0.18    0.38600E+02      9.89      9.89     -0.03
  20   3   2   0.467116E+02   0.386001E+01   0.231600E+02 <    1    -0.826      0.32      1.10      0.95    0.38600E+02      6.83     -6.83      0.02
  21   3   2   0.155536E+03   0.165980E+03   0.270201E+02 o    1     0.390      2.07      2.01      0.17    0.38600E+02     12.47    -12.47     -0.04
  22   3   2   0.332373E+02   0.386001E+02   0.231600E+02 <    1     0.240      1.00      0.93      0.30    0.38600E+02      5.77     -5.77      0.02
  23   3   2   0.237851E+02   0.270201E+02   0.231600E+02 <    1     0.144      0.84      0.78      0.36    0.38600E+02      4.88     -4.88     -0.02
  24   3   2   0.993906E-01   0.386001E+01   0.231600E+02 <    1     0.280      0.32      0.05      0.95    0.38600E+02      0.32      0.31      0.01
  25   3   2   0.127013E+03   0.162120E+03   0.308801E+02 o    1     1.200      2.05      1.81      0.20    0.38600E+02     11.27    -11.27     -0.02
  26   3   2   0.675445E+02   0.810602E+02   0.270201E+02 o    1     0.522      1.45      1.32      0.24    0.38600E+02      8.22      8.22      0.02
  27   3   2   0.271056E+03   0.351261E+03   0.424601E+02 o    1     1.984      3.02      2.65      0.18    0.38600E+02     16.46    -16.46     -0.02
  28   3   2   0.156182E+03   0.123520E+03   0.347401E+02 o    1    -0.883      1.79      2.01      0.25    0.38600E+02     12.50     12.50      0.01
  29   3   2   0.252170E+03   0.196860E+03   0.386001E+02 o    1    -1.337      2.26      2.56      0.22    0.38600E+02     15.88    -15.88     -0.01
  30   3   2   0.522521E+02   0.617601E+02   0.270201E+02 o    1     0.366      1.26      1.16      0.28    0.38600E+02      7.23      7.23      0.00
  31   3   2   0.688553E+02   0.772002E+02   0.270201E+02 o    1     0.317      1.41      1.34      0.25    0.38600E+02      8.30     -8.30      0.01
  32   3   2   0.171358E+01   0.000000E+00   0.308801E+02 <    1    -0.047      0.00      0.21      4.47    0.38600E+02      1.31      1.31     -0.02
  33   3   2   0.884960E-01   0.772002E+01   0.308801E+02 <    1     0.446      0.45      0.05      0.89    0.38600E+02      0.30     -0.30      0.02
  34   3   2   0.876198E+01   0.424601E+02   0.347401E+02 <    1     1.334      1.05      0.48      0.43    0.38600E+02      2.96     -2.96     -0.03
  35   3   2   0.319715E+02   0.656201E+02   0.347401E+02 <    1     1.140      1.30      0.91      0.35    0.38600E+02      5.65      5.65      0.03
  36   3   2   0.585179E+02   0.138960E+03   0.386001E+02 o    1     2.521      1.90      1.23      0.26    0.38600E+02      7.65     -7.65     -0.03
  37   3   2   0.134680E+03   0.119660E+03   0.386001E+02 o    1    -0.377      1.76      1.87      0.28    0.38600E+02     11.61     11.61      0.03
  38   3   2   0.150974E+03   0.204580E+03   0.424601E+02 o    1     1.352      2.30      1.98      0.24    0.38600E+02     12.29    -12.29     -0.02
  39   3   2   0.516408E+03   0.424601E+03   0.501801E+02 o    1    -1.716      3.32      3.66      0.20    0.38600E+02     22.72     22.72      0.03
  40   3   2   0.410007E+03   0.308801E+03   0.463201E+02 o    1    -2.013      2.83      3.26      0.21    0.38600E+02     20.25    -20.25     -0.02
  41   3   2   0.417632E+02   0.115800E+02   0.308801E+02 <    1    -0.674      0.55      1.04      0.73    0.38600E+02      6.46     -6.46     -0.01
  42   3   2   0.539980E+02  -0.386001E+02   0.308801E+02 <    1    -0.264      0.00      1.18      4.47    0.38600E+02      7.35     -7.35      0.00
  43   3   2   0.102451E+03   0.270201E+02   0.347401E+02 <    1    -1.473      0.84      1.63      0.54    0.38600E+02     10.12     10.12      0.00
  44   3   2   0.562544E+01   0.347401E+02   0.347401E+02 <    1     1.195      0.95      0.38      0.47    0.38600E+02      2.37     -2.37      0.00
  45   3   2   0.131142E+02   0.772002E+01   0.347401E+02 <    1    -0.135      0.45      0.58      1.01    0.38600E+02      3.62      3.62      0.00
  46   3   2   0.931934E+01   0.386001E+02   0.347401E+02 <    1     1.130      1.00      0.49      0.45    0.38600E+02      3.05      3.05      0.01
  47   3   2   0.128901E+01  -0.270201E+02   0.463201E+02 <    1    -0.033      0.00      0.18      5.48    0.38600E+02      1.14     -1.14     -0.01
  48   3   2   0.174774E+02   0.579001E+02   0.501801E+02 <    1     1.040      1.22      0.67      0.53    0.38600E+02      4.18      4.18      0.01
  49   3   2   0.104188E+01  -0.115800E+02   0.540401E+02 <    1    -0.028      0.00      0.16      5.92    0.38600E+02      1.02     -1.02      0.00
 -52   4   2   0.335548E+02   0.501801E+02   0.810602E+02 <    1     0.226      1.14      0.93      0.92    0.38600E+02      5.79     -5.79     -0.02
 -51   4   2   0.179807E+02   0.772002E+01   0.772002E+02 <    1    -0.105      0.45      0.68      2.24    0.38600E+02      4.24      4.24      0.02
 -50   4   2   0.515031E+02   0.617601E+02   0.694801E+02 <    1     0.154      1.26      1.16      0.71    0.38600E+02      7.18     -7.18     -0.03
 -49   4   2   0.516382E+01   0.154400E+02   0.617601E+02 <    1     0.211      0.63      0.37      1.26    0.38600E+02      2.27      2.27      0.03
 -48   4   2   0.121612E+02  -0.540401E+02   0.501801E+02 <    1    -0.098      0.00      0.56      5.70    0.38600E+02      3.49     -3.49     -0.04
 -47   4   2   0.168701E+02   0.887802E+02   0.617601E+02 <    1     1.621      1.52      0.66      0.53    0.38600E+02      4.11     -4.11      0.03
 -46   4   2   0.567657E+00   0.111940E+03   0.810602E+02 <    1     2.564      1.70      0.12      0.62    0.38600E+02      0.75      0.75     -0.03
 -45   4   2   0.102818E+02   0.965002E+02   0.772002E+02 <    1     1.683      1.58      0.52      0.63    0.38600E+02      3.21     -3.21      0.02
 -44   4   2   0.186115E+03   0.424601E+02   0.656201E+02 <    1    -1.415      1.05      2.20      0.81    0.38600E+02     13.64    -13.64     -0.04
 -43   4   2   0.115708E+04   0.277921E+03   0.100360E+03 o    1    -5.754      2.68      5.48      0.49    0.38600E+02     34.02     34.02      0.05
 -41   4   2   0.184312E+03   0.463201E+02   0.540401E+02 <    1    -1.705      1.10      2.19      0.64    0.38600E+02     13.58    -13.58     -0.02
 -40   4   2   0.468466E+00  -0.231600E+02   0.501801E+02 <    1    -0.019      0.00      0.11      5.70    0.38600E+02      0.68     -0.68      0.01
 -39   4   2   0.287456E+02  -0.501801E+02   0.463201E+02 <    1    -0.158      0.00      0.86      5.48    0.38600E+02      5.36     -5.36     -0.03
 -38   4   2   0.916292E+01   0.656201E+02   0.501801E+02 <    1     1.638      1.30      0.49      0.50    0.38600E+02      3.03     -3.03      0.03
 -37   4   2   0.337458E+02   0.119660E+03   0.540401E+02 o    1     2.075      1.76      0.94      0.40    0.38600E+02      5.81     -5.81     -0.04
 -36   4   2   0.485605E+01   0.579001E+02   0.540401E+02 <    1     1.522      1.22      0.35      0.57    0.38600E+02      2.20      2.20      0.05
 -35   4   2   0.681670E+02   0.501801E+02   0.579001E+02 <    1    -0.287      1.14      1.33      0.66    0.38600E+02      8.26     -8.26     -0.06
 -34   4   2   0.227021E+02   0.270201E+02   0.540401E+02 <    1     0.083      0.84      0.77      0.84    0.38600E+02      4.76      4.76      0.06
 -33   4   2   0.114565E+03   0.135100E+03   0.540401E+02 o    1     0.395      1.87      1.72      0.37    0.38600E+02     10.70    -10.70     -0.06
 -32   4   2   0.367081E+02   0.733401E+02   0.501801E+02 <    1     0.855      1.38      0.98      0.47    0.38600E+02      6.06      6.06      0.05
 -31   4   2   0.284850E+02   0.617601E+02   0.540401E+02 <    1     0.733      1.26      0.86      0.55    0.38600E+02      5.34     -5.34     -0.04
 -30   4   2   0.643355E+00   0.347401E+02   0.463201E+02 <    1     1.296      0.95      0.13      0.63    0.38600E+02      0.80     -0.80      0.02
 -29   4   2   0.114307E+02  -0.231600E+02   0.463201E+02 <    1    -0.099      0.00      0.54      5.48    0.38600E+02      3.38      3.38      0.00
 -28   4   2   0.463521E+02   0.617601E+02   0.424601E+02 <    1     0.389      1.26      1.10      0.43    0.38600E+02      6.81     -6.81     -0.02
 -27   4   2   0.146228E+03   0.347401E+02   0.424601E+02 <    1    -1.721      0.95      1.95      0.58    0.38600E+02     12.09     12.09      0.05
 -26   4   2   0.304598E+03   0.239320E+03   0.463201E+02 o    1    -1.317      2.49      2.81      0.24    0.38600E+02     17.45    -17.45     -0.07
 -25   4   2   0.363264E+03   0.301081E+03   0.463201E+02 o    1    -1.269      2.79      3.07      0.22    0.38600E+02     19.06     19.06      0.09
 -24   4   2   0.476179E+03   0.440041E+03   0.694801E+02 o    1    -0.506      3.38      3.51      0.27    0.38600E+02     21.82    -21.82     -0.10
 -23   4   2   0.209787E+02   0.772002E+01   0.424601E+02 <    1    -0.236      0.45      0.74      1.23    0.38600E+02      4.58      4.58      0.09
 -21   4   2   0.212566E+03   0.216160E+03   0.424601E+02 o    1     0.085      2.37      2.35      0.23    0.38600E+02     14.58     14.58      0.09
 -20   4   2   0.628491E+03   0.613741E+03   0.733401E+02 o    1    -0.197      3.99      4.04      0.24    0.38600E+02     25.07     25.07     -0.03
 -19   4   2   0.374067E+02   0.100360E+03   0.386001E+02 o    1     2.023      1.61      0.98      0.31    0.38600E+02      6.12     -6.12      0.03
 -18   4   2   0.282787E+03   0.304941E+03   0.424601E+02 o    1     0.526      2.81      2.71      0.20    0.38600E+02     16.82     16.82      0.00
 -17   4   2   0.135742E+02  -0.270201E+02   0.308801E+02 <    1    -0.133      0.00      0.59      4.47    0.38600E+02      3.68     -3.68     -0.01
 -16   4   2   0.107558E+03   0.131240E+03   0.270201E+02 o    1     0.916      1.84      1.67      0.19    0.38600E+02     10.37     10.37      0.04
 -15   4   2   0.763397E+01   0.154400E+02   0.231600E+02 <    1     0.396      0.63      0.44      0.47    0.38600E+02      2.76     -2.76     -0.05
 -14   4   2   0.110893E+03   0.111940E+03   0.231600E+02 o    1     0.045      1.70      1.69      0.18    0.38600E+02     10.53     10.53      0.07
 -13   4   2   0.203556E+02   0.694801E+02   0.231600E+02 o    1     2.747      1.34      0.73      0.22    0.38600E+02      4.51     -4.51     -0.08
 -12   4   2   0.141024E+03   0.181420E+03   0.308801E+02 o    1     1.381      2.17      1.91      0.19    0.38600E+02     11.88     11.87      0.10
 -11   4   2   0.979172E+02   0.127380E+03   0.270201E+02 o    1     1.157      1.82      1.59      0.19    0.38600E+02      9.90     -9.89     -0.10
 -10   4   2   0.310603E+03   0.320381E+03   0.308801E+02 o    1     0.312      2.88      2.84      0.14    0.38600E+02     17.62     17.62      0.10
  -9   4   2   0.436634E+03   0.505661E+03   0.386001E+02 o    1     1.793      3.62      3.36      0.14    0.38600E+02     20.90    -20.90     -0.10
  -8   4   2   0.688747E+03   0.795162E+03   0.501801E+02 o    1     2.094      4.54      4.22      0.15    0.38600E+02     26.24     26.24      0.09
  -7   4   2   0.139103E+04   0.170226E+04   0.887802E+02 o    1     3.438      6.64      6.00      0.19    0.38600E+02     37.30    -37.30     -0.09
  -6   4   2   0.103329E+04   0.117344E+04   0.617601E+02 o    1     2.189      5.51      5.17      0.16    0.38600E+02     32.14     32.14      0.07
  -5   4   2   0.175929E+04   0.205738E+04   0.100360E+03 o    1     2.856      7.30      6.75      0.19    0.38600E+02     41.94    -41.94     -0.05
  -4   4   2   0.139995E+01   0.115800E+02   0.154400E+02 <    1     0.978      0.55      0.19      0.37    0.38600E+02      1.18      1.18     -0.01
  -3   4   2   0.765762E+02   0.579001E+02   0.154400E+02 o    1    -1.122      1.22      1.41      0.16    0.38600E+02      8.75     -8.75      0.03
   0   4   2   0.575882E+04   0.107733E+05   0.474781E+03 o    1    11.111     16.71     12.21      0.40    0.38600E+02     75.89     75.89     -0.04
   1   4   2   0.626650E+04   0.834534E+04   0.366701E+03 o    1     5.529     14.70     12.74      0.35    0.38600E+02     79.16     79.16      0.18
   2   4   2   0.192331E+04   0.210370E+04   0.100360E+03 o    1     1.695      7.38      7.06      0.19    0.38600E+02     43.86    -43.86     -0.15
   3   4   2   0.580703E+04   0.756176E+04   0.335821E+03 o    1     5.078     14.00     12.27      0.34    0.38600E+02     76.20     76.20      0.17
   4   4   2   0.198532E+04   0.240092E+04   0.111940E+03 o    1     3.574      7.89      7.17      0.20    0.38600E+02     44.56    -44.56     -0.13
   5   4   2   0.212382E+04   0.255533E+04   0.119660E+03 o    1     3.470      8.14      7.42      0.21    0.38600E+02     46.08     46.08      0.11
   6   4   2   0.223007E+03   0.223880E+03   0.231600E+02 o    1     0.037      2.41      2.40      0.13    0.38600E+02     14.93    -14.93     -0.05
   7   4   2   0.212624E+02   0.154400E+02   0.154400E+02 <    1    -0.347      0.63      0.74      0.32    0.38600E+02      4.61      4.61      0.01
   8   4   2   0.461117E+03   0.428461E+03   0.308801E+02 o    1    -1.000      3.33      3.46      0.12    0.38600E+02     21.47     21.47      0.05
   9   4   2   0.731743E+03   0.779722E+03   0.463201E+02 o    1     0.997      4.49      4.35      0.14    0.38600E+02     27.05    -27.05     -0.08
  10   4   2   0.187600E+04   0.201492E+04   0.100360E+03 o    1     1.307      7.22      6.97      0.19    0.38600E+02     43.31     43.31      0.12
  11   4   2   0.164210E+04   0.191070E+04   0.965002E+02 o    1     2.686      7.04      6.52      0.19    0.38600E+02     40.52    -40.52     -0.14
  12   4   2   0.218033E+04   0.242408E+04   0.119660E+03 o    1     1.938      7.92      7.52      0.21    0.38600E+02     46.69     46.69      0.15
  13   4   2   0.113343E+04   0.135872E+04   0.733401E+02 o    1     3.011      5.93      5.42      0.17    0.38600E+02     33.67    -33.67     -0.14
  14   4   2   0.119348E+04   0.127380E+04   0.694801E+02 o    1     1.103      5.74      5.56      0.17    0.38600E+02     34.55     34.55      0.13
  15   4   2   0.215155E+03   0.262481E+03   0.270201E+02 o    1     1.805      2.61      2.36      0.14    0.38600E+02     14.67    -14.67     -0.09
  16   4   2   0.353247E+03   0.366701E+03   0.347401E+02 o    1     0.382      3.08      3.03      0.15    0.38600E+02     18.79     18.79      0.08
  17   4   2   0.388110E+02   0.386001E+02   0.193000E+02 <    1    -0.011      1.00      1.00      0.25    0.38600E+02      6.23      6.23     -0.03
  18   4   2   0.447951E+03   0.416881E+03   0.347401E+02 o    1    -0.854      3.29      3.41      0.14    0.38600E+02     21.16     21.16      0.03
  19   4   2   0.190837E+04   0.201492E+04   0.150540E+03 o    1     0.693      7.22      7.03      0.28    0.38600E+02     43.68     43.68      0.06
  20   4   2   0.264881E+04   0.237390E+04   0.169840E+03 o    1    -1.516      7.84      8.28      0.29    0.38600E+02     51.47    -51.47     -0.08
  21   4   2   0.124412E+04   0.140504E+04   0.772002E+02 o    1     2.018      6.03      5.68      0.18    0.38600E+02     35.27    -35.27      0.01
  22   4   2   0.673257E+00   0.270201E+02   0.231600E+02 <    1     1.964      0.84      0.13      0.36    0.38600E+02      0.82     -0.82     -0.05
  23   4   2   0.180080E+01   0.154400E+02   0.193000E+02 <    1     1.053      0.63      0.22      0.40    0.38600E+02      1.34     -1.34      0.06
  24   4   2   0.162073E+03   0.138960E+03   0.270201E+02 o    1    -0.818      1.90      2.05      0.19    0.38600E+02     12.73    -12.73     -0.08
  25   4   2   0.182929E+03   0.162120E+03   0.270201E+02 o    1    -0.742      2.05      2.18      0.17    0.38600E+02     13.53     13.52      0.08
  26   4   2   0.261066E+03   0.235460E+03   0.308801E+02 o    1    -0.799      2.47      2.60      0.16    0.38600E+02     16.16    -16.16     -0.08
  27   4   2   0.213614E+03   0.185280E+03   0.347401E+02 o    1    -0.782      2.19      2.35      0.21    0.38600E+02     14.62     14.62      0.07
  28   4   2   0.169750E+03   0.138960E+03   0.308801E+02 o    1    -0.943      1.90      2.10      0.21    0.38600E+02     13.03    -13.03     -0.06
  29   4   2   0.179064E+03   0.165980E+03   0.386001E+02 o    1    -0.331      2.07      2.15      0.24    0.38600E+02     13.38     13.38      0.05
  30   4   2   0.588714E+02   0.347401E+02   0.270201E+02 <    1    -0.776      0.95      1.23      0.37    0.38600E+02      7.67     -7.67     -0.03
  31   4   2   0.588406E+02   0.540401E+02   0.270201E+02 <    1    -0.174      1.18      1.23      0.30    0.38600E+02      7.67      7.67      0.02
  32   4   2   0.695795E+01  -0.270201E+02   0.231600E+02 <    1    -0.110      0.00      0.42      3.87    0.38600E+02      2.64      2.64      0.01
  33   4   2   0.438377E+01   0.154400E+02   0.270201E+02 <    1     0.534      0.63      0.34      0.55    0.38600E+02      2.09     -2.09     -0.02
  34   4   2   0.160214E+03   0.212300E+03   0.386001E+02 o    1     1.436      2.35      2.04      0.21    0.38600E+02     12.66     12.66      0.05
  35   4   2   0.797993E+02   0.772002E+02   0.308801E+02 o    1    -0.083      1.41      1.44      0.28    0.38600E+02      8.93     -8.93     -0.05
  36   4   2   0.329992E+03   0.331961E+03   0.463201E+02 o    1     0.042      2.93      2.92      0.21    0.38600E+02     18.17     18.17      0.07
  37   4   2   0.364660E+02   0.772002E+02   0.308801E+02 o    1     1.562      1.41      0.97      0.28    0.38600E+02      6.04     -6.04     -0.06
  38   4   2   0.153706E+03   0.733401E+02   0.386001E+02 <    1    -1.700      1.38      2.00      0.36    0.38600E+02     12.40     12.40      0.06
  39   4   2   0.248456E+03   0.694801E+02   0.424601E+02 <    1    -2.914      1.34      2.54      0.41    0.38600E+02     15.76     15.76     -0.02
  40   4   2   0.809206E+02   0.308801E+02   0.386001E+02 <    1    -0.990      0.89      1.45      0.56    0.38600E+02      9.00     -9.00      0.02
  42   4   2   0.193536E+02  -0.154400E+02   0.386001E+02 <    1    -0.142      0.00      0.71      5.00    0.38600E+02      4.40     -4.40      0.00
  43   4   2   0.526217E+02  -0.386001E+01   0.386001E+02 <    1    -0.234      0.00      1.17      5.00    0.38600E+02      7.25      7.25      0.01
  44   4   2   0.474811E+02   0.579001E+02   0.463201E+02 <    1     0.236      1.22      1.11      0.49    0.38600E+02      6.89     -6.89     -0.02
  45   4   2   0.431479E+02  -0.424601E+02   0.501801E+02 <    1    -0.185      0.00      1.06      5.70    0.38600E+02      6.57      6.57      0.03
  46   4   2   0.205666E+02   0.501801E+02   0.424601E+02 <    1     0.850      1.14      0.73      0.48    0.38600E+02      4.54     -4.53     -0.03
  47   4   2   0.191699E+02   0.887802E+02   0.501801E+02 <    1     1.893      1.52      0.70      0.43    0.38600E+02      4.38      4.38      0.03
  48   4   2   0.378124E+01   0.347401E+02   0.501801E+02 <    1     0.928      0.95      0.31      0.69    0.38600E+02      1.94     -1.94     -0.03
  49   4   2   0.170066E+01  -0.579001E+02   0.579001E+02 <    1    -0.034      0.00      0.21      6.12    0.38600E+02      1.30     -1.30      0.02
 -50   5   2   0.957168E+01  -0.540401E+02   0.540401E+02 <    1    -0.084      0.00      0.50      5.92    0.38600E+02      3.09     -3.09     -0.02
 -49   5   2   0.108752E+01  -0.965002E+02   0.579001E+02 <    1    -0.027      0.00      0.17      6.12    0.38600E+02      1.04     -1.04      0.01
 -48   5   2   0.345790E+01  -0.424601E+02   0.501801E+02 <    1    -0.053      0.00      0.30      5.70    0.38600E+02      1.86      1.86      0.00
 -47   5   2   0.288851E+02  -0.115800E+02   0.463201E+02 <    1    -0.158      0.00      0.87      5.48    0.38600E+02      5.37     -5.37     -0.01
 -46   5   2   0.369128E+01  -0.347401E+02   0.424601E+02 <    1    -0.059      0.00      0.31      5.24    0.38600E+02      1.92      1.92      0.02
 -45   5   2   0.243636E+02   0.733401E+02   0.463201E+02 <    1     1.341      1.38      0.79      0.44    0.38600E+02      4.94     -4.94     -0.03
 -44   5   2   0.204406E+01   0.231600E+02   0.424601E+02 <    1     0.767      0.77      0.23      0.71    0.38600E+02      1.43      1.43      0.03
 -43   5   2   0.470959E+01  -0.193000E+02   0.386001E+02 <    1    -0.070      0.00      0.35      5.00    0.38600E+02      2.17     -2.17     -0.04
 -41   5   2   0.708693E+02   0.540401E+02   0.424601E+02 <    1    -0.369      1.18      1.35      0.46    0.38600E+02      8.42     -8.42     -0.05
 -40   5   2   0.717939E+02   0.424601E+02   0.386001E+02 <    1    -0.661      1.05      1.36      0.48    0.38600E+02      8.47      8.47      0.05
 -39   5   2   0.345593E+02   0.193000E+02   0.386001E+02 <    1    -0.338      0.71      0.95      0.71    0.38600E+02      5.88     -5.88     -0.05
 -38   5   2   0.239372E+02   0.772002E+02   0.424601E+02 <    1     1.610      1.41      0.79      0.39    0.38600E+02      4.89      4.89      0.04
 -37   5   2   0.229734E+01   0.386001E+02   0.386001E+02 <    1     1.512      1.00      0.24      0.50    0.38600E+02      1.52     -1.52     -0.03
 -36   5   2   0.135990E+01   0.308801E+02   0.347401E+02 <    1     1.404      0.89      0.19      0.50    0.38600E+02      1.17      1.17      0.02
 -35   5   2   0.222170E+01   0.424601E+02   0.347401E+02 <    1     1.885      1.05      0.24      0.43    0.38600E+02      1.49      1.49      0.00
 -34   5   2   0.425164E+00   0.231600E+02   0.347401E+02 <    1     1.153      0.77      0.10      0.58    0.38600E+02      0.65     -0.65     -0.01
 -33   5   2   0.219891E+02  -0.386001E+01   0.347401E+02 <    1    -0.159      0.00      0.75      4.74    0.38600E+02      4.69      4.69      0.03
 -32   5   2   0.396368E+02   0.772002E+02   0.386001E+02 <    1     1.133      1.41      1.01      0.35    0.38600E+02      6.30     -6.30     -0.05
 -31   5   2   0.984593E+02   0.463201E+02   0.424601E+02 <    1    -0.999      1.10      1.60      0.50    0.38600E+02      9.92      9.92      0.06
 -30   5   2   0.142987E+03   0.135100E+03   0.463201E+02 o    1    -0.168      1.87      1.92      0.32    0.38600E+02     11.96    -11.96     -0.07
 -29   5   2   0.222030E+03   0.301081E+03   0.501801E+02 o    1     1.683      2.79      2.40      0.23    0.38600E+02     14.90     14.90      0.09
 -28   5   2   0.264535E+03   0.324241E+03   0.501801E+02 o    1     1.240      2.90      2.62      0.23    0.38600E+02     16.26    -16.26     -0.09
 -27   5   2   0.267195E+03   0.362841E+03   0.733401E+02 o    1     1.397      3.07      2.63      0.31    0.38600E+02     16.35     16.35      0.09
 -26   5   2   0.271511E+03   0.185280E+03   0.579001E+02 o    1    -1.345      2.19      2.65      0.34    0.38600E+02     16.48    -16.48     -0.08
 -25   5   2   0.189252E+03   0.154400E+03   0.501801E+02 o    1    -0.658      2.00      2.21      0.33    0.38600E+02     13.76     13.76      0.06
 -24   5   2   0.126402E+03   0.119660E+03   0.540401E+02 o    1    -0.123      1.76      1.81      0.40    0.38600E+02     11.24    -11.24     -0.04
 -23   5   2   0.797796E+01   0.772002E+01   0.463201E+02 <    1    -0.006      0.45      0.45      1.34    0.38600E+02      2.82      2.82      0.01
 -22   5   2   0.387984E+02  -0.347401E+02   0.463201E+02 <    1    -0.183      0.00      1.00      5.48    0.38600E+02      6.23     -6.23      0.01
 -20   5   2   0.179375E+03   0.772002E+02   0.463201E+02 <    1    -1.747      1.41      2.16      0.42    0.38600E+02     13.39     13.39      0.07
 -19   5   2   0.241855E+03   0.173700E+03   0.579001E+02 o    1    -1.078      2.12      2.50      0.35    0.38600E+02     15.55    -15.55     -0.08
 -18   5   2   0.292283E+03   0.254761E+03   0.579001E+02 o    1    -0.623      2.57      2.75      0.29    0.38600E+02     17.10     17.10      0.09
 -17   5   2   0.307578E+03   0.382141E+03   0.540401E+02 o    1     1.440      3.15      2.82      0.22    0.38600E+02     17.54    -17.54     -0.10
 -16   5   2   0.204150E+03   0.239320E+03   0.463201E+02 o    1     0.785      2.49      2.30      0.24    0.38600E+02     14.29     14.29      0.09
 -15   5   2   0.129718E+03   0.119660E+03   0.386001E+02 o    1    -0.255      1.76      1.83      0.28    0.38600E+02     11.39    -11.39     -0.08
 -14   5   2   0.503966E+02   0.463201E+02   0.386001E+02 <    1    -0.103      1.10      1.14      0.46    0.38600E+02      7.10      7.10      0.07
 -13   5   2   0.345941E+02  -0.347401E+02   0.347401E+02 <    1    -0.200      0.00      0.95      4.74    0.38600E+02      5.88     -5.88     -0.05
 -12   5   2   0.551867E+00   0.308801E+02   0.347401E+02 <    1     1.540      0.89      0.12      0.50    0.38600E+02      0.74      0.74      0.02
 -11   5   2   0.144334E-01   0.000000E+00   0.347401E+02 <    1    -0.004      0.00      0.02      4.74    0.38600E+02      0.12     -0.12      0.00
 -10   5   2   0.306720E+02   0.231600E+02   0.308801E+02 <    1    -0.226      0.77      0.89      0.52    0.38600E+02      5.54     -5.54     -0.02
  -9   5   2   0.189307E+02   0.849202E+02   0.463201E+02 <    1     1.934      1.48      0.70      0.40    0.38600E+02      4.35      4.35      0.04
  -8   5   2   0.108043E+03   0.173700E+03   0.501801E+02 o    1     1.460      2.12      1.67      0.31    0.38600E+02     10.39    -10.39     -0.07
  -7   5   2   0.667615E+02   0.123520E+03   0.386001E+02 o    1     1.691      1.79      1.32      0.28    0.38600E+02      8.17      8.17      0.08
  -6   5   2   0.234246E+03   0.362841E+03   0.540401E+02 o    1     2.615      3.07      2.46      0.23    0.38600E+02     15.31    -15.30     -0.10
  -5   5   2   0.138028E+03   0.347401E+03   0.540401E+02 o    1     4.714      3.00      1.89      0.24    0.38600E+02     11.75     11.75      0.10
  -4   5   2   0.332225E+03   0.420741E+03   0.579001E+02 o    1     1.602      3.30      2.93      0.23    0.38600E+02     18.23    -18.23     -0.11
  -3   5   2   0.155999E+03   0.231600E+03   0.386001E+02 o    1     2.136      2.45      2.01      0.21    0.38600E+02     12.49     12.49      0.10
  -2   5   2   0.296593E+03   0.343541E+03   0.463201E+02 o    1     1.039      2.98      2.77      0.20    0.38600E+02     17.22    -17.22     -0.09
  -1   5   2   0.126942E+03   0.193000E+03   0.347401E+02 o    1     2.087      2.24      1.81      0.20    0.38600E+02     11.27     11.27      0.07
   0   5   2   0.260356E+03   0.285641E+03   0.424601E+02 o    1     0.604      2.72      2.60      0.20    0.38600E+02     16.14    -16.14     -0.05
   1   5   2   0.425413E+02   0.772002E+01   0.231600E+02 <    1    -0.898      0.45      1.05      0.67    0.38600E+02      6.52      6.52      0.02
   2   5   2   0.861045E+01   0.231600E+02   0.231600E+02 <    1     0.780      0.77      0.47      0.39    0.38600E+02      2.93     -2.93      0.01
   3   5   2   0.813348E+02   0.308801E+02   0.231600E+02 <    1    -1.661      0.89      1.45      0.34    0.38600E+02      9.02     -9.02     -0.05
   4   5   2   0.213845E+03   0.193000E+03   0.308801E+02 o    1    -0.653      2.24      2.35      0.18    0.38600E+02     14.62     14.62      0.09
   5   5   2   0.551888E+03   0.683221E+03   0.617601E+02 o    1     2.187      4.21      3.78      0.19    0.38600E+02     23.49    -23.49     -0.12
   6   5   2   0.773916E+03   0.849202E+03   0.694801E+02 o    1     1.077      4.69      4.48      0.20    0.38600E+02     27.82     27.82      0.14
   7   5   2   0.116351E+04   0.118502E+04   0.926402E+02 o    1     0.226      5.54      5.49      0.22    0.38600E+02     34.11    -34.11     -0.15
   8   5   2   0.117155E+04   0.111940E+04   0.694801E+02 o    1    -0.706      5.39      5.51      0.18    0.38600E+02     34.23     34.23      0.15
   9   5   2   0.111129E+04   0.114256E+04   0.617601E+02 o    1     0.478      5.44      5.37      0.16    0.38600E+02     33.34    -33.34     -0.14
  10   5   2   0.781081E+03   0.752702E+03   0.463201E+02 o    1    -0.577      4.42      4.50      0.14    0.38600E+02     27.95     27.95      0.11
  11   5   2   0.482334E+03   0.524961E+03   0.386001E+02 o    1     1.088      3.69      3.53      0.14    0.38600E+02     21.96    -21.96     -0.09
  12   5   2   0.194048E+03   0.196860E+03   0.270201E+02 o    1     0.103      2.26      2.24      0.16    0.38600E+02     13.93     13.93      0.05
  13   5   2   0.620823E+02   0.617601E+02   0.231600E+02 o    1    -0.014      1.26      1.27      0.24    0.38600E+02      7.88     -7.88     -0.02
  14   5   2   0.114479E+01  -0.115800E+02   0.231600E+02 <    1    -0.044      0.00      0.17      3.87    0.38600E+02      1.07      1.07     -0.01
  15   5   2   0.111684E+02   0.424601E+02   0.270201E+02 <    1     1.530      1.05      0.54      0.33    0.38600E+02      3.34      3.34      0.04
  16   5   2   0.383435E+02   0.386001E+02   0.308801E+02 <    1     0.008      1.00      1.00      0.40    0.38600E+02      6.19     -6.19     -0.06
  17   5   2   0.230397E+02   0.270201E+02   0.308801E+02 <    1     0.134      0.84      0.77      0.48    0.38600E+02      4.80      4.80      0.07
  18   5   2   0.528205E+02   0.501801E+02   0.270201E+02 <    1    -0.096      1.14      1.17      0.31    0.38600E+02      7.27     -7.27     -0.07
  19   5   2   0.285137E+02   0.193000E+02   0.270201E+02 <    1    -0.308      0.71      0.86      0.50    0.38600E+02      5.34      5.34      0.07
  20   5   2   0.897101E+02   0.617601E+02   0.308801E+02 <    1    -0.820      1.26      1.52      0.32    0.38600E+02      9.47      9.47     -0.05
  21   5   2   0.410109E+01  -0.540401E+02   0.308801E+02 <    1    -0.073      0.00      0.33      4.47    0.38600E+02      2.03      2.02      0.06
  22   5   2   0.915113E+00   0.115800E+02   0.270201E+02 <    1     0.616      0.55      0.15      0.64    0.38600E+02      0.96     -0.96     -0.04
  23   5   2   0.705252E+01   0.193000E+02   0.308801E+02 <    1     0.494      0.71      0.43      0.57    0.38600E+02      2.66      2.66      0.03
  24   5   2   0.958290E+00  -0.270201E+02   0.308801E+02 <    1    -0.035      0.00      0.16      4.47    0.38600E+02      0.98      0.98     -0.02
  25   5   2   0.453900E+01   0.501801E+02   0.347401E+02 <    1     2.019      1.14      0.34      0.39    0.38600E+02      2.13     -2.13      0.00
  26   5   2   0.280885E+01   0.193000E+02   0.347401E+02 <    1     0.687      0.71      0.27      0.64    0.38600E+02      1.68      1.68      0.01
  27   5   2   0.359248E+00  -0.424601E+02   0.347401E+02 <    1    -0.020      0.00      0.10      4.74    0.38600E+02      0.60     -0.60     -0.02
  28   5   2   0.480744E+01  -0.772002E+01   0.386001E+02 <    1    -0.071      0.00      0.35      5.00    0.38600E+02      2.19      2.19      0.04
  29   5   2   0.242798E-01  -0.115800E+02   0.386001E+02 <    1    -0.005      0.00      0.03      5.00    0.38600E+02      0.16     -0.15     -0.04
  30   5   2   0.366499E+00  -0.231600E+02   0.347401E+02 <    1    -0.021      0.00      0.10      4.74    0.38600E+02      0.61      0.60      0.05
  31   5   2   0.262462E+00   0.115800E+02   0.347401E+02 <    1     0.566      0.55      0.08      0.82    0.38600E+02      0.51     -0.51     -0.05
  32   5   2   0.445853E+00   0.000000E+00   0.347401E+02 <    1    -0.023      0.00      0.11      4.74    0.38600E+02      0.67     -0.67      0.04
  33   5   2   0.165931E+01   0.000000E+00   0.424601E+02 <    1    -0.040      0.00      0.21      5.24    0.38600E+02      1.29      1.29     -0.04
  34   5   2   0.500847E+00   0.772002E+01   0.386001E+02 <    1     0.298      0.45      0.11      1.12    0.38600E+02      0.71     -0.71      0.03
  35   5   2   0.114485E+01   0.347401E+02   0.347401E+02 <    1     1.637      0.95      0.17      0.47    0.38600E+02      1.07      1.07     -0.02
  36   5   2   0.276506E-01   0.386001E+01   0.308801E+02 <    1     0.229      0.32      0.03      1.26    0.38600E+02      0.17      0.17      0.01
  37   5   2   0.117834E+02   0.270201E+02   0.308801E+02 <    1     0.594      0.84      0.55      0.48    0.38600E+02      3.43     -3.43      0.00
  38   5   2   0.982049E+01   0.540401E+02   0.308801E+02 <    1     2.007      1.18      0.50      0.34    0.38600E+02      3.13      3.13     -0.01
  39   5   2   0.174625E+02   0.463201E+02   0.308801E+02 <    1     1.157      1.10      0.67      0.37    0.38600E+02      4.18     -4.18      0.02
  40   5   2   0.575954E+01   0.579001E+02   0.308801E+02 <    1     2.565      1.22      0.39      0.33    0.38600E+02      2.40     -2.40     -0.04
  41   5   2   0.289402E+03   0.285641E+03   0.656201E+02 o    1    -0.057      2.72      2.74      0.31    0.38600E+02     17.01     17.01      0.06
  42   5   2   0.203535E+02  -0.270201E+02   0.347401E+02 <    1    -0.153      0.00      0.73      4.74    0.38600E+02      4.51     -4.51     -0.04
  43   5   2   0.216758E+02   0.386001E+02   0.347401E+02 <    1     0.557      1.00      0.75      0.45    0.38600E+02      4.66      4.66      0.04
  44   5   2   0.983310E+01   0.000000E+00   0.347401E+02 <    1    -0.106      0.00      0.50      4.74    0.38600E+02      3.14     -3.14     -0.04
  45   5   2   0.152070E+00   0.386001E+02   0.386001E+02 <    1     1.874      1.00      0.06      0.50    0.38600E+02      0.39     -0.39      0.03
  46   5   2   0.155353E+00   0.270201E+02   0.347401E+02 <    1     1.437      0.84      0.06      0.54    0.38600E+02      0.39     -0.39     -0.02
 -45   6   2   0.654509E+02   0.308801E+02   0.579001E+02 <    1    -0.486      0.89      1.30      0.84    0.38600E+02      8.09     -8.09     -0.03
 -43   6   2   0.435784E+01  -0.115800E+02   0.347401E+02 <    1    -0.071      0.00      0.34      4.74    0.38600E+02      2.09      2.09     -0.01
 -42   6   2   0.252439E+02   0.501801E+02   0.386001E+02 <    1     0.756      1.14      0.81      0.44    0.38600E+02      5.02     -5.02      0.00
 -41   6   2   0.206004E+02   0.733401E+02   0.386001E+02 <    1     1.785      1.38      0.73      0.36    0.38600E+02      4.54     -4.54     -0.01
 -40   6   2   0.566756E+02   0.386001E+02   0.501801E+02 <    1    -0.326      1.00      1.21      0.65    0.38600E+02      7.53     -7.53     -0.01
 -39   6   2   0.438544E+01  -0.231600E+02   0.463201E+02 <    1    -0.062      0.00      0.34      5.48    0.38600E+02      2.09      2.09      0.01
 -38   6   2   0.114863E+01  -0.772002E+01   0.347401E+02 <    1    -0.036      0.00      0.17      4.74    0.38600E+02      1.07     -1.07     -0.02
 -37   6   2   0.222116E+00   0.115800E+02   0.347401E+02 <    1     0.574      0.55      0.08      0.82    0.38600E+02      0.47     -0.47      0.02
 -36   6   2   0.493646E+01   0.115800E+02   0.463201E+02 <    1     0.174      0.55      0.36      1.10    0.38600E+02      2.22      2.22     -0.02
 -35   6   2   0.298954E+01   0.000000E+00   0.386001E+02 <    1    -0.056      0.00      0.28      5.00    0.38600E+02      1.73     -1.73      0.02
 -34   6   2   0.956640E+01   0.772002E+01   0.386001E+02 <    1    -0.045      0.45      0.50      1.12    0.38600E+02      3.09      3.09     -0.02
 -33   6   2   0.387737E-01   0.772002E+01   0.270201E+02 <    1     0.531      0.45      0.03      0.78    0.38600E+02      0.20     -0.20      0.02
 -32   6   2   0.215893E+00  -0.772002E+01   0.270201E+02 <    1    -0.018      0.00      0.07      4.18    0.38600E+02      0.46      0.46     -0.01
 -31   6   2   0.196954E+01  -0.231600E+02   0.270201E+02 <    1    -0.054      0.00      0.23      4.18    0.38600E+02      1.40      1.40      0.01
 -30   6   2   0.565383E+01   0.772002E+01   0.270201E+02 <    1     0.082      0.45      0.38      0.78    0.38600E+02      2.38      2.38      0.00
 -29   6   2   0.396142E+01   0.270201E+02   0.270201E+02 <    1     1.234      0.84      0.32      0.42    0.38600E+02      1.99      1.99      0.00
 -28   6   2   0.509827E+01   0.000000E+00   0.270201E+02 <    1    -0.087      0.00      0.36      4.18    0.38600E+02      2.26      2.26      0.01
 -27   6   2   0.133004E+02  -0.772002E+01   0.270201E+02 <    1    -0.140      0.00      0.59      4.18    0.38600E+02      3.65      3.65     -0.01
 -26   6   2   0.457606E-01  -0.270201E+02   0.231600E+02 <    1    -0.009      0.00      0.03      3.87    0.38600E+02      0.21      0.21      0.02
 -25   6   2   0.220759E+02   0.386001E+02   0.231600E+02 <    1     0.812      1.00      0.76      0.30    0.38600E+02      4.70      4.70     -0.02
 -24   6   2   0.452159E+02   0.386001E+02   0.231600E+02 <    1    -0.274      1.00      1.08      0.30    0.38600E+02      6.72      6.72      0.04
 -23   6   2   0.250646E+03   0.409161E+03   0.617601E+02 o    1     2.855      3.26      2.55      0.25    0.38600E+02     15.83     15.83     -0.01
 -22   6   2   0.203715E+02   0.386001E+01   0.193000E+02 <    1    -0.519      0.32      0.73      0.79    0.38600E+02      4.51     -4.51      0.03
 -21   6   2   0.111756E+04   0.154400E+04   0.123520E+03 o    1     3.619      6.32      5.38      0.26    0.38600E+02     33.43    -33.43     -0.07
 -20   6   2   0.616833E+00  -0.386001E+01   0.154400E+02 <    1    -0.040      0.00      0.13      3.16    0.38600E+02      0.79     -0.79      0.02
 -19   6   2   0.182252E+02   0.772002E+01   0.193000E+02 <    1    -0.429      0.45      0.69      0.56    0.38600E+02      4.27      4.27     -0.01
 -18   6   2   0.562290E+02   0.424601E+02   0.154400E+02 o    1    -0.828      1.05      1.21      0.19    0.38600E+02      7.50     -7.50      0.00
 -17   6   2   0.122842E+02   0.772002E+01   0.115800E+02 <    1    -0.349      0.45      0.56      0.34    0.38600E+02      3.50      3.50      0.00
 -16   6   2   0.745601E+01  -0.386001E+01   0.231600E+02 <    1    -0.113      0.00      0.44      3.87    0.38600E+02      2.73      2.73      0.00
 -15   6   2   0.564293E+02   0.347401E+02   0.270201E+02 <    1    -0.706      0.95      1.21      0.37    0.38600E+02      7.51     -7.51      0.01
 -14   6   2   0.918401E+02   0.849202E+02   0.270201E+02 o    1    -0.251      1.48      1.54      0.24    0.38600E+02      9.58      9.58     -0.01
 -13   6   2   0.752479E+02   0.193000E+02   0.386001E+02 <    1    -0.975      0.71      1.40      0.71    0.38600E+02      8.67     -8.67      0.02
 -12   6   2   0.373829E+02   0.617601E+02   0.347401E+02 <    1     0.789      1.26      0.98      0.36    0.38600E+02      6.11      6.11     -0.03
 -11   6   2   0.222751E+02   0.308801E+02   0.347401E+02 <    1     0.268      0.89      0.76      0.50    0.38600E+02      4.72     -4.72      0.03
 -10   6   2   0.173474E+01   0.308801E+02   0.308801E+02 <    1     1.526      0.89      0.21      0.45    0.38600E+02      1.32      1.32     -0.03
  -9   6   2   0.608076E+01  -0.579001E+02   0.308801E+02 <    1    -0.089      0.00      0.40      4.47    0.38600E+02      2.47      2.47      0.03
  -8   6   2   0.921204E+01   0.193000E+02   0.270201E+02 <    1     0.442      0.71      0.49      0.50    0.38600E+02      3.04     -3.04     -0.03
  -7   6   2   0.181008E+02   0.772002E+01   0.270201E+02 <    1    -0.304      0.45      0.68      0.78    0.38600E+02      4.25      4.25      0.02
  -6   6   2   0.348486E+02   0.810602E+02   0.424601E+02 <    1     1.314      1.45      0.95      0.38    0.38600E+02      5.90      5.90      0.01
  -5   6   2   0.225037E+03   0.281781E+03   0.501801E+02 o    1     1.187      2.70      2.41      0.24    0.38600E+02     15.00    -15.00     -0.03
  -4   6   2   0.822602E+03   0.849202E+03   0.810602E+02 o    1     0.324      4.69      4.62      0.23    0.38600E+02     28.68     28.68      0.06
  -3   6   2   0.752753E+03   0.679361E+03   0.656201E+02 o    1    -1.067      4.20      4.42      0.21    0.38600E+02     27.44    -27.44     -0.07
  -2   6   2   0.178351E+03   0.146680E+03   0.347401E+02 o    1    -0.864      1.95      2.15      0.23    0.38600E+02     13.35     13.35      0.06
  -1   6   2   0.227272E+02   0.347401E+02   0.270201E+02 <    1     0.491      0.95      0.77      0.37    0.38600E+02      4.77      4.77     -0.04
   0   6   2   0.130274E+03   0.111940E+03   0.270201E+02 o    1    -0.651      1.70      1.84      0.21    0.38600E+02     11.41     11.41      0.08
   1   6   2   0.100221E+01  -0.154400E+02   0.193000E+02 <    1    -0.046      0.00      0.16      3.54    0.38600E+02      1.00     -1.00     -0.07
   2   6   2   0.228969E+01   0.154400E+02   0.231600E+02 <    1     0.820      0.63      0.24      0.47    0.38600E+02      1.51     -1.51      0.06
   3   6   2   0.167680E+03   0.965002E+02   0.270201E+02 o    1    -2.267      1.58      2.08      0.22    0.38600E+02     12.95    -12.95     -0.07
   4   6   2   0.144881E+03   0.119660E+03   0.270201E+02 o    1    -0.885      1.76      1.94      0.20    0.38600E+02     12.04     12.04      0.05
   5   6   2   0.246129E+03   0.150540E+03   0.308801E+02 o    1    -2.704      1.97      2.53      0.20    0.38600E+02     15.69    -15.69     -0.05
   6   6   2   0.504366E+02   0.115800E+02   0.231600E+02 <    1    -1.087      0.55      1.14      0.55    0.38600E+02      7.10      7.10      0.02
   7   6   2   0.258414E+02   0.347401E+02   0.231600E+02 <    1     0.412      0.95      0.82      0.32    0.38600E+02      5.08     -5.08     -0.01
   8   6   2   0.263914E+02   0.000000E+00   0.231600E+02 <    1    -0.213      0.00      0.83      3.87    0.38600E+02      5.14     -5.14     -0.02
   9   6   2   0.212012E+02   0.231600E+02   0.231600E+02 <    1     0.086      0.77      0.74      0.39    0.38600E+02      4.60      4.60      0.03
  10   6   2   0.168153E+03   0.150540E+03   0.308801E+02 o    1    -0.552      1.97      2.09      0.20    0.38600E+02     12.97    -12.97     -0.05
  11   6   2   0.105713E+03   0.617601E+02   0.270201E+02 o    1    -1.408      1.26      1.65      0.28    0.38600E+02     10.28     10.28      0.06
  12   6   2   0.245769E+03   0.216160E+03   0.347401E+02 o    1    -0.819      2.37      2.52      0.19    0.38600E+02     15.68    -15.68     -0.07
  13   6   2   0.133059E+03   0.119660E+03   0.193000E+02 o    1    -0.671      1.76      1.86      0.14    0.38600E+02     11.54     11.53      0.07
  14   6   2   0.236083E+03   0.158260E+03   0.231600E+02 o    1    -2.997      2.02      2.47      0.15    0.38600E+02     15.36    -15.36     -0.07
  15   6   2   0.759780E+02   0.540401E+02   0.193000E+02 o    1    -1.038      1.18      1.40      0.21    0.38600E+02      8.72      8.72      0.06
  16   6   2   0.121099E+03   0.733401E+02   0.193000E+02 o    1    -2.160      1.38      1.77      0.18    0.38600E+02     11.00    -11.00     -0.06
  17   6   2   0.308684E+01  -0.193000E+02   0.231600E+02 <    1    -0.073      0.00      0.28      3.87    0.38600E+02      1.76      1.76      0.03
  18   6   2   0.107471E+02   0.231600E+02   0.231600E+02 <    1     0.637      0.77      0.53      0.39    0.38600E+02      3.28     -3.28     -0.02
  19   6   2   0.462301E+03   0.505661E+03   0.463201E+02 o    1     0.935      3.62      3.46      0.17    0.38600E+02     21.50     21.50      0.03
  21   6   2   0.158492E+03   0.115800E+03   0.231600E+02 o    1    -1.691      1.73      2.03      0.17    0.38600E+02     12.59    -12.59     -0.03
  22   6   2   0.902462E+02   0.463201E+02   0.231600E+02 <    1    -1.582      1.10      1.53      0.27    0.38600E+02      9.50     -9.50      0.02
  23   6   2   0.159756E+02   0.270201E+02   0.231600E+02 <    1     0.539      0.84      0.64      0.36    0.38600E+02      4.00      4.00     -0.03
  24   6   2   0.350633E+02   0.231600E+02   0.231600E+02 <    1    -0.461      0.77      0.95      0.39    0.38600E+02      5.92     -5.92      0.03
  25   6   2   0.440043E+00  -0.231600E+02   0.308801E+02 <    1    -0.024      0.00      0.11      4.47    0.38600E+02      0.66     -0.66     -0.04
  26   6   2   0.132179E+02   0.154400E+02   0.270201E+02 <    1     0.085      0.63      0.59      0.55    0.38600E+02      3.64      3.64      0.04
  27   6   2   0.457493E+02   0.386001E+02   0.270201E+02 <    1    -0.253      1.00      1.09      0.35    0.38600E+02      6.76     -6.76     -0.04
  28   6   2   0.103033E+02   0.154400E+02   0.270201E+02 <    1     0.209      0.63      0.52      0.55    0.38600E+02      3.21      3.21      0.03
  29   6   2   0.178334E+02   0.154400E+02   0.231600E+02 <    1    -0.100      0.63      0.68      0.47    0.38600E+02      4.22     -4.22     -0.02
  30   6   2   0.714178E+01   0.347401E+02   0.270201E+02 <    1     1.405      0.95      0.43      0.37    0.38600E+02      2.67     -2.67      0.00
  31   6   2   0.904527E+01   0.772002E+01   0.270201E+02 <    1    -0.047      0.45      0.48      0.78    0.38600E+02      3.01      3.01      0.01
  32   6   2   0.550921E+02   0.270201E+02   0.231600E+02 <    1    -0.998      0.84      1.19      0.36    0.38600E+02      7.42     -7.42     -0.02
  33   6   2   0.669235E+02   0.386001E+01   0.231600E+02 <    1    -1.055      0.32      1.32      0.95    0.38600E+02      8.18      8.18      0.03
  34   6   2   0.105277E+03   0.308801E+02   0.308801E+02 <    1    -1.692      0.89      1.65      0.45    0.38600E+02     10.26    -10.26     -0.04
  35   6   2   0.558288E+02  -0.154400E+02   0.308801E+02 <    1    -0.269      0.00      1.20      4.47    0.38600E+02      7.47      7.47      0.04
  36   6   2   0.157320E+02   0.270201E+02   0.270201E+02 <    1     0.474      0.84      0.64      0.42    0.38600E+02      3.97     -3.97     -0.04
  37   6   2   0.707175E+00   0.000000E+00   0.308801E+02 <    1    -0.030      0.00      0.14      4.47    0.38600E+02      0.84     -0.84      0.03
  38   6   2   0.266652E+01  -0.424601E+02   0.308801E+02 <    1    -0.059      0.00      0.26      4.47    0.38600E+02      1.63      1.63     -0.03
  39   6   2   0.218303E+01  -0.154400E+02   0.270201E+02 <    1    -0.057      0.00      0.24      4.18    0.38600E+02      1.48      1.48      0.03
  40   6   2   0.159727E+03   0.270201E+02   0.347401E+02 <    1    -2.226      0.84      2.03      0.54    0.38600E+02     12.64    -12.64     -0.04
  41   6   2   0.389487E+02   0.115800E+02   0.308801E+02 <    1    -0.625      0.55      1.00      0.73    0.38600E+02      6.24      6.24      0.03
  42   6   2   0.355022E-03  -0.115800E+02   0.386001E+02 <    1    -0.001      0.00      0.00      5.00    0.38600E+02      0.02     -0.02     -0.01
  43   6   2   0.243231E+02  -0.424601E+02   0.501801E+02 <    1    -0.139      0.00      0.79      5.70    0.38600E+02      4.93      4.93      0.01
 -37   7   2   0.571213E+01  -0.347401E+02   0.308801E+02 <    1    -0.086      0.00      0.38      4.47    0.38600E+02      2.39     -2.39     -0.01
 -36   7   2   0.122214E+02   0.772002E+01   0.231600E+02 <    1    -0.172      0.45      0.56      0.67    0.38600E+02      3.50      3.50      0.01
 -35   7   2   0.212173E+02   0.154400E+02   0.308801E+02 <    1    -0.172      0.63      0.74      0.63    0.38600E+02      4.61     -4.61     -0.02
 -34   7   2   0.174989E+02   0.772002E+01   0.270201E+02 <    1    -0.289      0.45      0.67      0.78    0.38600E+02      4.18      4.18      0.02
 -33   7   2   0.816167E+01  -0.579001E+02   0.193000E+02 <    1    -0.130      0.00      0.46      3.54    0.38600E+02      2.86     -2.86     -0.02
 -32   7   2   0.872264E+01   0.115800E+02   0.231600E+02 <    1     0.132      0.55      0.48      0.55    0.38600E+02      2.95      2.95      0.02
 -31   7   2   0.108627E+01   0.386001E+01   0.231600E+02 <    1     0.157      0.32      0.17      0.95    0.38600E+02      1.04      1.04     -0.01
 -30   7   2   0.297099E+01  -0.193000E+02   0.193000E+02 <    1    -0.078      0.00      0.28      3.54    0.38600E+02      1.72      1.72      0.01
 -29   7   2   0.234781E+00  -0.386001E+01   0.193000E+02 <    1    -0.022      0.00      0.08      3.54    0.38600E+02      0.48      0.48      0.00
 -28   7   2   0.274457E+01  -0.308801E+02   0.154400E+02 <    1    -0.084      0.00      0.27      3.16    0.38600E+02      1.66     -1.66      0.00
 -27   7   2   0.163498E+02  -0.115800E+02   0.154400E+02 <    1    -0.206      0.00      0.65      3.16    0.38600E+02      4.04      4.04      0.01
 -26   7   2   0.599834E+01   0.154400E+02   0.154400E+02 <    1     0.753      0.63      0.39      0.32    0.38600E+02      2.45     -2.45     -0.01
 -25   7   2   0.110829E+02   0.115800E+02   0.154400E+02 <    1     0.033      0.55      0.54      0.37    0.38600E+02      3.33      3.33      0.01
 -24   7   2   0.230972E+01   0.115800E+02   0.154400E+02 <    1     0.830      0.55      0.24      0.37    0.38600E+02      1.52      1.52      0.00
 -23   7   2   0.595469E+00   0.270201E+02   0.154400E+02 <    1     2.979      0.84      0.12      0.24    0.38600E+02      0.77      0.77      0.01
 -22   7   2   0.309236E+00   0.000000E+00   0.154400E+02 <    1    -0.028      0.00      0.09      3.16    0.38600E+02      0.56     -0.56     -0.01
 -21   7   2   0.370498E+02   0.231600E+02   0.193000E+02 <    1    -0.635      0.77      0.98      0.32    0.38600E+02      6.09     -6.09      0.00
 -20   7   2   0.152055E+02  -0.270201E+02   0.193000E+02 <    1    -0.178      0.00      0.63      3.54    0.38600E+02      3.90      3.90      0.00
 -19   7   2   0.260328E+01  -0.772002E+01   0.270201E+02 <    1    -0.062      0.00      0.26      4.18    0.38600E+02      1.61     -1.61      0.00
 -18   7   2   0.360626E+01  -0.772002E+01   0.231600E+02 <    1    -0.079      0.00      0.31      3.87    0.38600E+02      1.90     -1.90     -0.01
 -17   7   2   0.152462E+02   0.193000E+02   0.270201E+02 <    1     0.159      0.71      0.63      0.50    0.38600E+02      3.90      3.90      0.01
 -16   7   2   0.333409E+02   0.231600E+02   0.270201E+02 <    1    -0.343      0.77      0.93      0.45    0.38600E+02      5.77     -5.77     -0.02
 -15   7   2   0.433753E+02   0.463201E+02   0.231600E+02 <    1     0.129      1.10      1.06      0.27    0.38600E+02      6.59      6.59      0.02
 -14   7   2   0.213200E+02   0.000000E+00   0.231600E+02 <    1    -0.192      0.00      0.74      3.87    0.38600E+02      4.62     -4.62     -0.02
 -13   7   2   0.109989E+02  -0.308801E+02   0.193000E+02 <    1    -0.151      0.00      0.53      3.54    0.38600E+02      3.32      3.32      0.01
 -12   7   2   0.932173E+01   0.772002E+01   0.193000E+02 <    1    -0.079      0.45      0.49      0.56    0.38600E+02      3.05     -3.05     -0.01
 -11   7   2   0.242025E+00  -0.386001E+02   0.154400E+02 <    1    -0.025      0.00      0.08      3.16    0.38600E+02      0.49     -0.49      0.00
 -10   7   2   0.133156E+01   0.270201E+02   0.231600E+02 <    1     1.815      0.84      0.19      0.36    0.38600E+02      1.15      1.15      0.00
  -9   7   2   0.165587E+02   0.193000E+02   0.193000E+02 <    1     0.147      0.71      0.65      0.35    0.38600E+02      4.07     -4.07     -0.01
  -8   7   2   0.190258E+01   0.270201E+02   0.270201E+02 <    1     1.469      0.84      0.22      0.42    0.38600E+02      1.38      1.38      0.01
  -7   7   2   0.278449E+01  -0.193000E+02   0.231600E+02 <    1    -0.069      0.00      0.27      3.87    0.38600E+02      1.67     -1.67     -0.01
  -6   7   2   0.493158E+00   0.772002E+01   0.193000E+02 <    1     0.598      0.45      0.11      0.56    0.38600E+02      0.70      0.70      0.01
  -5   7   2   0.257378E+01   0.154400E+02   0.231600E+02 <    1     0.789      0.63      0.26      0.47    0.38600E+02      1.60      1.60     -0.01
  -4   7   2   0.140670E+02   0.231600E+02   0.308801E+02 <    1     0.331      0.77      0.60      0.52    0.38600E+02      3.75     -3.75      0.00
  -3   7   2   0.148161E+02   0.772002E+01   0.193000E+02 <    1    -0.308      0.45      0.62      0.56    0.38600E+02      3.85      3.85      0.00
  -2   7   2   0.268317E+02  -0.386001E+01   0.270201E+02 <    1    -0.199      0.00      0.83      4.18    0.38600E+02      5.18     -5.18     -0.01
  -1   7   2   0.338067E+02   0.424601E+02   0.270201E+02 <    1     0.338      1.05      0.94      0.33    0.38600E+02      5.81      5.81      0.01
   0   7   2   0.403768E+02   0.231600E+02   0.270201E+02 <    1    -0.549      0.77      1.02      0.45    0.38600E+02      6.35     -6.35     -0.02
   1   7   2   0.305729E+02   0.193000E+02   0.270201E+02 <    1    -0.369      0.71      0.89      0.50    0.38600E+02      5.53      5.53      0.02
   2   7   2   0.341323E+02   0.154400E+02   0.270201E+02 <    1    -0.556      0.63      0.94      0.55    0.38600E+02      5.84     -5.84     -0.02
   3   7   2   0.262523E+02   0.772002E+01   0.270201E+02 <    1    -0.482      0.45      0.82      0.78    0.38600E+02      5.12      5.12      0.02
   4   7   2   0.134321E+02  -0.772002E+01   0.231600E+02 <    1    -0.152      0.00      0.59      3.87    0.38600E+02      3.66     -3.66     -0.02
   5   7   2   0.830292E+01  -0.386001E+01   0.193000E+02 <    1    -0.131      0.00      0.46      3.54    0.38600E+02      2.88      2.88      0.02
   6   7   2   0.467295E+01  -0.386001E+01   0.231600E+02 <    1    -0.090      0.00      0.35      3.87    0.38600E+02      2.16     -2.16     -0.01
   7   7   2   0.250447E+01   0.000000E+00   0.231600E+02 <    1    -0.066      0.00      0.25      3.87    0.38600E+02      1.58     -1.58      0.01
   8   7   2   0.254011E+00  -0.386001E+01   0.231600E+02 <    1    -0.021      0.00      0.08      3.87    0.38600E+02      0.50     -0.50     -0.01
   9   7   2   0.589155E+01  -0.115800E+02   0.231600E+02 <    1    -0.101      0.00      0.39      3.87    0.38600E+02      2.43      2.43      0.01
  10   7   2   0.911060E+01  -0.154400E+02   0.231600E+02 <    1    -0.125      0.00      0.49      3.87    0.38600E+02      3.02     -3.02     -0.01
  11   7   2   0.129709E+02  -0.193000E+02   0.231600E+02 <    1    -0.150      0.00      0.58      3.87    0.38600E+02      3.60      3.60      0.01
  12   7   2   0.710648E+01   0.772002E+01   0.231600E+02 <    1     0.027      0.45      0.43      0.67    0.38600E+02      2.67     -2.67     -0.01
  13   7   2   0.169051E+02  -0.386001E+02   0.193000E+02 <    1    -0.187      0.00      0.66      3.54    0.38600E+02      4.11      4.11      0.01
  14   7   2   0.787969E+01  -0.386001E+01   0.231600E+02 <    1    -0.117      0.00      0.45      3.87    0.38600E+02      2.81     -2.81     -0.01
  15   7   2   0.670917E+01   0.424601E+02   0.231600E+02 <    1     2.208      1.05      0.42      0.29    0.38600E+02      2.59      2.59      0.00
  16   7   2   0.495812E+00  -0.154400E+02   0.231600E+02 <    1    -0.029      0.00      0.11      3.87    0.38600E+02      0.70     -0.70      0.00
  17   7   2   0.138034E+01   0.231600E+02   0.231600E+02 <    1     1.511      0.77      0.19      0.39    0.38600E+02      1.17     -1.17     -0.01
  18   7   2   0.135945E+01   0.231600E+02   0.386001E+02 <    1     0.909      0.77      0.19      0.65    0.38600E+02      1.17      1.17      0.01
  19   7   2   0.368727E+02   0.231600E+02   0.154400E+02 <    1    -0.785      0.77      0.98      0.26    0.38600E+02      6.07     -6.07     -0.02
  20   7   2   0.773316E+00  -0.115800E+02   0.154400E+02 <    1    -0.045      0.00      0.14      3.16    0.38600E+02      0.88      0.88      0.01
  21   7   2   0.861793E+01   0.154400E+02   0.154400E+02 <    1     0.506      0.63      0.47      0.32    0.38600E+02      2.94      2.94     -0.01
  22   7   2   0.132915E+01   0.193000E+02   0.154400E+02 <    1     1.843      0.71      0.19      0.28    0.38600E+02      1.15      1.15      0.01
  23   7   2   0.505921E+01  -0.154400E+02   0.193000E+02 <    1    -0.102      0.00      0.36      3.54    0.38600E+02      2.25      2.25      0.00
  24   7   2   0.803261E+01   0.000000E+00   0.193000E+02 <    1    -0.129      0.00      0.46      3.54    0.38600E+02      2.83     -2.83     -0.01
  25   7   2   0.309966E+02   0.115800E+02   0.193000E+02 <    1    -0.763      0.55      0.90      0.46    0.38600E+02      5.57      5.57      0.02
  26   7   2   0.422315E+02   0.463201E+02   0.231600E+02 <    1     0.180      1.10      1.05      0.27    0.38600E+02      6.50     -6.50     -0.02
  27   7   2   0.681486E+02   0.424601E+02   0.231600E+02 <    1    -0.978      1.05      1.33      0.29    0.38600E+02      8.26      8.26      0.03
  28   7   2   0.500648E+02   0.270201E+02   0.231600E+02 <    1    -0.843      0.84      1.14      0.36    0.38600E+02      7.08     -7.08     -0.03
  29   7   2   0.485542E+02   0.308801E+02   0.231600E+02 <    1    -0.677      0.89      1.12      0.34    0.38600E+02      6.97      6.97      0.03
  30   7   2   0.901264E+01  -0.154400E+02   0.231600E+02 <    1    -0.125      0.00      0.48      3.87    0.38600E+02      3.00     -3.00     -0.02
  31   7   2   0.882835E+01  -0.193000E+02   0.231600E+02 <    1    -0.123      0.00      0.48      3.87    0.38600E+02      2.97      2.97      0.02
  32   7   2   0.836171E-01  -0.308801E+02   0.231600E+02 <    1    -0.012      0.00      0.05      3.87    0.38600E+02      0.29      0.29     -0.01
  33   7   2   0.399647E+00  -0.231600E+02   0.347401E+02 <    1    -0.021      0.00      0.10      4.74    0.38600E+02      0.63     -0.63      0.01
  34   7   2   0.661892E+00   0.000000E+00   0.386001E+02 <    1    -0.026      0.00      0.13      5.00    0.38600E+02      0.81     -0.81     -0.01
  35   7   2   0.107352E+01  -0.231600E+02   0.347401E+02 <    1    -0.035      0.00      0.17      4.74    0.38600E+02      1.04      1.04      0.00
  36   7   2   0.411361E+01   0.154400E+02   0.463201E+02 <    1     0.323      0.63      0.33      0.95    0.38600E+02      2.03     -2.03      0.00
 -16   8   2   0.187200E+00   0.115800E+02   0.154400E+02 <    1     1.309      0.55      0.07      0.37    0.38600E+02      0.43     -0.43     -0.01
 -15   8   2   0.978694E+00   0.772002E+01   0.154400E+02 <    1     0.644      0.45      0.16      0.45    0.38600E+02      0.99      0.99      0.01
 -14   8   2   0.105785E+02  -0.386001E+01   0.154400E+02 <    1    -0.166      0.00      0.52      3.16    0.38600E+02      3.25     -3.25     -0.02
 -13   8   2   0.423136E+01   0.772002E+01   0.193000E+02 <    1     0.208      0.45      0.33      0.56    0.38600E+02      2.06      2.06      0.02
 -12   8   2   0.877345E+01   0.154400E+02   0.154400E+02 <    1     0.492      0.63      0.48      0.32    0.38600E+02      2.96     -2.96     -0.02
 -11   8   2   0.558922E+00   0.000000E+00   0.154400E+02 <    1    -0.038      0.00      0.12      3.16    0.38600E+02      0.75      0.75      0.02
 -10   8   2   0.110047E+00  -0.386001E+01   0.115800E+02 <    1    -0.019      0.00      0.05      2.74    0.38600E+02      0.33     -0.33     -0.02
  -9   8   2   0.101428E+01  -0.772002E+01   0.154400E+02 <    1    -0.051      0.00      0.16      3.16    0.38600E+02      1.01     -1.01      0.02
  -8   8   2   0.168993E+01   0.000000E+00   0.154400E+02 <    1    -0.066      0.00      0.21      3.16    0.38600E+02      1.30     -1.30     -0.02
  -7   8   2   0.275719E+02   0.772002E+01   0.115800E+02 <    1    -1.186      0.45      0.85      0.34    0.38600E+02      5.25      5.25      0.02
  -6   8   2   0.126526E+03   0.000000E+00   0.154400E+02 <    1    -0.573      0.00      1.81      3.16    0.38600E+02     11.25    -11.25     -0.03
  -4   8   2   0.970033E+02  -0.193000E+02   0.115800E+02 <    1    -0.579      0.00      1.59      2.74    0.38600E+02      9.85     -9.85     -0.02
  -3   8   2   0.233999E+02   0.386001E+01   0.115800E+02 <    1    -0.975      0.32      0.78      0.47    0.38600E+02      4.84      4.84      0.01
  -2   8   2   0.515291E+03   0.165980E+03   0.193000E+02 o    1   -12.916      2.07      3.65      0.12    0.38600E+02     22.70     22.70      0.03
  -1   8   2   0.436498E+02  -0.308801E+02   0.154400E+02 <    1    -0.336      0.00      1.06      3.16    0.38600E+02      6.61      6.61     -0.01
   0   8   2   0.186929E+03   0.123520E+03   0.193000E+02 o    1    -2.922      1.79      2.20      0.14    0.38600E+02     13.67    -13.67      0.00
   1   8   2   0.328515E+03   0.266341E+03   0.231600E+02 o    1    -2.479      2.63      2.92      0.12    0.38600E+02     18.12    -18.12     -0.05
   3   8   2   0.139820E+03   0.617601E+02   0.193000E+02 o    1    -3.223      1.26      1.90      0.20    0.38600E+02     11.82    -11.82     -0.04
   4   8   2   0.503931E+02   0.231600E+02   0.308801E+02 <    1    -0.713      0.77      1.14      0.52    0.38600E+02      7.10      7.10      0.04
   5   8   2   0.382984E+02  -0.115800E+02   0.193000E+02 <    1    -0.282      0.00      1.00      3.54    0.38600E+02      6.19     -6.19     -0.03
   6   8   2   0.159663E+02   0.000000E+00   0.193000E+02 <    1    -0.182      0.00      0.64      3.54    0.38600E+02      4.00      4.00      0.02
   7   8   2   0.198718E+01   0.772002E+01   0.231600E+02 <    1     0.328      0.45      0.23      0.67    0.38600E+02      1.41     -1.41     -0.01
   8   8   2   0.647384E-01  -0.231600E+02   0.231600E+02 <    1    -0.011      0.00      0.04      3.87    0.38600E+02      0.25      0.25      0.00
   9   8   2   0.138617E+01  -0.115800E+02   0.193000E+02 <    1    -0.054      0.00      0.19      3.54    0.38600E+02      1.18      1.18      0.01
  10   8   2   0.209975E+01  -0.115800E+02   0.193000E+02 <    1    -0.066      0.00      0.23      3.54    0.38600E+02      1.45     -1.45     -0.02
  11   8   2   0.565663E+01   0.386001E+01   0.193000E+02 <    1    -0.084      0.32      0.38      0.79    0.38600E+02      2.38      2.38      0.02
  12   8   2   0.718278E+01   0.386001E+01   0.193000E+02 <    1    -0.146      0.32      0.43      0.79    0.38600E+02      2.68     -2.68     -0.03
  13   8   2   0.798943E+01  -0.193000E+02   0.193000E+02 <    1    -0.129      0.00      0.45      3.54    0.38600E+02      2.83      2.83      0.03
  14   8   2   0.865889E+01  -0.193000E+02   0.308801E+02 <    1    -0.106      0.00      0.47      4.47    0.38600E+02      2.94     -2.94     -0.02
  15   8   2   0.335781E+00   0.115800E+02   0.347401E+02 <    1     0.553      0.55      0.09      0.82    0.38600E+02      0.58      0.58      0.02
  16   8   2   0.124873E+01   0.154400E+02   0.386001E+02 <    1     0.572      0.63      0.18      0.79    0.38600E+02      1.12     -1.12     -0.01
  17   8   2   0.211275E+01  -0.270201E+02   0.308801E+02 <    1    -0.052      0.00      0.23      4.47    0.38600E+02      1.45     -1.45      0.01
  18   8   2   0.968860E+02   0.193000E+02   0.308801E+02 <    1    -1.551      0.71      1.58      0.57    0.38600E+02      9.84     -9.84     -0.02
  19   8   2   0.537399E+01   0.424601E+02   0.308801E+02 <    1     1.771      1.05      0.37      0.38    0.38600E+02      2.32     -2.32      0.00
  20   8   2   0.160500E+02  -0.154400E+02   0.270201E+02 <    1    -0.154      0.00      0.64      4.18    0.38600E+02      4.01      4.01      0.00
  21   8   2   0.242316E+03   0.501801E+02   0.386001E+02 <    1    -3.112      1.14      2.51      0.44    0.38600E+02     15.57     15.57      0.02
  22   8   2   0.823119E+02   0.386001E+01   0.308801E+02 <    1    -0.904      0.32      1.46      1.26    0.38600E+02      9.07     -9.07     -0.01
 -52   1   3   0.205780E+00   0.810602E+02   0.887802E+02 <    1     1.734      1.45      0.07      0.79    0.38600E+02      0.45     -0.45      0.00
 -51   1   3   0.103902E+01   0.347401E+02   0.617601E+02 <    1     0.930      0.95      0.16      0.84    0.38600E+02      1.02      1.02      0.01
 -50   1   3   0.138515E-01  -0.193000E+02   0.579001E+02 <    1    -0.003      0.00      0.02      6.12    0.38600E+02      0.12     -0.12     -0.01
 -49   1   3   0.122286E+02  -0.154400E+02   0.579001E+02 <    1    -0.092      0.00      0.56      6.12    0.38600E+02      3.50      3.50      0.02
 -48   1   3   0.263418E+01   0.347401E+02   0.617601E+02 <    1     0.815      0.95      0.26      0.84    0.38600E+02      1.62     -1.62     -0.02
 -47   1   3   0.215647E+02   0.926402E+02   0.617601E+02 <    1     1.552      1.55      0.75      0.52    0.38600E+02      4.64      4.64      0.02
 -46   1   3   0.191946E+01   0.270201E+02   0.540401E+02 <    1     0.733      0.84      0.22      0.84    0.38600E+02      1.39      1.39     -0.02
 -45   1   3   0.221269E+02   0.540401E+02   0.540401E+02 <    1     0.720      1.18      0.76      0.59    0.38600E+02      4.70      4.70      0.02
 -44   1   3   0.139326E+03  -0.308801E+02   0.540401E+02 <    1    -0.321      0.00      1.90      5.92    0.38600E+02     11.80     11.80      0.00
 -43   1   3   0.225340E+03   0.162120E+03   0.617601E+02 o    1    -0.938      2.05      2.42      0.39    0.38600E+02     15.01    -15.01     -0.01
 -42   1   3   0.574463E+02   0.115800E+02   0.617601E+02 <    1    -0.460      0.55      1.22      1.46    0.38600E+02      7.58     -7.58     -0.01
 -41   1   3   0.113833E+02  -0.965002E+02   0.579001E+02 <    1    -0.089      0.00      0.54      6.12    0.38600E+02      3.37     -3.37     -0.01
 -40   1   3   0.145326E+02   0.347401E+02   0.579001E+02 <    1     0.424      0.95      0.61      0.79    0.38600E+02      3.81      3.81      0.01
 -39   1   3   0.266977E+02   0.772002E+01   0.579001E+02 <    1    -0.229      0.45      0.83      1.68    0.38600E+02      5.17     -5.17     -0.02
 -38   1   3   0.246716E+02   0.772002E+02   0.579001E+02 <    1     1.159      1.41      0.80      0.53    0.38600E+02      4.97      4.97      0.03
 -37   1   3   0.333762E+02   0.135100E+03   0.579001E+02 o    1     2.345      1.87      0.93      0.40    0.38600E+02      5.78     -5.78     -0.03
 -36   1   3   0.248111E+01  -0.617601E+02   0.501801E+02 <    1    -0.044      0.00      0.25      5.70    0.38600E+02      1.58      1.57      0.03
 -35   1   3   0.133292E+02   0.386001E+01   0.540401E+02 <    1    -0.123      0.32      0.59      2.21    0.38600E+02      3.65     -3.65     -0.03
 -34   1   3   0.270340E-01   0.154400E+02   0.463201E+02 <    1     0.639      0.63      0.03      0.95    0.38600E+02      0.16     -0.16      0.03
 -33   1   3   0.316828E+02   0.308801E+02   0.501801E+02 <    1    -0.016      0.89      0.91      0.73    0.38600E+02      5.63     -5.63     -0.04
 -32   1   3   0.957922E+01   0.270201E+02   0.579001E+02 <    1     0.378      0.84      0.50      0.90    0.38600E+02      3.10     -3.09      0.03
 -31   1   3   0.391183E+02   0.193000E+02   0.579001E+02 <    1    -0.282      0.71      1.01      1.06    0.38600E+02      6.25     -6.25     -0.03
 -30   1   3   0.737920E+02   0.540401E+02   0.694801E+02 <    1    -0.262      1.18      1.38      0.76    0.38600E+02      8.59     -8.59      0.01
 -29   1   3   0.234837E+01   0.154400E+02   0.540401E+02 <    1     0.349      0.63      0.25      1.11    0.38600E+02      1.53      1.53      0.00
 -28   1   3   0.254829E+03   0.243180E+03   0.501801E+02 o    1    -0.228      2.51      2.57      0.26    0.38600E+02     15.96    -15.96     -0.02
 -27   1   3   0.998072E+02   0.111940E+03   0.424601E+02 o    1     0.294      1.70      1.61      0.32    0.38600E+02      9.99      9.99      0.04
 -26   1   3   0.891350E+03   0.690941E+03   0.617601E+02 o    1    -2.965      4.23      4.81      0.19    0.38600E+02     29.86    -29.86     -0.07
 -25   1   3   0.524863E+03   0.532681E+03   0.501801E+02 o    1     0.153      3.71      3.69      0.18    0.38600E+02     22.91     22.91      0.08
 -24   1   3   0.192996E+04   0.161734E+04   0.108080E+03 o    1    -2.649      6.47      7.07      0.23    0.38600E+02     43.93    -43.93     -0.11
 -23   1   3   0.757697E+03   0.424601E+03   0.617601E+02 o    1    -4.575      3.32      4.43      0.24    0.38600E+02     27.53     27.53      0.11
 -22   1   3   0.625300E+02   0.270201E+02   0.308801E+02 <    1    -0.912      0.84      1.27      0.48    0.38600E+02      7.91     -7.91     -0.10
 -21   1   3   0.116184E+04   0.100746E+04   0.694801E+02 o    1    -2.058      5.11      5.49      0.18    0.38600E+02     34.09     34.09      0.11
 -20   1   3   0.872091E+03   0.764282E+03   0.579001E+02 o    1    -1.741      4.45      4.75      0.17    0.38600E+02     29.53    -29.53     -0.09
 -19   1   3   0.279216E+03   0.289501E+03   0.386001E+02 o    1     0.266      2.74      2.69      0.18    0.38600E+02     16.71     16.71      0.07
 -18   1   3   0.741322E+02   0.347401E+02   0.270201E+02 <    1    -1.185      0.95      1.39      0.37    0.38600E+02      8.61     -8.61     -0.04
 -17   1   3   0.113293E+02   0.656201E+02   0.308801E+02 o    1     2.482      1.30      0.54      0.31    0.38600E+02      3.37     -3.37      0.01
 -16   1   3   0.179600E+03   0.138960E+03   0.347401E+02 o    1    -1.091      1.90      2.16      0.24    0.38600E+02     13.40     13.40      0.02
 -15   1   3   0.290890E+03   0.239320E+03   0.386001E+02 o    1    -1.261      2.49      2.75      0.20    0.38600E+02     17.06    -17.06     -0.04
 -14   1   3   0.458467E+03   0.358981E+03   0.424601E+02 o    1    -2.169      3.05      3.45      0.18    0.38600E+02     21.41     21.41      0.06
 -13   1   3   0.238930E+03   0.181420E+03   0.347401E+02 o    1    -1.533      2.17      2.49      0.21    0.38600E+02     15.46    -15.46     -0.07
 -12   1   3   0.178912E+03   0.169840E+03   0.308801E+02 o    1    -0.288      2.10      2.15      0.19    0.38600E+02     13.38     13.38      0.07
 -11   1   3   0.808908E+01   0.115800E+02   0.270201E+02 <    1     0.141      0.55      0.46      0.64    0.38600E+02      2.84      2.84     -0.07
 -10   1   3   0.730153E+01   0.231600E+02   0.231600E+02 <    1     0.877      0.77      0.43      0.39    0.38600E+02      2.70     -2.70      0.06
  -9   1   3   0.522315E+03   0.517241E+03   0.424601E+02 o    1    -0.116      3.66      3.68      0.15    0.38600E+02     22.85     22.85     -0.04
  -8   1   3   0.262723E+03   0.262481E+03   0.308801E+02 o    1    -0.008      2.61      2.61      0.16    0.38600E+02     16.21    -16.21      0.03
  -7   1   3   0.115462E+04   0.125836E+04   0.733402E+02 o    1     1.367      5.71      5.47      0.18    0.38600E+02     33.98     33.98     -0.01
  -6   1   3   0.378023E+03   0.386001E+03   0.347401E+02 o    1     0.225      3.16      3.13      0.15    0.38600E+02     19.44    -19.44      0.00
  -5   1   3   0.130084E+04   0.120818E+04   0.694801E+02 o    1    -1.236      5.59      5.81      0.17    0.38600E+02     36.07     36.07      0.02
  -4   1   3   0.197864E+03   0.204580E+03   0.308801E+02 o    1     0.217      2.30      2.26      0.18    0.38600E+02     14.07    -14.07     -0.02
  -3   1   3   0.830404E+03   0.849202E+03   0.540401E+02 o    1     0.334      4.69      4.64      0.16    0.38600E+02     28.82     28.82      0.05
  -2   1   3   0.123529E+02   0.193000E+02   0.193000E+02 <    1     0.400      0.71      0.57      0.35    0.38600E+02      3.51     -3.51     -0.05
  -1   1   3   0.296258E+03   0.289501E+03   0.308801E+02 o    1    -0.214      2.74      2.77      0.15    0.38600E+02     17.21     17.21      0.07
   0   1   3   0.498387E+02   0.579001E+02   0.231600E+02 o    1     0.361      1.22      1.14      0.25    0.38600E+02      7.06      7.06     -0.06
   1   1   3   0.767101E+02   0.540401E+02   0.231600E+02 o    1    -0.892      1.18      1.41      0.25    0.38600E+02      8.76      8.76      0.08
   2   1   3   0.124464E+03   0.694801E+02   0.231600E+02 o    1    -2.027      1.34      1.80      0.22    0.38600E+02     11.16     11.16     -0.07
   3   1   3   0.195856E+02  -0.772002E+01   0.193000E+02 <    1    -0.201      0.00      0.71      3.54    0.38600E+02      4.43      4.42      0.08
   4   1   3   0.266780E+03   0.220020E+03   0.270201E+02 o    1    -1.626      2.39      2.63      0.15    0.38600E+02     16.33     16.33     -0.06
   5   1   3   0.399753E+02   0.193000E+02   0.193000E+02 <    1    -0.878      0.71      1.02      0.35    0.38600E+02      6.32     -6.32      0.05
   6   1   3   0.574285E+03   0.455481E+03   0.386001E+02 o    1    -2.822      3.44      3.86      0.15    0.38600E+02     23.96     23.96     -0.02
   7   1   3   0.379639E+03   0.343541E+03   0.347401E+02 o    1    -0.994      2.98      3.14      0.15    0.38600E+02     19.48    -19.48     -0.01
   8   1   3   0.145889E+04   0.125836E+04   0.733402E+02 o    1    -2.491      5.71      6.15      0.18    0.38600E+02     38.20     38.20      0.05
   9   1   3   0.148282E+04   0.138960E+04   0.810602E+02 o    1    -1.070      6.00      6.20      0.19    0.38600E+02     38.51    -38.51     -0.07
  10   1   3   0.278216E+04   0.278693E+04   0.138960E+03 o    1     0.032      8.50      8.49      0.23    0.38600E+02     52.75     52.75      0.11
  11   1   3   0.267963E+04   0.261709E+04   0.131240E+03 o    1    -0.440      8.23      8.33      0.22    0.38600E+02     51.77    -51.77     -0.13
  12   1   3   0.343572E+04   0.315749E+04   0.158260E+03 o    1    -1.598      9.04      9.43      0.24    0.38600E+02     58.62     58.61      0.15
  13   1   3   0.296160E+04   0.313819E+04   0.158260E+03 o    1     1.052      9.02      8.76      0.24    0.38600E+02     54.42    -54.42     -0.15
  14   1   3   0.249707E+04   0.236618E+04   0.123520E+03 o    1    -0.976      7.83      8.04      0.22    0.38600E+02     49.97     49.97      0.14
  15   1   3   0.174882E+04   0.177946E+04   0.100360E+03 o    1     0.289      6.79      6.73      0.20    0.38600E+02     41.82    -41.82     -0.12
  16   1   3   0.996507E+03   0.995882E+03   0.656201E+02 o    1    -0.009      5.08      5.08      0.17    0.38600E+02     31.57     31.57      0.10
  17   1   3   0.366547E+03   0.358981E+03   0.386001E+02 o    1    -0.192      3.05      3.08      0.17    0.38600E+02     19.15    -19.15     -0.06
  18   1   3   0.827448E+02   0.196860E+03   0.347401E+02 o    1     3.960      2.26      1.46      0.20    0.38600E+02      9.10      9.10      0.03
  19   1   3   0.151574E+04   0.133942E+04   0.849202E+02 o    1    -1.919      5.89      6.27      0.20    0.38600E+02     38.93     38.93      0.02
  20   1   3   0.117291E+04   0.117730E+04   0.772002E+02 o    1     0.054      5.52      5.51      0.19    0.38600E+02     34.25    -34.25     -0.05
  21   1   3   0.231293E+02  -0.347401E+02   0.231600E+02 <    1    -0.200      0.00      0.77      3.87    0.38600E+02      4.81      4.81      0.05
  22   1   3   0.656093E+03   0.679361E+03   0.579001E+02 o    1     0.395      4.20      4.12      0.18    0.38600E+02     25.61    -25.61     -0.07
  23   1   3   0.118339E+03   0.108080E+03   0.308801E+02 o    1    -0.324      1.67      1.75      0.24    0.38600E+02     10.88     10.88      0.07
  24   1   3   0.455048E+03   0.440041E+03   0.463201E+02 o    1    -0.316      3.38      3.43      0.18    0.38600E+02     21.33    -21.33     -0.08
  25   1   3   0.761418E+02   0.887802E+02   0.308801E+02 o    1     0.424      1.52      1.40      0.26    0.38600E+02      8.73      8.73      0.07
  26   1   3   0.214978E+03   0.196860E+03   0.386001E+02 o    1    -0.457      2.26      2.36      0.22    0.38600E+02     14.66    -14.66     -0.08
  27   1   3   0.224653E+02   0.386001E+01   0.308801E+02 <    1    -0.353      0.32      0.76      1.26    0.38600E+02      4.74      4.74      0.06
  28   1   3   0.110512E+03   0.115800E+03   0.308801E+02 o    1     0.173      1.73      1.69      0.23    0.38600E+02     10.51    -10.51     -0.06
  29   1   3   0.646257E+01   0.231600E+02   0.270201E+02 <    1     0.809      0.77      0.41      0.45    0.38600E+02      2.54      2.54      0.04
  30   1   3   0.654557E+02   0.810602E+02   0.270201E+02 o    1     0.607      1.45      1.30      0.24    0.38600E+02      8.09     -8.09     -0.03
  31   1   3   0.140943E+00   0.772002E+01   0.270201E+02 <    1     0.494      0.45      0.06      0.78    0.38600E+02      0.38      0.38      0.01
  32   1   3   0.112735E+02   0.386001E+02   0.270201E+02 <    1     1.313      1.00      0.54      0.35    0.38600E+02      3.36     -3.36      0.00
  33   1   3   0.240706E+02   0.579001E+02   0.308801E+02 <    1     1.331      1.22      0.79      0.33    0.38600E+02      4.91     -4.91     -0.02
  34   1   3   0.152745E+02  -0.386001E+01   0.308801E+02 <    1    -0.141      0.00      0.63      4.47    0.38600E+02      3.91      3.91      0.03
  35   1   3   0.742498E+02   0.308801E+02   0.308801E+02 <    1    -1.101      0.89      1.39      0.45    0.38600E+02      8.62     -8.62     -0.05
  36   1   3   0.585360E+02   0.193000E+02   0.308801E+02 <    1    -0.927      0.71      1.23      0.57    0.38600E+02      7.65      7.65      0.05
  37   1   3   0.581384E+02   0.111940E+03   0.347401E+02 o    1     1.796      1.70      1.23      0.26    0.38600E+02      7.62     -7.62     -0.05
  38   1   3   0.657702E+02   0.347401E+02   0.347401E+02 <    1    -0.752      0.95      1.31      0.47    0.38600E+02      8.11      8.11      0.05
  39   1   3   0.115071E+02   0.424601E+02   0.347401E+02 <    1     1.172      1.05      0.55      0.43    0.38600E+02      3.39      3.39     -0.04
  40   1   3   0.851234E+01  -0.386001E+01   0.308801E+02 <    1    -0.105      0.00      0.47      4.47    0.38600E+02      2.92      2.92      0.04
  41   1   3   0.461037E+03   0.366701E+03   0.540401E+02 o    1    -1.631      3.08      3.46      0.23    0.38600E+02     21.47    -21.47     -0.05
  42   1   3   0.291559E+01   0.540401E+02   0.347401E+02 <    1     2.387      1.18      0.27      0.38    0.38600E+02      1.71      1.71      0.02
  43   1   3   0.478033E+01   0.193000E+02   0.347401E+02 <    1     0.558      0.71      0.35      0.64    0.38600E+02      2.19     -2.19      0.00
  44   1   3   0.780224E+01   0.000000E+00   0.347401E+02 <    1    -0.095      0.00      0.45      4.74    0.38600E+02      2.79     -2.79     -0.01
  45   1   3   0.207108E+02   0.193000E+02   0.386001E+02 <    1    -0.036      0.71      0.73      0.71    0.38600E+02      4.55      4.55      0.02
  46   1   3   0.228508E+02   0.231600E+02   0.386001E+02 <    1     0.008      0.77      0.77      0.65    0.38600E+02      4.78     -4.78     -0.03
  47   1   3   0.368758E+02   0.849202E+02   0.424601E+02 <    1     1.363      1.48      0.98      0.37    0.38600E+02      6.07      6.07      0.04
  48   1   3   0.220079E+02   0.000000E+00   0.463201E+02 <    1    -0.138      0.00      0.76      5.48    0.38600E+02      4.69     -4.69     -0.03
  49   1   3   0.339495E+02   0.308801E+02   0.733401E+02 <    1    -0.041      0.89      0.94      1.06    0.38600E+02      5.83      5.83      0.03
 -52   2   3   0.502853E+01   0.115800E+02   0.849202E+02 <    1     0.093      0.55      0.36      2.01    0.38600E+02      2.24     -2.24     -0.03
 -51   2   3   0.261760E+01  -0.887802E+02   0.733401E+02 <    1    -0.038      0.00      0.26      6.89    0.38600E+02      1.62      1.62      0.03
 -50   2   3   0.211062E+02  -0.231600E+02   0.617601E+02 <    1    -0.117      0.00      0.74      6.32    0.38600E+02      4.59     -4.59     -0.03
 -49   2   3   0.519303E+00   0.270201E+02   0.617601E+02 <    1     0.754      0.84      0.12      0.96    0.38600E+02      0.72     -0.72      0.02
 -48   2   3   0.819428E+01  -0.154400E+02   0.579001E+02 <    1    -0.075      0.00      0.46      6.12    0.38600E+02      2.86     -2.86     -0.02
 -47   2   3   0.323578E+02   0.000000E+00   0.540401E+02 <    1    -0.155      0.00      0.92      5.92    0.38600E+02      5.69     -5.69      0.00
 -46   2   3   0.824707E+01  -0.579001E+02   0.540401E+02 <    1    -0.078      0.00      0.46      5.92    0.38600E+02      2.87     -2.87     -0.01
 -45   2   3   0.196254E+02   0.733401E+02   0.617601E+02 <    1     1.146      1.38      0.71      0.58    0.38600E+02      4.43     -4.43     -0.01
 -42   2   3   0.101556E+04   0.663921E+03   0.123520E+03 o    1    -2.531      4.15      5.13      0.39    0.38600E+02     31.87     31.87      0.06
 -41   2   3   0.152749E+02   0.308801E+02   0.887802E+02 <    1     0.206      0.89      0.63      1.29    0.38600E+02      3.91      3.91     -0.02
 -40   2   3   0.264302E+02  -0.424601E+02   0.733401E+02 <    1    -0.120      0.00      0.83      6.89    0.38600E+02      5.14      5.14      0.04
 -39   2   3   0.109390E+02  -0.579001E+02   0.694801E+02 <    1    -0.079      0.00      0.53      6.71    0.38600E+02      3.31      3.31     -0.03
 -38   2   3   0.279349E+01  -0.386001E+02   0.540401E+02 <    1    -0.045      0.00      0.27      5.92    0.38600E+02      1.67     -1.67      0.03
 -37   2   3   0.142460E-01  -0.463201E+02   0.463201E+02 <    1    -0.004      0.00      0.02      5.48    0.38600E+02      0.12     -0.12     -0.02
 -36   2   3   0.116428E+01  -0.193000E+02   0.501801E+02 <    1    -0.030      0.00      0.17      5.70    0.38600E+02      1.08      1.08      0.02
 -35   2   3   0.396544E+01  -0.772002E+01   0.501801E+02 <    1    -0.056      0.00      0.32      5.70    0.38600E+02      1.99     -1.99     -0.01
 -34   2   3   0.579435E+01  -0.270201E+02   0.501801E+02 <    1    -0.068      0.00      0.39      5.70    0.38600E+02      2.41      2.41      0.01
 -33   2   3   0.266712E+02   0.501801E+02   0.501801E+02 <    1     0.542      1.14      0.83      0.57    0.38600E+02      5.16     -5.16      0.00
 -32   2   3   0.678010E+01  -0.115800E+02   0.540401E+02 <    1    -0.071      0.00      0.42      5.92    0.38600E+02      2.60      2.60     -0.02
 -31   2   3   0.575766E+01  -0.887802E+02   0.540401E+02 <    1    -0.065      0.00      0.39      5.92    0.38600E+02      2.40      2.40      0.04
 -30   2   3   0.856457E+01   0.115800E+02   0.540401E+02 <    1     0.060      0.55      0.47      1.28    0.38600E+02      2.93     -2.93     -0.05
 -29   2   3   0.105206E+03   0.115800E+03   0.617601E+02 <    1     0.176      1.73      1.65      0.46    0.38600E+02     10.26     10.26      0.07
 -28   2   3   0.940216E+01  -0.386001E+01   0.463201E+02 <    1    -0.090      0.00      0.49      5.48    0.38600E+02      3.07     -3.07     -0.08
 -27   2   3   0.168985E+03   0.131240E+03   0.540401E+02 o    1    -0.654      1.84      2.09      0.38    0.38600E+02     13.00     13.00      0.09
 -26   2   3   0.431619E+02   0.386001E+01   0.579001E+02 <    1    -0.313      0.32      1.06      2.37    0.38600E+02      6.57      6.57     -0.07
 -25   2   3   0.142011E+02  -0.231600E+02   0.386001E+02 <    1    -0.121      0.00      0.61      5.00    0.38600E+02      3.77      3.77      0.06
 -24   2   3   0.135762E+04   0.119660E+04   0.733401E+02 o    1    -2.021      5.57      5.93      0.18    0.38600E+02     36.85     36.85     -0.02
 -23   2   3   0.306509E+03   0.181420E+03   0.694801E+02 o    1    -1.564      2.17      2.82      0.42    0.38600E+02     17.51    -17.51      0.01
 -21   2   3   0.647447E+03   0.957282E+03   0.849202E+02 o    1     3.906      4.98      4.10      0.23    0.38600E+02     25.44    -25.44     -0.05
 -20   2   3   0.135204E+04   0.120432E+04   0.694801E+02 o    1    -1.951      5.59      5.92      0.17    0.38600E+02     36.77     36.77      0.08
 -19   2   3   0.125184E+04   0.126994E+04   0.810602E+02 o    1     0.214      5.74      5.69      0.19    0.38600E+02     35.38    -35.38     -0.10
 -18   2   3   0.192665E+04   0.173700E+04   0.926402E+02 o    1    -1.867      6.71      7.06      0.19    0.38600E+02     43.89     43.89      0.13
 -17   2   3   0.699853E+03   0.717961E+03   0.540401E+02 o    1     0.326      4.31      4.26      0.17    0.38600E+02     26.45    -26.45     -0.12
 -16   2   3   0.831741E+03   0.714101E+03   0.501801E+02 o    1    -2.169      4.30      4.64      0.16    0.38600E+02     28.84     28.84      0.12
 -15   2   3   0.484090E+02   0.270201E+02   0.270201E+02 <    1    -0.677      0.84      1.12      0.42    0.38600E+02      6.96     -6.96     -0.10
 -14   2   3   0.756800E+02   0.656201E+02   0.347401E+02 <    1    -0.279      1.30      1.40      0.35    0.38600E+02      8.70      8.70      0.09
 -13   2   3   0.156090E+03   0.123520E+03   0.386001E+02 o    1    -0.793      1.79      2.01      0.28    0.38600E+02     12.49     12.49     -0.05
 -12   2   3   0.209097E+02   0.617601E+02   0.347401E+02 <    1     1.486      1.26      0.74      0.36    0.38600E+02      4.57     -4.57      0.04
 -11   2   3   0.240497E+03   0.196860E+03   0.347401E+02 o    1    -1.186      2.26      2.50      0.20    0.38600E+02     15.51     15.51      0.00
 -10   2   3   0.214562E+02   0.772002E+01   0.231600E+02 <    1    -0.445      0.45      0.75      0.67    0.38600E+02      4.63      4.63      0.00
  -9   2   3   0.127546E+00   0.000000E+00   0.270201E+02 <    1    -0.014      0.00      0.06      4.18    0.38600E+02      0.36     -0.36      0.03
  -8   2   3   0.726539E+03   0.609881E+03   0.540401E+02 o    1    -2.014      3.97      4.34      0.18    0.38600E+02     26.95     26.95     -0.03
  -7   2   3   0.954302E+03   0.941842E+03   0.694801E+02 o    1    -0.173      4.94      4.97      0.19    0.38600E+02     30.89    -30.89      0.04
  -6   2   3   0.254907E+04   0.287185E+04   0.162120E+03 o    1     1.933      8.63      8.13      0.26    0.38600E+02     50.49     50.49     -0.03
  -5   2   3   0.236914E+04   0.272903E+04   0.158260E+03 o    1     2.226      8.41      7.83      0.26    0.38600E+02     48.67    -48.67      0.04
  -4   2   3   0.128259E+04   0.147452E+04   0.965002E+02 o    1     1.968      6.18      5.76      0.21    0.38600E+02     35.81     35.81     -0.05
  -3   2   3   0.137613E+03   0.193000E+03   0.347401E+02 o    1     1.718      2.24      1.89      0.20    0.38600E+02     11.73    -11.73      0.06
  -2   2   3   0.217655E+05   0.214578E+05   0.108080E+04 o    1    -0.264     23.58     23.75      0.64    0.38600E+02    147.53   -147.53     -0.17
  -1   2   3   0.160811E+05   0.164552E+05   0.833762E+03 o    1     0.420     20.65     20.41      0.56    0.38600E+02    126.81   -126.81     -0.04
   0   2   3   0.949971E+04   0.104568E+05   0.536541E+03 o    1     1.702     16.46     15.69      0.45    0.38600E+02     97.47     97.47      0.04
   1   2   3   0.258360E+03   0.285641E+03   0.386001E+02 o    1     0.717      2.72      2.59      0.19    0.38600E+02     16.07    -16.07      0.00
   2   2   3   0.156633E+04   0.169840E+04   0.108080E+03 o    1     1.189      6.63      6.37      0.22    0.38600E+02     39.58     39.58      0.04
   3   2   3   0.113160E+03   0.115800E+03   0.270201E+02 o    1     0.098      1.73      1.71      0.20    0.38600E+02     10.64    -10.64     -0.05
   4   2   3   0.100705E+04   0.104220E+04   0.733401E+02 o    1     0.465      5.20      5.11      0.19    0.38600E+02     31.73     31.73      0.10
   5   2   3   0.339000E+03   0.405301E+03   0.424601E+02 o    1     1.602      3.24      2.96      0.17    0.38600E+02     18.41    -18.41     -0.11
   6   2   3   0.131054E+04   0.148224E+04   0.965002E+02 o    1     1.753      6.20      5.83      0.21    0.38600E+02     36.20     36.20      0.15
   7   2   3   0.101648E+04   0.992022E+03   0.733401E+02 o    1    -0.320      5.07      5.13      0.19    0.38600E+02     31.88    -31.88     -0.16
   8   2   3   0.177876E+04   0.178718E+04   0.111940E+03 o    1     0.072      6.80      6.79      0.22    0.38600E+02     42.18     42.17      0.17
   9   2   3   0.102265E+04   0.124678E+04   0.887802E+02 o    1     2.551      5.68      5.15      0.21    0.38600E+02     31.98    -31.98     -0.16
  10   2   3   0.114285E+04   0.142820E+04   0.965002E+02 o    1     2.993      6.08      5.44      0.21    0.38600E+02     33.81     33.81      0.14
  11   2   3   0.326752E+03   0.378281E+03   0.424601E+02 o    1     1.238      3.13      2.91      0.18    0.38600E+02     18.08    -18.08     -0.10
  12   2   3   0.240683E+03   0.223880E+03   0.347401E+02 o    1    -0.471      2.41      2.50      0.19    0.38600E+02     15.51     15.51      0.06
  13   2   3   0.260135E+02  -0.115800E+02   0.231600E+02 <    1    -0.212      0.00      0.82      3.87    0.38600E+02      5.10      5.10     -0.01
  14   2   3   0.404596E+01   0.000000E+00   0.231600E+02 <    1    -0.084      0.00      0.32      3.87    0.38600E+02      2.01     -2.01     -0.03
  15   2   3   0.530563E+03   0.478641E+03   0.463201E+02 o    1    -1.069      3.52      3.71      0.17    0.38600E+02     23.03     23.03      0.08
  16   2   3   0.565854E+01   0.347401E+02   0.231600E+02 <    1     1.788      0.95      0.38      0.32    0.38600E+02      2.38     -2.38     -0.09
  17   2   3   0.135898E+04   0.134714E+04   0.849202E+02 o    1    -0.133      5.91      5.93      0.20    0.38600E+02     36.86     36.86      0.14
  18   2   3   0.134721E+04   0.145522E+04   0.887802E+02 o    1     1.178      6.14      5.91      0.20    0.38600E+02     36.70     36.70     -0.10
  20   2   3   0.993543E+04   0.116418E+05   0.524961E+03 o    1     3.089     17.37     16.04      0.43    0.38600E+02     99.68    -99.68     -0.19
  21   2   3   0.173196E+04   0.179104E+04   0.104220E+03 o    1     0.541      6.81      6.70      0.21    0.38600E+02     41.62    -41.62      0.07
  22   2   3   0.188567E+03   0.193000E+03   0.347401E+02 o    1     0.128      2.24      2.21      0.20    0.38600E+02     13.73    -13.73     -0.09
  23   2   3   0.579782E+03   0.536541E+03   0.540401E+02 o    1    -0.770      3.73      3.88      0.19    0.38600E+02     24.08    -24.08      0.04
  24   2   3   0.467159E+00  -0.115800E+02   0.231600E+02 <    1    -0.028      0.00      0.11      3.87    0.38600E+02      0.68      0.68     -0.03
  25   2   3   0.327681E+03   0.235460E+03   0.386001E+02 o    1    -2.176      2.47      2.91      0.20    0.38600E+02     18.10    -18.10     -0.01
  26   2   3   0.234772E+02   0.579001E+02   0.308801E+02 <    1     1.361      1.22      0.78      0.33    0.38600E+02      4.85      4.85      0.02
  27   2   3   0.187047E+03   0.231600E+03   0.347401E+02 o    1     1.339      2.45      2.20      0.19    0.38600E+02     13.68    -13.68     -0.05
  28   2   3   0.301613E+02   0.193000E+02   0.270201E+02 <    1    -0.357      0.71      0.88      0.50    0.38600E+02      5.49      5.49      0.06
  29   2   3   0.180497E+03   0.208440E+03   0.347401E+02 o    1     0.827      2.32      2.16      0.20    0.38600E+02     13.43    -13.43     -0.08
  30   2   3   0.111771E+03   0.104220E+03   0.308801E+02 o    1    -0.240      1.64      1.70      0.24    0.38600E+02     10.57     10.57      0.09
  31   2   3   0.203805E+03   0.235460E+03   0.386001E+02 o    1     0.843      2.47      2.30      0.20    0.38600E+02     14.28    -14.28     -0.09
  32   2   3   0.279443E+03   0.204580E+03   0.540401E+02 o    1    -1.274      2.30      2.69      0.30    0.38600E+02     16.72     16.72      0.10
  33   2   3   0.268676E+03   0.274061E+03   0.424601E+02 o    1     0.126      2.66      2.64      0.21    0.38600E+02     16.39    -16.39     -0.09
  34   2   3   0.378104E+03   0.324241E+03   0.463201E+02 o    1    -1.107      2.90      3.13      0.21    0.38600E+02     19.44     19.44      0.09
  35   2   3   0.123703E+03   0.926402E+02   0.347401E+02 o    1    -0.828      1.55      1.79      0.29    0.38600E+02     11.12    -11.12     -0.06
  36   2   3   0.263972E+03   0.293361E+03   0.463201E+02 o    1     0.646      2.76      2.62      0.22    0.38600E+02     16.25     16.25      0.05
  37   2   3   0.249025E+01   0.772002E+01   0.308801E+02 <    1     0.216      0.45      0.25      0.89    0.38600E+02      1.58      1.58     -0.01
  38   2   3   0.421714E+02   0.694801E+02   0.424601E+02 <    1     0.723      1.34      1.05      0.41    0.38600E+02      6.49      6.49      0.01
  40   2   3   0.751711E+02   0.540401E+02   0.424601E+02 <    1    -0.457      1.18      1.40      0.46    0.38600E+02      8.67     -8.67     -0.05
  41   2   3   0.916073E+03   0.567421E+03   0.772001E+02 o    1    -3.936      3.83      4.87      0.26    0.38600E+02     30.27    -30.27      0.01
  42   2   3   0.295750E+03   0.220020E+03   0.540401E+02 o    1    -1.294      2.39      2.77      0.29    0.38600E+02     17.20    -17.20     -0.08
  43   2   3   0.627515E+02   0.501801E+02   0.424601E+02 <    1    -0.279      1.14      1.28      0.48    0.38600E+02      7.92      7.92      0.07
  44   2   3   0.220663E+03   0.131240E+03   0.463201E+02 o    1    -1.678      1.84      2.39      0.33    0.38600E+02     14.85    -14.85     -0.08
  45   2   3   0.857096E+02  -0.270201E+02   0.386001E+02 <    1    -0.298      0.00      1.49      5.00    0.38600E+02      9.26      9.26      0.06
  46   2   3   0.114826E+03   0.849202E+02   0.424601E+02 <    1    -0.651      1.48      1.72      0.37    0.38600E+02     10.72    -10.72     -0.05
  47   2   3   0.365702E+02  -0.154400E+02   0.386001E+02 <    1    -0.195      0.00      0.97      5.00    0.38600E+02      6.05      6.05      0.04
  48   2   3   0.250862E+02  -0.540401E+02   0.540401E+02 <    1    -0.136      0.00      0.81      5.92    0.38600E+02      5.01     -5.01     -0.02
  49   2   3   0.895741E+01   0.150540E+03   0.926402E+02 <    1     2.456      1.97      0.48      0.61    0.38600E+02      2.99     -2.99      0.00
 -51   3   3   0.172686E+02  -0.169840E+03   0.733401E+02 <    1    -0.097      0.00      0.67      6.89    0.38600E+02      4.16     -4.16     -0.02
 -50   3   3   0.213327E+02   0.733401E+02   0.810602E+02 <    1     0.833      1.38      0.74      0.76    0.38600E+02      4.62      4.62      0.03
 -49   3   3   0.698470E+02   0.424601E+02   0.540401E+02 <    1    -0.444      1.05      1.35      0.67    0.38600E+02      8.36     -8.36     -0.04
 -48   3   3   0.617533E+02   0.231600E+02   0.579001E+02 <    1    -0.506      0.77      1.26      0.97    0.38600E+02      7.86      7.86      0.04
 -47   3   3   0.114649E+03   0.849202E+02   0.617601E+02 <    1    -0.445      1.48      1.72      0.54    0.38600E+02     10.71    -10.71     -0.05
 -46   3   3   0.197303E+02   0.115800E+02   0.540401E+02 <    1    -0.131      0.55      0.71      1.28    0.38600E+02      4.44      4.44      0.05
 -45   3   3   0.853647E+02   0.154400E+02   0.540401E+02 <    1    -0.772      0.63      1.49      1.11    0.38600E+02      9.24     -9.24     -0.05
 -44   3   3   0.219667E+02  -0.270201E+02   0.501801E+02 <    1    -0.132      0.00      0.75      5.70    0.38600E+02      4.69     -4.69      0.03
 -43   3   3   0.119046E+02  -0.386001E+01   0.540401E+02 <    1    -0.094      0.00      0.56      5.92    0.38600E+02      3.45     -3.45     -0.03
 -42   3   3   0.277318E+03   0.104220E+03   0.579001E+02 <    1    -2.271      1.64      2.68      0.46    0.38600E+02     16.65     16.65      0.04
 -41   3   3   0.117306E+02  -0.424601E+02   0.501801E+02 <    1    -0.097      0.00      0.55      5.70    0.38600E+02      3.43     -3.42     -0.02
 -40   3   3   0.412529E+02   0.656201E+02   0.540401E+02 <    1     0.503      1.30      1.03      0.54    0.38600E+02      6.42      6.42      0.01
 -39   3   3   0.236803E+01   0.154400E+02   0.540401E+02 <    1     0.348      0.63      0.25      1.11    0.38600E+02      1.54     -1.54      0.00
 -38   3   3   0.498622E+01   0.100360E+03   0.540401E+02 <    1     2.884      1.61      0.36      0.43    0.38600E+02      2.23      2.23     -0.01
 -37   3   3   0.797814E+01  -0.772002E+01   0.463201E+02 <    1    -0.083      0.00      0.45      5.48    0.38600E+02      2.82      2.82      0.03
 -36   3   3   0.277337E+01  -0.308801E+02   0.424601E+02 <    1    -0.051      0.00      0.27      5.24    0.38600E+02      1.67     -1.66     -0.04
 -35   3   3   0.327511E+02   0.733401E+02   0.424601E+02 <    1     1.145      1.38      0.92      0.40    0.38600E+02      5.72      5.72      0.05
 -34   3   3   0.659305E+01  -0.386001E+01   0.424601E+02 <    1    -0.079      0.00      0.41      5.24    0.38600E+02      2.57     -2.57     -0.05
 -33   3   3   0.744495E+02   0.579001E+02   0.424601E+02 <    1    -0.365      1.22      1.39      0.45    0.38600E+02      8.63      8.63      0.06
 -32   3   3   0.816021E+01   0.926402E+02   0.463201E+02 <    1     2.811      1.55      0.46      0.39    0.38600E+02      2.86     -2.86     -0.05
 -31   3   3   0.535022E+02   0.108080E+03   0.617601E+02 <    1     1.037      1.67      1.18      0.48    0.38600E+02      7.31      7.31      0.05
 -30   3   3   0.258776E+01   0.617601E+02   0.501801E+02 <    1     1.957      1.26      0.26      0.51    0.38600E+02      1.61      1.61     -0.03
 -29   3   3   0.101362E+00   0.579001E+02   0.501801E+02 <    1     2.211      1.22      0.05      0.53    0.38600E+02      0.32     -0.32      0.01
 -28   3   3   0.141298E+03  -0.772002E+01   0.463201E+02 <    1    -0.349      0.00      1.91      5.48    0.38600E+02     11.89     11.89      0.02
 -27   3   3   0.200504E+03   0.258621E+03   0.540401E+02 o    1     1.139      2.59      2.28      0.27    0.38600E+02     14.16    -14.16     -0.04
 -26   3   3   0.675163E+03   0.451621E+03   0.104220E+03 o    1    -1.923      3.42      4.18      0.40    0.38600E+02     25.98     25.98      0.08
 -25   3   3   0.711221E+03   0.598301E+03   0.100360E+03 o    1    -1.069      3.94      4.29      0.33    0.38600E+02     26.67    -26.67     -0.10
 -24   3   3   0.124812E+04   0.111554E+04   0.849202E+02 o    1    -1.468      5.38      5.69      0.21    0.38600E+02     35.33     35.33      0.12
 -23   3   3   0.128247E+04   0.112326E+04   0.965002E+02 o    1    -1.554      5.39      5.76      0.24    0.38600E+02     35.81    -35.81     -0.13
 -22   3   3   0.266264E+03   0.266341E+03   0.463201E+02 o    1     0.002      2.63      2.63      0.23    0.38600E+02     16.32     16.32      0.12
 -21   3   3   0.580078E+03   0.490221E+03   0.540401E+02 o    1    -1.567      3.56      3.88      0.20    0.38600E+02     24.08    -24.08     -0.12
 -20   3   3   0.580903E+03   0.544261E+03   0.540401E+02 o    1    -0.654      3.75      3.88      0.19    0.38600E+02     24.10     24.10      0.11
 -19   3   3   0.197176E+03   0.131240E+03   0.386001E+02 o    1    -1.531      1.84      2.26      0.27    0.38600E+02     14.04    -14.04     -0.08
 -18   3   3   0.567022E+02   0.463201E+02   0.308801E+02 <    1    -0.319      1.10      1.21      0.37    0.38600E+02      7.53      7.53      0.05
 -17   3   3   0.946157E+00   0.000000E+00   0.347401E+02 <    1    -0.033      0.00      0.16      4.74    0.38600E+02      0.97      0.97     -0.01
 -16   3   3   0.989665E+02   0.150540E+03   0.347401E+02 o    1     1.634      1.97      1.60      0.23    0.38600E+02      9.95     -9.95     -0.02
 -15   3   3   0.336151E+03   0.416881E+03   0.463201E+02 o    1     1.808      3.29      2.95      0.19    0.38600E+02     18.33     18.33      0.06
 -14   3   3   0.522787E+03   0.532681E+03   0.463201E+02 o    1     0.209      3.71      3.68      0.17    0.38600E+02     22.86    -22.86     -0.08
 -13   3   3   0.535036E+03   0.710241E+03   0.540401E+02 o    1     3.357      4.29      3.72      0.17    0.38600E+02     23.13     23.13      0.10
 -12   3   3   0.505868E+03   0.633041E+03   0.501801E+02 o    1     2.595      4.05      3.62      0.17    0.38600E+02     22.49    -22.49     -0.11
 -11   3   3   0.354332E+03   0.370561E+03   0.501801E+02 o    1     0.324      3.10      3.03      0.21    0.38600E+02     18.82     18.82      0.11
 -10   3   3   0.228251E+03   0.293361E+03   0.386001E+02 o    1     1.772      2.76      2.43      0.18    0.38600E+02     15.11    -15.11     -0.11
  -9   3   3   0.753761E+02   0.169840E+03   0.347401E+02 o    1     3.248      2.10      1.40      0.22    0.38600E+02      8.68      8.68      0.10
  -8   3   3   0.292956E+02   0.386001E+02   0.270201E+02 <    1     0.368      1.00      0.87      0.35    0.38600E+02      5.41     -5.41     -0.08
  -7   3   3   0.288029E+01  -0.154400E+02   0.231600E+02 <    1    -0.071      0.00      0.27      3.87    0.38600E+02      1.70     -1.70      0.06
  -6   3   3   0.395824E+00  -0.386001E+01   0.231600E+02 <    1    -0.026      0.00      0.10      3.87    0.38600E+02      0.63      0.63     -0.04
  -5   3   3   0.716480E+02   0.772002E+02   0.231600E+02 o    1     0.244      1.41      1.36      0.21    0.38600E+02      8.46     -8.46      0.01
  -4   3   3   0.167941E+02   0.617601E+02   0.231600E+02 o    1     2.549      1.26      0.66      0.24    0.38600E+02      4.10      4.10      0.01
  -3   3   3   0.161446E+03   0.193000E+03   0.308801E+02 o    1     1.059      2.24      2.05      0.18    0.38600E+02     12.71    -12.71     -0.04
  -2   3   3   0.182193E+02   0.270201E+02   0.231600E+02 <    1     0.417      0.84      0.69      0.36    0.38600E+02      4.27      4.27      0.06
  -1   3   3   0.153403E+03   0.142820E+03   0.270201E+02 o    1    -0.383      1.92      1.99      0.18    0.38600E+02     12.39    -12.39     -0.08
   0   3   3   0.295192E+02   0.424601E+02   0.193000E+02 o    1     0.731      1.05      0.87      0.24    0.38600E+02      5.43      5.43      0.10
   1   3   3   0.415452E+03   0.451621E+03   0.424601E+02 o    1     0.851      3.42      3.28      0.16    0.38600E+02     20.38    -20.38     -0.12
   2   3   3   0.315751E+03   0.331961E+03   0.347401E+02 o    1     0.464      2.93      2.86      0.16    0.38600E+02     17.77     17.77      0.13
   3   3   3   0.108743E+04   0.116958E+04   0.772001E+02 o    1     1.037      5.50      5.31      0.19    0.38600E+02     32.98    -32.98     -0.14
   4   3   3   0.901784E+03   0.961142E+03   0.656201E+02 o    1     0.882      4.99      4.83      0.18    0.38600E+02     30.03     30.03      0.13
   5   3   3   0.148819E+04   0.160190E+04   0.965002E+02 o    1     1.139      6.44      6.21      0.20    0.38600E+02     38.58    -38.58     -0.12
   6   3   3   0.951167E+03   0.101904E+04   0.694801E+02 o    1     0.954      5.14      4.96      0.18    0.38600E+02     30.84     30.84      0.09
   7   3   3   0.993092E+03   0.119274E+04   0.810602E+02 o    1     2.471      5.56      5.07      0.20    0.38600E+02     31.51    -31.51     -0.06
   8   3   3   0.368605E+03   0.401441E+03   0.424601E+02 o    1     0.776      3.22      3.09      0.17    0.38600E+02     19.20     19.20      0.02
   9   3   3   0.135796E+03   0.111940E+03   0.270201E+02 o    1    -0.837      1.70      1.88      0.21    0.38600E+02     11.65    -11.65      0.02
  10   3   3   0.185621E+02   0.347401E+02   0.231600E+02 <    1     0.807      0.95      0.69      0.32    0.38600E+02      4.31     -4.31     -0.07
  11   3   3   0.189487E+03   0.177560E+03   0.308801E+02 o    1    -0.377      2.14      2.22      0.19    0.38600E+02     13.77     13.77      0.10
  12   3   3   0.788656E+03   0.744982E+03   0.617601E+02 o    1    -0.678      4.39      4.52      0.19    0.38600E+02     28.08    -28.08     -0.13
  13   3   3   0.108786E+04   0.103448E+04   0.694801E+02 o    1    -0.727      5.18      5.31      0.18    0.38600E+02     32.98     32.98      0.15
  14   3   3   0.154464E+04   0.180262E+04   0.100360E+03 o    1     2.513      6.83      6.33      0.20    0.38600E+02     39.30    -39.30     -0.16
  15   3   3   0.148423E+04   0.166366E+04   0.965002E+02 o    1     1.808      6.57      6.20      0.20    0.38600E+02     38.53     38.53      0.15
  16   3   3   0.139488E+04   0.144364E+04   0.849202E+02 o    1     0.548      6.12      6.01      0.19    0.38600E+02     37.35    -37.35     -0.13
  17   3   3   0.634926E+03   0.744982E+03   0.579001E+02 o    1     1.914      4.39      4.06      0.18    0.38600E+02     25.20     25.20      0.10
  18   3   3   0.582570E+03   0.648481E+03   0.501801E+02 o    1     1.306      4.10      3.88      0.16    0.38600E+02     24.14    -24.14     -0.07
  19   3   3   0.383750E+01  -0.772002E+01   0.231600E+02 <    1    -0.081      0.00      0.32      3.87    0.38600E+02      1.96     -1.96      0.02
  20   3   3   0.228921E+03   0.250901E+03   0.347401E+02 o    1     0.641      2.55      2.44      0.18    0.38600E+02     15.13     15.13      0.02
  21   3   3   0.162318E+02   0.231600E+02   0.231600E+02 <    1     0.326      0.77      0.65      0.39    0.38600E+02      4.03      4.03     -0.02
  22   3   3   0.210797E+02   0.308801E+02   0.270201E+02 <    1     0.397      0.89      0.74      0.39    0.38600E+02      4.59      4.59      0.05
  23   3   3   0.851909E+01  -0.115800E+02   0.270201E+02 <    1    -0.112      0.00      0.47      4.18    0.38600E+02      2.92      2.92     -0.06
  24   3   3   0.280608E+02   0.772002E+01   0.231600E+02 <    1    -0.604      0.45      0.85      0.67    0.38600E+02      5.30      5.30      0.08
  25   3   3   0.770157E+01   0.154400E+02   0.231600E+02 <    1     0.392      0.63      0.45      0.47    0.38600E+02      2.78     -2.77     -0.08
  26   3   3   0.254074E+02   0.424601E+02   0.270201E+02 <    1     0.711      1.05      0.81      0.33    0.38600E+02      5.04      5.04      0.08
  27   3   3   0.608078E+01  -0.772002E+01   0.270201E+02 <    1    -0.095      0.00      0.40      4.18    0.38600E+02      2.47     -2.46     -0.07
  28   3   3   0.301310E+02   0.270201E+02   0.270201E+02 <    1    -0.112      0.84      0.88      0.42    0.38600E+02      5.49      5.49      0.06
  29   3   3   0.200592E+00   0.772002E+01   0.231600E+02 <    1     0.559      0.45      0.07      0.67    0.38600E+02      0.45     -0.45     -0.04
  30   3   3   0.379931E+01   0.424601E+02   0.231600E+02 <    1     2.568      1.05      0.31      0.29    0.38600E+02      1.95      1.95      0.03
  31   3   3   0.504081E+01   0.115800E+02   0.270201E+02 <    1     0.292      0.55      0.36      0.64    0.38600E+02      2.25      2.25      0.00
  32   3   3   0.147644E+02   0.540401E+02   0.308801E+02 <    1     1.670      1.18      0.62      0.34    0.38600E+02      3.84     -3.84     -0.02
  33   3   3   0.671603E+02   0.111940E+03   0.347401E+02 o    1     1.450      1.70      1.32      0.26    0.38600E+02      8.20      8.20      0.04
  34   3   3   0.663730E+02   0.772002E+02   0.347401E+02 o    1     0.323      1.41      1.31      0.32    0.38600E+02      8.15     -8.15     -0.05
  35   3   3   0.124939E+03   0.212300E+03   0.424601E+02 o    1     2.317      2.35      1.80      0.24    0.38600E+02     11.18     11.18      0.07
  36   3   3   0.853374E+02   0.308801E+02   0.386001E+02 <    1    -1.060      0.89      1.49      0.56    0.38600E+02      9.24     -9.24     -0.07
  37   3   3   0.407873E+02   0.463201E+02   0.424601E+02 <    1     0.134      1.10      1.03      0.50    0.38600E+02      6.39      6.39      0.07
  38   3   3   0.367675E+02   0.501801E+02   0.424601E+02 <    1     0.340      1.14      0.98      0.48    0.38600E+02      6.06     -6.06     -0.07
  39   3   3   0.878184E+00   0.463201E+02   0.424601E+02 <    1     1.881      1.10      0.15      0.50    0.38600E+02      0.94      0.94      0.06
  40   3   3   0.242867E+03   0.108080E+03   0.501801E+02 o    1    -2.148      1.67      2.51      0.39    0.38600E+02     15.58    -15.58     -0.07
  41   3   3   0.599998E+03   0.235460E+03   0.579001E+02 o    1    -4.834      2.47      3.94      0.30    0.38600E+02     24.49     24.49      0.07
  42   3   3   0.585759E+02  -0.231600E+02   0.347401E+02 <    1    -0.260      0.00      1.23      4.74    0.38600E+02      7.65     -7.65     -0.04
  43   3   3   0.115504E+03   0.231600E+02   0.386001E+02 <    1    -1.480      0.77      1.73      0.65    0.38600E+02     10.75     10.75      0.03
  44   3   3   0.100836E+02   0.270201E+02   0.386001E+02 <    1     0.545      0.84      0.51      0.60    0.38600E+02      3.18     -3.18     -0.01
  45   3   3   0.872299E+00   0.579001E+02   0.386001E+02 <    1     2.631      1.22      0.15      0.41    0.38600E+02      0.93      0.93     -0.01
  46   3   3   0.579228E+01  -0.308801E+02   0.347401E+02 <    1    -0.082      0.00      0.39      4.74    0.38600E+02      2.41      2.41      0.02
  47   3   3   0.912077E+01   0.617601E+02   0.540401E+02 <    1     1.407      1.26      0.49      0.55    0.38600E+02      3.02     -3.02     -0.03
  48   3   3   0.103578E+02   0.347401E+02   0.540401E+02 <    1     0.584      0.95      0.52      0.74    0.38600E+02      3.22      3.22      0.03
 -51   4   3   0.102898E+01  -0.540401E+02   0.772002E+02 <    1    -0.023      0.00      0.16      7.07    0.38600E+02      1.01     -1.01     -0.02
 -50   4   3   0.917380E+00   0.386001E+02   0.694801E+02 <    1     0.940      1.00      0.15      0.90    0.38600E+02      0.96      0.96      0.02
 -49   4   3   0.169117E+01   0.579001E+02   0.694801E+02 <    1     1.382      1.22      0.21      0.73    0.38600E+02      1.30      1.30     -0.01
 -48   4   3   0.282494E+00   0.463201E+02   0.540401E+02 <    1     1.580      1.10      0.09      0.64    0.38600E+02      0.53     -0.53      0.01
 -47   4   3   0.598864E+01   0.154400E+02   0.424601E+02 <    1     0.274      0.63      0.39      0.87    0.38600E+02      2.45     -2.45     -0.01
 -46   4   3   0.534051E+02  -0.154400E+02   0.424601E+02 <    1    -0.224      0.00      1.18      5.24    0.38600E+02      7.31      7.31      0.01
 -45   4   3   0.129591E+03  -0.617601E+02   0.424601E+02 <    1    -0.349      0.00      1.83      5.24    0.38600E+02     11.38    -11.38     -0.01
 -44   4   3   0.226092E+03   0.772002E+02   0.501801E+02 <    1    -2.188      1.41      2.42      0.46    0.38600E+02     15.04     15.04      0.01
 -43   4   3   0.884366E+02   0.501801E+02   0.501801E+02 <    1    -0.655      1.14      1.51      0.57    0.38600E+02      9.40      9.40      0.03
 -42   4   3   0.315012E+02   0.386001E+01   0.579001E+02 <    1    -0.248      0.32      0.90      2.37    0.38600E+02      5.61     -5.61     -0.03
 -41   4   3   0.355830E+00  -0.231600E+02   0.540401E+02 <    1    -0.016      0.00      0.10      5.92    0.38600E+02      0.60     -0.60      0.02
 -40   4   3   0.218433E+03   0.123520E+03   0.694801E+02 <    1    -1.172      1.79      2.38      0.50    0.38600E+02     14.78    -14.78     -0.04
 -39   4   3   0.635397E+02  -0.772002E+01   0.501801E+02 <    1    -0.225      0.00      1.28      5.70    0.38600E+02      7.97      7.97      0.04
 -38   4   3   0.176069E+03   0.887802E+02   0.463201E+02 <    1    -1.564      1.52      2.14      0.40    0.38600E+02     13.27    -13.27     -0.04
 -37   4   3   0.592099E+02   0.540401E+02   0.386001E+02 <    1    -0.131      1.18      1.24      0.42    0.38600E+02      7.69      7.69      0.03
 -36   4   3   0.549959E+02   0.463201E+02   0.424601E+02 <    1    -0.196      1.10      1.19      0.50    0.38600E+02      7.42     -7.42     -0.02
 -35   4   3   0.373045E+01   0.501801E+02   0.386001E+02 <    1     1.890      1.14      0.31      0.44    0.38600E+02      1.93      1.93      0.01
 -34   4   3   0.122131E+00  -0.386001E+01   0.424601E+02 <    1    -0.011      0.00      0.06      5.24    0.38600E+02      0.35      0.35      0.00
 -33   4   3   0.117378E+01   0.270201E+02   0.424601E+02 <    1     1.007      0.84      0.17      0.66    0.38600E+02      1.08     -1.08     -0.01
 -32   4   3   0.657097E+00  -0.772002E+01   0.386001E+02 <    1    -0.026      0.00      0.13      5.00    0.38600E+02      0.81      0.81      0.02
 -31   4   3   0.704685E+01   0.386001E+02   0.540401E+02 <    1     0.818      1.00      0.43      0.70    0.38600E+02      2.65     -2.65     -0.03
 -30   4   3   0.937733E+01   0.810602E+02   0.540401E+02 <    1     1.979      1.45      0.49      0.48    0.38600E+02      3.06      3.06      0.03
 -29   4   3   0.725430E-01  -0.424601E+02   0.463201E+02 <    1    -0.008      0.00      0.04      5.48    0.38600E+02      0.27      0.27     -0.03
 -28   4   3   0.337546E+00  -0.308801E+02   0.501801E+02 <    1    -0.016      0.00      0.09      5.70    0.38600E+02      0.58     -0.58      0.02
 -27   4   3   0.125866E+03   0.540401E+02   0.424601E+02 <    1    -1.339      1.18      1.81      0.46    0.38600E+02     11.22     11.22     -0.01
 -26   4   3   0.110058E+03   0.694801E+02   0.424601E+02 <    1    -0.846      1.34      1.69      0.41    0.38600E+02     10.49    -10.49      0.00
 -25   4   3   0.283718E+03   0.200720E+03   0.501801E+02 o    1    -1.506      2.28      2.71      0.29    0.38600E+02     16.84     16.84      0.01
 -24   4   3   0.147970E+01   0.772002E+01   0.386001E+02 <    1     0.225      0.45      0.20      1.12    0.38600E+02      1.22     -1.22     -0.01
 -23   4   3   0.151333E+04   0.102676E+04   0.104220E+03 o    1    -4.138      5.16      6.26      0.27    0.38600E+02     38.90     38.90      0.04
 -22   4   3   0.448866E+01  -0.772002E+01   0.347401E+02 <    1    -0.072      0.00      0.34      4.74    0.38600E+02      2.12     -2.12     -0.03
 -21   4   3   0.716832E+03   0.644621E+03   0.694801E+02 o    1    -0.995      4.09      4.31      0.22    0.38600E+02     26.77    -26.77      0.02
 -20   4   3   0.398943E+02  -0.772002E+01   0.347401E+02 <    1    -0.214      0.00      1.02      4.74    0.38600E+02      6.32     -6.32     -0.05
 -19   4   3   0.889219E+02   0.135100E+03   0.347401E+02 o    1     1.463      1.87      1.52      0.24    0.38600E+02      9.43      9.43      0.06
 -18   4   3   0.556801E+03   0.640761E+03   0.540401E+02 o    1     1.565      4.07      3.80      0.18    0.38600E+02     23.60    -23.60     -0.07
 -17   4   3   0.360352E+03   0.432321E+03   0.501801E+02 o    1     1.478      3.35      3.06      0.20    0.38600E+02     18.98     18.98      0.07
 -16   4   3   0.278036E+03   0.281781E+03   0.424601E+02 o    1     0.088      2.70      2.68      0.21    0.38600E+02     16.67    -16.67     -0.06
 -15   4   3   0.512076E+02   0.424601E+02   0.308801E+02 <    1    -0.270      1.05      1.15      0.38    0.38600E+02      7.16      7.16      0.04
 -14   4   3   0.551484E+01   0.501801E+02   0.308801E+02 <    1     2.171      1.14      0.38      0.35    0.38600E+02      2.35     -2.35     -0.03
 -13   4   3   0.978855E+01   0.270201E+02   0.270201E+02 <    1     0.796      0.84      0.50      0.42    0.38600E+02      3.13     -3.13      0.01
 -12   4   3   0.140682E+02   0.154400E+02   0.231600E+02 <    1     0.061      0.63      0.60      0.47    0.38600E+02      3.75      3.75      0.00
 -11   4   3   0.643209E+02   0.810602E+02   0.231600E+02 o    1     0.763      1.45      1.29      0.21    0.38600E+02      8.02     -8.02     -0.02
 -10   4   3   0.945607E+01   0.772002E+01   0.193000E+02 <    1    -0.085      0.45      0.49      0.56    0.38600E+02      3.08      3.07      0.02
  -9   4   3   0.222133E+02   0.463201E+02   0.193000E+02 o    1     1.474      1.10      0.76      0.23    0.38600E+02      4.71     -4.71     -0.03
  -8   4   3   0.921370E+00   0.115800E+02   0.154400E+02 <    1     1.077      0.55      0.15      0.37    0.38600E+02      0.96     -0.96      0.04
  -7   4   3   0.166440E+01   0.154400E+02   0.154400E+02 <    1     1.343      0.63      0.21      0.32    0.38600E+02      1.29     -1.29     -0.05
  -6   4   3   0.339764E+02   0.579001E+02   0.231600E+02 o    1     1.168      1.22      0.94      0.25    0.38600E+02      5.83      5.83      0.05
  -5   4   3   0.452269E+03   0.575141E+03   0.463201E+02 o    1     2.729      3.86      3.42      0.16    0.38600E+02     21.27    -21.27     -0.07
  -4   4   3   0.839180E+03   0.109238E+04   0.656201E+02 o    1     3.902      5.32      4.66      0.17    0.38600E+02     28.97     28.97      0.07
  -3   4   3   0.149208E+04   0.212686E+04   0.111940E+03 o    1     5.769      7.42      6.22      0.21    0.38600E+02     38.63    -38.63     -0.08
  -2   4   3   0.413781E+02  -0.386001E+01   0.193000E+02 <    1    -0.293      0.00      1.04      3.54    0.38600E+02      6.43     -6.43      0.02
  -1   4   3   0.160541E+04   0.160190E+04   0.849202E+02 o    1    -0.039      6.44      6.45      0.18    0.38600E+02     40.07     40.07      0.02
   0   4   3   0.207954E+02   0.347401E+02   0.193000E+02 <    1     0.814      0.95      0.73      0.26    0.38600E+02      4.56      4.56      0.02
   1   4   3   0.961990E+03   0.104220E+04   0.617601E+02 o    1     1.255      5.20      4.99      0.16    0.38600E+02     31.02     31.02      0.03
   2   4   3   0.604894E+03   0.694801E+03   0.463201E+02 o    1     1.924      4.24      3.96      0.15    0.38600E+02     24.59    -24.59     -0.04
   3   4   3   0.456048E+03   0.501801E+03   0.386001E+02 o    1     1.175      3.61      3.44      0.14    0.38600E+02     21.36     21.36      0.05
   4   4   3   0.220234E+03   0.212300E+03   0.270201E+02 o    1    -0.287      2.35      2.39      0.15    0.38600E+02     14.84    -14.84     -0.05
   5   4   3   0.102541E+03   0.656201E+02   0.193000E+02 o    1    -1.696      1.30      1.63      0.19    0.38600E+02     10.13     10.13      0.06
   6   4   3   0.885308E+02   0.104220E+03   0.231600E+02 o    1     0.702      1.64      1.51      0.18    0.38600E+02      9.41     -9.41     -0.07
   7   4   3   0.804263E+02   0.849202E+02   0.193000E+02 o    1     0.235      1.48      1.44      0.17    0.38600E+02      8.97      8.97      0.07
   8   4   3   0.188479E+03   0.185280E+03   0.231600E+02 o    1    -0.136      2.19      2.21      0.14    0.38600E+02     13.73    -13.73     -0.07
   9   4   3   0.153555E+03   0.123520E+03   0.231600E+02 o    1    -1.219      1.79      1.99      0.17    0.38600E+02     12.39     12.39      0.07
  10   4   3   0.390884E+03   0.358981E+03   0.308801E+02 o    1    -0.985      3.05      3.18      0.13    0.38600E+02     19.77    -19.77     -0.07
  11   4   3   0.205773E+03   0.220020E+03   0.270201E+02 o    1     0.529      2.39      2.31      0.15    0.38600E+02     14.34     14.34      0.05
  12   4   3   0.459627E+03   0.509521E+03   0.386001E+02 o    1     1.282      3.63      3.45      0.14    0.38600E+02     21.44    -21.44     -0.05
  13   4   3   0.169251E+03   0.227740E+03   0.308801E+02 o    1     2.013      2.43      2.09      0.17    0.38600E+02     13.01     13.01      0.03
  14   4   3   0.485763E+03   0.598301E+03   0.463201E+02 o    1     2.475      3.94      3.55      0.16    0.38600E+02     22.04    -22.04     -0.03
  15   4   3   0.537241E+02   0.386001E+02   0.231600E+02 <    1    -0.599      1.00      1.18      0.30    0.38600E+02      7.33      7.33      0.00
  16   4   3   0.192001E+03   0.181420E+03   0.270201E+02 o    1    -0.383      2.17      2.23      0.16    0.38600E+02     13.86    -13.86      0.01
  17   4   3   0.206353E+03   0.142820E+03   0.270201E+02 o    1    -2.124      1.92      2.31      0.18    0.38600E+02     14.36    -14.36     -0.04
  18   4   3   0.103994E+02   0.231600E+02   0.231600E+02 <    1     0.660      0.77      0.52      0.39    0.38600E+02      3.22     -3.22      0.04
  19   4   3   0.397839E+02   0.926402E+02   0.270201E+02 o    1     2.358      1.55      1.02      0.23    0.38600E+02      6.31      6.31     -0.04
  20   4   3   0.296929E+04   0.307257E+04   0.158260E+03 o    1     0.614      8.92      8.77      0.25    0.38600E+02     54.49     54.49      0.08
  21   4   3   0.250244E+03   0.247041E+03   0.347401E+02 o    1    -0.091      2.53      2.55      0.18    0.38600E+02     15.82    -15.82     -0.05
  22   4   3   0.246854E+00   0.154400E+02   0.270201E+02 <    1     0.998      0.63      0.08      0.55    0.38600E+02      0.50     -0.50      0.02
  23   4   3   0.184517E+03   0.243180E+03   0.347401E+02 o    1     1.788      2.51      2.19      0.18    0.38600E+02     13.58     13.58      0.00
  24   4   3   0.438169E+03   0.501801E+03   0.540401E+02 o    1     1.197      3.61      3.37      0.20    0.38600E+02     20.93    -20.93     -0.02
  25   4   3   0.546455E+03   0.590581E+03   0.617601E+02 o    1     0.715      3.91      3.76      0.21    0.38600E+02     23.38     23.38      0.04
  26   4   3   0.411288E+03   0.374421E+03   0.501801E+02 o    1    -0.710      3.11      3.26      0.21    0.38600E+02     20.28    -20.28     -0.05
  27   4   3   0.405970E+03   0.428461E+03   0.540401E+02 o    1     0.417      3.33      3.24      0.21    0.38600E+02     20.15     20.15      0.06
  28   4   3   0.330776E+03   0.339681E+03   0.501801E+02 o    1     0.177      2.97      2.93      0.22    0.38600E+02     18.19    -18.19     -0.06
  29   4   3   0.245866E+03   0.262481E+03   0.463201E+02 o    1     0.362      2.61      2.52      0.23    0.38600E+02     15.68     15.68      0.06
  30   4   3   0.255308E+03   0.262481E+03   0.386001E+02 o    1     0.185      2.61      2.57      0.19    0.38600E+02     15.98    -15.98     -0.06
  31   4   3   0.134885E+03   0.196860E+03   0.386001E+02 o    1     1.748      2.26      1.87      0.22    0.38600E+02     11.61     11.61      0.06
  32   4   3   0.105047E+03   0.386001E+01   0.308801E+02 <    1    -1.054      0.32      1.65      1.26    0.38600E+02     10.25    -10.25     -0.05
  33   4   3   0.450586E+02   0.347401E+02   0.308801E+02 <    1    -0.312      0.95      1.08      0.42    0.38600E+02      6.71      6.71      0.04
  34   4   3   0.170448E+02   0.733401E+02   0.308801E+02 o    1     2.457      1.38      0.66      0.29    0.38600E+02      4.13     -4.13     -0.03
  35   4   3   0.178413E+01  -0.231600E+02   0.308801E+02 <    1    -0.048      0.00      0.21      4.47    0.38600E+02      1.34     -1.34      0.01
  36   4   3   0.730397E+02   0.424601E+02   0.308801E+02 <    1    -0.856      1.05      1.38      0.38    0.38600E+02      8.55      8.55      0.01
  37   4   3   0.197240E+03   0.142820E+03   0.386001E+02 o    1    -1.293      1.92      2.26      0.26    0.38600E+02     14.04    -14.04     -0.02
  38   4   3   0.294895E+03   0.165980E+03   0.540401E+02 o    1    -2.041      2.07      2.76      0.34    0.38600E+02     17.17     17.17      0.03
  39   4   3   0.159166E+03   0.146680E+03   0.463201E+02 o    1    -0.264      1.95      2.03      0.31    0.38600E+02     12.62    -12.62     -0.03
  40   4   3   0.821940E+02   0.733401E+02   0.386001E+02 <    1    -0.223      1.38      1.46      0.36    0.38600E+02      9.07     -9.07      0.01
  41   4   3   0.389581E+02   0.104220E+03   0.347401E+02 o    1     2.327      1.64      1.00      0.27    0.38600E+02      6.24     -6.24     -0.03
  42   4   3   0.310009E+02   0.308801E+02   0.347401E+02 <    1    -0.003      0.89      0.90      0.50    0.38600E+02      5.57      5.57      0.03
  43   4   3   0.245478E-02  -0.231600E+02   0.308801E+02 <    1    -0.002      0.00      0.01      4.47    0.38600E+02      0.05      0.04     -0.03
  44   4   3   0.160248E+02  -0.386001E+02   0.308801E+02 <    1    -0.144      0.00      0.64      4.47    0.38600E+02      4.00      4.00      0.03
  45   4   3   0.159235E+02   0.772002E+02   0.347401E+02 o    1     2.424      1.41      0.64      0.32    0.38600E+02      3.99     -3.99     -0.03
  46   4   3   0.303967E+02   0.579001E+02   0.463201E+02 <    1     0.688      1.22      0.89      0.49    0.38600E+02      5.51      5.51      0.03
  47   4   3   0.110950E+02  -0.424601E+02   0.424601E+02 <    1    -0.102      0.00      0.54      5.24    0.38600E+02      3.33     -3.33     -0.02
  48   4   3   0.200694E+02   0.104220E+03   0.772002E+02 <    1     1.515      1.64      0.72      0.61    0.38600E+02      4.48      4.48      0.02
 -48   5   3   0.498910E+01  -0.115800E+02   0.617601E+02 <    1    -0.057      0.00      0.36      6.32    0.38600E+02      2.23     -2.23     -0.01
 -47   5   3   0.115743E+01  -0.270201E+02   0.463201E+02 <    1    -0.032      0.00      0.17      5.48    0.38600E+02      1.08      1.08      0.01
 -46   5   3   0.622265E+01  -0.772002E+01   0.424601E+02 <    1    -0.077      0.00      0.40      5.24    0.38600E+02      2.49     -2.49     -0.01
 -45   5   3   0.785080E-02  -0.347401E+02   0.424601E+02 <    1    -0.003      0.00      0.01      5.24    0.38600E+02      0.09     -0.09      0.01
 -44   5   3   0.631028E+02   0.386001E+01   0.424601E+02 <    1    -0.553      0.32      1.28      1.74    0.38600E+02      7.94     -7.94     -0.02
 -43   5   3   0.185384E+03   0.108080E+03   0.463201E+02 o    1    -1.444      1.67      2.19      0.36    0.38600E+02     13.62     13.62      0.03
 -42   5   3   0.156109E+00   0.154400E+02   0.386001E+02 <    1     0.720      0.63      0.06      0.79    0.38600E+02      0.40     -0.39     -0.01
 -41   5   3   0.179288E+02   0.308801E+02   0.424601E+02 <    1     0.346      0.89      0.68      0.61    0.38600E+02      4.23      4.23      0.01
 -40   5   3   0.387749E+02   0.694801E+02   0.424601E+02 <    1     0.827      1.34      1.00      0.41    0.38600E+02      6.23     -6.23     -0.01
 -39   5   3   0.769182E+01   0.270201E+02   0.386001E+02 <    1     0.653      0.84      0.45      0.60    0.38600E+02      2.77      2.77      0.01
 -38   5   3   0.106583E+02   0.733401E+02   0.424601E+02 <    1     2.136      1.38      0.53      0.40    0.38600E+02      3.26     -3.26     -0.01
 -37   5   3   0.154936E+01   0.463201E+02   0.386001E+02 <    1     1.960      1.10      0.20      0.46    0.38600E+02      1.24     -1.24      0.00
 -36   5   3   0.708002E+01   0.386001E+02   0.386001E+02 <    1     1.143      1.00      0.43      0.50    0.38600E+02      2.66      2.66      0.01
 -35   5   3   0.272780E+02  -0.270201E+02   0.386001E+02 <    1    -0.168      0.00      0.84      5.00    0.38600E+02      5.22     -5.22     -0.01
 -34   5   3   0.186423E+02  -0.154400E+02   0.347401E+02 <    1    -0.147      0.00      0.69      4.74    0.38600E+02      4.32      4.32      0.01
 -33   5   3   0.138015E+02   0.193000E+02   0.347401E+02 <    1     0.172      0.71      0.60      0.64    0.38600E+02      3.72     -3.72     -0.01
 -32   5   3   0.665089E+01   0.347401E+02   0.308801E+02 <    1     1.265      0.95      0.42      0.42    0.38600E+02      2.58      2.58      0.00
 -31   5   3   0.524691E+01  -0.193000E+02   0.308801E+02 <    1    -0.082      0.00      0.37      4.47    0.38600E+02      2.29      2.29      0.01
 -30   5   3   0.293957E+00  -0.270201E+02   0.270201E+02 <    1    -0.021      0.00      0.09      4.18    0.38600E+02      0.54      0.54     -0.01
 -29   5   3   0.194878E+02  -0.347401E+02   0.270201E+02 <    1    -0.170      0.00      0.71      4.18    0.38600E+02      4.41      4.41      0.02
 -28   5   3   0.324051E+02   0.000000E+00   0.463201E+02 <    1    -0.167      0.00      0.92      5.48    0.38600E+02      5.69     -5.69     -0.02
 -27   5   3   0.116446E+03   0.111940E+03   0.656201E+02 <    1    -0.068      1.70      1.74      0.50    0.38600E+02     10.79     10.79      0.03
 -26   5   3   0.534743E+02   0.115800E+02   0.656201E+02 <    1    -0.405      0.55      1.18      1.55    0.38600E+02      7.31     -7.31     -0.02
 -25   5   3   0.106770E+03   0.810602E+02   0.656201E+02 <    1    -0.365      1.45      1.66      0.59    0.38600E+02     10.33     10.33      0.02
 -24   5   3   0.745339E+00   0.000000E+00   0.694801E+02 <    1    -0.021      0.00      0.14      6.71    0.38600E+02      0.86     -0.86     -0.01
 -23   5   3   0.765948E+02   0.386001E+02   0.386001E+02 <    1    -0.817      1.00      1.41      0.50    0.38600E+02      8.75      8.75      0.01
 -22   5   3   0.313894E+02  -0.386001E+01   0.463201E+02 <    1    -0.165      0.00      0.90      5.48    0.38600E+02      5.60     -5.60     -0.01
 -21   5   3   0.263553E+02   0.308801E+02   0.386001E+02 <    1     0.122      0.89      0.83      0.56    0.38600E+02      5.13     -5.13     -0.01
 -20   5   3   0.346194E+02  -0.347401E+02   0.347401E+02 <    1    -0.200      0.00      0.95      4.74    0.38600E+02      5.88      5.88      0.01
 -19   5   3   0.808098E+01   0.000000E+00   0.308801E+02 <    1    -0.102      0.00      0.46      4.47    0.38600E+02      2.84     -2.84     -0.01
 -18   5   3   0.353035E+00  -0.617601E+02   0.308801E+02 <    1    -0.021      0.00      0.10      4.47    0.38600E+02      0.59      0.59      0.00
 -17   5   3   0.190868E+02   0.231600E+02   0.308801E+02 <    1     0.138      0.77      0.70      0.52    0.38600E+02      4.37      4.37      0.01
 -16   5   3   0.548540E+02   0.501801E+02   0.270201E+02 <    1    -0.169      1.14      1.19      0.31    0.38600E+02      7.41     -7.41     -0.01
 -15   5   3   0.982358E+02   0.115800E+03   0.270201E+02 o    1     0.674      1.73      1.60      0.20    0.38600E+02      9.91      9.91      0.02
 -14   5   3   0.673396E+02   0.617601E+02   0.308801E+02 <    1    -0.177      1.26      1.32      0.32    0.38600E+02      8.21     -8.21     -0.02
 -13   5   3   0.731310E+02   0.131240E+03   0.308801E+02 o    1     2.147      1.84      1.38      0.22    0.38600E+02      8.55      8.55      0.02
 -12   5   3   0.452314E+02   0.540401E+02   0.270201E+02 <    1     0.340      1.18      1.08      0.30    0.38600E+02      6.73     -6.73     -0.02
 -11   5   3   0.744276E+01   0.115800E+02   0.193000E+02 <    1     0.238      0.55      0.44      0.46    0.38600E+02      2.73      2.73      0.01
 -10   5   3   0.188069E+01   0.115800E+02   0.193000E+02 <    1     0.716      0.55      0.22      0.46    0.38600E+02      1.37     -1.37     -0.01
  -9   5   3   0.109256E+02   0.154400E+02   0.193000E+02 <    1     0.254      0.63      0.53      0.40    0.38600E+02      3.31     -3.31      0.00
  -8   5   3   0.112137E+01  -0.386001E+01   0.231600E+02 <    1    -0.044      0.00      0.17      3.87    0.38600E+02      1.06      1.06      0.00
  -7   5   3   0.224532E+02  -0.772002E+01   0.193000E+02 <    1    -0.216      0.00      0.76      3.54    0.38600E+02      4.74     -4.74     -0.01
  -6   5   3   0.134574E+02   0.772002E+01   0.154400E+02 <    1    -0.320      0.45      0.59      0.45    0.38600E+02      3.67      3.67      0.01
  -5   5   3   0.257870E+02   0.463201E+02   0.193000E+02 o    1     1.217      1.10      0.82      0.23    0.38600E+02      5.08     -5.08     -0.02
  -4   5   3   0.141729E+02   0.386001E+01   0.154400E+02 <    1    -0.458      0.32      0.61      0.63    0.38600E+02      3.76      3.76      0.01
  -3   5   3   0.757083E+02   0.111940E+03   0.154400E+02 o    1     2.549      1.70      1.40      0.12    0.38600E+02      8.70     -8.70     -0.02
  -2   5   3   0.756626E+02   0.694801E+02   0.154400E+02 o    1    -0.390      1.34      1.40      0.15    0.38600E+02      8.70      8.70      0.02
  -1   5   3   0.131930E+03   0.142820E+03   0.231600E+02 o    1     0.476      1.92      1.85      0.16    0.38600E+02     11.49    -11.49     -0.02
   0   5   3   0.926955E+02   0.926402E+02   0.193000E+02 o    1    -0.003      1.55      1.55      0.16    0.38600E+02      9.63      9.63      0.02
   1   5   3   0.125827E+03   0.162120E+03   0.308801E+02 o    1     1.243      2.05      1.81      0.20    0.38600E+02     11.22    -11.22     -0.02
   2   5   3   0.423610E+02   0.231600E+02   0.154400E+02 <    1    -1.057      0.77      1.05      0.26    0.38600E+02      6.51      6.51      0.01
   3   5   3   0.257610E+02   0.154400E+02   0.154400E+02 <    1    -0.583      0.63      0.82      0.32    0.38600E+02      5.08     -5.08     -0.01
   4   5   3   0.183491E+01  -0.231600E+02   0.154400E+02 <    1    -0.069      0.00      0.22      3.16    0.38600E+02      1.35     -1.35      0.00
   5   5   3   0.342716E+02   0.231600E+02   0.154400E+02 <    1    -0.649      0.77      0.94      0.26    0.38600E+02      5.85      5.85      0.01
   6   5   3   0.145255E+03   0.165980E+03   0.193000E+02 o    1     1.094      2.07      1.94      0.12    0.38600E+02     12.05    -12.05     -0.02
   7   5   3   0.146721E+03   0.216160E+03   0.347401E+02 o    1     2.175      2.37      1.95      0.19    0.38600E+02     12.11     12.11      0.03
   8   5   3   0.383263E+03   0.405301E+03   0.308801E+02 o    1     0.700      3.24      3.15      0.13    0.38600E+02     19.58    -19.58     -0.04
   9   5   3   0.444273E+03   0.509521E+03   0.386001E+02 o    1     1.690      3.63      3.39      0.14    0.38600E+02     21.08     21.08      0.05
  10   5   3   0.541462E+03   0.621461E+03   0.424601E+02 o    1     1.870      4.01      3.75      0.14    0.38600E+02     23.27    -23.27     -0.05
  11   5   3   0.412401E+03   0.432321E+03   0.347401E+02 o    1     0.563      3.35      3.27      0.14    0.38600E+02     20.31     20.31      0.05
  12   5   3   0.283426E+03   0.277921E+03   0.270201E+02 o    1    -0.199      2.68      2.71      0.13    0.38600E+02     16.84    -16.84     -0.04
  13   5   3   0.149744E+03   0.135100E+03   0.231600E+02 o    1    -0.612      1.87      1.97      0.16    0.38600E+02     12.24     12.24      0.03
  14   5   3   0.413770E+02   0.386001E+02   0.193000E+02 <    1    -0.141      1.00      1.04      0.25    0.38600E+02      6.43     -6.43     -0.02
  15   5   3   0.127641E+01  -0.154400E+02   0.193000E+02 <    1    -0.051      0.00      0.18      3.54    0.38600E+02      1.13      1.13      0.01
  16   5   3   0.262859E+02   0.193000E+02   0.193000E+02 <    1    -0.334      0.71      0.83      0.35    0.38600E+02      5.13      5.13      0.01
  17   5   3   0.684060E+02   0.849202E+02   0.231600E+02 o    1     0.750      1.48      1.33      0.20    0.38600E+02      8.27     -8.27     -0.02
  18   5   3   0.120184E+03   0.142820E+03   0.308801E+02 o    1     0.761      1.92      1.76      0.21    0.38600E+02     10.96     10.96      0.03
  19   5   3   0.602199E+03   0.694801E+03   0.579001E+02 o    1     1.611      4.24      3.95      0.18    0.38600E+02     24.54    -24.54     -0.05
  20   5   3   0.217115E+03   0.223880E+03   0.386001E+02 o    1     0.175      2.41      2.37      0.21    0.38600E+02     14.73     14.73      0.05
  21   5   3   0.911884E+02   0.926402E+02   0.270201E+02 o    1     0.054      1.55      1.54      0.23    0.38600E+02      9.55     -9.55     -0.04
  22   5   3   0.239235E+03   0.247041E+03   0.386001E+02 o    1     0.202      2.53      2.49      0.20    0.38600E+02     15.47     15.47      0.04
  23   5   3   0.136864E+03   0.887802E+02   0.308801E+02 o    1    -1.387      1.52      1.88      0.26    0.38600E+02     11.70    -11.70     -0.04
  24   5   3   0.160533E+03   0.138960E+03   0.308801E+02 o    1    -0.671      1.90      2.04      0.21    0.38600E+02     12.67     12.67      0.03
  25   5   3   0.663377E+02   0.463201E+02   0.270201E+02 <    1    -0.674      1.10      1.31      0.32    0.38600E+02      8.14     -8.14     -0.02
  26   5   3   0.630460E+02   0.656201E+02   0.270201E+02 o    1     0.096      1.30      1.28      0.27    0.38600E+02      7.94      7.94      0.02
  27   5   3   0.170996E+02  -0.386001E+01   0.231600E+02 <    1    -0.172      0.00      0.67      3.87    0.38600E+02      4.14     -4.14     -0.01
  28   5   3   0.295887E+02   0.347401E+02   0.231600E+02 <    1     0.231      0.95      0.88      0.32    0.38600E+02      5.44      5.44      0.01
  29   5   3   0.189556E+02   0.231600E+02   0.231600E+02 <    1     0.191      0.77      0.70      0.39    0.38600E+02      4.35     -4.35     -0.01
  30   5   3   0.476000E+02   0.347401E+02   0.270201E+02 <    1    -0.438      0.95      1.11      0.37    0.38600E+02      6.90      6.90      0.02
  31   5   3   0.163081E+02   0.347401E+02   0.270201E+02 <    1     0.809      0.95      0.65      0.37    0.38600E+02      4.04     -4.04     -0.01
  32   5   3   0.447902E+02   0.772002E+01   0.231600E+02 <    1    -0.939      0.45      1.08      0.67    0.38600E+02      6.69      6.69      0.01
  33   5   3   0.311794E+01   0.540401E+02   0.308801E+02 <    1     2.658      1.18      0.28      0.34    0.38600E+02      1.77     -1.77     -0.01
  34   5   3   0.445227E+00  -0.540401E+02   0.308801E+02 <    1    -0.024      0.00      0.11      4.47    0.38600E+02      0.67     -0.67      0.00
  35   5   3   0.170820E+02   0.386001E+02   0.308801E+02 <    1     0.837      1.00      0.67      0.40    0.38600E+02      4.13      4.13      0.01
  36   5   3   0.395252E+02   0.772002E+01   0.270201E+02 <    1    -0.722      0.45      1.01      0.78    0.38600E+02      6.29     -6.29     -0.01
  37   5   3   0.687470E+02   0.308801E+02   0.308801E+02 <    1    -0.984      0.89      1.33      0.45    0.38600E+02      8.29      8.29      0.02
  38   5   3   0.513672E+02  -0.115800E+02   0.270201E+02 <    1    -0.276      0.00      1.15      4.18    0.38600E+02      7.17     -7.17     -0.02
  39   5   3   0.514695E+01   0.193000E+02   0.347401E+02 <    1     0.537      0.71      0.37      0.64    0.38600E+02      2.27     -2.27      0.01
  40   5   3   0.127974E+02   0.579001E+02   0.386001E+02 <    1     1.589      1.22      0.58      0.41    0.38600E+02      3.58      3.58      0.00
  41   5   3   0.350282E+02  -0.347401E+02   0.347401E+02 <    1    -0.201      0.00      0.95      4.74    0.38600E+02      5.92      5.92      0.01
  42   5   3   0.178434E+02   0.308801E+02   0.386001E+02 <    1     0.384      0.89      0.68      0.56    0.38600E+02      4.22      4.22      0.01
  43   5   3   0.379189E+02  -0.347401E+02   0.424601E+02 <    1    -0.189      0.00      0.99      5.24    0.38600E+02      6.16     -6.16     -0.01
  44   5   3   0.295505E+02  -0.424601E+02   0.463201E+02 <    1    -0.160      0.00      0.87      5.48    0.38600E+02      5.44      5.44      0.02
  45   5   3   0.427374E+02  -0.463201E+02   0.772002E+02 <    1    -0.149      0.00      1.05      7.07    0.38600E+02      6.54     -6.54     -0.02
 -44   6   3   0.751485E+02  -0.540401E+02   0.424601E+02 <    1    -0.266      0.00      1.40      5.24    0.38600E+02      8.67      8.67      0.00
 -42   6   3   0.230388E+03   0.127380E+03   0.772001E+02 <    1    -1.137      1.82      2.44      0.55    0.38600E+02     15.18    -15.18     -0.03
 -41   6   3   0.592744E+01   0.231600E+02   0.424601E+02 <    1     0.539      0.77      0.39      0.71    0.38600E+02      2.43     -2.43      0.01
 -40   6   3   0.855433E+01  -0.386001E+02   0.386001E+02 <    1    -0.094      0.00      0.47      5.00    0.38600E+02      2.92      2.92     -0.01
 -39   6   3   0.251768E+02   0.386001E+02   0.308801E+02 <    1     0.481      1.00      0.81      0.40    0.38600E+02      5.02     -5.02      0.00
 -38   6   3   0.330630E+02   0.154400E+02   0.308801E+02 <    1    -0.463      0.63      0.93      0.63    0.38600E+02      5.75      5.75      0.00
 -37   6   3   0.817639E+01   0.347401E+02   0.308801E+02 <    1     1.158      0.95      0.46      0.42    0.38600E+02      2.86     -2.86      0.01
 -36   6   3   0.127620E+01  -0.154400E+02   0.270201E+02 <    1    -0.043      0.00      0.18      4.18    0.38600E+02      1.13      1.13     -0.01
 -35   6   3   0.155427E+01   0.386001E+01   0.270201E+02 <    1     0.104      0.32      0.20      1.11    0.38600E+02      1.25      1.25      0.01
 -34   6   3   0.102626E+02   0.386001E+02   0.270201E+02 <    1     1.383      1.00      0.52      0.35    0.38600E+02      3.20     -3.20     -0.01
 -33   6   3   0.420223E+02   0.347401E+02   0.270201E+02 <    1    -0.257      0.95      1.04      0.37    0.38600E+02      6.48      6.48      0.01
 -32   6   3   0.308691E+02   0.501801E+02   0.308801E+02 <    1     0.701      1.14      0.89      0.35    0.38600E+02      5.56     -5.56     -0.01
 -31   6   3   0.264004E+02   0.000000E+00   0.424601E+02 <    1    -0.158      0.00      0.83      5.24    0.38600E+02      5.14      5.14      0.00
 -30   6   3   0.963576E+01   0.386001E+01   0.424601E+02 <    1    -0.105      0.32      0.50      1.74    0.38600E+02      3.10     -3.10      0.00
 -29   6   3   0.228137E+00   0.231600E+02   0.231600E+02 <    1     1.801      0.77      0.08      0.39    0.38600E+02      0.48     -0.48     -0.02
 -28   6   3   0.753743E+00   0.386001E+01   0.231600E+02 <    1     0.186      0.32      0.14      0.95    0.38600E+02      0.87     -0.87      0.02
 -27   6   3   0.316455E+02   0.347401E+02   0.270201E+02 <    1     0.117      0.95      0.91      0.37    0.38600E+02      5.63     -5.63     -0.03
 -26   6   3   0.214591E+01   0.386001E+01   0.231600E+02 <    1     0.085      0.32      0.24      0.95    0.38600E+02      1.46      1.46      0.03
 -25   6   3   0.605471E+02   0.424601E+02   0.231600E+02 <    1    -0.711      1.05      1.25      0.29    0.38600E+02      7.78     -7.78     -0.03
 -24   6   3   0.773717E+02   0.154400E+02   0.308801E+02 <    1    -1.238      0.63      1.42      0.63    0.38600E+02      8.80     -8.80      0.01
 -23   6   3   0.391435E+02   0.694801E+02   0.308801E+02 o    1     1.121      1.34      1.01      0.30    0.38600E+02      6.26      6.26     -0.01
 -21   6   3   0.126200E+03   0.887802E+02   0.347401E+02 o    1    -0.981      1.52      1.81      0.30    0.38600E+02     11.23     11.23      0.02
 -20   6   3   0.385944E+03   0.416881E+03   0.463201E+02 o    1     0.670      3.29      3.16      0.19    0.38600E+02     19.65    -19.65     -0.04
 -19   6   3   0.221249E+03   0.142820E+03   0.347401E+02 o    1    -2.005      1.92      2.39      0.23    0.38600E+02     14.87     14.87      0.04
 -18   6   3   0.125973E+03   0.119660E+03   0.347401E+02 o    1    -0.179      1.76      1.81      0.26    0.38600E+02     11.22    -11.22     -0.04
 -17   6   3   0.516029E+01   0.270201E+02   0.270201E+02 <    1     1.126      0.84      0.37      0.42    0.38600E+02      2.27      2.27      0.04
 -16   6   3   0.314808E+01  -0.115800E+02   0.270201E+02 <    1    -0.068      0.00      0.29      4.18    0.38600E+02      1.77      1.77     -0.03
 -15   6   3   0.624569E+02   0.154400E+02   0.270201E+02 <    1    -1.156      0.63      1.27      0.55    0.38600E+02      7.90     -7.90      0.02
 -14   6   3   0.897450E+02   0.656201E+02   0.270201E+02 o    1    -0.822      1.30      1.52      0.27    0.38600E+02      9.47      9.47     -0.01
 -13   6   3   0.243882E+03   0.169840E+03   0.347401E+02 o    1    -1.930      2.10      2.51      0.22    0.38600E+02     15.62    -15.62      0.00
 -12   6   3   0.200468E+03   0.131240E+03   0.270201E+02 o    1    -2.281      1.84      2.28      0.19    0.38600E+02     14.16     14.16      0.01
 -11   6   3   0.361720E+03   0.277921E+03   0.656201E+02 o    1    -1.189      2.68      3.06      0.32    0.38600E+02     19.02    -19.02     -0.03
 -10   6   3   0.250179E+03   0.324241E+03   0.656201E+02 o    1     1.196      2.90      2.55      0.29    0.38600E+02     15.82     15.82      0.04
  -9   6   3   0.355255E+03   0.575141E+03   0.772002E+02 o    1     3.155      3.86      3.03      0.26    0.38600E+02     18.85    -18.85     -0.05
  -8   6   3   0.128501E+03   0.308801E+02   0.386001E+02 <    1    -1.664      0.89      1.82      0.56    0.38600E+02     11.34     11.34      0.05
  -7   6   3   0.572399E+02   0.772002E+01   0.347401E+02 <    1    -0.766      0.45      1.22      1.01    0.38600E+02      7.57     -7.57     -0.05
  -6   6   3   0.337711E+02   0.193000E+02   0.308801E+02 <    1    -0.403      0.71      0.94      0.57    0.38600E+02      5.81     -5.81      0.04
  -5   6   3   0.425890E+02  -0.386001E+01   0.308801E+02 <    1    -0.235      0.00      1.05      4.47    0.38600E+02      6.53      6.53     -0.04
  -4   6   3   0.644580E+02  -0.347401E+02   0.270201E+02 <    1    -0.309      0.00      1.29      4.18    0.38600E+02      8.03     -8.03      0.04
  -3   6   3   0.584283E+02   0.617601E+02   0.308801E+02 <    1     0.109      1.26      1.23      0.32    0.38600E+02      7.64     -7.64     -0.05
  -2   6   3   0.268371E+04   0.372105E+04   0.254761E+03 o    1     4.227      9.82      8.34      0.35    0.38600E+02     51.80     51.80      0.10
  -1   6   3   0.497864E+03   0.741122E+03   0.772002E+02 o    1     3.401      4.38      3.59      0.23    0.38600E+02     22.31     22.31     -0.01
   0   6   3   0.188854E+03   0.165980E+03   0.386001E+02 o    1    -0.571      2.07      2.21      0.24    0.38600E+02     13.74    -13.74      0.01
   1   6   3   0.255896E+03   0.277921E+03   0.424601E+02 o    1     0.525      2.68      2.57      0.21    0.38600E+02     16.00    -16.00     -0.03
   2   6   3   0.187157E+02   0.424601E+02   0.270201E+02 <    1     1.056      1.05      0.70      0.33    0.38600E+02      4.33      4.33      0.00
   3   6   3   0.691999E+02  -0.772002E+01   0.270201E+02 <    1    -0.320      0.00      1.34      4.18    0.38600E+02      8.32     -8.32      0.00
   4   6   3   0.560923E+01  -0.270201E+02   0.231600E+02 <    1    -0.098      0.00      0.38      3.87    0.38600E+02      2.37     -2.37     -0.03
   5   6   3   0.694243E+01  -0.347401E+02   0.193000E+02 <    1    -0.120      0.00      0.42      3.54    0.38600E+02      2.63      2.63      0.04
   6   6   3   0.741096E+02   0.104220E+03   0.308801E+02 o    1     1.056      1.64      1.39      0.24    0.38600E+02      8.61     -8.61     -0.05
   7   6   3   0.924977E+02   0.733401E+02   0.270201E+02 o    1    -0.667      1.38      1.55      0.25    0.38600E+02      9.62      9.62      0.06
   8   6   3   0.872153E+02   0.127380E+03   0.308801E+02 o    1     1.419      1.82      1.50      0.22    0.38600E+02      9.34     -9.34     -0.06
   9   6   3   0.358013E+02   0.772002E+01   0.231600E+02 <    1    -0.769      0.45      0.96      0.67    0.38600E+02      5.98      5.98      0.05
  10   6   3   0.121010E+01  -0.386001E+01   0.154400E+02 <    1    -0.056      0.00      0.18      3.16    0.38600E+02      1.10     -1.10     -0.03
  11   6   3   0.154762E+02   0.231600E+02   0.154400E+02 <    1     0.547      0.77      0.63      0.26    0.38600E+02      3.93     -3.93      0.02
  12   6   3   0.885918E+02   0.540401E+02   0.193000E+02 o    1    -1.568      1.18      1.51      0.21    0.38600E+02      9.41      9.41      0.01
  13   6   3   0.177635E+03   0.123520E+03   0.231600E+02 o    1    -2.113      1.79      2.15      0.17    0.38600E+02     13.33    -13.33     -0.02
  14   6   3   0.242453E+03   0.111940E+03   0.386001E+02 o    1    -2.731      1.70      2.51      0.29    0.38600E+02     15.57     15.57      0.04
  15   6   3   0.279340E+03   0.810602E+02   0.386001E+02 o    1    -3.594      1.45      2.69      0.35    0.38600E+02     16.71    -16.71     -0.05
  16   6   3   0.156503E+03   0.123520E+03   0.270201E+02 o    1    -1.144      1.79      2.01      0.20    0.38600E+02     12.51     12.51      0.05
  18   6   3   0.303192E+03   0.424601E+03   0.463201E+02 o    1     2.795      3.32      2.80      0.18    0.38600E+02     17.41    -17.41      0.02
  20   6   3   0.104585E+03   0.115800E+03   0.270201E+02 o    1     0.424      1.73      1.65      0.20    0.38600E+02     10.23     10.23      0.04
  21   6   3   0.976825E+03   0.110010E+04   0.694801E+02 o    1     1.742      5.34      5.03      0.18    0.38600E+02     31.25     31.25      0.01
  22   6   3   0.191964E+03   0.169840E+03   0.308801E+02 o    1    -0.690      2.10      2.23      0.19    0.38600E+02     13.86    -13.86      0.00
  23   6   3   0.215053E+03   0.185280E+03   0.308801E+02 o    1    -0.922      2.19      2.36      0.18    0.38600E+02     14.66     14.66      0.01
  24   6   3   0.483197E+01  -0.115800E+02   0.231600E+02 <    1    -0.091      0.00      0.35      3.87    0.38600E+02      2.20     -2.20      0.00
  25   6   3   0.224379E+00  -0.154400E+02   0.270201E+02 <    1    -0.018      0.00      0.08      4.18    0.38600E+02      0.47      0.47      0.01
  26   6   3   0.192338E+02   0.115800E+02   0.231600E+02 <    1    -0.289      0.55      0.71      0.55    0.38600E+02      4.39      4.39      0.00
  27   6   3   0.999845E+01   0.308801E+02   0.270201E+02 <    1     0.985      0.89      0.51      0.39    0.38600E+02      3.16     -3.16      0.01
  28   6   3   0.239296E+02  -0.386001E+01   0.308801E+02 <    1    -0.176      0.00      0.79      4.47    0.38600E+02      4.89      4.89     -0.01
  29   6   3   0.733840E+01   0.000000E+00   0.270201E+02 <    1    -0.104      0.00      0.44      4.18    0.38600E+02      2.71     -2.71      0.02
  30   6   3   0.864920E+01   0.386001E+01   0.270201E+02 <    1    -0.142      0.32      0.47      1.11    0.38600E+02      2.94      2.94     -0.02
  31   6   3   0.162124E+01  -0.308801E+02   0.270201E+02 <    1    -0.049      0.00      0.20      4.18    0.38600E+02      1.27     -1.27      0.02
  32   6   3   0.331090E+01   0.115800E+02   0.270201E+02 <    1     0.399      0.55      0.29      0.64    0.38600E+02      1.82     -1.82     -0.03
  33   6   3   0.980591E+01   0.000000E+00   0.270201E+02 <    1    -0.120      0.00      0.50      4.18    0.38600E+02      3.13      3.13      0.03
  34   6   3   0.419342E+02   0.000000E+00   0.270201E+02 <    1    -0.249      0.00      1.04      4.18    0.38600E+02      6.48     -6.48     -0.03
  35   6   3   0.518459E+02   0.308801E+02   0.270201E+02 <    1    -0.676      0.89      1.16      0.39    0.38600E+02      7.20      7.20      0.03
  36   6   3   0.102808E+03   0.463201E+02   0.308801E+02 <    1    -1.469      1.10      1.63      0.37    0.38600E+02     10.14    -10.14     -0.03
  37   6   3   0.273496E+02   0.463201E+02   0.308801E+02 <    1     0.694      1.10      0.84      0.37    0.38600E+02      5.23      5.23      0.01
  38   6   3   0.205851E+02  -0.386001E+01   0.308801E+02 <    1    -0.163      0.00      0.73      4.47    0.38600E+02      4.54     -4.54      0.00
  39   6   3   0.246699E+03   0.165980E+03   0.386001E+02 o    1    -1.878      2.07      2.53      0.24    0.38600E+02     15.71    -15.71     -0.03
  40   6   3   0.184640E+02   0.231600E+02   0.424601E+02 <    1     0.117      0.77      0.69      0.71    0.38600E+02      4.30      4.30      0.03
 -34   7   3   0.137095E+01   0.115800E+02   0.308801E+02 <    1     0.492      0.55      0.19      0.73    0.38600E+02      1.17      1.17      0.03
 -33   7   3   0.910531E+01  -0.386001E+01   0.231600E+02 <    1    -0.125      0.00      0.49      3.87    0.38600E+02      3.02     -3.02     -0.03
 -32   7   3   0.106070E+02  -0.772002E+01   0.231600E+02 <    1    -0.135      0.00      0.52      3.87    0.38600E+02      3.26      3.26      0.03
 -31   7   3   0.219073E+02   0.000000E+00   0.231600E+02 <    1    -0.195      0.00      0.75      3.87    0.38600E+02      4.68     -4.68     -0.03
 -30   7   3   0.227919E+02   0.154400E+02   0.231600E+02 <    1    -0.287      0.63      0.77      0.47    0.38600E+02      4.77      4.77      0.03
 -29   7   3   0.412439E+02   0.193000E+02   0.231600E+02 <    1    -0.770      0.71      1.03      0.42    0.38600E+02      6.42     -6.42     -0.03
 -28   7   3   0.288306E+02   0.154400E+02   0.193000E+02 <    1    -0.586      0.63      0.86      0.40    0.38600E+02      5.37      5.37      0.02
 -27   7   3   0.355970E+02   0.115800E+02   0.193000E+02 <    1    -0.904      0.55      0.96      0.46    0.38600E+02      5.97     -5.97     -0.01
 -26   7   3   0.171788E+02   0.000000E+00   0.193000E+02 <    1    -0.189      0.00      0.67      3.54    0.38600E+02      4.14      4.14      0.00
 -25   7   3   0.133248E+02  -0.270201E+02   0.193000E+02 <    1    -0.166      0.00      0.59      3.54    0.38600E+02      3.65     -3.65      0.01
 -24   7   3   0.121146E+00  -0.115800E+02   0.193000E+02 <    1    -0.016      0.00      0.06      3.54    0.38600E+02      0.35      0.35     -0.03
 -23   7   3   0.696349E+01   0.270201E+02   0.193000E+02 <    1     1.378      0.84      0.42      0.30    0.38600E+02      2.64      2.64      0.04
 -22   7   3   0.491789E-01   0.386001E+01   0.154400E+02 <    1     0.444      0.32      0.04      0.63    0.38600E+02      0.22      0.22     -0.04
 -21   7   3   0.225881E+02  -0.386001E+01   0.154400E+02 <    1    -0.242      0.00      0.76      3.16    0.38600E+02      4.75      4.75      0.05
 -20   7   3   0.981713E+02   0.154400E+02   0.193000E+02 <    1    -2.434      0.63      1.59      0.40    0.38600E+02      9.91     -9.91     -0.05
 -19   7   3   0.749528E+02  -0.386001E+02   0.463201E+02 <    1    -0.254      0.00      1.39      5.48    0.38600E+02      8.66      8.66      0.04
 -18   7   3   0.622991E+02  -0.231600E+02   0.347401E+02 <    1    -0.268      0.00      1.27      4.74    0.38600E+02      7.89     -7.89     -0.03
 -17   7   3   0.365557E+02   0.308801E+02   0.308801E+02 <    1    -0.176      0.89      0.97      0.45    0.38600E+02      6.05      6.05      0.02
 -16   7   3   0.440414E+01   0.772002E+01   0.347401E+02 <    1     0.109      0.45      0.34      1.01    0.38600E+02      2.10     -2.10      0.00
 -15   7   3   0.605878E+01   0.772002E+01   0.347401E+02 <    1     0.051      0.45      0.40      1.01    0.38600E+02      2.46     -2.46     -0.02
 -14   7   3   0.340915E+02   0.000000E+00   0.308801E+02 <    1    -0.210      0.00      0.94      4.47    0.38600E+02      5.84      5.84      0.04
 -13   7   3   0.594744E+02   0.000000E+00   0.308801E+02 <    1    -0.278      0.00      1.24      4.47    0.38600E+02      7.71     -7.71     -0.05
 -12   7   3   0.992728E+02   0.100360E+03   0.347401E+02 o    1     0.031      1.61      1.60      0.28    0.38600E+02      9.96      9.96      0.06
 -11   7   3   0.133402E+03   0.154400E+02   0.887802E+02 <    1    -0.675      0.63      1.86      1.82    0.38600E+02     11.55    -11.55     -0.07
 -10   7   3   0.159914E+03   0.131240E+03   0.347401E+02 o    1    -0.782      1.84      2.04      0.24    0.38600E+02     12.65     12.65      0.07
  -9   7   3   0.192104E+03   0.250901E+03   0.386001E+02 o    1     1.611      2.55      2.23      0.20    0.38600E+02     13.86    -13.86     -0.07
  -8   7   3   0.180995E+03   0.501801E+02   0.849202E+02 <    1    -1.063      1.14      2.17      0.96    0.38600E+02     13.45     13.45      0.07
  -7   7   3   0.150777E+03   0.138960E+03   0.463201E+02 o    1    -0.249      1.90      1.98      0.32    0.38600E+02     12.28    -12.28     -0.06
  -6   7   3   0.128300E+03   0.123520E+03   0.424601E+02 o    1    -0.111      1.79      1.82      0.31    0.38600E+02     11.33     11.33      0.05
  -5   7   3   0.660583E+02   0.308801E+02   0.386001E+02 <    1    -0.740      0.89      1.31      0.56    0.38600E+02      8.13     -8.13     -0.03
  -4   7   3   0.276610E+02  -0.772002E+01   0.308801E+02 <    1    -0.189      0.00      0.85      4.47    0.38600E+02      5.26      5.26      0.01
  -3   7   3   0.112103E+01   0.694801E+02   0.540401E+02 <    1     2.244      1.34      0.17      0.52    0.38600E+02      1.06      1.06      0.01
  -2   7   3   0.241823E+02   0.193000E+02   0.501801E+02 <    1    -0.092      0.71      0.79      0.92    0.38600E+02      4.92     -4.92     -0.03
  -1   7   3   0.787927E+02  -0.270201E+02   0.540401E+02 <    1    -0.241      0.00      1.43      5.92    0.38600E+02      8.88      8.88      0.05
   0   7   3   0.837599E+02   0.463201E+02   0.347401E+02 <    1    -0.919      1.10      1.47      0.41    0.38600E+02      9.15     -9.15     -0.06
   1   7   3   0.177361E+03   0.158260E+03   0.347401E+02 o    1    -0.532      2.02      2.14      0.22    0.38600E+02     13.32     13.32      0.08
   2   7   3   0.184212E+03   0.926402E+02   0.308801E+02 o    1    -2.456      1.55      2.18      0.26    0.38600E+02     13.57    -13.57     -0.08
   3   7   3   0.235594E+03   0.173700E+03   0.386001E+02 o    1    -1.476      2.12      2.47      0.24    0.38600E+02     15.35     15.35      0.08
   4   7   3   0.189793E+03   0.146680E+03   0.347401E+02 o    1    -1.157      1.95      2.22      0.23    0.38600E+02     13.78    -13.78     -0.08
   5   7   3   0.172587E+03   0.694801E+02   0.270201E+02 o    1    -2.959      1.34      2.11      0.26    0.38600E+02     13.14     13.14      0.07
   6   7   3   0.102636E+03   0.463201E+02   0.270201E+02 <    1    -1.674      1.10      1.63      0.32    0.38600E+02     10.13    -10.13     -0.05
   7   7   3   0.763278E+02   0.386001E+01   0.231600E+02 <    1    -1.149      0.32      1.41      0.95    0.38600E+02      8.74      8.74      0.04
   8   7   3   0.280336E+02  -0.386001E+01   0.231600E+02 <    1    -0.220      0.00      0.85      3.87    0.38600E+02      5.29     -5.29     -0.02
   9   7   3   0.754844E+01  -0.463201E+02   0.270201E+02 <    1    -0.106      0.00      0.44      4.18    0.38600E+02      2.75      2.75      0.00
  10   7   3   0.437289E+00   0.115800E+02   0.270201E+02 <    1     0.691      0.55      0.11      0.64    0.38600E+02      0.66      0.66      0.02
  11   7   3   0.113177E+02   0.386001E+01   0.231600E+02 <    1    -0.237      0.32      0.54      0.95    0.38600E+02      3.36     -3.36     -0.04
  12   7   3   0.368018E+02   0.000000E+00   0.270201E+02 <    1    -0.233      0.00      0.98      4.18    0.38600E+02      6.07      6.07      0.05
  13   7   3   0.402337E+02  -0.154400E+02   0.270201E+02 <    1    -0.244      0.00      1.02      4.18    0.38600E+02      6.34     -6.34     -0.06
  14   7   3   0.637605E+02   0.154400E+02   0.270201E+02 <    1    -1.180      0.63      1.29      0.55    0.38600E+02      7.99      7.98      0.06
  15   7   3   0.693374E+02   0.617601E+02   0.308801E+02 <    1    -0.238      1.26      1.34      0.32    0.38600E+02      8.33     -8.33     -0.06
  16   7   3   0.610279E+02  -0.115800E+02   0.270201E+02 <    1    -0.301      0.00      1.26      4.18    0.38600E+02      7.81      7.81      0.05
  17   7   3   0.158412E+02   0.154400E+02   0.154400E+02 <    1    -0.026      0.63      0.64      0.32    0.38600E+02      3.98     -3.98     -0.04
  18   7   3   0.515088E+02   0.347401E+02   0.193000E+02 <    1    -0.783      0.95      1.16      0.26    0.38600E+02      7.18      7.18      0.03
  19   7   3   0.688107E+00   0.424601E+02   0.193000E+02 o    1     3.836      1.05      0.13      0.24    0.38600E+02      0.83     -0.83     -0.01
  20   7   3   0.365182E+02   0.347401E+02   0.193000E+02 <    1    -0.091      0.95      0.97      0.26    0.38600E+02      6.04     -6.04     -0.01
  21   7   3   0.134789E+00   0.154400E+02   0.193000E+02 <    1     1.450      0.63      0.06      0.40    0.38600E+02      0.37      0.37      0.01
  22   7   3   0.527516E+00   0.193000E+02   0.193000E+02 <    1     1.669      0.71      0.12      0.35    0.38600E+02      0.73     -0.73     -0.02
  23   7   3   0.392724E+00   0.308801E+02   0.193000E+02 <    1     2.838      0.89      0.10      0.28    0.38600E+02      0.63     -0.63      0.03
  24   7   3   0.787421E+01   0.154400E+02   0.193000E+02 <    1     0.457      0.63      0.45      0.40    0.38600E+02      2.81     -2.81     -0.04
  25   7   3   0.171079E+02   0.308801E+02   0.231600E+02 <    1     0.682      0.89      0.67      0.34    0.38600E+02      4.14      4.14      0.04
  26   7   3   0.171497E+02   0.386001E+01   0.231600E+02 <    1    -0.369      0.32      0.67      0.95    0.38600E+02      4.14     -4.14     -0.04
  27   7   3   0.180143E+02  -0.115800E+02   0.231600E+02 <    1    -0.176      0.00      0.68      3.87    0.38600E+02      4.24      4.24      0.04
  28   7   3   0.285740E+02   0.193000E+02   0.231600E+02 <    1    -0.361      0.71      0.86      0.42    0.38600E+02      5.35     -5.35     -0.04
  29   7   3   0.222046E+02   0.308801E+02   0.270201E+02 <    1     0.347      0.89      0.76      0.39    0.38600E+02      4.71      4.71      0.03
  30   7   3   0.260045E+02   0.308801E+02   0.501801E+02 <    1     0.101      0.89      0.82      0.73    0.38600E+02      5.10     -5.10     -0.03
  31   7   3   0.162419E+02  -0.386001E+01   0.231600E+02 <    1    -0.167      0.00      0.65      3.87    0.38600E+02      4.03      4.03      0.02
  33   7   3   0.107903E+00   0.347401E+02   0.540401E+02 <    1     1.214      0.95      0.05      0.74    0.38600E+02      0.33     -0.33      0.00
  34   7   3   0.519348E+01  -0.501801E+02   0.501801E+02 <    1    -0.064      0.00      0.37      5.70    0.38600E+02      2.28      2.28      0.02
 -16   8   3   0.252667E+02  -0.193000E+02   0.386001E+02 <    1    -0.162      0.00      0.81      5.00    0.38600E+02      5.03      5.03      0.04
 -15   8   3   0.183170E+00   0.231600E+02   0.270201E+02 <    1     1.562      0.77      0.07      0.45    0.38600E+02      0.43     -0.43     -0.03
 -14   8   3   0.633987E+01   0.000000E+00   0.231600E+02 <    1    -0.105      0.00      0.41      3.87    0.38600E+02      2.52     -2.52      0.03
 -13   8   3   0.170889E+02   0.154400E+02   0.270201E+02 <    1    -0.059      0.63      0.67      0.55    0.38600E+02      4.13      4.13     -0.02
 -12   8   3   0.196461E+02  -0.115800E+02   0.231600E+02 <    1    -0.184      0.00      0.71      3.87    0.38600E+02      4.43     -4.43      0.01
 -11   8   3   0.310534E+02  -0.386001E+01   0.270201E+02 <    1    -0.214      0.00      0.90      4.18    0.38600E+02      5.57      5.57      0.00
 -10   8   3   0.109589E+02   0.540401E+02   0.308801E+02 <    1     1.923      1.18      0.53      0.34    0.38600E+02      3.31     -3.31     -0.01
  -9   8   3   0.543222E+01  -0.270201E+02   0.270201E+02 <    1    -0.090      0.00      0.38      4.18    0.38600E+02      2.33      2.33      0.02
  -8   8   3   0.251735E+01   0.386001E+02   0.270201E+02 <    1     2.127      1.00      0.26      0.35    0.38600E+02      1.59      1.59     -0.02
  -7   8   3   0.718166E+01  -0.115800E+02   0.231600E+02 <    1    -0.111      0.00      0.43      3.87    0.38600E+02      2.68     -2.68      0.03
  -6   8   3   0.300248E+01   0.154400E+02   0.231600E+02 <    1     0.745      0.63      0.28      0.47    0.38600E+02      1.73      1.73     -0.04
  -5   8   3   0.253614E+02   0.115800E+02   0.270201E+02 <    1    -0.411      0.55      0.81      0.64    0.38600E+02      5.04      5.04      0.05
  -4   8   3   0.100790E+03   0.501801E+02   0.270201E+02 <    1    -1.549      1.14      1.62      0.31    0.38600E+02     10.04    -10.04     -0.05
  -3   8   3   0.417218E+03   0.216160E+03   0.733401E+02 o    1    -2.291      2.37      3.29      0.40    0.38600E+02     20.43     20.43      0.06
  -1   8   3   0.207402E+03   0.146680E+03   0.386001E+02 o    1    -1.433      1.95      2.32      0.26    0.38600E+02     14.40    -14.40      0.00
   0   8   3   0.142274E+03   0.733401E+02   0.386001E+02 <    1    -1.492      1.38      1.92      0.36    0.38600E+02     11.93    -11.93     -0.03
   1   8   3   0.839781E+01   0.154400E+02   0.308801E+02 <    1     0.262      0.63      0.47      0.63    0.38600E+02      2.90     -2.90      0.00
   2   8   3   0.141927E+02  -0.270201E+02   0.308801E+02 <    1    -0.136      0.00      0.61      4.47    0.38600E+02      3.77      3.77      0.01
   3   8   3   0.126919E+02   0.000000E+00   0.308801E+02 <    1    -0.128      0.00      0.57      4.47    0.38600E+02      3.56     -3.56     -0.03
   4   8   3   0.232976E+02   0.000000E+00   0.347401E+02 <    1    -0.164      0.00      0.78      4.74    0.38600E+02      4.83      4.83      0.04
   5   8   3   0.226671E+02   0.386001E+02   0.347401E+02 <    1     0.519      1.00      0.77      0.45    0.38600E+02      4.76     -4.76     -0.04
   6   8   3   0.289463E+02   0.231600E+02   0.270201E+02 <    1    -0.202      0.77      0.87      0.45    0.38600E+02      5.38      5.38      0.05
   7   8   3   0.274194E+02   0.308801E+02   0.270201E+02 <    1     0.132      0.89      0.84      0.39    0.38600E+02      5.24     -5.24     -0.05
   8   8   3   0.270877E+02   0.231600E+02   0.231600E+02 <    1    -0.163      0.77      0.84      0.39    0.38600E+02      5.20      5.20      0.05
   9   8   3   0.679415E+01  -0.386001E+01   0.270201E+02 <    1    -0.100      0.00      0.42      4.18    0.38600E+02      2.61     -2.61     -0.04
  10   8   3   0.764878E+01  -0.115800E+02   0.231600E+02 <    1    -0.115      0.00      0.45      3.87    0.38600E+02      2.77      2.77      0.03
  11   8   3   0.251325E+01  -0.308801E+02   0.231600E+02 <    1    -0.066      0.00      0.26      3.87    0.38600E+02      1.59      1.59     -0.02
  12   8   3   0.152795E+01  -0.154400E+02   0.231600E+02 <    1    -0.051      0.00      0.20      3.87    0.38600E+02      1.24     -1.24      0.01
  13   8   3   0.184291E+02  -0.386001E+01   0.386001E+02 <    1    -0.138      0.00      0.69      5.00    0.38600E+02      4.29      4.29      0.01
  14   8   3   0.295188E+01   0.154400E+02   0.347401E+02 <    1     0.500      0.63      0.28      0.71    0.38600E+02      1.72     -1.72     -0.01
  15   8   3   0.248809E+02  -0.579001E+02   0.347401E+02 <    1    -0.169      0.00      0.80      4.74    0.38600E+02      4.99      4.99      0.02
  16   8   3   0.225773E+00   0.386001E+01   0.347401E+02 <    1     0.168      0.32      0.08      1.42    0.38600E+02      0.48     -0.47     -0.02
  17   8   3   0.899326E+02   0.579001E+02   0.424601E+02 <    1    -0.671      1.22      1.53      0.45    0.38600E+02      9.48      9.48      0.04
  18   8   3   0.208332E+01  -0.115800E+02   0.270201E+02 <    1    -0.056      0.00      0.23      4.18    0.38600E+02      1.44      1.44     -0.03
  20   8   3   0.291426E+03   0.579001E+02   0.463201E+02 <    1    -3.108      1.22      2.75      0.49    0.38600E+02     17.07    -17.07     -0.05
  21   8   3   0.631136E+01   0.270201E+02   0.347401E+02 <    1     0.804      0.84      0.40      0.54    0.38600E+02      2.51      2.51      0.03
 -50   0   4   0.669192E+02  -0.231600E+02   0.115800E+03 <    1    -0.152      0.00      1.32      8.66    0.38600E+02      8.18      8.18      0.03
 -49   0   4   0.154247E+03  -0.193000E+02   0.100360E+03 <    1    -0.248      0.00      2.00      8.06    0.38600E+02     12.42    -12.42     -0.05
 -48   0   4   0.184359E+03   0.301081E+03   0.108080E+03 o    1     1.210      2.79      2.19      0.50    0.38600E+02     13.58     13.58      0.06
 -47   0   4   0.386200E+03   0.204580E+03   0.111940E+03 <    1    -1.366      2.30      3.16      0.63    0.38600E+02     19.65    -19.65     -0.08
 -46   0   4   0.276875E+03   0.158260E+03   0.926402E+02 <    1    -1.102      2.02      2.68      0.59    0.38600E+02     16.64     16.64      0.08
 -45   0   4   0.431250E+03   0.301081E+03   0.111940E+03 o    1    -1.057      2.79      3.34      0.52    0.38600E+02     20.77    -20.77     -0.08
 -44   0   4   0.226653E+03  -0.231600E+02   0.810602E+02 <    1    -0.334      0.00      2.42      7.25    0.38600E+02     15.06    -15.05      0.03
 -43   0   4   0.304792E+02   0.424601E+02   0.733401E+02 <    1     0.177      1.05      0.89      0.91    0.38600E+02      5.52      5.52     -0.03
 -42   0   4   0.343900E+03   0.173700E+03   0.887802E+02 <    1    -1.592      2.12      2.98      0.54    0.38600E+02     18.54     18.54      0.06
 -41   0   4   0.412443E-01  -0.579001E+02   0.579001E+02 <    1    -0.005      0.00      0.03      6.12    0.38600E+02      0.20      0.20     -0.02
 -40   0   4   0.526979E+02   0.463201E+02   0.733401E+02 <    1    -0.084      1.10      1.17      0.87    0.38600E+02      7.26      7.26      0.01
 -39   0   4   0.511993E+02   0.501801E+02   0.617601E+02 <    1    -0.016      1.14      1.15      0.70    0.38600E+02      7.16      7.16      0.02
 -38   0   4   0.217331E+02   0.424601E+02   0.617601E+02 <    1     0.391      1.05      0.75      0.76    0.38600E+02      4.66     -4.66     -0.03
 -37   0   4   0.107375E+03   0.169840E+03   0.656201E+02 o    1     1.059      2.10      1.67      0.41    0.38600E+02     10.36     10.36      0.05
 -36   0   4   0.773325E+02   0.158260E+03   0.849202E+02 <    1     1.121      2.02      1.42      0.54    0.38600E+02      8.79     -8.79     -0.06
 -35   0   4   0.193734E+03   0.262481E+03   0.926402E+02 o    1     0.797      2.61      2.24      0.46    0.38600E+02     13.92     13.92      0.08
 -34   0   4   0.110004E+03   0.127380E+03   0.849202E+02 <    1     0.212      1.82      1.69      0.61    0.38600E+02     10.49    -10.49     -0.07
 -33   0   4   0.135635E+03   0.887802E+02   0.733401E+02 <    1    -0.571      1.52      1.87      0.63    0.38600E+02     11.65     11.65      0.08
 -32   0   4   0.151454E+03   0.926402E+02   0.733401E+02 <    1    -0.704      1.55      1.98      0.61    0.38600E+02     12.31    -12.31     -0.07
 -31   0   4   0.246776E+03   0.285641E+03   0.733401E+02 o    1     0.548      2.72      2.53      0.35    0.38600E+02     15.71     15.71      0.07
 -30   0   4   0.890571E+02   0.579001E+02   0.656201E+02 <    1    -0.424      1.22      1.52      0.69    0.38600E+02      9.44     -9.44     -0.05
 -29   0   4   0.257904E+03   0.100360E+03   0.694801E+02 <    1    -1.741      1.61      2.58      0.56    0.38600E+02     16.06     16.06      0.04
 -28   0   4   0.580846E+01  -0.193000E+02   0.579001E+02 <    1    -0.063      0.00      0.39      6.12    0.38600E+02      2.41      2.41     -0.01
 -27   0   4   0.549385E+02   0.926402E+02   0.656201E+02 <    1     0.649      1.55      1.19      0.55    0.38600E+02      7.41      7.41      0.00
 -26   0   4   0.134218E+04   0.100360E+04   0.150540E+03 o    1    -2.068      5.10      5.90      0.39    0.38600E+02     36.64     36.64      0.06
 -25   0   4   0.185088E+03   0.189140E+03   0.694801E+02 o    1     0.059      2.21      2.19      0.41    0.38600E+02     13.60    -13.60     -0.06
 -24   0   4   0.151416E+05   0.173237E+05   0.903242E+03 o    1     2.332     21.18     19.81      0.59    0.38600E+02    123.05    123.05      0.16
 -23   0   4   0.294121E+00  -0.540401E+02   0.733401E+02 <    1    -0.013      0.00      0.09      6.89    0.38600E+02      0.54     -0.54     -0.08
 -22   0   4   0.279915E+05   0.271436E+05   0.170998E+04 o    1    -0.469     26.52     26.93      0.88    0.38600E+02    167.31   -167.31     -0.03
 -20   0   4   0.846992E+02   0.347401E+02   0.617601E+02 <    1    -0.632      0.95      1.48      0.84    0.38600E+02      9.20     -9.20      0.09
 -19   0   4   0.111794E+04   0.922542E+03   0.111940E+03 o    1    -1.640      4.89      5.38      0.30    0.38600E+02     33.44    -33.44     -0.11
 -18   0   4   0.130612E+03   0.185280E+03   0.579001E+02 o    1     1.024      2.19      1.84      0.34    0.38600E+02     11.43     11.43      0.08
 -17   0   4   0.609428E+03   0.447761E+03   0.733401E+02 o    1    -2.020      3.41      3.97      0.28    0.38600E+02     24.69    -24.69     -0.06
 -16   0   4   0.210901E+03   0.204580E+03   0.579001E+02 o    1    -0.108      2.30      2.34      0.33    0.38600E+02     14.52     14.52      0.03
 -15   0   4   0.362850E+03   0.366701E+03   0.656201E+02 o    1     0.058      3.08      3.07      0.28    0.38600E+02     19.05    -19.05     -0.01
 -14   0   4   0.232332E+03   0.169840E+03   0.540401E+02 o    1    -1.064      2.10      2.45      0.33    0.38600E+02     15.24     15.24     -0.02
 -13   0   4   0.210363E+03   0.154400E+03   0.463201E+02 o    1    -1.112      2.00      2.33      0.30    0.38600E+02     14.50    -14.50      0.05
 -12   0   4   0.315380E+03   0.312661E+03   0.540401E+02 o    1    -0.050      2.85      2.86      0.25    0.38600E+02     17.76     17.76     -0.06
 -11   0   4   0.339014E+03   0.362841E+03   0.579001E+02 o    1     0.415      3.07      2.96      0.25    0.38600E+02     18.41    -18.41      0.07
 -10   0   4   0.791042E+03   0.849202E+03   0.887802E+02 o    1     0.655      4.69      4.53      0.25    0.38600E+02     28.13     28.13     -0.07
  -9   0   4   0.447921E+03   0.497941E+03   0.694801E+02 o    1     0.731      3.59      3.41      0.25    0.38600E+02     21.16    -21.16      0.07
  -8   0   4   0.106686E+04   0.102290E+04   0.965002E+02 o    1    -0.441      5.15      5.26      0.25    0.38600E+02     32.66     32.66     -0.05
  -7   0   4   0.370382E+03   0.505661E+03   0.656201E+02 o    1     2.196      3.62      3.10      0.24    0.38600E+02     19.25    -19.25      0.05
  -6   0   4   0.741049E+03   0.717961E+03   0.772001E+02 o    1    -0.292      4.31      4.38      0.24    0.38600E+02     27.22     27.22     -0.02
  -5   0   4   0.560465E+02   0.386001E+02   0.347401E+02 <    1    -0.455      1.00      1.20      0.45    0.38600E+02      7.49     -7.49      0.02
  -4   0   4   0.239923E+03   0.208440E+03   0.463201E+02 o    1    -0.653      2.32      2.49      0.26    0.38600E+02     15.49     15.49      0.01
  -3   0   4   0.107440E+04   0.100360E+04   0.965002E+02 o    1    -0.706      5.10      5.28      0.25    0.38600E+02     32.78     32.78      0.02
  -2   0   4   0.700286E+04   0.607565E+04   0.401441E+03 o    1    -2.132     12.55     13.47      0.43    0.38600E+02     83.68    -83.68     -0.05
  -1   0   4   0.920126E+03   0.818322E+03   0.849202E+02 o    1    -1.143      4.60      4.88      0.24    0.38600E+02     30.33    -30.33     -0.10
   0   0   4   0.471232E+02   0.540401E+02   0.347401E+02 <    1     0.206      1.18      1.10      0.38    0.38600E+02      6.86     -6.86      0.08
   1   0   4   0.838204E+01   0.154400E+02   0.347401E+02 <    1     0.234      0.63      0.47      0.71    0.38600E+02      2.90     -2.89     -0.10
   2   0   4   0.129226E+02   0.270201E+02   0.386001E+02 <    1     0.432      0.84      0.58      0.60    0.38600E+02      3.59     -3.59      0.10
   3   0   4   0.875339E+02   0.965002E+02   0.386001E+02 o    1     0.238      1.58      1.51      0.32    0.38600E+02      9.36     -9.36     -0.11
   4   0   4   0.563976E+02   0.887802E+02   0.386001E+02 o    1     0.933      1.52      1.21      0.33    0.38600E+02      7.51      7.51      0.11
   5   0   4   0.270011E+03   0.266341E+03   0.501801E+02 o    1    -0.072      2.63      2.64      0.25    0.38600E+02     16.43    -16.43     -0.10
   6   0   4   0.747442E+02   0.772002E+02   0.386001E+02 <    1     0.064      1.41      1.39      0.35    0.38600E+02      8.65      8.65      0.07
   7   0   4   0.117753E+03   0.617601E+02   0.347401E+02 <    1    -1.353      1.26      1.75      0.36    0.38600E+02     10.85    -10.85     -0.05
   8   0   4   0.875520E+02   0.694801E+02   0.386001E+02 <    1    -0.441      1.34      1.51      0.37    0.38600E+02      9.36     -9.36      0.00
   9   0   4   0.141581E+03   0.243180E+03   0.501801E+02 o    1     2.286      2.51      1.92      0.26    0.38600E+02     11.90     11.90      0.04
  10   0   4   0.122654E+04   0.119660E+04   0.108080E+03 o    1    -0.269      5.57      5.64      0.26    0.38600E+02     35.02    -35.02     -0.09
  11   0   4   0.109445E+04   0.110010E+04   0.104220E+03 o    1     0.053      5.34      5.32      0.26    0.38600E+02     33.08     33.08      0.12
  12   0   4   0.260244E+04   0.243952E+04   0.189140E+03 o    1    -0.821      7.95      8.21      0.32    0.38600E+02     51.01    -51.01     -0.16
  13   0   4   0.141034E+04   0.146680E+04   0.131240E+03 o    1     0.424      6.16      6.04      0.28    0.38600E+02     37.55     37.55      0.17
  14   0   4   0.192231E+04   0.192228E+04   0.158260E+03 o    1     0.000      7.06      7.06      0.30    0.38600E+02     43.84    -43.84     -0.18
  15   0   4   0.205981E+03   0.115800E+03   0.424601E+02 o    1    -1.818      1.73      2.31      0.32    0.38600E+02     14.35     14.35      0.15
  16   0   4   0.710088E+02   0.100360E+03   0.424601E+02 o    1     0.750      1.61      1.36      0.34    0.38600E+02      8.43     -8.43     -0.13
  17   0   4   0.883967E+03   0.100360E+04   0.108080E+03 o    1     1.123      5.10      4.79      0.28    0.38600E+02     29.73    -29.73      0.07
  18   0   4   0.570125E+04   0.636515E+04   0.432321E+03 o    1     1.514     12.84     12.15      0.45    0.38600E+02     75.51     75.51      0.00
  19   0   4   0.409969E+05   0.457025E+05   0.282553E+04 o    1     1.628     34.41     32.59      1.12    0.38600E+02    202.48    202.48      0.18
  20   0   4   0.955658E+03   0.124678E+04   0.123520E+03 o    1     2.464      5.68      4.98      0.29    0.38600E+02     30.91    -30.91     -0.02
  22   0   4   0.134254E+02  -0.193000E+02   0.347401E+02 <    1    -0.124      0.00      0.59      4.74    0.38600E+02      3.66      3.66      0.06
  23   0   4   0.575436E+03   0.524961E+03   0.733401E+02 o    1    -0.666      3.69      3.86      0.26    0.38600E+02     23.99    -23.99     -0.09
  24   0   4   0.103330E+02   0.772002E+01   0.347401E+02 <    1    -0.070      0.45      0.52      1.01    0.38600E+02      3.21      3.21      0.08
  25   0   4   0.840341E+02   0.424601E+02   0.386001E+02 <    1    -0.895      1.05      1.48      0.48    0.38600E+02      9.17     -9.17     -0.08
  26   0   4   0.956057E+02   0.135100E+03   0.463201E+02 o    1     0.925      1.87      1.57      0.32    0.38600E+02      9.78     -9.78      0.05
  27   0   4   0.111689E+03   0.119660E+03   0.463201E+02 o    1     0.175      1.76      1.70      0.34    0.38600E+02     10.57     10.57     -0.04
  28   0   4   0.611362E+03   0.524961E+03   0.810602E+02 o    1    -1.017      3.69      3.98      0.29    0.38600E+02     24.73    -24.73      0.01
  29   0   4   0.299245E+03   0.250901E+03   0.579001E+02 o    1    -0.795      2.55      2.78      0.30    0.38600E+02     17.30     17.30      0.00
  30   0   4   0.701201E+03   0.656201E+03   0.849202E+02 o    1    -0.515      4.12      4.26      0.27    0.38600E+02     26.48    -26.48     -0.03
  31   0   4   0.316384E+03   0.254761E+03   0.617601E+02 o    1    -0.941      2.57      2.86      0.31    0.38600E+02     17.79     17.79      0.03
  32   0   4   0.333183E+03   0.312661E+03   0.656201E+02 o    1    -0.306      2.85      2.94      0.30    0.38600E+02     18.25    -18.25     -0.04
  33   0   4   0.843317E+02   0.694801E+02   0.501801E+02 <    1    -0.282      1.34      1.48      0.48    0.38600E+02      9.18      9.18      0.04
  34   0   4   0.816764E+02   0.926402E+02   0.501801E+02 <    1     0.225      1.55      1.45      0.42    0.38600E+02      9.04     -9.04     -0.05
  35   0   4   0.279922E+02  -0.386001E+02   0.501801E+02 <    1    -0.149      0.00      0.85      5.70    0.38600E+02      5.29      5.29      0.05
  36   0   4   0.189316E+01   0.386001E+01   0.501801E+02 <    1     0.046      0.32      0.22      2.06    0.38600E+02      1.38     -1.38     -0.05
  37   0   4   0.399502E+01   0.540401E+02   0.501801E+02 <    1     1.568      1.18      0.32      0.55    0.38600E+02      2.00      2.00      0.05
  38   0   4   0.394547E+01   0.617601E+02   0.463201E+02 <    1     1.992      1.26      0.32      0.47    0.38600E+02      1.99      1.99     -0.05
  39   0   4   0.756156E+03   0.459341E+03   0.887802E+02 o    1    -2.913      3.45      4.43      0.34    0.38600E+02     27.50     27.50      0.09
  40   0   4   0.358489E+02   0.849202E+02   0.540401E+02 <    1     1.100      1.48      0.96      0.47    0.38600E+02      5.99      5.99     -0.03
  41   0   4   0.200113E+03   0.138960E+03   0.617601E+02 o    1    -0.899      1.90      2.28      0.42    0.38600E+02     14.15    -14.15      0.01
  42   0   4   0.579672E+01   0.000000E+00   0.540401E+02 <    1    -0.066      0.00      0.39      5.92    0.38600E+02      2.41     -2.41     -0.03
  43   0   4   0.121042E+02  -0.579001E+02   0.501801E+02 <    1    -0.098      0.00      0.56      5.70    0.38600E+02      3.48     -3.48      0.01
  44   0   4   0.220399E+00  -0.308801E+02   0.463201E+02 <    1    -0.014      0.00      0.08      5.48    0.38600E+02      0.47      0.47      0.00
  45   0   4   0.113956E+02   0.154400E+02   0.540401E+02 <    1     0.081      0.63      0.54      1.11    0.38600E+02      3.38     -3.38     -0.02
  46   0   4   0.513117E+01   0.965002E+02   0.849202E+02 <    1     1.748      1.58      0.36      0.70    0.38600E+02      2.27      2.27      0.03
 -50   1   4   0.451084E+02  -0.115800E+03   0.926402E+02 <    1    -0.140      0.00      1.08      7.75    0.38600E+02      6.72      6.72      0.04
 -49   1   4   0.476166E+02  -0.270201E+02   0.733401E+02 <    1    -0.161      0.00      1.11      6.89    0.38600E+02      6.90     -6.90     -0.03
 -48   1   4   0.296880E+02   0.772002E+02   0.733401E+02 <    1     0.800      1.41      0.88      0.67    0.38600E+02      5.45      5.45      0.03
 -47   1   4   0.134372E+02  -0.849202E+02   0.656201E+02 <    1    -0.091      0.00      0.59      6.52    0.38600E+02      3.67     -3.67     -0.02
 -46   1   4   0.206732E+01  -0.115800E+02   0.579001E+02 <    1    -0.038      0.00      0.23      6.12    0.38600E+02      1.44     -1.44      0.00
 -45   1   4   0.529750E+00   0.540401E+02   0.501801E+02 <    1     1.940      1.18      0.12      0.55    0.38600E+02      0.73      0.73      0.01
 -44   1   4   0.312968E+03   0.227740E+03   0.656201E+02 o    1    -1.193      2.43      2.85      0.35    0.38600E+02     17.69    -17.69     -0.05
 -43   1   4   0.977349E+02   0.887802E+02   0.540401E+02 <    1    -0.162      1.52      1.59      0.46    0.38600E+02      9.89      9.89      0.05
 -42   1   4   0.519771E+02   0.772002E+02   0.463201E+02 <    1     0.598      1.41      1.16      0.42    0.38600E+02      7.21     -7.21     -0.05
 -41   1   4   0.192157E+03   0.185280E+03   0.540401E+02 o    1    -0.126      2.19      2.23      0.32    0.38600E+02     13.86     13.86      0.07
 -40   1   4   0.161907E+03   0.142820E+03   0.579001E+02 o    1    -0.319      1.92      2.05      0.39    0.38600E+02     12.72    -12.72     -0.07
 -39   1   4   0.198695E+03   0.220020E+03   0.540401E+02 o    1     0.403      2.39      2.27      0.29    0.38600E+02     14.10     14.10      0.07
 -38   1   4   0.181232E+03   0.887802E+02   0.501801E+02 <    1    -1.516      1.52      2.17      0.43    0.38600E+02     13.46    -13.46     -0.06
 -37   1   4   0.163733E+03   0.212300E+03   0.501801E+02 o    1     1.027      2.35      2.06      0.28    0.38600E+02     12.80     12.80      0.05
 -36   1   4   0.937314E+02   0.463201E+02   0.386001E+02 <    1    -1.014      1.10      1.56      0.46    0.38600E+02      9.68     -9.68     -0.04
 -35   1   4   0.513892E+02   0.656201E+02   0.386001E+02 <    1     0.391      1.30      1.15      0.38    0.38600E+02      7.17      7.17      0.03
 -34   1   4   0.234361E+02  -0.270201E+02   0.463201E+02 <    1    -0.142      0.00      0.78      5.48    0.38600E+02      4.84     -4.84     -0.01
 -33   1   4   0.258606E+02   0.424601E+02   0.501801E+02 <    1     0.372      1.05      0.82      0.62    0.38600E+02      5.09      5.09     -0.01
 -32   1   4   0.273136E+01  -0.540401E+02   0.424601E+02 <    1    -0.051      0.00      0.27      5.24    0.38600E+02      1.65      1.65      0.03
 -31   1   4   0.138206E+01  -0.463201E+02   0.386001E+02 <    1    -0.038      0.00      0.19      5.00    0.38600E+02      1.18      1.18     -0.04
 -30   1   4   0.915428E+02   0.138960E+03   0.463201E+02 o    1     1.128      1.90      1.54      0.32    0.38600E+02      9.57      9.57      0.06
 -29   1   4   0.315685E+02   0.115800E+03   0.424601E+02 o    1     2.603      1.73      0.90      0.32    0.38600E+02      5.62     -5.62     -0.06
 -28   1   4   0.327685E+03   0.382141E+03   0.540401E+02 o    1     1.036      3.15      2.91      0.22    0.38600E+02     18.10     18.10      0.08
 -27   1   4   0.174161E+03   0.173700E+03   0.463201E+02 o    1    -0.010      2.12      2.12      0.28    0.38600E+02     13.20    -13.20     -0.08
 -26   1   4   0.798361E+03   0.968862E+03   0.100360E+03 o    1     1.749      5.01      4.55      0.26    0.38600E+02     28.26     28.26      0.09
 -25   1   4   0.284529E+03   0.243180E+03   0.463201E+02 o    1    -0.853      2.51      2.71      0.24    0.38600E+02     16.87    -16.87     -0.07
 -24   1   4   0.125851E+04   0.127766E+04   0.100360E+03 o    1     0.186      5.75      5.71      0.23    0.38600E+02     35.48     35.48      0.07
 -22   1   4   0.788262E+02  -0.386001E+02   0.100360E+03 <    1    -0.177      0.00      1.43      8.06    0.38600E+02      8.88     -8.88      0.00
 -21   1   4   0.320635E+01  -0.193000E+02   0.501801E+02 <    1    -0.051      0.00      0.29      5.70    0.38600E+02      1.79      1.79      0.02
 -20   1   4   0.109485E+03   0.100360E+03   0.501801E+02 <    1    -0.178      1.61      1.68      0.40    0.38600E+02     10.46    -10.46     -0.05
 -19   1   4   0.572940E+03   0.443901E+03   0.656201E+02 o    1    -1.825      3.39      3.85      0.25    0.38600E+02     23.94     23.94      0.08
 -18   1   4   0.715451E+03   0.698661E+03   0.772002E+02 o    1    -0.213      4.25      4.31      0.24    0.38600E+02     26.75    -26.75     -0.10
 -17   1   4   0.132734E+04   0.127380E+04   0.104220E+03 o    1    -0.494      5.74      5.86      0.24    0.38600E+02     36.43     36.43      0.12
 -16   1   4   0.147086E+04   0.189140E+04   0.223880E+03 o    1     1.968      7.00      6.17      0.42    0.38600E+02     38.35    -38.35     -0.13
 -15   1   4   0.188337E+04   0.179490E+04   0.123520E+03 o    1    -0.679      6.82      6.99      0.24    0.38600E+02     43.40     43.40      0.14
 -14   1   4   0.154905E+04   0.176402E+04   0.119660E+03 o    1     1.779      6.76      6.33      0.24    0.38600E+02     39.36    -39.36     -0.13
 -13   1   4   0.144572E+04   0.145136E+04   0.104220E+03 o    1     0.052      6.13      6.12      0.23    0.38600E+02     38.02     38.02      0.12
 -12   1   4   0.105114E+04   0.922542E+03   0.733401E+02 o    1    -1.645      4.89      5.22      0.20    0.38600E+02     32.42    -32.42     -0.09
 -11   1   4   0.826250E+03   0.841482E+03   0.733401E+02 o    1     0.203      4.67      4.63      0.21    0.38600E+02     28.74     28.74      0.07
 -10   1   4   0.590836E+03   0.544261E+03   0.579001E+02 o    1    -0.774      3.75      3.91      0.20    0.38600E+02     24.31    -24.31     -0.04
  -9   1   4   0.379296E+03   0.409161E+03   0.501801E+02 o    1     0.599      3.26      3.13      0.20    0.38600E+02     19.48     19.48      0.02
  -8   1   4   0.276867E+03   0.304941E+03   0.424601E+02 o    1     0.670      2.81      2.68      0.20    0.38600E+02     16.64    -16.64      0.01
  -7   1   4   0.140260E+03   0.123520E+03   0.308801E+02 o    1    -0.523      1.79      1.91      0.22    0.38600E+02     11.84     11.84     -0.03
  -6   1   4   0.751648E+02   0.308801E+02   0.270201E+02 <    1    -1.280      0.89      1.40      0.39    0.38600E+02      8.67     -8.67      0.06
  -5   1   4   0.105881E+02   0.733401E+02   0.308801E+02 o    1     2.942      1.38      0.52      0.29    0.38600E+02      3.25     -3.25     -0.08
  -4   1   4   0.260082E+02   0.386001E+02   0.270201E+02 <    1     0.512      1.00      0.82      0.35    0.38600E+02      5.10      5.10      0.09
  -3   1   4   0.333871E+03   0.382141E+03   0.463201E+02 o    1     1.063      3.15      2.94      0.19    0.38600E+02     18.27    -18.27     -0.10
  -2   1   4   0.231166E+03   0.266341E+03   0.386001E+02 o    1     0.935      2.63      2.45      0.19    0.38600E+02     15.20     15.20      0.10
  -1   1   4   0.762706E+03   0.768142E+03   0.656201E+02 o    1     0.081      4.46      4.45      0.20    0.38600E+02     27.62    -27.62     -0.10
   0   1   4   0.512333E+03   0.482501E+03   0.540401E+02 o    1    -0.535      3.54      3.64      0.20    0.38600E+02     22.63     22.63      0.08
   1   1   4   0.893707E+03   0.802882E+03   0.694801E+02 o    1    -1.240      4.56      4.81      0.20    0.38600E+02     29.89    -29.89     -0.07
   2   1   4   0.259534E+03   0.316521E+03   0.424601E+02 o    1     1.393      2.86      2.59      0.19    0.38600E+02     16.11     16.11      0.04
   3   1   4   0.204996E+03   0.231600E+03   0.386001E+02 o    1     0.705      2.45      2.30      0.21    0.38600E+02     14.32    -14.32     -0.01
   4   1   4   0.526598E+02   0.115800E+02   0.270201E+02 <    1    -0.971      0.55      1.17      0.64    0.38600E+02      7.26     -7.26     -0.04
   5   1   4   0.208016E+03   0.135100E+03   0.347401E+02 o    1    -1.868      1.87      2.32      0.24    0.38600E+02     14.42     14.42      0.07
   6   1   4   0.139097E+04   0.139346E+04   0.100360E+03 o    1     0.024      6.01      6.00      0.22    0.38600E+02     37.30    -37.30     -0.12
   7   1   4   0.200738E+04   0.200334E+04   0.131240E+03 o    1    -0.029      7.20      7.21      0.25    0.38600E+02     44.80     44.80      0.14
   8   1   4   0.364817E+04   0.357051E+04   0.204580E+03 o    1    -0.356      9.62      9.72      0.29    0.38600E+02     60.40    -60.40     -0.17
[truncated: 369,151 more chars]
