# Supplementary material for: The structure of magnesium stearate trihydrate determined from a micrometre-sized single crystal using a microfocused synchrotron X-ray beam
Source: Acta Crystallogr B Struct Sci Cryst Eng Mater. 2023 Jul 8;79(Pt 4):330–5. doi: 10.1107/S2052520623005607 (PMC10410307; doi:10.1107/S2052520623005607)
Supplement: Supplementary file 5 [file b-79-00330-sup5.zip › option2/run30_full_H_opt2.ref]

Refinement program                                                                                                  page=  1
structure :                                                                                                18:36:41 01-12-22 

The following lines were read as a control data : 
=>cycles 1000 autkeys 0 convchck 0 keydynam 0 damp 0.1 corr 0.6 siglevel 2<=         
=>uisolim 0<=                                                                        
=>distfix = 0.005 Ow H1w; Ow H2w;<=                                                  
=>anglefix 104.4 0.005 H1w Ow H2w;<=                                                 
=>keep hydro tetrahed C3 2 2 C1 C10 0.96 H1c3 H2c3<=                                 
=>keep ADP riding C3 1.2 H1c3 H2c3<=                                                 
=>keep hydro tetrahed C4 2 2 C10 C33 0.96 H1c4 H2c4<=                                
=>keep ADP riding C4 1.2 H1c4 H2c4<=                                                 
=>keep hydro tetrahed C5 2 2 C18 C11 0.96 H1c5 H2c5<=                                
=>keep ADP riding C5 1.2 H1c5 H2c5<=                                                 
=>keep hydro tetrahed C6 1 3 C11 0.96 H1c6 H2c6 H3c6<=                               
=>keep ADP riding C6 1.2 H1c6 H2c6 H3c6<=                                            
=>keep hydro tetrahed C7 2 2 C28 C36 0.96 H1c7 H2c7<=                                
=>keep ADP riding C7 1.2 H1c7 H2c7<=                                                 
=>keep hydro tetrahed C8 2 2 C21 C18 0.96 H1c8 H2c8<=                                
=>keep ADP riding C8 1.2 H1c8 H2c8<=                                                 
=>keep hydro tetrahed C9 2 2 C16 C12 0.96 H1c9 H2c9<=                                
=>keep ADP riding C9 1.2 H1c9 H2c9<=                                                 
=>keep hydro tetrahed C10 2 2 C3 C4 0.96 H1c10 H2c10<=                               
=>keep ADP riding C10 1.2 H1c10 H2c10<=                                              
=>keep hydro tetrahed C11 2 2 C5 C6 0.96 H1c11 H2c11<=                               
=>keep ADP riding C11 1.2 H1c11 H2c11<=                                              
=>keep hydro tetrahed C12 2 2 C9 C30 0.96 H1c12 H2c12<=                              
=>keep ADP riding C12 1.2 H1c12 H2c12<=                                              
=>keep hydro tetrahed C13 2 2 C25 C29 0.96 H1c13 H2c13<=                             
=>keep ADP riding C13 1.2 H1c13 H2c13<=                                              
=>keep hydro tetrahed C14 2 2 C16 C26 0.96 H1c14 H2c14<=                             
=>keep ADP riding C14 1.2 H1c14 H2c14<=                                              
=>keep hydro tetrahed C15 2 2 C35 C36 0.96 H1c15 H2c15<=                             
=>keep ADP riding C15 1.2 H1c15 H2c15<=                                              
=>keep hydro tetrahed C16 2 2 C14 C9 0.96 H1c16 H2c16<=                              
=>keep ADP riding C16 1.2 H1c16 H2c16<=                                              
=>keep hydro tetrahed C17 2 2 C21 C25 0.96 H1c17 H2c17<=                             
=>keep ADP riding C17 1.2 H1c17 H2c17<=                                              
=>keep hydro tetrahed C18 2 2 C5 C8 0.96 H1c18 H2c18<=                               
=>keep ADP riding C18 1.2 H1c18 H2c18<=                                              
=>keep hydro tetrahed C19 2 2 C32 C29 0.96 H1c19 H2c19<=                             
=>keep ADP riding C19 1.2 H1c19 H2c19<=                                              
=>keep hydro tetrahed C20 2 2 C34 C35 0.96 H1c20 H2c20<=                             
=>keep ADP riding C20 1.2 H1c20 H2c20<=                                              
=>keep hydro tetrahed C21 2 2 C17 C8 0.96 H1c21 H2c21<=                              
=>keep ADP riding C21 1.2 H1c21 H2c21<=                                              
=>keep hydro tetrahed C22 2 2 C33 C32 0.96 H1c22 H2c22<=                             
=>keep ADP riding C22 1.2 H1c22 H2c22<=                                              
=>keep hydro tetrahed C23 2 2 C26 C24 0.96 H1c23 H2c23<=                             
=>keep ADP riding C23 1.2 H1c23 H2c23<=                                              
=>keep hydro tetrahed C24 2 2 C31#s3t1,1,1 C23 0.96 H1c24 H2c24<=                    
=>keep ADP riding C24 1.2 H1c24 H2c24<=                                              
=>keep hydro tetrahed C25 2 2 C13 C17 0.96 H1c25 H2c25<=                             
=>keep ADP riding C25 1.2 H1c25 H2c25<=                                              
=>keep hydro tetrahed C26 2 2 C23 C14 0.96 H1c26 H2c26<=                             
Refinement program                                                                                                  page=  2
structure :                                                                                                18:36:41 01-12-22 

=>keep ADP riding C26 1.2 H1c26 H2c26<=                                              
=>keep hydro tetrahed C27 2 2 C34 C31 0.96 H1c27 H2c27<=                             
=>keep ADP riding C27 1.2 H1c27 H2c27<=                                              
=>keep hydro tetrahed C28 2 2 C2 C7 0.96 H1c28 H2c28<=                               
=>keep ADP riding C28 1.2 H1c28 H2c28<=                                              
=>keep hydro tetrahed C29 2 2 C19 C13 0.96 H1c29 H2c29<=                             
=>keep ADP riding C29 1.2 H1c29 H2c29<=                                              
=>keep hydro tetrahed C30 1 3 C12 0.96 H1c30 H2c30 H3c30<=                           
=>keep ADP riding C30 1.2 H1c30 H2c30 H3c30<=                                        
=>keep hydro tetrahed C31 2 2 C24#s3t1,1,1 C27 0.96 H1c31 H2c31<=                    
=>keep ADP riding C31 1.2 H1c31 H2c31<=                                              
=>keep hydro tetrahed C32 2 2 C22 C19 0.96 H1c32 H2c32<=                             
=>keep ADP riding C32 1.2 H1c32 H2c32<=                                              
=>keep hydro tetrahed C33 2 2 C22 C4 0.96 H1c33 H2c33<=                              
=>keep ADP riding C33 1.2 H1c33 H2c33<=                                              
=>keep hydro tetrahed C34 2 2 C27 C20 0.96 H1c34 H2c34<=                             
=>keep ADP riding C34 1.2 H1c34 H2c34<=                                              
=>keep hydro tetrahed C35 2 2 C15 C20 0.96 H1c35 H2c35<=                             
=>keep ADP riding C35 1.2 H1c35 H2c35<=                                              
=>keep hydro tetrahed C36 2 2 C15 C7 0.96 H1c36 H2c36<=                              
=>keep ADP riding C36 1.2 H1c36 H2c36<=                                              
=>keep ADP riding Ow 1.2 H1w H2w<=                                                   

******************
* Run parameters *
******************

Structure refinement in 1000 cycles with damping 0.1 will be performed
Refinement based on F
Weight 1/sig(Fo)**2 coefficient of unstability : 0.01
Only not-matching reflections flagged by # (see below) will be printed
Print of reflections after last cycle of refinement
Reflections with I<2sig(I) will be classified as unobserved - flag *
Reflections with |Fo-Fc|>3sig(I) will be flagged by #
Correlations larger than 0.6 will be printed

Extinction correction:
----------------------
will not be applied

Automatic procedure for setting of refinement keys will be applied

*************
* Radiation *
*************

Radiation type: X-rays synchrotron
Wave length:   0.78720


Refinement program                                                                                                  page=  3
structure :                                                                                                18:36:41 01-12-22 


******************
* Structure data *
******************

Cell parameters       :    53.1859    8.2190    8.8910    90.000    94.691    90.000    Volume :     3873.5
Reciprocal parameters :   0.018865  0.121669  0.112851    90.000    85.309    90.000    Volume :   0.000258

Centrosymmetric space group: P21/c  Number : 14

List of centring vectors:

  0.000000  0.000000  0.000000

Symmetry operators:

     x      y      z
    -x      y+1/2 -z+1/2
    -x     -y     -z
     x     -y+1/2  z+1/2

                           Source and type of used form-factors

C         0.004   0.002          Atomic scattering tables - in steps as in IT, vol.C
                                    6.0000   5.9900   5.9580   5.9070   5.8370   5.7490   5.6450   5.5260
                                    5.3960   5.2550   5.1070   4.9520   4.7940   4.6330   4.4720   4.3110
                                    4.1530   3.9980   3.8470   3.7010   3.5600   3.2970   3.0580   2.9490
                                    2.8460   2.6580   2.4940   2.3510   2.2270   2.1710   2.1200   2.0280
                                    1.9480   1.8800   1.8210   1.7940   1.7700   1.7250   1.6850   1.6030
                                    1.5370   1.4790   1.4260   1.3220   1.2190   1.1140   1.0120   0.9140
                                    0.8220   0.7360   0.6590   0.5880   0.5250   0.4680   0.4180   0.3730
                                    0.2160   0.1300   0.0810   0.0530   0.0250   0.0130

O         0.014   0.008          Atomic scattering tables - in steps as in IT, vol.C
                                    8.0000   7.9920   7.9670   7.9260   7.8690   7.7980   7.7120   7.6120
                                    7.5010   7.3780   7.2450   7.1030   6.9540   6.7980   6.6370   6.4720
                                    6.3040   6.1340   5.9640   5.7930   5.6230   5.2890   4.9650   4.8080
                                    4.6550   4.3630   4.0890   3.8340   3.5990   3.4890   3.3830   3.1860
                                    3.0060   2.8440   2.6970   2.6290   2.5640   2.4450   2.3380   2.1150
                                    1.9460   1.8160   1.7140   1.5680   1.4630   1.3770   1.2980   1.2210
                                    1.1450   1.0700   0.9970   0.9260   0.8570   0.7920   0.7310   0.6740
                                    0.4430   0.2920   0.1960   0.1340   0.0670   0.0370

H         0.000   0.000          Atomic scattering tables - in steps as in IT, vol.C
                                    1.0000   0.9924   0.9704   0.9352   0.8892   0.8350   0.7752   0.7125
                                    0.6492   0.5871   0.5277   0.4201   0.3301   0.2573   0.1998   0.1552
                                    0.1208   0.0945   0.0744   0.0592   0.0474   0.0383   0.0311   0.0254
                                    0.0208   0.0171   0.0140   0.0116   0.0096   0.0080   0.0066   0.0056
                                    0.0047   0.0040   0.0035   0.0031   0.0027   0.0025   0.0022   0.0020
                                    0.0018   0.0016   0.0015   0.0013   0.0011   0.0010   0.0000   0.0000
                                    0.0000   0.0000   0.0000   0.0000   0.0000   0.0000   0.0000   0.0000
                                    0.0000   0.0000   0.0000   0.0000   0.0000   0.0000
Refinement program                                                                                                  page=  4
structure :                                                                                                18:36:41 01-12-22 


Mg        0.061   0.046          Atomic scattering tables - in steps as in IT, vol.C
                                   12.0000  11.9780  11.9140  11.8110  11.6740  11.5070  11.3190  11.1160
                                   10.9030  10.6870  10.4720  10.2620  10.0590   9.8640   9.6780   9.5020
                                    9.3340   9.1750   9.0230   8.8760   8.7350   8.4650   8.2050   8.0780
                                    7.9510   7.6980   7.4460   7.1940   6.9430   6.8170   6.6910   6.4420
                                    6.1940   5.9510   5.7120   5.5950   5.4800   5.2530   5.0340   4.5200
                                    4.0590   3.6520   3.2970   2.7290   2.3170   2.0220   1.8120   1.6600
                                    1.5460   1.4590   1.3870   1.3260   1.2700   1.2190   1.1690   1.1200
                                    0.8920   0.6910   0.5270   0.4010   0.2340   0.1410


F(000)  for X-rays    :     1440.000    1441.295       0.706
F(000)  for neutrons  :        4.352


*************************************
* User defined constrains/restrains *
*************************************


The following restrains will be used :

Angle H1w-Ow-H2w restrained to  104.400 with s.u. 0.005

******************************
* User defined keep commands *
******************************

The following hydrogens will be kept to make a regular tetrahedron with the central and neighbor atoms
======================================================================================================
The central atom C3,neighbor atoms C1 C10 and hydrogens H1c3 H2c3
Distance to central atom set to 0.96 Angstroems
The central atom C4,neighbor atoms C10 C33 and hydrogens H1c4 H2c4
Distance to central atom set to 0.96 Angstroems
The central atom C5,neighbor atoms C18 C11 and hydrogens H1c5 H2c5
Distance to central atom set to 0.96 Angstroems
The central atom C6,neighbor atom C11 and hydrogens H1c6 H2c6 H3c6
Distance to central atom set to 0.96 Angstroems
The central atom C7,neighbor atoms C28 C36 and hydrogens H1c7 H2c7
Distance to central atom set to 0.96 Angstroems
The central atom C8,neighbor atoms C21 C18 and hydrogens H1c8 H2c8
Distance to central atom set to 0.96 Angstroems
The central atom C9,neighbor atoms C16 C12 and hydrogens H1c9 H2c9
Distance to central atom set to 0.96 Angstroems
The central atom C10,neighbor atoms C3 C4 and hydrogens H1c10 H2c10
Distance to central atom set to 0.96 Angstroems
The central atom C11,neighbor atoms C5 C6 and hydrogens H1c11 H2c11
Distance to central atom set to 0.96 Angstroems
The central atom C12,neighbor atoms C9 C30 and hydrogens H1c12 H2c12
Distance to central atom set to 0.96 Angstroems

Refinement program                                                                                                  page=  5
structure :                                                                                                18:36:41 01-12-22 

The central atom C13,neighbor atoms C25 C29 and hydrogens H1c13 H2c13
Distance to central atom set to 0.96 Angstroems
The central atom C14,neighbor atoms C16 C26 and hydrogens H1c14 H2c14
Distance to central atom set to 0.96 Angstroems
The central atom C15,neighbor atoms C35 C36 and hydrogens H1c15 H2c15
Distance to central atom set to 0.96 Angstroems
The central atom C16,neighbor atoms C14 C9 and hydrogens H1c16 H2c16
Distance to central atom set to 0.96 Angstroems
The central atom C17,neighbor atoms C21 C25 and hydrogens H1c17 H2c17
Distance to central atom set to 0.96 Angstroems
The central atom C18,neighbor atoms C5 C8 and hydrogens H1c18 H2c18
Distance to central atom set to 0.96 Angstroems
The central atom C19,neighbor atoms C32 C29 and hydrogens H1c19 H2c19
Distance to central atom set to 0.96 Angstroems
The central atom C20,neighbor atoms C34 C35 and hydrogens H1c20 H2c20
Distance to central atom set to 0.96 Angstroems
The central atom C21,neighbor atoms C17 C8 and hydrogens H1c21 H2c21
Distance to central atom set to 0.96 Angstroems
The central atom C22,neighbor atoms C33 C32 and hydrogens H1c22 H2c22
Distance to central atom set to 0.96 Angstroems
The central atom C23,neighbor atoms C26 C24 and hydrogens H1c23 H2c23
Distance to central atom set to 0.96 Angstroems
The central atom C24,neighbor atoms C31#s3t1,1,1 C23 and hydrogens H1c24 H2c24
Distance to central atom set to 0.96 Angstroems
The central atom C25,neighbor atoms C13 C17 and hydrogens H1c25 H2c25
Distance to central atom set to 0.96 Angstroems
The central atom C26,neighbor atoms C23 C14 and hydrogens H1c26 H2c26
Distance to central atom set to 0.96 Angstroems
The central atom C27,neighbor atoms C34 C31 and hydrogens H1c27 H2c27
Distance to central atom set to 0.96 Angstroems
The central atom C28,neighbor atoms C2 C7 and hydrogens H1c28 H2c28
Distance to central atom set to 0.96 Angstroems
The central atom C29,neighbor atoms C19 C13 and hydrogens H1c29 H2c29
Distance to central atom set to 0.96 Angstroems
The central atom C30,neighbor atom C12 and hydrogens H1c30 H2c30 H3c30
Distance to central atom set to 0.96 Angstroems
The central atom C31,neighbor atoms C24#s3t1,1,1 C27 and hydrogens H1c31 H2c31
Distance to central atom set to 0.96 Angstroems
The central atom C32,neighbor atoms C22 C19 and hydrogens H1c32 H2c32
Distance to central atom set to 0.96 Angstroems
The central atom C33,neighbor atoms C22 C4 and hydrogens H1c33 H2c33
Distance to central atom set to 0.96 Angstroems
The central atom C34,neighbor atoms C27 C20 and hydrogens H1c34 H2c34
Distance to central atom set to 0.96 Angstroems
The central atom C35,neighbor atoms C15 C20 and hydrogens H1c35 H2c35
Distance to central atom set to 0.96 Angstroems
The central atom C36,neighbor atoms C15 C7 and hydrogens H1c36 H2c36
Distance to central atom set to 0.96 Angstroems

ADP parameter of hydrogen atoms
===============================
ADP parameter of hydrogens H1c3 H2c3 derived from that of the central atom C3 by applying of riding factor 1.2
Refinement program                                                                                                  page=  6
structure :                                                                                                18:36:41 01-12-22 

ADP parameter of hydrogens H1c4 H2c4 derived from that of the central atom C4 by applying of riding factor 1.2
ADP parameter of hydrogens H1c5 H2c5 derived from that of the central atom C5 by applying of riding factor 1.2
ADP parameter of hydrogens H1c6 H2c6 H3c6 derived from that of the central atom C6 by applying of riding factor 1.2
ADP parameter of hydrogens H1c7 H2c7 derived from that of the central atom C7 by applying of riding factor 1.2
ADP parameter of hydrogens H1c8 H2c8 derived from that of the central atom C8 by applying of riding factor 1.2
ADP parameter of hydrogens H1c9 H2c9 derived from that of the central atom C9 by applying of riding factor 1.2
ADP parameter of hydrogens H1c10 H2c10 derived from that of the central atom C10 by applying of riding factor 1.2
ADP parameter of hydrogens H1c11 H2c11 derived from that of the central atom C11 by applying of riding factor 1.2
ADP parameter of hydrogens H1c12 H2c12 derived from that of the central atom C12 by applying of riding factor 1.2
ADP parameter of hydrogens H1c13 H2c13 derived from that of the central atom C13 by applying of riding factor 1.2
ADP parameter of hydrogens H1c14 H2c14 derived from that of the central atom C14 by applying of riding factor 1.2
ADP parameter of hydrogens H1c15 H2c15 derived from that of the central atom C15 by applying of riding factor 1.2
ADP parameter of hydrogens H1c16 H2c16 derived from that of the central atom C16 by applying of riding factor 1.2
ADP parameter of hydrogens H1c17 H2c17 derived from that of the central atom C17 by applying of riding factor 1.2
ADP parameter of hydrogens H1c18 H2c18 derived from that of the central atom C18 by applying of riding factor 1.2
ADP parameter of hydrogens H1c19 H2c19 derived from that of the central atom C19 by applying of riding factor 1.2
ADP parameter of hydrogens H1c20 H2c20 derived from that of the central atom C20 by applying of riding factor 1.2
ADP parameter of hydrogens H1c21 H2c21 derived from that of the central atom C21 by applying of riding factor 1.2
ADP parameter of hydrogens H1c22 H2c22 derived from that of the central atom C22 by applying of riding factor 1.2
ADP parameter of hydrogens H1c23 H2c23 derived from that of the central atom C23 by applying of riding factor 1.2
ADP parameter of hydrogens H1c24 H2c24 derived from that of the central atom C24 by applying of riding factor 1.2
ADP parameter of hydrogens H1c25 H2c25 derived from that of the central atom C25 by applying of riding factor 1.2
ADP parameter of hydrogens H1c26 H2c26 derived from that of the central atom C26 by applying of riding factor 1.2
ADP parameter of hydrogens H1c27 H2c27 derived from that of the central atom C27 by applying of riding factor 1.2
ADP parameter of hydrogens H1c28 H2c28 derived from that of the central atom C28 by applying of riding factor 1.2
ADP parameter of hydrogens H1c29 H2c29 derived from that of the central atom C29 by applying of riding factor 1.2
ADP parameter of hydrogens H1c30 H2c30 H3c30 derived from that of the central atom C30 by applying of riding factor 1.2
ADP parameter of hydrogens H1c31 H2c31 derived from that of the central atom C31 by applying of riding factor 1.2
ADP parameter of hydrogens H1c32 H2c32 derived from that of the central atom C32 by applying of riding factor 1.2
ADP parameter of hydrogens H1c33 H2c33 derived from that of the central atom C33 by applying of riding factor 1.2
ADP parameter of hydrogens H1c34 H2c34 derived from that of the central atom C34 by applying of riding factor 1.2
ADP parameter of hydrogens H1c35 H2c35 derived from that of the central atom C35 by applying of riding factor 1.2
ADP parameter of hydrogens H1c36 H2c36 derived from that of the central atom C36 by applying of riding factor 1.2
ADP parameter of hydrogens H1w H2w derived from that of the central atom Ow by applying of riding factor 1.2


Refinement program                                                                                                  page=  7
structure :                                                                                                18:36:41 01-12-22 


*******************************
* Fo/Fc list after last cycle *
*******************************

   h   k   l     Fo        Fc        A         B        Fo-Fc    sig(Fo) sqr(1/wt) sqr(wdFq)   nref    sinthl   ext  sc
   2   0   0   12.1244   13.5195   83.9946    0.3018   -1.3951    0.3670    0.3865   -3.6093      1 # 0.018865 1.000  1
   3   0   0   18.2346   20.2121 -125.5760   -0.2616   -1.9776    0.5566    0.5857   -3.3761      2 # 0.028298 1.000  1
   6   0   0    6.8411    7.9009  -49.0872   -0.0082   -1.0598    0.2193    0.2297   -4.6141      5 # 0.056595 1.000  1
   8   0   0   12.6925   14.3188  -88.9609   -0.1430   -1.6263    0.3900    0.4101   -3.9652      7 # 0.075461 1.000  1
   9   0   0    7.2870    8.0691   50.1323    0.1702   -0.7821    0.2402    0.2510   -3.1165      8 # 0.084893 1.000  1
  10   0   0   13.3529   15.1123  -93.8906   -0.2097   -1.7593    0.4156    0.4366   -4.0300      9 # 0.094326 1.000  1
  12   0   0   10.5546   11.7669  -73.1065   -0.2073   -1.2123    0.3363    0.3525   -3.4391     11 # 0.113191 1.000  1
  34   0   0    6.2450    5.3118  -33.0017   -0.1160    0.9332    0.2562    0.2637    3.5386     32 # 0.320708 1.000  1
  35   0   0    6.0000    5.0310   31.2566    0.1236    0.9690    0.2583    0.2652    3.6539     33 # 0.330140 1.000  1
  36   0   0    8.4143    7.2657  -45.1406   -0.1389    1.1486    0.3090    0.3203    3.5866     34 # 0.339573 1.000  1
  41   0   0   20.5815   17.0172 -105.7260   -0.0665    3.5643    0.6511    0.6828    5.2200     39 # 0.386736 1.000  1
   1   1   0    3.3764    3.0608   19.0163    0.0533    0.3156    0.0740    0.0814    3.8782     52 # 0.061562 1.000  1
   2   1   0    4.5166    4.1473  -25.7667   -0.0976    0.3693    0.0886    0.0994    3.7150     53 # 0.063693 1.000  1
   7   1   0    5.8481    6.3424   39.4046    0.1436   -0.4944    0.1368    0.1488   -3.3229     58 # 0.089781 1.000  1
   5   2   0    7.3485    7.9262  -49.2446   -0.0103   -0.5777    0.1633    0.1791   -3.2262    110 # 0.130490 1.000  1
  22   3   0    2.5884    3.2873   20.4233    0.0456   -0.6988    0.2125    0.2141   -3.2646    180 # 0.276353 1.000  1
   2   4   0    4.3243    3.0581   18.9993   -0.1014    1.2663    0.1850    0.1900    6.6650    211 # 0.244069 1.000  1
  37   7   0    1.1402    0.0158    0.0980    0.0044    1.1244    0.3070    0.3072    3.6603    361*# 0.550588 1.000  1
 -47   1   1    2.3022    1.0740    6.6722    0.0397    1.2282    0.3041    0.3049    4.0279    371 # 0.446471 1.000  1
 -22   1   1    6.7676    6.2182  -38.6330   -0.0856    0.5494    0.1699    0.1829    3.0035    396 # 0.219164 1.000  1
 -15   1   1    4.2308    4.7046  -29.2291   -0.0652   -0.4738    0.1064    0.1145   -4.1388    403 # 0.159994 1.000  1
 -13   1   1    4.4609    4.8829  -30.3365   -0.0887   -0.4219    0.1121    0.1206   -3.4974    405 # 0.144186 1.000  1
 -11   1   1    4.8477    5.5126  -34.2493   -0.0987   -0.6650    0.1341    0.1426   -4.6638    407 # 0.129201 1.000  1
  -9   1   1    5.1186    5.5771  -34.6496   -0.0895   -0.4585    0.1368    0.1460   -3.1397    409 # 0.115361 1.000  1
 -41   2   1   11.7047    9.7084   60.3175    0.0306    1.9963    0.2819    0.3053    6.5394    481 # 0.404948 1.000  1
 -38   2   1    2.4900    3.7224   23.1269    0.0597   -1.2324    0.3614    0.3623   -3.4016    484 # 0.378361 1.000  1
  -5   2   1    7.3075    6.7873   42.1685    0.1555    0.5202    0.1505    0.1673    3.1090    517 # 0.140628 1.000  1
  -2   2   1   44.2041   40.2941  250.3430    0.0090    3.9100    0.9524    1.0500    3.7239    520 # 0.134793 1.000  1
  -1   2   1    9.0829    8.1995   50.9425    0.0865    0.8835    0.2037    0.2230    3.9615    521 # 0.134124 1.000  1
 -14   4   1    1.6125    2.2055  -13.7025   -0.0507   -0.5931    0.1861    0.1867   -3.1757    715 # 0.280388 1.000  1
 -21   5   1    3.2711    4.1569   25.8265    0.0413   -0.8858    0.1987    0.2014   -4.3988    810 # 0.364849 1.000  1
  -3   5   1    3.9115    3.2622   20.2675    0.0301    0.6493    0.1917    0.1957    3.3182    828 # 0.310234 1.000  1
 -43   6   1    1.6432    4.1540   25.8084    0.0490   -2.5108    0.5782    0.5784   -4.3411    882*# 0.545145 1.000  1
 -40   6   1    2.4495    3.1971  -19.8635   -0.0530   -0.7477    0.2449    0.2462   -3.0372    885 # 0.524681 1.000  1
  -4   6   1    0.8367    0.0663   -0.4095    0.0415    0.7704    0.2390    0.2392    3.2209    921*# 0.370796 1.000  1
  -2   6   1   11.0136    7.7642  -48.2380   -0.0157    3.2494    0.4903    0.5025    6.4663    923 # 0.369590 1.000  1
   1   6   1    9.6021    5.8750   36.5007    0.0400    3.7271    0.3228    0.3368   11.0654    925 # 0.369582 1.000  1
  13   6   1    1.5166    2.2662  -14.0795   -0.0456   -0.7496    0.1648    0.1655   -4.5282    937 # 0.390619 1.000  1
  22   8   1    0.7746    3.3800  -20.9997   -0.0578   -2.6054    0.5809    0.5810   -4.4844   1039*# 0.533870 1.000  1
 -21   0   2   13.7295   16.2734 -101.1050   -0.2093   -2.5438    0.6337    0.6484   -3.9234   1062 # 0.219810 1.000  1
 -12   0   2   10.3102   12.3141  -76.5060   -0.1983   -2.0039    0.4801    0.4911   -4.0809   1071 # 0.153161 1.000  1
   1   0   2   15.6493   18.3955 -114.2890   -0.2107   -2.7462    0.6901    0.7076   -3.8808   1084 # 0.114011 1.000  1
   7   0   2    5.2631    6.2963  -39.1180   -0.0079   -1.0332    0.3135    0.3179   -3.2501   1090 # 0.135329 1.000  1
  10   0   2    8.5381    9.8581  -61.2474   -0.1533   -1.3200    0.4099    0.4187   -3.1524   1093 # 0.152885 1.000  1
  36   0   2    7.4162    5.8962  -36.6325   -0.1406    1.5199    0.4517    0.4578    3.3204   1118 # 0.366487 1.000  1
  37   0   2    3.4205    2.0910   12.9906    0.1201    1.3295    0.4093    0.4107    3.2371   1119 # 0.375476 1.000  1
Refinement program                                                                                                  page=  8
structure :                                                                                                18:36:41 01-12-22 

  41   0   2   19.3572   16.5100  102.5750    0.1551    2.8471    0.8834    0.9044    3.1483   1123 # 0.411629 1.000  1
 -27   1   2    5.0990    5.7570  -35.7675   -0.1296   -0.6580    0.2059    0.2121   -3.1017   1160 # 0.276762 1.000  1
 -22   1   2    3.1623    4.8144   29.9116   -0.0094   -1.6522    0.3320    0.3335   -4.9534   1165 # 0.235943 1.000  1
   8   1   2    6.3875    7.0400  -43.7386   -0.1418   -0.6525    0.1722    0.1837   -3.5526   1195 # 0.153373 1.000  1
   9   1   2    8.0623    8.9655   55.7018    0.1437   -0.9033    0.1985    0.2142   -4.2169   1196 # 0.158777 1.000  1
 -16   2   2    2.0494    2.6269   16.3205    0.0157   -0.5775    0.1708    0.1720   -3.3573   1276 # 0.218015 1.000  1
  19   2   2    8.9889    8.0277  -49.8754   -0.0516    0.9612    0.2614    0.2765    3.4767   1311 # 0.250931 1.000  1
 -37   3   2    1.7320    0.4832   -3.0019    0.0095    1.2489    0.3753    0.3757    3.3244   1359 # 0.401754 1.000  1
  -2   3   2    8.2280    7.4357   46.1972    0.0994    0.7923    0.1945    0.2111    3.7522   1394 # 0.214594 1.000  1
  -1   3   2    7.9436    7.3243  -45.5049   -0.0984    0.6193    0.1888    0.2049    3.0229   1395 # 0.214378 1.000  1
 -43   4   2    2.6833    5.4750   34.0159    0.0544   -2.7918    0.4845    0.4852   -5.7536   1455 # 0.478513 1.000  1
  -7   4   2    6.6408    6.0031  -37.2964   -0.0897    0.6377    0.1732    0.1855    3.4383   1489 # 0.274026 1.000  1
   0   4   2   16.7063   12.2144   75.8869   -0.0400    4.4919    0.3681    0.4043   11.1114   1494 # 0.268233 1.000  1
   1   4   2   14.7037   12.7414   79.1610    0.1824    1.9623    0.3230    0.3549    5.5286   1495 # 0.268723 1.000  1
   3   4   2   13.9964   12.2654   76.2037    0.1719    1.7310    0.3108    0.3409    5.0784   1497 # 0.270688 1.000  1
   4   4   2    7.8867    7.1717  -44.5568   -0.1288    0.7150    0.1839    0.2001    3.5741   1498 # 0.272156 1.000  1
   5   4   2    8.1363    7.4176   46.0848    0.1072    0.7187    0.1905    0.2072    3.4695   1499 # 0.273941 1.000  1
  13   4   2    5.9330    5.4188  -33.6661   -0.1368    0.5142    0.1601    0.1708    3.0110   1507 # 0.298746 1.000  1
  -5   5   2    3.0000    1.8910   11.7481    0.1025    1.1090    0.2333    0.2353    4.7141   1586 # 0.326513 1.000  1
 -21   6   2    6.3246    5.3807  -33.4299   -0.0707    0.9438    0.2530    0.2608    3.6194   1661 # 0.426084 1.000  1
  -2   8   2    2.0736    3.6537   22.7000    0.0327   -1.5800    0.1206    0.1223  -12.9162   1812 # 0.499598 1.000  1
   3   8   2    1.2649    1.9032  -11.8245   -0.0449   -0.6383    0.1976    0.1980   -3.2231   1816 # 0.500912 1.000  1
  21   8   2    1.1402    2.5055   15.5665    0.0189   -1.3653    0.4385    0.4387   -3.1124   1834*# 0.540818 1.000  1
 -23   1   3    3.3166    4.4305   27.5261    0.1050   -1.1139    0.2412    0.2435   -4.5749   1865 # 0.270954 1.000  1
  18   1   3    2.2583    1.4641    9.0964    0.0314    0.7942    0.1993    0.2005    3.9603   1906 # 0.256678 1.000  1
 -21   2   3    4.9800    4.0955  -25.4449   -0.0503    0.8844    0.2209    0.2264    3.9061   1966 # 0.277869 1.000  1
  20   2   3   17.3666   16.0435  -99.6764   -0.1917    1.3231    0.3916    0.4283    3.0890   2006 # 0.290294 1.000  1
  41   2   3    3.8341    4.8716  -30.2667    0.0106   -1.0375    0.2608    0.2636   -3.9357   2026 # 0.451365 1.000  1
 -13   3   3    4.2895    3.7230   23.1306    0.1022    0.5665    0.1632    0.1687    3.3573   2073 # 0.271300 1.000  1
  -9   3   3    2.0976    1.3974    8.6814    0.0961    0.7002    0.2145    0.2156    3.2485   2077 # 0.258493 1.000  1
  41   3   3    2.4698    3.9426   24.4948    0.0724   -1.4728    0.3037    0.3047   -4.8340   2127 # 0.471417 1.000  1
 -23   4   3    5.1575    6.2614   38.9015    0.0448   -1.1039    0.2618    0.2668   -4.1378   2163 # 0.359067 1.000  1
  -4   4   3    5.3198    4.6627   28.9685    0.0689    0.6571    0.1598    0.1684    3.9020   2182 # 0.297064 1.000  1
  -3   4   3    7.4229    6.2173  -38.6274   -0.0769    1.2056    0.1953    0.2090    5.7695   2183 # 0.296455 1.000  1
  -9   6   3    3.8600    3.0337  -18.8481   -0.0478    0.8263    0.2591    0.2619    3.1549   2362 # 0.408340 1.000  1
  -2   6   3    9.8183    8.3382   51.8044    0.0955    1.4801    0.3361    0.3502    4.2271   2369 # 0.402143 1.000  1
  -1   6   3    4.3818    3.5914   22.3129   -0.0120    0.7904    0.2282    0.2324    3.4012   2370 # 0.402136 1.000  1
  15   6   3    1.4491    2.6901  -16.7134   -0.0518   -1.2410    0.3450    0.3453   -3.5936   2386 # 0.431071 1.000  1
  19   7   3    1.0488    0.1335   -0.8295   -0.0093    0.9153    0.2384    0.2386    3.8362   2463 # 0.497069 1.000  1
  20   8   3    1.2247    2.7477  -17.0711   -0.0526   -1.5230    0.4899    0.4901   -3.1078   2512*# 0.553464 1.000  1
  37   1   4    1.5811    0.3784   -2.3511    0.0128    1.2027    0.3479    0.3482    3.4540   2695 # 0.435122 1.000  1
 -23   2   4    3.3764    2.4452   15.1915    0.0360    0.9312    0.2369    0.2393    3.8909   2732 # 0.323733 1.000  1
  -5   2   4    7.0285    6.3687  -39.5678   -0.0546    0.6599    0.1992    0.2112    3.1239   2750 # 0.257349 1.000  1
  -4   2   4    7.5895    6.8538   42.5819    0.0545    0.7357    0.2042    0.2179    3.3765   2751 # 0.256468 1.000  1
  -3   2   4   16.3401   14.4612  -89.8457   -0.0645    1.8790    0.3703    0.4047    4.6428   2752 # 0.255932 1.000  1
  -2   2   4    3.9243    3.0466  -18.9285    0.0102    0.8776    0.1656    0.1702    5.1559   2753 # 0.255743 1.000  1
  -1   2   4    4.3703    3.8261   23.7713    0.0050    0.5442    0.1716    0.1771    3.0732   2754 # 0.255902 1.000  1
  20   2   4    3.9875    3.3832   21.0196    0.0149    0.6043    0.1881    0.1923    3.1428   2775 # 0.329088 1.000  1
 -22   4   4   10.5972    8.5011   52.8162   -0.0041    2.0961    0.2501    0.2716    7.7178   2925 # 0.381521 1.000  1
 -19   4   4    7.2595    6.5038   40.4072    0.1106    0.7557    0.2342    0.2452    3.0823   2928 # 0.368319 1.000  1
  -3   4   4    3.0659    2.4760  -15.3829    0.0030    0.5900    0.1631    0.1659    3.5554   2944 # 0.331529 1.000  1
  -2   4   4   10.6066    8.4675   52.6078    0.0154    2.1391    0.2546    0.2758    7.7568   2945 # 0.331383 1.000  1
Refinement program                                                                                                  page=  9
structure :                                                                                                18:36:41 01-12-22 

  -1   4   4    7.6354    6.0521   37.6008    0.0771    1.5834    0.2881    0.2981    5.3120   2946 # 0.331506 1.000  1
  39   4   4    2.1679    3.8273  -23.7783   -0.0688   -1.6593    0.2998    0.3006   -5.5199   2985 # 0.508983 1.000  1
 -17   5   4    3.8079    3.1206  -19.3876   -0.1061    0.6873    0.2101    0.2135    3.2190   3020 # 0.404051 1.000  1
 -15   5   4    4.2895    3.6779  -22.8498   -0.1146    0.6117    0.1865    0.1914    3.1962   3022 # 0.397818 1.000  1
  -4   5   4    2.8461    2.2558  -14.0146   -0.0935    0.5903    0.1757    0.1780    3.3166   3033 # 0.378806 1.000  1
  -3   5   4    3.3466    2.5233   15.6769    0.0938    0.8233    0.1643    0.1677    4.9089   3034 # 0.378443 1.000  1
  -2   5   4    3.0000    2.2844  -14.1927   -0.0848    0.7156    0.1667    0.1693    4.2255   3035 # 0.378315 1.000  1
  -1   5   4    2.8810    2.0259   12.5865    0.0731    0.8551    0.1736    0.1759    4.8603   3036 # 0.378423 1.000  1
  31   6   4    1.0955    0.0937    0.5821   -0.0129    1.0017    0.3195    0.3197    3.1334   3150*# 0.529595 1.000  1
  -3   2   5    2.2583    1.1938    7.4165    0.1038    1.0645    0.3100    0.3108    3.4251   3387 # 0.306422 1.000  1
 -25   3   5    2.7018    1.1625   -7.2226   -0.0446    1.5393    0.4812    0.4819    3.1942   3454 # 0.397028 1.000  1
 -37   4   5    1.4142    0.0176   -0.1087    0.0123    1.3966    0.4243    0.4245    3.2900   3530*# 0.494480 1.000  1
  -3   4   5    8.9219    7.8583   48.8230    0.0166    1.0635    0.2410    0.2570    4.1389   3564 # 0.371894 1.000  1
  -2   4   5    6.0745    5.1248   31.8399    0.0514    0.9497    0.1975    0.2067    4.5953   3565 # 0.371881 1.000  1
  18   4   5    3.5214    2.5090   15.5883    0.0475    1.0123    0.2130    0.2159    4.6894   3585 # 0.418894 1.000  1
 -23   5   5    2.1679    1.2488   -7.7587   -0.0073    0.9191    0.2076    0.2087    4.4042   3628 # 0.457355 1.000  1
 -24   6   5    3.8210    5.5465   34.4598    0.0691   -1.7255    0.3664    0.3684   -4.6840   3704 # 0.503617 1.000  1
 -22   6   5    1.8708    3.4269  -21.2913   -0.0077   -1.5561    0.3742    0.3746   -4.1537   3706 # 0.496301 1.000  1
  12   6   5    0.8367    1.7645  -10.9626   -0.0476   -0.9278    0.2988    0.2989   -3.1040   3740*# 0.480481 1.000  1
  14   6   5    1.7888    2.6436  -16.4243   -0.0396   -0.8547    0.1957    0.1965   -4.3504   3742 # 0.486168 1.000  1
  16   6   5    0.8367    2.0214  -12.5587   -0.0094   -1.1847    0.3586    0.3587   -3.3032   3744*# 0.492512 1.000  1
  18   6   5    1.5811    2.5663   15.9438    0.0497   -0.9851    0.2530    0.2535   -3.8865   3745 # 0.499489 1.000  1
  22   6   5    1.9748    2.7290   16.9547    0.0620   -0.7541    0.2279    0.2287   -3.2971   3748 # 0.515234 1.000  1
  -2   0   6    3.5071    2.5434  -15.8016   -0.0060    0.9638    0.2851    0.2873    3.3548   3865 # 0.337535 1.000  1
  33   1   6    1.7607    0.7112    4.4180    0.0527    1.0495    0.3124    0.3129    3.3545   3981 # 0.482129 1.000  1
  -2   2   6    5.4037    4.2434   26.3637    0.0130    1.1603    0.2498    0.2556    4.5395   4028 # 0.358794 1.000  1
  -1   2   6    1.9494    0.1623    1.0081    0.0154    1.7871    0.3078    0.3084    5.7945   4029 # 0.359150 1.000  1
  20   2   6    1.5492    0.5859    3.6398    0.0162    0.9633    0.2582    0.2587    3.7243   4050 # 0.418877 1.000  1
 -11   4   6    1.5811    0.4276   -2.6563   -0.0398    1.1535    0.2846    0.2850    4.0469   4181 # 0.422910 1.000  1
  -2   6   6    3.5071    4.3752  -27.1828   -0.0302   -0.8681    0.2709    0.2731   -3.1782   4330 # 0.497153 1.000  1
  16   6   6    1.1402    2.6486  -16.4553   -0.0667   -1.5084    0.3508    0.3510   -4.2974   4348*# 0.528189 1.000  1
 -16   1   7    1.9494    0.6637   -4.1233   -0.0256    1.2857    0.3847    0.3852    3.3374   4412 # 0.415617 1.000  1
  -3   2   7    2.1213    0.6797   -4.2223    0.0758    1.4416    0.3064    0.3071    4.6936   4495 # 0.412050 1.000  1
 -17   3   7    1.7888    0.3952   -2.4553   -0.0278    1.3936    0.3634    0.3638    3.8307   4552 # 0.452405 1.000  1
  -9   3   7    1.7607    2.8408   17.6496    0.0899   -1.0802    0.3408    0.3412   -3.1655   4560 # 0.437080 1.000  1
  16   3   7    1.7320    2.8875  -17.9395   -0.0853   -1.1554    0.3175    0.3180   -3.6333   4585 # 0.471003 1.000  1
 -24   0   8    4.5826    5.8056   36.0695    0.0616   -1.2230    0.4037    0.4063   -3.0102   4765 # 0.488161 1.000  1
  -5   0   8    4.2308    6.4196   39.8844    0.1000   -2.1888    0.3545    0.3571   -6.1301   4784 # 0.450010 1.000  1
 -19   1   8    1.7029    0.2629    1.6335    0.0080    1.4400    0.4698    0.4701    3.0633   4819*# 0.475768 1.000  1
  -5   2   9    1.9494    5.0456  -31.3480   -0.0190   -3.0963    0.5130    0.5134   -6.0314   5087*# 0.520579 1.000  1
  -3   2   9    2.4083    4.8580   30.1824    0.0863   -2.4497    0.4775    0.4781   -5.1237   5089 # 0.520717 1.000  1


Refinement program                                                                                                  page= 10
structure :                                                                                                18:36:41 01-12-22 


******************************************
* Fo/Fc list of worst fitted reflections *
******************************************

   h   k   l     Fo        Fc        A         B        Fo-Fc    sig(Fo) sqr(1/wt) sqr(wdFq)   nref    sinthl   ext  sc
  -2   8   2    2.0736    3.6537   22.7000    0.0327   -1.5800    0.1206    0.1223  -12.9162   1812 # 0.499598 1.000  1         
   0   4   2   16.7063   12.2144   75.8869   -0.0400    4.4919    0.3681    0.4043   11.1114   1494 # 0.268233 1.000  1         
   1   6   1    9.6021    5.8750   36.5007    0.0400    3.7271    0.3228    0.3368   11.0654    925 # 0.369582 1.000  1         
  -2   4   4   10.6066    8.4675   52.6078    0.0154    2.1391    0.2546    0.2758    7.7568   2945 # 0.331383 1.000  1         
 -22   4   4   10.5972    8.5011   52.8162   -0.0041    2.0961    0.2501    0.2716    7.7178   2925 # 0.381521 1.000  1         
   2   4   0    4.3243    3.0581   18.9993   -0.1014    1.2663    0.1850    0.1900    6.6650    211 # 0.244069 1.000  1         
 -41   2   1   11.7047    9.7084   60.3175    0.0306    1.9963    0.2819    0.3053    6.5394    481 # 0.404948 1.000  1         
  -2   6   1   11.0136    7.7642  -48.2380   -0.0157    3.2494    0.4903    0.5025    6.4663    923 # 0.369590 1.000  1         
  -5   0   8    4.2308    6.4196   39.8844    0.1000   -2.1888    0.3545    0.3571   -6.1301   4784 # 0.450010 1.000  1         
  -5   2   9    1.9494    5.0456  -31.3480   -0.0190   -3.0963    0.5130    0.5134   -6.0314   5087*# 0.520579 1.000  1         

Statistics as a function of sin(th)/lambda and structure factors
sin(th)/lambda
                  limits       0.195866  0.252248  0.294789  0.332830  0.366118  0.401096  0.436116  0.554437
                  number +           84       109       107       135       126       122       117       101
                         -          136       111       113        86        94        98       103       119
                  together          220       220       220       221       220       220       220       220
                  av. wd F       3.0081    2.2673    3.3800    2.5368    2.1241    3.3892    2.9397    4.2071
                  numerator +      21.3      30.6      39.6      43.2      37.1      54.0      50.5      38.7
                            -     -53.2     -29.6     -27.5     -18.0     -25.9     -25.4     -32.7     -58.6
                  together         74.5      60.2      67.1      61.2      63.0      79.4      83.2      97.3
                  denominator    1470.8    1115.8     969.1     748.2     706.9     662.6     597.3     465.9
                  R factor         5.06      5.40      6.93      8.17      8.91     11.98     13.93     20.88
struct. factors
                  limits            1.6       1.9       2.3       2.7       3.3       4.3       6.2      72.8      unobs
                  number +          113       116        88       101       114       110       133       126      1243
                         -          109       123       122       110       106       109        87        94      2123
                  together          222       239       210       211       220       219       220       220      3366
                  av. wd F       2.1737    2.1557    3.0897    2.0786    2.0703    3.0866    2.9702    6.2727    0.6798
                  numerator +      32.3      39.9      31.7      25.1      27.7      32.2      37.4      88.6     564.2
                            -     -32.2     -36.2     -35.4     -32.5     -28.9     -32.4     -24.1     -49.3   -1009.6
                  together         64.5      76.1      67.1      57.6      56.5      64.6      61.5     138.0    1573.8
                  denominator     308.6     416.8     436.0     521.2     652.5     826.8    1139.5    2435.3    1851.6
                  R factor        20.90     18.25     15.39     11.05      8.67      7.81      5.40      5.67     84.99

                                 final check                    sin(th)/lambda     structure factors
                                               number +               901                   901
                                                      -               860                   860
                                               together              1761                  1761
                                               numerator +          314.9                 314.9
                                                         -         -271.0                -271.0
                                               together             585.9                 585.9
                                               denominator         6736.7                6736.7
                                               R-factor              8.70                  8.70


Refinement program                                                                                                  page= 11
structure :                                                                                                18:36:41 01-12-22 


Last screen information window:

--------------------------------------------------------------------------
|R factors : [5127=1761+3366/397],    Damping factor:   0.3000           |
|GOF(obs)=  1.96    GOF(all)=  1.26                                      |
|R(obs)=   8.70    wR(obs)=   9.08    R(all)=   25.15    wR(all)=  10.80 |
|Last wR(all): 10.80 10.80 10.80 10.80 10.80 10.80 10.80 10.80           |
|Maximum change/s.u. :   -0.0078 for phi[Wat#3]                          |
--------------------------------------------------------------------------

**********************
* R-factors overview *
**********************

Cycle   Robs  wRobs   Rall  wRall  nobs  nall   np nall/np nskip nover  damp  gofobs gofall av ch/su       max ch/su            
 106    8.70   9.08  25.15  10.80  1761  5127  397   12.91     0     0 0.3000   1.96   1.26   0.0004    -0.0114 phi[Wat#3]      
 107    8.70   9.08  25.15  10.80  1761  5127  397   12.91     0     0 0.3000   1.96   1.26   0.0004    -0.0104 phi[Wat#3]      
 108    8.70   9.08  25.15  10.80  1761  5127  397   12.91     0     0 0.3000   1.96   1.26   0.0003    -0.0094 phi[Wat#3]      
 109    8.70   9.08  25.15  10.80  1761  5127  397   12.91     0     0 0.3000   1.96   1.26   0.0003    -0.0086 phi[Wat#3]      
 110    8.70   9.08  25.15  10.80  1761  5127  397   12.91     0     0 0.3000   1.96   1.26   0.0003    -0.0078 phi[Wat#3]      
 111    8.70   9.08  25.15  10.80  1761  5127  397   12.91                                                                      


Refinement program                                                                                                  page= 12
structure :                                                                                                18:36:41 01-12-22 


********************
* Changes overview *
********************


            scale1    scale2    scale3    scale4    scale5    scale6
 106        0.160957* 0.000000  0.000000  0.000000  0.000000  0.000000   0.00
 107        0.160957* 0.000000  0.000000  0.000000  0.000000  0.000000   0.00
 108        0.160956* 0.000000  0.000000  0.000000  0.000000  0.000000   0.00
 109        0.160956* 0.000000  0.000000  0.000000  0.000000  0.000000   0.00
 110        0.160956* 0.000000  0.000000  0.000000  0.000000  0.000000   0.00
 111        0.160956  0.000000  0.000000  0.000000  0.000000  0.000000
  su        0.000526  0.000000  0.000000  0.000000  0.000000  0.000000
================================================================================================================================
           TOverall   sclam/2   sc3lam
 106        0.000000  0.000000  0.000000   0.00
 107        0.000000  0.000000  0.000000   0.00
 108        0.000000  0.000000  0.000000   0.00
 109        0.000000  0.000000  0.000000   0.00
 110        0.000000  0.000000  0.000000   0.00
 111        0.000000  0.000000  0.000000
  su        0.000000  0.000000  0.000000
================================================================================================================================
Mg1           ai         x         y         z        U11       U22       U33       U12       U13       U23      Ueq
 106        1.000000  0.541767* 0.147223  0.475839  0.075443  0.062062  0.054265 -0.007512 -0.007482  0.004846  0.064625   0.01
 107        1.000000  0.541767* 0.147222  0.475839  0.075440  0.062062  0.054266 -0.007511 -0.007482  0.004846  0.064625   0.01
 108        1.000000  0.541767* 0.147222  0.475839  0.075438  0.062063  0.054266 -0.007510 -0.007481  0.004846  0.064624   0.00
 109        1.000000  0.541767* 0.147222  0.475839  0.075436  0.062063  0.054267 -0.007510 -0.007481  0.004847  0.064624   0.00
 110        1.000000  0.541767* 0.147222  0.475839  0.075434  0.062064  0.054268 -0.007509 -0.007481  0.004847  0.064624   0.00
 111        1.000000  0.541767  0.147222  0.475839  0.075432  0.062064  0.054268 -0.007509 -0.007480  0.004847  0.064623
  su        0.000000  0.000045  0.000228  0.000244  0.001794  0.001344  0.001481  0.001187  0.001292  0.001056  0.000903
================================================================================================================================
O1            ai         x         y         z        U11       U22       U33       U12       U13       U23      Ueq
 106        1.000000  0.560333* 0.216821  0.670045  0.072352  0.100334  0.055633 -0.021925 -0.014251 -0.014464  0.077176   0.00
 107        1.000000  0.560333* 0.216821  0.670045  0.072353  0.100333  0.055632 -0.021926 -0.014251 -0.014463  0.077175   0.00
 108        1.000000  0.560333* 0.216821  0.670045  0.072353  0.100332  0.055632 -0.021926 -0.014250 -0.014462  0.077175   0.00
 109        1.000000  0.560333  0.216820* 0.670045  0.072354  0.100332  0.055632 -0.021926 -0.014250 -0.014462  0.077175   0.00
 110        1.000000  0.560333  0.216820  0.670045  0.072354  0.100331  0.055631 -0.021927 -0.014250 -0.014461* 0.077175   0.00
 111        1.000000  0.560333  0.216820  0.670045  0.072355  0.100331  0.055631 -0.021927 -0.014249 -0.014461  0.077175
  su        0.000000  0.000085  0.000516  0.000476  0.003656  0.003317  0.003175  0.002731  0.002748  0.002596  0.001971
================================================================================================================================
O2            ai         x         y         z        U11       U22       U33       U12       U13       U23      Ueq
 106        1.000000  0.536077  0.658462  0.590718  0.112382* 0.071625  0.069565 -0.020471 -0.007427 -0.005151  0.085340   0.00
 107        1.000000  0.536077  0.658462  0.590718  0.112380* 0.071625  0.069564 -0.020470 -0.007426 -0.005150  0.085339   0.00
 108        1.000000  0.536077  0.658462  0.590718  0.112378* 0.071625  0.069564 -0.020470 -0.007426 -0.005149  0.085338   0.00
 109        1.000000  0.536077  0.658462  0.590718  0.112376* 0.071626  0.069563 -0.020470 -0.007425 -0.005148  0.085337   0.00
 110        1.000000  0.536077  0.658462  0.590718  0.112374* 0.071626  0.069563 -0.020470 -0.007424 -0.005148  0.085337   0.00
 111        1.000000  0.536077  0.658462  0.590718  0.112373  0.071626  0.069562 -0.020469 -0.007424 -0.005147  0.085336
  su        0.000000  0.000088  0.000492  0.000472  0.004350  0.003281  0.003429  0.002912  0.003007  0.002521  0.002163
================================================================================================================================

Refinement program                                                                                                  page= 13
structure :                                                                                                18:36:41 01-12-22 

O3            ai         x         y         z        U11       U22       U33       U12       U13       U23      Ueq
 106        1.000000  0.573271* 0.123095  0.359807  0.061465  0.057820  0.062662  0.000104  0.001891 -0.001258  0.060824   0.00
 107        1.000000  0.573271* 0.123095  0.359807  0.061464  0.057820  0.062662  0.000105  0.001891 -0.001258  0.060824   0.00
 108        1.000000  0.573271* 0.123095  0.359807  0.061464  0.057819  0.062662  0.000105  0.001891 -0.001258  0.060823   0.00
 109        1.000000  0.573271* 0.123095  0.359807  0.061464  0.057819  0.062662  0.000105  0.001891 -0.001258  0.060823   0.00
 110        1.000000  0.573271* 0.123095  0.359807  0.061464  0.057819  0.062662  0.000106  0.001891 -0.001259  0.060823   0.00
 111        1.000000  0.573271  0.123095  0.359807  0.061464  0.057819  0.062661  0.000106  0.001891 -0.001259  0.060823
  su        0.000000  0.000077  0.000430  0.000506  0.003356  0.002581  0.003200  0.002164  0.002676  0.002276  0.001784
================================================================================================================================
O4            ai         x         y         z        U11       U22       U33       U12       U13       U23      Ueq
 106        1.000000  0.541355 -0.083343  0.548825  0.086764  0.070567* 0.104883  0.010675 -0.006329  0.039339  0.088182   0.00
 107        1.000000  0.541355 -0.083343  0.548825  0.086764  0.070566* 0.104883  0.010674 -0.006329  0.039339  0.088182   0.00
 108        1.000000  0.541355 -0.083343  0.548825  0.086765  0.070564* 0.104882  0.010673 -0.006329  0.039339  0.088181   0.00
 109        1.000000  0.541355 -0.083343  0.548825  0.086766  0.070563* 0.104882  0.010673 -0.006329  0.039339  0.088181   0.00
 110        1.000000  0.541355*-0.083343  0.548825  0.086766  0.070562  0.104881  0.010672 -0.006329  0.039338  0.088181   0.00
 111        1.000000  0.541355 -0.083343  0.548825  0.086767  0.070561  0.104881  0.010672 -0.006329  0.039338  0.088180
  su        0.000000  0.000085  0.000505  0.000538  0.003934  0.003193  0.004123  0.002607  0.003105  0.002761  0.002195
================================================================================================================================
C1            ai         x         y         z        U11       U22       U33       U12       U13       U23      Ueq
 106        1.000000  0.548436  0.788376* 0.616752  0.070443  0.071776  0.060945 -0.012316  0.008534 -0.015834  0.067548   0.00
 107        1.000000  0.548436  0.788376* 0.616752  0.070443  0.071775  0.060945 -0.012316  0.008534 -0.015834  0.067548   0.00
 108        1.000000  0.548436  0.788377* 0.616752  0.070443  0.071775  0.060945 -0.012317  0.008535 -0.015834  0.067547   0.00
 109        1.000000  0.548436  0.788377* 0.616752  0.070443  0.071774  0.060945 -0.012317  0.008535 -0.015833  0.067547   0.00
 110        1.000000  0.548436  0.788377* 0.616752  0.070442  0.071773  0.060945 -0.012318  0.008535 -0.015833  0.067547   0.00
 111        1.000000  0.548436  0.788377  0.616752  0.070442  0.071773  0.060945 -0.012318  0.008536 -0.015833  0.067546
  su        0.000000  0.000131  0.000875  0.000758  0.006016  0.005080  0.005360  0.004288  0.004448  0.004081  0.003200
================================================================================================================================
C2            ai         x         y         z        U11       U22       U33       U12       U13       U23      Ueq
 106        1.000000  0.576575* 0.309806  0.731941  0.051979  0.071972  0.071633  0.011623  0.002639  0.004315  0.065327   0.00
 107        1.000000  0.576575* 0.309806  0.731941  0.051978  0.071971  0.071633  0.011623  0.002640  0.004315  0.065327   0.00
 108        1.000000  0.576575* 0.309807  0.731941  0.051978  0.071970  0.071634  0.011623  0.002640  0.004316  0.065326   0.00
 109        1.000000  0.576575  0.309807  0.731941  0.051977  0.071970* 0.071634  0.011623  0.002641  0.004316  0.065326   0.00
 110        1.000000  0.576575  0.309807  0.731941  0.051976  0.071969* 0.071635  0.011623  0.002641  0.004317  0.065326   0.00
 111        1.000000  0.576575  0.309807  0.731941  0.051976  0.071968  0.071635  0.011623  0.002642  0.004317  0.065326
  su        0.000000  0.000139  0.000806  0.000882  0.005644  0.004959  0.005981  0.004041  0.004850  0.004311  0.003228
================================================================================================================================
C3            ai         x         y         z        U11       U22       U33       U12       U13       U23      Ueq
 106        1.000000  0.572227* 0.787963  0.723250  0.066451  0.052884  0.074851  0.006355  0.004932 -0.007070  0.064775   0.00
 107        1.000000  0.572227* 0.787963  0.723250  0.066450  0.052884  0.074851  0.006355  0.004931 -0.007070  0.064775   0.00
 108        1.000000  0.572227* 0.787963  0.723250  0.066449  0.052884  0.074851  0.006355  0.004930 -0.007069  0.064775   0.00
 109        1.000000  0.572227  0.787963  0.723250* 0.066448  0.052884  0.074851  0.006354  0.004929 -0.007069  0.064774   0.00
 110        1.000000  0.572227* 0.787963  0.723250  0.066447  0.052884  0.074851  0.006354  0.004929 -0.007069  0.064774   0.00
 111        1.000000  0.572227  0.787963  0.723250  0.066446  0.052884  0.074851  0.006354  0.004928 -0.007068  0.064774
  su        0.000000  0.000118  0.000621  0.000759  0.005206  0.003914  0.005346  0.003505  0.004661  0.003408  0.002835
================================================================================================================================


Refinement program                                                                                                  page= 14
structure :                                                                                                18:36:41 01-12-22 

C4            ai         x         y         z        U11       U22       U33       U12       U13       U23      Ueq
 106        1.000000  0.620022  0.834131* 0.751843  0.062418  0.065146  0.057903  0.003092 -0.003031  0.002955  0.062259   0.00
 107        1.000000  0.620022  0.834132* 0.751843  0.062420  0.065145  0.057902  0.003092 -0.003032  0.002955  0.062259   0.00
 108        1.000000  0.620022  0.834132* 0.751843  0.062421  0.065145  0.057902  0.003092 -0.003033  0.002955  0.062259   0.00
 109        1.000000  0.620022* 0.834132  0.751843  0.062422  0.065145  0.057902  0.003092 -0.003033  0.002955  0.062259   0.00
 110        1.000000  0.620022  0.834132* 0.751843  0.062423  0.065144  0.057901  0.003092 -0.003034  0.002955  0.062259   0.00
 111        1.000000  0.620022  0.834132  0.751843  0.062423  0.065144  0.057901  0.003092 -0.003035  0.002955  0.062259
  su        0.000000  0.000112  0.000600  0.000701  0.004971  0.004324  0.004714  0.003586  0.004213  0.003370  0.002723
================================================================================================================================
C5            ai         x         y         z        U11       U22       U33       U12       U13       U23      Ueq
 106        1.000000  0.909233* 0.859289  0.893742  0.062694  0.081506  0.067836  0.000571  0.010558 -0.001272  0.070392   0.00
 107        1.000000  0.909233* 0.859289  0.893742  0.062693  0.081507  0.067835  0.000571  0.010558 -0.001273  0.070392   0.00
 108        1.000000  0.909233* 0.859289  0.893741  0.062692  0.081506  0.067835  0.000571  0.010558 -0.001273  0.070391   0.00
 109        1.000000  0.909233* 0.859289  0.893741  0.062691  0.081506  0.067834  0.000571  0.010558 -0.001273  0.070391   0.00
 110        1.000000  0.909233* 0.859289  0.893741  0.062691  0.081506  0.067834  0.000571  0.010557 -0.001273  0.070390   0.00
 111        1.000000  0.909233  0.859289  0.893741  0.062690  0.081506  0.067833  0.000571  0.010557 -0.001273  0.070390
  su        0.000000  0.000117  0.000656  0.000757  0.005330  0.004621  0.005130  0.004012  0.004472  0.003709  0.002932
================================================================================================================================
C6            ai         x         y         z        U11       U22       U33       U12       U13       U23      Ueq
 106        1.000000  0.957648  0.853302  0.921047  0.082296* 0.095173  0.099428  0.005542 -0.002540  0.001252  0.092846   0.00
 107        1.000000  0.957648* 0.853302  0.921047  0.082295  0.095174  0.099429  0.005542 -0.002540  0.001252  0.092846   0.00
 108        1.000000  0.957648* 0.853302  0.921047  0.082293  0.095174  0.099430  0.005542 -0.002540  0.001252  0.092846   0.00
 109        1.000000  0.957648  0.853302  0.921047  0.082292* 0.095175  0.099430  0.005542 -0.002540  0.001252  0.092846   0.00
 110        1.000000  0.957648* 0.853302  0.921047  0.082291  0.095175  0.099431  0.005542 -0.002540  0.001252  0.092846   0.00
 111        1.000000  0.957648  0.853302  0.921047  0.082290  0.095176  0.099431  0.005542 -0.002540  0.001252  0.092846
  su        0.000000  0.000121  0.000805  0.000817  0.005940  0.005642  0.006182  0.004913  0.005467  0.004536  0.003450
================================================================================================================================
C7            ai         x         y         z        U11       U22       U33       U12       U13       U23      Ueq
 106        1.000000  0.623704* 0.340592  0.759698  0.046870  0.064899  0.067886  0.000198  0.001658  0.000234  0.060051   0.00
 107        1.000000  0.623704* 0.340592  0.759698  0.046869  0.064900  0.067885  0.000199  0.001659  0.000233  0.060051   0.00
 108        1.000000  0.623704* 0.340592  0.759698  0.046869  0.064900  0.067884  0.000199  0.001659  0.000233  0.060051   0.00
 109        1.000000  0.623704* 0.340592  0.759698  0.046869  0.064900  0.067884  0.000200  0.001660  0.000233  0.060051   0.00
 110        1.000000  0.623704* 0.340592  0.759698  0.046868  0.064900  0.067883  0.000200  0.001661  0.000232  0.060050   0.00
 111        1.000000  0.623704  0.340592  0.759698  0.046868  0.064900  0.067883  0.000200  0.001661  0.000232  0.060050
  su        0.000000  0.000106  0.000598  0.000716  0.004588  0.004310  0.004919  0.003408  0.004150  0.003403  0.002685
================================================================================================================================
C8            ai         x         y         z        U11       U22       U33       U12       U13       U23      Ueq
 106        1.000000  0.860945* 0.859965  0.872343  0.053724  0.071686  0.066838  0.011208 -0.002915 -0.005951  0.064513   0.00
 107        1.000000  0.860946  0.859965  0.872343* 0.053724  0.071686  0.066838  0.011208 -0.002916 -0.005951  0.064513   0.00
 108        1.000000  0.860946  0.859965  0.872343* 0.053724  0.071686  0.066838  0.011208 -0.002917 -0.005951  0.064513   0.00
 109        1.000000  0.860946* 0.859965  0.872343  0.053725  0.071686  0.066837  0.011208 -0.002917 -0.005951  0.064513   0.00
 110        1.000000  0.860946* 0.859965  0.872342  0.053725  0.071686  0.066837  0.011208 -0.002918 -0.005950  0.064513   0.00
 111        1.000000  0.860946  0.859965  0.872342  0.053725  0.071685  0.066837  0.011208 -0.002918 -0.005950  0.064513
  su        0.000000  0.000113  0.000621  0.000727  0.004871  0.004224  0.004987  0.003696  0.004250  0.003486  0.002740
================================================================================================================================


Refinement program                                                                                                  page= 15
structure :                                                                                                18:36:41 01-12-22 

C9            ai         x         y         z        U11       U22       U33       U12       U13       U23      Ueq
 106        1.000000  0.064070  0.613180  0.179044  0.057340  0.094646  0.072730* 0.012549  0.001445 -0.004745  0.075118   0.00
 107        1.000000  0.064070  0.613180  0.179044  0.057340  0.094646  0.072729* 0.012549  0.001445 -0.004745  0.075118   0.00
 108        1.000000  0.064070  0.613180  0.179044  0.057340  0.094646  0.072729* 0.012549  0.001445 -0.004745  0.075118   0.00
 109        1.000000  0.064070  0.613180  0.179044  0.057340  0.094646  0.072728* 0.012549  0.001445 -0.004745  0.075117   0.00
 110        1.000000  0.064070  0.613180  0.179044  0.057341  0.094646  0.072728* 0.012549  0.001444 -0.004744  0.075117   0.00
 111        1.000000  0.064070  0.613180  0.179044  0.057341  0.094646  0.072727  0.012549  0.001444 -0.004744  0.075117
  su        0.000000  0.000119  0.000686  0.000779  0.005376  0.005042  0.005420  0.004107  0.004628  0.003926  0.003074
================================================================================================================================
C10           ai         x         y         z        U11       U22       U33       U12       U13       U23      Ueq
 106        1.000000  0.595806  0.836940  0.646257  0.059215  0.076652  0.065140 -0.003370* 0.002361 -0.001980  0.067152   0.00
 107        1.000000  0.595806* 0.836940  0.646257  0.059215  0.076652  0.065139 -0.003371  0.002361 -0.001980  0.067152   0.00
 108        1.000000  0.595806* 0.836940  0.646257  0.059215  0.076652  0.065139 -0.003372  0.002362 -0.001979  0.067152   0.00
 109        1.000000  0.595806* 0.836940  0.646257  0.059216  0.076652  0.065139 -0.003372  0.002362 -0.001979  0.067151   0.00
 110        1.000000  0.595806* 0.836940  0.646257  0.059216  0.076652  0.065138 -0.003373  0.002362 -0.001979  0.067151   0.00
 111        1.000000  0.595806  0.836940  0.646257  0.059216  0.076652  0.065138 -0.003373  0.002362 -0.001979  0.067151
  su        0.000000  0.000112  0.000639  0.000739  0.005092  0.004732  0.004962  0.003722  0.004344  0.003609  0.002870
================================================================================================================================
C11           ai         x         y         z        U11       U22       U33       U12       U13       U23      Ueq
 106        1.000000  0.933211  0.889396  0.821063  0.064082* 0.085325  0.084853  0.010592  0.006270 -0.003504  0.078077   0.00
 107        1.000000  0.933211  0.889396  0.821063  0.064081* 0.085325  0.084853  0.010592  0.006271 -0.003504  0.078076   0.00
 108        1.000000  0.933211  0.889396  0.821063  0.064080* 0.085325  0.084853  0.010592  0.006271 -0.003504  0.078076   0.00
 109        1.000000  0.933211  0.889396* 0.821063  0.064079  0.085325  0.084853  0.010592  0.006271 -0.003504  0.078076   0.00
 110        1.000000  0.933211  0.889396  0.821063  0.064079* 0.085325  0.084853  0.010592  0.006272 -0.003504  0.078076   0.00
 111        1.000000  0.933211  0.889397  0.821063  0.064078  0.085325  0.084852  0.010592  0.006272 -0.003504  0.078075
  su        0.000000  0.000122  0.000676  0.000806  0.005456  0.004840  0.005860  0.004113  0.004940  0.003977  0.003146
================================================================================================================================
C12           ai         x         y         z        U11       U22       U33       U12       U13       U23      Ueq
 106        1.000000  0.039702  0.648603  0.080723* 0.052396  0.095706  0.094229 -0.006033  0.001602  0.010301  0.081018   0.00
 107        1.000000  0.039702  0.648603  0.080724* 0.052396  0.095706  0.094228 -0.006033  0.001602  0.010301  0.081018   0.00
 108        1.000000  0.039702  0.648603  0.080724* 0.052397  0.095705  0.094227 -0.006033  0.001602  0.010301  0.081017   0.00
 109        1.000000  0.039702  0.648603  0.080724* 0.052397  0.095705  0.094226 -0.006034  0.001602  0.010301  0.081017   0.00
 110        1.000000  0.039702  0.648603  0.080724* 0.052397  0.095704  0.094225 -0.006034  0.001602  0.010300  0.081017   0.00
 111        1.000000  0.039702  0.648603  0.080724  0.052397  0.095704  0.094225 -0.006034  0.001601  0.010300  0.081017
  su        0.000000  0.000120  0.000708  0.000814  0.005065  0.005351  0.005950  0.004214  0.004899  0.004233  0.003183
================================================================================================================================
C13           ai         x         y         z        U11       U22       U33       U12       U13       U23      Ueq
 106        1.000000  0.764596* 0.864075  0.826100  0.054071  0.072501  0.072311  0.005668 -0.005213 -0.009091  0.066864   0.00
 107        1.000000  0.764596* 0.864075  0.826100  0.054070  0.072501  0.072311  0.005668 -0.005213 -0.009092  0.066864   0.00
 108        1.000000  0.764596* 0.864075  0.826100  0.054070  0.072501  0.072310  0.005669 -0.005212 -0.009092  0.066863   0.00
 109        1.000000  0.764596* 0.864075  0.826101  0.054069  0.072502  0.072310  0.005669 -0.005212 -0.009093  0.066863   0.00
 110        1.000000  0.764596* 0.864075  0.826101  0.054068  0.072502  0.072310  0.005669 -0.005212 -0.009093  0.066863   0.00
 111        1.000000  0.764596  0.864075  0.826101  0.054067  0.072502  0.072310  0.005669 -0.005212 -0.009093  0.066863
  su        0.000000  0.000114  0.000638  0.000744  0.004914  0.004374  0.005118  0.003779  0.004425  0.003575  0.002802
================================================================================================================================


Refinement program                                                                                                  page= 16
structure :                                                                                                18:36:41 01-12-22 

C14           ai         x         y         z        U11       U22       U33       U12       U13       U23      Ueq
 106        1.000000  0.112166  0.608190  0.202019  0.050840  0.071829  0.070454  0.001955  0.005786*-0.003236  0.064329   0.00
 107        1.000000  0.112166  0.608190  0.202019  0.050841  0.071829  0.070454  0.001955  0.005785*-0.003237  0.064329   0.00
 108        1.000000  0.112166  0.608190  0.202019  0.050841  0.071829  0.070454  0.001955  0.005784*-0.003238  0.064329   0.00
 109        1.000000  0.112166  0.608190  0.202019  0.050841  0.071829  0.070454  0.001955  0.005783*-0.003238  0.064329   0.00
 110        1.000000  0.112166  0.608190  0.202019  0.050841  0.071829  0.070453  0.001955  0.005782*-0.003239  0.064329   0.00
 111        1.000000  0.112166  0.608190  0.202019  0.050841  0.071828  0.070454  0.001955  0.005781 -0.003239  0.064329
  su        0.000000  0.000110  0.000618  0.000736  0.004905  0.004293  0.005133  0.003551  0.004310  0.003461  0.002789
================================================================================================================================
C15           ai         x         y         z        U11       U22       U33       U12       U13       U23      Ueq
 106        1.000000  0.671839* 0.356264  0.784090  0.060420  0.063451  0.077374  0.012109 -0.001036 -0.010434  0.067448   0.00
 107        1.000000  0.671839* 0.356264  0.784090  0.060420  0.063450  0.077373  0.012110 -0.001036 -0.010434  0.067447   0.00
 108        1.000000  0.671839* 0.356264  0.784090  0.060421  0.063450  0.077373  0.012110 -0.001036 -0.010435  0.067447   0.00
 109        1.000000  0.671839* 0.356264  0.784090  0.060421  0.063449  0.077373  0.012110 -0.001036 -0.010435  0.067447   0.00
 110        1.000000  0.671839* 0.356264  0.784090  0.060421  0.063449  0.077372  0.012110 -0.001035 -0.010436  0.067447   0.00
 111        1.000000  0.671839  0.356264  0.784090  0.060421  0.063449  0.077372  0.012110 -0.001035 -0.010436  0.067447
  su        0.000000  0.000114  0.000622  0.000767  0.005058  0.004207  0.005243  0.003693  0.004502  0.003533  0.002829
================================================================================================================================
C16           ai         x         y         z        U11       U22       U33       U12       U13       U23      Ueq
 106        1.000000  0.087818* 0.641578  0.103213  0.054967  0.082974  0.074258  0.000361 -0.000481  0.002258  0.071049   0.00
 107        1.000000  0.087818* 0.641578  0.103212  0.054967  0.082974  0.074258  0.000361 -0.000481  0.002258  0.071049   0.00
 108        1.000000  0.087818  0.641578  0.103212  0.054967  0.082973* 0.074257  0.000361 -0.000481  0.002257  0.071049   0.00
 109        1.000000  0.087818  0.641578  0.103212  0.054967  0.082972* 0.074257  0.000361 -0.000481  0.002257  0.071048   0.00
 110        1.000000  0.087818  0.641578  0.103212  0.054967  0.082972* 0.074257  0.000362 -0.000480  0.002257  0.071048   0.00
 111        1.000000  0.087818  0.641578  0.103212  0.054967  0.082972  0.074257  0.000362 -0.000480  0.002256  0.071048
  su        0.000000  0.000115  0.000657  0.000765  0.005046  0.004662  0.005250  0.003966  0.004499  0.003796  0.002906
================================================================================================================================
C17           ai         x         y         z        U11       U22       U33       U12       U13       U23      Ueq
 106        1.000000  0.812774* 0.862197  0.849874  0.051948  0.072394  0.069608 -0.004333  0.006539 -0.008453  0.064564   0.00
 107        1.000000  0.812774* 0.862197  0.849874  0.051948  0.072394  0.069608 -0.004333  0.006539 -0.008453  0.064564   0.00
 108        1.000000  0.812774* 0.862197  0.849874  0.051948  0.072393  0.069608 -0.004333  0.006538 -0.008453  0.064564   0.00
 109        1.000000  0.812774* 0.862197  0.849874  0.051949  0.072393  0.069608 -0.004333  0.006538 -0.008454  0.064564   0.00
 110        1.000000  0.812774* 0.862197  0.849874  0.051949  0.072393  0.069608 -0.004333  0.006538 -0.008454  0.064564   0.00
 111        1.000000  0.812774  0.862197  0.849874  0.051949  0.072393  0.069609 -0.004333  0.006538 -0.008454  0.064564
  su        0.000000  0.000113  0.000631  0.000731  0.004799  0.004289  0.005009  0.003737  0.004322  0.003560  0.002742
================================================================================================================================
C18           ai         x         y         z        U11       U22       U33       U12       U13       U23      Ueq
 106        1.000000  0.884820* 0.892123  0.795256  0.057398  0.085647  0.072227  0.004725 -0.008501 -0.003399  0.072515   0.00
 107        1.000000  0.884820* 0.892123  0.795256  0.057397  0.085646  0.072227  0.004724 -0.008500 -0.003399  0.072514   0.00
 108        1.000000  0.884820* 0.892123  0.795256  0.057396  0.085646  0.072226  0.004724 -0.008500 -0.003399  0.072514   0.00
 109        1.000000  0.884820* 0.892123  0.795256  0.057396  0.085646  0.072226  0.004723 -0.008499 -0.003399  0.072513   0.00
 110        1.000000  0.884820* 0.892123  0.795256  0.057395  0.085646  0.072226  0.004723 -0.008499 -0.003399  0.072513   0.00
 111        1.000000  0.884820  0.892123  0.795256  0.057394  0.085646  0.072226  0.004723 -0.008499 -0.003399  0.072513
  su        0.000000  0.000116  0.000657  0.000764  0.005269  0.004811  0.005285  0.003901  0.004599  0.003746  0.002985
================================================================================================================================


Refinement program                                                                                                  page= 17
structure :                                                                                                18:36:41 01-12-22 

C19           ai         x         y         z        U11       U22       U33       U12       U13       U23      Ueq
 106        1.000000  0.716672* 0.863855  0.802088  0.058818  0.071034  0.065016 -0.001083 -0.002554 -0.003642  0.065374   0.00
 107        1.000000  0.716672* 0.863855  0.802088  0.058818  0.071035  0.065015 -0.001083 -0.002554 -0.003642  0.065374   0.00
 108        1.000000  0.716672* 0.863855  0.802088  0.058818  0.071035  0.065015 -0.001084 -0.002553 -0.003642  0.065374   0.00
 109        1.000000  0.716672* 0.863855  0.802088  0.058817  0.071035  0.065015 -0.001084 -0.002553 -0.003642  0.065374   0.00
 110        1.000000  0.716672* 0.863855  0.802089  0.058817  0.071035  0.065014 -0.001084 -0.002553 -0.003642  0.065374   0.00
 111        1.000000  0.716672  0.863855  0.802089  0.058817  0.071036  0.065014 -0.001084 -0.002553 -0.003642  0.065373
  su        0.000000  0.000115  0.000629  0.000735  0.005006  0.004226  0.004941  0.003735  0.004324  0.003443  0.002759
================================================================================================================================
C20           ai         x         y         z        U11       U22       U33       U12       U13       U23      Ueq
 106        1.000000  0.719587* 0.364618  0.806975  0.049515  0.058104  0.075223 -0.000761  0.004273 -0.008214  0.060993   0.00
 107        1.000000  0.719587* 0.364618  0.806975  0.049515  0.058104  0.075223 -0.000761  0.004272 -0.008214  0.060993   0.00
 108        1.000000  0.719587* 0.364618  0.806975  0.049516  0.058103  0.075223 -0.000761  0.004271 -0.008214  0.060993   0.00
 109        1.000000  0.719587* 0.364618  0.806975  0.049516  0.058102  0.075223 -0.000761  0.004271 -0.008214  0.060993   0.00
 110        1.000000  0.719587* 0.364618  0.806975  0.049516  0.058102  0.075223 -0.000761  0.004270 -0.008214  0.060993   0.00
 111        1.000000  0.719587  0.364618  0.806975  0.049517  0.058101  0.075223 -0.000761  0.004270 -0.008214  0.060993
  su        0.000000  0.000108  0.000603  0.000740  0.004687  0.003908  0.005066  0.003397  0.004225  0.003311  0.002667
================================================================================================================================
C21           ai         x         y         z        U11       U22       U33       U12       U13       U23      Ueq
 106        1.000000  0.836463* 0.893792  0.774232  0.062003  0.066554  0.064752  0.006219 -0.003371  0.000418  0.064905   0.00
 107        1.000000  0.836463* 0.893792  0.774232  0.062003  0.066553  0.064751  0.006219 -0.003371  0.000418  0.064906   0.00
 108        1.000000  0.836463* 0.893792  0.774232  0.062004  0.066553  0.064751  0.006219 -0.003371  0.000418  0.064906   0.00
 109        1.000000  0.836463* 0.893792  0.774231  0.062004  0.066553  0.064751  0.006219 -0.003372  0.000418  0.064906   0.00
 110        1.000000  0.836463* 0.893792  0.774231  0.062005  0.066553  0.064751  0.006219 -0.003372  0.000419  0.064906   0.00
 111        1.000000  0.836463  0.893792  0.774231  0.062005  0.066553  0.064751  0.006219 -0.003372  0.000419  0.064906
  su        0.000000  0.000114  0.000624  0.000725  0.005152  0.004238  0.005002  0.003580  0.004344  0.003339  0.002803
================================================================================================================================
C22           ai         x         y         z        U11       U22       U33       U12       U13       U23      Ueq
 106        1.000000  0.668199* 0.856947  0.777398  0.060792  0.070538  0.061941  0.003540  0.000618 -0.006165  0.064665   0.00
 107        1.000000  0.668199* 0.856947  0.777398  0.060791  0.070537  0.061941  0.003539  0.000618 -0.006165  0.064665   0.00
 108        1.000000  0.668199  0.856947  0.777398* 0.060791  0.070537  0.061941  0.003539  0.000618 -0.006165  0.064665   0.00
 109        1.000000  0.668199  0.856947  0.777398* 0.060791  0.070537  0.061941  0.003539  0.000618 -0.006164  0.064664   0.00
 110        1.000000  0.668199  0.856947  0.777398* 0.060790  0.070537  0.061941  0.003538  0.000618 -0.006164  0.064664   0.00
 111        1.000000  0.668199  0.856947  0.777397  0.060790  0.070537  0.061941  0.003538  0.000618 -0.006163  0.064664
  su        0.000000  0.000115  0.000623  0.000734  0.005026  0.004308  0.004871  0.003770  0.004298  0.003446  0.002763
================================================================================================================================
C23           ai         x         y         z        U11       U22       U33       U12       U13       U23      Ueq
 106        1.000000  0.160223* 0.606622  0.225151  0.058532  0.070588  0.066663  0.003329 -0.001988 -0.004955  0.065651   0.00
 107        1.000000  0.160223  0.606622  0.225151  0.058531* 0.070589  0.066663  0.003329 -0.001988 -0.004956  0.065651   0.00
 108        1.000000  0.160223  0.606622  0.225151  0.058530* 0.070589  0.066662  0.003329 -0.001988 -0.004956  0.065651   0.00
 109        1.000000  0.160223* 0.606622  0.225151  0.058530  0.070589  0.066662  0.003329 -0.001988 -0.004956  0.065650   0.00
 110        1.000000  0.160223* 0.606622  0.225151  0.058529  0.070589  0.066662  0.003329 -0.001988 -0.004957  0.065650   0.00
 111        1.000000  0.160223  0.606622  0.225151  0.058528  0.070590  0.066662  0.003328 -0.001988 -0.004957  0.065650
  su        0.000000  0.000112  0.000635  0.000728  0.005109  0.004341  0.005079  0.003581  0.004401  0.003408  0.002828
================================================================================================================================


Refinement program                                                                                                  page= 18
structure :                                                                                                18:36:41 01-12-22 

C24           ai         x         y         z        U11       U22       U33       U12       U13       U23      Ueq
 106        1.000000  0.184194  0.639000  0.148115  0.052655* 0.068846  0.067846  0.007654 -0.000917 -0.002196  0.063437   0.00
 107        1.000000  0.184194  0.639000  0.148115  0.052654* 0.068847  0.067845  0.007654 -0.000917 -0.002196  0.063436   0.00
 108        1.000000  0.184194  0.639000  0.148115  0.052654* 0.068847  0.067845  0.007653 -0.000917 -0.002195  0.063436   0.00
 109        1.000000  0.184194  0.639000  0.148115  0.052653* 0.068847  0.067844  0.007653 -0.000916 -0.002195  0.063436   0.00
 110        1.000000  0.184194  0.639000  0.148115  0.052652* 0.068848  0.067844  0.007653 -0.000916 -0.002195  0.063435   0.00
 111        1.000000  0.184194  0.639000  0.148116  0.052652  0.068848  0.067844  0.007652 -0.000916 -0.002195  0.063435
  su        0.000000  0.000109  0.000622  0.000719  0.004794  0.004194  0.004938  0.003620  0.004265  0.003468  0.002710
================================================================================================================================
C25           ai         x         y         z        U11       U22       U33       U12       U13       U23      Ueq
 106        1.000000  0.788451* 0.894144  0.751291  0.059879  0.062677  0.071789  0.002153 -0.005072 -0.004364  0.065356   0.00
 107        1.000000  0.788451* 0.894144  0.751291  0.059879  0.062677  0.071789  0.002153 -0.005073 -0.004364  0.065355   0.00
 108        1.000000  0.788451* 0.894144  0.751291  0.059879  0.062676  0.071789  0.002153 -0.005073 -0.004364  0.065355   0.00
 109        1.000000  0.788451* 0.894144  0.751291  0.059880  0.062676  0.071788  0.002153 -0.005073 -0.004364  0.065355   0.00
 110        1.000000  0.788451* 0.894144  0.751291  0.059880  0.062675  0.071788  0.002153 -0.005074 -0.004364  0.065355   0.00
 111        1.000000  0.788451  0.894144  0.751291  0.059880  0.062675  0.071788  0.002152 -0.005074 -0.004364  0.065355
  su        0.000000  0.000117  0.000612  0.000740  0.005128  0.004105  0.005248  0.003561  0.004515  0.003398  0.002828
================================================================================================================================
C26           ai         x         y         z        U11       U22       U33       U12       U13       U23      Ueq
 106        1.000000  0.136046* 0.639960  0.124538  0.059772  0.070325  0.064198  0.007104 -0.003160 -0.005983  0.065216   0.00
 107        1.000000  0.136046* 0.639960  0.124537  0.059771  0.070325  0.064198  0.007103 -0.003159 -0.005983  0.065216   0.00
 108        1.000000  0.136046* 0.639960  0.124537  0.059770  0.070325  0.064198  0.007103 -0.003159 -0.005983  0.065216   0.00
 109        1.000000  0.136046* 0.639960  0.124537  0.059770  0.070325  0.064198  0.007103 -0.003159 -0.005983  0.065216   0.00
 110        1.000000  0.136046* 0.639960  0.124537  0.059769  0.070325  0.064198  0.007103 -0.003158 -0.005983  0.065215   0.00
 111        1.000000  0.136046  0.639960  0.124537  0.059768  0.070325  0.064198  0.007103 -0.003158 -0.005983  0.065215
  su        0.000000  0.000113  0.000618  0.000721  0.005019  0.004276  0.004858  0.003686  0.004308  0.003453  0.002754
================================================================================================================================
C27           ai         x         y         z        U11       U22       U33       U12       U13       U23      Ueq
 106        1.000000  0.767556  0.362722  0.828298* 0.067775  0.061924  0.061106 -0.001638 -0.006468 -0.004444  0.064246   0.00
 107        1.000000  0.767556  0.362722  0.828298* 0.067775  0.061924  0.061106 -0.001638 -0.006467 -0.004444  0.064246   0.00
 108        1.000000  0.767556  0.362722  0.828298* 0.067775  0.061924  0.061106 -0.001638 -0.006467 -0.004444  0.064246   0.00
 109        1.000000  0.767556  0.362723  0.828298* 0.067774  0.061924  0.061105 -0.001637 -0.006467 -0.004443  0.064245   0.00
 110        1.000000  0.767556  0.362723  0.828298* 0.067774  0.061924  0.061105 -0.001637 -0.006467 -0.004443  0.064245   0.00
 111        1.000000  0.767556  0.362723  0.828297  0.067774  0.061923  0.061105 -0.001637 -0.006466 -0.004443  0.064245
  su        0.000000  0.000114  0.000614  0.000717  0.005190  0.004016  0.004796  0.003673  0.004335  0.003334  0.002734
================================================================================================================================
C28           ai         x         y         z        U11       U22       U33       U12       U13       U23      Ueq
 106        1.000000  0.599523  0.352334* 0.658478  0.058738  0.073930  0.058825  0.005184  0.001404 -0.014107  0.064018   0.00
 107        1.000000  0.599523  0.352334* 0.658478  0.058737  0.073929  0.058824  0.005184  0.001404 -0.014107  0.064017   0.00
 108        1.000000  0.599523  0.352334* 0.658478  0.058737  0.073929  0.058824  0.005183  0.001404 -0.014107  0.064017   0.00
 109        1.000000  0.599523  0.352334* 0.658478  0.058736  0.073929  0.058823  0.005183  0.001404 -0.014106  0.064016   0.00
 110        1.000000  0.599523  0.352334* 0.658478  0.058736  0.073928  0.058823  0.005182  0.001405 -0.014106  0.064016   0.00
 111        1.000000  0.599523  0.352335  0.658478  0.058736  0.073928  0.058822  0.005182  0.001405 -0.014106  0.064015
  su        0.000000  0.000115  0.000638  0.000730  0.004994  0.004462  0.004789  0.003793  0.004324  0.003443  0.002768
================================================================================================================================


Refinement program                                                                                                  page= 19
structure :                                                                                                18:36:41 01-12-22 

C29           ai         x         y         z        U11       U22       U33       U12       U13       U23      Ueq
 106        1.000000  0.740410* 0.895290  0.727762  0.055204  0.072353  0.071837 -0.002109  0.000050 -0.006435  0.066747   0.00
 107        1.000000  0.740410* 0.895290  0.727762  0.055204  0.072353  0.071837 -0.002108  0.000050 -0.006436  0.066747   0.00
 108        1.000000  0.740410* 0.895290  0.727762  0.055204  0.072352  0.071837 -0.002108  0.000049 -0.006436  0.066747   0.00
 109        1.000000  0.740410  0.895290  0.727762  0.055204  0.072352  0.071837 -0.002107  0.000049 -0.006437* 0.066747   0.00
 110        1.000000  0.740410  0.895290  0.727762  0.055204  0.072351  0.071837 -0.002107  0.000049 -0.006437* 0.066746   0.00
 111        1.000000  0.740410  0.895290  0.727762  0.055204  0.072351  0.071837 -0.002106  0.000049 -0.006438  0.066746
  su        0.000000  0.000115  0.000634  0.000753  0.005026  0.004426  0.005252  0.003658  0.004410  0.003523  0.002861
================================================================================================================================
C30           ai         x         y         z        U11       U22       U33       U12       U13       U23      Ueq
 106        1.000000  0.016255  0.623767  0.163170  0.069099  0.145998  0.096555 -0.011883 -0.005147*-0.002773  0.104538   0.00
 107        1.000000  0.016255  0.623767  0.163170  0.069098  0.145999  0.096553 -0.011883 -0.005145*-0.002773  0.104538   0.00
 108        1.000000  0.016255  0.623767  0.163170  0.069098  0.145999  0.096552 -0.011882 -0.005144*-0.002772  0.104537   0.00
 109        1.000000  0.016255  0.623768  0.163170  0.069097  0.146000  0.096550 -0.011882 -0.005143*-0.002772  0.104536   0.00
 110        1.000000  0.016255  0.623768  0.163170  0.069096  0.146000  0.096549 -0.011882 -0.005142*-0.002772  0.104536   0.00
 111        1.000000  0.016255  0.623768  0.163170  0.069096  0.146000  0.096548 -0.011881 -0.005141 -0.002772  0.104535
  su        0.000000  0.000127  0.000972  0.000788  0.006189  0.007182  0.006732  0.005716  0.005424  0.005212  0.003904
================================================================================================================================
C31           ai         x         y         z        U11       U22       U33       U12       U13       U23      Ueq
 106        1.000000  0.791473  0.394851  0.752442  0.058376  0.072375  0.060629  0.003928  0.008734  0.005091* 0.063581   0.00
 107        1.000000  0.791473  0.394851  0.752442  0.058376  0.072375  0.060628  0.003928  0.008735  0.005091* 0.063581   0.00
 108        1.000000  0.791473  0.394851  0.752442  0.058376  0.072375  0.060628  0.003927  0.008735  0.005092* 0.063580   0.00
 109        1.000000  0.791473  0.394851  0.752442  0.058375  0.072375  0.060627  0.003927  0.008736  0.005092* 0.063580   0.00
 110        1.000000  0.791473  0.394851  0.752442  0.058375  0.072374  0.060627  0.003927  0.008736  0.005093* 0.063580   0.00
 111        1.000000  0.791473  0.394851  0.752442  0.058375  0.072374  0.060626  0.003927  0.008736  0.005093  0.063579
  su        0.000000  0.000113  0.000622  0.000713  0.005040  0.004370  0.004876  0.003597  0.004235  0.003374  0.002777
================================================================================================================================
C32           ai         x         y         z        U11       U22       U33       U12       U13       U23      Ueq
 106        1.000000  0.692025  0.893398  0.704087  0.059341  0.065367* 0.059507  0.004238  0.003940 -0.004914  0.061455   0.00
 107        1.000000  0.692025* 0.893398  0.704087  0.059341  0.065367  0.059506  0.004237  0.003940 -0.004914  0.061455   0.00
 108        1.000000  0.692025  0.893398  0.704087  0.059341  0.065366  0.059506  0.004237* 0.003941 -0.004914  0.061455   0.00
 109        1.000000  0.692025  0.893398  0.704087  0.059341  0.065366  0.059506  0.004237* 0.003941 -0.004914  0.061455   0.00
 110        1.000000  0.692025  0.893398  0.704087  0.059341  0.065366  0.059505  0.004237* 0.003941 -0.004914  0.061454   0.00
 111        1.000000  0.692025  0.893398  0.704087  0.059341  0.065366  0.059505  0.004236  0.003941 -0.004914  0.061454
  su        0.000000  0.000113  0.000610  0.000702  0.005037  0.004074  0.004867  0.003533  0.004319  0.003244  0.002725
================================================================================================================================
C33           ai         x         y         z        U11       U22       U33       U12       U13       U23      Ueq
 106        1.000000  0.643982* 0.876654  0.678241  0.052650  0.082465  0.062763 -0.001073  0.002450  0.002935  0.066084   0.00
 107        1.000000  0.643982  0.876654* 0.678241  0.052649  0.082465  0.062763 -0.001073  0.002451  0.002935  0.066084   0.00
 108        1.000000  0.643982  0.876654* 0.678241  0.052649  0.082465  0.062763 -0.001072  0.002451  0.002935  0.066083   0.00
 109        1.000000  0.643982  0.876654* 0.678241  0.052649  0.082465  0.062762 -0.001072  0.002451  0.002936  0.066083   0.00
 110        1.000000  0.643982* 0.876654  0.678241  0.052648  0.082465  0.062762 -0.001072  0.002452  0.002936  0.066083   0.00
 111        1.000000  0.643982  0.876654  0.678241  0.052648  0.082465  0.062762 -0.001072  0.002452  0.002937  0.066083
  su        0.000000  0.000113  0.000640  0.000738  0.004897  0.004569  0.004939  0.003744  0.004269  0.003553  0.002797
================================================================================================================================


Refinement program                                                                                                  page= 20
structure :                                                                                                18:36:41 01-12-22 

C34           ai         x         y         z        U11       U22       U33       U12       U13       U23      Ueq
 106        1.000000  0.743487* 0.395016  0.730561  0.060129  0.066973  0.051316  0.003847  0.000532  0.001826  0.059693   0.00
 107        1.000000  0.743487* 0.395016  0.730561  0.060128  0.066973  0.051315  0.003847  0.000532  0.001826  0.059693   0.00
 108        1.000000  0.743487  0.395016  0.730560* 0.060128  0.066973  0.051315  0.003847  0.000533  0.001826  0.059693   0.00
 109        1.000000  0.743487* 0.395016  0.730560  0.060127  0.066973  0.051315  0.003847  0.000533  0.001826  0.059692   0.00
 110        1.000000  0.743487* 0.395016  0.730560  0.060126  0.066973  0.051315  0.003847  0.000533  0.001827  0.059692   0.00
 111        1.000000  0.743487  0.395016  0.730560  0.060126  0.066973  0.051315  0.003847  0.000534  0.001827  0.059692
  su        0.000000  0.000110  0.000604  0.000686  0.005077  0.004180  0.004516  0.003480  0.004090  0.003160  0.002682
================================================================================================================================
C35           ai         x         y         z        U11       U22       U33       U12       U13       U23      Ueq
 106        1.000000  0.695250* 0.392729  0.706757  0.058362  0.077928  0.056651  0.006642  0.009462 -0.011944  0.064052   0.00
 107        1.000000  0.695250* 0.392729  0.706757  0.058362  0.077928  0.056651  0.006642  0.009462 -0.011944  0.064052   0.00
 108        1.000000  0.695250* 0.392729  0.706757  0.058362  0.077928  0.056650  0.006642  0.009461 -0.011944  0.064052   0.00
 109        1.000000  0.695250* 0.392729  0.706757  0.058362  0.077928  0.056650  0.006642  0.009461 -0.011945  0.064052   0.00
 110        1.000000  0.695250* 0.392729  0.706757  0.058361  0.077928  0.056650  0.006642  0.009461 -0.011945  0.064052   0.00
 111        1.000000  0.695250  0.392729  0.706757  0.058361  0.077928  0.056650  0.006642  0.009461 -0.011945  0.064052
  su        0.000000  0.000113  0.000641  0.000702  0.005154  0.004434  0.004827  0.003716  0.004304  0.003386  0.002803
================================================================================================================================
C36           ai         x         y         z        U11       U22       U33       U12       U13       U23      Ueq
 106        1.000000  0.647211* 0.379135  0.683120  0.058937  0.075437  0.066985 -0.002156  0.013012 -0.002894  0.066688   0.00
 107        1.000000  0.647211* 0.379135  0.683120  0.058937  0.075436  0.066984 -0.002156  0.013012 -0.002894  0.066688   0.00
 108        1.000000  0.647211* 0.379135  0.683120  0.058937  0.075436  0.066983 -0.002155  0.013011 -0.002894  0.066687   0.00
 109        1.000000  0.647211* 0.379135  0.683120  0.058937  0.075436  0.066983 -0.002155  0.013011 -0.002894  0.066687   0.00
 110        1.000000  0.647211* 0.379134  0.683120  0.058937  0.075436  0.066983 -0.002155  0.013010 -0.002894  0.066687   0.00
 111        1.000000  0.647211  0.379134  0.683120  0.058937  0.075436  0.066982 -0.002155  0.013010 -0.002894  0.066687
  su        0.000000  0.000114  0.000639  0.000742  0.005122  0.004466  0.005077  0.003708  0.004358  0.003493  0.002851
================================================================================================================================
H1c3          ai         x         y         z       Uiso
 106        1.000000  0.574648  0.681855  0.767198  0.077730   0.00
 107        1.000000  0.574648  0.681854  0.767198  0.077730   0.00
 108        1.000000  0.574648  0.681854  0.767198  0.077729   0.00
 109        1.000000  0.574648  0.681854  0.767198  0.077729   0.00
 110        1.000000  0.574648  0.681854  0.767197  0.077729   0.00
 111        1.000000  0.574648  0.681854  0.767197  0.077728
  su        0.000000 -0.100000 -0.100000 -0.100000  0.000000
================================================================================================================================
H2c3          ai         x         y         z       Uiso
 106        1.000000  0.570100  0.860097  0.806181  0.077730   0.00
 107        1.000000  0.570100  0.860096  0.806181  0.077730   0.00
 108        1.000000  0.570100  0.860096  0.806182  0.077729   0.00
 109        1.000000  0.570100  0.860096  0.806182  0.077729   0.00
 110        1.000000  0.570100  0.860096  0.806182  0.077729   0.00
 111        1.000000  0.570100  0.860096  0.806182  0.077728
  su        0.000000 -0.100000 -0.100000 -0.100000  0.000000
================================================================================================================================


Refinement program                                                                                                  page= 21
structure :                                                                                                18:36:41 01-12-22 

H1c4          ai         x         y         z       Uiso
 106        1.000000  0.621899  0.729248  0.798944  0.074711   0.00
 107        1.000000  0.621899  0.729248  0.798944  0.074711   0.00
 108        1.000000  0.621899  0.729249  0.798944  0.074711   0.00
 109        1.000000  0.621899  0.729249  0.798944  0.074711   0.00
 110        1.000000  0.621899  0.729249  0.798945  0.074711   0.00
 111        1.000000  0.621899  0.729250  0.798945  0.074711
  su        0.000000 -0.100000 -0.100000 -0.100000  0.000000
================================================================================================================================
H2c4          ai         x         y         z       Uiso
 106        1.000000  0.618211  0.905809  0.835523  0.074711   0.00
 107        1.000000  0.618211  0.905810  0.835523  0.074711   0.00
 108        1.000000  0.618211  0.905810  0.835523  0.074711   0.00
 109        1.000000  0.618211  0.905810  0.835523  0.074711   0.00
 110        1.000000  0.618211  0.905811  0.835523  0.074711   0.00
 111        1.000000  0.618211  0.905811  0.835522  0.074711
  su        0.000000 -0.100000 -0.100000 -0.100000  0.000000
================================================================================================================================
H1c5          ai         x         y         z       Uiso
 106        1.000000  0.909116  0.749627  0.930852  0.084471   0.00
 107        1.000000  0.909116  0.749627  0.930851  0.084470   0.00
 108        1.000000  0.909116  0.749627  0.930851  0.084469   0.00
 109        1.000000  0.909116  0.749627  0.930851  0.084469   0.00
 110        1.000000  0.909116  0.749627  0.930851  0.084468   0.00
 111        1.000000  0.909116  0.749627  0.930851  0.084468
  su        0.000000 -0.100000 -0.100000 -0.100000  0.000000
================================================================================================================================
H2c5          ai         x         y         z       Uiso
 106        1.000000  0.909282  0.921674  0.985049  0.084471   0.00
 107        1.000000  0.909282  0.921674  0.985048  0.084470   0.00
 108        1.000000  0.909282  0.921674  0.985048  0.084469   0.00
 109        1.000000  0.909282  0.921673  0.985048  0.084469   0.00
 110        1.000000  0.909282  0.921673  0.985048  0.084468   0.00
 111        1.000000  0.909282  0.921673  0.985048  0.084468
  su        0.000000 -0.100000 -0.100000 -0.100000  0.000000
================================================================================================================================
H1c6          ai         x         y         z       Uiso
 106        1.000000  0.971910  0.891429  0.871577  0.111416   0.00
 107        1.000000  0.971910  0.891429  0.871577  0.111416   0.00
 108        1.000000  0.971910  0.891430  0.871578  0.111416   0.00
 109        1.000000  0.971910  0.891430  0.871578  0.111415   0.00
 110        1.000000  0.971910  0.891430  0.871578  0.111415   0.00
 111        1.000000  0.971910  0.891430  0.871578  0.111415
  su        0.000000 -0.100000 -0.100000 -0.100000  0.000000
================================================================================================================================


Refinement program                                                                                                  page= 22
structure :                                                                                                18:36:41 01-12-22 

H2c6          ai         x         y         z       Uiso
 106        1.000000  0.957101  0.907847  1.016202  0.111416   0.00
 107        1.000000  0.957101  0.907847  1.016203  0.111416   0.00
 108        1.000000  0.957101  0.907846  1.016203  0.111416   0.00
 109        1.000000  0.957101  0.907846  1.016203  0.111415   0.00
 110        1.000000  0.957101  0.907846  1.016203  0.111415   0.00
 111        1.000000  0.957101  0.907845  1.016203  0.111415
  su        0.000000 -0.100000 -0.100000 -0.100000  0.000000
================================================================================================================================
H3c6          ai         x         y         z       Uiso
 106        1.000000  0.959143  0.738164  0.937599  0.111416   0.00
 107        1.000000  0.959143  0.738164  0.937599  0.111416   0.00
 108        1.000000  0.959143  0.738164  0.937598  0.111416   0.00
 109        1.000000  0.959143  0.738163  0.937598  0.111415   0.00
 110        1.000000  0.959143  0.738163  0.937598  0.111415   0.00
 111        1.000000  0.959143  0.738163  0.937598  0.111415
  su        0.000000 -0.100000 -0.100000 -0.100000  0.000000
================================================================================================================================
H1c7          ai         x         y         z       Uiso
 106        1.000000  0.625128  0.233726  0.803138  0.072062   0.00
 107        1.000000  0.625128  0.233726  0.803138  0.072061   0.00
 108        1.000000  0.625128  0.233726  0.803138  0.072061   0.00
 109        1.000000  0.625128  0.233726  0.803138  0.072061   0.00
 110        1.000000  0.625128  0.233726  0.803138  0.072060   0.00
 111        1.000000  0.625128  0.233726  0.803138  0.072060
  su        0.000000 -0.100000 -0.100000 -0.100000  0.000000
================================================================================================================================
H2c7          ai         x         y         z       Uiso
 106        1.000000  0.622700  0.410947  0.845188  0.072062   0.00
 107        1.000000  0.622700  0.410947  0.845188  0.072061   0.00
 108        1.000000  0.622700  0.410947  0.845188  0.072061   0.00
 109        1.000000  0.622700  0.410947  0.845188  0.072061   0.00
 110        1.000000  0.622700  0.410947  0.845188  0.072060   0.00
 111        1.000000  0.622700  0.410947  0.845188  0.072060
  su        0.000000 -0.100000 -0.100000 -0.100000  0.000000
================================================================================================================================
H1c8          ai         x         y         z       Uiso
 106        1.000000  0.860949  0.749427  0.907230  0.077416   0.00
 107        1.000000  0.860949  0.749427  0.907230  0.077416   0.00
 108        1.000000  0.860949  0.749427  0.907230  0.077416   0.00
 109        1.000000  0.860949  0.749427  0.907230  0.077416   0.00
 110        1.000000  0.860949  0.749427  0.907230  0.077416   0.00
 111        1.000000  0.860949  0.749427  0.907230  0.077416
  su        0.000000 -0.100000 -0.100000 -0.100000  0.000000
================================================================================================================================


Refinement program                                                                                                  page= 23
structure :                                                                                                18:36:41 01-12-22 

H2c8          ai         x         y         z       Uiso
 106        1.000000  0.861178  0.923081  0.963299  0.077416   0.00
 107        1.000000  0.861179  0.923081  0.963299  0.077416   0.00
 108        1.000000  0.861179  0.923081  0.963299  0.077416   0.00
 109        1.000000  0.861179  0.923081  0.963299  0.077416   0.00
 110        1.000000  0.861179  0.923081  0.963299  0.077416   0.00
 111        1.000000  0.861179  0.923081  0.963299  0.077416
  su        0.000000 -0.100000 -0.100000 -0.100000  0.000000
================================================================================================================================
H1c9          ai         x         y         z       Uiso
 106        1.000000  0.064427  0.676899  0.269686  0.090142   0.00
 107        1.000000  0.064427  0.676899  0.269686  0.090141   0.00
 108        1.000000  0.064427  0.676899  0.269686  0.090141   0.00
 109        1.000000  0.064427  0.676899  0.269686  0.090141   0.00
 110        1.000000  0.064427  0.676899  0.269686  0.090141   0.00
 111        1.000000  0.064427  0.676899  0.269686  0.090141
  su        0.000000 -0.100000 -0.100000 -0.100000  0.000000
================================================================================================================================
H2c9          ai         x         y         z       Uiso
 106        1.000000  0.063784  0.503083  0.214923  0.090142   0.00
 107        1.000000  0.063784  0.503083  0.214923  0.090141   0.00
 108        1.000000  0.063784  0.503083  0.214923  0.090141   0.00
 109        1.000000  0.063784  0.503084  0.214923  0.090141   0.00
 110        1.000000  0.063784  0.503084  0.214923  0.090141   0.00
 111        1.000000  0.063784  0.503084  0.214923  0.090141
  su        0.000000 -0.100000 -0.100000 -0.100000  0.000000
================================================================================================================================
H1c10         ai         x         y         z       Uiso
 106        1.000000  0.593459  0.943556  0.603289  0.080582   0.00
 107        1.000000  0.593459  0.943557  0.603289  0.080582   0.00
 108        1.000000  0.593459  0.943557  0.603289  0.080582   0.00
 109        1.000000  0.593459  0.943557  0.603289  0.080582   0.00
 110        1.000000  0.593459  0.943557  0.603289  0.080582   0.00
 111        1.000000  0.593459  0.943557  0.603289  0.080582
  su        0.000000 -0.100000 -0.100000 -0.100000  0.000000
================================================================================================================================
H2c10         ai         x         y         z       Uiso
 106        1.000000  0.597706  0.766448  0.561840  0.080582   0.00
 107        1.000000  0.597706  0.766449  0.561840  0.080582   0.00
 108        1.000000  0.597706  0.766449  0.561840  0.080582   0.00
 109        1.000000  0.597706  0.766449  0.561840  0.080582   0.00
 110        1.000000  0.597706  0.766449  0.561840  0.080582   0.00
 111        1.000000  0.597706  0.766449  0.561840  0.080582
  su        0.000000 -0.100000 -0.100000 -0.100000  0.000000
================================================================================================================================


Refinement program                                                                                                  page= 24
structure :                                                                                                18:36:41 01-12-22 

H1c11         ai         x         y         z       Uiso
 106        1.000000  0.933506  0.999824  0.786068  0.093692   0.00
 107        1.000000  0.933506  0.999824  0.786069  0.093692   0.00
 108        1.000000  0.933506  0.999824  0.786069  0.093691   0.00
 109        1.000000  0.933506  0.999825  0.786069  0.093691   0.00
 110        1.000000  0.933506  0.999825  0.786069  0.093691   0.00
 111        1.000000  0.933506  0.999825  0.786069  0.093690
  su        0.000000 -0.100000 -0.100000 -0.100000  0.000000
================================================================================================================================
H2c11         ai         x         y         z       Uiso
 106        1.000000  0.933113  0.827578  0.729404  0.093692   0.00
 107        1.000000  0.933113  0.827578  0.729404  0.093692   0.00
 108        1.000000  0.933113  0.827578  0.729404  0.093691   0.00
 109        1.000000  0.933113  0.827579  0.729404  0.093691   0.00
 110        1.000000  0.933113  0.827579  0.729404  0.093691   0.00
 111        1.000000  0.933113  0.827579  0.729404  0.093690
  su        0.000000 -0.100000 -0.100000 -0.100000  0.000000
================================================================================================================================
H1c12         ai         x         y         z       Uiso
 106        1.000000  0.038906  0.580504 -0.007262  0.097222   0.00
 107        1.000000  0.038906  0.580504 -0.007262  0.097221   0.00
 108        1.000000  0.038906  0.580504 -0.007262  0.097221   0.00
 109        1.000000  0.038906  0.580504 -0.007261  0.097220   0.00
 110        1.000000  0.038906  0.580504 -0.007261  0.097220   0.00
 111        1.000000  0.038906  0.580504 -0.007261  0.097220
  su        0.000000 -0.100000 -0.100000 -0.100000  0.000000
================================================================================================================================
H2c12         ai         x         y         z       Uiso
 106        1.000000  0.040076  0.758294  0.043872  0.097222   0.00
 107        1.000000  0.040076  0.758294  0.043872  0.097221   0.00
 108        1.000000  0.040076  0.758294  0.043872  0.097221   0.00
 109        1.000000  0.040076  0.758294  0.043872  0.097220   0.00
 110        1.000000  0.040076  0.758294  0.043872  0.097220   0.00
 111        1.000000  0.040076  0.758294  0.043872  0.097220
  su        0.000000 -0.100000 -0.100000 -0.100000  0.000000
================================================================================================================================
H1c13         ai         x         y         z       Uiso
 106        1.000000  0.764670  0.928450  0.916230  0.080237   0.00
 107        1.000000  0.764670  0.928450  0.916230  0.080236   0.00
 108        1.000000  0.764670  0.928450  0.916230  0.080236   0.00
 109        1.000000  0.764670  0.928450  0.916230  0.080236   0.00
 110        1.000000  0.764670  0.928450  0.916231  0.080236   0.00
 111        1.000000  0.764670  0.928450  0.916231  0.080235
  su        0.000000 -0.100000 -0.100000 -0.100000  0.000000
================================================================================================================================


Refinement program                                                                                                  page= 25
structure :                                                                                                18:36:41 01-12-22 

H2c13         ai         x         y         z       Uiso
 106        1.000000  0.764571  0.754521  0.863533  0.080237   0.00
 107        1.000000  0.764571  0.754521  0.863533  0.080236   0.00
 108        1.000000  0.764571  0.754521  0.863533  0.080236   0.00
 109        1.000000  0.764571  0.754521  0.863533  0.080236   0.00
 110        1.000000  0.764571  0.754521  0.863533  0.080236   0.00
 111        1.000000  0.764571  0.754521  0.863533  0.080235
  su        0.000000 -0.100000 -0.100000 -0.100000  0.000000
================================================================================================================================
H1c14         ai         x         y         z       Uiso
 106        1.000000  0.112154  0.497726  0.237098  0.077195   0.00
 107        1.000000  0.112154  0.497726  0.237098  0.077195   0.00
 108        1.000000  0.112154  0.497726  0.237097  0.077195   0.00
 109        1.000000  0.112154  0.497726  0.237097  0.077195   0.00
 110        1.000000  0.112154  0.497726  0.237097  0.077195   0.00
 111        1.000000  0.112154  0.497726  0.237097  0.077195
  su        0.000000 -0.100000 -0.100000 -0.100000  0.000000
================================================================================================================================
H2c14         ai         x         y         z       Uiso
 106        1.000000  0.112368  0.672271  0.292384  0.077195   0.00
 107        1.000000  0.112368  0.672271  0.292384  0.077195   0.00
 108        1.000000  0.112368  0.672271  0.292383  0.077195   0.00
 109        1.000000  0.112368  0.672271  0.292383  0.077195   0.00
 110        1.000000  0.112368  0.672271  0.292383  0.077195   0.00
 111        1.000000  0.112368  0.672270  0.292383  0.077195
  su        0.000000 -0.100000 -0.100000 -0.100000  0.000000
================================================================================================================================
H1c15         ai         x         y         z       Uiso
 106        1.000000  0.671463  0.423250  0.872331  0.080937   0.00
 107        1.000000  0.671463  0.423250  0.872331  0.080937   0.00
 108        1.000000  0.671463  0.423250  0.872331  0.080937   0.00
 109        1.000000  0.671463  0.423250  0.872331  0.080937   0.00
 110        1.000000  0.671463  0.423250  0.872331  0.080936   0.00
 111        1.000000  0.671463  0.423250  0.872331  0.080936
  su        0.000000 -0.100000 -0.100000 -0.100000  0.000000
================================================================================================================================
H2c15         ai         x         y         z       Uiso
 106        1.000000  0.672666  0.247001  0.822337  0.080937   0.00
 107        1.000000  0.672666  0.247001  0.822338  0.080937   0.00
 108        1.000000  0.672666  0.247001  0.822338  0.080937   0.00
 109        1.000000  0.672666  0.247001  0.822338  0.080937   0.00
 110        1.000000  0.672666  0.247001  0.822338  0.080936   0.00
 111        1.000000  0.672666  0.247001  0.822338  0.080936
  su        0.000000 -0.100000 -0.100000 -0.100000  0.000000
================================================================================================================================


Refinement program                                                                                                  page= 26
structure :                                                                                                18:36:41 01-12-22 

H1c16         ai         x         y         z       Uiso
 106        1.000000  0.087554  0.576837  0.013227  0.085259   0.00
 107        1.000000  0.087554  0.576837  0.013227  0.085259   0.00
 108        1.000000  0.087554  0.576837  0.013227  0.085258   0.00
 109        1.000000  0.087554  0.576837  0.013227  0.085258   0.00
 110        1.000000  0.087554  0.576837  0.013227  0.085258   0.00
 111        1.000000  0.087554  0.576837  0.013226  0.085258
  su        0.000000 -0.100000 -0.100000 -0.100000  0.000000
================================================================================================================================
H2c16         ai         x         y         z       Uiso
 106        1.000000  0.088006  0.751269  0.066219  0.085259   0.00
 107        1.000000  0.088006  0.751269  0.066219  0.085259   0.00
 108        1.000000  0.088006  0.751269  0.066219  0.085258   0.00
 109        1.000000  0.088006  0.751269  0.066219  0.085258   0.00
 110        1.000000  0.088006  0.751269  0.066219  0.085258   0.00
 111        1.000000  0.088006  0.751269  0.066219  0.085258
  su        0.000000 -0.100000 -0.100000 -0.100000  0.000000
================================================================================================================================
H1c17         ai         x         y         z       Uiso
 106        1.000000  0.812877  0.926174  0.940259  0.077477   0.00
 107        1.000000  0.812877  0.926174  0.940259  0.077477   0.00
 108        1.000000  0.812877  0.926174  0.940259  0.077477   0.00
 109        1.000000  0.812877  0.926174  0.940259  0.077477   0.00
 110        1.000000  0.812877  0.926174  0.940259  0.077477   0.00
 111        1.000000  0.812877  0.926174  0.940259  0.077477
  su        0.000000 -0.100000 -0.100000 -0.100000  0.000000
================================================================================================================================
H2c17         ai         x         y         z       Uiso
 106        1.000000  0.812829  0.752072  0.885884  0.077477   0.00
 107        1.000000  0.812829  0.752072  0.885884  0.077477   0.00
 108        1.000000  0.812829  0.752072  0.885884  0.077477   0.00
 109        1.000000  0.812829  0.752072  0.885884  0.077477   0.00
 110        1.000000  0.812829  0.752072  0.885885  0.077477   0.00
 111        1.000000  0.812829  0.752072  0.885885  0.077477
  su        0.000000 -0.100000 -0.100000 -0.100000  0.000000
================================================================================================================================
H1c18         ai         x         y         z       Uiso
 106        1.000000  0.884646  0.828377  0.704700  0.087017   0.00
 107        1.000000  0.884646  0.828377  0.704700  0.087017   0.00
 108        1.000000  0.884646  0.828378  0.704700  0.087017   0.00
 109        1.000000  0.884646  0.828378  0.704700  0.087016   0.00
 110        1.000000  0.884646  0.828378  0.704700  0.087016   0.00
 111        1.000000  0.884646  0.828378  0.704700  0.087015
  su        0.000000 -0.100000 -0.100000 -0.100000  0.000000
================================================================================================================================


Refinement program                                                                                                  page= 27
structure :                                                                                                18:36:41 01-12-22 

H2c18         ai         x         y         z       Uiso
 106        1.000000  0.884776  1.002498  0.759911  0.087017   0.00
 107        1.000000  0.884776  1.002498  0.759911  0.087017   0.00
 108        1.000000  0.884776  1.002498  0.759911  0.087017   0.00
 109        1.000000  0.884776  1.002498  0.759911  0.087016   0.00
 110        1.000000  0.884776  1.002498  0.759911  0.087016   0.00
 111        1.000000  0.884776  1.002498  0.759911  0.087015
  su        0.000000 -0.100000 -0.100000 -0.100000  0.000000
================================================================================================================================
H1c19         ai         x         y         z       Uiso
 106        1.000000  0.716865  0.754589  0.840323  0.078449   0.00
 107        1.000000  0.716865  0.754589  0.840323  0.078449   0.00
 108        1.000000  0.716865  0.754589  0.840323  0.078449   0.00
 109        1.000000  0.716865  0.754589  0.840323  0.078448   0.00
 110        1.000000  0.716865  0.754589  0.840323  0.078448   0.00
 111        1.000000  0.716865  0.754589  0.840323  0.078448
  su        0.000000 -0.100000 -0.100000 -0.100000  0.000000
================================================================================================================================
H2c19         ai         x         y         z       Uiso
 106        1.000000  0.716703  0.927440  0.892676  0.078449   0.00
 107        1.000000  0.716703  0.927440  0.892676  0.078449   0.00
 108        1.000000  0.716703  0.927440  0.892676  0.078449   0.00
 109        1.000000  0.716703  0.927440  0.892676  0.078448   0.00
 110        1.000000  0.716702  0.927440  0.892676  0.078448   0.00
 111        1.000000  0.716702  0.927440  0.892676  0.078448
  su        0.000000 -0.100000 -0.100000 -0.100000  0.000000
================================================================================================================================
H1c20         ai         x         y         z       Uiso
 106        1.000000  0.719541  0.431337  0.895578  0.073192   0.00
 107        1.000000  0.719541  0.431337  0.895578  0.073191   0.00
 108        1.000000  0.719541  0.431337  0.895578  0.073191   0.00
 109        1.000000  0.719541  0.431337  0.895578  0.073191   0.00
 110        1.000000  0.719541  0.431337  0.895578  0.073191   0.00
 111        1.000000  0.719541  0.431337  0.895578  0.073191
  su        0.000000 -0.100000 -0.100000 -0.100000  0.000000
================================================================================================================================
H2c20         ai         x         y         z       Uiso
 106        1.000000  0.719748  0.255625  0.845862  0.073192   0.00
 107        1.000000  0.719748  0.255625  0.845862  0.073191   0.00
 108        1.000000  0.719748  0.255625  0.845862  0.073191   0.00
 109        1.000000  0.719748  0.255625  0.845862  0.073191   0.00
 110        1.000000  0.719748  0.255625  0.845862  0.073191   0.00
 111        1.000000  0.719748  0.255625  0.845862  0.073191
  su        0.000000 -0.100000 -0.100000 -0.100000  0.000000
================================================================================================================================


Refinement program                                                                                                  page= 28
structure :                                                                                                18:36:41 01-12-22 

H1c21         ai         x         y         z       Uiso
 106        1.000000  0.836483  1.004228  0.739081  0.077887   0.00
 107        1.000000  0.836483  1.004228  0.739080  0.077887   0.00
 108        1.000000  0.836483  1.004228  0.739080  0.077887   0.00
 109        1.000000  0.836483  1.004228  0.739080  0.077887   0.00
 110        1.000000  0.836483  1.004228  0.739080  0.077887   0.00
 111        1.000000  0.836483  1.004228  0.739080  0.077887
  su        0.000000 -0.100000 -0.100000 -0.100000  0.000000
================================================================================================================================
H2c21         ai         x         y         z       Uiso
 106        1.000000  0.836255  0.830944  0.683126  0.077887   0.00
 107        1.000000  0.836255  0.830944  0.683126  0.077887   0.00
 108        1.000000  0.836255  0.830944  0.683126  0.077887   0.00
 109        1.000000  0.836255  0.830944  0.683126  0.077887   0.00
 110        1.000000  0.836255  0.830944  0.683126  0.077887   0.00
 111        1.000000  0.836255  0.830944  0.683126  0.077887
  su        0.000000 -0.100000 -0.100000 -0.100000  0.000000
================================================================================================================================
H1c22         ai         x         y         z       Uiso
 106        1.000000  0.669066  0.748843  0.818382  0.077598   0.00
 107        1.000000  0.669066  0.748843  0.818382  0.077598   0.00
 108        1.000000  0.669066  0.748843  0.818382  0.077598   0.00
 109        1.000000  0.669066  0.748843  0.818382  0.077597   0.00
 110        1.000000  0.669066  0.748843  0.818382  0.077597   0.00
 111        1.000000  0.669066  0.748843  0.818382  0.077597
  su        0.000000 -0.100000 -0.100000 -0.100000  0.000000
================================================================================================================================
H2c22         ai         x         y         z       Uiso
 106        1.000000  0.667542  0.922744  0.866203  0.077598   0.00
 107        1.000000  0.667542  0.922744  0.866203  0.077598   0.00
 108        1.000000  0.667542  0.922744  0.866203  0.077598   0.00
 109        1.000000  0.667542  0.922744  0.866203  0.077597   0.00
 110        1.000000  0.667542  0.922744  0.866202  0.077597   0.00
 111        1.000000  0.667542  0.922744  0.866202  0.077597
  su        0.000000 -0.100000 -0.100000 -0.100000  0.000000
================================================================================================================================
H1c23         ai         x         y         z       Uiso
 106        1.000000  0.160194  0.495949  0.259655  0.078781   0.00
 107        1.000000  0.160194  0.495949  0.259655  0.078781   0.00
 108        1.000000  0.160194  0.495949  0.259654  0.078781   0.00
 109        1.000000  0.160194  0.495949  0.259654  0.078780   0.00
 110        1.000000  0.160194  0.495949  0.259654  0.078780   0.00
 111        1.000000  0.160194  0.495949  0.259654  0.078780
  su        0.000000 -0.100000 -0.100000 -0.100000  0.000000
================================================================================================================================


Refinement program                                                                                                  page= 29
structure :                                                                                                18:36:41 01-12-22 

H2c23         ai         x         y         z       Uiso
 106        1.000000  0.160278  0.671228  0.315131  0.078781   0.00
 107        1.000000  0.160278  0.671228  0.315131  0.078781   0.00
 108        1.000000  0.160278  0.671228  0.315131  0.078781   0.00
 109        1.000000  0.160278  0.671228  0.315131  0.078780   0.00
 110        1.000000  0.160278  0.671228  0.315131  0.078780   0.00
 111        1.000000  0.160278  0.671228  0.315131  0.078780
  su        0.000000 -0.100000 -0.100000 -0.100000  0.000000
================================================================================================================================
H1c24         ai         x         y         z       Uiso
 106        1.000000  0.184053  0.575299  0.057548  0.076124   0.00
 107        1.000000  0.184053  0.575299  0.057547  0.076124   0.00
 108        1.000000  0.184053  0.575299  0.057547  0.076123   0.00
 109        1.000000  0.184053  0.575299  0.057547  0.076123   0.00
 110        1.000000  0.184053  0.575299  0.057547  0.076122   0.00
 111        1.000000  0.184053  0.575299  0.057547  0.076122
  su        0.000000 -0.100000 -0.100000 -0.100000  0.000000
================================================================================================================================
H2c24         ai         x         y         z       Uiso
 106        1.000000  0.184221  0.749667  0.113593  0.076124   0.00
 107        1.000000  0.184221  0.749667  0.113593  0.076124   0.00
 108        1.000000  0.184221  0.749667  0.113593  0.076123   0.00
 109        1.000000  0.184221  0.749667  0.113593  0.076123   0.00
 110        1.000000  0.184221  0.749667  0.113593  0.076122   0.00
 111        1.000000  0.184221  0.749667  0.113593  0.076122
  su        0.000000 -0.100000 -0.100000 -0.100000  0.000000
================================================================================================================================
H1c25         ai         x         y         z       Uiso
 106        1.000000  0.788501  1.003808  0.714149  0.078427   0.00
 107        1.000000  0.788501  1.003808  0.714149  0.078427   0.00
 108        1.000000  0.788501  1.003808  0.714149  0.078426   0.00
 109        1.000000  0.788501  1.003808  0.714149  0.078426   0.00
 110        1.000000  0.788501  1.003808  0.714149  0.078426   0.00
 111        1.000000  0.788501  1.003809  0.714149  0.078426
  su        0.000000 -0.100000 -0.100000 -0.100000  0.000000
================================================================================================================================
H2c25         ai         x         y         z       Uiso
 106        1.000000  0.788345  0.830120  0.660932  0.078427   0.00
 107        1.000000  0.788345  0.830120  0.660932  0.078427   0.00
 108        1.000000  0.788345  0.830120  0.660932  0.078426   0.00
 109        1.000000  0.788345  0.830120  0.660932  0.078426   0.00
 110        1.000000  0.788345  0.830121  0.660932  0.078426   0.00
 111        1.000000  0.788345  0.830121  0.660932  0.078426
  su        0.000000 -0.100000 -0.100000 -0.100000  0.000000
================================================================================================================================


Refinement program                                                                                                  page= 30
structure :                                                                                                18:36:41 01-12-22 

H1c26         ai         x         y         z       Uiso
 106        1.000000  0.135943  0.574856  0.034843  0.078260   0.00
 107        1.000000  0.135943  0.574856  0.034843  0.078259   0.00
 108        1.000000  0.135943  0.574856  0.034843  0.078259   0.00
 109        1.000000  0.135943  0.574856  0.034843  0.078259   0.00
 110        1.000000  0.135943  0.574856  0.034843  0.078258   0.00
 111        1.000000  0.135943  0.574856  0.034843  0.078258
  su        0.000000 -0.100000 -0.100000 -0.100000  0.000000
================================================================================================================================
H2c26         ai         x         y         z       Uiso
 106        1.000000  0.136093  0.750560  0.089843  0.078260   0.00
 107        1.000000  0.136093  0.750560  0.089843  0.078259   0.00
 108        1.000000  0.136093  0.750560  0.089843  0.078259   0.00
 109        1.000000  0.136093  0.750560  0.089843  0.078259   0.00
 110        1.000000  0.136093  0.750560  0.089843  0.078258   0.00
 111        1.000000  0.136093  0.750560  0.089843  0.078258
  su        0.000000 -0.100000 -0.100000 -0.100000  0.000000
================================================================================================================================
H1c27         ai         x         y         z       Uiso
 106        1.000000  0.767580  0.252412  0.863805  0.077095   0.00
 107        1.000000  0.767580  0.252412  0.863805  0.077095   0.00
 108        1.000000  0.767580  0.252412  0.863805  0.077095   0.00
 109        1.000000  0.767580  0.252412  0.863805  0.077094   0.00
 110        1.000000  0.767580  0.252412  0.863805  0.077094   0.00
 111        1.000000  0.767580  0.252412  0.863805  0.077094
  su        0.000000 -0.100000 -0.100000 -0.100000  0.000000
================================================================================================================================
H2c27         ai         x         y         z       Uiso
 106        1.000000  0.767646  0.426205  0.918975  0.077095   0.00
 107        1.000000  0.767646  0.426205  0.918974  0.077095   0.00
 108        1.000000  0.767646  0.426205  0.918974  0.077095   0.00
 109        1.000000  0.767646  0.426206  0.918974  0.077094   0.00
 110        1.000000  0.767646  0.426206  0.918974  0.077094   0.00
 111        1.000000  0.767646  0.426206  0.918974  0.077094
  su        0.000000 -0.100000 -0.100000 -0.100000  0.000000
================================================================================================================================
H1c28         ai         x         y         z       Uiso
 106        1.000000  0.597849  0.460185  0.617424  0.076821   0.00
 107        1.000000  0.597849  0.460185  0.617424  0.076821   0.00
 108        1.000000  0.597849  0.460185  0.617424  0.076820   0.00
 109        1.000000  0.597849  0.460185  0.617424  0.076819   0.00
 110        1.000000  0.597849  0.460186  0.617424  0.076819   0.00
 111        1.000000  0.597849  0.460186  0.617424  0.076818
  su        0.000000 -0.100000 -0.100000 -0.100000  0.000000
================================================================================================================================


Refinement program                                                                                                  page= 31
structure :                                                                                                18:36:41 01-12-22 

H2c28         ai         x         y         z       Uiso
 106        1.000000  0.600738  0.284679  0.571354  0.076821   0.00
 107        1.000000  0.600738  0.284680  0.571354  0.076821   0.00
 108        1.000000  0.600738  0.284680  0.571354  0.076820   0.00
 109        1.000000  0.600738  0.284680  0.571354  0.076819   0.00
 110        1.000000  0.600738  0.284680  0.571354  0.076819   0.00
 111        1.000000  0.600738  0.284680  0.571354  0.076818
  su        0.000000 -0.100000 -0.100000 -0.100000  0.000000
================================================================================================================================
H1c29         ai         x         y         z       Uiso
 106        1.000000  0.740357  1.005189  0.691166  0.080097   0.00
 107        1.000000  0.740357  1.005189  0.691167  0.080096   0.00
 108        1.000000  0.740357  1.005189  0.691167  0.080096   0.00
 109        1.000000  0.740357  1.005189  0.691167  0.080096   0.00
 110        1.000000  0.740357  1.005189  0.691167  0.080096   0.00
 111        1.000000  0.740357  1.005189  0.691167  0.080096
  su        0.000000 -0.100000 -0.100000 -0.100000  0.000000
================================================================================================================================
H2c29         ai         x         y         z       Uiso
 106        1.000000  0.740394  0.831551  0.637273  0.080097   0.00
 107        1.000000  0.740394  0.831551  0.637274  0.080096   0.00
 108        1.000000  0.740394  0.831551  0.637274  0.080096   0.00
 109        1.000000  0.740394  0.831551  0.637274  0.080096   0.00
 110        1.000000  0.740394  0.831551  0.637274  0.080096   0.00
 111        1.000000  0.740394  0.831551  0.637274  0.080096
  su        0.000000 -0.100000 -0.100000 -0.100000  0.000000
================================================================================================================================
H1c30         ai         x         y         z       Uiso
 106        1.000000  0.001650  0.652915  0.098141  0.125446   0.00
 107        1.000000  0.001650  0.652916  0.098141  0.125445   0.00
 108        1.000000  0.001650  0.652917  0.098141  0.125444   0.00
 109        1.000000  0.001650  0.652917  0.098141  0.125444   0.00
 110        1.000000  0.001650  0.652918  0.098142  0.125443   0.00
 111        1.000000  0.001650  0.652918  0.098142  0.125442
  su        0.000000 -0.100000 -0.100000 -0.100000  0.000000
================================================================================================================================
H2c30         ai         x         y         z       Uiso
 106        1.000000  0.015083  0.511631  0.191991  0.125446   0.00
 107        1.000000  0.015083  0.511631  0.191990  0.125445   0.00
 108        1.000000  0.015082  0.511631  0.191990  0.125444   0.00
 109        1.000000  0.015082  0.511631  0.191990  0.125444   0.00
 110        1.000000  0.015082  0.511631  0.191990  0.125443   0.00
 111        1.000000  0.015082  0.511631  0.191989  0.125442
  su        0.000000 -0.100000 -0.100000 -0.100000  0.000000
================================================================================================================================


Refinement program                                                                                                  page= 32
structure :                                                                                                18:36:41 01-12-22 

H3c30         ai         x         y         z       Uiso
 106        1.000000  0.017137  0.690978  0.251752  0.125446   0.00
 107        1.000000  0.017137  0.690978  0.251752  0.125445   0.00
 108        1.000000  0.017137  0.690978  0.251752  0.125444   0.00
 109        1.000000  0.017137  0.690978  0.251753  0.125444   0.00
 110        1.000000  0.017137  0.690977  0.251753  0.125443   0.00
 111        1.000000  0.017137  0.690977  0.251753  0.125442
  su        0.000000 -0.100000 -0.100000 -0.100000  0.000000
================================================================================================================================
H1c31         ai         x         y         z       Uiso
 106        1.000000  0.791368  0.331532  0.661660  0.076297   0.00
 107        1.000000  0.791368  0.331532  0.661660  0.076297   0.00
 108        1.000000  0.791368  0.331532  0.661660  0.076296   0.00
 109        1.000000  0.791368  0.331532  0.661660  0.076296   0.00
 110        1.000000  0.791368  0.331532  0.661660  0.076296   0.00
 111        1.000000  0.791368  0.331532  0.661660  0.076295
  su        0.000000 -0.100000 -0.100000 -0.100000  0.000000
================================================================================================================================
H2c31         ai         x         y         z       Uiso
 106        1.000000  0.791518  0.505442  0.717722  0.076297   0.00
 107        1.000000  0.791518  0.505442  0.717722  0.076297   0.00
 108        1.000000  0.791518  0.505442  0.717722  0.076296   0.00
 109        1.000000  0.791518  0.505442  0.717722  0.076296   0.00
 110        1.000000  0.791518  0.505441  0.717722  0.076296   0.00
 111        1.000000  0.791518  0.505441  0.717722  0.076295
  su        0.000000 -0.100000 -0.100000 -0.100000  0.000000
================================================================================================================================
H1c32         ai         x         y         z       Uiso
 106        1.000000  0.691594  1.003707  0.668470  0.073747   0.00
 107        1.000000  0.691594  1.003707  0.668470  0.073746   0.00
 108        1.000000  0.691594  1.003707  0.668470  0.073746   0.00
 109        1.000000  0.691594  1.003707  0.668470  0.073746   0.00
 110        1.000000  0.691594  1.003707  0.668469  0.073745   0.00
 111        1.000000  0.691594  1.003707  0.668469  0.073745
  su        0.000000 -0.100000 -0.100000 -0.100000  0.000000
================================================================================================================================
H2c32         ai         x         y         z       Uiso
 106        1.000000  0.692213  0.832360  0.612128  0.073747   0.00
 107        1.000000  0.692213  0.832360  0.612128  0.073746   0.00
 108        1.000000  0.692213  0.832360  0.612128  0.073746   0.00
 109        1.000000  0.692213  0.832360  0.612128  0.073746   0.00
 110        1.000000  0.692213  0.832360  0.612128  0.073745   0.00
 111        1.000000  0.692213  0.832360  0.612127  0.073745
  su        0.000000 -0.100000 -0.100000 -0.100000  0.000000
================================================================================================================================


Refinement program                                                                                                  page= 33
structure :                                                                                                18:36:41 01-12-22 

H1c33         ai         x         y         z       Uiso
 106        1.000000  0.644835  0.813321  0.588077  0.079301   0.00
 107        1.000000  0.644835  0.813321  0.588077  0.079300   0.00
 108        1.000000  0.644835  0.813321  0.588077  0.079300   0.00
 109        1.000000  0.644835  0.813320  0.588077  0.079300   0.00
 110        1.000000  0.644835  0.813320  0.588077  0.079300   0.00
 111        1.000000  0.644835  0.813320  0.588077  0.079299
  su        0.000000 -0.100000 -0.100000 -0.100000  0.000000
================================================================================================================================
H2c33         ai         x         y         z       Uiso
 106        1.000000  0.642807  0.986013  0.640390  0.079301   0.00
 107        1.000000  0.642807  0.986013  0.640389  0.079300   0.00
 108        1.000000  0.642807  0.986013  0.640389  0.079300   0.00
 109        1.000000  0.642807  0.986013  0.640389  0.079300   0.00
 110        1.000000  0.642807  0.986012  0.640388  0.079300   0.00
 111        1.000000  0.642807  0.986012  0.640388  0.079299
  su        0.000000 -0.100000 -0.100000 -0.100000  0.000000
================================================================================================================================
H1c34         ai         x         y         z       Uiso
 106        1.000000  0.743311  0.330614  0.640402  0.071632   0.00
 107        1.000000  0.743311  0.330614  0.640402  0.071632   0.00
 108        1.000000  0.743311  0.330614  0.640402  0.071631   0.00
 109        1.000000  0.743311  0.330614  0.640402  0.071631   0.00
 110        1.000000  0.743311  0.330614  0.640402  0.071631   0.00
 111        1.000000  0.743311  0.330614  0.640402  0.071630
  su        0.000000 -0.100000 -0.100000 -0.100000  0.000000
================================================================================================================================
H2c34         ai         x         y         z       Uiso
 106        1.000000  0.743544  0.504974  0.694172  0.071632   0.00
 107        1.000000  0.743544  0.504974  0.694172  0.071632   0.00
 108        1.000000  0.743545  0.504975  0.694172  0.071631   0.00
 109        1.000000  0.743545  0.504974  0.694172  0.071631   0.00
 110        1.000000  0.743544  0.504974  0.694171  0.071631   0.00
 111        1.000000  0.743544  0.504975  0.694171  0.071630
  su        0.000000 -0.100000 -0.100000 -0.100000  0.000000
================================================================================================================================
H1c35         ai         x         y         z       Uiso
 106        1.000000  0.694711  0.503287  0.671812  0.076863   0.00
 107        1.000000  0.694711  0.503288  0.671812  0.076863   0.00
 108        1.000000  0.694711  0.503288  0.671812  0.076863   0.00
 109        1.000000  0.694711  0.503288  0.671812  0.076863   0.00
 110        1.000000  0.694711  0.503288  0.671812  0.076863   0.00
 111        1.000000  0.694711  0.503288  0.671812  0.076863
  su        0.000000 -0.100000 -0.100000 -0.100000  0.000000
================================================================================================================================


Refinement program                                                                                                  page= 34
structure :                                                                                                18:36:41 01-12-22 

H2c35         ai         x         y         z       Uiso
 106        1.000000  0.695435  0.327531  0.617267  0.076863   0.00
 107        1.000000  0.695435  0.327531  0.617267  0.076863   0.00
 108        1.000000  0.695435  0.327531  0.617267  0.076863   0.00
 109        1.000000  0.695435  0.327531  0.617266  0.076863   0.00
 110        1.000000  0.695435  0.327531  0.617266  0.076863   0.00
 111        1.000000  0.695435  0.327531  0.617266  0.076863
  su        0.000000 -0.100000 -0.100000 -0.100000  0.000000
================================================================================================================================
H1c36         ai         x         y         z       Uiso
 106        1.000000  0.647693  0.313392  0.594155  0.080025   0.00
 107        1.000000  0.647693  0.313391  0.594156  0.080025   0.00
 108        1.000000  0.647693  0.313391  0.594156  0.080025   0.00
 109        1.000000  0.647693  0.313391  0.594156  0.080025   0.00
 110        1.000000  0.647693  0.313391  0.594156  0.080025   0.00
 111        1.000000  0.647693  0.313391  0.594156  0.080024
  su        0.000000 -0.100000 -0.100000 -0.100000  0.000000
================================================================================================================================
H2c36         ai         x         y         z       Uiso
 106        1.000000  0.646295  0.488749  0.645780  0.080025   0.00
 107        1.000000  0.646295  0.488749  0.645780  0.080025   0.00
 108        1.000000  0.646295  0.488749  0.645780  0.080025   0.00
 109        1.000000  0.646295  0.488748  0.645780  0.080025   0.00
 110        1.000000  0.646295  0.488748  0.645780  0.080025   0.00
 111        1.000000  0.646295  0.488748  0.645780  0.080024
  su        0.000000 -0.100000 -0.100000 -0.100000  0.000000
================================================================================================================================
Ow            ai         x         y         z        U11       U22       U33       U12       U13       U23      Ueq
 106        1.000000  0.000000  0.000000  0.000000  0.070177  0.067861  0.057881 -0.005111  0.004005* 0.003500  0.065374  -0.01
 107        1.000000  0.000000  0.000000  0.000000  0.070178  0.067858  0.057881 -0.005114  0.004002* 0.003498  0.065373  -0.01
 108        1.000000  0.000000  0.000000  0.000000  0.070179  0.067855  0.057880 -0.005116  0.004000* 0.003496  0.065373   0.00
 109        1.000000  0.000000  0.000000  0.000000  0.070180  0.067852  0.057880 -0.005118  0.003997* 0.003494  0.065372   0.00
 110        1.000000  0.000000  0.000000  0.000000  0.070181  0.067850  0.057880 -0.005119  0.003995* 0.003493  0.065372   0.00
 111        1.000000  0.000000  0.000000  0.000000  0.070182  0.067848  0.057879 -0.005121  0.003994  0.003491  0.065372
  su        0.000000  0.000000  0.000000  0.000000  0.001797  0.001871  0.001738  0.001539  0.001560  0.001324  0.001049
================================================================================================================================
H1w           ai         x         y         z       Uiso
 106        1.000000  0.003271*-0.003391  0.102375  0.078449   0.00
 107        1.000000  0.003272*-0.003389  0.102375  0.078448   0.00
 108        1.000000  0.003273*-0.003387  0.102375  0.078447   0.00
 109        1.000000  0.003274*-0.003385  0.102375  0.078447   0.00
 110        1.000000  0.003275*-0.003384  0.102375  0.078446   0.00
 111        1.000000  0.003276 -0.003383  0.102375  0.078446
  su        0.000000  0.000955  0.004376  0.002311  0.000000
================================================================================================================================


Refinement program                                                                                                  page= 35
structure :                                                                                                18:36:41 01-12-22 

H2w           ai         x         y         z       Uiso
 106        1.000000 -0.003452  0.107056*-0.020693  0.078449   0.00
 107        1.000000 -0.003452* 0.107057 -0.020694  0.078448   0.00
 108        1.000000 -0.003452* 0.107057 -0.020695  0.078447   0.00
 109        1.000000 -0.003451* 0.107058 -0.020696  0.078447   0.00
 110        1.000000 -0.003451* 0.107059 -0.020696  0.078446   0.00
 111        1.000000 -0.003451  0.107060 -0.020697  0.078446
  su        0.000000  0.001021  0.002840  0.003963  0.000000
================================================================================================================================
Wat#1        aimol      phi       chi       psi     xtrans    ytrans    ztrans
 106        1.000000  100.0000  250.0000  180.0000  0.535305* 0.387946  0.401239   0.00
 107        1.000000  100.0000  250.0000  180.0000  0.535305  0.387946* 0.401239   0.00
 108        1.000000  100.0000  250.0000  180.0000  0.535305  0.387947* 0.401239   0.00
 109        1.000000  100.0000  250.0000  180.0000  0.535305* 0.387947  0.401239   0.00
 110        1.000000  100.0000  250.0000  180.0000  0.535305* 0.387947  0.401239   0.00
 111        1.000000  100.0000  250.0000  180.0000  0.535305  0.387947  0.401238
  su        0.000000    0.0000    0.0000    0.0000  0.000072  0.000433  0.000503
================================================================================================================================
Wat#2        aimol      phi       chi       psi     xtrans    ytrans    ztrans
 106        1.000000 -23.37376  127.7005  128.2979  0.519085* 0.067523  0.283990   0.00
 107        1.000000 -23.37963  127.7026  128.2961  0.519085* 0.067523  0.283990   0.00
 108        1.000000 -23.38511  127.7046  128.2944  0.519085* 0.067522  0.283990   0.00
 109        1.000000 -23.39019  127.7063  128.2927  0.519085* 0.067522  0.283991   0.00
 110        1.000000 -23.39455  127.7078  128.2915  0.519085* 0.067522  0.283991   0.00
 111        1.000000 -23.39870  127.7091  128.2902  0.519085  0.067522  0.283991
  su        0.000000   8.59330    3.8550    8.0641  0.000088  0.000417  0.000497
================================================================================================================================
Wat#3        aimol      phi       chi       psi     xtrans    ytrans    ztrans
 106        1.000000 -74.25401* 31.45682 -120.9080  0.506929  0.185800  0.581805  -0.01
 107        1.000000 -74.26923* 31.44473 -120.9220  0.506929  0.185801  0.581806  -0.01
 108        1.000000 -74.28319* 31.43379 -120.9348  0.506929  0.185802  0.581806  -0.01
 109        1.000000 -74.29576* 31.42383 -120.9463  0.506929  0.185803  0.581807  -0.01
 110        1.000000 -74.30722* 31.41503 -120.9569  0.506929  0.185804  0.581808  -0.01
 111        1.000000 -74.31766  31.40720 -120.9665  0.506929  0.185805  0.581808
  su        0.000000   4.45543   5.40126    4.4625  0.000081  0.000477  0.000461
================================================================================================================================

************************************
* ADP eigenvalues and eigenvectors *
************************************


Eigenvalues and eigenvectors are related to the orthonormal system defined by the following transformation matrix:

                              53.1859      0.0000     -0.7271
                               0.0000      8.2190      0.0000
                               0.0000      0.0000      8.8612

Atom           Eigenvalues               Eigenvectors

Mg1             0.049037          0.352614 -0.130110  0.926679
                0.058724          0.380376  0.924712 -0.014905
Refinement program                                                                                                  page= 36
structure :                                                                                                18:36:41 01-12-22 

                0.086109         -0.854972  0.357743  0.375557

O1              0.035708         -0.542882 -0.346086 -0.765182
                0.083417          0.700807  0.315374 -0.639850
                0.112399          0.462762 -0.883608  0.071329

O2              0.055993         -0.374193 -0.686671 -0.623268
                0.075280          0.076650  0.646893 -0.758719
                0.124736         -0.924178  0.331681  0.189430

O3              0.057395         -0.200040 -0.917946 -0.342577
                0.059340         -0.730468  0.372749 -0.572254
                0.065734         -0.652994 -0.135768  0.745095

O4              0.040441         -0.288869  0.785863 -0.546786
                0.091729          0.935930  0.352000  0.011454
                0.132371         -0.201470  0.508445  0.837194

C1              0.048909          0.198308  0.621046  0.758271
                0.064265         -0.843958 -0.285202  0.454307
                0.089465          0.498406 -0.730042  0.467579

C2              0.046318          0.887335 -0.422330  0.185132
                0.071394         -0.327698 -0.295072  0.897522
                0.078265         -0.324423 -0.857071 -0.400224

C3              0.048539         -0.336682  0.913104  0.229971
                0.067870          0.892381  0.231472  0.387398
                0.077912         -0.300503 -0.335652  0.892769

C4              0.051302          0.555443 -0.281779  0.782358
                0.066195          0.015864 -0.937076 -0.348765
                0.069281         -0.831403 -0.206130  0.516022

C5              0.058911          0.866654 -0.053948 -0.495985
                0.070632         -0.498770 -0.070075 -0.863897
                0.081626          0.011850  0.996082 -0.087638

C6              0.076849          0.859886 -0.285021  0.423507
                0.096579         -0.181895 -0.946234 -0.267499
                0.105110         -0.476980 -0.152985  0.865497

C7              0.046647         -0.983429  0.012097 -0.180891
                0.064893          0.021406  0.998540 -0.049596
                0.068611         -0.180027  0.052646  0.982252

C8              0.047591          0.889224 -0.364949  0.275851
                0.062844          0.018015 -0.574586 -0.818246
                0.083104         -0.457118 -0.732573  0.504361

C9              0.053406          0.947578 -0.280694  0.152663
                0.071892          0.082031 -0.248060 -0.965265
Refinement program                                                                                                  page= 37
structure :                                                                                                18:36:41 01-12-22 

                0.100054         -0.308814 -0.927188  0.212030

C10             0.057620          0.893806  0.193409  0.404603
                0.066421         -0.419748  0.043197  0.906612
                0.077413          0.157869 -0.980167  0.119793

C11             0.059423          0.919671 -0.391562 -0.029740
                0.083095         -0.202447 -0.407870 -0.890313
                0.091708         -0.336483 -0.824816  0.454377

C12             0.051537         -0.985576 -0.128201 -0.110472
                0.084639         -0.006107  0.679301 -0.733834
                0.106874         -0.169122  0.722574  0.670287

C13             0.050002          0.904911 -0.090713  0.415822
                0.063994          0.194335 -0.781155 -0.593322
                0.086592         -0.378643 -0.617712  0.689247

C14             0.050467          0.994155 -0.106409 -0.018224
                0.067943         -0.079829 -0.610923 -0.787655
                0.074577         -0.072680 -0.784506  0.615847

C15             0.049311          0.704904 -0.705147 -0.076668
                0.063833         -0.556623 -0.482936 -0.675976
                0.089196         -0.439636 -0.519174  0.732925

C16             0.053777          0.950762 -0.029628  0.308502
                0.075765         -0.304312 -0.277767  0.911175
                0.083602          0.058695 -0.960191 -0.273107

C17             0.051042          0.982273  0.183424  0.038665
                0.062686          0.145807 -0.617972 -0.772562
                0.079965          0.117813 -0.764504  0.633761

C18             0.050030          0.840769 -0.067183  0.537210
                0.077810         -0.409235  0.570772  0.711861
                0.089698         -0.354449 -0.818356  0.452393

C19             0.053806         -0.780764 -0.163249 -0.603123
                0.068699         -0.546651  0.645977  0.532810
                0.073615         -0.302622 -0.745697  0.593596

C20             0.049436          0.987695  0.112855  0.108271
                0.054913          0.144733 -0.921898 -0.359383
                0.078628         -0.059257 -0.370632  0.926888

C21             0.053459         -0.731078  0.364869 -0.576537
                0.066328          0.069250 -0.800955 -0.594707
                0.074932         -0.678770 -0.474702  0.560293

C22             0.057036         -0.616414 -0.166208 -0.769681
                0.060953          0.695582 -0.573060 -0.433322
Refinement program                                                                                                  page= 38
structure :                                                                                                18:36:41 01-12-22 

                0.076003         -0.369052 -0.802482  0.468854

C23             0.054925          0.850249 -0.037200  0.525064
                0.064809          0.336228 -0.729106 -0.596117
                0.077216         -0.405003 -0.683389  0.607414

C24             0.048842         -0.905591  0.325921 -0.271440
                0.066095          0.004885 -0.631903 -0.775032
                0.075369         -0.424123 -0.703188  0.570654

C25             0.054583         -0.838776 -0.032155 -0.543527
                0.061240          0.175817 -0.960773 -0.214483
                0.080242         -0.515309 -0.275465  0.811527

C26             0.053730          0.812781 -0.172518  0.556439
                0.061576          0.295491 -0.701078 -0.648980
                0.080339         -0.502068 -0.691902  0.518845

C27             0.051305         -0.508485 -0.383748 -0.770831
                0.063598          0.298262 -0.918276  0.260401
                0.077831         -0.807764 -0.097499  0.581387

C28             0.050359          0.045705 -0.522054 -0.851687
                0.057244          0.960182 -0.212268  0.181640
                0.084442         -0.275611 -0.826076  0.491565

C29             0.053409          0.912211  0.198212  0.358584
                0.067886          0.385635 -0.711008 -0.588007
                0.078944         -0.138406 -0.674669  0.725028

C30             0.063828         -0.914788 -0.142929 -0.377803
                0.101983          0.375840  0.041545 -0.925753
                0.147795          0.148013 -0.988861  0.015714

C31             0.055125         -0.823763  0.000821  0.566933
                0.060112         -0.505763  0.450768 -0.735535
                0.075501          0.256159  0.892640  0.370911

C32             0.055690          0.554333 -0.573167 -0.603485
                0.058572         -0.732196  0.008923 -0.681036
                0.070100         -0.395733 -0.819390  0.414724

C33             0.052318         -0.969486 -0.018512 -0.244449
                0.062941          0.238459  0.160140 -0.957858
                0.082990         -0.056878  0.986921  0.150839

C34             0.049544         -0.356908  0.172209 -0.918129
                0.060822          0.833524 -0.385015 -0.396235
                0.068710         -0.421729 -0.906701 -0.006125

C35             0.046047         -0.569026  0.404655  0.715866
                0.061826         -0.798668 -0.064673 -0.598287
Refinement program                                                                                                  page= 39
structure :                                                                                                18:36:41 01-12-22 

                0.084283         -0.195803 -0.912180  0.359985

C36             0.053425         -0.874532 -0.012731  0.484800
                0.069255          0.417536  0.488740  0.766027
                0.077381         -0.246694  0.872337 -0.422103

Owa             0.056703          0.486802 -0.838533 -0.244715
                0.064273         -0.672931 -0.181380 -0.717123
                0.075139         -0.556945 -0.513773  0.652571

Owb             0.056703          0.777631  0.241290 -0.580576
                0.064273         -0.372648 -0.566856 -0.734717
                0.075139          0.506383 -0.787689  0.350888

Owc             0.056703          0.894125  0.429809 -0.125714
                0.064273         -0.048734 -0.185668 -0.981403
                0.075139          0.445157 -0.883624  0.145064


There were 3 correlations larger than  0.600 in last refinement cycle

-0.956 correlation  : y[H1w]/z[H2w]                             0.896 correlation  : phi[Wat#2]/psi[Wat#2]
 0.729 correlation  : z[H1w]/y[H2w]


Refinement program                                                                                                  page= 40
structure :                                                                                                18:36:41 01-12-22 


Program started at 18:36:42 ended   at 18:43:00 cpu time :    359.97
