# Supplementary material for: The structure of magnesium stearate trihydrate determined from a micrometre-sized single crystal using a microfocused synchrotron X-ray beam
Source: Acta Crystallogr B Struct Sci Cryst Eng Mater. 2023 Jul 8;79(Pt 4):330–5. doi: 10.1107/S2052520623005607 (PMC10410307; doi:10.1107/S2052520623005607)
Supplement: Supplementary file 5 [file b-79-00330-sup5.zip › option2/run30_full_H_opt2_tmp.cif]

data_I
_chemical_formula_sum                    'C36 H76 Mg1 O7'
_symmetry_cell_setting                   monoclinic
_symmetry_space_group_name_H-M           'P 1 21/c 1'
_symmetry_space_group_name_Hall          '-P 2ycb'
_symmetry_Int_Tables_number              14

loop_
 _space_group_symop_id
 _space_group_symop_operation_xyz
 1   x,y,z
 2   -x,y+1/2,-z+1/2
 3   -x,-y,-z
 4   x,-y+1/2,z+1/2

_cell_length_a                           53.1859
_cell_length_b                           8.219
_cell_length_c                           8.891
_cell_angle_alpha                        90
_cell_angle_beta                         94.6908
_cell_angle_gamma                        90
_cell_volume                             3873.549

loop_
 _twin_individual_id
 _twin_individual_mass_fraction_refined
 _twin_individual_twin_matrix_11
 _twin_individual_twin_matrix_12
 _twin_individual_twin_matrix_13
 _twin_individual_twin_matrix_21
 _twin_individual_twin_matrix_22
 _twin_individual_twin_matrix_23
 _twin_individual_twin_matrix_31
 _twin_individual_twin_matrix_32
 _twin_individual_twin_matrix_33
 ? ? ? ? ? ? ? ? ? ? ?

_cell_formula_units_Z                    4

loop_
 _atom_type_symbol
 _atom_type_scat_dispersion_real
 _atom_type_scat_dispersion_imag
 _atom_type_scat_source
 C    0.0045  0.0021
 'International Tables Vol C tables 4.2.6.8 and 6.1.1.1'
 H    0.0000  0.0000
 'International Tables Vol C tables 4.2.6.8 and 6.1.1.1'
 Mg   0.0608  0.0463
 'International Tables Vol C tables 4.2.6.8 and 6.1.1.1'
 O    0.0144  0.0078
 'International Tables Vol C tables 4.2.6.8 and 6.1.1.1'

loop_
 _atom_site_label
 _atom_site_type_symbol
 _atom_site_fract_x
 _atom_site_fract_y
 _atom_site_fract_z
 _atom_site_adp_type
 _atom_site_U_iso_or_equiv
 _atom_site_site_symmetry_multiplicity
 _atom_site_occupancy
 _atom_site_calc_flag
 _atom_site_refinement_flags
 _atom_site_disorder_assembly
 _atom_site_disorder_group
  Mg1 Mg 0.541767 0.147222 0.475839 Uani 0.0646 4 1 d . . .
  O1 O 0.560333 0.21682 0.670045 Uani 0.0772 4 1 d . . .
  O2 O 0.536077 0.658462 0.590718 Uani 0.0853 4 1 d . . .
  O3 O 0.573271 0.123095 0.359807 Uani 0.0608 4 1 d . . .
  O4 O 0.541355 -0.083343 0.548825 Uani 0.0882 4 1 d . . .
  C1 C 0.548436 0.788377 0.616752 Uani 0.0676 4 1 d . . .
  C2 C 0.576575 0.309807 0.731941 Uani 0.0653 4 1 d . . .
  C3 C 0.572227 0.787963 0.72325 Uani 0.0648 4 1 d . . .
  C4 C 0.620022 0.834132 0.751843 Uani 0.0623 4 1 d . . .
  C5 C 0.909233 0.859289 0.893741 Uani 0.0704 4 1 d . . .
  C6 C 0.957648 0.853302 0.921047 Uani 0.0928 4 1 d . . .
  C7 C 0.623704 0.340592 0.759698 Uani 0.06 4 1 d . . .
  C8 C 0.860946 0.859965 0.872342 Uani 0.0645 4 1 d . . .
  C9 C 0.06407 0.61318 0.179044 Uani 0.0751 4 1 d . . .
  C10 C 0.595806 0.83694 0.646257 Uani 0.0672 4 1 d . . .
  C11 C 0.933211 0.889397 0.821063 Uani 0.0781 4 1 d . . .
  C12 C 0.039702 0.648603 0.080724 Uani 0.081 4 1 d . . .
  C13 C 0.764596 0.864075 0.826101 Uani 0.0669 4 1 d . . .
  C14 C 0.112166 0.60819 0.202019 Uani 0.0643 4 1 d . . .
  C15 C 0.671839 0.356264 0.78409 Uani 0.0674 4 1 d . . .
  C16 C 0.087818 0.641578 0.103212 Uani 0.071 4 1 d . . .
  C17 C 0.812774 0.862197 0.849874 Uani 0.0646 4 1 d . . .
  C18 C 0.88482 0.892123 0.795256 Uani 0.0725 4 1 d . . .
  C19 C 0.716672 0.863855 0.802089 Uani 0.0654 4 1 d . . .
  C20 C 0.719587 0.364618 0.806975 Uani 0.061 4 1 d . . .
  C21 C 0.836463 0.893792 0.774231 Uani 0.0649 4 1 d . . .
  C22 C 0.668199 0.856947 0.777397 Uani 0.0647 4 1 d . . .
  C23 C 0.160223 0.606622 0.225151 Uani 0.0656 4 1 d . . .
  C24 C 0.184194 0.639 0.148116 Uani 0.0634 4 1 d . . .
  C25 C 0.788451 0.894144 0.751291 Uani 0.0654 4 1 d . . .
  C26 C 0.136046 0.63996 0.124537 Uani 0.0652 4 1 d . . .
  C27 C 0.767556 0.362723 0.828297 Uani 0.0642 4 1 d . . .
  C28 C 0.599523 0.352335 0.658478 Uani 0.064 4 1 d . . .
  C29 C 0.74041 0.89529 0.727762 Uani 0.0668 4 1 d . . .
  C30 C 0.016255 0.623768 0.16317 Uani 0.1045 4 1 d . . .
  C31 C 0.791473 0.394851 0.752442 Uani 0.0636 4 1 d . . .
  C32 C 0.692025 0.893398 0.704087 Uani 0.0615 4 1 d . . .
  C33 C 0.643982 0.876654 0.678241 Uani 0.0661 4 1 d . . .
  C34 C 0.743487 0.395016 0.73056 Uani 0.0597 4 1 d . . .
  C35 C 0.69525 0.392729 0.706757 Uani 0.0641 4 1 d . . .
  C36 C 0.647211 0.379134 0.68312 Uani 0.0667 4 1 d . . .
  H1c3 H 0.574648 0.681854 0.767197 Uiso 0.0777 4 1 d . . .
  H2c3 H 0.5701 0.860096 0.806182 Uiso 0.0777 4 1 d . . .
  H1c4 H 0.621899 0.72925 0.798945 Uiso 0.0747 4 1 d . . .
  H2c4 H 0.618211 0.905811 0.835522 Uiso 0.0747 4 1 d . . .
  H1c5 H 0.909116 0.749627 0.930851 Uiso 0.0845 4 1 d . . .
  H2c5 H 0.909282 0.921673 0.985048 Uiso 0.0845 4 1 d . . .
  H1c6 H 0.97191 0.89143 0.871578 Uiso 0.1114 4 1 d . . .
  H2c6 H 0.957101 0.907845 1.016203 Uiso 0.1114 4 1 d . . .
  H3c6 H 0.959143 0.738163 0.937598 Uiso 0.1114 4 1 d . . .
  H1c7 H 0.625128 0.233726 0.803138 Uiso 0.0721 4 1 d . . .
  H2c7 H 0.6227 0.410947 0.845188 Uiso 0.0721 4 1 d . . .
  H1c8 H 0.860949 0.749427 0.90723 Uiso 0.0774 4 1 d . . .
  H2c8 H 0.861179 0.923081 0.963299 Uiso 0.0774 4 1 d . . .
  H1c9 H 0.064427 0.676899 0.269686 Uiso 0.0901 4 1 d . . .
  H2c9 H 0.063784 0.503084 0.214923 Uiso 0.0901 4 1 d . . .
  H1c10 H 0.593459 0.943557 0.603289 Uiso 0.0806 4 1 d . . .
  H2c10 H 0.597706 0.766449 0.56184 Uiso 0.0806 4 1 d . . .
  H1c11 H 0.933506 0.999825 0.786069 Uiso 0.0937 4 1 d . . .
  H2c11 H 0.933113 0.827579 0.729404 Uiso 0.0937 4 1 d . . .
  H1c12 H 0.038906 0.580504 -0.007261 Uiso 0.0972 4 1 d . . .
  H2c12 H 0.040076 0.758294 0.043872 Uiso 0.0972 4 1 d . . .
  H1c13 H 0.76467 0.92845 0.916231 Uiso 0.0802 4 1 d . . .
  H2c13 H 0.764571 0.754521 0.863533 Uiso 0.0802 4 1 d . . .
  H1c14 H 0.112154 0.497726 0.237097 Uiso 0.0772 4 1 d . . .
  H2c14 H 0.112368 0.67227 0.292383 Uiso 0.0772 4 1 d . . .
  H1c15 H 0.671463 0.42325 0.872331 Uiso 0.0809 4 1 d . . .
  H2c15 H 0.672666 0.247001 0.822338 Uiso 0.0809 4 1 d . . .
  H1c16 H 0.087554 0.576837 0.013226 Uiso 0.0853 4 1 d . . .
  H2c16 H 0.088006 0.751269 0.066219 Uiso 0.0853 4 1 d . . .
  H1c17 H 0.812877 0.926174 0.940259 Uiso 0.0775 4 1 d . . .
  H2c17 H 0.812829 0.752072 0.885885 Uiso 0.0775 4 1 d . . .
  H1c18 H 0.884646 0.828378 0.7047 Uiso 0.087 4 1 d . . .
  H2c18 H 0.884776 1.002498 0.759911 Uiso 0.087 4 1 d . . .
  H1c19 H 0.716865 0.754589 0.840323 Uiso 0.0784 4 1 d . . .
  H2c19 H 0.716702 0.92744 0.892676 Uiso 0.0784 4 1 d . . .
  H1c20 H 0.719541 0.431337 0.895578 Uiso 0.0732 4 1 d . . .
  H2c20 H 0.719748 0.255625 0.845862 Uiso 0.0732 4 1 d . . .
  H1c21 H 0.836483 1.004228 0.73908 Uiso 0.0779 4 1 d . . .
  H2c21 H 0.836255 0.830944 0.683126 Uiso 0.0779 4 1 d . . .
  H1c22 H 0.669066 0.748843 0.818382 Uiso 0.0776 4 1 d . . .
  H2c22 H 0.667542 0.922744 0.866202 Uiso 0.0776 4 1 d . . .
  H1c23 H 0.160194 0.495949 0.259654 Uiso 0.0788 4 1 d . . .
  H2c23 H 0.160278 0.671228 0.315131 Uiso 0.0788 4 1 d . . .
  H1c24 H 0.184053 0.575299 0.057547 Uiso 0.0761 4 1 d . . .
  H2c24 H 0.184221 0.749667 0.113593 Uiso 0.0761 4 1 d . . .
  H1c25 H 0.788501 1.003809 0.714149 Uiso 0.0784 4 1 d . . .
  H2c25 H 0.788345 0.830121 0.660932 Uiso 0.0784 4 1 d . . .
  H1c26 H 0.135943 0.574856 0.034843 Uiso 0.0783 4 1 d . . .
  H2c26 H 0.136093 0.75056 0.089843 Uiso 0.0783 4 1 d . . .
  H1c27 H 0.76758 0.252412 0.863805 Uiso 0.0771 4 1 d . . .
  H2c27 H 0.767646 0.426206 0.918974 Uiso 0.0771 4 1 d . . .
  H1c28 H 0.597849 0.460186 0.617424 Uiso 0.0768 4 1 d . . .
  H2c28 H 0.600738 0.28468 0.571354 Uiso 0.0768 4 1 d . . .
  H1c29 H 0.740357 1.005189 0.691167 Uiso 0.0801 4 1 d . . .
  H2c29 H 0.740394 0.831551 0.637274 Uiso 0.0801 4 1 d . . .
  H1c30 H 0.00165 0.652918 0.098142 Uiso 0.1254 4 1 d . . .
  H2c30 H 0.015082 0.511631 0.191989 Uiso 0.1254 4 1 d . . .
  H3c30 H 0.017137 0.690977 0.251753 Uiso 0.1254 4 1 d . . .
  H1c31 H 0.791368 0.331532 0.66166 Uiso 0.0763 4 1 d . . .
  H2c31 H 0.791518 0.505441 0.717722 Uiso 0.0763 4 1 d . . .
  H1c32 H 0.691594 1.003707 0.668469 Uiso 0.0737 4 1 d . . .
  H2c32 H 0.692213 0.83236 0.612127 Uiso 0.0737 4 1 d . . .
  H1c33 H 0.644835 0.81332 0.588077 Uiso 0.0793 4 1 d . . .
  H2c33 H 0.642807 0.986012 0.640388 Uiso 0.0793 4 1 d . . .
  H1c34 H 0.743311 0.330614 0.640402 Uiso 0.0716 4 1 d . . .
  H2c34 H 0.743544 0.504975 0.694171 Uiso 0.0716 4 1 d . . .
  H1c35 H 0.694711 0.503288 0.671812 Uiso 0.0769 4 1 d . . .
  H2c35 H 0.695435 0.327531 0.617266 Uiso 0.0769 4 1 d . . .
  H1c36 H 0.647693 0.313391 0.594156 Uiso 0.08 4 1 d . . .
  H2c36 H 0.646295 0.488748 0.64578 Uiso 0.08 4 1 d . . .
  Owa O 0.535305 0.387947 0.401238 Uani 0.0654 4 1 d . . .
  H1wa H 0.532742 0.485412 0.446836 Uiso 0.0784 4 1 d . . .
  H2wa H 0.551632 0.392793 0.376291 Uiso 0.0784 4 1 d . . .
  Owb O 0.519085 0.067522 0.283991 Uani 0.0654 4 1 d . . .
  H1wb H 0.505301 0.015211 0.315388 Uiso 0.0784 4 1 d . . .
  H2wb H 0.528293 -0.013012 0.243518 Uiso 0.0784 4 1 d . . .
  Owc O 0.506929 0.185805 0.581808 Uani 0.0654 4 1 d . . .
  H1wc H 0.519866 0.228917 0.533278 Uiso 0.0784 4 1 d . . .
  H2wc H 0.492674 0.222887 0.528133 Uiso 0.0784 4 1 d . . .

loop_
 _atom_site_aniso_label
 _atom_site_aniso_type_symbol
 _atom_site_aniso_U_11
 _atom_site_aniso_U_22
 _atom_site_aniso_U_33
 _atom_site_aniso_U_12
 _atom_site_aniso_U_13
 _atom_site_aniso_U_23
 Mg1 Mg 0.075444 0.062065 0.054267 -0.007504 -0.007472 0.004848
 O1 O 0.072312 0.100329 0.055631 -0.021917 -0.014254 -0.01446
 O2 O 0.112312 0.071627 0.069562 -0.02046 -0.007424 -0.005147
 O3 O 0.061494 0.057818 0.06266 0.00011 0.00188 -0.001258
 O4 O 0.086832 0.070559 0.104882 0.010683 -0.00633 0.039339
 C1 C 0.070462 0.071774 0.060946 -0.012316 0.008543 -0.015832
 C2 C 0.051957 0.071969 0.071635 0.011632 0.002641 0.004317
 C3 C 0.066476 0.052884 0.074853 0.006357 0.004926 -0.007069
 C4 C 0.06249 0.065145 0.057903 0.00309 -0.003046 0.002955
 C5 C 0.062633 0.081507 0.067832 0.000574 0.010565 -0.001273
 C6 C 0.082277 0.095175 0.099432 0.00554 -0.002546 0.001251
 C7 C 0.046832 0.064899 0.067883 0.000199 0.001666 0.000232
 C8 C 0.053665 0.071685 0.066837 0.011212 -0.002927 -0.005951
 C9 C 0.057366 0.094645 0.072729 0.012559 0.001452 -0.004745
 C10 C 0.059216 0.076651 0.065139 -0.003377 0.002356 -0.001978
 C11 C 0.064056 0.085326 0.084853 0.010594 0.006282 -0.003505
 C12 C 0.052384 0.095702 0.094225 -0.006025 0.001594 0.010301
 C13 C 0.054092 0.072503 0.072311 0.005672 -0.005211 -0.009091
 C14 C 0.050818 0.071829 0.070453 0.001964 0.005782 -0.003239
 C15 C 0.060355 0.063448 0.077371 0.012117 -0.001023 -0.010434
 C16 C 0.054946 0.082972 0.074256 0.000353 -0.000476 0.002254
 C17 C 0.051957 0.072394 0.06961 -0.004326 0.006544 -0.008453
 C18 C 0.057366 0.085645 0.072227 0.004723 -0.008495 -0.003398
 C19 C 0.058789 0.071035 0.065015 -0.001081 -0.002546 -0.003642
 C20 C 0.049537 0.058102 0.075223 -0.00075 0.004259 -0.008213
 C21 C 0.062063 0.066552 0.064753 0.006224 -0.003379 0.000421
 C22 C 0.060782 0.070535 0.06194 0.003531 0.000619 -0.006162
 C23 C 0.058505 0.07059 0.066662 0.003333 -0.001999 -0.004955
 C24 C 0.052668 0.068848 0.067844 0.007659 -0.000904 -0.002195
 C25 C 0.059928 0.062675 0.07179 0.002163 -0.005069 -0.004365
 C26 C 0.059786 0.070327 0.0642 0.007107 -0.003165 -0.005985
 C27 C 0.067757 0.061922 0.061105 -0.001633 -0.006473 -0.004442
 C28 C 0.058789 0.073927 0.058822 0.005187 0.001404 -0.014105
 C29 C 0.055231 0.072353 0.071837 -0.002097 0.000048 -0.006438
 C30 C 0.069038 0.145999 0.096548 -0.011874 -0.00514 -0.002771
 C31 C 0.058362 0.072373 0.060628 0.003929 0.008733 0.005092
 C32 C 0.059359 0.065364 0.059506 0.004238 0.00395 -0.004915
 C33 C 0.052668 0.082465 0.062764 -0.001081 0.002451 0.002937
 C34 C 0.060071 0.066973 0.051315 0.00384 0.000524 0.001826
 C35 C 0.058362 0.077927 0.05665 0.006643 0.009471 -0.011943
 C36 C 0.058932 0.075436 0.06698 -0.002163 0.013016 -0.002893
 Owa O 0.065337 0.061819 0.068448 0.005761 0.00257 -0.005195
 Owb O 0.063345 0.070573 0.063058 -0.005893 0.010494 -0.001941
 Owc O 0.06064 0.071357 0.064383 -0.007239 0.006806 -0.000985

loop_
 _jana_atom_site_ADP_C_label
 _jana_atom_site_ADP_C_type_symbol
 _jana_atom_site_ADP_C_111
 _jana_atom_site_ADP_C_112
 _jana_atom_site_ADP_C_113
 _jana_atom_site_ADP_C_122
 _jana_atom_site_ADP_C_123
 _jana_atom_site_ADP_C_133
 _jana_atom_site_ADP_C_222
 _jana_atom_site_ADP_C_223
 _jana_atom_site_ADP_C_233
 _jana_atom_site_ADP_C_333
 ? ? ? ? ? ? ? ? ? ? ? ?

loop_
 _jana_atom_site_ADP_D_label
 _jana_atom_site_ADP_D_type_symbol
 _jana_atom_site_ADP_D_1111
 _jana_atom_site_ADP_D_1112
 _jana_atom_site_ADP_D_1113
 _jana_atom_site_ADP_D_1122
 _jana_atom_site_ADP_D_1123
 _jana_atom_site_ADP_D_1133
 _jana_atom_site_ADP_D_1222
 _jana_atom_site_ADP_D_1223
 _jana_atom_site_ADP_D_1233
 _jana_atom_site_ADP_D_1333
 _jana_atom_site_ADP_D_2222
 _jana_atom_site_ADP_D_2223
 _jana_atom_site_ADP_D_2233
 _jana_atom_site_ADP_D_2333
 _jana_atom_site_ADP_D_3333
 ? ? ? ? ? ? ? ? ? ? ? ? ? ? ? ? ?

loop_
 _jana_atom_site_ADP_E_label
 _jana_atom_site_ADP_E_type_symbol
 _jana_atom_site_ADP_E_11111
 _jana_atom_site_ADP_E_11112
 _jana_atom_site_ADP_E_11113
 _jana_atom_site_ADP_E_11122
 _jana_atom_site_ADP_E_11123
 _jana_atom_site_ADP_E_11133
 _jana_atom_site_ADP_E_11222
 _jana_atom_site_ADP_E_11223
 _jana_atom_site_ADP_E_11233
 _jana_atom_site_ADP_E_11333
 _jana_atom_site_ADP_E_12222
 _jana_atom_site_ADP_E_12223
 _jana_atom_site_ADP_E_12233
 _jana_atom_site_ADP_E_12333
 _jana_atom_site_ADP_E_13333
 _jana_atom_site_ADP_E_22222
 _jana_atom_site_ADP_E_22223
 _jana_atom_site_ADP_E_22233
 _jana_atom_site_ADP_E_22333
 _jana_atom_site_ADP_E_23333
 _jana_atom_site_ADP_E_33333
 ? ? ? ? ? ? ? ? ? ? ? ? ? ? ? ? ? ? ? ? ? ? ?

loop_
 _jana_atom_site_ADP_F_label
 _jana_atom_site_ADP_F_type_symbol
 _jana_atom_site_ADP_F_111111
 _jana_atom_site_ADP_F_111112
 _jana_atom_site_ADP_F_111113
 _jana_atom_site_ADP_F_111122
 _jana_atom_site_ADP_F_111123
 _jana_atom_site_ADP_F_111133
 _jana_atom_site_ADP_F_111222
 _jana_atom_site_ADP_F_111223
 _jana_atom_site_ADP_F_111233
 _jana_atom_site_ADP_F_111333
 _jana_atom_site_ADP_F_112222
 _jana_atom_site_ADP_F_112223
 _jana_atom_site_ADP_F_112233
 _jana_atom_site_ADP_F_112333
 _jana_atom_site_ADP_F_113333
 _jana_atom_site_ADP_F_122222
 _jana_atom_site_ADP_F_122223
 _jana_atom_site_ADP_F_122233
 _jana_atom_site_ADP_F_122333
 _jana_atom_site_ADP_F_123333
 _jana_atom_site_ADP_F_133333
 _jana_atom_site_ADP_F_222222
 _jana_atom_site_ADP_F_222223
 _jana_atom_site_ADP_F_222233
 _jana_atom_site_ADP_F_222333
 _jana_atom_site_ADP_F_223333
 _jana_atom_site_ADP_F_233333
 _jana_atom_site_ADP_F_333333
 ? ? ? ? ? ? ? ? ? ? ? ? ? ? ? ? ? ? ? ? ? ? ? ? ? ? ? ? ? ?
