# Supplementary material for: The structure of magnesium stearate trihydrate determined from a micrometre-sized single crystal using a microfocused synchrotron X-ray beam
Source: Acta Crystallogr B Struct Sci Cryst Eng Mater. 2023 Jul 8;79(Pt 4):330–5. doi: 10.1107/S2052520623005607 (PMC10410307; doi:10.1107/S2052520623005607)
Supplement: Supplementary file 5 [file b-79-00330-sup5.zip › option3/run30_full_H_opt3.fcf]

#
# h,k,l, Fc-squared, Fo-squared, sigma(Fo-squared) and status flag
#
data_I
_shelx_title                             '   '
_shelx_reFln_list_code                   4
_shelx_F_calc_maximum                    452.98
_exptl_crystal_F_000                     1440
_reflns_d_resolution_high                0.8763

loop_
 _symmetry_equiv_pos_as_xyz
 'x, y, z'
 '-x, y+1/2, -z+1/2'
 '-x, -y, -z'
 'x, -y+1/2, z+1/2'

_cell_length_a                           53.1859
_cell_length_b                           8.219
_cell_length_c                           8.891
_cell_angle_alpha                        90
_cell_angle_beta                         94.6908
_cell_angle_gamma                        90

_shelx_F_squared_multiplier              1.000

loop_
 _refln_index_h
 _refln_index_k
 _refln_index_l
 _refln_F_squared_calc
 _refln_F_squared_meas
 _refln_F_squared_sigma
 _refln_observed_status
   2   0   0   7088.81   5712.70    345.87 o
   3   0   0  15836.70  12921.60    788.90 o
   4   0   0    385.97    427.48     31.09 o
   5   0   0   2236.49   1981.96    124.36 o
   6   0   0   2473.88   1818.74    116.59 o
   7   0   0    336.12    326.44     31.09 o
   8   0   0   7928.46   6260.65    384.73 o
   9   0   0   2560.80   2063.57    136.02 o
  10   0   0   8761.91   6929.08    431.37 o
  11   0   0   2571.81   2331.71    155.45 o
  12   0   0   5381.60   4329.22    275.92 o
  13   0   0   1261.66   1196.95     93.27 o
  14   0   0   2406.39   2090.77    147.68 o
  15   0   0    514.59    497.43     58.29 o
  16   0   0    750.80    668.42     66.07 o
  17   0   0    224.70    240.94     46.63 o
  18   0   0    340.96    314.78     46.63 o
  19   0   0     52.71     34.98     34.98 <
  21   0   0    179.85     89.38     38.86 o
  22   0   0    845.79    761.69     73.84 o
  23   0   0    924.96    874.39     81.61 o
  24   0   0   1903.18   1803.19    136.02 o
  25   0   0   1851.07   1713.81    132.13 o
  26   0   0   2829.75   2494.93    178.76 o
  27   0   0   2035.56   1877.03    143.79 o
  28   0   0   2096.75   1834.28    143.79 o
  29   0   0    762.92    738.38     77.72 o
  30   0   0    268.37    217.63     46.63 o
  31   0   0     10.14     -7.77     34.98 <
  32   0   0    109.13    147.68     73.84 <
  33   0   0    456.17    501.32     81.61 o
  34   0   0   1265.76   1515.61    124.36 o
  35   0   0   1153.35   1399.03    120.47 o
  36   0   0   2277.52   2751.42    202.08 o
  37   0   0    915.05   1080.36    104.93 o
  38   0   0   2757.15   3198.34    213.74 o
  39   0   0     97.80    132.13     77.72 <
  40   0   0   3894.91   4574.05    291.46 o
  41   0   0  11326.00  16461.90   1041.50 o
  42   0   0   2341.46   2611.52    217.63 o
  43   0   0   4073.51   5153.09    334.21 o
  44   0   0     11.36   -128.24     97.15 <
  45   0   0    382.34    349.76    108.81 o
  46   0   0     14.52     58.29     85.50 <
  47   0   0     12.10     34.98     81.61 <
  48   0   0     83.76    205.97     97.15 o
  49   0   0     60.32     77.72     77.72 <
  50   0   0    181.67    190.42     89.38 o
  51   0   0     97.16     89.38     85.50 <
  52   0   0    103.43    272.03     89.38 o
  53   0   0     44.24    233.17    124.36 <
   1   1   0    362.23    443.03     19.43 o
   2   1   0    675.12    792.78     31.09 o
   3   1   0   2126.24   2199.58     97.15 o
   4   1   0   1291.47   1336.85     54.41 o
   5   1   0   2747.70   2728.11    108.81 o
   6   1   0    742.18    722.83     34.98 o
   7   1   0   1609.25   1329.08     62.18 o
   8   1   0     25.79      3.89     15.54 <
   9   1   0    388.89    334.21     23.32 o
  10   1   0    182.12    209.85     23.32 o
  11   1   0    122.12     81.61     19.43 o
  12   1   0    208.91    194.31     23.32 o
  13   1   0    311.09    264.26     27.20 o
  14   1   0      1.82     -3.89     19.43 <
  15   1   0   1155.44   1111.45     62.18 o
  16   1   0    299.16    326.44     31.09 o
  17   1   0   2172.74   1989.73     97.15 o
  18   1   0    647.41    621.79     42.75 o
  19   1   0   1951.79   1896.46     97.15 o
  20   1   0    218.15    260.38     31.09 o
  21   1   0    412.62    443.03     38.86 o
  22   1   0    109.35    132.13     27.20 o
  23   1   0    155.84    147.68     27.20 o
  24   1   0      2.12    -15.54     27.20 <
  25   1   0     39.66     -3.89     23.32 <
  26   1   0      1.07    -11.66     27.20 <
  27   1   0     63.40     54.41     27.20 <
  28   1   0     45.77     50.52     27.20 <
  29   1   0    186.57    124.36     31.09 o
  30   1   0    184.37    124.36     34.98 o
  31   1   0    229.64    221.51     38.86 o
  32   1   0    255.84    205.97     34.98 o
  33   1   0    227.50    225.40     77.72 o
  34   1   0    147.49    260.38     58.29 o
  35   1   0     61.88    116.59     50.52 o
  36   1   0     27.07     69.95     42.75 <
  37   1   0      0.51      3.89     42.75 <
  38   1   0      1.68    -62.18     42.75 <
  39   1   0      1.40    -15.54     50.52 <
  40   1   0     21.16    -34.98     58.29 <
  41   1   0    885.31   1177.52     93.27 o
  42   1   0    406.12    303.12     66.07 o
  43   1   0    615.65    680.08     77.72 o
  44   1   0      4.74    124.36     69.95 <
  45   1   0    301.46    310.89     69.95 o
  46   1   0     36.78      7.77     54.41 <
  47   1   0     96.84    159.33     58.29 o
  48   1   0      1.58     27.20     54.41 <
  49   1   0      2.06    -50.52     50.52 <
  50   1   0      8.02    -19.43     54.41 <
  51   1   0     15.14     54.41     58.29 <
  52   1   0     53.58    128.24     58.29 o
  53   1   0     43.33     -3.89     54.41 <
   0   2   0  10018.00  10928.00    664.54 o
   1   2   0   6846.81   8083.28    349.76 o
   2   2   0   4733.92   5168.63    202.08 o
   3   2   0      2.89      3.89      7.77 <
   4   2   0    863.59    781.13     38.86 o
   5   2   0   2450.98   2098.54     93.27 o
   6   2   0   1941.60   1865.37     85.50 o
   7   2   0   1358.21   1313.53     54.41 o
   8   2   0    940.61    847.19     38.86 o
   9   2   0    274.49    256.49     19.43 o
  10   2   0    150.93    104.93     15.54 o
  11   2   0     34.36     42.75     19.43 o
  12   2   0     87.85     62.18     19.43 o
  13   2   0    671.44    625.68     34.98 o
  14   2   0    469.31    408.05     31.09 o
  15   2   0   1452.05   1472.87     69.95 o
  16   2   0    711.01    753.92     42.75 o
  17   2   0   2356.91   2323.94    101.04 o
  18   2   0    557.19    547.95     38.86 o
  19   2   0   3233.36   2825.26    124.36 o
  20   2   0     61.22     54.41     23.32 o
  21   2   0   2641.16   2564.89    116.59 o
  22   2   0   2019.24   2079.11     97.15 o
  23   2   0    124.16     77.72     31.09 o
  24   2   0    223.18    233.17     34.98 o
  25   2   0     35.95     27.20     31.09 <
  26   2   0     79.32     66.07     31.09 o
  27   2   0     30.65     66.07     31.09 o
  28   2   0    100.10    147.68     31.09 o
  29   2   0     89.38     81.61     34.98 o
  30   2   0     92.35     73.84     34.98 o
  31   2   0    129.97    108.81     42.75 o
  32   2   0     47.36     -3.89     42.75 <
  33   2   0     39.44     46.63     46.63 <
  34   2   0      0.25     15.54     38.86 <
  35   2   0      0.21     15.54     42.75 <
  36   2   0     57.47     93.27     42.75 o
  37   2   0     12.03      3.89     42.75 <
  38   2   0     22.32    104.93     58.29 <
  39   2   0     41.73     77.72     66.07 <
  40   2   0     54.63    -31.09     66.07 <
  41   2   0     24.89     85.50     77.72 <
  42   2   0     16.09    -23.32     73.84 <
  43   2   0      1.44    104.93     89.38 <
  44   2   0     41.80     97.15     81.61 <
  45   2   0    103.11    139.90     73.84 <
  46   2   0     90.18     46.63     73.84 <
  47   2   0     45.56      0.00     54.41 <
  48   2   0      9.68    -23.32     58.29 <
  49   2   0      7.88     34.98     73.84 <
  50   2   0      0.14    -66.07     50.52 <
  51   2   0      0.45    -69.95     50.52 <
  52   2   0      1.11     85.50     54.41 <
  53   2   0      1.29    -31.09     73.84 <
   1   3   0    137.36    147.68     11.66 o
   2   3   0    415.32    415.82     19.43 o
   3   3   0    792.69    746.15     34.98 o
   4   3   0    629.74    641.22     31.09 o
   5   3   0    701.40    695.63     34.98 o
   6   3   0    298.64    334.21     27.20 o
   7   3   0    275.12    264.26     23.32 o
   8   3   0     41.16     62.18     15.54 o
   9   3   0    259.15    221.51     19.43 o
  10   3   0     53.83     62.18     15.54 o
  11   3   0    362.53    349.76     27.20 o
  12   3   0    114.76    136.02     19.43 o
  13   3   0    569.25    598.47     34.98 o
  14   3   0    213.00    194.31     23.32 o
  15   3   0    534.74    520.75     34.98 o
  16   3   0    145.73     85.50     23.32 o
  17   3   0    222.12    159.33     27.20 o
  18   3   0      8.89    -11.66     23.32 <
  19   3   0      4.77     46.63     34.98 <
  20   3   0     35.32     27.20     31.09 <
  21   3   0      1.73    -27.20     34.98 <
  22   3   0    453.84    260.38     42.75 o
  23   3   0    178.63    120.47     38.86 o
  24   3   0    260.29    225.40     42.75 o
  25   3   0     92.97    104.93     42.75 o
  26   3   0     70.33    -38.86     42.75 <
  27   3   0      1.06     11.66     50.52 <
  28   3   0     10.67     -3.89     42.75 <
  29   3   0     74.19     77.72     42.75 <
  30   3   0     46.35     62.18     34.98 <
  31   3   0     18.43     42.75     46.63 <
  32   3   0     33.68     11.66     34.98 <
  33   3   0      3.62     -3.89     34.98 <
  34   3   0     10.88    -31.09     34.98 <
  35   3   0     88.03     38.86     38.86 <
  36   3   0    111.96    139.90     46.63 o
  37   3   0    267.20    167.11     50.52 o
  38   3   0    312.78    233.17     54.41 o
  39   3   0    357.49    303.12     58.29 o
  40   3   0    400.56    240.94     62.18 o
  41   3   0    111.96    108.81     58.29 <
  42   3   0     68.72    112.70     54.41 o
  43   3   0    209.07    209.85     54.41 o
  44   3   0     43.38    116.59     54.41 o
  45   3   0      0.82    -34.98     46.63 <
  46   3   0     46.87     31.09     50.52 <
  47   3   0      0.93     46.63     50.52 <
  48   3   0      0.89     19.43     46.63 <
  49   3   0     11.01     15.54     46.63 <
  50   3   0     16.24    -46.63     46.63 <
  51   3   0     20.29     62.18     50.52 <
  52   3   0     20.53    -31.09     58.29 <
   2   4   0    353.70    726.72     62.18 o
   3   4   0    235.27    248.72     15.54 o
   4   4   0      0.04     -3.89      7.77 <
   5   4   0    340.24    341.98     19.43 o
   6   4   0      7.46     -3.89      7.77 <
   7   4   0     18.30     23.32      7.77 o
   8   4   0    285.78    260.38     19.43 o
   9   4   0    166.82    139.90     15.54 o
  10   4   0    804.79    757.81     42.75 o
  11   4   0    579.41    528.52     31.09 o
  12   4   0   1143.50   1150.31     62.18 o
  13   4   0    951.43    932.69     54.41 o
  14   4   0   1318.07   1185.29     66.07 o
  15   4   0   1187.44   1169.74     69.95 o
  16   4   0   1200.92   1212.49     66.07 o
  17   4   0    849.60    812.21     50.52 o
  18   4   0    418.63    376.96     34.98 o
  19   4   0     58.67     73.84     27.20 o
  20   4   0     19.64    -27.20     23.32 <
  21   4   0     84.60     89.38     23.32 o
  22   4   0    405.62    256.49     50.52 o
  23   4   0    495.14    404.16     58.29 o
  24   4   0    690.89    652.88     46.63 o
  25   4   0    707.71    769.47     54.41 o
  26   4   0    973.01    928.80     58.29 o
  27   4   0    821.74    839.42     58.29 o
  28   4   0    734.09    788.90     50.52 o
  29   4   0    264.85    310.89     42.75 o
  30   4   0    105.82     81.61     38.86 o
  31   4   0      3.91     11.66     46.63 <
  32   4   0      9.63     38.86     42.75 <
  33   4   0     59.82     97.15     38.86 o
  34   4   0    180.21    264.26     46.63 o
  35   4   0    163.31    190.42     46.63 o
  36   4   0    328.10    314.78     50.52 o
  37   4   0    176.12    124.36     46.63 o
  38   4   0    543.54    687.86     62.18 o
  39   4   0     74.39    159.33     42.75 o
  40   4   0   1090.80   1434.00     93.27 o
  42   4   0    477.15    217.63     58.29 o
  44   4   0      0.00      3.89     54.41 <
  45   4   0     35.20     31.09     54.41 <
  46   4   0     40.00     31.09     42.75 <
  47   4   0      4.00    -11.66     42.75 <
  48   4   0     37.78      3.89     46.63 <
  49   4   0     26.34    -11.66     42.75 <
  50   4   0     31.36     27.20     54.41 <
  51   4   0     14.77    -66.07     62.18 <
   7   5   0    122.48    136.02     27.20 o
   8   5   0      7.46      3.89     15.54 <
   9   5   0      0.28     11.66     15.54 <
  10   5   0     58.38     66.07     23.32 o
  11   5   0     40.78     27.20     15.54 <
  12   5   0    152.93    136.02     15.54 o
  13   5   0     84.94     85.50     15.54 o
  14   5   0    193.75    240.94     23.32 o
  15   5   0    106.43     93.27     19.43 o
  16   5   0    223.15    186.54     23.32 o
  17   5   0    110.28     97.15     19.43 o
  18   5   0    217.44    229.29     27.20 o
  19   5   0     62.39     34.98     23.32 <
  20   5   0    267.41    194.31     27.20 o
  21   5   0    284.54    198.20     31.09 o
  22   5   0    107.54     85.50     23.32 o
  23   5   0     53.81     46.63     23.32 <
  24   5   0     20.63    -11.66     23.32 <
  25   5   0      0.27    -23.32     27.20 <
  26   5   0     38.06     23.32     27.20 <
  27   5   0    165.58     77.72     38.86 <
  28   5   0    255.18    240.94     50.52 o
  29   5   0    387.98    322.55     58.29 o
  30   5   0    415.78    462.46     66.07 o
  31   5   0    374.58    423.60     58.29 o
  32   5   0    249.92    303.12     54.41 o
  33   5   0    180.83    198.20     46.63 o
  34   5   0     50.52    -42.75     38.86 <
  35   5   0      4.33    -23.32     34.98 <
  36   5   0     16.67     15.54     38.86 <
  37   5   0     57.56      7.77     38.86 <
  38   5   0    105.91    104.93     42.75 o
  39   5   0     53.06      3.89     38.86 <
  40   5   0     62.68     69.95     38.86 <
  41   5   0     58.39     38.86     34.98 <
  42   5   0     69.56     27.20     38.86 <
  43   5   0     53.31     19.43     38.86 <
  44   5   0      6.41     54.41     42.75 <
  45   5   0      7.30    -46.63     38.86 <
  46   5   0      4.78     19.43     42.75 <
  47   5   0      5.89    -50.52     42.75 <
  48   5   0     24.70    101.04     46.63 o
  49   5   0     14.70    -50.52     46.63 <
  50   5   0     11.41    -27.20     81.61 <
  10   6   0      7.76      3.89      7.77 <
  11   6   0      6.57      0.00      7.77 <
  12   6   0      4.21     -3.89     15.54 <
  13   6   0      8.52      3.89     15.54 <
  14   6   0     62.90     34.98     19.43 <
  15   6   0     34.92      3.89     19.43 <
  16   6   0     62.64     11.66     19.43 <
  17   6   0      6.51     34.98     19.43 <
  18   6   0      3.86    -11.66     19.43 <
  19   6   0    381.39    307.01     31.09 o
  20   6   0     35.35     27.20     23.32 <
  21   6   0    495.45    396.39     34.98 o
  22   6   0    729.30    699.51     58.29 o
  23   6   0    168.63    104.93     27.20 o
  24   6   0    146.47     93.27     23.32 o
  25   6   0     62.15     27.20     23.32 <
  26   6   0     51.20     46.63     23.32 <
  27   6   0     18.72    -23.32     23.32 <
  28   6   0     38.81     -3.89     27.20 <
  29   6   0     29.17     38.86     31.09 <
  30   6   0     25.47     -7.77     27.20 <
  31   6   0     50.55    -15.54     27.20 <
  32   6   0     13.34     31.09     31.09 <
  33   6   0     13.92    -42.75     31.09 <
  34   6   0      1.04     -7.77     34.98 <
  35   6   0      2.28    -46.63     50.52 <
  36   6   0     55.98      3.89     50.52 <
  37   6   0     30.68     23.32     34.98 <
  38   6   0     64.35     69.95     34.98 <
  39   6   0      2.85     34.98     34.98 <
  40   6   0     14.18    -31.09     31.09 <
  41   6   0      8.15     50.52     38.86 <
  42   6   0     18.37    -50.52     27.20 <
  43   6   0      0.96     19.43     38.86 <
  44   6   0      8.32     34.98     38.86 <
  45   6   0     28.17    -97.15     69.95 <
  15   7   0      4.77     -3.89      7.77 <
  16   7   0      5.02     -3.89     11.66 <
  17   7   0     17.15     23.32     11.66 <
  18   7   0     19.27      3.89     11.66 <
  19   7   0     21.49     34.98     15.54 o
  20   7   0      9.45     11.66     15.54 <
  21   7   0      0.06      0.00     15.54 <
  22   7   0     51.44     50.52     19.43 o
  23   7   0     19.67      0.00     15.54 <
  24   7   0     24.83    -15.54     15.54 <
  25   7   0     34.57     23.32     19.43 <
  26   7   0     30.73     -7.77     19.43 <
  27   7   0     15.68     19.43     19.43 <
  28   7   0     10.37     11.66     19.43 <
  29   7   0      1.47     -7.77     19.43 <
  30   7   0      5.30      7.77     23.32 <
  31   7   0      8.30     -7.77     19.43 <
  32   7   0      0.00    -11.66     27.20 <
  33   7   0      3.57     27.20     23.32 <
  34   7   0      1.43    -15.54     23.32 <
  35   7   0      0.77     -7.77     23.32 <
  36   7   0      4.74     15.54     27.20 <
  37   7   0      0.76     50.52     27.20 <
  38   7   0      0.00    -50.52     23.32 <
  39   7   0      6.69    -38.86     50.52 <
  40   7   0     18.83    -50.52     38.86 <
 -53   1   1      0.27    -66.07     58.29 <
 -52   1   1      5.81    -27.20     50.52 <
 -51   1   1     11.17    -15.54     54.41 <
 -50   1   1     42.20    101.04     54.41 <
 -49   1   1     27.16    104.93     58.29 <
 -48   1   1     52.88      7.77     50.52 <
 -47   1   1     66.99    205.97     54.41 o
 -46   1   1     71.69     81.61     54.41 <
 -45   1   1    172.76    163.22     69.95 o
 -44   1   1     88.32     23.32     62.18 <
 -43   1   1   1207.58   1375.71    104.93 o
 -42   1   1    213.34    182.65     66.07 o
 -41   1   1     39.76     62.18     62.18 <
 -40   1   1    213.32    283.69     66.07 o
 -39   1   1    131.79    186.54     58.29 o
 -38   1   1     93.56     62.18     50.52 <
 -37   1   1     54.76      7.77     42.75 <
 -36   1   1      3.47      7.77     46.63 <
 -35   1   1      7.78    -15.54     50.52 <
 -34   1   1    135.93     97.15     50.52 <
 -33   1   1    111.39     73.84     50.52 <
 -32   1   1    324.34    256.49     54.41 o
 -31   1   1    108.06    108.81     38.86 o
 -30   1   1    161.66    132.13     34.98 o
 -29   1   1     55.95    -15.54     31.09 <
 -28   1   1      0.12    -19.43     31.09 <
 -27   1   1     53.16     89.38     31.09 o
 -26   1   1    229.56    190.42     34.98 o
 -25   1   1    251.04    237.06     34.98 o
 -24   1   1    600.58    563.50     42.75 o
 -23   1   1    294.78    213.74     31.09 o
 -22   1   1   1521.26   1779.88     89.38 o
 -21   1   1      9.25     23.32     23.32 <
 -20   1   1     21.90     31.09     23.32 <
 -19   1   1    141.92     66.07     23.32 o
 -18   1   1     51.80     31.09     23.32 <
 -17   1   1    544.68    458.57     34.98 o
 -16   1   1     74.57     58.29     19.43 o
 -15   1   1    869.39    695.63     34.98 o
 -14   1   1     36.95     15.54     15.54 <
 -13   1   1    916.61    773.35     38.86 o
 -12   1   1      8.25     -3.89     15.54 <
 -11   1   1   1148.81    913.26     50.52 o
 -10   1   1      0.58     -3.89     15.54 <
  -9   1   1   1188.78   1018.18     54.41 o
  -8   1   1      3.59     11.66     15.54 <
  -7   1   1    957.92    893.82     42.75 o
  -6   1   1     47.76     73.84     15.54 o
  -5   1   1    386.39    338.10     23.32 o
  -4   1   1    416.92    435.25     27.20 o
  -3   1   1      3.53      3.89     11.66 <
  -2   1   1   1695.31   1616.66     73.84 o
  -1   1   1    996.52    948.23     46.63 o
   0   1   1   4023.43   3559.75    159.33 o
   1   1   1   2331.95   2180.15    101.04 o
   2   1   1   3478.80   3019.57    136.02 o
   3   1   1   1584.03   1519.50     73.84 o
   4   1   1   1037.57    990.98     50.52 o
   5   1   1    220.30    237.06     19.43 o
   6   1   1      2.66      0.00     15.54 <
   7   1   1     98.38    108.81     19.43 o
   8   1   1    461.49    411.94     31.09 o
   9   1   1    106.95    120.47     23.32 o
  10   1   1    194.17    205.97     27.20 o
  11   1   1     95.58     81.61     23.32 o
  12   1   1     84.35    108.81     23.32 o
  13   1   1   1416.37   1453.44     77.72 o
  14   1   1    996.20   1119.22     66.07 o
  15   1   1   3101.91   2922.42    139.90 o
  16   1   1   1761.69   1702.15     89.38 o
  17   1   1   3003.83   3116.73    151.56 o
  18   1   1   1159.82   1029.84     62.18 o
  19   1   1    891.96    785.01     54.41 o
  20   1   1     17.08    -19.43     23.32 <
  21   1   1   2027.63   1946.98    104.93 o
  22   1   1    105.88     81.61     27.20 o
  23   1   1    371.53    318.67     38.86 o
  24   1   1     36.04     38.86     27.20 <
  25   1   1    174.00    108.81     31.09 o
  26   1   1     13.27     -3.89     27.20 <
  27   1   1     64.69      7.77     23.32 <
  28   1   1      0.16    -15.54     27.20 <
  29   1   1      1.71    -15.54     23.32 <
  30   1   1     86.13     81.61     27.20 o
  31   1   1    170.07    233.17     42.75 o
  32   1   1    321.77    275.92     42.75 o
  33   1   1    535.51    683.97     58.29 o
  34   1   1    675.85    796.67     66.07 o
  35   1   1    842.75   1010.41     77.72 o
  36   1   1    724.36    703.40     66.07 o
  37   1   1    811.51    990.98     77.72 o
  38   1   1    547.55    563.50     58.29 o
  39   1   1    501.52    489.66     54.41 o
  40   1   1    344.14    423.60     50.52 o
  41   1   1    927.24    924.91    104.93 o
  42   1   1    141.51    202.08     38.86 o
  43   1   1     44.89    -19.43     31.09 <
  44   1   1    103.08    128.24     34.98 o
  45   1   1      2.79     11.66     31.09 <
  46   1   1     57.95     77.72     34.98 o
  47   1   1      2.11     46.63     34.98 <
  48   1   1     18.24     46.63     50.52 <
  49   1   1      2.81    -42.75     50.52 <
  50   1   1      3.74    -50.52     50.52 <
  51   1   1      0.88    -27.20     50.52 <
  52   1   1      1.93     66.07     81.61 <
 -52   2   1     35.69     73.84     73.84 <
 -51   2   1     60.60     50.52     58.29 <
 -50   2   1     36.50     15.54     50.52 <
 -49   2   1     48.09     -3.89     58.29 <
 -48   2   1     29.38    -19.43     50.52 <
 -47   2   1      9.42     -7.77     58.29 <
 -46   2   1     27.68    104.93     58.29 <
 -45   2   1     45.38     46.63     62.18 <
 -44   2   1     19.12     66.07     62.18 <
 -42   2   1   4737.87   5215.27    252.60 o
 -41   2   1   3660.66   5324.08    256.49 o
 -40   2   1    362.68    194.31     62.18 o
 -39   2   1    145.15    229.29     73.84 o
 -38   2   1    557.48    240.94     69.95 o
 -37   2   1      9.05    -89.38     58.29 <
 -36   2   1    560.70    423.60     69.95 o
 -35   2   1     75.07     62.18     58.29 <
 -34   2   1    422.70    221.51     62.18 o
 -33   2   1     23.81     69.95     73.84 <
 -32   2   1     90.00     19.43     50.52 <
 -31   2   1      8.28     27.20     66.07 <
 -30   2   1      0.92     -3.89     34.98 <
 -29   2   1    141.79    120.47     34.98 o
 -28   2   1     98.17      7.77     31.09 <
 -27   2   1    258.09    237.06     34.98 o
 -26   2   1     16.94    -27.20     27.20 <
 -25   2   1    100.73     85.50     31.09 o
 -24   2   1    202.48    233.17     34.98 o
 -23   2   1     98.82     97.15     31.09 o
 -22   2   1   7008.26   7278.84    272.03 o
 -21   2   1   1928.57   2152.95     97.15 o
 -20   2   1   3723.17   3641.36    139.90 o
 -19   2   1      1.72     46.63     27.20 <
 -18   2   1    506.07    454.68     34.98 o
 -17   2   1      0.87     23.32     23.32 <
 -16   2   1    225.70    182.65     27.20 o
 -15   2   1     71.45     69.95     23.32 o
 -14   2   1    201.36    178.76     23.32 o
 -13   2   1    325.38    310.89     27.20 o
 -12   2   1    120.46    112.70     23.32 o
 -11   2   1    577.36    571.27     31.09 o
 -10   2   1     33.05     38.86     15.54 o
  -9   2   1   1064.38   1053.16     46.63 o
  -8   2   1      9.84     31.09     15.54 <
  -7   2   1   1929.56   1845.94     85.50 o
  -6   2   1    455.76    594.59     42.75 o
  -5   2   1   1876.17   2075.23     85.50 o
  -4   2   1   6255.43   7181.68    279.81 o
  -3   2   1    241.59    248.72     15.54 o
  -2   2   1  61991.30  75936.20   3272.17 o
  -1   2   1   2706.52   3206.11    143.79 o
   1   2   1  15232.60  15941.20    687.86 o
   2   2   1     63.13     97.15     15.54 o
   3   2   1  11838.00  12719.50    551.84 o
   4   2   1   3107.52   3307.15    147.68 o
   5   2   1   7482.13   7065.10    310.89 o
   6   2   1   2153.11   2164.61    101.04 o
   7   2   1   2073.32   2020.82     97.15 o
   8   2   1     90.19     89.38     19.43 o
   9   2   1      8.34     34.98     15.54 o
  10   2   1    478.30    454.68     46.63 o
  11   2   1    590.96    555.72     34.98 o
  12   2   1   1294.35   1367.94     69.95 o
  13   2   1    595.88    606.25     38.86 o
  14   2   1    636.45    594.59     38.86 o
  15   2   1      5.81     -7.77     19.43 <
  16   2   1     15.02      7.77     19.43 <
  17   2   1    658.51    637.34     42.75 o
  18   2   1    233.74    268.15     31.09 o
  19   2   1   3095.91   3330.47    159.33 o
  20   2   1  13016.10  12723.40    559.61 o
  21   2   1   2497.34   2545.46    128.24 o
  22   2   1    132.28     85.50     27.20 o
  23   2   1     11.73     23.32     27.20 <
  24   2   1     13.27     73.84     27.20 o
  25   2   1    241.43    268.15     34.98 o
  26   2   1     96.51    112.70     31.09 o
  27   2   1    530.45    536.29     46.63 o
  28   2   1    314.24    334.21     38.86 o
  29   2   1   1188.69   1181.40    104.93 o
  30   2   1    753.32    835.53     69.95 o
  31   2   1   1424.04   1554.48    132.13 o
  32   2   1    691.01    843.30     73.84 o
  33   2   1   1043.16   1138.65    151.56 o
  34   2   1    331.15    338.10     46.63 o
  35   2   1    428.64    357.53     50.52 o
  36   2   1     64.73     85.50     34.98 o
  37   2   1     95.20     85.50     38.86 o
  38   2   1     30.46     54.41     34.98 <
  39   2   1     30.08    -11.66     34.98 <
  40   2   1    666.53    532.41     62.18 o
  42   2   1    645.86    435.25    104.93 o
  43   2   1    195.02    -58.29     54.41 <
  44   2   1     13.98     62.18     50.52 <
  45   2   1     57.52     27.20     54.41 <
  46   2   1      0.21    -46.63     50.52 <
  47   2   1     39.17    139.90     69.95 <
  48   2   1      0.22    -62.18     58.29 <
  49   2   1      0.79     62.18     66.07 <
  50   2   1      4.14     27.20     58.29 <
  51   2   1      1.46     -7.77     58.29 <
  52   2   1      0.04    -54.41     58.29 <
 -52   3   1      0.91    -50.52     54.41 <
 -51   3   1      1.32     23.32     58.29 <
 -50   3   1     13.33    -31.09     50.52 <
 -49   3   1      3.82      7.77     54.41 <
 -48   3   1     16.52     11.66     54.41 <
 -47   3   1     29.67    -15.54     58.29 <
 -46   3   1     69.41    -23.32     58.29 <
 -45   3   1    124.31     69.95     62.18 <
 -44   3   1     48.87    128.24     54.41 o
 -43   3   1    407.66    450.80     62.18 o
 -42   3   1    289.45    291.46     58.29 o
 -41   3   1     54.40     -7.77     62.18 <
 -40   3   1      4.49     42.75     58.29 <
 -39   3   1      2.38    -54.41     58.29 <
 -38   3   1      6.60    -11.66     54.41 <
 -37   3   1      4.33    -27.20     58.29 <
 -36   3   1      3.98    -34.98     58.29 <
 -35   3   1     25.42      3.89     54.41 <
 -34   3   1    121.02     81.61     54.41 <
 -33   3   1    183.82    198.20     66.07 o
 -32   3   1    225.47    237.06     73.84 o
 -31   3   1    238.76    275.92     54.41 o
 -30   3   1    175.47    279.81     58.29 o
 -29   3   1    105.04    124.36     50.52 o
 -28   3   1      6.24      7.77     46.63 <
 -27   3   1      3.68     34.98     46.63 <
 -26   3   1    183.21    182.65     42.75 o
 -25   3   1    375.49    314.78     42.75 o
 -24   3   1    976.26    967.66     62.18 o
 -23   3   1    949.16    870.51     58.29 o
 -22   3   1   1875.26   1962.53    104.93 o
 -21   3   1   2217.92   2463.85    163.22 o
 -20   3   1   1089.80   1177.52     69.95 o
 -19   3   1    605.07    536.29     46.63 o
 -18   3   1    765.53    757.81     46.63 o
 -17   3   1    287.71    205.97     27.20 o
 -16   3   1    546.02    478.00     42.75 o
 -15   3   1    147.38    128.24     31.09 o
 -14   3   1    416.61    396.39     38.86 o
 -13   3   1     47.65     31.09     23.32 <
 -12   3   1    281.61    221.51     27.20 o
 -11   3   1      1.60     11.66     19.43 <
 -10   3   1    176.67    221.51     34.98 o
  -9   3   1     17.66     23.32     23.32 <
  -8   3   1     81.71     97.15     38.86 o
  -7   3   1     39.63     62.18     31.09 <
  -6   3   1    120.89     66.07     27.20 o
  -5   3   1      2.07     -3.89     27.20 <
  -4   3   1    456.71    411.94     42.75 o
  -3   3   1    254.12    170.99     27.20 o
  -2   3   1   1286.61   1336.85     93.27 o
  -1   3   1   1020.12   1119.22     81.61 o
   0   3   1   2168.91   2312.28    151.56 o
   1   3   1   1430.20   1399.03     97.15 o
   2   3   1   1344.40   1263.01     89.38 o
   3   3   1    503.21    474.11     31.09 o
   4   3   1    171.70    174.88     19.43 o
   5   3   1      0.24      0.00     11.66 <
   6   3   1     82.76    101.04     19.43 o
   7   3   1    288.65    295.35     27.20 o
   8   3   1    486.94    512.98     38.86 o
   9   3   1    385.94    423.60     34.98 o
  10   3   1    302.33    318.67     31.09 o
  11   3   1     39.93     58.29     19.43 o
  12   3   1      2.36    -19.43     15.54 <
  13   3   1    128.27    167.11     27.20 o
  14   3   1    140.74    174.88     27.20 o
  15   3   1    447.20    489.66     42.75 o
  16   3   1    228.26    256.49     34.98 o
  17   3   1    354.24    341.98     38.86 o
  18   3   1     48.67    104.93     23.32 o
  19   3   1    131.40    170.99     27.20 o
  20   3   1    295.12    283.69     31.09 o
  21   3   1      2.49     23.32     23.32 <
  22   3   1      2.52      7.77     19.43 <
  23   3   1      0.95      7.77     23.32 <
  24   3   1      1.70     -3.89     19.43 <
  25   3   1      3.01    -23.32     19.43 <
  26   3   1     17.36    -19.43     23.32 <
  27   3   1     70.44     11.66     23.32 <
  28   3   1     48.42     62.18     27.20 o
  29   3   1     64.23    108.81     27.20 o
  30   3   1     23.24    -15.54     27.20 <
  31   3   1      0.00      3.89     27.20 <
  32   3   1     18.97    -19.43     31.09 <
  33   3   1     68.94    108.81     50.52 o
  34   3   1    206.00    244.83     50.52 o
  35   3   1    306.69    314.78     58.29 o
  36   3   1    398.61    314.78     58.29 o
  37   3   1    432.65    373.07     58.29 o
  38   3   1    318.23    334.21     66.07 o
  39   3   1    119.78     58.29     58.29 <
  40   3   1     30.53     46.63     54.41 <
  41   3   1    796.77    956.00     73.84 o
  42   3   1    184.21     27.20     69.95 <
  43   3   1      0.61    -54.41     50.52 <
  44   3   1     85.93     23.32     46.63 <
  45   3   1      5.50    -34.98     46.63 <
  46   3   1     10.45      7.77     42.75 <
  47   3   1      4.55     15.54     42.75 <
  48   3   1      7.35      0.00     42.75 <
  49   3   1      1.48    -50.52     42.75 <
  50   3   1      0.46    -73.84     42.75 <
  51   3   1      2.46     50.52     54.41 <
 -52   4   1      4.93    -11.66     54.41 <
 -51   4   1     10.40     -7.77     50.52 <
 -50   4   1      2.64      3.89     42.75 <
 -49   4   1      0.28     50.52     66.07 <
 -48   4   1      2.93     62.18     81.61 <
 -47   4   1     52.63     89.38     58.29 <
 -46   4   1    149.61    -23.32     46.63 <
 -45   4   1    188.90     54.41     46.63 <
 -44   4   1    108.64     15.54     46.63 <
 -43   4   1      0.16     69.95     46.63 <
 -42   4   1    107.12     23.32     46.63 <
 -41   4   1     24.19     23.32     54.41 <
 -40   4   1    276.48    287.58     69.95 o
 -39   4   1    206.50    108.81     62.18 <
 -38   4   1     56.29      3.89     50.52 <
 -37   4   1     78.99     31.09     54.41 <
 -36   4   1     14.03      3.89     54.41 <
 -35   4   1     88.68     38.86     50.52 <
 -34   4   1     38.26     69.95     50.52 <
 -33   4   1    177.12    112.70     46.63 o
 -32   4   1    143.38    128.24     46.63 o
 -31   4   1    346.61    361.42     66.07 o
 -30   4   1    176.44    190.42     46.63 o
 -29   4   1    395.09    396.39     50.52 o
 -28   4   1    247.18    147.68     42.75 o
 -27   4   1    366.14    349.76     46.63 o
 -26   4   1    228.78    209.85     38.86 o
 -25   4   1    243.88    275.92     42.75 o
 -24   4   1     42.93     58.29     34.98 <
 -23   4   1    175.15    155.45     38.86 o
 -22   4   1    270.67    283.69     42.75 o
 -21   4   1   3131.29   2906.87    151.56 o
 -20   4   1    226.77    205.97     34.98 o
 -19   4   1      5.26    -23.32     23.32 <
 -18   4   1    120.94     89.38     23.32 o
 -17   4   1     58.06     54.41     23.32 o
 -16   4   1    313.76    272.03     27.20 o
 -15   4   1    179.04    132.13     23.32 o
 -14   4   1    171.24    101.04     23.32 o
 -13   4   1      1.60      7.77     23.32 <
 -12   4   1     27.45     31.09     19.43 <
 -11   4   1    250.32    202.08     23.32 o
 -10   4   1    379.59    275.92     34.98 o
  -9   4   1    857.44    854.96     46.63 o
  -8   4   1    596.85    489.66     31.09 o
  -7   4   1    638.95    672.31     38.86 o
  -6   4   1     47.55    -34.98     31.09 <
  -5   4   1     53.95     23.32     27.20 <
  -4   4   1    559.64    621.79     54.41 o
  -3   4   1    395.50    373.07     42.75 o
  -2   4   1      2.80    -11.66     15.54 <
  -1   4   1     13.01      7.77     19.43 <
   0   4   1      9.37     23.32     19.43 <
   1   4   1     26.08     31.09     19.43 <
   2   4   1    157.17    198.20     27.20 o
   3   4   1   3125.33   3256.63    209.85 o
   4   4   1   4263.79   4441.92    279.81 o
   5   4   1   6122.86   6412.22    400.28 o
   6   4   1   4197.26   4438.03    198.20 o
   7   4   1   3534.96   3493.69    159.33 o
   8   4   1   1764.76   1748.79     85.50 o
   9   4   1   1163.74   1076.48     50.52 o
  10   4   1    400.32    334.21     31.09 o
  11   4   1    139.03    112.70     19.43 o
  12   4   1      4.69      0.00     15.54 <
  13   4   1      7.36     27.20     15.54 <
  14   4   1     41.24     27.20     19.43 <
  15   4   1     88.28     69.95     19.43 o
  16   4   1     58.20      7.77     19.43 <
  17   4   1    260.79    233.17     27.20 o
  18   4   1     32.77     31.09     19.43 <
  19   4   1   1862.40   1877.03     89.38 o
  20   4   1    311.45    240.94     31.09 o
  21   4   1    172.20    101.04     31.09 o
  22   4   1   1405.04   1336.85     73.84 o
  23   4   1    320.50    338.10     38.86 o
  24   4   1    515.00    485.77     42.75 o
  25   4   1     66.19    101.04     31.09 o
  26   4   1     31.11     19.43     31.09 <
  27   4   1     40.59     -3.89     31.09 <
  28   4   1     21.23     58.29     31.09 <
  29   4   1    203.74    112.70     34.98 o
  30   4   1    141.96    202.08     46.63 o
  31   4   1    242.80    252.60     42.75 o
  32   4   1    249.23    233.17     46.63 o
  33   4   1    276.26    299.24     46.63 o
  34   4   1    282.76    167.11     46.63 o
  35   4   1    266.98    159.33     77.72 o
  36   4   1    307.22    244.83     50.52 o
  37   4   1    182.22    101.04     42.75 o
  38   4   1     97.59      7.77     38.86 <
  39   4   1     23.92    -23.32     31.09 <
  40   4   1    161.91    229.29     42.75 o
  41   4   1    250.20    295.35     97.15 o
  42   4   1    122.84     93.27     46.63 <
  43   4   1    133.55     58.29     42.75 <
  44   4   1     12.19     27.20     42.75 <
  45   4   1      3.13      7.77     42.75 <
  46   4   1     30.98     93.27     46.63 <
  47   4   1     15.94     50.52     46.63 <
  48   4   1     18.90    -58.29     42.75 <
  49   4   1     19.57    -23.32     46.63 <
  50   4   1     10.90    -58.29     58.29 <
  51   4   1     17.39     66.07     89.38 <
 -50   5   1      2.90    -46.63     73.84 <
 -49   5   1      0.15     19.43     42.75 <
 -48   5   1      0.35    -27.20     42.75 <
 -47   5   1      9.03     46.63     46.63 <
 -46   5   1     10.74     38.86     38.86 <
 -45   5   1      5.41     -3.89     38.86 <
 -44   5   1      0.08     19.43     42.75 <
 -43   5   1    164.23     97.15     42.75 o
 -42   5   1      7.65     31.09     38.86 <
 -41   5   1      0.61     38.86     34.98 <
 -40   5   1    147.49     50.52     38.86 <
 -39   5   1     69.62    -11.66     38.86 <
 -38   5   1     40.40    -31.09     34.98 <
 -37   5   1      4.90     -3.89     38.86 <
 -36   5   1      6.40     15.54     34.98 <
 -35   5   1     13.21     42.75     34.98 <
 -34   5   1     39.59     85.50     38.86 o
 -33   5   1     18.16     -7.77     38.86 <
 -32   5   1     62.83     27.20     38.86 <
 -31   5   1      1.36     -7.77     42.75 <
 -30   5   1     13.74     15.54     50.52 <
 -29   5   1      1.64     73.84     46.63 <
 -28   5   1      0.83     -3.89     38.86 <
 -27   5   1     16.81      3.89     27.20 <
 -26   5   1      9.77    -15.54     27.20 <
 -25   5   1      0.83    -19.43     23.32 <
 -24   5   1     31.14     42.75     23.32 <
 -23   5   1     91.74     93.27     27.20 o
 -22   5   1    108.18    104.93     27.20 o
 -21   5   1    630.47    415.82     50.52 o
 -20   5   1    639.07    652.88     58.29 o
 -19   5   1    580.82    516.86     54.41 o
 -18   5   1    402.60    233.17     66.07 o
 -17   5   1    273.87    186.54     58.29 o
 -16   5   1    123.11    124.36     50.52 o
 -15   5   1     39.50     50.52     34.98 <
 -14   5   1      1.25     15.54     31.09 <
 -13   5   1      1.35     27.20     27.20 <
 -12   5   1     52.37    -38.86     27.20 <
 -11   5   1     16.23     -3.89     15.54 <
 -10   5   1     29.55     15.54     27.20 <
  -9   5   1      0.63     42.75     31.09 <
  -8   5   1      0.00     15.54     34.98 <
  -7   5   1     46.86     50.52     27.20 <
  -6   5   1    144.07    136.02     27.20 o
  -5   5   1    275.14    268.15     31.09 o
  -4   5   1    332.53    318.67     31.09 o
  -3   5   1    441.97    594.59     58.29 o
  -2   5   1    336.08    380.85     42.75 o
  -1   5   1    203.20    237.06     34.98 o
   0   5   1     57.66     97.15     27.20 o
   1   5   1     15.59     11.66     15.54 <
   2   5   1      3.67      7.77     15.54 <
   3   5   1     14.96     15.54     19.43 <
   4   5   1     13.07     34.98     19.43 <
   5   5   1      0.02      7.77     19.43 <
   6   5   1      7.31      0.00     15.54 <
   7   5   1    112.52     46.63     27.20 <
   8   5   1    157.70    237.06     42.75 o
   9   5   1    158.53    128.24     15.54 o
  10   5   1    195.02    221.51     23.32 o
  11   5   1    158.46    124.36     19.43 o
  12   5   1    140.51    159.33     23.32 o
  13   5   1     44.26     69.95     19.43 o
  14   5   1     25.35      3.89     19.43 <
  15   5   1      0.13    -11.66     19.43 <
  16   5   1      5.88     38.86     23.32 <
  17   5   1     18.29     15.54     27.20 <
  18   5   1     37.33    108.81     38.86 o
  19   5   1     26.20     31.09     23.32 <
  20   5   1     61.27     38.86     23.32 <
  21   5   1    245.71    225.40     38.86 o
  22   5   1     22.77    -15.54     27.20 <
  23   5   1     79.25     50.52     31.09 <
  24   5   1     23.02      7.77     31.09 <
  25   5   1     30.03     15.54     31.09 <
  26   5   1      4.68     31.09     34.98 <
  27   5   1     10.28    -54.41     31.09 <
  28   5   1      0.17    -23.32     31.09 <
  29   5   1      1.03     15.54     34.98 <
  30   5   1     19.64     27.20     42.75 <
  31   5   1     18.08     42.75     42.75 <
  32   5   1     20.80     66.07     38.86 <
  33   5   1     40.09     23.32     38.86 <
  34   5   1     10.09     66.07     34.98 <
  35   5   1     11.85     19.43     27.20 <
  36   5   1      0.57     19.43     27.20 <
  37   5   1      5.44      7.77     31.09 <
  38   5   1      3.71    -15.54     31.09 <
  39   5   1     59.45      7.77     31.09 <
  40   5   1     66.37     23.32     31.09 <
  41   5   1    103.94    -11.66     31.09 <
  42   5   1      7.21     -3.89     31.09 <
  43   5   1     18.03    -50.52     31.09 <
  44   5   1     34.38     38.86     34.98 <
  45   5   1     16.05     19.43     34.98 <
  46   5   1     58.78    -15.54     38.86 <
  47   5   1     17.36     34.98     42.75 <
  48   5   1     15.71    -11.66     38.86 <
  49   5   1      0.80      7.77     42.75 <
 -44   6   1     11.90      0.00     34.98 <
 -43   6   1    662.72    104.93     73.84 <
 -42   6   1    230.80     85.50     38.86 o
 -41   6   1     87.78     27.20     34.98 <
 -40   6   1    392.82    233.17     46.63 o
 -39   6   1     73.36    116.59     62.18 <
 -38   6   1    239.10    314.78     73.84 o
 -37   6   1     46.45     73.84     31.09 o
 -36   6   1     54.88     50.52     27.20 <
 -35   6   1      0.96     34.98     27.20 <
 -34   6   1      0.78     42.75     27.20 <
 -33   6   1     32.56     69.95     42.75 <
 -32   6   1     31.64     34.98     31.09 <
 -31   6   1     62.72     54.41     34.98 <
 -30   6   1     67.83     38.86     27.20 <
 -29   6   1     67.87     50.52     31.09 <
 -28   6   1     77.50     27.20     31.09 <
 -27   6   1     35.22     69.95     31.09 o
 -26   6   1      0.00    -34.98     27.20 <
 -25   6   1     11.05      0.00     27.20 <
 -24   6   1     46.00     38.86     27.20 <
 -23   6   1      0.25    -19.43     27.20 <
 -22   6   1    184.20    186.54     34.98 o
 -21   6   1     66.73     23.32     27.20 <
 -20   6   1     97.34    101.04     23.32 o
 -19   6   1      5.60     -3.89     19.43 <
 -18   6   1      2.61      0.00     19.43 <
 -17   6   1      8.69     34.98     19.43 <
 -16   6   1      0.84      0.00     15.54 <
 -15   6   1      3.01     11.66     11.66 <
 -14   6   1      0.14     19.43     15.54 <
 -13   6   1      2.41      0.00     19.43 <
 -12   6   1      6.87     -7.77     19.43 <
 -11   6   1     11.05     15.54     19.43 <
 -10   6   1     32.89     23.32     19.43 <
  -9   6   1      4.11     -3.89     15.54 <
  -8   6   1      9.80    -15.54     15.54 <
  -7   6   1     64.40     34.98     15.54 o
  -6   6   1     27.45     34.98     15.54 o
  -5   6   1    329.12    361.42     31.09 o
  -4   6   1      5.09     27.20     15.54 <
  -3   6   1     69.84     69.95     23.32 o
  -2   6   1   2475.47   4713.95    419.71 o
  -1   6   1      0.07     -3.89     54.41 <
   1   6   1   1417.52   3583.07    240.94 o
   2   6   1    565.81    485.77     46.63 o
   3   6   1    620.39    761.69     58.29 o
   4   6   1    239.06    209.85     27.20 o
   5   6   1     99.72     89.38     19.43 o
   6   6   1     35.69     31.09     19.43 <
   7   6   1      2.41     31.09     19.43 <
   8   6   1      0.38     -7.77     19.43 <
   9   6   1     16.38     -3.89     19.43 <
  10   6   1     42.00     -3.89     19.43 <
  11   6   1    104.78     69.95     23.32 o
  12   6   1    166.34    124.36     19.43 o
  13   6   1    206.27     89.38     19.43 o
  14   6   1    264.55    264.26     23.32 o
  15   6   1    184.80    132.13     19.43 o
  16   6   1    218.67    167.11     19.43 o
  17   6   1    101.02     34.98     15.54 o
  18   6   1    301.73    221.51     23.32 o
  19   6   1     91.25     81.61     19.43 o
  20   6   1     36.45     19.43     19.43 <
  21   6   1    498.00    415.82     38.86 o
  22   6   1    154.28    112.70     27.20 o
  23   6   1      1.57      7.77     19.43 <
  24   6   1     25.81     19.43     23.32 <
  25   6   1    118.32     66.07     27.20 o
  26   6   1     75.73     62.18     27.20 o
  27   6   1     67.79      3.89     27.20 <
  28   6   1     28.94      0.00     27.20 <
  29   6   1     57.38     34.98     31.09 <
  30   6   1     11.41     15.54     27.20 <
  31   6   1     19.37    -19.43     31.09 <
  32   6   1      5.79     23.32     34.98 <
  33   6   1      9.17     50.52     34.98 <
  34   6   1     64.88     -7.77     27.20 <
  35   6   1     77.30     42.75     31.09 <
  36   6   1    142.57     62.18     34.98 <
  37   6   1     69.90     54.41     38.86 <
  38   6   1     43.27    -23.32     31.09 <
  39   6   1      2.36    -46.63     31.09 <
  40   6   1     99.98      3.89     34.98 <
  41   6   1   1019.21    136.02    163.22 <
  42   6   1      9.14      7.77     42.75 <
  43   6   1    153.49     34.98     46.63 <
  44   6   1      3.49    -89.38     46.63 <
  45   6   1     15.46      3.89     58.29 <
 -40   7   1      5.52     -3.89     46.63 <
 -39   7   1      0.95    -54.41     42.75 <
 -38   7   1      1.00    -38.86     31.09 <
 -37   7   1      0.24    -27.20     27.20 <
 -36   7   1      6.13     19.43     27.20 <
 -35   7   1     23.72     19.43     27.20 <
 -34   7   1     46.72      7.77     34.98 <
 -33   7   1     59.67     19.43     27.20 <
 -32   7   1     43.76     31.09     27.20 <
 -31   7   1     38.48     34.98     27.20 <
 -30   7   1     19.06     31.09     27.20 <
 -29   7   1      5.63      0.00     27.20 <
 -28   7   1      0.03    -15.54     19.43 <
 -27   7   1      3.93      7.77     19.43 <
 -26   7   1     23.20     23.32     19.43 <
 -25   7   1     29.18     31.09     19.43 <
 -24   7   1     32.94     58.29     19.43 o
 -23   7   1      7.70    -15.54     19.43 <
 -22   7   1      9.70    -31.09     15.54 <
 -21   7   1     33.43     15.54     15.54 <
 -20   7   1      1.60      7.77     15.54 <
 -19   7   1     10.40      3.89     15.54 <
 -18   7   1      0.29      7.77     23.32 <
 -17   7   1      1.05    -15.54     19.43 <
 -16   7   1     20.76    -19.43     19.43 <
 -15   7   1     23.69      3.89     19.43 <
 -14   7   1     48.49     38.86     19.43 <
 -13   7   1     34.06     31.09     19.43 <
 -12   7   1     40.56     27.20     19.43 <
 -11   7   1     18.26     11.66     15.54 <
 -10   7   1     15.13     27.20     15.54 <
  -9   7   1      0.01      0.00     11.66 <
   7   7   1      0.13    -15.54     11.66 <
   8   7   1      9.34    -23.32     15.54 <
   9   7   1     30.96      7.77     15.54 <
  10   7   1     59.37     23.32     15.54 <
  11   7   1     67.46     38.86     19.43 <
  12   7   1     74.35     62.18     19.43 o
  13   7   1     70.53     42.75     19.43 o
  14   7   1     59.87     50.52     19.43 o
  15   7   1     42.71     15.54     19.43 <
  16   7   1     38.04     54.41     31.09 <
  17   7   1     20.64     11.66     31.09 <
  18   7   1      8.90     19.43     11.66 <
  19   7   1      7.45      3.89     15.54 <
  20   7   1     25.51      7.77     15.54 <
  21   7   1      2.81      7.77     11.66 <
  22   7   1     11.61      0.00     15.54 <
  23   7   1      8.34      3.89     15.54 <
  24   7   1      5.41    -11.66     15.54 <
  25   7   1      2.36      0.00     15.54 <
  26   7   1      5.51     15.54     19.43 <
  27   7   1     12.83     19.43     19.43 <
  28   7   1     11.99      7.77     19.43 <
  29   7   1     12.84      7.77     19.43 <
  30   7   1     10.86     23.32     23.32 <
  31   7   1      5.15     27.20     27.20 <
  32   7   1      4.19     27.20     27.20 <
  33   7   1      4.59     -7.77     27.20 <
  34   7   1      0.89     31.09     27.20 <
  35   7   1      0.26    -23.32     27.20 <
  36   7   1      1.82     31.09     27.20 <
  37   7   1     10.99    -31.09     38.86 <
  39   7   1     12.45     19.43     42.75 <
  16   8   1     25.33    -27.20     19.43 <
  17   8   1     93.36      7.77     27.20 <
  18   8   1     85.11     23.32     27.20 <
  20   8   1     21.19     15.54     27.20 <
  21   8   1     19.39      3.89     31.09 <
  22   8   1    458.41     23.32     34.98 <
 -53   0   2     10.88     15.54    101.04 <
 -52   0   2     25.68    -42.75    116.59 <
 -51   0   2      7.54    -42.75    112.70 <
 -50   0   2     69.58    -62.18     89.38 <
 -49   0   2      4.47   -116.59    112.70 <
 -48   0   2     64.54    155.45    116.59 <
 -47   0   2      2.50     38.86     69.95 <
 -46   0   2     62.74    108.81     73.84 <
 -45   0   2     39.75     34.98     58.29 <
 -44   0   2    887.00    750.03     93.27 o
 -42   0   2   5362.49   6649.27    446.91 o
 -40   0   2     11.35    -23.32     42.75 <
 -39   0   2    107.77    178.76     46.63 o
 -38   0   2     92.72     31.09     38.86 <
 -37   0   2     14.92    -23.32     42.75 <
 -36   0   2     91.66    116.59     42.75 o
 -35   0   2      4.07     -3.89     34.98 <
 -34   0   2     65.19     77.72     42.75 <
 -33   0   2     25.12     58.29     34.98 <
 -32   0   2     21.05     66.07     38.86 <
 -23   0   2   1414.68   1142.54    170.99 o
 -22   0   2 110644.00 118335.00  10170.20 o
 -21   0   2  10243.30   7325.47    676.20 o
 -20   0   2   1851.80   1364.05    178.76 o
 -19   0   2    893.29    559.61    116.59 o
 -18   0   2   3272.75   2638.72    275.92 o
 -17   0   2    610.66    641.22    116.59 o
 -16   0   2   7696.69   6975.71    641.22 o
 -15   0   2   3406.19   3291.60    326.44 o
 -14   0   2   9023.67   8195.98    734.49 o
 -13   0   2   4206.43   3509.23    334.21 o
 -12   0   2   5998.43   4131.02    384.73 o
 -11   0   2   2583.67   2048.02    205.97 o
 -10   0   2   2261.06   1639.97    174.88 o
  -9   0   2    813.12    664.54     97.15 o
  -8   0   2     10.13     23.32     38.86 <
  -7   0   2     97.07    -54.41     34.98 <
  -6   0   2   2681.93   2763.08    260.38 o
  -5   0   2    214.74    295.35     54.41 o
  -4   0   2  21647.40  22201.80   1919.78 o
  -3   0   2   2849.78   3497.57    322.55 o
  -2   0   2 214271.00 205191.00  17577.20 o
  -1   0   2  18109.10  17075.90   1484.53 o
   0   0   2 123153.00 119306.00  10232.30 o
   1   0   2  13470.30   9517.28    839.42 o
   2   0   2   1193.05   1422.35    151.56 o
   3   0   2  11332.10  10457.70    921.03 o
   4   0   2    214.67    116.59     42.75 o
   5   0   2   7092.43   6011.94    540.18 o
   6   0   2     96.92    -15.54     42.75 <
   7   0   2   1836.48   1076.48    128.24 o
   8   0   2    642.68    858.85    108.81 o
   9   0   2      0.26      7.77     42.75 <
  10   0   2   3280.45   2833.03    272.03 o
  11   0   2   1078.02   1321.31    147.68 o
  12   0   2   6270.92   6680.36    602.36 o
  13   0   2   1679.94   1593.34    170.99 o
  14   0   2   6764.04   6544.35    594.59 o
  15   0   2    732.08    594.59     89.38 o
  16   0   2   6009.46   5759.34    528.52 o
  17   0   2    282.37    256.49     62.18 o
  18   0   2   4227.67   4558.50    427.48 o
  19   0   2  31630.50  31742.40   2755.31 o
  20   0   2  38767.80  43214.40   3738.52 o
  21   0   2  12510.10  12435.80   1107.56 o
  22   0   2    314.98    427.48     77.72 o
  23   0   2    124.88    116.59     58.29 <
  24   0   2    668.24    718.95    112.70 o
  25   0   2    417.05    400.28     89.38 o
  26   0   2   1088.69   1224.15    159.33 o
  27   0   2   1086.40   1068.70    151.56 o
  28   0   2    945.83   1068.70    147.68 o
  29   0   2    872.25    796.67    128.24 o
  31   0   2    150.93    132.13     58.29 o
  32   0   2     97.53    198.20     69.95 o
  33   0   2     57.20    174.88     73.84 o
  34   0   2    888.03    975.43    151.56 o
  35   0   2    322.97    509.09    112.70 o
  36   0   2   1402.73   2137.41    260.38 o
  37   0   2    201.09    454.68    108.81 o
  38   0   2    869.79   1173.63    178.76 o
  39   0   2    324.23    101.04     77.72 <
  40   0   2     21.57     31.09     69.95 <
  41   0   2  10541.00  14561.60   1329.08 o
  42   0   2      7.55     42.75     69.95 <
  43   0   2      0.83   -132.13     73.84 <
  44   0   2     72.36    182.65     89.38 o
  45   0   2     68.92    -19.43     81.61 <
  46   0   2     96.00     89.38     85.50 <
  47   0   2     53.05     50.52     69.95 <
  48   0   2     20.30    -11.66     77.72 <
  49   0   2     13.80    -81.61     69.95 <
  50   0   2     20.24    -46.63     69.95 <
  51   0   2     42.20    139.90     97.15 <
 -53   1   2     14.42   -139.90    101.04 <
 -52   1   2     14.33     19.43     58.29 <
 -51   1   2      2.03     31.09     50.52 <
 -50   1   2      9.48    -54.41     54.41 <
 -49   1   2      6.40    -54.41     58.29 <
 -48   1   2      4.02    -19.43     54.41 <
 -47   1   2      0.93    -15.54     54.41 <
 -46   1   2     49.19     42.75     54.41 <
 -45   1   2     15.06     34.98     54.41 <
 -44   1   2    181.15    252.60     69.95 o
 -43   1   2    484.15    314.78    128.24 o
 -42   1   2    383.05    435.25     69.95 o
 -41   1   2      4.03     42.75     58.29 <
 -40   1   2      4.75    -38.86     54.41 <
 -39   1   2      1.15     -3.89     54.41 <
 -38   1   2     25.72     42.75     58.29 <
 -37   1   2      9.09    -58.29     54.41 <
 -36   1   2     95.59     97.15     54.41 <
 -35   1   2     25.27    -50.52     50.52 <
 -34   1   2     95.54     38.86     54.41 <
 -33   1   2      3.18     31.09     50.52 <
 -32   1   2      0.05    -11.66     50.52 <
 -31   1   2    279.83    151.56     62.18 o
 -30   1   2    292.72    334.21     50.52 o
 -29   1   2    925.37    761.69     73.84 o
 -28   1   2    943.09   1002.64     85.50 o
 -27   1   2   1347.00   1010.41     81.61 o
 -26   1   2   1007.66    967.66     77.72 o
 -25   1   2    820.10    637.34     58.29 o
 -24   1   2    514.88    431.37     46.63 o
 -23   1   2     57.40     19.43     31.09 <
 -22   1   2    961.70    388.62     81.61 o
 -21   1   2     41.55      7.77     42.75 <
 -20   1   2   1150.04   1208.61     62.18 o
 -19   1   2   1781.31   1663.29     77.72 o
 -18   1   2   2434.90   2510.48    104.93 o
 -17   1   2   3651.66   3388.76    136.02 o
 -16   1   2   2876.40   2829.15    116.59 o
 -15   1   2   3930.60   3925.05    151.56 o
 -14   1   2   2228.22   2094.66     97.15 o
 -13   1   2   3356.19   3120.61    151.56 o
 -12   1   2   1497.01   1301.87     66.07 o
 -11   1   2   2782.31   2537.68    124.36 o
 -10   1   2    753.12    788.90     54.41 o
  -9   1   2   2180.24   2191.81    108.81 o
  -8   1   2    300.67    353.64     31.09 o
  -7   1   2   1336.14   1196.95     66.07 o
  -6   1   2      0.02      7.77     19.43 <
  -5   1   2    334.28    361.42     31.09 o
  -4   1   2    480.50    435.25     34.98 o
  -3   1   2     49.32     54.41     19.43 o
  -2   1   2   2245.09   2063.57    101.04 o
  -1   1   2   1114.75   1127.00     62.18 o
   0   1   2   4202.93   3858.99    178.76 o
   1   1   2   1472.85   1391.26     73.84 o
   2   1   2   2577.12   2611.52    124.36 o
   3   1   2    337.72    376.96     31.09 o
   4   1   2    374.04    400.28     34.98 o
   5   1   2     92.21    104.93     23.32 o
   6   1   2    246.64    244.83     27.20 o
   7   1   2   1396.69   1332.96     73.84 o
   8   1   2   1847.69   1585.57     85.50 o
   9   1   2   3006.43   2526.02    124.36 o
  10   1   2   3066.49   2969.05    143.79 o
  11   1   2   3389.16   3054.55    147.68 o
  12   1   2   3005.34   2976.82    143.79 o
  13   1   2   2515.54   2397.78    120.47 o
  14   1   2   2297.51   2141.29    108.81 o
  15   1   2   1449.17   1367.94     77.72 o
  16   1   2   1091.95   1014.30     62.18 o
  17   1   2    607.61    509.09     42.75 o
  18   1   2    330.88    264.26     31.09 o
  19   1   2    550.97    547.95     62.18 o
  20   1   2   1236.99   1216.38     73.84 o
  21   1   2    889.46   1033.73     66.07 o
  22   1   2    289.93    376.96     42.75 o
  23   1   2   1142.70   1387.37     85.50 o
  24   1   2    531.50    579.04     50.52 o
  25   1   2    665.19    672.31     54.41 o
  26   1   2    168.33    151.56     34.98 o
  27   1   2     99.05    120.47     31.09 o
  28   1   2     24.09     38.86     31.09 <
  29   1   2     66.18     23.32     31.09 <
  30   1   2    392.83    376.96     42.75 o
  31   1   2    510.16    551.84     54.41 o
  32   1   2    679.02    621.79     58.29 o
  33   1   2    607.40    695.63     89.38 o
  34   1   2    590.78    575.16     58.29 o
  35   1   2    432.21    458.57     50.52 o
  36   1   2    268.01    279.81     42.75 o
  37   1   2    218.65    283.69     46.63 o
  38   1   2     38.28      3.89     31.09 <
  39   1   2     56.81     34.98     34.98 <
  40   1   2     30.47     23.32     31.09 <
  41   1   2   1593.41   1643.86    108.81 o
  42   1   2    114.64    139.90     42.75 o
  43   1   2     52.92    104.93     38.86 o
  44   1   2     21.56     69.95     38.86 <
  45   1   2     28.87     89.38     38.86 o
  46   1   2     19.55    112.70     42.75 o
  47   1   2    118.58     27.20     42.75 <
  48   1   2     37.88     50.52     38.86 <
  49   1   2     77.81     38.86     42.75 <
  50   1   2     16.57     19.43     42.75 <
  51   1   2     11.87   -101.04     77.72 <
 -53   2   2      0.26    -31.09     85.50 <
 -52   2   2      0.00    -38.86     46.63 <
 -51   2   2      2.26     42.75     58.29 <
 -50   2   2      0.13    -77.72     66.07 <
 -49   2   2      0.65     93.27     73.84 <
 -48   2   2      0.42    -42.75     69.95 <
 -47   2   2     15.49     -3.89     77.72 <
 -46   2   2     83.67     34.98     58.29 <
 -45   2   2    121.43     58.29     58.29 <
 -44   2   2    189.33    186.54     62.18 o
 -43   2   2      0.29     -7.77     62.18 <
 -42   2   2     21.88     11.66     66.07 <
 -41   2   2     59.40    101.04     69.95 <
 -40   2   2     45.42    136.02     62.18 o
 -39   2   2      0.03     -3.89     58.29 <
 -38   2   2      0.42    -58.29     54.41 <
 -37   2   2      8.17     69.95     54.41 <
 -36   2   2     20.03     42.75     54.41 <
 -35   2   2      8.95    -15.54     50.52 <
 -34   2   2     20.08     50.52     54.41 <
 -33   2   2      1.71     31.09     50.52 <
 -32   2   2      2.43     54.41     50.52 <
 -31   2   2     51.16     89.38     46.63 <
 -30   2   2     12.45      3.89     58.29 <
 -29   2   2    134.94     42.75     54.41 <
 -28   2   2     21.21    -46.63     46.63 <
 -27   2   2    170.99    132.13     46.63 o
 -26   2   2      3.00      0.00     34.98 <
 -25   2   2     45.74      3.89     38.86 <
 -24   2   2    343.88    272.03     46.63 o
 -23   2   2    114.22    132.13     38.86 o
 -22   2   2    175.53    151.56     38.86 o
 -21   2   2   7587.71   6824.15    283.69 o
 -20   2   2    503.32    520.75     46.63 o
 -19   2   2    208.43    202.08     34.98 o
 -18   2   2     79.60      7.77     27.20 <
 -17   2   2    162.99     54.41     27.20 <
 -16   2   2    256.13    163.22     27.20 o
 -15   2   2    142.90    104.93     27.20 o
 -14   2   2    121.26     31.09     27.20 <
 -13   2   2     42.76     46.63     23.32 <
 -12   2   2      4.84     31.09     19.43 <
 -11   2   2     82.94     97.15     23.32 o
 -10   2   2    327.70    349.76     31.09 o
  -9   2   2    910.23   1018.18     62.18 o
  -8   2   2   2006.09   2226.79    108.81 o
  -7   2   2   3257.44   3489.80    163.22 o
  -6   2   2   6128.42   6264.54    279.81 o
  -5   2   2   9344.95   9307.43    408.05 o
  -4   2   2  10938.00  11336.00    497.43 o
  -3   2   2   8574.86   8312.56    365.30 o
  -2   2   2   1620.37   1702.15     85.50 o
  -1   2   2   2416.97   2246.22    108.81 o
   0   2   2    352.37    349.76     27.20 o
   1   2   2    392.76    345.87     27.20 o
   2   2   2   1199.37   1088.13     58.29 o
   3   2   2     88.87     85.50     19.43 o
   4   2   2     67.45     62.18     15.54 o
   5   2   2    255.64    322.55     27.20 o
   6   2   2    109.21    136.02     23.32 o
   7   2   2    692.43    680.08     42.75 o
   8   2   2    224.75    256.49     27.20 o
   9   2   2    645.93    676.20     42.75 o
  10   2   2     81.33    112.70     19.43 o
  11   2   2    172.65    186.54     23.32 o
  12   2   2     37.11     27.20     19.43 <
  13   2   2     29.19     27.20     19.43 <
  14   2   2    524.70    501.32     38.86 o
  15   2   2    336.91    330.33     34.98 o
  16   2   2    570.55    559.61     42.75 o
  17   2   2    207.42    139.90     27.20 o
  18   2   2    156.01    225.40     38.86 o
  19   2   2   2504.20   3140.04    182.65 o
  20   2   2   2004.54   2086.89    128.24 o
  21   2   2     54.25     69.95     31.09 o
  22   2   2    545.98    625.68     62.18 o
  23   2   2    284.45    260.38     42.75 o
  24   2   2    415.37    361.42     46.63 o
  25   2   2     99.16    116.59     34.98 o
  26   2   2     44.21     81.61     31.09 o
  27   2   2      0.02     -3.89     27.20 <
  28   2   2      8.29      7.77     31.09 <
  29   2   2      1.35     69.95     42.75 <
  30   2   2     30.41    -15.54     31.09 <
  31   2   2     15.08      0.00     31.09 <
  32   2   2     69.25     50.52     31.09 <
  33   2   2     55.97     85.50     31.09 o
  34   2   2     87.49     73.84     31.09 o
  35   2   2     41.26     19.43     27.20 <
  36   2   2     20.00     23.32     27.20 <
  37   2   2      0.75    -31.09     27.20 <
  38   2   2      7.79    -11.66     31.09 <
  39   2   2     33.41    -23.32     31.09 <
  40   2   2    378.33    287.58     46.63 o
  41   2   2    134.93     50.52     34.98 <
  42   2   2     11.49     38.86     34.98 <
  43   2   2     60.59     50.52     38.86 <
  44   2   2      0.24     58.29     38.86 <
  45   2   2      2.13     38.86     31.09 <
  46   2   2     25.67     31.09     34.98 <
  47   2   2      9.44    -31.09     42.75 <
  48   2   2     17.98     27.20     46.63 <
  49   2   2      3.10    -31.09     42.75 <
  50   2   2      1.94    -66.07     46.63 <
  51   2   2      0.01    -46.63     77.72 <
 -52   3   2     25.81    147.68    108.81 <
 -51   3   2     25.37     15.54     73.84 <
 -50   3   2     35.24     23.32     62.18 <
 -49   3   2      2.61    -54.41     46.63 <
 -48   3   2      3.02    -27.20     42.75 <
 -47   3   2     12.60    -19.43     42.75 <
 -46   3   2      6.23    -54.41     46.63 <
 -45   3   2     43.03     19.43     42.75 <
 -44   3   2      0.46     77.72     50.52 <
 -43   3   2    151.20     38.86     42.75 <
 -42   3   2    241.01     54.41     54.41 <
 -41   3   2     38.80      7.77     46.63 <
 -40   3   2      7.80    -27.20     50.52 <
 -39   3   2      4.00    -31.09     50.52 <
 -38   3   2      5.86    -50.52     46.63 <
 -37   3   2      1.87    116.59     50.52 o
 -36   3   2      5.61     -7.77     46.63 <
 -35   3   2      0.20    -42.75     42.75 <
 -34   3   2      9.67     69.95     42.75 <
 -33   3   2      2.47     31.09     46.63 <
 -32   3   2     10.08    -23.32     42.75 <
 -31   3   2     56.72     38.86     42.75 <
 -30   3   2      1.32    -69.95     50.52 <
 -29   3   2     63.68     50.52     62.18 <
 -28   3   2     48.69     19.43     58.29 <
 -27   3   2    218.07    136.02     58.29 o
 -26   3   2     96.02     11.66     50.52 <
 -25   3   2    127.81    112.70     50.52 o
 -24   3   2      3.30    -19.43     38.86 <
 -23   3   2     10.26      7.77     38.86 <
 -22   3   2     49.19     58.29     34.98 <
 -21   3   2    419.52    338.10     38.86 o
 -20   3   2    529.21    373.07     89.38 o
 -19   3   2    501.30    466.34     42.75 o
 -18   3   2    421.09    400.28     42.75 o
 -17   3   2    361.94    373.07     38.86 o
 -16   3   2    261.59    225.40     31.09 o
 -15   3   2    352.96    384.73     34.98 o
 -14   3   2    316.14    272.03     38.86 o
 -13   3   2    542.70    555.72     42.75 o
 -12   3   2    446.87    439.14     38.86 o
 -11   3   2   1035.02   1146.43     58.29 o
 -10   3   2    625.35    610.13     38.86 o
  -9   3   2   1116.12   1181.40     58.29 o
  -8   3   2    280.59    264.26     23.32 o
  -7   3   2    425.43    431.37     27.20 o
  -6   3   2      0.18    -11.66     15.54 <
  -5   3   2      0.67      3.89     15.54 <
  -4   3   2    641.50    734.49     42.75 o
  -3   3   2    622.88    761.69     46.63 o
  -2   3   2   2133.87   2630.95    124.36 o
  -1   3   2   2070.82   2452.19    116.59 o
   0   3   2   3802.33   4088.27    186.54 o
   1   3   2   2627.78   2829.15    132.13 o
   2   3   2   3157.12   3435.39    159.33 o
   3   3   2   1587.22   1775.99     89.38 o
   4   3   2   1246.78   1445.66     73.84 o
   5   3   2    298.81    314.78     27.20 o
   6   3   2    101.35    116.59     19.43 o
   7   3   2     36.84     31.09     15.54 <
   8   3   2     47.52     -3.89     15.54 <
   9   3   2     77.22     62.18     19.43 o
  10   3   2     25.02    -15.54     15.54 <
  11   3   2      1.20     11.66     15.54 <
  12   3   2     22.67      7.77     19.43 <
  13   3   2    125.52     85.50     23.32 o
  14   3   2    180.26    143.79     27.20 o
  15   3   2    287.50    260.38     31.09 o
  16   3   2    219.25    190.42     31.09 o
  17   3   2    173.79    116.59     27.20 o
  18   3   2     74.26     54.41     23.32 o
  19   3   2     84.07    112.70     23.32 o
  20   3   2     34.13      3.89     23.32 <
  21   3   2    176.32    167.11     27.20 o
  22   3   2     28.48     38.86     23.32 <
  23   3   2     36.69     27.20     23.32 <
  24   3   2      0.26      3.89     23.32 <
  25   3   2    132.91    163.22     31.09 o
  26   3   2     72.59     81.61     27.20 o
  27   3   2    277.16    353.64     42.75 o
  28   3   2    159.22    124.36     34.98 o
  29   3   2    241.45    198.20     38.86 o
  30   3   2     45.34     62.18     27.20 o
  31   3   2     60.61     77.72     27.20 o
  32   3   2      0.64      0.00     31.09 <
  33   3   2      0.50      7.77     31.09 <
  34   3   2     14.92     42.75     34.98 <
  35   3   2     40.20     66.07     34.98 <
  36   3   2     57.92    139.90     38.86 o
  37   3   2    131.54    120.47     38.86 o
  38   3   2    147.92    205.97     42.75 o
  39   3   2    518.96    427.48     50.52 o
  40   3   2    414.46    310.89     46.63 o
  41   3   2     42.53     11.66     31.09 <
  42   3   2     78.35    -38.86     31.09 <
  43   3   2    105.47     27.20     34.98 <
  44   3   2      6.18     34.98     34.98 <
  45   3   2     13.40      7.77     34.98 <
  46   3   2      7.17     38.86     34.98 <
  47   3   2      0.21    -27.20     46.63 <
  48   3   2     10.86     58.29     50.52 <
  49   3   2      0.11    -11.66     54.41 <
 -52   4   2     38.55     50.52     81.61 <
 -51   4   2     25.66      7.77     77.72 <
 -50   4   2     59.94     62.18     69.95 <
 -49   4   2      7.36     15.54     62.18 <
 -48   4   2     19.98    -54.41     50.52 <
 -47   4   2      9.12     89.38     62.18 <
 -46   4   2      0.08    112.70     81.61 <
 -45   4   2      6.83     97.15     77.72 <
 -44   4   2    191.22     42.75     66.07 <
 -43   4   2   1199.81    279.81    101.04 o
 -41   4   2    186.45     46.63     54.41 <
 -40   4   2      1.76    -23.32     50.52 <
 -39   4   2     23.54    -50.52     46.63 <
 -38   4   2     13.91     66.07     50.52 <
 -37   4   2     29.05    120.47     54.41 o
 -36   4   2      2.35     58.29     54.41 <
 -35   4   2     65.47     50.52     58.29 <
 -34   4   2     23.77     27.20     54.41 <
 -33   4   2    129.62    136.02     54.41 o
 -32   4   2     42.02     73.84     50.52 <
 -31   4   2     40.90     62.18     54.41 <
 -30   4   2      1.13     34.98     46.63 <
 -29   4   2      3.73    -23.32     46.63 <
 -28   4   2     28.76     62.18     42.75 <
 -27   4   2    118.08     34.98     42.75 <
 -26   4   2    259.58    240.94     46.63 o
 -25   4   2    327.74    303.12     46.63 o
 -24   4   2    426.42    443.03     69.95 o
 -23   4   2     14.34      7.77     42.75 <
 -21   4   2    191.71    217.63     42.75 o
 -20   4   2    668.77    617.90     73.84 o
 -19   4   2     48.01    101.04     38.86 o
 -18   4   2    312.00    307.01     42.75 o
 -17   4   2     21.28    -27.20     31.09 <
 -16   4   2    129.49    132.13     27.20 o
 -15   4   2     11.18     15.54     23.32 <
 -14   4   2    119.42    112.70     23.32 o
 -13   4   2     24.58     69.95     23.32 o
 -12   4   2    142.90    182.65     31.09 o
 -11   4   2    101.15    128.24     27.20 o
 -10   4   2    311.60    322.55     31.09 o
  -9   4   2    434.99    509.09     38.86 o
  -8   4   2    692.65    800.55     50.52 o
  -7   4   2   1368.32   1713.81     89.38 o
  -6   4   2    986.98   1181.40     62.18 o
  -5   4   2   1722.31   2071.34    101.04 o
  -4   4   2      0.23     11.66     15.54 <
  -3   4   2     59.99     58.29     15.54 o
   0   4   2   5762.71  10846.40    478.00 o
   1   4   2   6308.37   8401.95    369.19 o
   2   4   2   1911.63   2117.97    101.04 o
   3   4   2   5737.23   7613.05    338.10 o
   4   4   2   1918.03   2417.21    112.70 o
   5   4   2   2066.78   2572.66    120.47 o
   6   4   2    208.04    225.40     23.32 o
   7   4   2     17.24     15.54     15.54 <
   8   4   2    491.23    431.37     31.09 o
   9   4   2    754.33    785.01     46.63 o
  10   4   2   1911.36   2028.59    101.04 o
  11   4   2   1679.19   1923.66     97.15 o
  12   4   2   2201.08   2440.53    120.47 o
  13   4   2   1149.98   1367.94     73.84 o
  14   4   2   1212.20   1282.44     69.95 o
  15   4   2    206.03    264.26     27.20 o
  16   4   2    365.23    369.19     34.98 o
  17   4   2     44.89     38.86     19.43 <
  18   4   2    428.75    419.71     34.98 o
  19   4   2   1934.00   2028.59    151.56 o
  20   4   2   2742.04   2390.01    170.99 o
  21   4   2   1218.10   1414.57     77.72 o
  22   4   2      2.75     27.20     23.32 <
  23   4   2      0.78     15.54     19.43 <
  24   4   2    179.67    139.90     27.20 o
  25   4   2    204.50    163.22     27.20 o
  26   4   2    282.89    237.06     31.09 o
  27   4   2    235.08    186.54     34.98 o
  28   4   2    191.46    139.90     31.09 o
  29   4   2    182.55    167.11     38.86 o
  30   4   2     55.02     34.98     27.20 <
  31   4   2     54.64     54.41     27.20 <
  32   4   2     12.75    -27.20     23.32 <
  33   4   2      8.88     15.54     27.20 <
  34   4   2    188.57    213.74     38.86 o
  35   4   2    101.45     77.72     31.09 o
  36   4   2    361.71    334.21     46.63 o
  37   4   2     48.11     77.72     31.09 o
  38   4   2    149.17     73.84     38.86 <
  39   4   2    260.69     69.95     42.75 <
  40   4   2     69.42     31.09     38.86 <
  42   4   2     22.12    -15.54     38.86 <
  43   4   2     59.76     -3.89     38.86 <
  44   4   2     59.69     58.29     46.63 <
  45   4   2     47.62    -42.75     50.52 <
  46   4   2     28.84     50.52     42.75 <
  47   4   2     29.94     89.38     50.52 <
  48   4   2      8.23     34.98     50.52 <
  49   4   2      0.09    -58.29     58.29 <
 -50   5   2      9.32    -54.41     54.41 <
 -49   5   2      3.25    -97.15     58.29 <
 -48   5   2      5.21    -42.75     50.52 <
 -47   5   2     35.57    -11.66     46.63 <
 -46   5   2      6.30    -34.98     42.75 <
 -45   5   2     36.18     73.84     46.63 <
 -44   5   2      4.80     23.32     42.75 <
 -43   5   2      8.01    -19.43     38.86 <
 -41   5   2     82.04     54.41     42.75 <
 -40   5   2     84.69     42.75     38.86 <
 -39   5   2     44.43     19.43     38.86 <
 -38   5   2     34.45     77.72     42.75 <
 -37   5   2      6.33     38.86     38.86 <
 -36   5   2      4.57     31.09     34.98 <
 -35   5   2      0.08     42.75     34.98 <
 -34   5   2      0.44     23.32     34.98 <
 -33   5   2     14.19     -3.89     34.98 <
 -32   5   2     27.47     77.72     38.86 <
 -31   5   2     82.88     46.63     42.75 <
 -30   5   2    124.77    136.02     46.63 o
 -29   5   2    204.96    303.12     50.52 o
 -28   5   2    238.06    326.44     50.52 o
 -27   5   2    226.66    365.30     73.84 o
 -26   5   2    234.38    186.54     58.29 o
 -25   5   2    169.75    155.45     50.52 o
 -24   5   2    114.99    120.47     54.41 o
 -23   5   2      7.11      7.77     46.63 <
 -22   5   2     31.86    -34.98     46.63 <
 -20   5   2    207.78     77.72     46.63 <
 -19   5   2    269.11    174.88     58.29 o
 -18   5   2    319.72    256.49     58.29 o
 -17   5   2    330.67    384.73     54.41 o
 -16   5   2    224.21    240.94     46.63 o
 -15   5   2    150.89    120.47     38.86 o
 -14   5   2     63.90     46.63     38.86 <
 -13   5   2     45.19    -34.98     34.98 <
 -12   5   2      2.02     31.09     34.98 <
 -11   5   2      0.03      0.00     34.98 <
 -10   5   2     32.48     23.32     31.09 <
  -9   5   2     24.72     85.50     46.63 <
  -8   5   2    124.14    174.88     50.52 o
  -7   5   2     72.04    124.36     38.86 o
  -6   5   2    264.57    365.30     54.41 o
  -5   5   2    163.35    349.76     54.41 o
  -4   5   2    363.26    423.60     58.29 o
  -3   5   2    185.11    233.17     38.86 o
  -2   5   2    329.31    345.87     46.63 o
  -1   5   2    150.35    194.31     34.98 o
   0   5   2    284.98    287.58     42.75 o
   1   5   2     52.88      7.77     23.32 <
   2   5   2     12.50     23.32     23.32 <
   3   5   2     69.74     31.09     23.32 <
   4   5   2    206.99    194.31     31.09 o
   5   5   2    551.67    687.86     62.18 o
   6   5   2    767.49    854.96     69.95 o
   7   5   2   1173.29   1193.06     93.27 o
   8   5   2   1175.35   1127.00     69.95 o
   9   5   2   1123.56   1150.31     62.18 o
  10   5   2    791.85    757.81     46.63 o
  11   5   2    495.36    528.52     38.86 o
  12   5   2    204.19    198.20     27.20 o
  13   5   2     69.49     62.18     23.32 o
  14   5   2      2.44    -11.66     23.32 <
  15   5   2      6.80     42.75     27.20 <
  16   5   2     34.73     38.86     31.09 <
  17   5   2     21.55     27.20     31.09 <
  18   5   2     42.68     50.52     27.20 <
  19   5   2     27.00     19.43     27.20 <
  20   5   2     98.15     62.18     31.09 <
  21   5   2      3.39    -54.41     31.09 <
  22   5   2      0.47     11.66     27.20 <
  23   5   2      1.52     19.43     31.09 <
  24   5   2      3.13    -27.20     31.09 <
  25   5   2      8.25     50.52     34.98 <
  26   5   2      6.96     19.43     34.98 <
  27   5   2      1.50    -42.75     34.98 <
  28   5   2      6.78     -7.77     38.86 <
  29   5   2      0.15    -11.66     38.86 <
  30   5   2      0.77    -23.32     34.98 <
  31   5   2      0.75     11.66     34.98 <
  32   5   2      0.06      0.00     34.98 <
  33   5   2      0.90      0.00     42.75 <
  34   5   2      0.46      7.77     38.86 <
  35   5   2      0.98     34.98     34.98 <
  36   5   2      0.08      3.89     31.09 <
  37   5   2     11.51     27.20     31.09 <
  38   5   2     10.73     54.41     31.09 <
  39   5   2     16.75     46.63     31.09 <
  40   5   2      7.00     58.29     31.09 <
  41   5   2    296.89    287.58     66.07 o
  42   5   2     19.91    -27.20     34.98 <
  43   5   2     25.59     38.86     34.98 <
  44   5   2     16.29      0.00     34.98 <
  45   5   2      0.07     38.86     38.86 <
  46   5   2      0.06     27.20     34.98 <
 -45   6   2     68.65     31.09     58.29 <
 -43   6   2      3.65    -11.66     34.98 <
 -42   6   2     23.88     50.52     38.86 <
 -41   6   2     28.22     73.84     38.86 <
 -40   6   2     55.30     38.86     50.52 <
 -39   6   2      1.92    -23.32     46.63 <
 -38   6   2      1.23     -7.77     34.98 <
 -37   6   2      0.58     11.66     34.98 <
 -36   6   2      6.45     11.66     46.63 <
 -35   6   2      2.28      0.00     38.86 <
 -34   6   2      9.86      7.77     38.86 <
 -33   6   2      0.04      7.77     27.20 <
 -32   6   2      0.23     -7.77     27.20 <
 -31   6   2      2.14    -23.32     27.20 <
 -30   6   2      4.38      7.77     27.20 <
 -29   6   2      5.63     27.20     27.20 <
 -28   6   2      3.33      0.00     27.20 <
 -27   6   2     15.17     -7.77     27.20 <
 -26   6   2      0.02    -27.20     23.32 <
 -25   6   2     19.72     38.86     23.32 <
 -24   6   2     45.05     38.86     23.32 <
 -23   6   2    246.20    411.94     62.18 o
 -22   6   2     21.53      3.89     19.43 <
 -21   6   2   1140.16   1554.48    124.36 o
 -20   6   2      0.79     -3.89     15.54 <
 -19   6   2     19.75      7.77     19.43 <
 -18   6   2     53.32     42.75     15.54 o
 -17   6   2     15.49      7.77     11.66 <
 -16   6   2      5.81     -3.89     23.32 <
 -15   6   2     48.77     34.98     27.20 <
 -14   6   2     81.21     85.50     27.20 o
 -13   6   2     57.87     19.43     38.86 <
 -12   6   2     25.63     62.18     34.98 <
 -11   6   2     10.77     31.09     34.98 <
 -10   6   2      0.21     31.09     31.09 <
  -9   6   2     17.69    -58.29     31.09 <
  -8   6   2     19.41     19.43     27.20 <
  -7   6   2     35.09      7.77     27.20 <
  -6   6   2     19.53     81.61     42.75 <
  -5   6   2    192.73    283.69     50.52 o
  -4   6   2    772.61    854.96     81.61 o
  -3   6   2    718.14    683.97     66.07 o
  -2   6   2    164.51    147.68     34.98 o
  -1   6   2     29.72     34.98     27.20 <
   0   6   2    122.79    112.70     27.20 o
   1   6   2      0.07    -15.54     19.43 <
   2   6   2      4.83     15.54     23.32 <
   3   6   2    159.83     97.15     27.20 o
   4   6   2    138.93    120.47     27.20 o
   5   6   2    256.84    151.56     31.09 o
   6   6   2     54.67     11.66     23.32 <
   7   6   2     31.97     34.98     23.32 <
   8   6   2     19.45      0.00     23.32 <
   9   6   2     14.77     23.32     23.32 <
  10   6   2    151.48    151.56     31.09 o
  11   6   2     92.17     62.18     27.20 o
  12   6   2    229.81    217.63     34.98 o
  13   6   2    125.25    120.47     19.43 o
  14   6   2    226.29    159.33     23.32 o
  15   6   2     62.95     54.41     19.43 o
  16   6   2    107.07     73.84     19.43 o
  17   6   2      1.50    -19.43     23.32 <
  18   6   2      6.36     23.32     23.32 <
  19   6   2    448.95    509.09     46.63 o
  21   6   2    167.61    116.59     23.32 o
  22   6   2     78.89     46.63     23.32 <
  23   6   2     12.14     27.20     23.32 <
  24   6   2     31.56     23.32     23.32 <
  25   6   2      2.02    -23.32     31.09 <
  26   6   2     16.00     15.54     27.20 <
  27   6   2     50.10     38.86     27.20 <
  28   6   2     12.03     15.54     27.20 <
  29   6   2     20.51     15.54     23.32 <
  30   6   2      6.22     34.98     27.20 <
  31   6   2      7.65      7.77     27.20 <
  32   6   2     51.35     27.20     23.32 <
  33   6   2     59.77      3.89     23.32 <
  34   6   2     88.36     31.09     31.09 <
  35   6   2     45.11    -15.54     31.09 <
  36   6   2     11.92     27.20     27.20 <
  37   6   2      1.29      0.00     31.09 <
  38   6   2      4.93    -42.75     31.09 <
  39   6   2      0.96    -15.54     27.20 <
  40   6   2    144.87     27.20     34.98 <
  41   6   2     39.35     11.66     31.09 <
  42   6   2      0.02    -11.66     38.86 <
  43   6   2     23.76    -42.75     50.52 <
 -37   7   2      6.70    -34.98     31.09 <
 -36   7   2     10.61      7.77     23.32 <
 -35   7   2     17.38     15.54     31.09 <
 -34   7   2     14.11      7.77     27.20 <
 -33   7   2      7.18    -58.29     19.43 <
 -32   7   2      7.74     11.66     23.32 <
 -31   7   2      2.24      3.89     23.32 <
 -30   7   2      0.90    -19.43     19.43 <
 -29   7   2      0.89     -3.89     19.43 <
 -28   7   2      4.54    -31.09     15.54 <
 -27   7   2     20.66    -11.66     15.54 <
 -26   7   2     12.98     15.54     15.54 <
 -25   7   2     14.45     11.66     15.54 <
 -24   7   2      2.50     11.66     15.54 <
 -23   7   2      0.15     27.20     15.54 <
 -22   7   2      0.03      0.00     15.54 <
 -21   7   2     45.54     23.32     19.43 <
 -20   7   2     20.46    -27.20     19.43 <
 -19   7   2      4.69     -7.77     27.20 <
 -18   7   2      2.59     -7.77     23.32 <
 -17   7   2     15.54     19.43     27.20 <
 -16   7   2     29.60     23.32     27.20 <
 -15   7   2     42.34     46.63     23.32 <
 -14   7   2     20.88      0.00     23.32 <
 -13   7   2     13.02    -31.09     19.43 <
 -12   7   2      9.83      7.77     19.43 <
 -11   7   2      0.39    -38.86     15.54 <
 -10   7   2      1.21     27.20     23.32 <
  -9   7   2     15.21     19.43     19.43 <
  -8   7   2      1.03     27.20     27.20 <
  -7   7   2      2.47    -19.43     23.32 <
  -6   7   2      0.65      7.77     19.43 <
  -5   7   2      3.92     15.54     23.32 <
  -4   7   2     18.02     23.32     31.09 <
  -3   7   2     17.15      7.77     19.43 <
  -2   7   2     29.49     -3.89     27.20 <
  -1   7   2     34.88     42.75     27.20 <
   0   7   2     40.50     23.32     27.20 <
   1   7   2     26.57     19.43     27.20 <
   2   7   2     29.22     15.54     27.20 <
   3   7   2     23.42      7.77     27.20 <
   4   7   2      8.83     -7.77     23.32 <
   5   7   2      3.83     -3.89     19.43 <
   6   7   2      2.72     -3.89     23.32 <
   7   7   2      4.45      0.00     23.32 <
   8   7   2      0.01     -3.89     23.32 <
   9   7   2      2.61    -11.66     23.32 <
  10   7   2      4.67    -15.54     23.32 <
  11   7   2      8.05    -19.43     23.32 <
  12   7   2      3.58      7.77     23.32 <
  13   7   2     11.80    -38.86     19.43 <
  14   7   2      3.79     -3.89     23.32 <
  15   7   2      2.66     42.75     23.32 <
  16   7   2      0.01    -15.54     23.32 <
  17   7   2      3.13     23.32     23.32 <
  18   7   2      3.23     23.32     38.86 <
  19   7   2     43.03     23.32     15.54 <
  20   7   2      1.53    -11.66     15.54 <
  21   7   2      6.74     15.54     15.54 <
  22   7   2      2.54     19.43     15.54 <
  23   7   2      6.48    -15.54     19.43 <
  24   7   2      7.53      0.00     19.43 <
  25   7   2     26.65     11.66     19.43 <
  26   7   2     40.70     46.63     23.32 <
  27   7   2     67.28     42.75     23.32 <
  28   7   2     48.10     27.20     23.32 <
  29   7   2     41.91     31.09     23.32 <
  30   7   2      6.06    -15.54     23.32 <
  31   7   2      6.75    -19.43     23.32 <
  32   7   2      0.19    -31.09     23.32 <
  33   7   2      0.92    -23.32     34.98 <
  34   7   2      0.25      0.00     38.86 <
  35   7   2      0.64    -23.32     34.98 <
  36   7   2      6.92     15.54     46.63 <
 -16   8   2      0.05     11.66     15.54 <
 -15   8   2      0.41      7.77     15.54 <
 -14   8   2      9.08     -3.89     15.54 <
 -13   8   2      2.95      7.77     19.43 <
 -12   8   2      7.13     15.54     15.54 <
 -11   8   2      0.31      0.00     15.54 <
 -10   8   2      0.21     -3.89     11.66 <
  -9   8   2      0.48     -7.77     15.54 <
  -8   8   2      3.80      0.00     15.54 <
  -7   8   2     33.45      7.77     11.66 <
  -6   8   2    141.85      0.00     15.54 <
  -4   8   2    102.32    -19.43     11.66 <
  -3   8   2     29.37      3.89     11.66 <
  -2   8   2    504.30    167.11     19.43 o
  -1   8   2     49.54    -31.09     15.54 <
   0   8   2    198.54    124.36     19.43 o
   1   8   2    327.35    268.15     23.32 o
   3   8   2    140.76     62.18     19.43 o
   4   8   2     47.95     23.32     31.09 <
   5   8   2     37.77    -11.66     19.43 <
   6   8   2     16.67      0.00     19.43 <
   7   8   2      2.23      7.77     23.32 <
   8   8   2      0.10    -23.32     23.32 <
   9   8   2      1.05    -11.66     19.43 <
  10   8   2      1.22    -11.66     19.43 <
  11   8   2      3.92      3.89     19.43 <
  12   8   2      4.40      3.89     19.43 <
  13   8   2      4.37    -19.43     19.43 <
  14   8   2      5.01    -19.43     31.09 <
  15   8   2      0.09     11.66     34.98 <
  16   8   2      0.45     15.54     38.86 <
  17   8   2      4.59    -27.20     31.09 <
  18   8   2     85.84     19.43     31.09 <
  19   8   2      8.43     42.75     31.09 <
  20   8   2     20.56    -15.54     27.20 <
  21   8   2    238.49     50.52     38.86 <
  22   8   2     76.19      3.89     31.09 <
 -52   1   3      0.15     81.61     89.38 <
 -51   1   3      0.16     34.98     62.18 <
 -50   1   3      0.17    -19.43     58.29 <
 -49   1   3     19.01    -15.54     58.29 <
 -48   1   3      1.37     34.98     62.18 <
 -47   1   3     24.23     93.27     62.18 <
 -46   1   3      1.96     27.20     54.41 <
 -45   1   3     26.04     54.41     54.41 <
 -44   1   3    123.87    -31.09     54.41 <
 -43   1   3    231.57    163.22     62.18 o
 -42   1   3     60.86     11.66     62.18 <
 -41   1   3     14.83    -97.15     58.29 <
 -40   1   3     17.31     34.98     58.29 <
 -39   1   3     29.00      7.77     58.29 <
 -38   1   3     23.94     77.72     58.29 <
 -37   1   3     31.14    136.02     58.29 o
 -36   1   3      2.72    -62.18     50.52 <
 -35   1   3     13.10      3.89     54.41 <
 -34   1   3      0.04     15.54     46.63 <
 -33   1   3     33.55     31.09     50.52 <
 -32   1   3     10.18     27.20     58.29 <
 -31   1   3     54.48     19.43     58.29 <
 -30   1   3     51.23     54.41     69.95 <
 -29   1   3      0.01     15.54     54.41 <
 -28   1   3    223.51    244.83     50.52 o
 -27   1   3     67.86    112.70     42.75 o
 -26   1   3    792.10    695.63     62.18 o
 -25   1   3    489.59    536.29     50.52 o
 -24   1   3   1825.23   1628.31    108.81 o
 -23   1   3    688.46    427.48     62.18 o
 -22   1   3     46.96     27.20     31.09 <
 -21   1   3   1128.13   1014.30     69.95 o
 -20   1   3    852.45    769.47     58.29 o
 -19   1   3    269.01    291.46     38.86 o
 -18   1   3     62.24     34.98     27.20 <
 -17   1   3     14.35     66.07     31.09 o
 -16   1   3    185.81    139.90     34.98 o
 -15   1   3    273.87    240.94     38.86 o
 -14   1   3    439.35    361.42     42.75 o
 -13   1   3    222.67    182.65     34.98 o
 -12   1   3    162.74    170.99     31.09 o
 -11   1   3     11.93     11.66     27.20 <
 -10   1   3      8.68     23.32     23.32 <
  -9   1   3    529.96    520.75     42.75 o
  -8   1   3    270.05    264.26     31.09 o
  -7   1   3   1147.36   1266.90     73.84 o
  -6   1   3    369.96    388.62     34.98 o
  -5   1   3   1298.36   1216.38     69.95 o
  -4   1   3    181.17    205.97     31.09 o
  -3   1   3    782.86    854.96     54.41 o
  -2   1   3      8.90     19.43     19.43 <
  -1   1   3    276.78    291.46     31.09 o
   0   1   3     61.62     58.29     23.32 o
   1   1   3     72.70     54.41     23.32 o
   2   1   3    137.81     69.95     23.32 o
   3   1   3     19.86     -7.77     19.43 <
   4   1   3    259.04    221.51     27.20 o
   5   1   3     31.76     19.43     19.43 <
   6   1   3    535.30    458.57     38.86 o
   7   1   3    352.60    345.87     34.98 o
   8   1   3   1383.41   1266.90     73.84 o
   9   1   3   1421.67   1399.03     81.61 o
  10   1   3   2695.24   2805.83    139.90 o
  11   1   3   2601.37   2634.84    132.13 o
  12   1   3   3319.51   3178.90    159.33 o
  13   1   3   2850.75   3159.47    159.33 o
  14   1   3   2425.28   2382.24    124.36 o
  15   1   3   1690.57   1791.53    101.04 o
  16   1   3    971.94   1002.64     66.07 o
  17   1   3    372.78    361.42     38.86 o
  18   1   3     89.49    198.20     34.98 o
  19   1   3   1467.91   1348.51     85.50 o
  20   1   3   1102.75   1185.29     77.72 o
  21   1   3     12.63    -34.98     23.32 <
  22   1   3    608.69    683.97     58.29 o
  23   1   3     86.03    108.81     31.09 o
  24   1   3    399.70    443.03     46.63 o
  25   1   3     47.25     89.38     31.09 o
  26   1   3    174.72    198.20     38.86 o
  27   1   3     12.16      3.89     31.09 <
  28   1   3     90.24    116.59     31.09 o
  29   1   3      2.71     23.32     27.20 <
  30   1   3     57.84     81.61     27.20 o
  31   1   3      0.08      7.77     27.20 <
  32   1   3     11.02     38.86     27.20 <
  33   1   3     19.42     58.29     31.09 <
  34   1   3      9.28     -3.89     31.09 <
  35   1   3     56.55     31.09     31.09 <
  36   1   3     38.26     19.43     31.09 <
  37   1   3     34.65    112.70     34.98 o
  38   1   3     41.18     34.98     34.98 <
  39   1   3     30.32     42.75     34.98 <
  40   1   3      1.32     -3.89     31.09 <
  41   1   3    384.07    369.19     54.41 o
  42   1   3      2.25     54.41     34.98 <
  43   1   3      1.30     19.43     34.98 <
  44   1   3     14.33      0.00     34.98 <
  45   1   3     26.72     19.43     38.86 <
  46   1   3     30.41     23.32     38.86 <
  47   1   3     55.82     85.50     42.75 <
  48   1   3     23.40      0.00     46.63 <
  49   1   3     32.89     31.09     73.84 <
 -52   2   3      4.03     11.66     85.50 <
 -51   2   3      3.47    -89.38     73.84 <
 -50   2   3     19.02    -23.32     62.18 <
 -49   2   3      1.30     27.20     62.18 <
 -48   2   3      9.13    -15.54     58.29 <
 -47   2   3     29.49      0.00     54.41 <
 -46   2   3      5.61    -58.29     54.41 <
 -45   2   3     21.55     73.84     62.18 <
 -42   2   3   1078.98    668.42    124.36 o
 -41   2   3     10.66     31.09     89.38 <
 -40   2   3     26.28    -42.75     73.84 <
 -39   2   3      8.91    -58.29     69.95 <
 -38   2   3      2.21    -38.86     54.41 <
 -37   2   3      0.43    -46.63     46.63 <
 -36   2   3      4.24    -19.43     50.52 <
 -35   2   3      9.96     -7.77     50.52 <
 -34   2   3     16.45    -27.20     50.52 <
 -33   2   3     52.25     50.52     50.52 <
 -32   2   3     14.66    -11.66     54.41 <
 -31   2   3      0.04    -89.38     54.41 <
 -30   2   3      0.55     11.66     54.41 <
 -29   2   3     71.59    116.59     62.18 <
 -28   2   3      1.72     -3.89     46.63 <
 -27   2   3    141.81    132.13     54.41 o
 -26   2   3     56.35      3.89     58.29 <
 -25   2   3     11.27    -23.32     38.86 <
 -24   2   3   1355.14   1204.72     73.84 o
 -23   2   3    293.05    182.65     69.95 o
 -21   2   3    616.76    963.78     85.50 o
 -20   2   3   1297.66   1212.49     69.95 o
 -19   2   3   1178.76   1278.56     81.61 o
 -18   2   3   1825.96   1748.79     93.27 o
 -17   2   3    636.92    722.83     54.41 o
 -16   2   3    774.05    718.95     50.52 o
 -15   2   3     22.73     27.20     27.20 <
 -14   2   3     42.22     66.07     34.98 <
 -13   2   3    203.42    124.36     38.86 o
 -12   2   3     43.06     62.18     34.98 <
 -11   2   3    285.70    198.20     34.98 o
 -10   2   3      8.15      7.77     23.32 <
  -9   2   3      0.87      0.00     27.20 <
  -8   2   3    691.61    614.02     54.41 o
  -7   2   3    934.28    948.23     69.95 o
  -6   2   3   2543.00   2891.33    163.22 o
  -5   2   3   2397.66   2747.54    159.33 o
  -4   2   3   1240.82   1484.53     97.15 o
  -3   2   3    132.12    194.31     34.98 o
  -2   2   3  21876.20  21603.30   1088.13 o
  -1   2   3  16164.40  16566.80    839.42 o
   0   2   3   9543.42  10527.70    540.18 o
   1   2   3    248.80    287.58     38.86 o
   2   2   3   1579.93   1709.92    108.81 o
   3   2   3    129.26    116.59     27.20 o
   4   2   3   1044.57   1049.27     73.84 o
   5   2   3    361.99    408.05     42.75 o
   6   2   3   1349.84   1492.30     97.15 o
   7   2   3   1072.18    998.75     73.84 o
   8   2   3   1884.83   1799.31    112.70 o
   9   2   3   1042.35   1255.24     89.38 o
  10   2   3   1213.72   1437.89     97.15 o
  11   2   3    350.58    380.85     42.75 o
  12   2   3    265.25    225.40     34.98 o
  13   2   3     16.28    -11.66     23.32 <
  14   2   3      0.42      0.00     23.32 <
  15   2   3    490.75    481.89     46.63 o
  16   2   3      0.13     34.98     23.32 <
  17   2   3   1302.48   1356.28     85.50 o
  18   2   3   1385.06   1465.09     89.38 o
  20   2   3   9909.24  11720.80    528.52 o
  21   2   3   1779.78   1803.19    104.93 o
  22   2   3    186.71    194.31     34.98 o
  23   2   3    583.31    540.18     54.41 o
  24   2   3      0.32    -11.66     23.32 <
  25   2   3    314.48    237.06     38.86 o
  26   2   3     20.14     58.29     31.09 <
  27   2   3    170.08    233.17     34.98 o
  28   2   3     19.80     19.43     27.20 <
  29   2   3    163.98    209.85     34.98 o
  30   2   3     91.75    104.93     31.09 o
  31   2   3    172.51    237.06     38.86 o
  32   2   3    256.90    205.97     54.41 o
  33   2   3    221.62    275.92     42.75 o
  34   2   3    342.38    326.44     46.63 o
  35   2   3    116.49     93.27     34.98 o
  36   2   3    247.64    295.35     46.63 o
  37   2   3      2.56      7.77     31.09 <
  38   2   3     21.20     69.95     42.75 <
  40   2   3     62.93     54.41     42.75 <
  41   2   3    922.67    571.27     77.72 o
  42   2   3    282.42    221.51     54.41 o
  43   2   3     51.70     50.52     42.75 <
  44   2   3    197.32    132.13     46.63 o
  45   2   3     51.81    -27.20     38.86 <
  46   2   3     90.08     85.50     42.75 <
  47   2   3     22.28    -15.54     38.86 <
  48   2   3     14.46    -54.41     54.41 <
  49   2   3     15.61    151.56     93.27 <
 -51   3   3     14.21   -170.99     73.84 <
 -50   3   3     22.95     73.84     81.61 <
 -49   3   3     78.43     42.75     54.41 <
 -48   3   3     56.57     23.32     58.29 <
 -47   3   3    112.80     85.50     62.18 <
 -46   3   3     17.12     11.66     54.41 <
 -45   3   3     88.48     15.54     54.41 <
 -44   3   3     22.45    -27.20     50.52 <
 -43   3   3     10.38     -3.89     54.41 <
 -42   3   3    271.54    104.93     58.29 <
 -41   3   3      9.58    -42.75     50.52 <
 -40   3   3     38.47     66.07     54.41 <
 -39   3   3      2.90     15.54     54.41 <
 -38   3   3      4.27    101.04     54.41 <
 -37   3   3      8.46     -7.77     46.63 <
 -36   3   3      4.88    -31.09     42.75 <
 -35   3   3     33.87     73.84     42.75 <
 -34   3   3      8.13     -3.89     42.75 <
 -33   3   3     80.59     58.29     42.75 <
 -32   3   3      9.40     93.27     46.63 <
 -31   3   3     66.59    108.81     62.18 <
 -30   3   3      0.35     62.18     50.52 <
 -29   3   3      1.66     58.29     50.52 <
 -28   3   3    121.04     -7.77     46.63 <
 -27   3   3    191.60    260.38     54.41 o
 -26   3   3    665.89    454.68    104.93 o
 -25   3   3    708.47    602.36    101.04 o
 -24   3   3   1213.62   1123.11     85.50 o
 -23   3   3   1184.45   1130.88     97.15 o
 -22   3   3    232.20    268.15     46.63 o
 -21   3   3    503.06    493.55     54.41 o
 -20   3   3    532.50    547.95     54.41 o
 -19   3   3    147.44    132.13     38.86 o
 -18   3   3     30.29     46.63     31.09 <
 -17   3   3     11.75      0.00     34.98 <
 -16   3   3    151.35    151.56     34.98 o
 -15   3   3    418.62    419.71     46.63 o
 -14   3   3    613.96    536.29     46.63 o
 -13   3   3    603.06    715.06     54.41 o
 -12   3   3    564.56    637.34     50.52 o
 -11   3   3    404.32    373.07     50.52 o
 -10   3   3    256.39    295.35     38.86 o
  -9   3   3     91.10    170.99     34.98 o
  -8   3   3     33.49     38.86     27.20 <
  -7   3   3      3.53    -15.54     23.32 <
  -6   3   3      0.60     -3.89     23.32 <
  -5   3   3     85.58     77.72     23.32 o
  -4   3   3     23.78     62.18     23.32 o
  -3   3   3    188.60    194.31     31.09 o
  -2   3   3     31.62     27.20     23.32 <
  -1   3   3    182.89    143.79     27.20 o
   0   3   3     44.53     42.75     19.43 o
   1   3   3    449.28    454.68     42.75 o
   2   3   3    345.66    334.21     34.98 o
   3   3   3   1142.04   1177.52     77.72 o
   4   3   3    933.59    967.66     66.07 o
   5   3   3   1530.63   1612.77     97.15 o
   6   3   3    972.45   1025.95     69.95 o
   7   3   3   1011.68   1200.83     81.61 o
   8   3   3    373.59    404.16     42.75 o
   9   3   3    134.76    112.70     27.20 o
  10   3   3     21.54     34.98     23.32 <
  11   3   3    199.97    178.76     31.09 o
  12   3   3    826.53    750.03     62.18 o
  13   3   3   1128.32   1041.50     69.95 o
  14   3   3   1590.12   1814.85    101.04 o
  15   3   3   1524.57   1674.95     97.15 o
  16   3   3   1466.84   1453.44     85.50 o
  17   3   3    671.46    750.03     58.29 o
  18   3   3    584.12    652.88     50.52 o
  19   3   3      2.07     -7.77     23.32 <
  20   3   3    233.23    252.60     34.98 o
  21   3   3     21.01     23.32     23.32 <
  22   3   3     22.23     31.09     27.20 <
  23   3   3      4.45    -11.66     27.20 <
  24   3   3     26.61      7.77     23.32 <
  25   3   3      8.31     15.54     23.32 <
  26   3   3     27.22     42.75     27.20 <
  27   3   3      6.79     -7.77     27.20 <
  28   3   3     30.73     27.20     27.20 <
  29   3   3      0.04      7.77     23.32 <
  30   3   3      3.14     42.75     23.32 <
  31   3   3      8.02     11.66     27.20 <
  32   3   3     19.20     54.41     31.09 <
  33   3   3     80.66    112.70     34.98 o
  34   3   3     84.46     77.72     34.98 o
  35   3   3    147.10    213.74     42.75 o
  36   3   3     98.75     31.09     38.86 <
  37   3   3     51.31     46.63     42.75 <
  38   3   3     45.72     50.52     42.75 <
  39   3   3      2.77     46.63     42.75 <
  40   3   3    272.83    108.81     50.52 o
  41   3   3    639.22    237.06     58.29 o
  42   3   3     58.03    -23.32     34.98 <
  43   3   3    149.72     23.32     38.86 <
  44   3   3     19.93     27.20     38.86 <
  45   3   3      2.97     58.29     38.86 <
  46   3   3      3.91    -31.09     34.98 <
  47   3   3     11.40     62.18     54.41 <
  48   3   3      7.58     34.98     54.41 <
 -51   4   3      0.08    -54.41     77.72 <
 -50   4   3      0.12     38.86     69.95 <
 -49   4   3      2.31     58.29     69.95 <
 -48   4   3      0.92     46.63     54.41 <
 -47   4   3      3.43     15.54     42.75 <
 -46   4   3     53.33    -15.54     42.75 <
 -45   4   3    122.67    -62.18     42.75 <
 -44   4   3    229.26     77.72     50.52 <
 -43   4   3     95.18     50.52     50.52 <
 -42   4   3     30.57      3.89     58.29 <
 -41   4   3      1.19    -23.32     54.41 <
 -40   4   3    218.68    124.36     69.95 <
 -39   4   3     53.19     -7.77     50.52 <
 -38   4   3    179.60     89.38     46.63 <
 -37   4   3     49.01     54.41     38.86 <
 -36   4   3     50.54     46.63     42.75 <
 -35   4   3      3.23     50.52     38.86 <
 -34   4   3      0.98     -3.89     42.75 <
 -33   4   3      3.68     27.20     42.75 <
 -32   4   3      4.57     -7.77     38.86 <
 -31   4   3     16.57     38.86     54.41 <
 -30   4   3     17.28     81.61     54.41 <
 -29   4   3      0.43    -42.75     46.63 <
 -28   4   3      0.09    -31.09     50.52 <
 -27   4   3    110.71     54.41     42.75 <
 -26   4   3    102.12     69.95     42.75 <
 -25   4   3    265.35    202.08     50.52 o
 -24   4   3      2.64      7.77     38.86 <
 -23   4   3   1530.75   1033.73    104.93 o
 -22   4   3     10.08     -7.77     34.98 <
 -21   4   3    689.99    648.99     69.95 o
 -20   4   3     56.72     -7.77     34.98 <
 -19   4   3    108.50    136.02     34.98 o
 -18   4   3    589.44    645.11     54.41 o
 -17   4   3    408.02    435.25     50.52 o
 -16   4   3    307.16    283.69     42.75 o
 -15   4   3     56.94     42.75     31.09 <
 -14   4   3      6.67     50.52     31.09 <
 -13   4   3      8.17     27.20     27.20 <
 -12   4   3     16.33     15.54     23.32 <
 -11   4   3     71.62     81.61     23.32 o
 -10   4   3     12.49      7.77     19.43 <
  -9   4   3     31.31     46.63     19.43 o
  -8   4   3      0.41     11.66     15.54 <
  -7   4   3      5.43     15.54     15.54 <
  -6   4   3     50.03     58.29     23.32 o
  -5   4   3    505.91    579.04     46.63 o
  -4   4   3    922.84   1099.79     66.07 o
  -3   4   3   1588.54   2141.29    112.70 o
  -2   4   3     27.39     -3.89     19.43 <
  -1   4   3   1554.67   1612.77     85.50 o
   0   4   3     31.60     34.98     19.43 <
   1   4   3    957.94   1049.27     62.18 o
   2   4   3    601.62    699.51     46.63 o
   3   4   3    454.30    505.20     38.86 o
   4   4   3    225.70    213.74     27.20 o
   5   4   3    101.46     66.07     19.43 o
   6   4   3     98.21    104.93     23.32 o
   7   4   3     85.64     85.50     19.43 o
   8   4   3    202.07    186.54     23.32 o
   9   4   3    164.22    124.36     23.32 o
  10   4   3    416.72    361.42     31.09 o
  11   4   3    221.53    221.51     27.20 o
  12   4   3    503.65    512.98     38.86 o
  13   4   3    196.41    229.29     31.09 o
  14   4   3    520.67    602.36     46.63 o
  15   4   3     54.87     38.86     23.32 <
  16   4   3    198.14    182.65     27.20 o
  17   4   3    200.31    143.79     27.20 o
  18   4   3     11.23     23.32     23.32 <
  19   4   3     37.73     93.27     27.20 o
  20   4   3   3057.82   3093.41    159.33 o
  21   4   3    246.29    248.72     34.98 o
  22   4   3      0.07     15.54     27.20 <
  23   4   3    181.37    244.83     34.98 o
  24   4   3    433.81    505.20     54.41 o
  25   4   3    541.60    594.59     62.18 o
  26   4   3    430.10    376.96     50.52 o
  27   4   3    430.20    431.37     54.41 o
  28   4   3    362.35    341.98     50.52 o
  29   4   3    279.60    264.26     46.63 o
  30   4   3    297.42    264.26     38.86 o
  31   4   3    164.37    198.20     38.86 o
  32   4   3    136.83      3.89     31.09 <
  33   4   3     60.55     34.98     31.09 <
  34   4   3     23.63     73.84     31.09 o
  35   4   3      0.18    -23.32     31.09 <
  36   4   3     56.38     42.75     31.09 <
  37   4   3    176.09    143.79     38.86 o
  38   4   3    280.99    167.11     54.41 o
  39   4   3    159.77    147.68     46.63 o
  40   4   3     74.78     73.84     38.86 <
  41   4   3     40.22    104.93     34.98 o
  42   4   3     40.12     31.09     34.98 <
  43   4   3      0.21    -23.32     31.09 <
  44   4   3     18.56    -38.86     31.09 <
  45   4   3     20.18     77.72     34.98 o
  46   4   3     35.68     58.29     46.63 <
  47   4   3     15.44    -42.75     42.75 <
  48   4   3     27.53    104.93     77.72 <
 -48   5   3      4.05    -11.66     62.18 <
 -47   5   3      0.00    -27.20     46.63 <
 -46   5   3      3.89     -7.77     42.75 <
 -45   5   3      0.90    -34.98     42.75 <
 -44   5   3     48.70      3.89     42.75 <
 -43   5   3    179.72    108.81     46.63 o
 -42   5   3      0.01     15.54     38.86 <
 -41   5   3     19.52     31.09     42.75 <
 -40   5   3     38.59     69.95     42.75 <
 -39   5   3      9.29     27.20     38.86 <
 -38   5   3      6.39     73.84     42.75 <
 -37   5   3      5.67     46.63     38.86 <
 -36   5   3     13.59     38.86     38.86 <
 -35   5   3     37.90    -27.20     38.86 <
 -34   5   3     29.78    -15.54     34.98 <
 -33   5   3     23.38     19.43     34.98 <
 -32   5   3     14.99     34.98     31.09 <
 -31   5   3      3.01    -19.43     31.09 <
 -30   5   3      0.77    -27.20     27.20 <
 -29   5   3     15.68    -34.98     27.20 <
 -28   5   3     31.07      0.00     46.63 <
 -27   5   3    134.29    112.70     66.07 <
 -26   5   3     80.27     11.66     66.07 <
 -25   5   3    130.80     81.61     66.07 <
 -24   5   3      4.82      0.00     69.95 <
 -23   5   3     96.00     38.86     38.86 <
 -22   5   3     47.27     -3.89     46.63 <
 -21   5   3     20.08     31.09     38.86 <
 -20   5   3     23.08    -34.98     34.98 <
 -19   5   3      4.65      0.00     31.09 <
 -18   5   3      0.46    -62.18     31.09 <
 -17   5   3     32.43     23.32     31.09 <
 -16   5   3     65.90     50.52     27.20 <
 -15   5   3    109.14    116.59     27.20 o
 -14   5   3     74.40     62.18     31.09 <
 -13   5   3     85.84    132.13     31.09 o
 -12   5   3     47.61     54.41     27.20 <
 -11   5   3      6.82     11.66     19.43 <
 -10   5   3      1.44     11.66     19.43 <
  -9   5   3     11.16     15.54     19.43 <
  -8   5   3      1.21     -3.89     23.32 <
  -7   5   3     25.76     -7.77     19.43 <
  -6   5   3     18.45      7.77     15.54 <
  -5   5   3     28.16     46.63     19.43 o
  -4   5   3     13.87      3.89     15.54 <
  -3   5   3     73.56    112.70     15.54 o
  -2   5   3     74.50     69.95     15.54 o
  -1   5   3    129.97    143.79     23.32 o
   0   5   3     87.86     93.27     19.43 o
   1   5   3    128.55    163.22     31.09 o
   2   5   3     41.62     23.32     15.54 <
   3   5   3     23.78     15.54     15.54 <
   4   5   3      1.26    -23.32     15.54 <
   5   5   3     30.29     23.32     15.54 <
   6   5   3    150.76    167.11     19.43 o
   7   5   3    154.07    217.63     34.98 o
   8   5   3    395.56    408.05     31.09 o
   9   5   3    446.70    512.98     38.86 o
  10   5   3    537.19    625.68     42.75 o
  11   5   3    402.45    435.25     34.98 o
  12   5   3    268.11    279.81     27.20 o
  13   5   3    136.80    136.02     23.32 o
  14   5   3     31.30     38.86     19.43 <
  15   5   3      0.00    -15.54     19.43 <
  16   5   3     33.86     19.43     19.43 <
  17   5   3     78.79     85.50     23.32 o
  18   5   3    127.86    143.79     31.09 o
  19   5   3    617.96    699.51     58.29 o
  20   5   3    212.67    225.40     38.86 o
  21   5   3     93.87     93.27     27.20 o
  22   5   3    242.65    248.72     38.86 o
  23   5   3    124.64     89.38     31.09 o
  24   5   3    163.42    139.90     31.09 o
  25   5   3     63.72     46.63     27.20 <
  26   5   3     59.07     66.07     27.20 o
  27   5   3     12.90     -3.89     23.32 <
  28   5   3     24.60     34.98     23.32 <
  29   5   3     16.47     23.32     23.32 <
  30   5   3     44.71     34.98     27.20 <
  31   5   3     13.50     34.98     27.20 <
  32   5   3     42.39      7.77     23.32 <
  33   5   3      3.61     54.41     31.09 <
  34   5   3      0.03    -54.41     31.09 <
  35   5   3     13.56     38.86     31.09 <
  36   5   3     39.33      7.77     27.20 <
  37   5   3     65.00     31.09     31.09 <
  38   5   3     50.74    -11.66     27.20 <
  39   5   3      8.29     19.43     34.98 <
  40   5   3     14.52     58.29     38.86 <
  41   5   3     27.83    -34.98     34.98 <
  42   5   3     30.54     31.09     38.86 <
  43   5   3     44.07    -34.98     42.75 <
  44   5   3     31.20    -42.75     46.63 <
  45   5   3     35.82    -46.63     77.72 <
 -44   6   3     65.22    -54.41     42.75 <
 -42   6   3    253.11    128.24     77.72 <
 -41   6   3      4.64     23.32     42.75 <
 -40   6   3      8.11    -38.86     38.86 <
 -39   6   3     25.98     38.86     31.09 <
 -38   6   3     35.65     15.54     31.09 <
 -37   6   3      7.82     34.98     31.09 <
 -36   6   3      1.16    -15.54     27.20 <
 -35   6   3      2.37      3.89     27.20 <
 -34   6   3     14.34     38.86     27.20 <
 -33   6   3     56.19     34.98     27.20 <
 -32   6   3     37.95     50.52     31.09 <
 -31   6   3     41.27      0.00     42.75 <
 -30   6   3     20.58      3.89     42.75 <
 -29   6   3      0.41     23.32     23.32 <
 -28   6   3      4.00      3.89     23.32 <
 -27   6   3     21.84     34.98     27.20 <
 -26   6   3      0.16      3.89     23.32 <
 -25   6   3     48.31     42.75     23.32 <
 -24   6   3     94.64     15.54     31.09 <
 -23   6   3     47.96     69.95     31.09 o
 -21   6   3    141.04     89.38     34.98 o
 -20   6   3    412.08    419.71     46.63 o
 -19   6   3    241.93    143.79     34.98 o
 -18   6   3    139.16    120.47     34.98 o
 -17   6   3      7.95     27.20     27.20 <
 -16   6   3      1.80    -11.66     27.20 <
 -15   6   3     60.64     15.54     27.20 <
 -14   6   3     88.20     66.07     27.20 o
 -13   6   3    246.66    170.99     34.98 o
 -12   6   3    204.53    132.13     27.20 o
 -11   6   3    366.30    279.81     66.07 o
 -10   6   3    249.02    326.44     66.07 o
  -9   6   3    344.86    579.04     77.72 o
  -8   6   3    112.87     31.09     38.86 <
  -7   6   3     53.09      7.77     34.98 <
  -6   6   3     41.33     19.43     31.09 <
  -5   6   3     47.45     -3.89     31.09 <
  -4   6   3     60.76    -34.98     27.20 <
  -3   6   3     56.89     62.18     31.09 <
  -2   6   3   2721.22   3746.29    256.49 o
  -1   6   3    506.44    746.15     77.72 o
   0   6   3    191.47    167.11     38.86 o
   1   6   3    260.52    279.81     42.75 o
   2   6   3     20.64     42.75     27.20 <
   3   6   3     67.08     -7.77     27.20 <
   4   6   3      6.62    -27.20     23.32 <
   5   6   3      7.32    -34.98     19.43 <
   6   6   3     70.09    104.93     31.09 o
   7   6   3     90.12     73.84     27.20 o
   8   6   3     84.94    128.24     31.09 o
   9   6   3     31.48      7.77     23.32 <
  10   6   3      0.41     -3.89     15.54 <
  11   6   3     18.50     23.32     15.54 <
  12   6   3     99.84     54.41     19.43 o
  13   6   3    190.34    124.36     23.32 o
  14   6   3    256.51    112.70     38.86 o
  15   6   3    295.23     81.61     38.86 o
  16   6   3    149.11    124.36     27.20 o
  18   6   3    299.85    427.48     46.63 o
  20   6   3    103.13    116.59     27.20 o
  21   6   3   1008.53   1107.56     69.95 o
  22   6   3    204.25    170.99     31.09 o
  23   6   3    248.65    186.54     31.09 o
  24   6   3      8.90    -11.66     23.32 <
  25   6   3      1.97    -15.54     27.20 <
  26   6   3     11.76     11.66     23.32 <
  27   6   3      5.98     31.09     27.20 <
  28   6   3     20.36     -3.89     31.09 <
  29   6   3      4.15      0.00     27.20 <
  30   6   3      5.88      3.89     27.20 <
  31   6   3      0.51    -31.09     27.20 <
  32   6   3      6.97     11.66     27.20 <
  33   6   3     13.09      0.00     27.20 <
  34   6   3     51.84      0.00     27.20 <
  35   6   3     63.48     31.09     27.20 <
  36   6   3    113.08     46.63     31.09 <
  37   6   3     34.08     46.63     31.09 <
  38   6   3     18.90     -3.89     31.09 <
  39   6   3    243.14    167.11     38.86 o
  40   6   3     11.19     23.32     42.75 <
 -34   7   3      1.15     11.66     31.09 <
 -33   7   3      8.48     -3.89     23.32 <
 -32   7   3      9.49     -7.77     23.32 <
 -31   7   3     20.84      0.00     23.32 <
 -30   7   3     21.35     15.54     23.32 <
 -29   7   3     42.77     19.43     23.32 <
 -28   7   3     27.31     15.54     19.43 <
 -27   7   3     28.66     11.66     19.43 <
 -26   7   3     13.81      0.00     19.43 <
 -25   7   3     10.18    -27.20     19.43 <
 -24   7   3      0.07    -11.66     19.43 <
 -23   7   3      6.99     27.20     19.43 <
 -22   7   3      0.02      3.89     15.54 <
 -21   7   3     22.74     -3.89     15.54 <
 -20   7   3    101.33     15.54     19.43 <
 -19   7   3     72.08    -38.86     46.63 <
 -18   7   3     58.54    -23.32     34.98 <
 -17   7   3     27.49     31.09     31.09 <
 -16   7   3      1.91      7.77     34.98 <
 -15   7   3      9.41      7.77     34.98 <
 -14   7   3     40.72      0.00     31.09 <
 -13   7   3     64.55      0.00     31.09 <
 -12   7   3    105.63    101.04     34.98 o
 -11   7   3    146.28     15.54     89.38 <
 -10   7   3    168.63    132.13     34.98 o
  -9   7   3    208.93    252.60     38.86 o
  -8   7   3    188.68     50.52     85.50 <
  -7   7   3    148.89    139.90     46.63 o
  -6   7   3    131.14    124.36     42.75 o
  -5   7   3     62.06     31.09     38.86 <
  -4   7   3     24.89     -7.77     31.09 <
  -3   7   3      1.81     69.95     54.41 <
  -2   7   3     27.01     19.43     50.52 <
  -1   7   3     81.07    -27.20     54.41 <
   0   7   3     85.37     46.63     34.98 <
   1   7   3    174.25    159.33     34.98 o
   2   7   3    179.70     93.27     31.09 o
   3   7   3    229.88    174.88     38.86 o
   4   7   3    182.97    147.68     34.98 o
   5   7   3    159.62     69.95     27.20 o
   6   7   3     91.97     46.63     27.20 <
   7   7   3     67.13      3.89     23.32 <
   8   7   3     21.01     -3.89     23.32 <
   9   7   3      4.15    -46.63     27.20 <
  10   7   3      1.83     11.66     27.20 <
  11   7   3     15.74      3.89     23.32 <
  12   7   3     42.10      0.00     27.20 <
  13   7   3     46.21    -15.54     27.20 <
  14   7   3     67.33     15.54     27.20 <
  15   7   3     66.47     62.18     31.09 <
  16   7   3     64.12    -11.66     27.20 <
  17   7   3     15.20     15.54     15.54 <
  18   7   3     47.21     34.98     19.43 <
  19   7   3      0.66     42.75     19.43 o
  20   7   3     42.09     34.98     19.43 <
  21   7   3      0.19     15.54     19.43 <
  22   7   3      1.46     19.43     19.43 <
  23   7   3      0.29     31.09     19.43 <
  24   7   3     12.17     15.54     19.43 <
  25   7   3     24.12     31.09     23.32 <
  26   7   3     26.14      3.89     23.32 <
  27   7   3     25.35    -11.66     23.32 <
  28   7   3     36.49     19.43     23.32 <
  29   7   3     27.42     31.09     27.20 <
  30   7   3     31.23     31.09     50.52 <
  31   7   3     20.07     -3.89     23.32 <
  33   7   3      0.01     34.98     54.41 <
  34   7   3      4.18    -50.52     50.52 <
 -16   8   3     29.89    -19.43     38.86 <
 -15   8   3      0.52     23.32     27.20 <
 -14   8   3      4.92      0.00     23.32 <
 -13   8   3     14.76     15.54     27.20 <
 -12   8   3     18.17    -11.66     23.32 <
 -11   8   3     27.70     -3.89     27.20 <
 -10   8   3      8.28     54.41     31.09 <
  -9   8   3      4.27    -27.20     27.20 <
  -8   8   3      2.85     38.86     27.20 <
  -7   8   3      8.82    -11.66     23.32 <
  -6   8   3      3.71     15.54     23.32 <
  -5   8   3     27.84     11.66     27.20 <
  -4   8   3    108.80     50.52     27.20 <
  -3   8   3    443.03    217.63     73.84 o
  -1   8   3    198.96    147.68     38.86 o
   0   8   3    158.28     73.84     38.86 <
   1   8   3      9.17     15.54     31.09 <
   2   8   3     14.51    -27.20     31.09 <
   3   8   3     14.60      0.00     31.09 <
   4   8   3     27.37      0.00     34.98 <
   5   8   3     25.11     38.86     34.98 <
   6   8   3     34.77     23.32     27.20 <
   7   8   3     32.09     31.09     27.20 <
   8   8   3     31.54     23.32     23.32 <
   9   8   3      8.89     -3.89     27.20 <
  10   8   3     10.05    -11.66     23.32 <
  11   8   3      1.65    -31.09     23.32 <
  12   8   3      0.63    -15.54     23.32 <
  13   8   3     15.25     -3.89     38.86 <
  14   8   3      2.24     15.54     34.98 <
  15   8   3     27.91    -58.29     34.98 <
  16   8   3      0.43      3.89     34.98 <
  17   8   3     98.87     58.29     42.75 <
  18   8   3      0.89    -11.66     27.20 <
  20   8   3    326.08     58.29     46.63 <
  21   8   3      8.54     27.20     34.98 <
 -50   0   4     64.81    -23.32    116.59 <
 -49   0   4    159.62    -19.43    101.04 <
 -48   0   4    174.20    303.12    108.81 o
 -47   0   4    379.07    205.97    112.70 <
 -46   0   4    285.37    159.33     93.27 <
 -45   0   4    435.36    303.12    112.70 o
 -44   0   4    210.87    -23.32     81.61 <
 -43   0   4     35.60     42.75     73.84 <
 -42   0   4    372.79    174.88     89.38 <
 -41   0   4      0.02    -58.29     58.29 <
 -40   0   4     46.84     46.63     73.84 <
 -39   0   4     55.35     50.52     62.18 <
 -38   0   4     31.73     42.75     62.18 <
 -37   0   4    117.53    170.99     66.07 o
 -36   0   4     74.67    159.33     85.50 <
 -35   0   4    212.79    264.26     93.27 o
 -34   0   4    108.34    128.24     85.50 <
 -33   0   4    145.63     89.38     73.84 <
 -32   0   4    184.80     93.27     73.84 <
 -31   0   4    261.52    287.58     73.84 o
 -30   0   4    116.47     58.29     66.07 <
 -29   0   4    305.27    101.04     69.95 <
 -28   0   4      0.92    -19.43     58.29 <
 -27   0   4     86.51     93.27     66.07 <
 -26   0   4   1229.92   1010.41    151.56 o
 -25   0   4    138.71    190.42     69.95 o
 -24   0   4  14709.90  17441.20    909.37 o
 -23   0   4      1.14    -54.41     73.84 <
 -22   0   4  28659.50  27327.70   1721.58 o
 -20   0   4     93.25     34.98     62.18 <
 -19   0   4   1086.63    928.80    112.70 o
 -18   0   4    130.48    186.54     58.29 o
 -17   0   4    615.87    450.80     73.84 o
 -16   0   4    221.24    205.97     58.29 o
 -15   0   4    326.70    369.19     66.07 o
 -14   0   4    210.24    170.99     54.41 o
 -13   0   4    199.87    155.45     46.63 o
 -12   0   4    302.86    314.78     54.41 o
 -11   0   4    338.38    365.30     58.29 o
 -10   0   4    744.72    854.96     89.38 o
  -9   0   4    422.84    501.32     69.95 o
  -8   0   4   1026.17   1029.84     97.15 o
  -7   0   4    361.60    509.09     66.07 o
  -6   0   4    721.64    722.83     77.72 o
  -5   0   4     51.69     38.86     34.98 <
  -4   0   4    231.43    209.85     46.63 o
  -3   0   4   1143.88   1010.41     97.15 o
  -2   0   4   7249.14   6116.87    404.16 o
  -1   0   4    857.23    823.87     85.50 o
   0   0   4     72.91     54.41     34.98 <
   1   0   4      0.24     15.54     34.98 <
   2   0   4     31.13     27.20     38.86 <
   3   0   4     57.57     97.15     38.86 o
   4   0   4     28.37     89.38     38.86 o
   5   0   4    211.45    268.15     50.52 o
   6   0   4     40.94     77.72     38.86 <
   7   0   4     93.34     62.18     34.98 <
   8   0   4    111.70     69.95     38.86 <
   9   0   4    186.75    244.83     50.52 o
  10   0   4   1288.79   1204.72    108.81 o
  11   0   4   1183.83   1107.56    104.93 o
  12   0   4   2681.82   2456.07    190.42 o
  13   0   4   1465.23   1476.75    132.13 o
  14   0   4   1958.92   1935.32    159.33 o
  15   0   4    203.07    116.59     42.75 o
  16   0   4     33.82    101.04     42.75 o
  17   0   4    884.05   1010.41    108.81 o
  18   0   4   5700.74   6408.33    435.25 o
  19   0   4  41184.40  46012.50   2844.69 o
  20   0   4    980.75   1255.24    124.36 o
  22   0   4      7.09    -19.43     34.98 <
  23   0   4    526.17    528.52     73.84 o
  24   0   4      4.27      7.77     34.98 <
  25   0   4     60.33     42.75     38.86 <
  26   0   4    117.36    136.02     46.63 o
  27   0   4    145.07    120.47     46.63 o
  28   0   4    688.88    528.52     81.61 o
  29   0   4    338.75    252.60     58.29 o
  30   0   4    800.68    660.65     85.50 o
  31   0   4    374.49    256.49     62.18 o
  32   0   4    391.91    314.78     66.07 o
  33   0   4    153.47     69.95     50.52 <
  34   0   4    122.35     93.27     50.52 <
  35   0   4     48.94    -38.86     50.52 <
  36   0   4      9.95      3.89     50.52 <
  37   0   4     11.01     54.41     50.52 <
  38   0   4      3.89     62.18     46.63 <
  39   0   4    911.55    462.46     89.38 o
  40   0   4     24.99     85.50     54.41 <
  41   0   4    145.82    139.90     62.18 o
  42   0   4     11.88      0.00     54.41 <
  43   0   4      6.54    -58.29     50.52 <
  44   0   4      0.12    -31.09     46.63 <
  45   0   4     21.16     15.54     54.41 <
  46   0   4      8.92     97.15     85.50 <
 -50   1   4     58.50   -116.59     93.27 <
 -49   1   4     59.34    -27.20     73.84 <
 -48   1   4     29.92     77.72     73.84 <
 -47   1   4     15.59    -85.50     66.07 <
 -46   1   4      2.68    -11.66     58.29 <
 -45   1   4      0.04     54.41     50.52 <
 -44   1   4    302.89    229.29     66.07 o
 -43   1   4     97.11     89.38     54.41 <
 -42   1   4     49.26     77.72     46.63 <
 -41   1   4    207.19    186.54     54.41 o
 -40   1   4    159.99    143.79     58.29 o
 -39   1   4    193.05    221.51     54.41 o
 -38   1   4    177.27     89.38     50.52 <
 -37   1   4    160.43    213.74     50.52 o
 -36   1   4    101.85     46.63     38.86 <
 -35   1   4     48.34     66.07     38.86 <
 -34   1   4     23.91    -27.20     46.63 <
 -33   1   4     20.13     42.75     50.52 <
 -32   1   4      5.65    -54.41     42.75 <
 -31   1   4      1.13    -46.63     38.86 <
 -30   1   4     85.93    139.90     46.63 o
 -29   1   4     25.45    116.59     42.75 o
 -28   1   4    337.27    384.73     54.41 o
 -27   1   4    174.08    174.88     46.63 o
 -26   1   4    836.80    975.43    101.04 o
 -25   1   4    332.53    244.83     46.63 o
 -24   1   4   1293.51   1286.33    101.04 o
 -22   1   4     74.92    -38.86    101.04 <
 -21   1   4      2.48    -19.43     50.52 <
 -20   1   4     99.72    101.04     50.52 <
 -19   1   4    593.06    446.91     66.07 o
 -18   1   4    729.89    703.40     77.72 o
 -17   1   4   1382.89   1282.44    104.93 o
 -16   1   4   1504.94   1904.23    225.40 o
 -15   1   4   1919.78   1807.08    124.36 o
 -14   1   4   1576.74   1775.99    120.47 o
 -13   1   4   1454.54   1461.21    104.93 o
 -12   1   4   1058.35    928.80     73.84 o
 -11   1   4    823.37    847.19     73.84 o
 -10   1   4    589.71    547.95     58.29 o
  -9   1   4    374.87    411.94     50.52 o
  -8   1   4    274.35    307.01     42.75 o
  -7   1   4    142.58    124.36     31.09 o
  -6   1   4     78.12     31.09     27.20 <
  -5   1   4     10.08     73.84     31.09 o
  -4   1   4     24.15     38.86     27.20 <
  -3   1   4    334.39    384.73     46.63 o
  -2   1   4    231.37    268.15     38.86 o
  -1   1   4    756.98    773.35     66.07 o
   0   1   4    500.82    485.77     54.41 o
   1   1   4    857.93    808.33     69.95 o
   2   1   4    242.41    318.67     42.75 o
   3   1   4    200.66    233.17     38.86 o
   4   1   4     65.74     11.66     27.20 <
   5   1   4    221.77    136.02     34.98 o
   6   1   4   1450.79   1402.92    101.04 o
   7   1   4   2054.08   2016.93    132.13 o
   8   1   4   3684.03   3594.73    205.97 o
   9   1   4   3712.09   3773.49    217.63 o
  10   1   4   4426.53   4900.49    272.03 o
  11   1   4   3259.00   3361.56    198.20 o
  12   1   4   2869.11   2798.06    170.99 o
  13   1   4   1387.79   1251.35     93.27 o
  14   1   4    728.12    718.95     69.95 o
  15   1   4    171.86    167.11     38.86 o
  16   1   4      3.73    -38.86     27.20 <
  17   1   4    106.74    132.13     34.98 o
  18   1   4    230.42    345.87     62.18 o
  19   1   4   3321.27   3602.50    213.74 o
  20   1   4   1452.41   1523.39    108.81 o
  21   1   4    300.97    260.38     42.75 o
  22   1   4    249.17    225.40     42.75 o
  23   1   4      0.97    -23.32     31.09 <
  24   1   4      1.14     -3.89     31.09 <
  25   1   4     86.28     85.50     34.98 o
  26   1   4     29.26      3.89     31.09 <
  27   1   4     61.21    101.04     38.86 o
  28   1   4      0.21    -15.54     34.98 <
  29   1   4      3.56    -31.09     27.20 <
  30   1   4     35.76     54.41     34.98 <
  31   1   4     11.35     58.29     38.86 <
  32   1   4     75.86    143.79     46.63 o
  33   1   4     10.11     -3.89     34.98 <
  34   1   4     39.65     42.75     38.86 <
  35   1   4      1.05     42.75     42.75 <
  36   1   4     32.40      7.77     42.75 <
  37   1   4      8.02     97.15     42.75 o
  38   1   4     26.50    -62.18     38.86 <
  39   1   4     67.79     23.32     42.75 <
  40   1   4     20.21     31.09     42.75 <
  41   1   4     39.50     -7.77     46.63 <
  42   1   4     13.10    -23.32     46.63 <
  43   1   4      3.28      3.89     46.63 <
  44   1   4     24.02     93.27     50.52 <
  45   1   4     12.43     58.29     58.29 <
  46   1   4     55.62     89.38     93.27 <
 -50   2   4      8.30     50.52     89.38 <
 -49   2   4     15.24     54.41     73.84 <
 -48   2   4     25.43    -11.66     62.18 <
 -47   2   4     10.93    -42.75     50.52 <
 -46   2   4      4.01     19.43     54.41 <
 -45   2   4     20.85     23.32     50.52 <
 -44   2   4     32.93     38.86     50.52 <
 -43   2   4    338.27    272.03     66.07 o
 -42   2   4     26.10     89.38     50.52 <
 -41   2   4     15.48     62.18     50.52 <
 -40   2   4     70.63    120.47     54.41 o
 -39   2   4     11.32    -15.54     42.75 <
 -38   2   4     57.97    -15.54     38.86 <
 -37   2   4      4.04     50.52     62.18 <
 -36   2   4     16.39    -54.41     69.95 <
 -35   2   4      1.39     85.50     77.72 <
 -34   2   4      0.04    -50.52     85.50 <
 -33   2   4      0.13     46.63     89.38 <
 -32   2   4      9.49     15.54     85.50 <
 -31   2   4      4.04    116.59     73.84 <
 -30   2   4     58.65     42.75     66.07 <
 -29   2   4     76.64     23.32     62.18 <
 -28   2   4    222.75    256.49     66.07 o
 -27   2   4    449.12    303.12     69.95 o
 -26   2   4    611.89    493.55     62.18 o
 -25   2   4    417.06    481.89     58.29 o
 -24   2   4     82.47     66.07     46.63 <
 -23   2   4    247.75    443.03     62.18 o
 -22   2   4    152.61    217.63     50.52 o
 -21   2   4    560.64    730.60     66.07 o
 -20   2   4    534.60    497.43     54.41 o
 -19   2   4    222.92    295.35     42.75 o
 -18   2   4     53.29     11.66     38.86 <
 -17   2   4      0.63    -23.32     34.98 <
 -16   2   4     15.37     66.07     34.98 <
 -15   2   4     55.47     11.66     34.98 <
 -14   2   4     79.57     34.98     31.09 <
 -13   2   4    144.73    167.11     34.98 o
 -12   2   4    145.27     81.61     31.09 o
 -11   2   4    118.32     93.27     31.09 o
 -10   2   4    112.24     54.41     27.20 <
  -9   2   4     10.22     27.20     27.20 <
  -8   2   4      2.29      7.77     27.20 <
  -7   2   4    101.11     89.38     27.20 o
  -6   2   4    258.23    256.49     34.98 o
  -5   2   4   1617.37   1919.78    108.81 o
  -4   2   4   1856.52   2238.45    120.47 o
  -3   2   4   8085.00  10376.10    470.23 o
  -2   2   4    365.30    598.47     50.52 o
  -1   2   4    596.45    742.26     58.29 o
   0   2   4   1348.96   1496.18     89.38 o
   1   2   4     93.81     54.41     27.20 <
   2   2   4     33.42     85.50     27.20 o
   3   2   4    203.85    128.24     27.20 o
   4   2   4     24.73    -27.20     23.32 <
   5   2   4    158.10    139.90     31.09 o
   6   2   4      5.28     19.43     23.32 <
   7   2   4     20.29     -3.89     27.20 <
   8   2   4     26.68    -23.32     23.32 <
   9   2   4     29.52     31.09     27.20 <
  10   2   4    120.66     89.38     27.20 o
  11   2   4    160.34    139.90     31.09 o
  12   2   4    137.41     58.29     27.20 o
  13   2   4    106.43     97.15     31.09 o
  14   2   4      0.20      0.00     23.32 <
  15   2   4      0.90     42.75     27.20 <
  16   2   4     34.71    116.59     31.09 o
  17   2   4    145.87    116.59     31.09 o
  18   2   4      6.53     50.52     27.20 <
  19   2   4     43.64     46.63     27.20 <
  20   2   4    472.08    617.90     58.29 o
  21   2   4     55.96    101.04     31.09 o
  22   2   4      0.80     15.54     27.20 <
  23   2   4    101.86    112.70     38.86 o
  24   2   4    168.69     23.32     31.09 <
  25   2   4    222.66    104.93     34.98 o
  26   2   4     99.05     34.98     34.98 <
  27   2   4     80.03     46.63     34.98 <
  28   2   4      9.69    -11.66     31.09 <
  29   2   4      3.71    -23.32     34.98 <
  30   2   4      2.28     62.18     34.98 <
  31   2   4      6.90     50.52     38.86 <
  32   2   4     20.80      0.00     34.98 <
  33   2   4     14.47     31.09     38.86 <
  34   2   4     27.01      7.77     34.98 <
  35   2   4     12.04     -3.89     34.98 <
  36   2   4     73.77      7.77     34.98 <
  37   2   4     50.33     19.43     34.98 <
  38   2   4    248.19    128.24     42.75 o
  39   2   4     37.36    -15.54     34.98 <
  40   2   4     96.57     77.72     38.86 <
  41   2   4     83.22     58.29     38.86 <
  42   2   4     24.03    -19.43     38.86 <
  43   2   4     22.43    -15.54     34.98 <
  44   2   4     27.64     31.09     42.75 <
  45   2   4     35.54     89.38     58.29 <
  46   2   4     27.72    -23.32     58.29 <
 -50   3   4      0.00     97.15     93.27 <
 -49   3   4      0.62    -38.86     66.07 <
 -48   3   4      0.56    -85.50     69.95 <
 -47   3   4      0.23    -50.52     54.41 <
 -46   3   4      5.20      7.77     58.29 <
 -45   3   4      9.28      3.89     54.41 <
 -44   3   4    105.50     46.63     50.52 <
 -43   3   4    171.99    120.47     58.29 o
 -42   3   4      2.17    -77.72     38.86 <
 -41   3   4     51.26    -62.18     42.75 <
 -40   3   4     38.26     -3.89     42.75 <
 -39   3   4     28.25    -31.09     42.75 <
 -38   3   4     39.97     23.32     42.75 <
 -37   3   4     18.76     50.52     54.41 <
 -36   3   4     27.31     27.20     58.29 <
 -35   3   4      9.49      7.77     62.18 <
 -34   3   4     28.67     85.50     62.18 <
 -33   3   4     22.36    -19.43     54.41 <
 -32   3   4     10.59     93.27     54.41 <
 -31   3   4     20.36    -31.09     50.52 <
 -30   3   4     19.11     50.52     50.52 <
 -29   3   4     23.74    -46.63     58.29 <
 -28   3   4    155.28    198.20     69.95 o
 -27   3   4    122.62     97.15     66.07 <
 -26   3   4    537.53    715.06    182.65 o
 -25   3   4    460.07    388.62     77.72 o
 -24   3   4   1405.34   1111.45    132.13 o
 -23   3   4    352.58    341.98     69.95 o
 -22   3   4    400.89    314.78     62.18 o
 -21   3   4    730.42    851.08     85.50 o
 -20   3   4    558.35    598.47     66.07 o
 -19   3   4    192.52    167.11     50.52 o
 -18   3   4     82.90     62.18     42.75 <
 -17   3   4      7.28    -11.66     38.86 <
 -16   3   4     42.65     42.75     38.86 <
 -15   3   4    157.56    182.65     54.41 o
 -14   3   4    118.33    120.47     46.63 o
 -13   3   4    184.98    151.56     42.75 o
 -12   3   4     56.68     38.86     31.09 <
 -11   3   4     20.65    -27.20     31.09 <
 -10   3   4      0.12     50.52     31.09 <
  -9   3   4     10.08     58.29     31.09 <
  -8   3   4      9.49     -7.77     27.20 <
  -7   3   4     24.47      0.00     31.09 <
  -6   3   4      6.32    -38.86     23.32 <
  -5   3   4     14.70     31.09     27.20 <
  -4   3   4      0.74     38.86     27.20 <
  -3   3   4     18.08     19.43     27.20 <
  -2   3   4      1.54    -50.52     23.32 <
  -1   3   4     96.70     81.61     27.20 o
   0   3   4     38.91     46.63     27.20 <
   1   3   4    211.78    198.20     34.98 o
   2   3   4     98.55     19.43     23.32 <
   3   3   4    312.25    303.12     42.75 o
   4   3   4     93.22     85.50     27.20 o
   5   3   4    149.57    143.79     31.09 o
   6   3   4     10.72    -34.98     23.32 <
   7   3   4     23.85      0.00     23.32 <
   8   3   4     49.12     73.84     31.09 o
   9   3   4     49.92     58.29     27.20 o
  10   3   4    279.01    256.49     38.86 o
  11   3   4    212.25    213.74     34.98 o
  12   3   4    374.36    384.73     46.63 o
  13   3   4    318.99    264.26     38.86 o
  14   3   4    385.53    369.19     46.63 o
  15   3   4    306.20    272.03     42.75 o
  16   3   4    279.54    322.55     46.63 o
  17   3   4    363.15    310.89     46.63 o
  18   3   4    238.32    128.24     31.09 o
  19   3   4    129.00    128.24     34.98 o
  20   3   4      2.69     15.54     27.20 <
  21   3   4      6.51      3.89     27.20 <
  22   3   4     47.87     15.54     31.09 <
  23   3   4     60.30     77.72     27.20 o
  24   3   4    238.78    225.40     38.86 o
  25   3   4    171.77    101.04     34.98 o
  26   3   4    278.45    244.83     42.75 o
  27   3   4    159.36    112.70     34.98 o
  28   3   4    214.99    186.54     38.86 o
  29   3   4    122.53     81.61     34.98 o
  30   3   4    116.97     93.27     34.98 o
  31   3   4     23.74     54.41     34.98 <
  32   3   4     33.75    -11.66     31.09 <
  33   3   4      9.78     58.29     34.98 <
  34   3   4     15.33     -3.89     34.98 <
  35   3   4     90.91     69.95     38.86 <
  36   3   4     75.26     38.86     34.98 <
  37   3   4    115.84     62.18     34.98 <
  38   3   4     69.26     11.66     34.98 <
  39   3   4     14.31    -27.20     34.98 <
  40   3   4     16.30     11.66     38.86 <
  41   3   4     12.78     11.66     42.75 <
  42   3   4     62.95     -3.89     42.75 <
  43   3   4     23.72     34.98     50.52 <
  44   3   4     51.42    -97.15     77.72 <
  45   3   4     19.69    -31.09     85.50 <
 -49   4   4      6.79     85.50     66.07 <
 -48   4   4     25.35    -77.72     58.29 <
 -47   4   4    128.65     -3.89     62.18 <
 -46   4   4    129.69    -42.75     58.29 <
 -45   4   4    207.16     23.32     50.52 <
 -44   4   4    172.95    -27.20     46.63 <
 -43   4   4     33.80      7.77     42.75 <
 -42   4   4    171.30     50.52     42.75 <
 -41   4   4     10.78     34.98     42.75 <
 -40   4   4      6.78    -19.43     38.86 <
 -39   4   4     21.51    -23.32     34.98 <
 -38   4   4      3.98      7.77     34.98 <
 -37   4   4      6.04     42.75     34.98 <
 -36   4   4      0.63     11.66     50.52 <
 -35   4   4      8.83      7.77     66.07 <
 -34   4   4      2.73     38.86     62.18 <
 -33   4   4      6.26     11.66     62.18 <
 -32   4   4     52.38     -7.77     54.41 <
 -31   4   4     94.10     89.38     50.52 <
 -30   4   4    170.90     93.27     50.52 <
 -29   4   4    343.04    396.39     77.72 o
 -28   4   4    188.68    174.88     54.41 o
 -27   4   4    398.48    307.01     62.18 o
 -26   4   4      0.06    -15.54     42.75 <
 -25   4   4     58.19     62.18     50.52 <
 -24   4   4   2446.68   2860.24    147.68 o
 -23   4   4     29.71     81.61     46.63 <
 -22   4   4   2858.38   4364.19    205.97 o
 -21   4   4   1470.15   1706.04    116.59 o
 -20   4   4    782.64    924.91     85.50 o
 -19   4   4   1646.93   2048.02    132.13 o
 -18   4   4    776.08    893.82     73.84 o
 -17   4   4    482.35    555.72     58.29 o
 -16   4   4     57.07     42.75     34.98 <
 -15   4   4      4.97     27.20     38.86 <
 -14   4   4    188.09    205.97     38.86 o
 -13   4   4    478.92    509.09     54.41 o
 -12   4   4    627.15    746.15     62.18 o
 -11   4   4    744.70    769.47     73.84 o
 -10   4   4    480.30    575.16     54.41 o
  -9   4   4    425.66    435.25     46.63 o
  -8   4   4     38.90     34.98     27.20 <
  -7   4   4      0.39      0.00     27.20 <
  -6   4   4    455.13    540.18     50.52 o
  -5   4   4    305.13    334.21     38.86 o
  -4   4   4    858.42   1095.91     69.95 o
  -3   4   4    247.87    365.30     38.86 o
  -2   4   4   2829.28   4371.97    209.85 o
  -1   4   4   1417.97   2265.65    170.99 o
   0   4   4     16.79     46.63     31.09 <
   1   4   4      4.57      3.89     19.43 <
   2   4   4      4.09     19.43     19.43 <
   3   4   4      1.41    -11.66     19.43 <
   4   4   4      8.10      3.89     19.43 <
   5   4   4      8.19     15.54     19.43 <
   6   4   4     28.88     27.20     19.43 <
   7   4   4     58.08      7.77     27.20 <
   8   4   4     19.40     23.32     23.32 <
   9   4   4     14.24     23.32     27.20 <
  10   4   4     14.56     19.43     27.20 <
  11   4   4     17.80     23.32     27.20 <
  12   4   4    175.33    151.56     38.86 o
  13   4   4     92.39    132.13     31.09 o
  14   4   4    258.21    225.40     46.63 o
  15   4   4     17.37     46.63     27.20 <
  16   4   4     21.29     38.86     31.09 <
  17   4   4    280.88    279.81     42.75 o
  18   4   4   1515.16   1597.22     97.15 o
  20   4   4      5.88      0.00     23.32 <
  21   4   4    872.25    781.13     62.18 o
  22   4   4    264.10    237.06     38.86 o
  23   4   4    460.46    532.41     54.41 o
  24   4   4     59.35    104.93     42.75 o
  25   4   4     51.67     77.72     31.09 o
  26   4   4      4.31      0.00     27.20 <
  27   4   4      9.54    -23.32     27.20 <
  28   4   4     70.98    104.93     34.98 o
  29   4   4     13.33     15.54     27.20 <
  30   4   4     60.60     42.75     38.86 <
  31   4   4      9.22    -23.32     34.98 <
  32   4   4      7.17    -23.32     34.98 <
  33   4   4      0.00     23.32     34.98 <
  34   4   4      0.45      0.00     31.09 <
  35   4   4      6.80      7.77     31.09 <
  36   4   4     10.89     23.32     34.98 <
  37   4   4      0.61     15.54     34.98 <
  38   4   4     12.74      0.00     31.09 <
  39   4   4    605.59    182.65     50.52 o
  40   4   4      0.21     -7.77     34.98 <
  41   4   4     25.56    -27.20     34.98 <
  42   4   4     39.34     -7.77     38.86 <
  43   4   4      0.13     31.09     50.52 <
  44   4   4      0.08    -31.09     46.63 <
  45   4   4     22.82    -46.63     81.61 <
 -46   5   4      0.38     19.43     62.18 <
 -44   5   4     86.51    -54.41     46.63 <
 -43   5   4      0.24    -23.32     38.86 <
 -42   5   4      0.52      0.00     38.86 <
 -41   5   4     26.17     11.66     38.86 <
 -40   5   4      6.27    -50.52     34.98 <
 -39   5   4      9.72    -11.66     31.09 <
 -38   5   4      3.13     11.66     34.98 <
 -37   5   4      4.70    -42.75     31.09 <
 -36   5   4      3.49     15.54     31.09 <
 -35   5   4      0.55    -19.43     31.09 <
 -34   5   4      0.11      3.89     34.98 <
 -33   5   4      0.00    -42.75     34.98 <
 -32   5   4      6.20     27.20     38.86 <
 -31   5   4      2.11     19.43     38.86 <
 -30   5   4     20.77    101.04     42.75 o
 -29   5   4      3.72    -27.20     42.75 <
 -28   5   4     51.96    -42.75     69.95 <
 -27   5   4     29.75     42.75     58.29 <
 -26   5   4     86.80     19.43     50.52 <
 -25   5   4     17.06    -19.43     50.52 <
 -24   5   4     65.34    -19.43     54.41 <
 -23   5   4      0.04     27.20     42.75 <
 -22   5   4    104.97    108.81     38.86 o
 -21   5   4     57.05     85.50     42.75 <
 -20   5   4     95.44    139.90     42.75 o
 -19   5   4    238.66    275.92     42.75 o
 -18   5   4    289.70    365.30     54.41 o
 -17   5   4    359.49    563.50     62.18 o
 -16   5   4    416.27    532.41     58.29 o
 -15   5   4    501.63    715.06     62.18 o
 -14   5   4    390.26    470.23     46.63 o
 -13   5   4    241.48    248.72     46.63 o
 -12   5   4    128.44    116.59     27.20 o
 -11   5   4     47.80     62.18     31.09 <
 -10   5   4      1.75     11.66     27.20 <
  -9   5   4      0.42     -7.77     23.32 <
  -8   5   4     40.28     62.18     23.32 o
  -7   5   4     57.17     54.41     23.32 o
  -6   5   4    112.05    202.08     31.09 o
  -5   5   4    124.50    186.54     31.09 o
  -4   5   4    174.57    314.78     38.86 o
  -3   5   4    232.53    435.25     42.75 o
  -2   5   4    189.20    349.76     38.86 o
  -1   5   4    147.03    322.55     38.86 o
   0   5   4     75.32    112.70     27.20 o
   1   5   4     82.84    155.45     27.20 o
   2   5   4     15.88     58.29     23.32 o
   3   5   4     15.80     54.41     23.32 o
   4   5   4      1.19    -11.66     19.43 <
   5   5   4      2.08     11.66     19.43 <
   6   5   4     45.79     77.72     23.32 o
   7   5   4     28.73      7.77     19.43 <
   8   5   4     69.03     66.07     27.20 o
   9   5   4     44.73     38.86     19.43 <
  10   5   4     64.87     97.15     27.20 o
  11   5   4     36.27     46.63     23.32 <
  12   5   4     38.47     11.66     23.32 <
  13   5   4      6.50    -27.20     19.43 <
  14   5   4      4.68      3.89     19.43 <
  15   5   4      3.00      3.89     23.32 <
  16   5   4      0.81     19.43     19.43 <
  17   5   4     15.34     19.43     23.32 <
  18   5   4      0.00    -38.86     23.32 <
  19   5   4    262.68    240.94     38.86 o
  20   5   4    247.81    202.08     34.98 o
  21   5   4     41.58    104.93     31.09 o
  22   5   4     36.78     62.18     31.09 <
  23   5   4      0.09      7.77     27.20 <
  24   5   4      7.74     19.43     23.32 <
  25   5   4      1.01     11.66     27.20 <
  26   5   4      0.23      7.77     23.32 <
  27   5   4      0.13    -42.75     27.20 <
  28   5   4      0.03    -11.66     27.20 <
  29   5   4      5.78      3.89     27.20 <
  30   5   4      2.98     -3.89     27.20 <
  31   5   4     21.85     58.29     31.09 <
  32   5   4     34.72     15.54     31.09 <
  33   5   4     80.86     62.18     38.86 <
  34   5   4     86.44     93.27     38.86 o
  35   5   4    137.91     54.41     38.86 <
  36   5   4     64.51     81.61     38.86 o
  37   5   4     29.10     31.09     38.86 <
  38   5   4      1.35     42.75     34.98 <
  39   5   4     12.19     -7.77     31.09 <
  40   5   4     25.98     11.66     31.09 <
  41   5   4      0.02     -7.77     42.75 <
 -41   6   4      0.01    -23.32     42.75 <
 -39   6   4      4.33     -3.89     34.98 <
 -38   6   4     52.06     46.63     34.98 <
 -37   6   4     11.26     27.20     31.09 <
 -36   6   4     25.54      7.77     34.98 <
 -35   6   4      0.48     11.66     31.09 <
 -34   6   4      0.07    -42.75     27.20 <
 -33   6   4      1.55    -19.43     27.20 <
 -32   6   4      0.96     -3.89     27.20 <
 -31   6   4     23.20     42.75     34.98 <
 -30   6   4     10.12     27.20     31.09 <
 -29   6   4     25.19    -50.52     27.20 <
 -28   6   4      1.97    -19.43     27.20 <
 -27   6   4     13.02     46.63     31.09 <
 -26   6   4     80.41     19.43     31.09 <
 -25   6   4     44.34     42.75     34.98 <
 -24   6   4      5.84     27.20     42.75 <
 -23   6   4    336.56    314.78     62.18 o
 -22   6   4     21.00     -3.89     42.75 <
 -21   6   4    127.65     66.07     34.98 <
 -20   6   4      6.11      0.00     27.20 <
 -19   6   4     21.23      0.00     27.20 <
 -18   6   4    102.62     62.18     38.86 <
 -17   6   4    100.37    155.45     31.09 o
 -16   6   4     36.85     42.75     19.43 o
 -15   6   4      0.01     31.09     31.09 <
 -14   6   4     32.29      7.77     27.20 <
 -13   6   4     71.77     23.32     31.09 <
 -12   6   4    141.39     54.41     27.20 <
 -11   6   4    150.28    101.04     27.20 o
 -10   6   4     94.31     54.41     27.20 <
  -9   6   4     67.43     31.09     23.32 <
  -8   6   4      3.34    -15.54     23.32 <
  -7   6   4      1.25      7.77     23.32 <
  -6   6   4      4.46    -50.52     31.09 <
  -5   6   4     36.43     50.52     34.98 <
  -4   6   4    163.79    116.59     34.98 o
  -3   6   4   1033.07   1002.64    151.56 o
  -2   6   4    267.65    264.26     42.75 o
  -1   6   4    311.96    357.53     93.27 o
   0   6   4    170.92     50.52     58.29 <
   1   6   4    106.84    108.81     34.98 o
   2   6   4      2.11     46.63     66.07 <
   3   6   4     40.13     19.43     62.18 <
   4   6   4      1.20      3.89     19.43 <
   5   6   4      3.43     42.75     19.43 o
   6   6   4      9.36     11.66     19.43 <
   7   6   4      4.47     -7.77     15.54 <
   8   6   4     38.11      7.77     15.54 <
   9   6   4     26.97    -15.54     15.54 <
  10   6   4     49.91     23.32     19.43 <
  11   6   4     67.79      0.00     19.43 <
  12   6   4     54.80     19.43     19.43 <
  13   6   4     42.61     19.43     19.43 <
  14   6   4      0.01    -42.75     19.43 <
  15   6   4      0.34     11.66     19.43 <
  16   6   4     38.53    -23.32     19.43 <
  17   6   4    104.30     97.15     23.32 o
  18   6   4     71.66     73.84     27.20 o
  19   6   4      3.39      0.00     23.32 <
  20   6   4    445.92    431.37     50.52 o
  21   6   4     30.73     15.54     27.20 <
  22   6   4      1.68     11.66     23.32 <
  23   6   4     95.86     93.27     27.20 o
  24   6   4    132.12     50.52     27.20 <
  25   6   4    110.05    101.04     27.20 o
  26   6   4     29.65     38.86     23.32 <
  27   6   4     12.59     11.66     23.32 <
  28   6   4      0.08    -11.66     23.32 <
  29   6   4      0.13     -7.77     23.32 <
  30   6   4      1.18    -11.66     23.32 <
  31   6   4      0.79     46.63     27.20 <
  32   6   4      0.26      3.89     27.20 <
  33   6   4      0.61     -3.89     27.20 <
  34   6   4      0.95     31.09     27.20 <
  35   6   4      1.62    -38.86     34.98 <
  36   6   4     17.72     -3.89     31.09 <
  37   6   4     28.47     27.20     42.75 <
 -32   7   4      8.79    -27.20     62.18 <
 -31   7   4     11.72     77.72     42.75 <
 -30   7   4      1.10    -46.63     34.98 <
 -29   7   4      0.08    -58.29     34.98 <
 -28   7   4      0.33    -23.32     19.43 <
 -27   7   4      0.01    -11.66     23.32 <
 -26   7   4      3.11     19.43     27.20 <
 -25   7   4     12.70    -27.20     23.32 <
 -24   7   4     80.13     62.18     27.20 o
 -23   7   4     16.27     -7.77     27.20 <
 -22   7   4     33.42     -3.89     19.43 <
 -21   7   4     92.11     23.32     38.86 <
 -20   7   4     84.20    -23.32     38.86 <
 -19   7   4     48.37     27.20     15.54 <
 -18   7   4     19.21      0.00     23.32 <
 -17   7   4      1.69    -27.20     34.98 <
 -16   7   4      0.15     11.66     34.98 <
 -15   7   4      5.27      0.00     31.09 <
 -14   7   4      0.24     -7.77     31.09 <
 -13   7   4      3.39    -34.98     31.09 <
 -12   7   4      0.00    -23.32     31.09 <
 -11   7   4      0.33     34.98     38.86 <
 -10   7   4      0.27    -23.32     42.75 <
  -9   7   4      1.43     19.43     42.75 <
  -8   7   4      1.92    -38.86     27.20 <
  -7   7   4      1.49      7.77     34.98 <
  -6   7   4     14.11     38.86     34.98 <
  -5   7   4     40.59    -23.32     42.75 <
  -4   7   4     64.72     15.54     42.75 <
  -3   7   4     37.87      7.77     38.86 <
  -2   7   4     25.97    -46.63     27.20 <
  -1   7   4      1.06    -15.54     27.20 <
   0   7   4      3.17    -11.66     31.09 <
   1   7   4     41.12     11.66     31.09 <
   2   7   4     74.96     15.54     31.09 <
   3   7   4    136.10     50.52     38.86 <
   4   7   4    172.16    139.90     46.63 o
   5   7   4    137.08    112.70     34.98 o
   6   7   4    112.09     93.27     31.09 o
   7   7   4    112.57      0.00     31.09 <
   8   7   4     33.60     31.09     31.09 <
   9   7   4     15.48      7.77     31.09 <
  10   7   4      0.25     -3.89     27.20 <
  11   7   4      0.12     15.54     31.09 <
  12   7   4      0.38     34.98     31.09 <
  13   7   4      0.02      0.00     27.20 <
  14   7   4      0.31    -15.54     15.54 <
  15   7   4      0.18      7.77     15.54 <
  16   7   4      0.80      7.77     15.54 <
  17   7   4      7.35    -27.20     19.43 <
  18   7   4      9.96    -11.66     27.20 <
  19   7   4      3.09     31.09     23.32 <
  20   7   4     28.98     -3.89     23.32 <
  21   7   4     36.85     -3.89     27.20 <
  22   7   4     12.19     11.66     23.32 <
  23   7   4     12.06     31.09     23.32 <
  24   7   4      2.59    -31.09     23.32 <
  25   7   4      2.58     15.54     34.98 <
  26   7   4      2.99     34.98     38.86 <
  27   7   4      4.63     31.09     38.86 <
  28   7   4      0.04    -11.66     46.63 <
  29   7   4      2.06    -27.20     46.63 <
 -18   8   4     44.28    -66.07     89.38 <
 -17   8   4     12.89   -182.65     89.38 <
 -16   8   4      0.23     31.09     85.50 <
 -15   8   4      0.48     23.32     81.61 <
 -14   8   4      6.36     -7.77     81.61 <
 -13   8   4     11.93    -31.09     77.72 <
 -12   8   4     10.63    -34.98     42.75 <
 -11   8   4     24.32    -27.20     31.09 <
 -10   8   4     35.84      0.00     31.09 <
  -9   8   4     68.44    -46.63     31.09 <
  -8   8   4     66.00      3.89     31.09 <
  -7   8   4     29.68    -34.98     27.20 <
  -6   8   4      3.14     -3.89     27.20 <
  -5   8   4     11.69    -38.86     42.75 <
  -4   8   4     29.62     93.27     42.75 o
  -3   8   4     53.88    -11.66     27.20 <
  -2   8   4    175.25     27.20     31.09 <
  -1   8   4     20.38      0.00     34.98 <
   0   8   4     11.05     -3.89     31.09 <
   1   8   4     32.48     23.32     34.98 <
   2   8   4      0.29     11.66     34.98 <
   3   8   4      1.31     73.84     38.86 <
   4   8   4     26.08    -42.75     31.09 <
   5   8   4     23.83      3.89     27.20 <
   6   8   4     47.46      3.89     27.20 <
   7   8   4     61.59     -7.77     27.20 <
   8   8   4     60.41    -23.32     42.75 <
   9   8   4     53.39    -69.95     46.63 <
  10   8   4     24.82     27.20     42.75 <
  11   8   4     15.58     23.32     46.63 <
  12   8   4      0.01     34.98     50.52 <
  13   8   4      0.64     31.09     46.63 <
  14   8   4     26.11    -31.09     42.75 <
  15   8   4      8.48    -69.95     42.75 <
  17   8   4     11.75    -50.52     38.86 <
 -47   1   5     29.77    -85.50     97.15 <
 -46   1   5     26.96     15.54     62.18 <
 -45   1   5      0.00    -27.20     50.52 <
 -44   1   5     75.04      3.89     50.52 <
 -43   1   5     17.58     54.41     50.52 <
 -42   1   5      0.74    -77.72     42.75 <
 -41   1   5      0.63    -15.54     54.41 <
 -40   1   5     16.86     62.18     58.29 <
 -39   1   5     29.21     23.32     58.29 <
 -38   1   5     21.68    -23.32     58.29 <
 -37   1   5     23.03     19.43     66.07 <
 -36   1   5      6.53     81.61     66.07 <
 -35   1   5     14.77     -3.89     66.07 <
 -34   1   5      8.24     46.63     66.07 <
 -33   1   5      8.29     19.43     66.07 <
 -32   1   5     40.60     66.07     62.18 <
 -31   1   5     68.05     85.50     58.29 <
 -30   1   5     42.89    -89.38     58.29 <
 -29   1   5     57.60     38.86     54.41 <
 -28   1   5     15.34      3.89     50.52 <
 -27   1   5     40.45    -11.66     50.52 <
 -26   1   5     10.67    -58.29     50.52 <
 -25   1   5      0.54     50.52     54.41 <
 -24   1   5    387.45    237.06     73.84 o
 -23   1   5     30.46     73.84     58.29 <
 -22   1   5      1.31      7.77     50.52 <
 -21   1   5     36.56     34.98     46.63 <
 -20   1   5     64.31      7.77     42.75 <
 -19   1   5     24.83      7.77     38.86 <
 -18   1   5    174.38     15.54     38.86 <
 -17   1   5     96.46     89.38     50.52 <
 -16   1   5    311.73    159.33     42.75 o
 -15   1   5    284.28    213.74     50.52 o
 -14   1   5    707.22    532.41     58.29 o
 -13   1   5    558.68    454.68     54.41 o
 -12   1   5    942.55    839.42     85.50 o
 -11   1   5    697.79    718.95     62.18 o
 -10   1   5    693.40    718.95     62.18 o
  -9   1   5    364.47    345.87     42.75 o
  -8   1   5    185.85    136.02     34.98 o
  -7   1   5      3.95      0.00     27.20 <
  -6   1   5     20.63     15.54     31.09 <
  -5   1   5    142.68    136.02     34.98 o
  -4   1   5    363.90    404.16     50.52 o
  -3   1   5    548.38    590.70     58.29 o
  -2   1   5    888.55    886.05     69.95 o
  -1   1   5    573.39    559.61     54.41 o
   0   1   5    763.86    691.74     58.29 o
   1   1   5    471.37    392.51     46.63 o
   2   1   5    637.89    547.95     54.41 o
   3   1   5    288.45    299.24     42.75 o
   4   1   5    479.27    450.80     50.52 o
   5   1   5    182.45    194.31     38.86 o
   6   1   5    275.71    229.29     38.86 o
   7   1   5     51.65     46.63     31.09 <
   8   1   5     60.18     77.72     31.09 o
   9   1   5     15.03     23.32     27.20 <
  10   1   5     15.63     31.09     27.20 <
  11   1   5    267.56    237.06     38.86 o
  12   1   5    281.97    221.51     42.75 o
  13   1   5    604.36    528.52     54.41 o
  14   1   5    445.49    439.14     46.63 o
  15   1   5    450.91    427.48     54.41 o
  16   1   5    297.65    279.81     42.75 o
  17   1   5     33.88     42.75     27.20 <
  18   1   5     15.88      3.89     23.32 <
  19   1   5    909.80    804.44     69.95 o
  20   1   5     16.12      7.77     27.20 <
  21   1   5      0.07    -11.66     27.20 <
  22   1   5     27.02     27.20     27.20 <
  23   1   5     64.48     -7.77     27.20 <
  24   1   5     38.00     34.98     31.09 <
  25   1   5     84.23     97.15     34.98 o
  26   1   5     31.25     27.20     31.09 <
  27   1   5     26.51     42.75     34.98 <
  28   1   5      0.27    -46.63     27.20 <
  29   1   5      0.67     27.20     34.98 <
  30   1   5     16.41      3.89     31.09 <
  31   1   5     17.94     23.32     31.09 <
  32   1   5     67.69    136.02     42.75 o
  33   1   5     16.35    -11.66     34.98 <
  34   1   5     45.81     73.84     38.86 <
  35   1   5     12.32     62.18     42.75 <
  36   1   5     69.81     19.43     42.75 <
  37   1   5     22.96      0.00     42.75 <
  38   1   5     48.85     85.50     50.52 <
  39   1   5     99.86      7.77     46.63 <
  40   1   5     71.07     27.20     50.52 <
  41   1   5     30.71     27.20     66.07 <
  42   1   5     81.79    -93.27     69.95 <
 -47   2   5     24.30     58.29     73.84 <
 -46   2   5     31.61     89.38     73.84 <
 -45   2   5      4.93      3.89     54.41 <
 -44   2   5    235.46    -11.66     50.52 <
 -43   2   5    131.13    108.81     50.52 o
 -42   2   5     75.52     31.09     58.29 <
 -41   2   5    145.45    132.13     62.18 o
 -40   2   5     66.49    182.65     58.29 o
 -39   2   5    138.01     69.95     54.41 <
 -38   2   5     58.29     93.27     54.41 <
 -37   2   5     34.09     31.09     50.52 <
 -36   2   5      7.52     31.09     54.41 <
 -35   2   5     16.58     62.18     54.41 <
 -34   2   5      0.02     54.41     62.18 <
 -33   2   5      2.13     11.66     62.18 <
 -32   2   5     45.63     77.72     58.29 <
 -31   2   5     37.69     77.72     62.18 <
 -30   2   5    140.72    120.47     62.18 <
 -29   2   5    191.99    120.47     58.29 o
 -28   2   5    146.50     89.38     54.41 <
 -27   2   5    167.39    136.02     58.29 o
 -26   2   5     92.41    143.79     58.29 o
 -25   2   5     51.43     50.52     58.29 <
 -23   2   5    652.51    637.34     93.27 o
 -22   2   5   4661.94   4049.41    349.76 o
 -21   2   5    277.55    272.03     93.27 o
 -20   2   5    300.00    310.89     73.84 o
 -19   2   5     79.94      7.77     58.29 <
 -18   2   5    228.37    275.92     66.07 o
 -17   2   5     38.69    -77.72     50.52 <
 -16   2   5    503.20    489.66     73.84 o
 -15   2   5    313.27    427.48     66.07 o
 -14   2   5    737.43    827.76     89.38 o
 -13   2   5    450.80    536.29     77.72 o
 -12   2   5    479.91    579.04     81.61 o
 -11   2   5    130.08    248.72     58.29 o
 -10   2   5     42.86     42.75     34.98 <
  -9   2   5     10.10     38.86     31.09 <
  -8   2   5    142.69    132.13     42.75 o
  -7   2   5    379.84    408.05     62.18 o
  -6   2   5    888.03   1107.56    116.59 o
  -5   2   5   1023.40   1092.02    112.70 o
  -4   2   5   1684.76   1655.52    147.68 o
  -3   2   5     62.20    198.20     54.41 o
  -2   2   5      0.16     15.54     38.86 <
  -1   2   5    709.82    757.81     89.38 o
   0   2   5     41.04     54.41     38.86 <
   1   2   5     98.98     89.38     38.86 o
   2   2   5      0.23     -3.89     31.09 <
   3   2   5     10.07     27.20     31.09 <
   4   2   5     21.49     -7.77     31.09 <
   5   2   5     33.36      7.77     31.09 <
   6   2   5    172.92    190.42     42.75 o
   7   2   5    233.70    240.94     58.29 o
   8   2   5    733.73    730.60     73.84 o
   9   2   5    707.21    571.27     66.07 o
  10   2   5   1468.85   1496.18    112.70 o
  11   2   5    942.30    959.89     85.50 o
  12   2   5   1581.87   1581.68    116.59 o
  13   2   5    409.78    419.71     54.41 o
  14   2   5    793.70    722.83     73.84 o
  15   2   5    137.55     85.50     34.98 o
  16   2   5      0.34     54.41     42.75 <
  17   2   5   6254.00   6812.49    380.85 o
  18   2   5   2660.84   3062.32    194.31 o
  20   2   5    375.33    365.30     46.63 o
  21   2   5    126.84     73.84     31.09 o
  22   2   5    312.43    341.98     46.63 o
  23   2   5    178.93    198.20     38.86 o
  24   2   5    122.12    101.04     31.09 o
  25   2   5     45.92     34.98     31.09 <
  26   2   5      9.77     34.98     31.09 <
  27   2   5     14.01     42.75     31.09 <
  28   2   5     23.12     31.09     31.09 <
  29   2   5     11.92     34.98     31.09 <
  30   2   5     60.08      0.00     31.09 <
  31   2   5     14.48     19.43     34.98 <
  32   2   5     22.73    -54.41     31.09 <
  33   2   5      8.82    -38.86     34.98 <
  34   2   5     14.68     58.29     34.98 <
  35   2   5      3.88    -46.63     34.98 <
  36   2   5      0.55      7.77     34.98 <
  37   2   5      2.07     31.09     38.86 <
  38   2   5     12.12     27.20     38.86 <
  39   2   5     62.98     54.41     38.86 <
  40   2   5     34.21     46.63     50.52 <
  41   2   5     24.95    -11.66     50.52 <
  42   2   5     26.47    -69.95     69.95 <
 -47   3   5     28.86    139.90    104.93 <
 -46   3   5     16.20     31.09     66.07 <
 -45   3   5     25.88    -46.63     62.18 <
 -44   3   5     77.79     11.66     58.29 <
 -43   3   5      9.34     -7.77     46.63 <
 -42   3   5      1.02      7.77     42.75 <
 -41   3   5      7.83     -7.77     50.52 <
 -40   3   5     30.57      7.77     46.63 <
 -39   3   5     46.52     -3.89     46.63 <
 -38   3   5     52.43     -7.77     50.52 <
 -37   3   5     50.43     81.61     54.41 <
 -36   3   5     28.04     85.50     50.52 <
 -35   3   5     33.82     19.43     46.63 <
 -34   3   5      0.80      3.89     58.29 <
 -33   3   5      0.26     62.18     58.29 <
 -32   3   5      8.11     15.54     66.07 <
 -31   3   5     21.26    101.04     77.72 <
 -30   3   5     40.24    -27.20     77.72 <
 -29   3   5     92.08    182.65     81.61 o
 -28   3   5     40.54     58.29     77.72 <
 -27   3   5     70.33    167.11     81.61 o
 -26   3   5      7.10    124.36     77.72 <
 -25   3   5     44.98    283.69    101.04 o
 -24   3   5     19.39     -3.89     54.41 <
 -23   3   5    196.18    357.53     69.95 o
 -22   3   5    176.07    240.94     66.07 o
 -21   3   5     87.00    159.33     50.52 o
 -20   3   5    101.50    217.63     66.07 o
 -19   3   5    156.27    213.74     58.29 o
 -18   3   5     46.92     62.18     46.63 <
 -17   3   5     22.83     31.09     42.75 <
 -16   3   5      0.65    -42.75     38.86 <
 -15   3   5      7.55     -7.77     34.98 <
 -14   3   5    137.38    217.63     46.63 o
 -13   3   5    292.62    303.12     46.63 o
 -12   3   5    529.70    516.86     58.29 o
 -11   3   5    708.78    761.69     69.95 o
 -10   3   5    865.14    990.98     77.72 o
  -9   3   5    734.90    816.10     69.95 o
  -8   3   5    712.14    738.38     66.07 o
  -7   3   5    385.73    318.67     46.63 o
  -6   3   5    319.82    326.44     46.63 o
  -5   3   5     98.59    108.81     31.09 o
  -4   3   5     59.05     85.50     31.09 o
  -3   3   5      0.37     -7.77     27.20 <
  -2   3   5     28.18      0.00     27.20 <
  -1   3   5    129.16     42.75     31.09 <
   0   3   5    182.85    213.74     34.98 o
   1   3   5    257.83    233.17     38.86 o
   3   3   5    347.05    248.72     38.86 o
   4   3   5    340.53    244.83     38.86 o
   5   3   5    184.81    139.90     31.09 o
   6   3   5    142.88    132.13     31.09 o
   7   3   5      8.52     11.66     23.32 <
   8   3   5     10.29     34.98     27.20 <
   9   3   5    184.96    221.51     38.86 o
  10   3   5    370.95    474.11     50.52 o
  11   3   5    794.94    905.48     69.95 o
  12   3   5    890.74    928.80     73.84 o
  13   3   5   1251.33   1286.33    101.04 o
  14   3   5   1011.79   1029.84     85.50 o
  15   3   5    741.82    932.69    104.93 o
  16   3   5    535.41    582.93     66.07 o
  17   3   5    315.62    326.44     62.18 o
  18   3   5    240.68    128.24     38.86 o
  19   3   5   1130.14   1177.52     97.15 o
  20   3   5    207.26    132.13     38.86 o
  21   3   5     58.37     62.18     31.09 <
  22   3   5      1.82     27.20     31.09 <
  23   3   5     80.71     31.09     31.09 <
  24   3   5    103.22     69.95     34.98 <
  25   3   5    203.87    143.79     38.86 o
  26   3   5    191.83    116.59     38.86 o
  27   3   5    159.07    143.79     42.75 o
  28   3   5    109.70    136.02     38.86 o
  29   3   5     81.32    112.70     38.86 o
  30   3   5     34.18     31.09     34.98 <
  31   3   5     28.19     -3.89     34.98 <
  32   3   5      7.36    -34.98     34.98 <
  33   3   5     14.15     54.41     34.98 <
  34   3   5      1.14    -34.98     31.09 <
  35   3   5      3.56     38.86     34.98 <
  36   3   5     20.50    -11.66     42.75 <
  37   3   5     25.55    -38.86     38.86 <
  38   3   5    183.53     58.29     46.63 <
  39   3   5    108.30     31.09     42.75 <
  40   3   5     16.71    -34.98     42.75 <
  41   3   5     94.98     15.54     50.52 <
  42   3   5     90.11    -66.07     69.95 <
 -46   4   5      1.49     15.54     54.41 <
 -45   4   5    172.72    147.68     66.07 o
 -44   4   5     78.64     23.32     54.41 <
 -43   4   5    107.34    -23.32     54.41 <
 -42   4   5     48.52    -19.43     50.52 <
 -41   4   5      5.84      0.00     38.86 <
 -40   4   5     12.00      7.77     46.63 <
 -39   4   5      9.88    -42.75     42.75 <
 -38   4   5      0.43     19.43     46.63 <
 -37   4   5      0.37     77.72     46.63 <
 -36   4   5      4.94     46.63     42.75 <
 -35   4   5      2.11     23.32     42.75 <
 -34   4   5      0.35     42.75     46.63 <
 -33   4   5      1.71    -31.09     38.86 <
 -32   4   5      2.40     42.75     42.75 <
 -31   4   5     19.95     19.43     42.75 <
 -30   4   5      6.61     66.07     46.63 <
 -29   4   5     31.79    -19.43     42.75 <
 -28   4   5      0.21    -19.43     42.75 <
 -27   4   5     44.47     58.29     46.63 <
 -26   4   5    231.00    279.81     69.95 o
 -25   4   5    114.29     -3.89     66.07 <
 -24   4   5     47.94      0.00     73.84 <
 -23   4   5     33.69     34.98     89.38 <
 -22   4   5     57.00    174.88     93.27 <
 -21   4   5    269.28    295.35     69.95 o
 -20   4   5    340.13    268.15     97.15 o
 -19   4   5    121.35    132.13     42.75 o
 -18   4   5     68.90     50.52     38.86 <
 -17   4   5      7.86     54.41     38.86 <
 -16   4   5     22.89     54.41     34.98 <
 -15   4   5     32.84    101.04     46.63 o
 -14   4   5    124.72    147.68     46.63 o
 -13   4   5    135.93    198.20     42.75 o
 -12   4   5    306.48    299.24     46.63 o
 -11   4   5    210.20    264.26     42.75 o
 -10   4   5    263.20    314.78     46.63 o
  -9   4   5    139.80    155.45     38.86 o
  -8   4   5     97.48    147.68     38.86 o
  -7   4   5     11.61     -3.89     27.20 <
  -6   4   5     31.14     85.50     31.09 o
  -5   4   5     61.37     81.61     31.09 o
  -4   4   5    642.74    730.60     85.50 o
  -3   4   5   2358.61   3093.41    167.11 o
  -2   4   5   1060.38   1434.00     93.27 o
  -1   4   5     42.34    108.81     42.75 o
   0   4   5    187.59    163.22     34.98 o
   1   4   5      4.15      0.00     27.20 <
   2   4   5    101.64    101.04     31.09 o
   3   4   5      4.94      3.89     23.32 <
   4   4   5     79.48     66.07     27.20 o
   5   4   5     20.31    -15.54     23.32 <
   6   4   5     94.89     89.38     27.20 o
   7   4   5     24.56      7.77     23.32 <
   8   4   5     72.04     34.98     23.32 <
   9   4   5      1.32     -7.77     23.32 <
  10   4   5      9.45     15.54     23.32 <
  11   4   5     11.71    -15.54     23.32 <
  12   4   5     14.54     27.20     27.20 <
  13   4   5    160.71    163.22     31.09 o
  14   4   5    376.86    532.41     50.52 o
  15   4   5    738.30    913.26     69.95 o
  16   4   5    774.24    827.76     66.07 o
  17   4   5    180.52    167.11     34.98 o
  18   4   5    272.29    481.89     58.29 o
  19   4   5      0.46     -7.77     27.20 <
  20   4   5    120.97    147.68     38.86 o
  21   4   5    167.37    268.15     50.52 o
  22   4   5     58.54     19.43     34.98 <
  23   4   5      2.95     19.43     31.09 <
  24   4   5     11.22     42.75     31.09 <
  25   4   5     20.41      3.89     27.20 <
  26   4   5     15.14     23.32     27.20 <
  27   4   5     12.07     -3.89     31.09 <
  28   4   5      5.20     11.66     31.09 <
  29   4   5      7.57    -15.54     31.09 <
  30   4   5      6.55     27.20     31.09 <
  31   4   5      9.01     27.20     31.09 <
  32   4   5     11.66      3.89     31.09 <
  33   4   5     17.66     27.20     31.09 <
  34   4   5     23.60     50.52     31.09 <
  35   4   5     32.72     66.07     34.98 <
  36   4   5      0.86     34.98     31.09 <
  37   4   5      2.84      3.89     34.98 <
  38   4   5    177.84     58.29     46.63 <
  39   4   5     33.14     -7.77     46.63 <
  40   4   5    188.08    -77.72     46.63 <
  41   4   5     14.81    -42.75     46.63 <
 -43   5   5      9.85      0.00     54.41 <
 -42   5   5      6.29    -38.86     42.75 <
 -41   5   5      0.30     -7.77     46.63 <
 -39   5   5      2.91    -46.63     54.41 <
 -38   5   5      6.11    -77.72     34.98 <
 -37   5   5      8.92     11.66     38.86 <
 -36   5   5      3.71      7.77     42.75 <
 -35   5   5     11.40     42.75     38.86 <
 -34   5   5      0.67    -42.75     38.86 <
 -33   5   5      1.33     11.66     38.86 <
 -32   5   5      1.01     54.41     38.86 <
 -31   5   5      0.29     27.20     34.98 <
 -30   5   5      2.16    -31.09     34.98 <
 -29   5   5      4.48     77.72     42.75 <
 -28   5   5      0.06     -7.77     50.52 <
 -27   5   5      0.19     34.98     50.52 <
 -26   5   5      0.48     69.95     58.29 <
 -25   5   5      0.04    -19.43     50.52 <
 -24   5   5     16.12      3.89     50.52 <
 -23   5   5     61.52    182.65     34.98 o
 -22   5   5     31.05     38.86     58.29 <
 -21   5   5      0.49     11.66     34.98 <
 -20   5   5      0.48     -7.77     34.98 <
 -19   5   5      1.44    -19.43     34.98 <
 -18   5   5     13.37     15.54     31.09 <
 -17   5   5     10.42     58.29     31.09 <
 -16   5   5     37.78     38.86     31.09 <
 -15   5   5     40.74     42.75     34.98 <
 -14   5   5    115.72    136.02     34.98 o
 -13   5   5     64.50     62.18     31.09 <
 -12   5   5    125.68     81.61     34.98 o
 -11   5   5     52.18     66.07     31.09 o
 -10   5   5     34.04     23.32     38.86 <
  -9   5   5      0.95    -42.75     31.09 <
  -8   5   5     11.56    -15.54     27.20 <
  -7   5   5     72.66    124.36     34.98 o
  -6   5   5    167.11    244.83     38.86 o
  -5   5   5    310.77    252.60     38.86 o
  -4   5   5    382.37    419.71     46.63 o
  -3   5   5    344.92    373.07     46.63 o
  -2   5   5    300.00    314.78     42.75 o
  -1   5   5    127.41    209.85     34.98 o
   0   5   5     79.82     58.29     27.20 o
   1   5   5     12.08     27.20     23.32 <
   2   5   5      4.22     15.54     23.32 <
   3   5   5      7.13    -11.66     23.32 <
   4   5   5      2.50     15.54     23.32 <
   5   5   5      0.71      0.00     23.32 <
   6   5   5      1.71     -7.77     19.43 <
   7   5   5      2.46      3.89     19.43 <
   8   5   5     35.52     15.54     23.32 <
   9   5   5     27.64     34.98     23.32 <
  10   5   5     66.26     42.75     23.32 <
  11   5   5     13.09    -19.43     19.43 <
  12   5   5      3.26    -11.66     23.32 <
  13   5   5      1.40     -3.89     23.32 <
  14   5   5      7.33     -3.89     23.32 <
  15   5   5     20.16      7.77     23.32 <
  16   5   5     15.43     15.54     23.32 <
  17   5   5     25.74    -23.32     27.20 <
  18   5   5     31.00     66.07     27.20 o
  19   5   5      4.31      0.00     27.20 <
  20   5   5    130.38     27.20     38.86 <
  21   5   5    143.95     23.32     31.09 <
  22   5   5    132.45     97.15     34.98 o
  23   5   5     96.22     66.07     31.09 o
  24   5   5     47.66     31.09     27.20 <
  25   5   5     33.94     23.32     27.20 <
  26   5   5     19.61     15.54     27.20 <
  27   5   5     16.02    -23.32     34.98 <
  28   5   5      0.37     -3.89     31.09 <
  29   5   5      2.09    -38.86     34.98 <
  30   5   5      6.49     27.20     31.09 <
  31   5   5     19.98    -38.86     31.09 <
  32   5   5     48.52    -19.43     31.09 <
  33   5   5     21.63     42.75     34.98 <
  34   5   5     22.12     19.43     34.98 <
  35   5   5      3.73    -38.86     42.75 <
  36   5   5      0.14     31.09     58.29 <
  37   5   5      8.62     31.09     38.86 <
  38   5   5     17.30    -58.29     66.07 <
 -38   6   5      0.16      0.00     58.29 <
 -37   6   5      3.93    -34.98     38.86 <
 -36   6   5     10.91    -50.52     50.52 <
 -35   6   5     14.64     23.32     34.98 <
 -34   6   5     33.37     15.54     34.98 <
 -33   6   5     39.74    -34.98     34.98 <
 -32   6   5     20.29    -34.98     34.98 <
 -31   6   5     40.29     38.86     34.98 <
 -30   6   5      3.37    -23.32     34.98 <
 -29   6   5      1.06    -31.09     31.09 <
 -28   6   5     12.00    -11.66     31.09 <
 -27   6   5     26.00     -7.77     31.09 <
 -26   6   5      2.73     34.98     34.98 <
 -25   6   5      3.19    -50.52     31.09 <
 -24   6   5   1217.74    567.38    108.81 o
 -23   6   5     74.06     27.20     31.09 <
 -22   6   5    461.94    136.02     54.41 o
 -21   6   5    165.08    132.13     34.98 o
 -20   6   5     32.72    -11.66     27.20 <
 -19   6   5    136.70     34.98     31.09 <
 -18   6   5      8.29     15.54     31.09 <
 -17   6   5      1.95     -7.77     27.20 <
 -16   6   5     24.60     31.09     31.09 <
 -15   6   5     24.59      7.77     27.20 <
 -14   6   5     73.77    108.81     31.09 o
 -13   6   5     37.37     38.86     23.32 <
 -12   6   5     22.53     23.32     27.20 <
 -11   6   5      4.45    -15.54     23.32 <
 -10   6   5      0.32     -7.77     23.32 <
  -9   6   5      0.14    -23.32     23.32 <
  -8   6   5      2.28      7.77     27.20 <
  -7   6   5     35.16     62.18     34.98 <
  -6   6   5    156.13     73.84     34.98 o
  -5   6   5    213.35    139.90     38.86 o
  -4   6   5    216.58    147.68     38.86 o
  -3   6   5     17.82     15.54     31.09 <
  -2   6   5     49.70     31.09     31.09 <
  -1   6   5     13.85     15.54     27.20 <
   0   6   5     44.02     38.86     31.09 <
   1   6   5     18.64     38.86     27.20 <
   2   6   5      2.69    -31.09     27.20 <
   3   6   5      6.02    -19.43     27.20 <
   4   6   5     31.89    -11.66     23.32 <
   5   6   5     32.01     31.09     19.43 <
   6   6   5     50.48     15.54     19.43 <
   7   6   5     37.67     31.09     19.43 <
   8   6   5     14.34    -31.09     15.54 <
   9   6   5      2.56      0.00     15.54 <
  10   6   5     10.55     19.43     19.43 <
  11   6   5     23.68      3.89     19.43 <
  12   6   5    127.34     27.20     19.43 <
  13   6   5    106.98     97.15     23.32 o
  14   6   5    285.67    124.36     27.20 o
  15   6   5     38.22     34.98     23.32 <
  16   6   5    143.08     27.20     23.32 <
  18   6   5    243.54     97.15     31.09 o
  20   6   5    162.39    128.24     31.09 o
  21   6   5    306.63    240.94     46.63 o
  22   6   5    284.46    151.56     34.98 o
  23   6   5    190.34     85.50     31.09 o
  24   6   5     65.35    -19.43     27.20 <
  25   6   5     22.83      7.77     27.20 <
  26   6   5      0.11     23.32     27.20 <
  27   6   5     10.11     42.75     27.20 <
  28   6   5     17.93      3.89     27.20 <
  29   6   5     15.86    -15.54     27.20 <
  30   6   5     33.63      0.00     27.20 <
  31   6   5     21.18     11.66     31.09 <
  32   6   5     21.18     15.54     42.75 <
 -28   7   5      1.78    -31.09    120.47 <
 -26   7   5      1.59   -101.04     66.07 <
 -25   7   5     21.55    -42.75     42.75 <
 -24   7   5     18.03     31.09     46.63 <
 -23   7   5    116.13      7.77     46.63 <
 -22   7   5    144.33    -27.20     46.63 <
 -21   7   5     87.19     66.07     50.52 <
 -20   7   5     74.99     -7.77     46.63 <
 -19   7   5     67.11      3.89     42.75 <
 -18   7   5     24.74      3.89     27.20 <
 -17   7   5      4.67      7.77     19.43 <
 -16   7   5      0.11      7.77     19.43 <
 -15   7   5      1.65      0.00     15.54 <
 -14   7   5     20.52      3.89     15.54 <
 -13   7   5     55.09      0.00     19.43 <
 -12   7   5     74.64    -15.54     34.98 <
 -11   7   5    108.09    -15.54     42.75 <
 -10   7   5    101.14     23.32     46.63 <
  -9   7   5     67.05     23.32     42.75 <
  -8   7   5     53.26      7.77     42.75 <
  -7   7   5     21.17     34.98     42.75 <
  -6   7   5      5.30    -58.29     38.86 <
  -5   7   5      1.53     69.95     46.63 <
  -4   7   5      4.16    -42.75     31.09 <
  -3   7   5      5.10    -11.66     34.98 <
  -2   7   5     14.55    -11.66     31.09 <
  -1   7   5     26.88     -7.77     34.98 <
   0   7   5     23.53     31.09     38.86 <
   1   7   5     18.61    -46.63     34.98 <
   2   7   5     28.93     38.86     34.98 <
   3   7   5     30.33      3.89     34.98 <
   4   7   5     32.33     15.54     34.98 <
   5   7   5     29.92     27.20     31.09 <
   6   7   5     36.81     54.41     38.86 <
   7   7   5     21.35    -34.98     34.98 <
   8   7   5     11.99     46.63     38.86 <
   9   7   5      0.47     -7.77     23.32 <
  10   7   5      3.05     11.66     23.32 <
  11   7   5     22.39     50.52     27.20 <
  12   7   5     51.19     31.09     27.20 <
  13   7   5    110.86     38.86     31.09 <
  14   7   5    117.42     11.66     34.98 <
  15   7   5     75.96    -23.32     38.86 <
  16   7   5     67.15      0.00     31.09 <
  17   7   5     33.43    -19.43     34.98 <
  18   7   5      6.95      3.89     34.98 <
  19   7   5     65.15     -3.89     38.86 <
  20   7   5     10.21      3.89     38.86 <
  21   7   5      0.31     19.43     50.52 <
  23   7   5     49.46     23.32     50.52 <
 -12   8   5     32.52     11.66     93.27 <
 -10   8   5     20.39    -66.07     77.72 <
  -9   8   5      3.78    -73.84     81.61 <
  -7   8   5     27.76     34.98     77.72 <
  -6   8   5     25.66    -81.61     66.07 <
  -3   8   5    212.32    -11.66     85.50 <
  -1   8   5     26.86    -34.98     81.61 <
   0   8   5     53.69    -19.43     66.07 <
   2   8   5     14.84     -7.77     50.52 <
   3   8   5      0.30     -3.89     50.52 <
   4   8   5      0.45     19.43     54.41 <
   5   8   5      8.87      0.00     50.52 <
   6   8   5      4.98    -23.32     50.52 <
   7   8   5     11.18    -69.95     50.52 <
   8   8   5      1.26      0.00     50.52 <
 -43   0   6    151.38    143.79    116.59 <
 -42   0   6    125.88    -38.86     81.61 <
 -41   0   6     66.30     42.75     85.50 <
 -40   0   6     42.69    -31.09     73.84 <
 -39   0   6     35.32     69.95     73.84 <
 -38   0   6     19.37      7.77     73.84 <
 -37   0   6      1.25     81.61     73.84 <
 -36   0   6      2.56    -81.61     66.07 <
 -35   0   6      2.17     69.95     73.84 <
 -34   0   6      2.39    -50.52     58.29 <
 -33   0   6      0.80      0.00     62.18 <
 -32   0   6     29.61     42.75     73.84 <
 -31   0   6      0.08    -31.09     77.72 <
 -30   0   6     61.71    174.88     85.50 o
 -29   0   6      0.88     42.75     81.61 <
 -28   0   6     40.03     54.41     81.61 <
 -27   0   6     45.62     42.75    101.04 <
 -26   0   6    104.65    151.56    101.04 <
 -25   0   6   1391.38   1488.41    202.08 o
 -24   0   6  13598.50  13127.60    901.60 o
 -23   0   6    790.26    567.38    116.59 o
 -22   0   6    600.60    411.94     97.15 o
 -21   0   6      0.74     -3.89     58.29 <
 -20   0   6    373.22    272.03     85.50 o
 -19   0   6     35.86    124.36     73.84 <
 -18   0   6    533.53    621.79    112.70 o
 -17   0   6    190.59     93.27     66.07 <
 -16   0   6    439.70    547.95     97.15 o
 -15   0   6     66.62     85.50     58.29 <
 -14   0   6     55.82     58.29     54.41 <
 -13   0   6     57.10     89.38     54.41 <
 -12   0   6    170.38    101.04     54.41 <
 -11   0   6    734.34    664.54     97.15 o
 -10   0   6    925.05    757.81     97.15 o
  -9   0   6   1444.99   1352.39    139.90 o
  -8   0   6   1238.94   1294.10    136.02 o
  -7   0   6   1063.48    882.17    108.81 o
  -6   0   6    522.18    478.00     77.72 o
  -5   0   6    528.01    423.60     73.84 o
  -4   0   6    122.48     54.41     46.63 <
  -3   0   6   1204.51    827.76    101.04 o
  -2   0   6    311.03    478.00     77.72 o
  -1   0   6      0.43     15.54     34.98 <
   0   0   6     74.21     31.09     38.86 <
   1   0   6     21.47     58.29     42.75 <
   2   0   6     77.83     85.50     42.75 <
   3   0   6    100.75     85.50     46.63 <
   4   0   6    139.48    104.93     46.63 o
   5   0   6    154.45    101.04     50.52 <
   6   0   6    185.70    112.70     46.63 o
   7   0   6     72.82    -31.09     34.98 <
   8   0   6     14.26     -3.89     34.98 <
   9   0   6      0.88      0.00     42.75 <
  10   0   6     92.34    186.54     58.29 o
  11   0   6    105.33    116.59     46.63 o
  12   0   6    319.58    361.42     69.95 o
  13   0   6    104.77     89.38     46.63 <
  14   0   6    409.83    326.44     66.07 o
  15   0   6     62.58     42.75     38.86 <
  16   0   6     99.16     93.27     46.63 <
  17   0   6   8887.70   9513.40    633.45 o
  18   0   6    112.28    213.74     58.29 o
  19   0   6   5478.29   5603.89    400.28 o
  20   0   6     66.03     58.29     50.52 <
  21   0   6    269.54    240.94     62.18 o
  22   0   6      4.38      7.77     42.75 <
  23   0   6     56.10    108.81     50.52 o
  24   0   6      2.92    -11.66     38.86 <
  25   0   6      8.30      7.77     42.75 <
  26   0   6      7.59    -15.54     38.86 <
  27   0   6     26.76     -7.77     46.63 <
  28   0   6      7.58    -42.75     42.75 <
  29   0   6      0.36    -19.43     46.63 <
  30   0   6      0.53     50.52     50.52 <
  31   0   6      1.56     31.09     46.63 <
  32   0   6      8.01     15.54     46.63 <
  33   0   6      1.62     15.54     46.63 <
  34   0   6      7.51    112.70     62.18 <
  35   0   6      0.01    -15.54     50.52 <
  36   0   6     34.43      7.77     50.52 <
  37   0   6      2.81      7.77     73.84 <
 -43   1   6     25.28    147.68     93.27 <
 -42   1   6     25.19      7.77     66.07 <
 -41   1   6     64.15      3.89     58.29 <
 -40   1   6     86.51    108.81     54.41 <
 -39   1   6     99.05     58.29     54.41 <
 -38   1   6     82.68     38.86     54.41 <
 -37   1   6     63.22     69.95     54.41 <
 -36   1   6     42.30     62.18     54.41 <
 -35   1   6     48.99      3.89     54.41 <
 -34   1   6      3.95    -42.75     50.52 <
 -33   1   6     19.61     34.98     54.41 <
 -32   1   6      0.67    -34.98     50.52 <
 -31   1   6     12.92     -7.77     54.41 <
 -30   1   6      0.63    -81.61     54.41 <
 -29   1   6     11.83     23.32     54.41 <
 -28   1   6      3.90      7.77     62.18 <
 -27   1   6     10.01      7.77     58.29 <
 -26   1   6     12.71    112.70     85.50 <
 -25   1   6     37.18     31.09     62.18 <
 -24   1   6    175.22    163.22     66.07 o
 -23   1   6     63.93     34.98     54.41 <
 -22   1   6      0.47    -50.52     42.75 <
 -21   1   6      0.84     31.09     58.29 <
 -20   1   6      2.09    -23.32     46.63 <
 -19   1   6      5.10     42.75     50.52 <
 -18   1   6    111.92    124.36     50.52 o
 -17   1   6    151.62    132.13     50.52 o
 -16   1   6    353.92    345.87     62.18 o
 -15   1   6    368.93    512.98     66.07 o
 -14   1   6    692.26    715.06     73.84 o
 -13   1   6    473.55    563.50     66.07 o
 -12   1   6    530.77    520.75     62.18 o
 -11   1   6    234.85    240.94     46.63 o
 -10   1   6    117.58    104.93     34.98 o
  -9   1   6      0.03     34.98     34.98 <
  -8   1   6     48.52    101.04     34.98 o
  -7   1   6    356.30    303.12     46.63 o
  -6   1   6    415.12    357.53     50.52 o
  -5   1   6    688.24    610.13     66.07 o
  -4   1   6    468.04    512.98     58.29 o
  -3   1   6    543.06    528.52     58.29 o
  -2   1   6    291.05    268.15     46.63 o
  -1   1   6     74.11     46.63     27.20 <
   0   1   6      0.76      7.77     23.32 <
   1   1   6     53.90     62.18     31.09 <
   2   1   6    114.39    104.93     31.09 o
   3   1   6    198.46    170.99     38.86 o
   4   1   6    166.48    155.45     38.86 o
   5   1   6    154.09     89.38     34.98 o
   6   1   6     40.27      0.00     27.20 <
   7   1   6     28.25     23.32     31.09 <
   8   1   6      1.95     27.20     27.20 <
   9   1   6      2.83     42.75     31.09 <
  10   1   6      4.39     -7.77     27.20 <
  11   1   6      0.31    -38.86     27.20 <
  12   1   6      6.57     23.32     27.20 <
  13   1   6      0.09     15.54     31.09 <
  14   1   6     47.95      0.00     31.09 <
  15   1   6     82.26     58.29     34.98 <
  16   1   6    138.64    112.70     38.86 o
  17   1   6    429.70    341.98     54.41 o
  18   1   6     99.75     97.15     42.75 o
  19   1   6     69.65     34.98     34.98 <
  20   1   6     69.86     46.63     38.86 <
  21   1   6      6.89     19.43     34.98 <
  22   1   6    109.85    132.13     42.75 o
  23   1   6     59.76     89.38     42.75 o
  24   1   6     88.67    124.36     42.75 o
  25   1   6     93.85     38.86     38.86 <
  26   1   6     79.05     66.07     42.75 <
  27   1   6     41.41     69.95     42.75 <
  28   1   6     29.06    -15.54     34.98 <
  29   1   6      3.11     -7.77     34.98 <
  30   1   6      0.91    -23.32     31.09 <
  31   1   6      7.11     -7.77     34.98 <
  32   1   6     17.67    -15.54     34.98 <
  33   1   6     18.39    120.47     42.75 o
  34   1   6     25.20    -19.43     34.98 <
  35   1   6     23.58     46.63     38.86 <
  36   1   6     51.51     27.20     46.63 <
  37   1   6     21.31      7.77     69.95 <
 -44   2   6      0.71    -19.43     85.50 <
 -43   2   6     51.77    132.13     73.84 <
 -42   2   6      0.08     58.29     66.07 <
 -41   2   6     19.43    -89.38     58.29 <
 -40   2   6      1.42    -27.20     58.29 <
 -39   2   6      9.50     27.20     50.52 <
 -38   2   6      8.13     81.61     50.52 <
 -37   2   6     10.76    -93.27     50.52 <
 -36   2   6     10.12     38.86     50.52 <
 -35   2   6      1.66     15.54     50.52 <
 -34   2   6      0.79     42.75     50.52 <
 -33   2   6      0.32      7.77     50.52 <
 -32   2   6      0.22    -69.95     50.52 <
 -31   2   6      0.21     -7.77     50.52 <
 -30   2   6      0.02     15.54     46.63 <
 -29   2   6      0.06     54.41     62.18 <
 -28   2   6     23.96    112.70     62.18 <
 -27   2   6    166.16    178.76     66.07 o
 -26   2   6    350.88    283.69     73.84 o
 -25   2   6    554.93    400.28     93.27 o
 -24   2   6     71.85     -3.89     66.07 <
 -23   2   6     11.06     73.84     58.29 <
 -22   2   6     35.54     11.66     54.41 <
 -21   2   6    113.16     66.07     54.41 <
 -20   2   6    149.42    128.24     54.41 o
 -19   2   6    212.34    186.54     73.84 o
 -18   2   6    187.10    225.40     54.41 o
 -17   2   6    107.99    159.33     46.63 o
 -16   2   6     74.90    101.04     42.75 o
 -15   2   6     26.50     50.52     38.86 <
 -14   2   6     10.74     42.75     38.86 <
 -13   2   6      3.13    -62.18     31.09 <
 -12   2   6      9.88     -7.77     34.98 <
 -11   2   6    108.20    136.02     38.86 o
 -10   2   6    102.84     62.18     38.86 <
  -9   2   6    245.51    318.67     50.52 o
  -8   2   6    157.25     97.15     38.86 o
  -7   2   6    282.75    229.29     42.75 o
  -6   2   6     91.46     15.54     31.09 <
  -5   2   6    169.45    221.51     50.52 o
  -4   2   6    174.14    124.36     46.63 o
  -3   2   6    368.10    330.33     58.29 o
  -2   2   6    664.77   1134.77    104.93 o
  -1   2   6      4.50    147.68     46.63 o
   0   2   6      5.31    -15.54     27.20 <
   1   2   6     19.98      7.77     27.20 <
   2   2   6     38.42     15.54     27.20 <
   3   2   6     14.15     34.98     31.09 <
   4   2   6      4.20     -3.89     31.09 <
   5   2   6      0.90    -34.98     27.20 <
   6   2   6      4.82    -23.32     27.20 <
   7   2   6     18.67     -7.77     27.20 <
   8   2   6     20.95    -31.09     27.20 <
   9   2   6     49.94     62.18     31.09 <
  10   2   6     33.35     -3.89     27.20 <
  11   2   6     52.48     31.09     31.09 <
  12   2   6     34.10     85.50     31.09 o
  13   2   6     94.21     85.50     31.09 o
  14   2   6    218.37    170.99     38.86 o
  15   2   6    453.87    439.14     54.41 o
  16   2   6    573.36    656.77     66.07 o
  17   2   6    307.66    380.85     50.52 o
  18   2   6      0.00      7.77     27.20 <
  19   2   6     66.67    104.93     34.98 o
  20   2   6     21.59     93.27     31.09 o
  21   2   6      3.34    -19.43     27.20 <
  22   2   6      3.79     34.98     31.09 <
  23   2   6      3.98     31.09     31.09 <
  24   2   6     31.51     34.98     31.09 <
  25   2   6     18.41     66.07     34.98 <
  26   2   6     17.43     34.98     34.98 <
  27   2   6      2.08     -3.89     31.09 <
  28   2   6      0.27     34.98     34.98 <
  29   2   6      4.62     -7.77     34.98 <
  30   2   6      7.23      7.77     38.86 <
  31   2   6     19.21     -3.89     38.86 <
  32   2   6     15.23    -11.66     34.98 <
  33   2   6     22.23     58.29     38.86 <
  34   2   6      5.24     27.20     38.86 <
  35   2   6      2.72     42.75     42.75 <
  36   2   6      0.00    -38.86     46.63 <
  37   2   6      0.27      7.77     50.52 <
  38   2   6     46.71     81.61     85.50 <
 -44   3   6     46.90     34.98     85.50 <
 -41   3   6      2.84     89.38    120.47 <
 -40   3   6      2.71    -54.41     58.29 <
 -39   3   6      6.88    -15.54     62.18 <
 -38   3   6     15.55    -62.18     54.41 <
 -37   3   6     14.24    -46.63     50.52 <
 -36   3   6     13.74    -27.20     62.18 <
 -35   3   6     31.15     54.41     62.18 <
 -34   3   6      3.92    -62.18     62.18 <
 -33   3   6     10.50     11.66     73.84 <
 -32   3   6      0.10    -66.07     69.95 <
 -31   3   6      3.24      3.89     73.84 <
 -30   3   6      3.00    139.90     81.61 <
 -29   3   6     11.08    -54.41     58.29 <
 -28   3   6      0.03    -58.29     54.41 <
 -27   3   6      0.07     -7.77     58.29 <
 -26   3   6      2.15    -58.29     42.75 <
 -25   3   6      0.13     19.43     50.52 <
 -24   3   6     32.78    116.59     50.52 o
 -23   3   6    121.81     54.41     46.63 <
 -22   3   6     65.86     38.86     46.63 <
 -21   3   6     27.93    -38.86     54.41 <
 -20   3   6     23.77     54.41     50.52 <
 -19   3   6     18.68     93.27     50.52 <
 -18   3   6      0.00      0.00     42.75 <
 -17   3   6      0.20     34.98     46.63 <
 -16   3   6     11.53    -31.09     34.98 <
 -15   3   6     13.02      3.89     34.98 <
 -14   3   6     74.43     15.54     34.98 <
 -13   3   6     26.29     -7.77     38.86 <
 -12   3   6     97.50     34.98     38.86 <
 -11   3   6     29.00      3.89     38.86 <
 -10   3   6     44.57     34.98     38.86 <
  -9   3   6      8.63     11.66     31.09 <
  -8   3   6     10.68      7.77     31.09 <
  -7   3   6      4.47     27.20     31.09 <
  -6   3   6      2.67     19.43     31.09 <
  -5   3   6     30.70     54.41     34.98 <
  -4   3   6     20.21     27.20     31.09 <
  -3   3   6     81.28     34.98     34.98 <
  -2   3   6     85.52     58.29     34.98 <
  -1   3   6     64.70     31.09     34.98 <
   0   3   6     94.59     77.72     34.98 o
   1   3   6    117.30    104.93     34.98 o
   2   3   6    164.33    194.31     38.86 o
   3   3   6    116.74    112.70     34.98 o
   4   3   6    178.01    155.45     42.75 o
   5   3   6    131.01    101.04     38.86 o
   6   3   6    129.93    104.93     31.09 o
   7   3   6     59.80     89.38     31.09 o
   8   3   6     40.63     58.29     31.09 <
   9   3   6      0.34      3.89     27.20 <
  10   3   6      0.04    -23.32     23.32 <
  11   3   6     75.70     42.75     31.09 <
  12   3   6     98.29     85.50     31.09 o
  13   3   6    204.42    213.74     38.86 o
  14   3   6    122.59    163.22     38.86 o
  15   3   6    131.07    132.13     34.98 o
  16   3   6     38.11      3.89     27.20 <
  17   3   6     84.69     19.43     31.09 <
  18   3   6     89.11     69.95     38.86 <
  19   3   6      1.94      3.89     31.09 <
  20   3   6    191.74    143.79     42.75 o
  21   3   6    103.71    108.81     38.86 o
  22   3   6    129.55    108.81     38.86 o
  23   3   6     24.11     23.32     34.98 <
  24   3   6      0.29    -34.98     42.75 <
  25   3   6     13.72     23.32     46.63 <
  26   3   6     51.51     -7.77     46.63 <
  27   3   6     91.14    128.24     58.29 o
  28   3   6    154.16    159.33     58.29 o
  29   3   6    179.78    198.20     46.63 o
  30   3   6    141.88     69.95     42.75 <
  31   3   6    156.34     89.38     38.86 o
  32   3   6    124.98    112.70     42.75 o
  33   3   6     54.32    -19.43     34.98 <
  34   3   6     28.62     34.98     46.63 <
  35   3   6      4.17     15.54     46.63 <
  36   3   6      3.35    -27.20     58.29 <
  37   3   6      3.21    -38.86     66.07 <
  38   3   6     15.68    -46.63     62.18 <
 -43   4   6     52.10     27.20     73.84 <
 -42   4   6     67.30     31.09     62.18 <
 -41   4   6     56.90    -54.41     62.18 <
 -40   4   6     26.28     -7.77     50.52 <
 -39   4   6     22.31     69.95     54.41 <
 -38   4   6      1.11    -23.32     46.63 <
 -37   4   6      6.20     19.43     46.63 <
 -36   4   6     23.56    -97.15     54.41 <
 -35   4   6     41.50     54.41     46.63 <
 -34   4   6    101.15     77.72     42.75 <
 -33   4   6     84.29    120.47     46.63 o
 -32   4   6     48.24     46.63     42.75 <
 -31   4   6     83.11     62.18     42.75 <
 -30   4   6      2.16    -19.43     38.86 <
 -29   4   6      4.17      3.89     42.75 <
 -28   4   6     74.84    101.04     46.63 o
 -27   4   6     23.95    101.04     38.86 o
 -26   4   6     76.01     93.27     46.63 <
 -25   4   6     81.85    -19.43     50.52 <
 -23   4   6    665.59    668.42     89.38 o
 -22   4   6    414.52    326.44     66.07 o
 -21   4   6      6.13     54.41     38.86 <
 -20   4   6     28.27     42.75     38.86 <
 -19   4   6     19.99     19.43     34.98 <
 -18   4   6     18.30    -38.86     38.86 <
 -17   4   6      0.05    -50.52     34.98 <
 -16   4   6     30.31      7.77     42.75 <
 -15   4   6      4.62      3.89     38.86 <
 -14   4   6     34.49     69.95     38.86 <
 -13   4   6      2.99    -54.41     31.09 <
 -12   4   6      4.12    -23.32     31.09 <
 -11   4   6      1.65     97.15     34.98 o
 -10   4   6      0.94     50.52     42.75 <
  -9   4   6      3.97      3.89     31.09 <
  -8   4   6      0.29    -31.09     31.09 <
  -7   4   6     10.33     15.54     31.09 <
  -6   4   6     24.26     19.43     34.98 <
  -5   4   6     94.72     89.38     38.86 o
  -4   4   6     55.06     -7.77     31.09 <
  -3   4   6      1.44     19.43     31.09 <
  -2   4   6      0.24     34.98     34.98 <
  -1   4   6      1.37    -27.20     27.20 <
   0   4   6     27.18     27.20     31.09 <
   1   4   6      9.37    -27.20     27.20 <
   2   4   6      4.86      7.77     27.20 <
   3   4   6      2.85     15.54     31.09 <
   4   4   6      6.83     34.98     34.98 <
   5   4   6      9.43     15.54     27.20 <
   6   4   6     19.97    -19.43     27.20 <
   7   4   6      3.23     -3.89     27.20 <
   8   4   6      0.90      7.77     31.09 <
   9   4   6      2.37    -15.54     23.32 <
  10   4   6     15.68     15.54     27.20 <
  11   4   6     24.86     31.09     27.20 <
  12   4   6     66.01     77.72     31.09 o
  13   4   6     49.26     34.98     27.20 <
  14   4   6    143.64    155.45     34.98 o
  15   4   6      5.74      7.77     27.20 <
  16   4   6     27.66     38.86     46.63 <
  18   4   6     80.80     97.15     34.98 o
  20   4   6     70.72     54.41     34.98 <
  21   4   6     13.81     -7.77     27.20 <
  22   4   6     12.35     -7.77     27.20 <
  23   4   6     11.99    -34.98     27.20 <
  24   4   6      3.87    -19.43     31.09 <
  25   4   6     24.23      3.89     31.09 <
  26   4   6     18.65     58.29     34.98 <
  27   4   6     62.66    -23.32     31.09 <
  28   4   6      9.04     46.63     34.98 <
  29   4   6      6.46     23.32     31.09 <
  30   4   6      0.37     11.66     31.09 <
  31   4   6      3.92    -19.43     34.98 <
  32   4   6     13.13    -31.09     38.86 <
  33   4   6     11.98    -46.63     38.86 <
  34   4   6     23.67     -3.89     46.63 <
  35   4   6     15.29    -42.75     42.75 <
  36   4   6     49.04     -3.89     50.52 <
  37   4   6      6.54    -54.41     81.61 <
 -39   5   6     13.18      3.89     69.95 <
 -38   5   6     16.18     -7.77     46.63 <
 -37   5   6      9.96     -3.89     42.75 <
 -36   5   6      5.99     -7.77     42.75 <
 -35   5   6      2.80    -38.86     38.86 <
 -34   5   6      0.25      0.00     54.41 <
 -33   5   6      0.03     -3.89     38.86 <
 -32   5   6      2.86    -19.43     58.29 <
 -31   5   6      0.09     58.29     66.07 <
 -30   5   6      6.83     -3.89     42.75 <
 -29   5   6      4.48     46.63     38.86 <
 -28   5   6      7.07    -46.63     42.75 <
 -27   5   6      2.64      0.00     58.29 <
 -26   5   6      4.75     50.52     50.52 <
 -25   5   6      3.91     11.66     42.75 <
 -24   5   6      0.50     31.09     42.75 <
 -23   5   6     82.57    112.70     50.52 o
 -22   5   6     32.92     31.09     46.63 <
 -21   5   6     17.37     23.32     46.63 <
 -20   5   6     13.28     15.54     31.09 <
 -19   5   6     13.83     11.66     34.98 <
 -18   5   6      0.13    -31.09     34.98 <
 -17   5   6      4.85     19.43     34.98 <
 -16   5   6     16.47     -3.89     31.09 <
 -15   5   6      5.80      7.77     34.98 <
 -14   5   6     26.77     38.86     31.09 <
 -13   5   6     16.56     15.54     34.98 <
 -12   5   6     13.66     23.32     31.09 <
 -11   5   6      9.94    -11.66     27.20 <
 -10   5   6      0.98     -7.77     27.20 <
  -9   5   6      2.27     -7.77     27.20 <
  -8   5   6     10.89      3.89     27.20 <
  -7   5   6     24.65     50.52     27.20 <
  -6   5   6     26.85     34.98     27.20 <
  -5   5   6     49.46     42.75     31.09 <
  -4   5   6     15.84      3.89     27.20 <
  -3   5   6     10.85      7.77     27.20 <
  -2   5   6      6.10     34.98     27.20 <
  -1   5   6      2.02     31.09     27.20 <
   0   5   6      5.34     38.86     27.20 <
   1   5   6     11.63    -31.09     27.20 <
   2   5   6     10.79     23.32     27.20 <
   3   5   6      7.80     54.41     27.20 <
   4   5   6     14.80    -11.66     23.32 <
   5   5   6     11.19      0.00     27.20 <
   6   5   6      6.76     11.66     23.32 <
   7   5   6     16.54      3.89     23.32 <
   8   5   6     29.48     58.29     27.20 o
   9   5   6     61.25     46.63     31.09 <
  10   5   6     86.15     34.98     23.32 <
  11   5   6    123.78     77.72     27.20 o
  12   5   6    112.74     97.15     31.09 o
  13   5   6    140.57     85.50     31.09 o
  14   5   6     43.31     58.29     38.86 <
  15   5   6      0.00    -54.41     34.98 <
  16   5   6     22.49    -38.86     42.75 <
  17   5   6    149.75    143.79     54.41 o
  18   5   6    116.15    136.02     50.52 o
  19   5   6     10.34    -19.43     31.09 <
  20   5   6    123.14     50.52     34.98 <
  21   5   6     80.98     31.09     31.09 <
  22   5   6    146.40     42.75     34.98 <
  23   5   6    109.91    104.93     34.98 o
  24   5   6     65.40     77.72     34.98 o
  25   5   6     37.43    -27.20     31.09 <
  26   5   6     14.15    -31.09     34.98 <
  27   5   6      0.18     58.29     38.86 <
  28   5   6      1.26     15.54     34.98 <
  29   5   6     12.62    -11.66     38.86 <
  30   5   6     19.60     11.66     38.86 <
  31   5   6     27.28     -3.89     38.86 <
  32   5   6     16.98   -116.59     58.29 <
 -32   6   6     27.64     34.98     38.86 <
 -31   6   6     10.45    -31.09     31.09 <
 -30   6   6      0.52     19.43     46.63 <
 -29   6   6     13.21     42.75     42.75 <
 -28   6   6      8.33     66.07     38.86 <
 -27   6   6      1.29     -3.89     34.98 <
 -26   6   6     40.29    -34.98     34.98 <
 -25   6   6     39.33    -54.41     31.09 <
 -24   6   6      0.13    -15.54     31.09 <
 -23   6   6     15.16     23.32     31.09 <
 -22   6   6      5.53    -15.54     34.98 <
 -21   6   6    137.02    198.20     54.41 o
 -20   6   6    115.31    182.65     58.29 o
 -19   6   6     52.81     42.75     34.98 <
 -18   6   6     17.71     27.20     31.09 <
 -17   6   6      0.15     15.54     27.20 <
 -16   6   6      2.20     31.09     27.20 <
 -15   6   6      4.76     27.20     27.20 <
 -14   6   6      1.90      7.77     27.20 <
 -13   6   6      3.00    -15.54     23.32 <
 -12   6   6      0.02      0.00     27.20 <
 -11   6   6      8.82    -19.43     27.20 <
 -10   6   6      2.16     34.98     23.32 <
  -9   6   6     26.87     23.32     23.32 <
  -8   6   6     21.02    -23.32     19.43 <
  -7   6   6    111.79     66.07     23.32 o
  -6   6   6     57.69      0.00     27.20 <
  -5   6   6    187.12    128.24     31.09 o
  -4   6   6     98.97    -15.54     27.20 <
  -3   6   6    159.12    159.33     38.86 o
  -2   6   6    729.67    478.00     73.84 o
  -1   6   6      4.10     46.63     31.09 <
   0   6   6      7.89     15.54     23.32 <
   1   6   6     17.10     23.32     23.32 <
   2   6   6     68.32     89.38     27.20 o
   3   6   6     32.60     31.09     27.20 <
   4   6   6     25.89     27.20     27.20 <
   5   6   6      5.74    -27.20     23.32 <
   6   6   6      4.01     23.32     23.32 <
   7   6   6      0.37     27.20     23.32 <
   8   6   6      1.11     46.63     27.20 <
   9   6   6      1.24     23.32     23.32 <
  10   6   6      1.20    -11.66     19.43 <
  11   6   6      0.03      7.77     23.32 <
  12   6   6      7.49     -3.89     19.43 <
  13   6   6      2.65     -7.77     23.32 <
  14   6   6     29.67    -19.43     23.32 <
  15   6   6    216.65     19.43     38.86 <
  16   6   6    274.84     50.52     31.09 <
  17   6   6    158.20     34.98     31.09 <
  18   6   6     54.59     23.32     27.20 <
  19   6   6     41.45     -7.77     27.20 <
  20   6   6      5.53     38.86     27.20 <
  21   6   6      4.97    -23.32     23.32 <
  22   6   6      1.89     31.09     27.20 <
  23   6   6      3.94    -27.20     27.20 <
  24   6   6     14.67     -3.89     34.98 <
  26   6   6      0.00      3.89     42.75 <
 -18   7   6     43.04   -108.81    108.81 <
 -17   7   6     32.70    -66.07     93.27 <
 -16   7   6     26.57   -124.36    104.93 <
 -15   7   6     15.14     85.50     58.29 <
 -14   7   6      1.64     15.54     58.29 <
 -13   7   6      0.79     11.66     46.63 <
 -12   7   6      5.70    -31.09     42.75 <
 -11   7   6      3.64    -50.52     42.75 <
 -10   7   6     10.97     15.54     46.63 <
  -9   7   6     11.99    -23.32     42.75 <
  -8   7   6     20.71     -3.89     54.41 <
  -7   7   6     21.54    -38.86     42.75 <
  -6   7   6     20.23      7.77     58.29 <
  -5   7   6      7.72    -31.09     42.75 <
  -4   7   6      9.34    -46.63     42.75 <
  -3   7   6      3.36     23.32     50.52 <
  -2   7   6      1.77     11.66     46.63 <
  -1   7   6      3.60    -31.09     38.86 <
   0   7   6      0.47     46.63     46.63 <
   1   7   6      0.23    -23.32     46.63 <
   2   7   6      0.56     19.43     46.63 <
   3   7   6      0.08     46.63     42.75 <
   4   7   6      0.37     -3.89     38.86 <
   5   7   6      4.71    -23.32     38.86 <
   6   7   6      7.06     34.98     38.86 <
   7   7   6     11.27    -27.20     42.75 <
   8   7   6     23.51     34.98     42.75 <
   9   7   6     23.34    -77.72     34.98 <
  10   7   6     40.23    -42.75     62.18 <
  12   7   6      2.67    -27.20     54.41 <
  13   7   6      0.54     23.32     62.18 <
  14   7   6     11.12      3.89     54.41 <
 -38   1   7      1.46   -163.22    155.45 <
 -37   1   7      9.65    -93.27    155.45 <
 -36   1   7      9.34   -108.81     85.50 <
 -35   1   7      6.07     46.63    128.24 <
 -34   1   7     21.06     97.15    112.70 <
 -33   1   7      5.32    -42.75     85.50 <
 -32   1   7     10.32   -190.42     85.50 <
 -31   1   7      0.23    -23.32     73.84 <
 -30   1   7      0.01     73.84     73.84 <
 -29   1   7     26.69     -7.77     62.18 <
 -28   1   7      4.66    -77.72     85.50 <
 -27   1   7     26.55     69.95     81.61 <
 -26   1   7      5.31     -3.89     77.72 <
 -25   1   7    100.33     -7.77     73.84 <
 -24   1   7    161.64    163.22     69.95 o
 -23   1   7      0.93     23.32     62.18 <
 -22   1   7     20.23     11.66     58.29 <
 -21   1   7     21.62    -46.63     54.41 <
 -20   1   7     14.62    -42.75     58.29 <
 -19   1   7     17.03    -23.32     50.52 <
 -18   1   7     46.51    -93.27     50.52 <
 -17   1   7     25.66    -34.98     58.29 <
 -16   1   7     21.96    147.68     58.29 o
 -15   1   7      5.17     -7.77     54.41 <
 -14   1   7      7.21      0.00     50.52 <
 -13   1   7     21.78    -31.09     50.52 <
 -12   1   7     16.07     31.09     50.52 <
 -11   1   7    119.12    190.42     62.18 o
 -10   1   7    132.33    128.24     58.29 o
  -9   1   7    230.81    295.35     66.07 o
  -8   1   7    194.91    221.51     58.29 o
  -7   1   7    278.43    163.22     54.41 o
  -6   1   7    150.32    190.42     58.29 o
  -5   1   7    132.40     66.07     50.52 <
  -4   1   7     19.37     19.43     46.63 <
  -3   1   7     63.06     77.72     50.52 <
  -2   1   7      7.76      3.89     42.75 <
  -1   1   7      0.06    -11.66     38.86 <
   0   1   7     14.50    -31.09     38.86 <
   1   1   7      4.74    -27.20     38.86 <
   2   1   7      3.83      0.00     42.75 <
   3   1   7      2.20     27.20     38.86 <
   4   1   7      0.18    -11.66     34.98 <
   5   1   7      4.82     81.61     46.63 <
   6   1   7     20.53     81.61     42.75 <
   7   1   7     25.70     69.95     42.75 <
   8   1   7     24.87      3.89     34.98 <
   9   1   7     18.78      7.77     38.86 <
  10   1   7     27.93     -7.77     34.98 <
  11   1   7      1.25     31.09     34.98 <
  12   1   7      1.65    -27.20     34.98 <
  13   1   7      2.08    -27.20     38.86 <
  14   1   7     20.95     27.20     38.86 <
  15   1   7      8.15    -38.86     38.86 <
  16   1   7     50.35     31.09     42.75 <
  17   1   7    341.49    217.63     58.29 o
  18   1   7     90.35    124.36     50.52 o
  19   1   7      0.65    -27.20     34.98 <
  20   1   7     53.09     62.18     42.75 <
  21   1   7      0.37     11.66     38.86 <
  22   1   7      6.34     50.52     46.63 <
  23   1   7     31.25     93.27     50.52 <
  24   1   7     33.80    120.47     50.52 o
  25   1   7     82.89     66.07     46.63 <
  26   1   7     88.84    139.90     54.41 o
  27   1   7    106.43     69.95     46.63 <
  28   1   7     88.38     73.84     54.41 <
  29   1   7     86.27     54.41     62.18 <
  30   1   7     33.13    -34.98     77.72 <
  31   1   7     45.67     46.63     85.50 <
 -39   2   7     29.80     73.84     97.15 <
 -38   2   7     43.76     34.98     93.27 <
 -37   2   7     54.64     50.52     66.07 <
 -36   2   7     27.17     73.84     69.95 <
 -35   2   7     18.02     15.54     62.18 <
 -34   2   7     22.41     19.43     54.41 <
 -33   2   7      1.85    -34.98     46.63 <
 -32   2   7     20.04     11.66     46.63 <
 -31   2   7     27.54     15.54     46.63 <
 -30   2   7    187.83     97.15     58.29 <
 -29   2   7    150.66    136.02     58.29 o
 -28   2   7    614.80    532.41     77.72 o
 -27   2   7    229.70    248.72     62.18 o
 -26   2   7    876.34    866.62    120.47 o
 -25   2   7    326.79    186.54     66.07 o
 -23   2   7   1035.80    971.55    104.93 o
 -22   2   7     50.13     38.86     46.63 <
 -21   2   7     46.55    101.04     50.52 <
 -20   2   7      1.69    -23.32     38.86 <
 -19   2   7     26.49    -15.54     42.75 <
 -18   2   7     37.78     58.29     42.75 <
 -17   2   7    162.81     85.50     46.63 <
 -16   2   7    228.64    244.83     54.41 o
 -15   2   7    450.09    345.87     66.07 o
 -14   2   7    494.56    423.60     66.07 o
 -13   2   7    670.42    738.38     81.61 o
 -12   2   7    640.82    559.61     73.84 o
 -11   2   7    552.39    481.89     73.84 o
 -10   2   7    394.85    376.96     62.18 o
  -9   2   7    160.50     97.15     42.75 o
  -8   2   7     29.73     34.98     42.75 <
  -7   2   7     58.52    -27.20     38.86 <
  -6   2   7    229.90    155.45     46.63 o
  -5   2   7    623.82    567.38     69.95 o
  -4   2   7    920.04    715.06     77.72 o
  -3   2   7     18.01    174.88     50.52 o
  -2   2   7    307.55    159.33     42.75 o
  -1   2   7    498.86    380.85     58.29 o
   0   2   7    252.64    345.87     54.41 o
   1   2   7    263.03    217.63     46.63 o
   2   2   7    118.04     69.95     34.98 <
   3   2   7     69.70    116.59     34.98 o
   4   2   7     24.70     38.86     34.98 <
   5   2   7      3.49      0.00     31.09 <
   6   2   7      8.14    -15.54     31.09 <
   7   2   7      1.13    -19.43     27.20 <
   8   2   7     31.51    -27.20     27.20 <
   9   2   7      6.83    -15.54     31.09 <
  10   2   7     23.32     -3.89     31.09 <
  11   2   7      2.17    -11.66     31.09 <
  12   2   7     16.13     -3.89     31.09 <
  13   2   7      3.23     46.63     31.09 <
  14   2   7      1.43     11.66     31.09 <
  15   2   7      0.66     31.09     31.09 <
  16   2   7      2.86    -15.54     31.09 <
  18   2   7    131.05    108.81     42.75 o
  19   2   7   1263.60   1154.20    101.04 o
  20   2   7     73.01    128.24     42.75 o
  21   2   7    579.66    633.45     69.95 o
  22   2   7    260.58    279.81     54.41 o
  23   2   7    500.93    559.61     69.95 o
  24   2   7    255.71    202.08     50.52 o
  25   2   7    244.51    205.97     50.52 o
  26   2   7    115.23     46.63     34.98 <
  27   2   7    127.33     27.20     46.63 <
  28   2   7      4.49     19.43     50.52 <
  29   2   7      5.12     42.75     46.63 <
  30   2   7      6.27     54.41     54.41 <
  31   2   7     19.06    -34.98     73.84 <
  32   2   7     38.16     11.66     81.61 <
 -39   3   7      0.62     -7.77     85.50 <
 -38   3   7      0.03     77.72     66.07 <
 -37   3   7      4.06    -19.43     62.18 <
 -36   3   7      6.76     19.43     54.41 <
 -35   3   7     20.07     23.32     62.18 <
 -34   3   7     36.61    -62.18     73.84 <
 -33   3   7     31.32     34.98    132.13 <
 -32   3   7     45.41    -50.52     81.61 <
 -31   3   7     15.25     81.61     81.61 <
 -30   3   7     45.67     11.66     54.41 <
 -29   3   7     11.95     34.98     54.41 <
 -28   3   7     32.99     69.95     50.52 <
 -27   3   7      3.86     62.18     46.63 <
 -26   3   7     19.63     62.18     46.63 <
 -25   3   7      9.37     54.41     42.75 <
 -24   3   7      8.73     58.29     46.63 <
 -23   3   7     28.65    -34.98     46.63 <
 -22   3   7      1.61     11.66     42.75 <
 -21   3   7      1.91     -3.89     42.75 <
 -20   3   7      1.39     11.66     42.75 <
 -19   3   7      0.69     11.66     38.86 <
 -18   3   7     10.31     -3.89     38.86 <
 -17   3   7      4.61    124.36     50.52 o
 -16   3   7      0.26     15.54     38.86 <
 -15   3   7     14.61     34.98     38.86 <
 -14   3   7     17.57    -15.54     38.86 <
 -13   3   7    114.59     58.29     46.63 <
 -12   3   7    139.99    112.70     46.63 o
 -11   3   7    244.50    101.04     50.52 <
 -10   3   7    266.53    143.79     50.52 o
  -9   3   7    325.95    120.47     46.63 o
  -8   3   7    293.81    163.22     50.52 o
  -7   3   7    234.29    101.04     50.52 <
  -6   3   7    123.83      0.00     42.75 <
  -5   3   7     74.73     73.84     42.75 <
  -4   3   7      2.41     46.63     38.86 <
  -3   3   7      0.62     31.09     38.86 <
  -2   3   7     12.92     34.98     42.75 <
  -1   3   7     48.10     89.38     42.75 o
   0   3   7    153.61    128.24     46.63 o
   1   3   7    151.64     85.50     42.75 <
   2   3   7    126.12    128.24     42.75 o
   3   3   7     79.59     62.18     38.86 <
   4   3   7     63.98     58.29     38.86 <
   5   3   7     13.11    -81.61     31.09 <
   6   3   7      0.04    -27.20     31.09 <
   7   3   7      3.87     58.29     34.98 <
   8   3   7      5.09      0.00     31.09 <
   9   3   7      9.41     -7.77     34.98 <
  10   3   7      6.65      0.00     34.98 <
  11   3   7      3.97      7.77     34.98 <
  12   3   7      5.13     11.66     27.20 <
  13   3   7      1.68      0.00     27.20 <
  14   3   7     66.34     42.75     34.98 <
  15   3   7    139.24     77.72     34.98 o
  16   3   7    293.25    116.59     42.75 o
  17   3   7    558.45    520.75     66.07 o
  18   3   7    137.97     77.72     42.75 <
  19   3   7     17.09    -23.32     34.98 <
  20   3   7     58.68     69.95     38.86 <
  21   3   7      0.28     11.66     34.98 <
  22   3   7      1.86    -42.75     42.75 <
  23   3   7     27.18     15.54     42.75 <
  24   3   7     34.55     58.29     42.75 <
  25   3   7     70.12     66.07     58.29 <
  26   3   7     82.52     50.52     69.95 <
  27   3   7    101.47     23.32     58.29 <
  28   3   7     68.90    104.93     73.84 <
  29   3   7     71.04     62.18     46.63 <
  30   3   7     25.33      0.00     50.52 <
  31   3   7     23.12     34.98     50.52 <
  32   3   7      1.29    -46.63     62.18 <
 -35   4   7     35.91    -62.18     54.41 <
 -34   4   7     41.63     54.41     58.29 <
 -33   4   7     31.88    -19.43     54.41 <
 -32   4   7     11.95    -34.98     46.63 <
 -31   4   7      2.78     42.75     46.63 <
 -30   4   7      4.23      3.89     46.63 <
 -29   4   7     37.77      0.00     46.63 <
 -28   4   7     30.41     42.75     46.63 <
 -27   4   7      0.03     62.18     46.63 <
 -26   4   7     56.20     15.54     38.86 <
 -25   4   7    196.03    128.24     46.63 o
 -24   4   7      2.91     54.41     42.75 <
 -23   4   7      5.38    -19.43     34.98 <
 -22   4   7     20.65     42.75     38.86 <
 -21   4   7     69.15     27.20     34.98 <
 -20   4   7     24.25    -11.66     46.63 <
 -19   4   7     50.56     50.52     38.86 <
 -18   4   7      9.90    -34.98     38.86 <
 -17   4   7      0.36     38.86     38.86 <
 -16   4   7      4.69     77.72     46.63 <
 -15   4   7      6.43     31.09     34.98 <
 -14   4   7      8.35      0.00     38.86 <
 -13   4   7      0.97    -31.09     31.09 <
 -12   4   7      0.00      7.77     38.86 <
 -11   4   7      0.00    -19.43     31.09 <
 -10   4   7      4.48    -38.86     34.98 <
  -9   4   7      4.12    -15.54     31.09 <
  -8   4   7     32.64    -15.54     34.98 <
  -7   4   7     13.48     19.43     34.98 <
  -6   4   7     36.61     34.98     34.98 <
  -5   4   7      2.46      7.77     31.09 <
  -4   4   7    544.76    536.29     62.18 o
  -3   4   7    113.10    225.40     62.18 o
  -2   4   7    247.79    326.44     66.07 o
  -1   4   7      0.27     46.63     34.98 <
   0   4   7     13.55     42.75     38.86 <
   1   4   7      4.63    -27.20     27.20 <
   2   4   7      8.72     27.20     31.09 <
   3   4   7     18.07     46.63     31.09 <
   4   4   7      7.96    -11.66     34.98 <
   5   4   7      6.95     15.54     27.20 <
   6   4   7      4.65     27.20     31.09 <
   7   4   7     11.04    -11.66     31.09 <
   8   4   7      8.60      0.00     27.20 <
   9   4   7     14.54     27.20     31.09 <
  10   4   7     23.49    -11.66     27.20 <
  11   4   7     35.76     23.32     27.20 <
  12   4   7     59.02     31.09     31.09 <
  13   4   7     23.00     34.98     31.09 <
  14   4   7      4.23     42.75     31.09 <
  15   4   7    130.37    120.47     38.86 o
  16   4   7    367.73    388.62     54.41 o
  17   4   7    128.57     89.38     34.98 o
  18   4   7      1.11     23.32     31.09 <
  19   4   7     62.65     58.29     34.98 <
  20   4   7      1.89      7.77     31.09 <
  21   4   7     31.68     50.52     38.86 <
  22   4   7     24.99     11.66     38.86 <
  23   4   7     24.97      0.00     42.75 <
  24   4   7      8.18     23.32     42.75 <
  25   4   7      8.63     27.20     42.75 <
  26   4   7      7.77     -7.77     38.86 <
  27   4   7     11.09    -19.43     46.63 <
  28   4   7      7.15     27.20     46.63 <
  29   4   7     13.63    -50.52     46.63 <
 -31   5   7      3.67     -7.77     34.98 <
 -29   5   7     44.49     54.41     46.63 <
 -28   5   7     35.96    -15.54     42.75 <
 -27   5   7     48.08     27.20     42.75 <
 -26   5   7     27.57     19.43     38.86 <
 -25   5   7     74.42    -15.54     50.52 <
 -24   5   7     74.55    -54.41     46.63 <
 -23   5   7      0.07     31.09     50.52 <
 -22   5   7      0.05      0.00     46.63 <
 -21   5   7      0.24     50.52     42.75 <
 -20   5   7      0.56    -11.66     34.98 <
 -19   5   7      0.07    -31.09     50.52 <
 -18   5   7      0.04     27.20     73.84 <
 -17   5   7      2.18     23.32     66.07 <
 -16   5   7      3.01     31.09     69.95 <
 -15   5   7     11.33    -23.32     50.52 <
 -14   5   7     21.46      3.89     38.86 <
 -13   5   7     13.35    -15.54     31.09 <
 -12   5   7     28.17    -38.86     31.09 <
 -11   5   7      4.84     27.20     31.09 <
 -10   5   7      3.11     23.32     27.20 <
  -9   5   7      0.00    -15.54     27.20 <
  -8   5   7      0.24    -34.98     27.20 <
  -7   5   7      2.17     -3.89     31.09 <
  -6   5   7      0.49    -11.66     31.09 <
  -5   5   7      2.51     -3.89     27.20 <
  -4   5   7      2.06     15.54     31.09 <
  -3   5   7      1.34     11.66     23.32 <
  -2   5   7      0.76     23.32     31.09 <
  -1   5   7      3.04     15.54     34.98 <
   0   5   7      3.82      0.00     27.20 <
   1   5   7      0.72    -23.32     31.09 <
   2   5   7      0.60      0.00     27.20 <
   3   5   7      4.90    -38.86     27.20 <
   4   5   7      2.62      7.77     27.20 <
   5   5   7      2.34     11.66     31.09 <
   6   5   7      2.07     -3.89     27.20 <
   7   5   7      0.70    -54.41     27.20 <
   8   5   7      0.21     -7.77     38.86 <
   9   5   7      0.12      7.77     38.86 <
  10   5   7      5.44     34.98     46.63 <
  11   5   7      0.39    -27.20     34.98 <
  12   5   7      1.32    -38.86     38.86 <
  13   5   7     12.52     23.32     42.75 <
  14   5   7     16.73    -15.54     31.09 <
  15   5   7     65.29     62.18     31.09 <
  16   5   7     50.41     50.52     31.09 <
  17   5   7      1.01      7.77     31.09 <
  18   5   7      2.39      0.00     31.09 <
  19   5   7     16.37     -7.77     34.98 <
  20   5   7      5.66     31.09     34.98 <
  21   5   7      1.37    -11.66     34.98 <
  22   5   7      7.63    -38.86     34.98 <
  23   5   7      0.26    -58.29     34.98 <
 -23   6   7    257.99     -7.77     46.63 <
 -22   6   7     40.12     23.32     34.98 <
 -21   6   7      7.44     34.98     31.09 <
 -20   6   7      1.70      7.77     31.09 <
 -19   6   7      1.07     11.66     42.75 <
 -18   6   7      0.18    -27.20     38.86 <
 -17   6   7      0.39    -31.09     27.20 <
 -16   6   7      0.61     46.63     31.09 <
 -15   6   7      3.96     42.75     34.98 <
 -14   6   7      3.30    -31.09     27.20 <
 -13   6   7     19.08     -3.89     31.09 <
 -12   6   7     25.36    -11.66     31.09 <
 -11   6   7     29.97     11.66     31.09 <
 -10   6   7     36.86    -15.54     27.20 <
  -9   6   7      8.74     58.29     34.98 <
  -8   6   7      2.81    -42.75     27.20 <
  -7   6   7      2.47    -27.20     31.09 <
  -6   6   7      0.07    -19.43     31.09 <
  -5   6   7     16.52      3.89     31.09 <
  -4   6   7     75.44     62.18     42.75 <
  -3   6   7     11.25     15.54     34.98 <
  -2   6   7     41.93     19.43     38.86 <
  -1   6   7    156.68     69.95     42.75 <
   0   6   7    162.60    202.08     46.63 o
   1   6   7    134.36     97.15     34.98 o
   2   6   7     69.94      7.77     31.09 <
   3   6   7     20.84      7.77     27.20 <
   4   6   7      2.09     31.09     31.09 <
   5   6   7      2.18     11.66     27.20 <
   6   6   7     24.88     38.86     27.20 <
   7   6   7     29.36    -15.54     34.98 <
   8   6   7     73.34    -15.54     31.09 <
   9   6   7     76.68     27.20     34.98 <
  10   6   7    123.00     42.75     38.86 <
  11   6   7    100.50      0.00     42.75 <
  12   6   7    104.36    -31.09     34.98 <
  13   6   7     16.03    -38.86     34.98 <
  14   6   7      4.99     -7.77     42.75 <
  15   6   7      5.51      0.00     42.75 <
  16   6   7      0.05      3.89     42.75 <
 -29   0   8    153.20    252.60    170.99 <
 -28   0   8    298.84    190.42    101.04 <
 -27   0   8    133.66     -7.77     73.84 <
 -26   0   8    678.27    380.85    108.81 o
 -24   0   8   1253.50    816.10    143.79 o
 -23   0   8    129.37    147.68     77.72 <
 -22   0   8     38.98     27.20     69.95 <
 -21   0   8     30.39     31.09     69.95 <
 -20   0   8      4.81    -11.66     58.29 <
 -19   0   8      2.19      7.77     66.07 <
 -18   0   8      0.09     77.72     66.07 <
 -17   0   8      1.57     62.18     66.07 <
 -16   0   8      0.07    -27.20     46.63 <
 -15   0   8      0.17     15.54     58.29 <
 -14   0   8      2.27     38.86     58.29 <
 -13   0   8      6.54     46.63     54.41 <
 -12   0   8     12.86     19.43     58.29 <
 -11   0   8      3.41     42.75     50.52 <
 -10   0   8     14.72      0.00     54.41 <
  -9   0   8      0.38     -7.77     50.52 <
  -8   0   8      1.62     -7.77     54.41 <
  -7   0   8    176.16     38.86     58.29 <
  -6   0   8     91.94    155.45     69.95 o
  -5   0   8   1453.07    695.63    116.59 o
  -4   0   8    433.51    287.58     89.38 o
  -2   0   8     16.42     34.98     69.95 <
  -1   0   8      7.93      7.77     50.52 <
   0   0   8      6.87    -46.63     54.41 <
   1   0   8      8.00    -15.54     66.07 <
   2   0   8     12.73     77.72     58.29 <
   3   0   8      8.39     38.86     50.52 <
   4   0   8      1.71     -7.77     46.63 <
   5   0   8      9.57    -54.41     50.52 <
   6   0   8      6.87    -46.63     42.75 <
   7   0   8      0.40    -15.54     50.52 <
   8   0   8      8.44    -31.09     46.63 <
   9   0   8      2.45     15.54     50.52 <
  10   0   8      0.98     15.54     58.29 <
  11   0   8     43.37     77.72     54.41 <
  12   0   8     14.19     58.29     54.41 <
  13   0   8    205.54    198.20     69.95 o
  14   0   8    102.55     34.98     50.52 <
  15   0   8    637.51    345.87     85.50 o
  16   0   8     10.46    128.24     62.18 o
  19   0   8    330.68    326.44     89.38 o
  20   0   8    140.34    104.93     66.07 <
  21   0   8    152.24     77.72    101.04 <
 -30   1   8      0.44    -69.95    170.99 <
 -29   1   8     16.65   -128.24     81.61 <
 -28   1   8      2.28     85.50     77.72 <
 -27   1   8     12.21    -23.32     66.07 <
 -26   1   8      0.97     15.54     62.18 <
 -25   1   8     56.02     23.32     50.52 <
 -24   1   8      7.31    -46.63     42.75 <
 -23   1   8     12.36     11.66     46.63 <
 -22   1   8      0.05    -38.86     54.41 <
 -21   1   8      2.33     -3.89     50.52 <
 -20   1   8      6.00     -3.89     54.41 <
 -19   1   8      1.89    112.70     62.18 <
 -18   1   8      0.86    -50.52     50.52 <
 -17   1   8      4.54      0.00     58.29 <
 -16   1   8      4.17     15.54     46.63 <
 -15   1   8     12.79     -7.77     50.52 <
 -14   1   8     20.82    -11.66     46.63 <
 -13   1   8      4.27     58.29     50.52 <
 -12   1   8     17.05    -46.63     42.75 <
 -11   1   8      3.15     46.63     46.63 <
 -10   1   8      8.86    -77.72     42.75 <
  -9   1   8      2.26     19.43     42.75 <
  -8   1   8      6.89     69.95     46.63 <
  -7   1   8      3.99     19.43     46.63 <
  -6   1   8      7.44    -27.20     46.63 <
  -5   1   8      5.48     27.20     46.63 <
  -4   1   8     16.91     66.07     50.52 <
  -3   1   8      5.02     31.09     46.63 <
  -2   1   8      0.42     11.66     46.63 <
  -1   1   8      0.22    -46.63     42.75 <
   0   1   8     11.50    -46.63     42.75 <
   1   1   8      1.39    -58.29     46.63 <
   2   1   8      3.78      0.00     50.52 <
   3   1   8      4.04     31.09     38.86 <
   4   1   8     11.38     50.52     42.75 <
   5   1   8      1.66    -23.32     38.86 <
   6   1   8      0.68    -46.63     38.86 <
   7   1   8      0.02     19.43     42.75 <
   8   1   8      0.90     34.98     42.75 <
   9   1   8      0.65    -15.54     42.75 <
  10   1   8      0.00      0.00     42.75 <
  11   1   8      0.22    -31.09     42.75 <
  12   1   8      5.66     19.43     42.75 <
  13   1   8      8.55     38.86     46.63 <
  14   1   8      2.16      7.77     38.86 <
  15   1   8      0.11     11.66     42.75 <
  16   1   8     14.78    -42.75     42.75 <
  17   1   8     53.84    -42.75     34.98 <
  18   1   8     23.07     19.43     38.86 <
  19   1   8     79.36    -23.32     46.63 <
  20   1   8     86.93    124.36     66.07 <
  21   1   8    219.53     77.72     66.07 <
  22   1   8    155.33    -73.84     97.15 <
 -31   2   8     35.21    -42.75     81.61 <
 -30   2   8     57.66     34.98     66.07 <
 -29   2   8     88.69    -58.29     58.29 <
 -28   2   8     57.54     23.32     81.61 <
 -27   2   8     13.26      0.00     73.84 <
 -26   2   8     26.61     58.29     73.84 <
 -25   2   8    137.26     -7.77     66.07 <
 -24   2   8      1.62     73.84     66.07 <
 -23   2   8     23.53     62.18     50.52 <
 -22   2   8     49.10    -11.66     42.75 <
 -21   2   8      0.59    -34.98     42.75 <
 -20   2   8      2.87      7.77     46.63 <
 -19   2   8     10.29    -15.54     42.75 <
 -18   2   8      8.90    -11.66     38.86 <
 -17   2   8     27.22      7.77     38.86 <
 -16   2   8     25.70    -23.32     42.75 <
 -15   2   8     47.25      7.77     42.75 <
 -14   2   8     49.52     54.41     46.63 <
 -13   2   8     82.89     -3.89     38.86 <
 -12   2   8     67.24      7.77     42.75 <
 -11   2   8     72.41     58.29     38.86 <
 -10   2   8     53.77    -31.09     34.98 <
  -9   2   8     58.25     81.61     42.75 <
  -8   2   8     81.91    -15.54     34.98 <
  -7   2   8     94.45     89.38     38.86 o
  -6   2   8     74.34     69.95     38.86 <
  -5   2   8     29.87     11.66     34.98 <
  -4   2   8    113.22     46.63     42.75 <
  -3   2   8     10.02    -11.66     34.98 <
  -2   2   8      4.17     54.41     38.86 <
  -1   2   8      2.72     42.75     38.86 <
   0   2   8     10.92     -7.77     34.98 <
   1   2   8      2.29    -27.20     34.98 <
   2   2   8      1.71    -19.43     34.98 <
   3   2   8      1.17    -11.66     31.09 <
   4   2   8      7.70     27.20     34.98 <
   5   2   8     13.89    -15.54     34.98 <
   6   2   8     21.01     19.43     34.98 <
   7   2   8     20.54      7.77     34.98 <
   8   2   8     25.72    -11.66     34.98 <
   9   2   8     14.11    -11.66     34.98 <
  10   2   8      8.96    -19.43     34.98 <
  11   2   8      0.13      7.77     34.98 <
  12   2   8      4.98     23.32     34.98 <
  13   2   8     13.27     46.63     38.86 <
  14   2   8      1.87     38.86     34.98 <
  15   2   8      2.95     11.66     34.98 <
  16   2   8     89.07      7.77     42.75 <
  17   2   8      1.89     42.75     42.75 <
  18   2   8     36.18     19.43     46.63 <
  19   2   8      5.06     89.38     58.29 <
  20   2   8     13.59     77.72     54.41 <
  21   2   8      4.79    -31.09     46.63 <
  22   2   8      3.30    -23.32     54.41 <
  23   2   8      0.29     46.63     77.72 <
 -32   3   8      0.24     62.18     85.50 <
 -31   3   8      2.72    -93.27     73.84 <
 -30   3   8      6.80    -42.75     50.52 <
 -29   3   8     20.36     11.66     54.41 <
 -28   3   8      4.88    -66.07     50.52 <
 -27   3   8      7.69     42.75     50.52 <
 -26   3   8      0.30    -27.20     54.41 <
 -25   3   8     42.33     11.66     81.61 <
 -24   3   8     31.07      7.77     58.29 <
 -23   3   8      1.50      7.77     62.18 <
 -22   3   8      4.39    -19.43     58.29 <
 -21   3   8      6.26     89.38     62.18 <
 -20   3   8      4.93     19.43     50.52 <
 -19   3   8     10.60    -42.75     50.52 <
 -18   3   8     18.23      7.77     42.75 <
 -17   3   8     18.88     34.98     42.75 <
 -16   3   8      6.75    -23.32     46.63 <
 -15   3   8      7.70    -11.66     50.52 <
 -14   3   8      1.35    -85.50     42.75 <
 -13   3   8      3.74      3.89     54.41 <
 -12   3   8      3.69    -34.98     42.75 <
 -11   3   8     37.87     31.09     46.63 <
 -10   3   8     41.89    -50.52     46.63 <
  -9   3   8     47.82    -15.54     42.75 <
  -8   3   8     22.38     50.52     42.75 <
  -7   3   8     22.95     54.41     46.63 <
  -6   3   8      2.92    -38.86     42.75 <
  -5   3   8      1.06    -23.32     46.63 <
  -4   3   8     34.13     46.63     46.63 <
  -3   3   8      3.73     -3.89     42.75 <
  -2   3   8     16.89     46.63     93.27 <
  -1   3   8      9.26     27.20     42.75 <
   0   3   8      4.76     15.54     42.75 <
   1   3   8      9.91    -19.43     42.75 <
   2   3   8     29.11    -58.29     38.86 <
   3   3   8     58.81     50.52     46.63 <
   4   3   8     92.43     11.66     42.75 <
   5   3   8    122.44     89.38     46.63 <
   6   3   8    127.41     89.38     81.61 <
   7   3   8    127.03    143.79     54.41 o
   8   3   8     78.00     93.27     46.63 <
   9   3   8     77.99    -23.32     38.86 <
  10   3   8     48.97     11.66     42.75 <
  11   3   8      8.34      0.00     42.75 <
  12   3   8      0.36     54.41     42.75 <
  13   3   8     14.86      7.77     34.98 <
  14   3   8     15.25    -15.54     38.86 <
  15   3   8     87.42    -23.32     38.86 <
  16   3   8     50.27     97.15     50.52 <
  17   3   8      0.53      3.89     46.63 <
  18   3   8     17.46     69.95     42.75 <
  19   3   8     27.59     38.86     46.63 <
  20   3   8      0.34      0.00     42.75 <
  21   3   8      3.94     15.54     42.75 <
  22   3   8      2.11    -31.09     42.75 <
  23   3   8      2.40      3.89     69.95 <
  24   3   8      0.18    -38.86     77.72 <
 -29   4   8      1.54      0.00     62.18 <
 -28   4   8     21.53    -23.32     42.75 <
 -27   4   8     24.19      7.77     46.63 <
 -26   4   8    310.32    124.36    143.79 <
 -25   4   8    294.73    -81.61     50.52 <
 -24   4   8    355.46   -159.33     58.29 <
 -23   4   8    173.46    -46.63     50.52 <
 -22   4   8      0.36    -15.54     34.98 <
 -21   4   8     32.28    -31.09     46.63 <
 -20   4   8      0.02    -19.43     50.52 <
 -19   4   8      0.34      7.77     46.63 <
 -18   4   8      0.38    -42.75     50.52 <
 -17   4   8      1.39      0.00     46.63 <
 -16   4   8      6.03     19.43     42.75 <
 -15   4   8      8.63    -31.09     38.86 <
 -14   4   8      7.88     54.41     46.63 <
 -13   4   8     15.33   -108.81     38.86 <
 -12   4   8      9.45     -7.77     38.86 <
 -11   4   8      4.72      0.00     42.75 <
 -10   4   8      6.18      0.00     31.09 <
  -9   4   8      0.64     11.66     34.98 <
  -8   4   8      0.04      3.89     31.09 <
  -7   4   8     61.26    -11.66     31.09 <
  -6   4   8     16.81      0.00     34.98 <
  -5   4   8    385.12    147.68     77.72 <
  -4   4   8     99.43     54.41     38.86 <
  -3   4   8    360.08    248.72     81.61 o
  -2   4   8      0.13     19.43     34.98 <
  -1   4   8      3.93     -7.77     31.09 <
   0   4   8      3.79     -3.89     31.09 <
   1   4   8      6.45    -11.66     31.09 <
   2   4   8     11.41    -62.18     34.98 <
   3   4   8     15.66     38.86     38.86 <
   4   4   8     10.03    -46.63     34.98 <
   5   4   8     21.07    -27.20     38.86 <
   6   4   8     14.65     -7.77     42.75 <
   7   4   8      4.47    -73.84     34.98 <
   8   4   8      8.37     23.32     38.86 <
   9   4   8      0.21     42.75     38.86 <
  10   4   8      1.15    -31.09     34.98 <
  11   4   8      2.23    -23.32     34.98 <
  12   4   8      0.16     15.54     34.98 <
  13   4   8     74.17     38.86     42.75 <
  14   4   8     44.26      3.89     38.86 <
  16   4   8      0.45     93.27     62.18 <
  18   4   8    149.45    174.88     77.72 o
  19   4   8     76.27     23.32     42.75 <
  20   4   8      3.15     23.32     58.29 <
 -21   5   8      0.73     11.66     50.52 <
 -20   5   8      1.04     11.66     34.98 <
 -19   5   8      0.39     15.54     34.98 <
 -18   5   8      0.44    -23.32     38.86 <
 -17   5   8      3.78     34.98     50.52 <
 -16   5   8      1.22    -15.54     46.63 <
 -15   5   8      0.27    -42.75     38.86 <
 -14   5   8      0.23      0.00     38.86 <
 -13   5   8      4.61    -11.66     42.75 <
 -12   5   8      3.53     66.07     69.95 <
 -11   5   8      8.56      0.00     38.86 <
 -10   5   8      5.26      0.00     38.86 <
  -9   5   8      8.59      0.00     38.86 <
  -8   5   8      1.34    -27.20     34.98 <
  -7   5   8      2.36      0.00     38.86 <
  -6   5   8     11.19      0.00     38.86 <
  -5   5   8     22.66    -69.95     31.09 <
  -4   5   8     57.66      7.77     38.86 <
  -3   5   8     41.69     62.18     38.86 <
  -2   5   8     39.82    -11.66     34.98 <
  -1   5   8     40.79      3.89     34.98 <
   0   5   8     62.47     42.75     34.98 <
   1   5   8     40.41     58.29     34.98 <
   2   5   8     13.52     -3.89     31.09 <
   3   5   8      4.47     15.54     31.09 <
   4   5   8      2.37    -23.32     34.98 <
   5   5   8      1.56    -19.43     34.98 <
   6   5   8     10.18     27.20     31.09 <
   7   5   8     16.09    -15.54     34.98 <
   8   5   8     15.93    -38.86     31.09 <
   9   5   8     15.38    -42.75     31.09 <
  10   5   8      3.73    -11.66     34.98 <
 -16   1   9      3.35      7.77     81.61 <
 -15   1   9      0.01     34.98     89.38 <
 -14   1   9      3.37   -108.81     93.27 <
 -13   1   9      6.75     89.38     93.27 <
 -12   1   9      3.76    -11.66     46.63 <
 -11   1   9     13.61     54.41     54.41 <
 -10   1   9      8.33     50.52     54.41 <
  -9   1   9      5.20     11.66     50.52 <
  -8   1   9      0.30    -34.98     46.63 <
  -7   1   9      0.99     42.75     54.41 <
  -6   1   9      6.74     11.66     46.63 <
  -5   1   9     26.85    -46.63     46.63 <
  -4   1   9     46.66     15.54     50.52 <
  -3   1   9      1.68    -38.86     46.63 <
  -2   1   9      3.12     19.43     50.52 <
  -1   1   9      0.15    -62.18     46.63 <
   0   1   9      0.75      3.89     46.63 <
   1   1   9     15.30     15.54     50.52 <
   2   1   9     21.25     54.41     54.41 <
   3   1   9     32.93     89.38     66.07 <
   4   1   9     31.22      3.89     77.72 <
   5   1   9     45.50      7.77     81.61 <
   6   1   9     39.92     81.61     85.50 <
   7   1   9     35.56    -27.20     77.72 <
 -15   2   9      6.30    -77.72     50.52 <
 -14   2   9      6.70    -19.43     46.63 <
 -13   2   9      1.95     31.09     54.41 <
 -12   2   9      4.64     15.54     58.29 <
 -11   2   9      0.78     -3.89     42.75 <
 -10   2   9      0.23     11.66     50.52 <
  -9   2   9      4.23    -31.09     50.52 <
  -8   2   9     21.17     38.86     58.29 <
  -7   2   9      2.06     15.54     46.63 <
  -6   2   9      6.70     -7.77     54.41 <
  -5   2   9    945.66    147.68     77.72 <
  -4   2   9      3.91    -54.41     66.07 <
  -3   2   9    980.37    225.40     89.38 o
  -1   2   9    319.87    178.76     73.84 o
   0   2   9    167.11    163.22     69.95 o
   1   2   9    186.73    213.74     69.95 o
   2   2   9    103.31     31.09     54.41 <
   3   2   9     55.69     19.43     58.29 <
   4   2   9      7.49     19.43     54.41 <
   5   2   9      6.46      0.00     50.52 <
   6   2   9      5.55    -81.61     50.52 <
 -19   3   9      6.26     77.72     89.38 <
 -18   3   9      1.41    -62.18     81.61 <
 -17   3   9      0.18     11.66     54.41 <
 -16   3   9      0.11      0.00     46.63 <
 -15   3   9      1.88     11.66     50.52 <
 -14   3   9      0.08    -38.86     54.41 <
 -13   3   9      0.46     11.66     50.52 <
 -12   3   9      0.10     11.66     46.63 <
 -11   3   9      0.76     19.43     50.52 <
 -10   3   9      0.12     -3.89     46.63 <
  -9   3   9      0.00     42.75     50.52 <
  -8   3   9      7.85     69.95     54.41 <
  -7   3   9     24.51     42.75     42.75 <
  -6   3   9     39.96     38.86     58.29 <
  -5   3   9     58.21     38.86     54.41 <
  -4   3   9     63.38     34.98     50.52 <
  -3   3   9     12.21     34.98     50.52 <
  -2   3   9      5.61      3.89     50.52 <
  -1   3   9      1.12    -19.43     42.75 <
   0   3   9      4.56     -7.77     46.63 <
   1   3   9      1.06     69.95     46.63 <
   2   3   9      7.13    -54.41     42.75 <
   3   3   9      9.79     23.32     46.63 <
   4   3   9      6.93    -73.84     46.63 <
   5   3   9     19.22     66.07     46.63 <
   6   3   9     20.35     -7.77     42.75 <
   7   3   9     17.37     -3.89     42.75 <
   8   3   9      8.96     19.43     50.52 <
   9   3   9      8.07     54.41     73.84 <
  10   3   9      0.20    -38.86     66.07 <
