# Supplementary material for: The structure of magnesium stearate trihydrate determined from a micrometre-sized single crystal using a microfocused synchrotron X-ray beam
Source: Acta Crystallogr B Struct Sci Cryst Eng Mater. 2023 Jul 8;79(Pt 4):330–5. doi: 10.1107/S2052520623005607 (PMC10410307; doi:10.1107/S2052520623005607)
Supplement: Supplementary file 5 [file b-79-00330-sup5.zip › option3/run30_full_H_opt3.m40]

  111    1    0    1    0
    3    3
 0.160412 0.000000 0.000000 0.000000 0.000000 0.000000      100000
 0.000000 0.000000 0.000000                                 000
 0.000000 0.000000 0.000000 0.000000 0.000000 0.000000      000000
 0.000000 0.000000 0.000000 0.000000 0.000000 0.000000      000000
Mg1       4  2     1.000000 0.541843 0.147734 0.475892
 0.073784 0.061681 0.055504-0.008018-0.008498 0.003956      0111111111
O1        2  2     1.000000 0.560318 0.216637 0.670034
 0.072640 0.097588 0.053887-0.024175-0.011641-0.009385      0111111111
O2        2  2     1.000000 0.536065 0.657718 0.590679
 0.109772 0.071738 0.072848-0.019898-0.004143-0.009376      0111111111
O3        2  2     1.000000 0.573336 0.122933 0.359695
 0.058736 0.057547 0.064668-0.002724 0.005724-0.000604      0111111111
O4        2  2     1.000000 0.541351-0.083164 0.549321
 0.085273 0.074380 0.102252 0.011077-0.006858 0.040270      0111111111
C1        1  2     1.000000 0.548460 0.788360 0.617280
 0.068101 0.076432 0.060853-0.010619 0.006754-0.017741      0111111111
C2        1  2     1.000000 0.576586 0.309878 0.731706
 0.051531 0.066105 0.079372 0.009576 0.005773 0.004544      0111111111
C3        1  2     1.000000 0.572135 0.788109 0.723240
 0.065269 0.050939 0.076703 0.003599 0.005212-0.007781      0111111111
C4        1  2     1.000000 0.619920 0.834383 0.752024
 0.064079 0.066501 0.056032 0.005948-0.000969 0.002496      0111111111
C5        1  2     1.000000 0.909202 0.859233 0.893568
 0.062580 0.079797 0.067210 0.000469 0.014096-0.001341      0111111111
C6        1  2     1.000000 0.957666 0.853413 0.920798
 0.085422 0.093085 0.097456 0.003889-0.004134 0.003431      0111111111
C7        1  2     1.000000 0.623650 0.340951 0.759788
 0.047610 0.064133 0.065389-0.002321 0.001208 0.000857      0111111111
C8        1  2     1.000000 0.860992 0.859903 0.871892
 0.053355 0.073088 0.065569 0.012669-0.005346-0.006521      0111111111
C9        1  2     1.000000 0.064021 0.612935 0.179245
 0.054760 0.093958 0.075524 0.015518 0.002499-0.005088      0111111111
C10       1  2     1.000000 0.595807 0.837661 0.645678
 0.056956 0.073180 0.062876-0.001872 0.000925-0.001215      0111111111
C11       1  2     1.000000 0.933161 0.889193 0.820626
 0.064539 0.083347 0.084255 0.012050 0.006182-0.004435      0111111111
C12       1  2     1.000000 0.039701 0.648384 0.081066
 0.051025 0.094998 0.093605-0.002831 0.000389 0.010714      0111111111
C13       1  2     1.000000 0.764628 0.863957 0.826117
 0.050481 0.071888 0.074515 0.006060-0.006223-0.011264      0111111111
C14       1  2     1.000000 0.112099 0.607838 0.202205
 0.052543 0.069422 0.070334 0.003933 0.010655-0.002551      0111111111
C15       1  2     1.000000 0.671745 0.356334 0.784027
 0.060504 0.062451 0.074067 0.010929 0.002580-0.009237      0111111111
C16       1  2     1.000000 0.087770 0.641601 0.103168
 0.053981 0.081798 0.073468 0.002814-0.004702 0.002324      0111111111
C17       1  2     1.000000 0.812762 0.861966 0.849546
 0.051677 0.072710 0.070086-0.003776 0.007181-0.008114      0111111111
C18       1  2     1.000000 0.884801 0.892280 0.794584
 0.056179 0.085460 0.071210 0.005097-0.007372-0.003585      0111111111
C19       1  2     1.000000 0.716698 0.863631 0.802763
 0.055689 0.070314 0.066161-0.002769-0.006333-0.003521      0111111111
C20       1  2     1.000000 0.719612 0.364816 0.807189
 0.051008 0.057593 0.072697 0.002071 0.003415-0.008902      0111111111
C21       1  2     1.000000 0.836504 0.894045 0.774298
 0.061893 0.065863 0.066059 0.005428-0.002183-0.000287      0111111111
C22       1  2     1.000000 0.668292 0.857159 0.777478
 0.060709 0.070405 0.062593 0.004270-0.002991-0.004123      0111111111
C23       1  2     1.000000 0.160203 0.606705 0.224762
 0.063253 0.068949 0.066347 0.004079-0.000088-0.004190      0111111111
C24       1  2     1.000000 0.184196 0.639184 0.147919
 0.051894 0.068942 0.068057 0.005906 0.000118-0.001563      0111111111
C25       1  2     1.000000 0.788453 0.894128 0.751352
 0.060022 0.061623 0.073419 0.001589-0.006136-0.003967      0111111111
C26       1  2     1.000000 0.135979 0.640122 0.124718
 0.059942 0.068730 0.062731 0.007988-0.007048-0.007161      0111111111
C27       1  2     1.000000 0.767609 0.362825 0.828319
 0.064844 0.062991 0.061275-0.001982-0.005677-0.005042      0111111111
C28       1  2     1.000000 0.599435 0.352342 0.658421
 0.061528 0.072137 0.056923 0.002838-0.000627-0.015485      0111111111
C29       1  2     1.000000 0.740443 0.895253 0.728553
 0.052666 0.069635 0.074099-0.002100 0.002168-0.006681      0111111111
C30       1  2     1.000000 0.016254 0.623963 0.163285
 0.066078 0.146847 0.093868-0.008148-0.006201-0.005024      0111111111
C31       1  2     1.000000 0.791530 0.394765 0.752854
 0.058039 0.073616 0.059306 0.002512 0.010656 0.005799      0111111111
C32       1  2     1.000000 0.692138 0.893376 0.704575
 0.059435 0.066343 0.060530 0.003500 0.005548-0.004961      0111111111
C33       1  2     1.000000 0.643950 0.876391 0.678670
 0.055848 0.082873 0.058426 0.002003 0.003187 0.001730      0111111111
C34       1  2     1.000000 0.743560 0.395051 0.730910
 0.059612 0.068095 0.051138 0.003696 0.002904 0.000357      0111111111
C35       1  2     1.000000 0.695267 0.392755 0.707097
 0.060486 0.075623 0.054696 0.006669 0.008616-0.011950      0111111111
C36       1  2     1.000000 0.647191 0.379203 0.682757
 0.056886 0.075784 0.063728-0.003545 0.010535-0.001697      0111111111
H1c3      3  1     1.000000 0.574589 0.681969 0.767071
 0.077204 0.000000 0.000000 0.000000 0.000000 0.000000      0000000000
H2c3      3  1     1.000000 0.569998 0.860227 0.806168
 0.077204 0.000000 0.000000 0.000000 0.000000 0.000000      0000000000
H1c4      3  1     1.000000 0.621716 0.729405 0.799016
 0.075032 0.000000 0.000000 0.000000 0.000000 0.000000      0000000000
H2c4      3  1     1.000000 0.618083 0.906403 0.835423
 0.075032 0.000000 0.000000 0.000000 0.000000 0.000000      0000000000
H1c5      3  1     1.000000 0.909064 0.749505 0.930498
 0.083256 0.000000 0.000000 0.000000 0.000000 0.000000      0000000000
H2c5      3  1     1.000000 0.909254 0.921989 0.984659
 0.083256 0.000000 0.000000 0.000000 0.000000 0.000000      0000000000
H1c6      3  1     1.000000 0.971923 0.890774 0.870846
 0.111150 0.000000 0.000000 0.000000 0.000000 0.000000      0000000000
H2c6      3  1     1.000000 0.957177 0.908841 1.015556
 0.111150 0.000000 0.000000 0.000000 0.000000 0.000000      0000000000
H3c6      3  1     1.000000 0.959120 0.738398 0.938214
 0.111150 0.000000 0.000000 0.000000 0.000000 0.000000      0000000000
H1c7      3  1     1.000000 0.625080 0.234246 0.803568
 0.071078 0.000000 0.000000 0.000000 0.000000 0.000000      0000000000
H2c7      3  1     1.000000 0.622655 0.411725 0.844992
 0.071078 0.000000 0.000000 0.000000 0.000000 0.000000      0000000000
H1c8      3  1     1.000000 0.861003 0.749239 0.906442
 0.077477 0.000000 0.000000 0.000000 0.000000 0.000000      0000000000
H2c8      3  1     1.000000 0.861266 0.922738 0.963030
 0.077477 0.000000 0.000000 0.000000 0.000000 0.000000      0000000000
H1c9      3  1     1.000000 0.064381 0.676650 0.269890
 0.089883 0.000000 0.000000 0.000000 0.000000 0.000000      0000000000
H2c9      3  1     1.000000 0.063745 0.502745 0.214886
 0.089883 0.000000 0.000000 0.000000 0.000000 0.000000      0000000000
H1c10     3  1     1.000000 0.593469 0.944589 0.603381
 0.077466 0.000000 0.000000 0.000000 0.000000 0.000000      0000000000
H2c10     3  1     1.000000 0.597745 0.766970 0.561453
 0.077466 0.000000 0.000000 0.000000 0.000000 0.000000      0000000000
H1c11     3  1     1.000000 0.933437 0.999517 0.785339
 0.092850 0.000000 0.000000 0.000000 0.000000 0.000000      0000000000
H2c11     3  1     1.000000 0.933053 0.827064 0.729144
 0.092850 0.000000 0.000000 0.000000 0.000000 0.000000      0000000000
H1c12     3  1     1.000000 0.038896 0.580238-0.006889
 0.096215 0.000000 0.000000 0.000000 0.000000 0.000000      0000000000
H2c12     3  1     1.000000 0.040103 0.757989 0.044024
 0.096215 0.000000 0.000000 0.000000 0.000000 0.000000      0000000000
H1c13     3  1     1.000000 0.764735 0.927919 0.916513
 0.079500 0.000000 0.000000 0.000000 0.000000 0.000000      0000000000
H2c13     3  1     1.000000 0.764616 0.754387 0.863516
 0.079500 0.000000 0.000000 0.000000 0.000000 0.000000      0000000000
H1c14     3  1     1.000000 0.112088 0.497169 0.236729
 0.076549 0.000000 0.000000 0.000000 0.000000 0.000000      0000000000
H2c14     3  1     1.000000 0.112283 0.671718 0.292684
 0.076549 0.000000 0.000000 0.000000 0.000000 0.000000      0000000000
H1c15     3  1     1.000000 0.671324 0.423292 0.872257
 0.079001 0.000000 0.000000 0.000000 0.000000 0.000000      0000000000
H2c15     3  1     1.000000 0.672542 0.247103 0.822365
 0.079001 0.000000 0.000000 0.000000 0.000000 0.000000      0000000000
H1c16     3  1     1.000000 0.087504 0.576867 0.013177
 0.084352 0.000000 0.000000 0.000000 0.000000 0.000000      0000000000
H2c16     3  1     1.000000 0.087966 0.751467 0.066628
 0.084352 0.000000 0.000000 0.000000 0.000000 0.000000      0000000000
H1c17     3  1     1.000000 0.812849 0.925289 0.940316
 0.077644 0.000000 0.000000 0.000000 0.000000 0.000000      0000000000
H2c17     3  1     1.000000 0.812824 0.751737 0.885287
 0.077644 0.000000 0.000000 0.000000 0.000000 0.000000      0000000000
H1c18     3  1     1.000000 0.884636 0.828299 0.704174
 0.085968 0.000000 0.000000 0.000000 0.000000 0.000000      0000000000
H2c18     3  1     1.000000 0.884756 1.002808 0.759651
 0.085968 0.000000 0.000000 0.000000 0.000000 0.000000      0000000000
H1c19     3  1     1.000000 0.716876 0.754229 0.840658
 0.077611 0.000000 0.000000 0.000000 0.000000 0.000000      0000000000
H2c19     3  1     1.000000 0.716704 0.927211 0.893342
 0.077611 0.000000 0.000000 0.000000 0.000000 0.000000      0000000000
H1c20     3  1     1.000000 0.719563 0.431498 0.895815
 0.072628 0.000000 0.000000 0.000000 0.000000 0.000000      0000000000
H2c20     3  1     1.000000 0.719770 0.255944 0.846362
 0.072628 0.000000 0.000000 0.000000 0.000000 0.000000      0000000000
H1c21     3  1     1.000000 0.836519 1.004592 0.739444
 0.078014 0.000000 0.000000 0.000000 0.000000 0.000000      0000000000
H2c21     3  1     1.000000 0.836300 0.831981 0.682737
 0.078014 0.000000 0.000000 0.000000 0.000000 0.000000      0000000000
H1c22     3  1     1.000000 0.669177 0.749366 0.819160
 0.078012 0.000000 0.000000 0.000000 0.000000 0.000000      0000000000
H2c22     3  1     1.000000 0.667642 0.922683 0.866461
 0.078012 0.000000 0.000000 0.000000 0.000000 0.000000      0000000000
H1c23     3  1     1.000000 0.160182 0.496052 0.259326
 0.079775 0.000000 0.000000 0.000000 0.000000 0.000000      0000000000
H2c23     3  1     1.000000 0.160277 0.670832 0.315043
 0.079775 0.000000 0.000000 0.000000 0.000000 0.000000      0000000000
H1c24     3  1     1.000000 0.184063 0.575679 0.057236
 0.075872 0.000000 0.000000 0.000000 0.000000 0.000000      0000000000
H2c24     3  1     1.000000 0.184231 0.749893 0.113519
 0.075872 0.000000 0.000000 0.000000 0.000000 0.000000      0000000000
H1c25     3  1     1.000000 0.788503 1.003864 0.714392
 0.078789 0.000000 0.000000 0.000000 0.000000 0.000000      0000000000
H2c25     3  1     1.000000 0.788327 0.830376 0.660821
 0.078789 0.000000 0.000000 0.000000 0.000000 0.000000      0000000000
H1c26     3  1     1.000000 0.135861 0.575540 0.034695
 0.077356 0.000000 0.000000 0.000000 0.000000 0.000000      0000000000
H2c26     3  1     1.000000 0.135992 0.750803 0.090229
 0.077356 0.000000 0.000000 0.000000 0.000000 0.000000      0000000000
H1c27     3  1     1.000000 0.767623 0.252594 0.864033
 0.076357 0.000000 0.000000 0.000000 0.000000 0.000000      0000000000
H2c27     3  1     1.000000 0.767697 0.426099 0.919120
 0.076357 0.000000 0.000000 0.000000 0.000000 0.000000      0000000000
H1c28     3  1     1.000000 0.597735 0.460121 0.617228
 0.076595 0.000000 0.000000 0.000000 0.000000 0.000000      0000000000
H2c28     3  1     1.000000 0.600664 0.284551 0.571401
 0.076595 0.000000 0.000000 0.000000 0.000000 0.000000      0000000000
H1c29     3  1     1.000000 0.740378 1.005167 0.691993
 0.078758 0.000000 0.000000 0.000000 0.000000 0.000000      0000000000
H2c29     3  1     1.000000 0.740404 0.832032 0.637743
 0.078758 0.000000 0.000000 0.000000 0.000000 0.000000      0000000000
H1c30     3  1     1.000000 0.001654 0.651955 0.097730
 0.123556 0.000000 0.000000 0.000000 0.000000 0.000000      0000000000
H2c30     3  1     1.000000 0.015153 0.512150 0.193270
 0.123556 0.000000 0.000000 0.000000 0.000000 0.000000      0000000000
H3c30     3  1     1.000000 0.017045 0.692253 0.251142
 0.123556 0.000000 0.000000 0.000000 0.000000 0.000000      0000000000
H1c31     3  1     1.000000 0.791431 0.331612 0.661977
 0.075998 0.000000 0.000000 0.000000 0.000000 0.000000      0000000000
H2c31     3  1     1.000000 0.791599 0.505337 0.718095
 0.075998 0.000000 0.000000 0.000000 0.000000 0.000000      0000000000
H1c32     3  1     1.000000 0.691746 1.003702 0.669007
 0.074481 0.000000 0.000000 0.000000 0.000000 0.000000      0000000000
H2c32     3  1     1.000000 0.692350 0.832325 0.612636
 0.074481 0.000000 0.000000 0.000000 0.000000 0.000000      0000000000
H1c33     3  1     1.000000 0.644782 0.813195 0.588406
 0.078956 0.000000 0.000000 0.000000 0.000000 0.000000      0000000000
H2c33     3  1     1.000000 0.642778 0.985397 0.639945
 0.078956 0.000000 0.000000 0.000000 0.000000 0.000000      0000000000
H1c34     3  1     1.000000 0.743379 0.330789 0.640665
 0.071645 0.000000 0.000000 0.000000 0.000000 0.000000      0000000000
H2c34     3  1     1.000000 0.743627 0.504925 0.694310
 0.071645 0.000000 0.000000 0.000000 0.000000 0.000000      0000000000
H1c35     3  1     1.000000 0.694736 0.503197 0.671835
 0.076065 0.000000 0.000000 0.000000 0.000000 0.000000      0000000000
H2c35     3  1     1.000000 0.695475 0.327814 0.617460
 0.076065 0.000000 0.000000 0.000000 0.000000 0.000000      0000000000
H1c36     3  1     1.000000 0.647672 0.312946 0.594118
 0.078190 0.000000 0.000000 0.000000 0.000000 0.000000      0000000000
H2c36     3  1     1.000000 0.646298 0.488808 0.645385
 0.078190 0.000000 0.000000 0.000000 0.000000 0.000000      0000000000
Wat       0 1               Ow
Ow        2  2     1.000000 0.000000 0.000000 0.000000
 0.078622 0.055164 0.064447 0.005166 0.018121 0.006980      0000111111
H1w       3  1     1.000000 0.013483 0.014944-0.055278
 0.078485 0.000000 0.000000 0.000000 0.000000 0.000000      0111000000
H2w       3  1     1.000000-0.004804 0.102870 0.023950
 0.078485 0.000000 0.000000 0.000000 0.000000 0.000000      0111000000
pos#1     1  0     1.000000
    0.000    0.000    0.000 0.535397 0.387131 0.402955      0000111
pos#2     1  0     1.000000
  -44.322    5.889  125.132 0.518749 0.065000 0.280235      0111111
pos#3     1  0     1.000000
  209.600  154.657  122.808 0.506990 0.187770 0.582360      0111111
----------------------------   s.u. block   ----------------------------
 0.000512 0.000000 0.000000 0.000000 0.000000 0.000000
 0.000000 0.000000 0.000000
 0.000000 0.000000 0.000000 0.000000 0.000000 0.000000
 0.000000 0.000000 0.000000 0.000000 0.000000 0.000000
Mg1                0.000000 0.000044 0.000229 0.000246
 0.001748 0.001339 0.001494 0.001219 0.001301 0.001061
O1                 0.000000 0.000084 0.000510 0.000470
 0.003626 0.003255 0.003112 0.002704 0.002707 0.002539
O2                 0.000000 0.000088 0.000489 0.000475
 0.004282 0.003262 0.003477 0.002885 0.003006 0.002528
O3                 0.000000 0.000076 0.000430 0.000504
 0.003296 0.002572 0.003220 0.002148 0.002653 0.002277
O4                 0.000000 0.000085 0.000509 0.000536
 0.003905 0.003241 0.004072 0.002617 0.003069 0.002767
C1                 0.000000 0.000130 0.000885 0.000761
 0.005953 0.005204 0.005374 0.004332 0.004437 0.004147
C2                 0.000000 0.000139 0.000792 0.000896
 0.005612 0.004799 0.006228 0.003948 0.004927 0.004304
C3                 0.000000 0.000117 0.000614 0.000758
 0.005133 0.003847 0.005349 0.003450 0.004634 0.003381
C4                 0.000000 0.000112 0.000601 0.000696
 0.005006 0.004350 0.004661 0.003611 0.004197 0.003366
C5                 0.000000 0.000117 0.000649 0.000749
 0.005290 0.004550 0.005073 0.003959 0.004428 0.003656
C6                 0.000000 0.000121 0.000800 0.000810
 0.005975 0.005544 0.006101 0.004894 0.005455 0.004476
C7                 0.000000 0.000105 0.000592 0.000705
 0.004563 0.004261 0.004811 0.003373 0.004092 0.003350
C8                 0.000000 0.000112 0.000620 0.000722
 0.004848 0.004243 0.004934 0.003696 0.004215 0.003479
C9                 0.000000 0.000117 0.000682 0.000780
 0.005279 0.005009 0.005471 0.004055 0.004607 0.003926
C10                0.000000 0.000110 0.000626 0.000723
 0.004946 0.004563 0.004821 0.003603 0.004219 0.003502
C11                0.000000 0.000122 0.000668 0.000800
 0.005423 0.004758 0.005799 0.004058 0.004899 0.003923
C12                0.000000 0.000118 0.000702 0.000807
 0.004999 0.005289 0.005892 0.004162 0.004837 0.004187
C13                0.000000 0.000113 0.000634 0.000744
 0.004798 0.004331 0.005143 0.003718 0.004375 0.003565
C14                0.000000 0.000110 0.000613 0.000730
 0.004927 0.004228 0.005105 0.003520 0.004301 0.003412
C15                0.000000 0.000113 0.000615 0.000754
 0.005007 0.004144 0.005106 0.003641 0.004419 0.003459
C16                0.000000 0.000114 0.000652 0.000758
 0.004979 0.004595 0.005188 0.003915 0.004442 0.003751
C17                0.000000 0.000113 0.000630 0.000730
 0.004778 0.004288 0.005005 0.003727 0.004310 0.003556
C18                0.000000 0.000115 0.000653 0.000757
 0.005206 0.004782 0.005232 0.003865 0.004546 0.003711
C19                0.000000 0.000113 0.000623 0.000731
 0.004889 0.004179 0.004929 0.003667 0.004263 0.003423
C20                0.000000 0.000108 0.000599 0.000732
 0.004698 0.003871 0.004974 0.003382 0.004189 0.003268
C21                0.000000 0.000113 0.000622 0.000726
 0.005133 0.004211 0.005022 0.003557 0.004345 0.003331
C22                0.000000 0.000114 0.000620 0.000735
 0.005005 0.004289 0.004884 0.003756 0.004291 0.003441
C23                0.000000 0.000114 0.000632 0.000727
 0.005231 0.004304 0.005074 0.003605 0.004450 0.003386
C24                0.000000 0.000109 0.000620 0.000718
 0.004758 0.004186 0.004930 0.003602 0.004250 0.003459
C25                0.000000 0.000116 0.000609 0.000740
 0.005123 0.004067 0.005278 0.003546 0.004526 0.003391
C26                0.000000 0.000112 0.000612 0.000714
 0.004973 0.004206 0.004784 0.003642 0.004259 0.003404
C27                0.000000 0.000112 0.000612 0.000714
 0.005091 0.004015 0.004778 0.003639 0.004282 0.003329
C28                0.000000 0.000116 0.000632 0.000722
 0.005035 0.004402 0.004716 0.003781 0.004308 0.003395
C29                0.000000 0.000113 0.000626 0.000751
 0.004926 0.004329 0.005270 0.003574 0.004362 0.003480
C30                0.000000 0.000125 0.000960 0.000777
 0.006056 0.007136 0.006581 0.005622 0.005302 0.005147
C31                0.000000 0.000112 0.000620 0.000707
 0.005008 0.004379 0.004821 0.003592 0.004200 0.003360
C32                0.000000 0.000113 0.000612 0.000703
 0.005045 0.004095 0.004891 0.003547 0.004337 0.003260
C33                0.000000 0.000113 0.000637 0.000727
 0.004951 0.004562 0.004809 0.003765 0.004237 0.003500
C34                0.000000 0.000110 0.000604 0.000685
 0.005054 0.004199 0.004502 0.003483 0.004077 0.003162
C35                0.000000 0.000113 0.000633 0.000694
 0.005161 0.004342 0.004741 0.003675 0.004271 0.003321
C36                0.000000 0.000112 0.000632 0.000729
 0.005005 0.004431 0.004940 0.003647 0.004251 0.003437
H1c3               0.000000-0.100000-0.100000-0.100000
 0.000000 0.000000 0.000000 0.000000 0.000000 0.000000
H2c3               0.000000-0.100000-0.100000-0.100000
 0.000000 0.000000 0.000000 0.000000 0.000000 0.000000
H1c4               0.000000-0.100000-0.100000-0.100000
 0.000000 0.000000 0.000000 0.000000 0.000000 0.000000
H2c4               0.000000-0.100000-0.100000-0.100000
 0.000000 0.000000 0.000000 0.000000 0.000000 0.000000
H1c5               0.000000-0.100000-0.100000-0.100000
 0.000000 0.000000 0.000000 0.000000 0.000000 0.000000
H2c5               0.000000-0.100000-0.100000-0.100000
 0.000000 0.000000 0.000000 0.000000 0.000000 0.000000
H1c6               0.000000-0.100000-0.100000-0.100000
 0.000000 0.000000 0.000000 0.000000 0.000000 0.000000
H2c6               0.000000-0.100000-0.100000-0.100000
 0.000000 0.000000 0.000000 0.000000 0.000000 0.000000
H3c6               0.000000-0.100000-0.100000-0.100000
 0.000000 0.000000 0.000000 0.000000 0.000000 0.000000
H1c7               0.000000-0.100000-0.100000-0.100000
 0.000000 0.000000 0.000000 0.000000 0.000000 0.000000
H2c7               0.000000-0.100000-0.100000-0.100000
 0.000000 0.000000 0.000000 0.000000 0.000000 0.000000
H1c8               0.000000-0.100000-0.100000-0.100000
 0.000000 0.000000 0.000000 0.000000 0.000000 0.000000
H2c8               0.000000-0.100000-0.100000-0.100000
 0.000000 0.000000 0.000000 0.000000 0.000000 0.000000
H1c9               0.000000-0.100000-0.100000-0.100000
 0.000000 0.000000 0.000000 0.000000 0.000000 0.000000
H2c9               0.000000-0.100000-0.100000-0.100000
 0.000000 0.000000 0.000000 0.000000 0.000000 0.000000
H1c10              0.000000-0.100000-0.100000-0.100000
 0.000000 0.000000 0.000000 0.000000 0.000000 0.000000
H2c10              0.000000-0.100000-0.100000-0.100000
 0.000000 0.000000 0.000000 0.000000 0.000000 0.000000
H1c11              0.000000-0.100000-0.100000-0.100000
 0.000000 0.000000 0.000000 0.000000 0.000000 0.000000
H2c11              0.000000-0.100000-0.100000-0.100000
 0.000000 0.000000 0.000000 0.000000 0.000000 0.000000
H1c12              0.000000-0.100000-0.100000-0.100000
 0.000000 0.000000 0.000000 0.000000 0.000000 0.000000
H2c12              0.000000-0.100000-0.100000-0.100000
 0.000000 0.000000 0.000000 0.000000 0.000000 0.000000
H1c13              0.000000-0.100000-0.100000-0.100000
 0.000000 0.000000 0.000000 0.000000 0.000000 0.000000
H2c13              0.000000-0.100000-0.100000-0.100000
 0.000000 0.000000 0.000000 0.000000 0.000000 0.000000
H1c14              0.000000-0.100000-0.100000-0.100000
 0.000000 0.000000 0.000000 0.000000 0.000000 0.000000
H2c14              0.000000-0.100000-0.100000-0.100000
 0.000000 0.000000 0.000000 0.000000 0.000000 0.000000
H1c15              0.000000-0.100000-0.100000-0.100000
 0.000000 0.000000 0.000000 0.000000 0.000000 0.000000
H2c15              0.000000-0.100000-0.100000-0.100000
 0.000000 0.000000 0.000000 0.000000 0.000000 0.000000
H1c16              0.000000-0.100000-0.100000-0.100000
 0.000000 0.000000 0.000000 0.000000 0.000000 0.000000
H2c16              0.000000-0.100000-0.100000-0.100000
 0.000000 0.000000 0.000000 0.000000 0.000000 0.000000
H1c17              0.000000-0.100000-0.100000-0.100000
 0.000000 0.000000 0.000000 0.000000 0.000000 0.000000
H2c17              0.000000-0.100000-0.100000-0.100000
 0.000000 0.000000 0.000000 0.000000 0.000000 0.000000
H1c18              0.000000-0.100000-0.100000-0.100000
 0.000000 0.000000 0.000000 0.000000 0.000000 0.000000
H2c18              0.000000-0.100000-0.100000-0.100000
 0.000000 0.000000 0.000000 0.000000 0.000000 0.000000
H1c19              0.000000-0.100000-0.100000-0.100000
 0.000000 0.000000 0.000000 0.000000 0.000000 0.000000
H2c19              0.000000-0.100000-0.100000-0.100000
 0.000000 0.000000 0.000000 0.000000 0.000000 0.000000
H1c20              0.000000-0.100000-0.100000-0.100000
 0.000000 0.000000 0.000000 0.000000 0.000000 0.000000
H2c20              0.000000-0.100000-0.100000-0.100000
 0.000000 0.000000 0.000000 0.000000 0.000000 0.000000
H1c21              0.000000-0.100000-0.100000-0.100000
 0.000000 0.000000 0.000000 0.000000 0.000000 0.000000
H2c21              0.000000-0.100000-0.100000-0.100000
 0.000000 0.000000 0.000000 0.000000 0.000000 0.000000
H1c22              0.000000-0.100000-0.100000-0.100000
 0.000000 0.000000 0.000000 0.000000 0.000000 0.000000
H2c22              0.000000-0.100000-0.100000-0.100000
 0.000000 0.000000 0.000000 0.000000 0.000000 0.000000
H1c23              0.000000-0.100000-0.100000-0.100000
 0.000000 0.000000 0.000000 0.000000 0.000000 0.000000
H2c23              0.000000-0.100000-0.100000-0.100000
 0.000000 0.000000 0.000000 0.000000 0.000000 0.000000
H1c24              0.000000-0.100000-0.100000-0.100000
 0.000000 0.000000 0.000000 0.000000 0.000000 0.000000
H2c24              0.000000-0.100000-0.100000-0.100000
 0.000000 0.000000 0.000000 0.000000 0.000000 0.000000
H1c25              0.000000-0.100000-0.100000-0.100000
 0.000000 0.000000 0.000000 0.000000 0.000000 0.000000
H2c25              0.000000-0.100000-0.100000-0.100000
 0.000000 0.000000 0.000000 0.000000 0.000000 0.000000
H1c26              0.000000-0.100000-0.100000-0.100000
 0.000000 0.000000 0.000000 0.000000 0.000000 0.000000
H2c26              0.000000-0.100000-0.100000-0.100000
 0.000000 0.000000 0.000000 0.000000 0.000000 0.000000
H1c27              0.000000-0.100000-0.100000-0.100000
 0.000000 0.000000 0.000000 0.000000 0.000000 0.000000
H2c27              0.000000-0.100000-0.100000-0.100000
 0.000000 0.000000 0.000000 0.000000 0.000000 0.000000
H1c28              0.000000-0.100000-0.100000-0.100000
 0.000000 0.000000 0.000000 0.000000 0.000000 0.000000
H2c28              0.000000-0.100000-0.100000-0.100000
 0.000000 0.000000 0.000000 0.000000 0.000000 0.000000
H1c29              0.000000-0.100000-0.100000-0.100000
 0.000000 0.000000 0.000000 0.000000 0.000000 0.000000
H2c29              0.000000-0.100000-0.100000-0.100000
 0.000000 0.000000 0.000000 0.000000 0.000000 0.000000
H1c30              0.000000-0.100000-0.100000-0.100000
 0.000000 0.000000 0.000000 0.000000 0.000000 0.000000
H2c30              0.000000-0.100000-0.100000-0.100000
 0.000000 0.000000 0.000000 0.000000 0.000000 0.000000
H3c30              0.000000-0.100000-0.100000-0.100000
 0.000000 0.000000 0.000000 0.000000 0.000000 0.000000
H1c31              0.000000-0.100000-0.100000-0.100000
 0.000000 0.000000 0.000000 0.000000 0.000000 0.000000
H2c31              0.000000-0.100000-0.100000-0.100000
 0.000000 0.000000 0.000000 0.000000 0.000000 0.000000
H1c32              0.000000-0.100000-0.100000-0.100000
 0.000000 0.000000 0.000000 0.000000 0.000000 0.000000
H2c32              0.000000-0.100000-0.100000-0.100000
 0.000000 0.000000 0.000000 0.000000 0.000000 0.000000
H1c33              0.000000-0.100000-0.100000-0.100000
 0.000000 0.000000 0.000000 0.000000 0.000000 0.000000
H2c33              0.000000-0.100000-0.100000-0.100000
 0.000000 0.000000 0.000000 0.000000 0.000000 0.000000
H1c34              0.000000-0.100000-0.100000-0.100000
 0.000000 0.000000 0.000000 0.000000 0.000000 0.000000
H2c34              0.000000-0.100000-0.100000-0.100000
 0.000000 0.000000 0.000000 0.000000 0.000000 0.000000
H1c35              0.000000-0.100000-0.100000-0.100000
 0.000000 0.000000 0.000000 0.000000 0.000000 0.000000
H2c35              0.000000-0.100000-0.100000-0.100000
 0.000000 0.000000 0.000000 0.000000 0.000000 0.000000
H1c36              0.000000-0.100000-0.100000-0.100000
 0.000000 0.000000 0.000000 0.000000 0.000000 0.000000
H2c36              0.000000-0.100000-0.100000-0.100000
 0.000000 0.000000 0.000000 0.000000 0.000000 0.000000
Wat
Ow                 0.000000 0.000000 0.000000 0.000000
 0.002284 0.001641 0.001880 0.001360 0.001465 0.001314
H1w                0.000000 0.000711 0.004451 0.005419
 0.000000 0.000000 0.000000 0.000000 0.000000 0.000000
H2w                0.000000 0.000758 0.002822 0.004917
 0.000000 0.000000 0.000000 0.000000 0.000000 0.000000
pos#1              0.000000
    0.000    0.000    0.000 0.000080 0.000419 0.000480
pos#2              0.000000
    3.770    4.744    4.422 0.000086 0.000500 0.000445
pos#3              0.000000
    4.297    4.542    5.091 0.000082 0.000518 0.000410
--------------------------   Saved points   ----------------------------
    0
--------------------------   Fourier maxima   --------------------------
    1    1    1
max1      1  1     1.000000 0.550239 0.090644 0.792456      000  0  0  0
     0.30     0.22
max2      1  1     1.000000 0.497922 0.022424 0.335017      000  0  0  0
     0.27     0.21
max3      1  1     1.000000 0.565101 0.126501 0.851447      000  0  0  0
     0.29     0.19
max4      1  1     1.000000 0.525577 0.021348 0.958348      000  0  0  0
     0.24     0.18
max5      1  1     1.000000 0.507868 0.035092 0.237910      000  0  0  0
     0.27     0.17
max6      1  1     1.000000 0.997349 0.028887 0.981716      000  0  0  0
     0.24     0.17
max7      1  1     1.000000 0.502957 0.116763 0.731659      000  0  0  0
     0.32     0.17
max8      1  1     1.000000 0.468419-0.000103 0.795456      000  0  0  0
     0.25     0.16
max9      1  1     1.000000 0.525067 0.103816 0.832871      000  0  0  0
     0.29     0.16
max10     1  1     1.000000 0.543690 0.061498 0.276967      000  0  0  0
     0.25     0.15
--------------------------   Fourier minima   --------------------------
    1    1    1
min1      1  1     1.000000 0.552704 0.046978 0.514804      000  0  0  0
     0.31     0.17
min2      1  1     1.000000 0.532212 0.025717 0.457428      000  0  0  0
     0.36     0.17
min3      1  1     1.000000 0.536542 0.159265 0.337785      000  0  0  0
     0.35     0.16
min4      1  1     1.000000 0.546497 0.115127 0.625697      000  0  0  0
     0.35     0.16
min5      1  1     1.000000 0.804149 0.235186 0.271408      000  0  0  0
     0.36     0.15
min6      1  1     1.000000 0.469461 0.091008 0.430719      000  0  0  0
     0.34     0.15
min7      1  1     1.000000 0.460617 0.189180 0.490557      000  0  0  0
     0.27     0.14
min8      1  1     1.000000 0.503793 0.140730 0.066796      000  0  0  0
     0.25     0.14
min9      1  1     1.000000 0.200122 0.223838 0.241803      000  0  0  0
     0.28     0.14
min10     1  1     1.000000 0.549218 0.207035 0.982298      000  0  0  0
     0.32     0.14
------------------------------------------------------------------------
