# Supplementary material for: The structure of magnesium stearate trihydrate determined from a micrometre-sized single crystal using a microfocused synchrotron X-ray beam
Source: Acta Crystallogr B Struct Sci Cryst Eng Mater. 2023 Jul 8;79(Pt 4):330–5. doi: 10.1107/S2052520623005607 (PMC10410307; doi:10.1107/S2052520623005607)
Supplement: Supplementary file 5 [file b-79-00330-sup5.zip › option3/run30_full_H_opt3.m80]

   0   0   0   1 0.14400E+04 0.14400E+04 0.14400E+04 0.14400E+04 0.00000E+00 0.14400E+04 0.00000E+00 0.14400E+04 0.00000E+00 0.14400E+04 0.00000E+00 0.00000E+00 0.00000E+00
   2   0   0   1 0.75123E+02 0.75123E+02 0.83736E+02 0.83736E+02 0.00000E+00 0.00000E+00 0.00000E+00 0.00000E+00 0.00000E+00 0.00000E+00 0.00000E+00 0.24096E+01 0.24096E+01
   3   0   0   1 0.11326E+03 0.11326E+03 0.12544E+03-0.12544E+03 0.00000E+00 0.00000E+00 0.00000E+00 0.00000E+00 0.00000E+00 0.00000E+00 0.00000E+00 0.36515E+01 0.36515E+01
   4   0   0   1 0.20438E+02 0.20438E+02 0.19409E+02 0.19409E+02 0.00000E+00 0.00000E+00 0.00000E+00 0.00000E+00 0.00000E+00 0.00000E+00 0.00000E+00 0.77973E+00 0.77973E+00
   5   0   0   1 0.44370E+02 0.44370E+02 0.47142E+02-0.47142E+02 0.00000E+00 0.00000E+00 0.00000E+00 0.00000E+00 0.00000E+00 0.00000E+00 0.00000E+00 0.14659E+01 0.14659E+01
   6   0   0   1 0.42623E+02 0.42623E+02 0.49715E+02-0.49715E+02 0.00000E+00 0.00000E+00 0.00000E+00 0.00000E+00 0.00000E+00 0.00000E+00 0.00000E+00 0.14319E+01 0.14319E+01
   7   0   0   1 0.17973E+02 0.17973E+02 0.18239E+02 0.18239E+02 0.00000E+00 0.00000E+00 0.00000E+00 0.00000E+00 0.00000E+00 0.00000E+00 0.00000E+00 0.87913E+00 0.87913E+00
   8   0   0   1 0.78904E+02 0.78904E+02 0.88821E+02-0.88821E+02 0.00000E+00 0.00000E+00 0.00000E+00 0.00000E+00 0.00000E+00 0.00000E+00 0.00000E+00 0.25567E+01 0.25567E+01
   9   0   0   1 0.45181E+02 0.45181E+02 0.50359E+02 0.50359E+02 0.00000E+00 0.00000E+00 0.00000E+00 0.00000E+00 0.00000E+00 0.00000E+00 0.00000E+00 0.15645E+01 0.15645E+01
  10   0   0   1 0.82934E+02 0.82934E+02 0.93298E+02-0.93298E+02 0.00000E+00 0.00000E+00 0.00000E+00 0.00000E+00 0.00000E+00 0.00000E+00 0.00000E+00 0.27215E+01 0.27215E+01
  11   0   0   1 0.48004E+02 0.48004E+02 0.50429E+02 0.50429E+02 0.00000E+00 0.00000E+00 0.00000E+00 0.00000E+00 0.00000E+00 0.00000E+00 0.00000E+00 0.16805E+01 0.16805E+01
  12   0   0   1 0.65506E+02 0.65506E+02 0.73069E+02-0.73069E+02 0.00000E+00 0.00000E+00 0.00000E+00 0.00000E+00 0.00000E+00 0.00000E+00 0.00000E+00 0.21976E+01 0.21976E+01
  13   0   0   1 0.34359E+02 0.34359E+02 0.35281E+02 0.35281E+02 0.00000E+00 0.00000E+00 0.00000E+00 0.00000E+00 0.00000E+00 0.00000E+00 0.00000E+00 0.13916E+01 0.13916E+01
  14   0   0   1 0.45509E+02 0.45509E+02 0.48839E+02-0.48839E+02 0.00000E+00 0.00000E+00 0.00000E+00 0.00000E+00 0.00000E+00 0.00000E+00 0.00000E+00 0.16783E+01 0.16783E+01
  15   0   0   1 0.22145E+02 0.22145E+02 0.22527E+02 0.22527E+02 0.00000E+00 0.00000E+00 0.00000E+00 0.00000E+00 0.00000E+00 0.00000E+00 0.00000E+00 0.13257E+01 0.13257E+01
  16   0   0   1 0.25733E+02 0.25733E+02 0.27280E+02-0.27280E+02 0.00000E+00 0.00000E+00 0.00000E+00 0.00000E+00 0.00000E+00 0.00000E+00 0.00000E+00 0.13036E+01 0.13036E+01
  17   0   0   1 0.15453E+02 0.15453E+02 0.14920E+02 0.14920E+02 0.00000E+00 0.00000E+00 0.00000E+00 0.00000E+00 0.00000E+00 0.00000E+00 0.00000E+00 0.15102E+01 0.15102E+01
  18   0   0   1 0.17711E+02 0.17711E+02 0.18434E+02-0.18434E+02 0.00000E+00 0.00000E+00 0.00000E+00 0.00000E+00 0.00000E+00 0.00000E+00 0.00000E+00 0.13261E+01 0.13261E+01
  19   0   0   1 0.59334E+01 0.59334E+01 0.72797E+01 0.72797E+01 0.00000E+00 0.00000E+00 0.00000E+00 0.00000E+00 0.00000E+00 0.00000E+00 0.00000E+00 0.29576E+01 0.29576E+01
  21   0   0   1 0.93403E+01 0.93403E+01 0.13297E+02-0.13297E+02 0.00000E+00 0.00000E+00 0.00000E+00 0.00000E+00 0.00000E+00 0.00000E+00 0.00000E+00 0.20574E+01 0.20574E+01
  22   0   0   1 0.27437E+02 0.27437E+02 0.28921E+02 0.28921E+02 0.00000E+00 0.00000E+00 0.00000E+00 0.00000E+00 0.00000E+00 0.00000E+00 0.00000E+00 0.13659E+01 0.13659E+01
  23   0   0   1 0.29379E+02 0.29379E+02 0.30222E+02-0.30222E+02 0.00000E+00 0.00000E+00 0.00000E+00 0.00000E+00 0.00000E+00 0.00000E+00 0.00000E+00 0.14113E+01 0.14113E+01
  24   0   0   1 0.42243E+02 0.42243E+02 0.43405E+02 0.43405E+02 0.00000E+00 0.00000E+00 0.00000E+00 0.00000E+00 0.00000E+00 0.00000E+00 0.00000E+00 0.16569E+01 0.16569E+01
  25   0   0   1 0.41170E+02 0.41170E+02 0.42796E+02-0.42796E+02 0.00000E+00 0.00000E+00 0.00000E+00 0.00000E+00 0.00000E+00 0.00000E+00 0.00000E+00 0.16487E+01 0.16487E+01
  26   0   0   1 0.49718E+02 0.49718E+02 0.52964E+02 0.52964E+02 0.00000E+00 0.00000E+00 0.00000E+00 0.00000E+00 0.00000E+00 0.00000E+00 0.00000E+00 0.18579E+01 0.18579E+01
  27   0   0   1 0.43121E+02 0.43121E+02 0.44913E+02-0.44913E+02 0.00000E+00 0.00000E+00 0.00000E+00 0.00000E+00 0.00000E+00 0.00000E+00 0.00000E+00 0.17151E+01 0.17151E+01
  28   0   0   1 0.42657E+02 0.42657E+02 0.45619E+02 0.45619E+02 0.00000E+00 0.00000E+00 0.00000E+00 0.00000E+00 0.00000E+00 0.00000E+00 0.00000E+00 0.17324E+01 0.17324E+01
  29   0   0   1 0.27061E+02 0.27061E+02 0.27509E+02-0.27509E+02 0.00000E+00 0.00000E+00 0.00000E+00 0.00000E+00 0.00000E+00 0.00000E+00 0.00000E+00 0.14557E+01 0.14557E+01
  30   0   0   1 0.14705E+02 0.14705E+02 0.16335E+02 0.16335E+02 0.00000E+00 0.00000E+00 0.00000E+00 0.00000E+00 0.00000E+00 0.00000E+00 0.00000E+00 0.15875E+01 0.15875E+01
  31   0   0   1 0.20248E-01 0.20248E-01 0.31960E+01-0.31960E+01 0.00000E+00 0.00000E+00 0.00000E+00 0.00000E+00 0.00000E+00 0.00000E+00 0.00000E+00 0.18182E+02 0.18182E+02
  32   0   0   1 0.12073E+02 0.12073E+02 0.10367E+02-0.10367E+02 0.00000E+00 0.00000E+00 0.00000E+00 0.00000E+00 0.00000E+00 0.00000E+00 0.00000E+00 0.30404E+01 0.30404E+01
  33   0   0   1 0.22263E+02 0.22263E+02 0.21231E+02 0.21231E+02 0.00000E+00 0.00000E+00 0.00000E+00 0.00000E+00 0.00000E+00 0.00000E+00 0.00000E+00 0.18361E+01 0.18361E+01
  34   0   0   1 0.38752E+02 0.38752E+02 0.35399E+02-0.35399E+02 0.00000E+00 0.00000E+00 0.00000E+00 0.00000E+00 0.00000E+00 0.00000E+00 0.00000E+00 0.16439E+01 0.16439E+01
  35   0   0   1 0.37217E+02 0.37217E+02 0.33774E+02 0.33774E+02 0.00000E+00 0.00000E+00 0.00000E+00 0.00000E+00 0.00000E+00 0.00000E+00 0.00000E+00 0.16533E+01 0.16533E+01
  36   0   0   1 0.52236E+02 0.52236E+02 0.47506E+02-0.47506E+02 0.00000E+00 0.00000E+00 0.00000E+00 0.00000E+00 0.00000E+00 0.00000E+00 0.00000E+00 0.19964E+01 0.19964E+01
  37   0   0   1 0.32691E+02 0.32691E+02 0.30072E+02 0.30072E+02 0.00000E+00 0.00000E+00 0.00000E+00 0.00000E+00 0.00000E+00 0.00000E+00 0.00000E+00 0.16296E+01 0.16296E+01
  38   0   0   1 0.56348E+02 0.56348E+02 0.52302E+02-0.52302E+02 0.00000E+00 0.00000E+00 0.00000E+00 0.00000E+00 0.00000E+00 0.00000E+00 0.00000E+00 0.19725E+01 0.19725E+01
  39   0   0   1 0.11390E+02 0.11390E+02 0.97848E+01 0.97848E+01 0.00000E+00 0.00000E+00 0.00000E+00 0.00000E+00 0.00000E+00 0.00000E+00 0.00000E+00 0.33827E+01 0.33827E+01
  40   0   0   1 0.67448E+02 0.67448E+02 0.62225E+02-0.62225E+02 0.00000E+00 0.00000E+00 0.00000E+00 0.00000E+00 0.00000E+00 0.00000E+00 0.00000E+00 0.22584E+01 0.22584E+01
  41   0   0   1 0.12814E+03 0.12814E+03 0.10625E+03-0.10625E+03 0.00000E+00 0.00000E+00 0.00000E+00 0.00000E+00 0.00000E+00 0.00000E+00 0.00000E+00 0.42567E+01 0.42567E+01
  42   0   0   1 0.51023E+02 0.51023E+02 0.48309E+02 0.48309E+02 0.00000E+00 0.00000E+00 0.00000E+00 0.00000E+00 0.00000E+00 0.00000E+00 0.00000E+00 0.21898E+01 0.21898E+01
  43   0   0   1 0.71660E+02 0.71660E+02 0.63699E+02 0.63699E+02 0.00000E+00 0.00000E+00 0.00000E+00 0.00000E+00 0.00000E+00 0.00000E+00 0.00000E+00 0.24360E+01 0.24360E+01
  44   0   0   1 0.25398E-01 0.25398E-01 0.33859E+01-0.33859E+01 0.00000E+00 0.00000E+00 0.00000E+00 0.00000E+00 0.00000E+00 0.00000E+00 0.00000E+00 0.31166E+02 0.31166E+02
  45   0   0   1 0.18697E+02 0.18697E+02 0.19549E+02 0.19549E+02 0.00000E+00 0.00000E+00 0.00000E+00 0.00000E+00 0.00000E+00 0.00000E+00 0.00000E+00 0.29152E+01 0.29152E+01
  46   0   0   1 0.75764E+01 0.75764E+01 0.37518E+01 0.37518E+01 0.00000E+00 0.00000E+00 0.00000E+00 0.00000E+00 0.00000E+00 0.00000E+00 0.00000E+00 0.55990E+01 0.55990E+01
  47   0   0   1 0.59632E+01 0.59632E+01 0.35272E+01 0.35272E+01 0.00000E+00 0.00000E+00 0.00000E+00 0.00000E+00 0.00000E+00 0.00000E+00 0.00000E+00 0.68993E+01 0.68993E+01
  48   0   0   1 0.14267E+02 0.14267E+02 0.90680E+01 0.90680E+01 0.00000E+00 0.00000E+00 0.00000E+00 0.00000E+00 0.00000E+00 0.00000E+00 0.00000E+00 0.33878E+01 0.33878E+01
  49   0   0   1 0.87338E+01 0.87338E+01 0.76843E+01-0.76843E+01 0.00000E+00 0.00000E+00 0.00000E+00 0.00000E+00 0.00000E+00 0.00000E+00 0.00000E+00 0.44088E+01 0.44088E+01
  50   0   0   1 0.13705E+02 0.13705E+02 0.13384E+02 0.13384E+02 0.00000E+00 0.00000E+00 0.00000E+00 0.00000E+00 0.00000E+00 0.00000E+00 0.00000E+00 0.32415E+01 0.32415E+01
  51   0   0   1 0.93742E+01 0.93742E+01 0.97767E+01-0.97767E+01 0.00000E+00 0.00000E+00 0.00000E+00 0.00000E+00 0.00000E+00 0.00000E+00 0.00000E+00 0.45225E+01 0.45225E+01
  52   0   0   1 0.16421E+02 0.16421E+02 0.10098E+02 0.10098E+02 0.00000E+00 0.00000E+00 0.00000E+00 0.00000E+00 0.00000E+00 0.00000E+00 0.00000E+00 0.27146E+01 0.27146E+01
  53   0   0   1 0.15219E+02 0.15219E+02 0.66001E+01-0.66001E+01 0.00000E+00 0.00000E+00 0.00000E+00 0.00000E+00 0.00000E+00 0.00000E+00 0.00000E+00 0.40748E+01 0.40748E+01
   1   1   0   1 0.20970E+02 0.20970E+02 0.18954E+02 0.18954E+02 0.00000E+00 0.00000E+00 0.00000E+00 0.00000E+00 0.00000E+00 0.00000E+00 0.00000E+00 0.50731E+00 0.50731E+00
   2   1   0   1 0.28016E+02 0.28016E+02 0.25843E+02-0.25843E+02 0.00000E+00 0.00000E+00 0.00000E+00 0.00000E+00 0.00000E+00 0.00000E+00 0.00000E+00 0.61974E+00 0.61974E+00
   3   1   0   1 0.46701E+02 0.46701E+02 0.45912E+02 0.45912E+02 0.00000E+00 0.00000E+00 0.00000E+00 0.00000E+00 0.00000E+00 0.00000E+00 0.00000E+00 0.11370E+01 0.11370E+01
   4   1   0   1 0.36345E+02 0.36345E+02 0.35719E+02-0.35719E+02 0.00000E+00 0.00000E+00 0.00000E+00 0.00000E+00 0.00000E+00 0.00000E+00 0.00000E+00 0.82899E+00 0.82899E+00
   5   1   0   1 0.51994E+02 0.51994E+02 0.52181E+02 0.52181E+02 0.00000E+00 0.00000E+00 0.00000E+00 0.00000E+00 0.00000E+00 0.00000E+00 0.00000E+00 0.11653E+01 0.11653E+01
   6   1   0   1 0.26678E+02 0.26678E+02 0.27035E+02-0.27035E+02 0.00000E+00 0.00000E+00 0.00000E+00 0.00000E+00 0.00000E+00 0.00000E+00 0.00000E+00 0.70382E+00 0.70382E+00
   7   1   0   1 0.36264E+02 0.36264E+02 0.39923E+02 0.39923E+02 0.00000E+00 0.00000E+00 0.00000E+00 0.00000E+00 0.00000E+00 0.00000E+00 0.00000E+00 0.92744E+00 0.92744E+00
   8   1   0   1 0.18438E+01 0.18438E+01 0.49491E+01-0.49491E+01 0.00000E+00 0.00000E+00 0.00000E+00 0.00000E+00 0.00000E+00 0.00000E+00 0.00000E+00 0.39394E+01 0.39394E+01
   9   1   0   1 0.18182E+02 0.18182E+02 0.19621E+02 0.19621E+02 0.00000E+00 0.00000E+00 0.00000E+00 0.00000E+00 0.00000E+00 0.00000E+00 0.00000E+00 0.66341E+00 0.66341E+00
  10   1   0   1 0.14518E+02 0.14518E+02 0.13527E+02 0.13527E+02 0.00000E+00 0.00000E+00 0.00000E+00 0.00000E+00 0.00000E+00 0.00000E+00 0.00000E+00 0.81773E+00 0.81773E+00
  11   1   0   1 0.90180E+01 0.90180E+01 0.11035E+02 0.11035E+02 0.00000E+00 0.00000E+00 0.00000E+00 0.00000E+00 0.00000E+00 0.00000E+00 0.00000E+00 0.10792E+01 0.10792E+01
  12   1   0   1 0.13904E+02 0.13904E+02 0.14418E+02 0.14418E+02 0.00000E+00 0.00000E+00 0.00000E+00 0.00000E+00 0.00000E+00 0.00000E+00 0.00000E+00 0.84791E+00 0.84791E+00
  13   1   0   1 0.16284E+02 0.16284E+02 0.17666E+02 0.17666E+02 0.00000E+00 0.00000E+00 0.00000E+00 0.00000E+00 0.00000E+00 0.00000E+00 0.00000E+00 0.85236E+00 0.85236E+00
  14   1   0   1 0.76193E-01 0.76193E-01 0.12897E+01 0.12897E+01 0.00000E+00 0.00000E+00 0.00000E+00 0.00000E+00 0.00000E+00 0.00000E+00 0.00000E+00 0.16505E+02 0.16505E+02
  15   1   0   1 0.33369E+02 0.33369E+02 0.34023E+02 0.34023E+02 0.00000E+00 0.00000E+00 0.00000E+00 0.00000E+00 0.00000E+00 0.00000E+00 0.00000E+00 0.99034E+00 0.99034E+00
  16   1   0   1 0.18114E+02 0.18114E+02 0.17342E+02-0.17342E+02 0.00000E+00 0.00000E+00 0.00000E+00 0.00000E+00 0.00000E+00 0.00000E+00 0.00000E+00 0.87913E+00 0.87913E+00
  17   1   0   1 0.44622E+02 0.44622E+02 0.46629E+02 0.46629E+02 0.00000E+00 0.00000E+00 0.00000E+00 0.00000E+00 0.00000E+00 0.00000E+00 0.00000E+00 0.11768E+01 0.11768E+01
  18   1   0   1 0.24965E+02 0.24965E+02 0.25473E+02-0.25473E+02 0.00000E+00 0.00000E+00 0.00000E+00 0.00000E+00 0.00000E+00 0.00000E+00 0.00000E+00 0.89270E+00 0.89270E+00
  19   1   0   1 0.43553E+02 0.43553E+02 0.44184E+02 0.44184E+02 0.00000E+00 0.00000E+00 0.00000E+00 0.00000E+00 0.00000E+00 0.00000E+00 0.00000E+00 0.11975E+01 0.11975E+01
  20   1   0   1 0.16159E+02 0.16159E+02 0.14793E+02-0.14793E+02 0.00000E+00 0.00000E+00 0.00000E+00 0.00000E+00 0.00000E+00 0.00000E+00 0.00000E+00 0.97677E+00 0.97677E+00
  21   1   0   1 0.21057E+02 0.21057E+02 0.20321E+02 0.20321E+02 0.00000E+00 0.00000E+00 0.00000E+00 0.00000E+00 0.00000E+00 0.00000E+00 0.00000E+00 0.94686E+00 0.94686E+00
  22   1   0   1 0.11503E+02 0.11503E+02 0.10465E+02-0.10465E+02 0.00000E+00 0.00000E+00 0.00000E+00 0.00000E+00 0.00000E+00 0.00000E+00 0.00000E+00 0.11889E+01 0.11889E+01
  23   1   0   1 0.12144E+02 0.12144E+02 0.12475E+02 0.12475E+02 0.00000E+00 0.00000E+00 0.00000E+00 0.00000E+00 0.00000E+00 0.00000E+00 0.00000E+00 0.11259E+01 0.11259E+01
  24   1   0   1 0.18155E-01 0.18155E-01 0.14395E+01-0.14395E+01 0.00000E+00 0.00000E+00 0.00000E+00 0.00000E+00 0.00000E+00 0.00000E+00 0.00000E+00 0.22020E+02 0.22020E+02
  25   1   0   1 0.49830E-01 0.49830E-01 0.62579E+01 0.62579E+01 0.00000E+00 0.00000E+00 0.00000E+00 0.00000E+00 0.00000E+00 0.00000E+00 0.00000E+00 0.19204E+02 0.19204E+02
  26   1   0   1 0.71834E-01 0.71834E-01 0.97628E+00-0.97628E+00 0.00000E+00 0.00000E+00 0.00000E+00 0.00000E+00 0.00000E+00 0.00000E+00 0.00000E+00 0.20066E+02 0.20066E+02
  27   1   0   1 0.72942E+01 0.72942E+01 0.78802E+01 0.78802E+01 0.00000E+00 0.00000E+00 0.00000E+00 0.00000E+00 0.00000E+00 0.00000E+00 0.00000E+00 0.18454E+01 0.18454E+01
  28   1   0   1 0.70094E+01 0.70094E+01 0.66671E+01-0.66671E+01 0.00000E+00 0.00000E+00 0.00000E+00 0.00000E+00 0.00000E+00 0.00000E+00 0.00000E+00 0.19148E+01 0.19148E+01
  29   1   0   1 0.11034E+02 0.11034E+02 0.13542E+02 0.13542E+02 0.00000E+00 0.00000E+00 0.00000E+00 0.00000E+00 0.00000E+00 0.00000E+00 0.00000E+00 0.13984E+01 0.13984E+01
  30   1   0   1 0.11029E+02 0.11029E+02 0.13455E+02-0.13455E+02 0.00000E+00 0.00000E+00 0.00000E+00 0.00000E+00 0.00000E+00 0.00000E+00 0.00000E+00 0.15721E+01 0.15721E+01
  31   1   0   1 0.14762E+02 0.14762E+02 0.15032E+02 0.15032E+02 0.00000E+00 0.00000E+00 0.00000E+00 0.00000E+00 0.00000E+00 0.00000E+00 0.00000E+00 0.13140E+01 0.13140E+01
  32   1   0   1 0.14237E+02 0.14237E+02 0.15880E+02-0.15880E+02 0.00000E+00 0.00000E+00 0.00000E+00 0.00000E+00 0.00000E+00 0.00000E+00 0.00000E+00 0.12269E+01 0.12269E+01
  33   1   0   1 0.14914E+02 0.14914E+02 0.14984E+02 0.14984E+02 0.00000E+00 0.00000E+00 0.00000E+00 0.00000E+00 0.00000E+00 0.00000E+00 0.00000E+00 0.25928E+01 0.25928E+01
  34   1   0   1 0.16061E+02 0.16061E+02 0.12069E+02-0.12069E+02 0.00000E+00 0.00000E+00 0.00000E+00 0.00000E+00 0.00000E+00 0.00000E+00 0.00000E+00 0.18135E+01 0.18135E+01
  35   1   0   1 0.10749E+02 0.10749E+02 0.78181E+01 0.78181E+01 0.00000E+00 0.00000E+00 0.00000E+00 0.00000E+00 0.00000E+00 0.00000E+00 0.00000E+00 0.23419E+01 0.23419E+01
  36   1   0   1 0.83407E+01 0.83407E+01 0.51795E+01-0.51795E+01 0.00000E+00 0.00000E+00 0.00000E+00 0.00000E+00 0.00000E+00 0.00000E+00 0.00000E+00 0.25569E+01 0.25569E+01
  37   1   0   1 0.19747E+01 0.19747E+01 0.72037E+00 0.72037E+00 0.00000E+00 0.00000E+00 0.00000E+00 0.00000E+00 0.00000E+00 0.00000E+00 0.00000E+00 0.10842E+02 0.10842E+02
  38   1   0   1 0.32622E-01 0.32622E-01 0.12714E+01 0.12714E+01 0.00000E+00 0.00000E+00 0.00000E+00 0.00000E+00 0.00000E+00 0.00000E+00 0.00000E+00 0.23437E+02 0.23437E+02
  39   1   0   1 0.42912E-01 0.42912E-01 0.12121E+01 0.12121E+01 0.00000E+00 0.00000E+00 0.00000E+00 0.00000E+00 0.00000E+00 0.00000E+00 0.00000E+00 0.25004E+02 0.25004E+02
  40   1   0   1 0.63818E-01 0.63818E-01 0.45517E+01 0.45517E+01 0.00000E+00 0.00000E+00 0.00000E+00 0.00000E+00 0.00000E+00 0.00000E+00 0.00000E+00 0.28818E+02 0.28818E+02
  41   1   0   1 0.34298E+02 0.34298E+02 0.29737E+02 0.29737E+02 0.00000E+00 0.00000E+00 0.00000E+00 0.00000E+00 0.00000E+00 0.00000E+00 0.00000E+00 0.14017E+01 0.14017E+01
  42   1   0   1 0.17411E+02 0.17411E+02 0.20153E+02-0.20153E+02 0.00000E+00 0.00000E+00 0.00000E+00 0.00000E+00 0.00000E+00 0.00000E+00 0.00000E+00 0.19053E+01 0.19053E+01
  43   1   0   1 0.25987E+02 0.25987E+02 0.24721E+02-0.24721E+02 0.00000E+00 0.00000E+00 0.00000E+00 0.00000E+00 0.00000E+00 0.00000E+00 0.00000E+00 0.15128E+01 0.15128E+01
  44   1   0   1 0.11113E+02 0.11113E+02 0.21399E+01 0.21399E+01 0.00000E+00 0.00000E+00 0.00000E+00 0.00000E+00 0.00000E+00 0.00000E+00 0.00000E+00 0.31378E+01 0.31378E+01
  45   1   0   1 0.17566E+02 0.17566E+02 0.17297E+02-0.17297E+02 0.00000E+00 0.00000E+00 0.00000E+00 0.00000E+00 0.00000E+00 0.00000E+00 0.00000E+00 0.19914E+01 0.19914E+01
  46   1   0   1 0.27553E+01 0.27553E+01 0.60322E+01 0.60322E+01 0.00000E+00 0.00000E+00 0.00000E+00 0.00000E+00 0.00000E+00 0.00000E+00 0.00000E+00 0.97575E+01 0.97575E+01
  47   1   0   1 0.12590E+02 0.12590E+02 0.98077E+01-0.98077E+01 0.00000E+00 0.00000E+00 0.00000E+00 0.00000E+00 0.00000E+00 0.00000E+00 0.00000E+00 0.23125E+01 0.23125E+01
  48   1   0   1 0.52126E+01 0.52126E+01 0.12551E+01 0.12551E+01 0.00000E+00 0.00000E+00 0.00000E+00 0.00000E+00 0.00000E+00 0.00000E+00 0.00000E+00 0.52159E+01 0.52159E+01
  49   1   0   1 0.90808E-02 0.90808E-02 0.14403E+01-0.14403E+01 0.00000E+00 0.00000E+00 0.00000E+00 0.00000E+00 0.00000E+00 0.00000E+00 0.00000E+00 0.22663E+02 0.22663E+02
  50   1   0   1 0.32160E-01 0.32160E-01 0.28072E+01-0.28072E+01 0.00000E+00 0.00000E+00 0.00000E+00 0.00000E+00 0.00000E+00 0.00000E+00 0.00000E+00 0.29214E+02 0.29214E+02
  51   1   0   1 0.73393E+01 0.73393E+01 0.38548E+01 0.38548E+01 0.00000E+00 0.00000E+00 0.00000E+00 0.00000E+00 0.00000E+00 0.00000E+00 0.00000E+00 0.39520E+01 0.39520E+01
  52   1   0   1 0.11272E+02 0.11272E+02 0.72673E+01-0.72673E+01 0.00000E+00 0.00000E+00 0.00000E+00 0.00000E+00 0.00000E+00 0.00000E+00 0.00000E+00 0.25762E+01 0.25762E+01
  53   1   0   1 0.68297E-01 0.68297E-01 0.65267E+01 0.65267E+01 0.00000E+00 0.00000E+00 0.00000E+00 0.00000E+00 0.00000E+00 0.00000E+00 0.00000E+00 0.30124E+02 0.30124E+02
   0   2   0   1 0.10437E+03 0.10437E+03 0.99925E+02-0.99925E+02 0.00000E+00 0.00000E+00 0.00000E+00 0.00000E+00 0.00000E+00 0.00000E+00 0.00000E+00 0.33460E+01 0.33460E+01
   1   2   0   1 0.89759E+02 0.89759E+02 0.82597E+02 0.82597E+02 0.00000E+00 0.00000E+00 0.00000E+00 0.00000E+00 0.00000E+00 0.00000E+00 0.00000E+00 0.21428E+01 0.21428E+01
   2   2   0   1 0.71768E+02 0.71768E+02 0.68678E+02-0.68678E+02 0.00000E+00 0.00000E+00 0.00000E+00 0.00000E+00 0.00000E+00 0.00000E+00 0.00000E+00 0.15786E+01 0.15786E+01
   3   2   0   1 0.20220E+01 0.20220E+01 0.17498E+01-0.17498E+01 0.00000E+00 0.00000E+00 0.00000E+00 0.00000E+00 0.00000E+00 0.00000E+00 0.00000E+00 0.19709E+01 0.19709E+01
   4   2   0   1 0.27955E+02 0.27955E+02 0.29393E+02 0.29393E+02 0.00000E+00 0.00000E+00 0.00000E+00 0.00000E+00 0.00000E+00 0.00000E+00 0.00000E+00 0.74931E+00 0.74931E+00
   5   2   0   1 0.45778E+02 0.45778E+02 0.49476E+02-0.49476E+02 0.00000E+00 0.00000E+00 0.00000E+00 0.00000E+00 0.00000E+00 0.00000E+00 0.00000E+00 0.11163E+01 0.11163E+01
   6   2   0   1 0.43141E+02 0.43141E+02 0.44015E+02 0.44015E+02 0.00000E+00 0.00000E+00 0.00000E+00 0.00000E+00 0.00000E+00 0.00000E+00 0.00000E+00 0.10799E+01 0.10799E+01
   7   2   0   1 0.36183E+02 0.36183E+02 0.36794E+02-0.36794E+02 0.00000E+00 0.00000E+00 0.00000E+00 0.00000E+00 0.00000E+00 0.00000E+00 0.00000E+00 0.83351E+00 0.83351E+00
   8   2   0   1 0.29038E+02 0.29038E+02 0.30601E+02 0.30601E+02 0.00000E+00 0.00000E+00 0.00000E+00 0.00000E+00 0.00000E+00 0.00000E+00 0.00000E+00 0.72827E+00 0.72827E+00
   9   2   0   1 0.15952E+02 0.15952E+02 0.16505E+02-0.16505E+02 0.00000E+00 0.00000E+00 0.00000E+00 0.00000E+00 0.00000E+00 0.00000E+00 0.00000E+00 0.62742E+00 0.62742E+00
  10   2   0   1 0.10182E+02 0.10182E+02 0.12224E+02 0.12224E+02 0.00000E+00 0.00000E+00 0.00000E+00 0.00000E+00 0.00000E+00 0.00000E+00 0.00000E+00 0.76565E+00 0.76565E+00
  11   2   0   1 0.65774E+01 0.65774E+01 0.59006E+01 0.59006E+01 0.00000E+00 0.00000E+00 0.00000E+00 0.00000E+00 0.00000E+00 0.00000E+00 0.00000E+00 0.14874E+01 0.14874E+01
  12   2   0   1 0.79121E+01 0.79121E+01 0.93997E+01-0.93997E+01 0.00000E+00 0.00000E+00 0.00000E+00 0.00000E+00 0.00000E+00 0.00000E+00 0.00000E+00 0.12346E+01 0.12346E+01
  13   2   0   1 0.25013E+02 0.25013E+02 0.25911E+02 0.25911E+02 0.00000E+00 0.00000E+00 0.00000E+00 0.00000E+00 0.00000E+00 0.00000E+00 0.00000E+00 0.74254E+00 0.74254E+00
  14   2   0   1 0.20189E+02 0.20189E+02 0.21652E+02-0.21652E+02 0.00000E+00 0.00000E+00 0.00000E+00 0.00000E+00 0.00000E+00 0.00000E+00 0.00000E+00 0.79560E+00 0.79560E+00
  15   2   0   1 0.38337E+02 0.38337E+02 0.38065E+02 0.38065E+02 0.00000E+00 0.00000E+00 0.00000E+00 0.00000E+00 0.00000E+00 0.00000E+00 0.00000E+00 0.98886E+00 0.98886E+00
  16   2   0   1 0.27415E+02 0.27415E+02 0.26622E+02-0.26622E+02 0.00000E+00 0.00000E+00 0.00000E+00 0.00000E+00 0.00000E+00 0.00000E+00 0.00000E+00 0.82544E+00 0.82544E+00
  17   2   0   1 0.48131E+02 0.48131E+02 0.48472E+02 0.48472E+02 0.00000E+00 0.00000E+00 0.00000E+00 0.00000E+00 0.00000E+00 0.00000E+00 0.00000E+00 0.11535E+01 0.11535E+01
  18   2   0   1 0.23350E+02 0.23350E+02 0.23546E+02-0.23546E+02 0.00000E+00 0.00000E+00 0.00000E+00 0.00000E+00 0.00000E+00 0.00000E+00 0.00000E+00 0.86246E+00 0.86246E+00
  19   2   0   1 0.53054E+02 0.53054E+02 0.56764E+02 0.56764E+02 0.00000E+00 0.00000E+00 0.00000E+00 0.00000E+00 0.00000E+00 0.00000E+00 0.00000E+00 0.12849E+01 0.12849E+01
  20   2   0   1 0.74095E+01 0.74095E+01 0.78579E+01 0.78579E+01 0.00000E+00 0.00000E+00 0.00000E+00 0.00000E+00 0.00000E+00 0.00000E+00 0.00000E+00 0.15823E+01 0.15823E+01
  21   2   0   1 0.50631E+02 0.50631E+02 0.51379E+02-0.51379E+02 0.00000E+00 0.00000E+00 0.00000E+00 0.00000E+00 0.00000E+00 0.00000E+00 0.00000E+00 0.12575E+01 0.12575E+01
  22   2   0   1 0.45506E+02 0.45506E+02 0.44844E+02-0.44844E+02 0.00000E+00 0.00000E+00 0.00000E+00 0.00000E+00 0.00000E+00 0.00000E+00 0.00000E+00 0.11588E+01 0.11588E+01
  23   2   0   1 0.87631E+01 0.87631E+01 0.11090E+02 0.11090E+02 0.00000E+00 0.00000E+00 0.00000E+00 0.00000E+00 0.00000E+00 0.00000E+00 0.00000E+00 0.17654E+01 0.17654E+01
  24   2   0   1 0.15214E+02 0.15214E+02 0.14883E+02-0.14883E+02 0.00000E+00 0.00000E+00 0.00000E+00 0.00000E+00 0.00000E+00 0.00000E+00 0.00000E+00 0.11554E+01 0.11554E+01
  25   2   0   1 0.51712E+01 0.51712E+01 0.59511E+01 0.59511E+01 0.00000E+00 0.00000E+00 0.00000E+00 0.00000E+00 0.00000E+00 0.00000E+00 0.00000E+00 0.29808E+01 0.29808E+01
  26   2   0   1 0.80810E+01 0.80810E+01 0.88593E+01-0.88593E+01 0.00000E+00 0.00000E+00 0.00000E+00 0.00000E+00 0.00000E+00 0.00000E+00 0.00000E+00 0.19142E+01 0.19142E+01
  27   2   0   1 0.80862E+01 0.80862E+01 0.54942E+01 0.54942E+01 0.00000E+00 0.00000E+00 0.00000E+00 0.00000E+00 0.00000E+00 0.00000E+00 0.00000E+00 0.19142E+01 0.19142E+01
  28   2   0   1 0.12105E+02 0.12105E+02 0.99576E+01-0.99576E+01 0.00000E+00 0.00000E+00 0.00000E+00 0.00000E+00 0.00000E+00 0.00000E+00 0.00000E+00 0.12849E+01 0.12849E+01
  29   2   0   1 0.89881E+01 0.89881E+01 0.94081E+01 0.94081E+01 0.00000E+00 0.00000E+00 0.00000E+00 0.00000E+00 0.00000E+00 0.00000E+00 0.00000E+00 0.19379E+01 0.19379E+01
  30   2   0   1 0.85487E+01 0.85487E+01 0.95657E+01-0.95657E+01 0.00000E+00 0.00000E+00 0.00000E+00 0.00000E+00 0.00000E+00 0.00000E+00 0.00000E+00 0.20370E+01 0.20370E+01
  31   2   0   1 0.10386E+02 0.10386E+02 0.11355E+02 0.11355E+02 0.00000E+00 0.00000E+00 0.00000E+00 0.00000E+00 0.00000E+00 0.00000E+00 0.00000E+00 0.20517E+01 0.20517E+01
  32   2   0   1 0.37194E-01 0.37194E-01 0.68481E+01-0.68481E+01 0.00000E+00 0.00000E+00 0.00000E+00 0.00000E+00 0.00000E+00 0.00000E+00 0.00000E+00 0.29584E+02 0.29584E+02
  33   2   0   1 0.68014E+01 0.68014E+01 0.62524E+01 0.62524E+01 0.00000E+00 0.00000E+00 0.00000E+00 0.00000E+00 0.00000E+00 0.00000E+00 0.00000E+00 0.34151E+01 0.34151E+01
  34   2   0   1 0.39511E+01 0.39511E+01 0.50492E+00 0.50492E+00 0.00000E+00 0.00000E+00 0.00000E+00 0.00000E+00 0.00000E+00 0.00000E+00 0.00000E+00 0.49285E+01 0.49285E+01
  35   2   0   1 0.39440E+01 0.39440E+01 0.46239E+00-0.46239E+00 0.00000E+00 0.00000E+00 0.00000E+00 0.00000E+00 0.00000E+00 0.00000E+00 0.00000E+00 0.54207E+01 0.54207E+01
  36   2   0   1 0.96376E+01 0.96376E+01 0.75612E+01 0.75612E+01 0.00000E+00 0.00000E+00 0.00000E+00 0.00000E+00 0.00000E+00 0.00000E+00 0.00000E+00 0.22153E+01 0.22153E+01
  37   2   0   1 0.19517E+01 0.19517E+01 0.34482E+01-0.34482E+01 0.00000E+00 0.00000E+00 0.00000E+00 0.00000E+00 0.00000E+00 0.00000E+00 0.00000E+00 0.10842E+02 0.10842E+02
  38   2   0   1 0.10214E+02 0.10214E+02 0.46950E+01 0.46950E+01 0.00000E+00 0.00000E+00 0.00000E+00 0.00000E+00 0.00000E+00 0.00000E+00 0.00000E+00 0.28472E+01 0.28472E+01
  39   2   0   1 0.88272E+01 0.88272E+01 0.64711E+01 0.64711E+01 0.00000E+00 0.00000E+00 0.00000E+00 0.00000E+00 0.00000E+00 0.00000E+00 0.00000E+00 0.37479E+01 0.37479E+01
  40   2   0   1 0.15504E-01 0.15504E-01 0.74014E+01-0.74014E+01 0.00000E+00 0.00000E+00 0.00000E+00 0.00000E+00 0.00000E+00 0.00000E+00 0.00000E+00 0.27057E+02 0.27057E+02
  41   2   0   1 0.92593E+01 0.92593E+01 0.50023E+01 0.50023E+01 0.00000E+00 0.00000E+00 0.00000E+00 0.00000E+00 0.00000E+00 0.00000E+00 0.00000E+00 0.42039E+01 0.42039E+01
  42   2   0   1 0.14038E-01 0.14038E-01 0.40218E+01-0.40218E+01 0.00000E+00 0.00000E+00 0.00000E+00 0.00000E+00 0.00000E+00 0.00000E+00 0.00000E+00 0.33482E+02 0.33482E+02
  43   2   0   1 0.10225E+02 0.10225E+02 0.11830E+01-0.11830E+01 0.00000E+00 0.00000E+00 0.00000E+00 0.00000E+00 0.00000E+00 0.00000E+00 0.00000E+00 0.43639E+01 0.43639E+01
  44   2   0   1 0.98304E+01 0.98304E+01 0.64390E+01 0.64390E+01 0.00000E+00 0.00000E+00 0.00000E+00 0.00000E+00 0.00000E+00 0.00000E+00 0.00000E+00 0.41410E+01 0.41410E+01
  45   2   0   1 0.11798E+02 0.11798E+02 0.10124E+02-0.10124E+02 0.00000E+00 0.00000E+00 0.00000E+00 0.00000E+00 0.00000E+00 0.00000E+00 0.00000E+00 0.31235E+01 0.31235E+01
  46   2   0   1 0.68035E+01 0.68035E+01 0.94706E+01 0.94706E+01 0.00000E+00 0.00000E+00 0.00000E+00 0.00000E+00 0.00000E+00 0.00000E+00 0.00000E+00 0.54067E+01 0.54067E+01
  47   2   0   1 0.14944E-01 0.14944E-01 0.67351E+01-0.67351E+01 0.00000E+00 0.00000E+00 0.00000E+00 0.00000E+00 0.00000E+00 0.00000E+00 0.00000E+00 0.36226E+02 0.36226E+02
  48   2   0   1 0.44606E-02 0.44606E-02 0.31073E+01 0.31073E+01 0.00000E+00 0.00000E+00 0.00000E+00 0.00000E+00 0.00000E+00 0.00000E+00 0.00000E+00 0.28432E+02 0.28432E+02
  49   2   0   1 0.59128E+01 0.59128E+01 0.28065E+01-0.28065E+01 0.00000E+00 0.00000E+00 0.00000E+00 0.00000E+00 0.00000E+00 0.00000E+00 0.00000E+00 0.62429E+01 0.62429E+01
  50   2   0   1 0.71165E-02 0.71165E-02 0.38470E+00 0.38470E+00 0.00000E+00 0.00000E+00 0.00000E+00 0.00000E+00 0.00000E+00 0.00000E+00 0.00000E+00 0.19867E+02 0.19867E+02
  51   2   0   1 0.42100E-02 0.42100E-02 0.67143E+00-0.67143E+00 0.00000E+00 0.00000E+00 0.00000E+00 0.00000E+00 0.00000E+00 0.00000E+00 0.00000E+00 0.13075E+02 0.13075E+02
  52   2   0   1 0.92433E+01 0.92433E+01 0.10509E+01 0.10509E+01 0.00000E+00 0.00000E+00 0.00000E+00 0.00000E+00 0.00000E+00 0.00000E+00 0.00000E+00 0.29435E+01 0.29435E+01
  53   2   0   1 0.73870E-02 0.73870E-02 0.11291E+01-0.11291E+01 0.00000E+00 0.00000E+00 0.00000E+00 0.00000E+00 0.00000E+00 0.00000E+00 0.00000E+00 0.40508E+02 0.40508E+02
   1   3   0   1 0.12121E+02 0.12121E+02 0.11689E+02 0.11689E+02 0.00000E+00 0.00000E+00 0.00000E+00 0.00000E+00 0.00000E+00 0.00000E+00 0.00000E+00 0.49484E+00 0.49484E+00
   2   3   0   1 0.20338E+02 0.20338E+02 0.20325E+02-0.20325E+02 0.00000E+00 0.00000E+00 0.00000E+00 0.00000E+00 0.00000E+00 0.00000E+00 0.00000E+00 0.51825E+00 0.51825E+00
   3   3   0   1 0.27239E+02 0.27239E+02 0.28078E+02 0.28078E+02 0.00000E+00 0.00000E+00 0.00000E+00 0.00000E+00 0.00000E+00 0.00000E+00 0.00000E+00 0.69605E+00 0.69605E+00
   4   3   0   1 0.25245E+02 0.25245E+02 0.25017E+02-0.25017E+02 0.00000E+00 0.00000E+00 0.00000E+00 0.00000E+00 0.00000E+00 0.00000E+00 0.00000E+00 0.66405E+00 0.66405E+00
   5   3   0   1 0.26289E+02 0.26289E+02 0.26398E+02 0.26398E+02 0.00000E+00 0.00000E+00 0.00000E+00 0.00000E+00 0.00000E+00 0.00000E+00 0.00000E+00 0.71358E+00 0.71358E+00
   6   3   0   1 0.18211E+02 0.18211E+02 0.17211E+02-0.17211E+02 0.00000E+00 0.00000E+00 0.00000E+00 0.00000E+00 0.00000E+00 0.00000E+00 0.00000E+00 0.76614E+00 0.76614E+00
   7   3   0   1 0.16186E+02 0.16186E+02 0.16516E+02 0.16516E+02 0.00000E+00 0.00000E+00 0.00000E+00 0.00000E+00 0.00000E+00 0.00000E+00 0.00000E+00 0.73537E+00 0.73537E+00
   8   3   0   1 0.78366E+01 0.78366E+01 0.63668E+01-0.63668E+01 0.00000E+00 0.00000E+00 0.00000E+00 0.00000E+00 0.00000E+00 0.00000E+00 0.00000E+00 0.98880E+00 0.98880E+00
   9   3   0   1 0.14824E+02 0.14824E+02 0.16039E+02 0.16039E+02 0.00000E+00 0.00000E+00 0.00000E+00 0.00000E+00 0.00000E+00 0.00000E+00 0.00000E+00 0.66953E+00 0.66953E+00
  10   3   0   1 0.78461E+01 0.78461E+01 0.72976E+01-0.72976E+01 0.00000E+00 0.00000E+00 0.00000E+00 0.00000E+00 0.00000E+00 0.00000E+00 0.00000E+00 0.98881E+00 0.98881E+00
  11   3   0   1 0.18649E+02 0.18649E+02 0.18987E+02 0.18987E+02 0.00000E+00 0.00000E+00 0.00000E+00 0.00000E+00 0.00000E+00 0.00000E+00 0.00000E+00 0.75095E+00 0.75095E+00
  12   3   0   1 0.11627E+02 0.11627E+02 0.10677E+02-0.10677E+02 0.00000E+00 0.00000E+00 0.00000E+00 0.00000E+00 0.00000E+00 0.00000E+00 0.00000E+00 0.84117E+00 0.84117E+00
  13   3   0   1 0.24412E+02 0.24412E+02 0.23807E+02 0.23807E+02 0.00000E+00 0.00000E+00 0.00000E+00 0.00000E+00 0.00000E+00 0.00000E+00 0.00000E+00 0.75555E+00 0.75555E+00
  14   3   0   1 0.13907E+02 0.13907E+02 0.14562E+02-0.14562E+02 0.00000E+00 0.00000E+00 0.00000E+00 0.00000E+00 0.00000E+00 0.00000E+00 0.00000E+00 0.84791E+00 0.84791E+00
  15   3   0   1 0.22780E+02 0.22780E+02 0.23084E+02 0.23084E+02 0.00000E+00 0.00000E+00 0.00000E+00 0.00000E+00 0.00000E+00 0.00000E+00 0.00000E+00 0.79960E+00 0.79960E+00
  16   3   0   1 0.92307E+01 0.92307E+01 0.12056E+02-0.12056E+02 0.00000E+00 0.00000E+00 0.00000E+00 0.00000E+00 0.00000E+00 0.00000E+00 0.00000E+00 0.12643E+01 0.12643E+01
  17   3   0   1 0.12611E+02 0.12611E+02 0.14893E+02 0.14893E+02 0.00000E+00 0.00000E+00 0.00000E+00 0.00000E+00 0.00000E+00 0.00000E+00 0.00000E+00 0.10849E+01 0.10849E+01
  18   3   0   1 0.27472E-01 0.27472E-01 0.29991E+01-0.29991E+01 0.00000E+00 0.00000E+00 0.00000E+00 0.00000E+00 0.00000E+00 0.00000E+00 0.00000E+00 0.14760E+02 0.14760E+02
  19   3   0   1 0.68563E+01 0.68563E+01 0.22111E+01 0.22111E+01 0.00000E+00 0.00000E+00 0.00000E+00 0.00000E+00 0.00000E+00 0.00000E+00 0.00000E+00 0.25615E+01 0.25615E+01
  20   3   0   1 0.51684E+01 0.51684E+01 0.58961E+01 0.58961E+01 0.00000E+00 0.00000E+00 0.00000E+00 0.00000E+00 0.00000E+00 0.00000E+00 0.00000E+00 0.29808E+01 0.29808E+01
  21   3   0   1 0.49362E-01 0.49362E-01 0.13556E+01 0.13556E+01 0.00000E+00 0.00000E+00 0.00000E+00 0.00000E+00 0.00000E+00 0.00000E+00 0.00000E+00 0.23266E+02 0.23266E+02
  22   3   0   1 0.16060E+02 0.16060E+02 0.21227E+02 0.21227E+02 0.00000E+00 0.00000E+00 0.00000E+00 0.00000E+00 0.00000E+00 0.00000E+00 0.00000E+00 0.13344E+01 0.13344E+01
  23   3   0   1 0.10917E+02 0.10917E+02 0.13306E+02-0.13306E+02 0.00000E+00 0.00000E+00 0.00000E+00 0.00000E+00 0.00000E+00 0.00000E+00 0.00000E+00 0.17737E+01 0.17737E+01
  24   3   0   1 0.14958E+02 0.14958E+02 0.16079E+02 0.16079E+02 0.00000E+00 0.00000E+00 0.00000E+00 0.00000E+00 0.00000E+00 0.00000E+00 0.00000E+00 0.14316E+01 0.14316E+01
  25   3   0   1 0.10211E+02 0.10211E+02 0.96101E+01-0.96101E+01 0.00000E+00 0.00000E+00 0.00000E+00 0.00000E+00 0.00000E+00 0.00000E+00 0.00000E+00 0.20891E+01 0.20891E+01
  26   3   0   1 0.14623E-01 0.14623E-01 0.83717E+01 0.83717E+01 0.00000E+00 0.00000E+00 0.00000E+00 0.00000E+00 0.00000E+00 0.00000E+00 0.00000E+00 0.32672E+02 0.32672E+02
  27   3   0   1 0.34262E+01 0.34262E+01 0.10417E+01-0.10417E+01 0.00000E+00 0.00000E+00 0.00000E+00 0.00000E+00 0.00000E+00 0.00000E+00 0.00000E+00 0.73969E+01 0.73969E+01
  28   3   0   1 0.42683E-01 0.42683E-01 0.32344E+01-0.32344E+01 0.00000E+00 0.00000E+00 0.00000E+00 0.00000E+00 0.00000E+00 0.00000E+00 0.00000E+00 0.24953E+02 0.24953E+02
  29   3   0   1 0.87676E+01 0.87676E+01 0.85650E+01 0.85650E+01 0.00000E+00 0.00000E+00 0.00000E+00 0.00000E+00 0.00000E+00 0.00000E+00 0.00000E+00 0.24260E+01 0.24260E+01
  30   3   0   1 0.78374E+01 0.78374E+01 0.67601E+01-0.67601E+01 0.00000E+00 0.00000E+00 0.00000E+00 0.00000E+00 0.00000E+00 0.00000E+00 0.00000E+00 0.22191E+01 0.22191E+01
  31   3   0   1 0.65009E+01 0.65009E+01 0.42555E+01 0.42555E+01 0.00000E+00 0.00000E+00 0.00000E+00 0.00000E+00 0.00000E+00 0.00000E+00 0.00000E+00 0.35668E+01 0.35668E+01
  32   3   0   1 0.33820E+01 0.33820E+01 0.57706E+01-0.57706E+01 0.00000E+00 0.00000E+00 0.00000E+00 0.00000E+00 0.00000E+00 0.00000E+00 0.00000E+00 0.51217E+01 0.51217E+01
  33   3   0   1 0.67944E-02 0.67944E-02 0.19043E+01-0.19043E+01 0.00000E+00 0.00000E+00 0.00000E+00 0.00000E+00 0.00000E+00 0.00000E+00 0.00000E+00 0.10434E+02 0.10434E+02
  34   3   0   1 0.14933E-01 0.14933E-01 0.32851E+01 0.32851E+01 0.00000E+00 0.00000E+00 0.00000E+00 0.00000E+00 0.00000E+00 0.00000E+00 0.00000E+00 0.27624E+02 0.27624E+02
  35   3   0   1 0.61915E+01 0.61915E+01 0.93399E+01-0.93399E+01 0.00000E+00 0.00000E+00 0.00000E+00 0.00000E+00 0.00000E+00 0.00000E+00 0.00000E+00 0.31176E+01 0.31176E+01
  36   3   0   1 0.11772E+02 0.11772E+02 0.10525E+02 0.10525E+02 0.00000E+00 0.00000E+00 0.00000E+00 0.00000E+00 0.00000E+00 0.00000E+00 0.00000E+00 0.19749E+01 0.19749E+01
  37   3   0   1 0.12850E+02 0.12850E+02 0.16269E+02-0.16269E+02 0.00000E+00 0.00000E+00 0.00000E+00 0.00000E+00 0.00000E+00 0.00000E+00 0.00000E+00 0.19583E+01 0.19583E+01
  38   3   0   1 0.15186E+02 0.15186E+02 0.17602E+02 0.17602E+02 0.00000E+00 0.00000E+00 0.00000E+00 0.00000E+00 0.00000E+00 0.00000E+00 0.00000E+00 0.17880E+01 0.17880E+01
  39   3   0   1 0.17324E+02 0.17324E+02 0.18821E+02-0.18821E+02 0.00000E+00 0.00000E+00 0.00000E+00 0.00000E+00 0.00000E+00 0.00000E+00 0.00000E+00 0.16831E+01 0.16831E+01
  40   3   0   1 0.15437E+02 0.15437E+02 0.19929E+02 0.19929E+02 0.00000E+00 0.00000E+00 0.00000E+00 0.00000E+00 0.00000E+00 0.00000E+00 0.00000E+00 0.20089E+01 0.20089E+01
  41   3   0   1 0.10437E+02 0.10437E+02 0.10587E+02 0.10587E+02 0.00000E+00 0.00000E+00 0.00000E+00 0.00000E+00 0.00000E+00 0.00000E+00 0.00000E+00 0.27961E+01 0.27961E+01
  42   3   0   1 0.10619E+02 0.10619E+02 0.82926E+01-0.82926E+01 0.00000E+00 0.00000E+00 0.00000E+00 0.00000E+00 0.00000E+00 0.00000E+00 0.00000E+00 0.25647E+01 0.25647E+01
  43   3   0   1 0.14435E+02 0.14435E+02 0.14408E+02-0.14408E+02 0.00000E+00 0.00000E+00 0.00000E+00 0.00000E+00 0.00000E+00 0.00000E+00 0.00000E+00 0.18834E+01 0.18834E+01
  44   3   0   1 0.10790E+02 0.10790E+02 0.65788E+01-0.65788E+01 0.00000E+00 0.00000E+00 0.00000E+00 0.00000E+00 0.00000E+00 0.00000E+00 0.00000E+00 0.25217E+01 0.25217E+01
  45   3   0   1 0.37119E-02 0.37119E-02 0.90571E+00 0.90571E+00 0.00000E+00 0.00000E+00 0.00000E+00 0.00000E+00 0.00000E+00 0.00000E+00 0.00000E+00 0.13228E+02 0.13228E+02
  46   3   0   1 0.55602E+01 0.55602E+01 0.68303E+01-0.68303E+01 0.00000E+00 0.00000E+00 0.00000E+00 0.00000E+00 0.00000E+00 0.00000E+00 0.00000E+00 0.45307E+01 0.45307E+01
  47   3   0   1 0.68281E+01 0.68281E+01 0.96170E+00 0.96170E+00 0.00000E+00 0.00000E+00 0.00000E+00 0.00000E+00 0.00000E+00 0.00000E+00 0.00000E+00 0.36996E+01 0.36996E+01
  48   3   0   1 0.44095E+01 0.44095E+01 0.94219E+00-0.94219E+00 0.00000E+00 0.00000E+00 0.00000E+00 0.00000E+00 0.00000E+00 0.00000E+00 0.00000E+00 0.52899E+01 0.52899E+01
  49   3   0   1 0.39282E+01 0.39282E+01 0.33038E+01-0.33038E+01 0.00000E+00 0.00000E+00 0.00000E+00 0.00000E+00 0.00000E+00 0.00000E+00 0.00000E+00 0.59142E+01 0.59142E+01
  50   3   0   1 0.19748E-01 0.19748E-01 0.40119E+01 0.40119E+01 0.00000E+00 0.00000E+00 0.00000E+00 0.00000E+00 0.00000E+00 0.00000E+00 0.00000E+00 0.32154E+02 0.32154E+02
  51   3   0   1 0.78648E+01 0.78648E+01 0.44835E+01-0.44835E+01 0.00000E+00 0.00000E+00 0.00000E+00 0.00000E+00 0.00000E+00 0.00000E+00 0.00000E+00 0.32044E+01 0.32044E+01
  52   3   0   1 0.21409E-01 0.21409E-01 0.45110E+01 0.45110E+01 0.00000E+00 0.00000E+00 0.00000E+00 0.00000E+00 0.00000E+00 0.00000E+00 0.00000E+00 0.36141E+02 0.36141E+02
   2   4   0   1 0.27071E+02 0.27071E+02 0.18921E+02 0.18921E+02 0.00000E+00 0.00000E+00 0.00000E+00 0.00000E+00 0.00000E+00 0.00000E+00 0.00000E+00 0.11843E+01 0.11843E+01
   3   4   0   1 0.15626E+02 0.15626E+02 0.15194E+02 0.15194E+02 0.00000E+00 0.00000E+00 0.00000E+00 0.00000E+00 0.00000E+00 0.00000E+00 0.00000E+00 0.51744E+00 0.51744E+00
   4   4   0   1 0.97969E-01 0.97969E-01 0.26216E+00 0.26216E+00 0.00000E+00 0.00000E+00 0.00000E+00 0.00000E+00 0.00000E+00 0.00000E+00 0.00000E+00 0.10721E+02 0.10721E+02
   5   4   0   1 0.18421E+02 0.18421E+02 0.18374E+02 0.18374E+02 0.00000E+00 0.00000E+00 0.00000E+00 0.00000E+00 0.00000E+00 0.00000E+00 0.00000E+00 0.55696E+00 0.55696E+00
   6   4   0   1 0.92483E-02 0.92483E-02 0.27231E+01 0.27231E+01 0.00000E+00 0.00000E+00 0.00000E+00 0.00000E+00 0.00000E+00 0.00000E+00 0.00000E+00 0.11683E+02 0.11683E+02
   7   4   0   1 0.48590E+01 0.48590E+01 0.43076E+01 0.43076E+01 0.00000E+00 0.00000E+00 0.00000E+00 0.00000E+00 0.00000E+00 0.00000E+00 0.00000E+00 0.80623E+00 0.80623E+00
   8   4   0   1 0.16036E+02 0.16036E+02 0.16805E+02 0.16805E+02 0.00000E+00 0.00000E+00 0.00000E+00 0.00000E+00 0.00000E+00 0.00000E+00 0.00000E+00 0.62334E+00 0.62334E+00
   9   4   0   1 0.11710E+02 0.11710E+02 0.12798E+02-0.12798E+02 0.00000E+00 0.00000E+00 0.00000E+00 0.00000E+00 0.00000E+00 0.00000E+00 0.00000E+00 0.66766E+00 0.66766E+00
  10   4   0   1 0.27365E+02 0.27365E+02 0.28206E+02 0.28206E+02 0.00000E+00 0.00000E+00 0.00000E+00 0.00000E+00 0.00000E+00 0.00000E+00 0.00000E+00 0.82379E+00 0.82379E+00
  11   4   0   1 0.22824E+02 0.22824E+02 0.23905E+02-0.23905E+02 0.00000E+00 0.00000E+00 0.00000E+00 0.00000E+00 0.00000E+00 0.00000E+00 0.00000E+00 0.71417E+00 0.71417E+00
  12   4   0   1 0.33731E+02 0.33731E+02 0.33630E+02 0.33630E+02 0.00000E+00 0.00000E+00 0.00000E+00 0.00000E+00 0.00000E+00 0.00000E+00 0.00000E+00 0.97738E+00 0.97738E+00
  13   4   0   1 0.30362E+02 0.30362E+02 0.30668E+02-0.30668E+02 0.00000E+00 0.00000E+00 0.00000E+00 0.00000E+00 0.00000E+00 0.00000E+00 0.00000E+00 0.94164E+00 0.94164E+00
  14   4   0   1 0.34250E+02 0.34250E+02 0.36127E+02 0.36127E+02 0.00000E+00 0.00000E+00 0.00000E+00 0.00000E+00 0.00000E+00 0.00000E+00 0.00000E+00 0.10194E+01 0.10194E+01
  15   4   0   1 0.34039E+02 0.34039E+02 0.34297E+02-0.34297E+02 0.00000E+00 0.00000E+00 0.00000E+00 0.00000E+00 0.00000E+00 0.00000E+00 0.00000E+00 0.10783E+01 0.10783E+01
  16   4   0   1 0.34677E+02 0.34677E+02 0.34510E+02 0.34510E+02 0.00000E+00 0.00000E+00 0.00000E+00 0.00000E+00 0.00000E+00 0.00000E+00 0.00000E+00 0.10105E+01 0.10105E+01
  17   4   0   1 0.28387E+02 0.28387E+02 0.29035E+02-0.29035E+02 0.00000E+00 0.00000E+00 0.00000E+00 0.00000E+00 0.00000E+00 0.00000E+00 0.00000E+00 0.93103E+00 0.93103E+00
  18   4   0   1 0.19347E+02 0.19347E+02 0.20392E+02 0.20392E+02 0.00000E+00 0.00000E+00 0.00000E+00 0.00000E+00 0.00000E+00 0.00000E+00 0.00000E+00 0.92140E+00 0.92140E+00
  19   4   0   1 0.85794E+01 0.85794E+01 0.76460E+01-0.76460E+01 0.00000E+00 0.00000E+00 0.00000E+00 0.00000E+00 0.00000E+00 0.00000E+00 0.00000E+00 0.15852E+01 0.15852E+01
  20   4   0   1 0.35478E-01 0.35478E-01 0.44543E+01 0.44543E+01 0.00000E+00 0.00000E+00 0.00000E+00 0.00000E+00 0.00000E+00 0.00000E+00 0.00000E+00 0.15505E+02 0.15505E+02
  21   4   0   1 0.93749E+01 0.93749E+01 0.91188E+01 0.91188E+01 0.00000E+00 0.00000E+00 0.00000E+00 0.00000E+00 0.00000E+00 0.00000E+00 0.00000E+00 0.12368E+01 0.12368E+01
  22   4   0   1 0.15887E+02 0.15887E+02 0.20012E+02-0.20012E+02 0.00000E+00 0.00000E+00 0.00000E+00 0.00000E+00 0.00000E+00 0.00000E+00 0.00000E+00 0.15854E+01 0.15854E+01
  23   4   0   1 0.19951E+02 0.19951E+02 0.22099E+02 0.22099E+02 0.00000E+00 0.00000E+00 0.00000E+00 0.00000E+00 0.00000E+00 0.00000E+00 0.00000E+00 0.14637E+01 0.14637E+01
  24   4   0   1 0.25382E+02 0.25382E+02 0.26115E+02-0.26115E+02 0.00000E+00 0.00000E+00 0.00000E+00 0.00000E+00 0.00000E+00 0.00000E+00 0.00000E+00 0.94764E+00 0.94764E+00
  25   4   0   1 0.27563E+02 0.27563E+02 0.26427E+02 0.26427E+02 0.00000E+00 0.00000E+00 0.00000E+00 0.00000E+00 0.00000E+00 0.00000E+00 0.00000E+00 0.10191E+01 0.10191E+01
  26   4   0   1 0.30296E+02 0.30296E+02 0.31013E+02-0.31013E+02 0.00000E+00 0.00000E+00 0.00000E+00 0.00000E+00 0.00000E+00 0.00000E+00 0.00000E+00 0.10037E+01 0.10037E+01
  27   4   0   1 0.28808E+02 0.28808E+02 0.28501E+02 0.28501E+02 0.00000E+00 0.00000E+00 0.00000E+00 0.00000E+00 0.00000E+00 0.00000E+00 0.00000E+00 0.10469E+01 0.10469E+01
  28   4   0   1 0.27949E+02 0.27949E+02 0.26955E+02-0.26955E+02 0.00000E+00 0.00000E+00 0.00000E+00 0.00000E+00 0.00000E+00 0.00000E+00 0.00000E+00 0.94218E+00 0.94218E+00
  29   4   0   1 0.17544E+02 0.17544E+02 0.16186E+02 0.16186E+02 0.00000E+00 0.00000E+00 0.00000E+00 0.00000E+00 0.00000E+00 0.00000E+00 0.00000E+00 0.12250E+01 0.12250E+01
  30   4   0   1 0.89923E+01 0.89923E+01 0.10245E+02-0.10245E+02 0.00000E+00 0.00000E+00 0.00000E+00 0.00000E+00 0.00000E+00 0.00000E+00 0.00000E+00 0.21528E+01 0.21528E+01
  31   4   0   1 0.34224E+01 0.34224E+01 0.19851E+01 0.19851E+01 0.00000E+00 0.00000E+00 0.00000E+00 0.00000E+00 0.00000E+00 0.00000E+00 0.00000E+00 0.68289E+01 0.68289E+01
  32   4   0   1 0.61839E+01 0.61839E+01 0.30540E+01 0.30540E+01 0.00000E+00 0.00000E+00 0.00000E+00 0.00000E+00 0.00000E+00 0.00000E+00 0.00000E+00 0.34289E+01 0.34289E+01
  33   4   0   1 0.97740E+01 0.97740E+01 0.76516E+01-0.76516E+01 0.00000E+00 0.00000E+00 0.00000E+00 0.00000E+00 0.00000E+00 0.00000E+00 0.00000E+00 0.19737E+01 0.19737E+01
  34   4   0   1 0.16144E+02 0.16144E+02 0.13312E+02 0.13312E+02 0.00000E+00 0.00000E+00 0.00000E+00 0.00000E+00 0.00000E+00 0.00000E+00 0.00000E+00 0.14435E+01 0.14435E+01
  35   4   0   1 0.13684E+02 0.13684E+02 0.12664E+02-0.12664E+02 0.00000E+00 0.00000E+00 0.00000E+00 0.00000E+00 0.00000E+00 0.00000E+00 0.00000E+00 0.16953E+01 0.16953E+01
  36   4   0   1 0.17615E+02 0.17615E+02 0.17987E+02 0.17987E+02 0.00000E+00 0.00000E+00 0.00000E+00 0.00000E+00 0.00000E+00 0.00000E+00 0.00000E+00 0.14347E+01 0.14347E+01
  37   4   0   1 0.11048E+02 0.11048E+02 0.13167E+02-0.13167E+02 0.00000E+00 0.00000E+00 0.00000E+00 0.00000E+00 0.00000E+00 0.00000E+00 0.00000E+00 0.20939E+01 0.20939E+01
  38   4   0   1 0.26111E+02 0.26111E+02 0.23198E+02 0.23198E+02 0.00000E+00 0.00000E+00 0.00000E+00 0.00000E+00 0.00000E+00 0.00000E+00 0.00000E+00 0.12141E+01 0.12141E+01
  39   4   0   1 0.12563E+02 0.12563E+02 0.85647E+01-0.85647E+01 0.00000E+00 0.00000E+00 0.00000E+00 0.00000E+00 0.00000E+00 0.00000E+00 0.00000E+00 0.16980E+01 0.16980E+01
  40   4   0   1 0.37762E+02 0.37762E+02 0.32921E+02 0.32921E+02 0.00000E+00 0.00000E+00 0.00000E+00 0.00000E+00 0.00000E+00 0.00000E+00 0.00000E+00 0.12884E+01 0.12884E+01
  42   4   0   1 0.14687E+02 0.14687E+02 0.21778E+02-0.21778E+02 0.00000E+00 0.00000E+00 0.00000E+00 0.00000E+00 0.00000E+00 0.00000E+00 0.00000E+00 0.19812E+01 0.19812E+01
  44   4   0   1 0.19871E+01 0.19871E+01 0.88961E-01 0.88961E-01 0.00000E+00 0.00000E+00 0.00000E+00 0.00000E+00 0.00000E+00 0.00000E+00 0.00000E+00 0.12704E+02 0.12704E+02
  45   4   0   1 0.55862E+01 0.55862E+01 0.59436E+01-0.59436E+01 0.00000E+00 0.00000E+00 0.00000E+00 0.00000E+00 0.00000E+00 0.00000E+00 0.00000E+00 0.48791E+01 0.48791E+01
  46   4   0   1 0.55311E+01 0.55311E+01 0.62796E+01-0.62796E+01 0.00000E+00 0.00000E+00 0.00000E+00 0.00000E+00 0.00000E+00 0.00000E+00 0.00000E+00 0.38337E+01 0.38337E+01
  47   4   0   1 0.43548E-01 0.43548E-01 0.19674E+01 0.19674E+01 0.00000E+00 0.00000E+00 0.00000E+00 0.00000E+00 0.00000E+00 0.00000E+00 0.00000E+00 0.24729E+02 0.24729E+02
  48   4   0   1 0.19281E+01 0.19281E+01 0.61028E+01-0.61028E+01 0.00000E+00 0.00000E+00 0.00000E+00 0.00000E+00 0.00000E+00 0.00000E+00 0.00000E+00 0.11827E+02 0.11827E+02
  49   4   0   1 0.49156E-01 0.49156E-01 0.50926E+01 0.50926E+01 0.00000E+00 0.00000E+00 0.00000E+00 0.00000E+00 0.00000E+00 0.00000E+00 0.00000E+00 0.26124E+02 0.26124E+02
  50   4   0   1 0.51767E+01 0.51767E+01 0.55611E+01-0.55611E+01 0.00000E+00 0.00000E+00 0.00000E+00 0.00000E+00 0.00000E+00 0.00000E+00 0.00000E+00 0.52159E+01 0.52159E+01
  51   4   0   1 0.38882E-01 0.38882E-01 0.38110E+01 0.38110E+01 0.00000E+00 0.00000E+00 0.00000E+00 0.00000E+00 0.00000E+00 0.00000E+00 0.00000E+00 0.32320E+02 0.32320E+02
   7   5   0   1 0.11541E+02 0.11541E+02 0.10945E+02-0.10945E+02 0.00000E+00 0.00000E+00 0.00000E+00 0.00000E+00 0.00000E+00 0.00000E+00 0.00000E+00 0.11720E+01 0.11720E+01
   8   5   0   1 0.18844E+01 0.18844E+01 0.26446E+01 0.26446E+01 0.00000E+00 0.00000E+00 0.00000E+00 0.00000E+00 0.00000E+00 0.00000E+00 0.00000E+00 0.39410E+01 0.39410E+01
   9   5   0   1 0.33479E+01 0.33479E+01 0.46954E+00-0.46954E+00 0.00000E+00 0.00000E+00 0.00000E+00 0.00000E+00 0.00000E+00 0.00000E+00 0.00000E+00 0.22547E+01 0.22547E+01
  10   5   0   1 0.81479E+01 0.81479E+01 0.76606E+01-0.76606E+01 0.00000E+00 0.00000E+00 0.00000E+00 0.00000E+00 0.00000E+00 0.00000E+00 0.00000E+00 0.14367E+01 0.14367E+01
  11   5   0   1 0.52117E+01 0.52117E+01 0.63820E+01 0.63820E+01 0.00000E+00 0.00000E+00 0.00000E+00 0.00000E+00 0.00000E+00 0.00000E+00 0.00000E+00 0.14911E+01 0.14911E+01
  12   5   0   1 0.11621E+02 0.11621E+02 0.12325E+02-0.12325E+02 0.00000E+00 0.00000E+00 0.00000E+00 0.00000E+00 0.00000E+00 0.00000E+00 0.00000E+00 0.67656E+00 0.67656E+00
  13   5   0   1 0.91874E+01 0.91874E+01 0.91570E+01 0.91570E+01 0.00000E+00 0.00000E+00 0.00000E+00 0.00000E+00 0.00000E+00 0.00000E+00 0.00000E+00 0.84565E+00 0.84565E+00
  14   5   0   1 0.15434E+02 0.15434E+02 0.13831E+02-0.13831E+02 0.00000E+00 0.00000E+00 0.00000E+00 0.00000E+00 0.00000E+00 0.00000E+00 0.00000E+00 0.76695E+00 0.76695E+00
  15   5   0   1 0.95594E+01 0.95594E+01 0.10219E+02 0.10219E+02 0.00000E+00 0.00000E+00 0.00000E+00 0.00000E+00 0.00000E+00 0.00000E+00 0.00000E+00 0.10106E+01 0.10106E+01
  16   5   0   1 0.13539E+02 0.13539E+02 0.14819E+02-0.14819E+02 0.00000E+00 0.00000E+00 0.00000E+00 0.00000E+00 0.00000E+00 0.00000E+00 0.00000E+00 0.86446E+00 0.86446E+00
  17   5   0   1 0.97392E+01 0.97392E+01 0.10384E+02 0.10384E+02 0.00000E+00 0.00000E+00 0.00000E+00 0.00000E+00 0.00000E+00 0.00000E+00 0.00000E+00 0.99055E+00 0.99055E+00
  18   5   0   1 0.15013E+02 0.15013E+02 0.14617E+02-0.14617E+02 0.00000E+00 0.00000E+00 0.00000E+00 0.00000E+00 0.00000E+00 0.00000E+00 0.00000E+00 0.91092E+00 0.91092E+00
  19   5   0   1 0.58039E+01 0.58039E+01 0.77887E+01 0.77887E+01 0.00000E+00 0.00000E+00 0.00000E+00 0.00000E+00 0.00000E+00 0.00000E+00 0.00000E+00 0.19721E+01 0.19721E+01
  20   5   0   1 0.13815E+02 0.13815E+02 0.16228E+02-0.16228E+02 0.00000E+00 0.00000E+00 0.00000E+00 0.00000E+00 0.00000E+00 0.00000E+00 0.00000E+00 0.98566E+00 0.98566E+00
  21   5   0   1 0.13960E+02 0.13960E+02 0.16750E+02 0.16750E+02 0.00000E+00 0.00000E+00 0.00000E+00 0.00000E+00 0.00000E+00 0.00000E+00 0.00000E+00 0.11131E+01 0.11131E+01
  22   5   0   1 0.91691E+01 0.91691E+01 0.10293E+02-0.10293E+02 0.00000E+00 0.00000E+00 0.00000E+00 0.00000E+00 0.00000E+00 0.00000E+00 0.00000E+00 0.12642E+01 0.12642E+01
  23   5   0   1 0.67777E+01 0.67777E+01 0.72845E+01 0.72845E+01 0.00000E+00 0.00000E+00 0.00000E+00 0.00000E+00 0.00000E+00 0.00000E+00 0.00000E+00 0.17086E+01 0.17086E+01
  24   5   0   1 0.22733E-01 0.22733E-01 0.45219E+01-0.45219E+01 0.00000E+00 0.00000E+00 0.00000E+00 0.00000E+00 0.00000E+00 0.00000E+00 0.00000E+00 0.21556E+02 0.21556E+02
  25   5   0   1 0.24086E-01 0.24086E-01 0.50634E+00-0.50634E+00 0.00000E+00 0.00000E+00 0.00000E+00 0.00000E+00 0.00000E+00 0.00000E+00 0.00000E+00 0.18873E+02 0.18873E+02
  26   5   0   1 0.47724E+01 0.47724E+01 0.61127E+01 0.61127E+01 0.00000E+00 0.00000E+00 0.00000E+00 0.00000E+00 0.00000E+00 0.00000E+00 0.00000E+00 0.28171E+01 0.28171E+01
  27   5   0   1 0.87201E+01 0.87201E+01 0.12772E+02-0.12772E+02 0.00000E+00 0.00000E+00 0.00000E+00 0.00000E+00 0.00000E+00 0.00000E+00 0.00000E+00 0.22058E+01 0.22058E+01
  28   5   0   1 0.15401E+02 0.15401E+02 0.15852E+02 0.15852E+02 0.00000E+00 0.00000E+00 0.00000E+00 0.00000E+00 0.00000E+00 0.00000E+00 0.00000E+00 0.16347E+01 0.16347E+01
  29   5   0   1 0.17818E+02 0.17818E+02 0.19555E+02-0.19555E+02 0.00000E+00 0.00000E+00 0.00000E+00 0.00000E+00 0.00000E+00 0.00000E+00 0.00000E+00 0.16328E+01 0.16328E+01
  30   5   0   1 0.21358E+02 0.21358E+02 0.20243E+02 0.20243E+02 0.00000E+00 0.00000E+00 0.00000E+00 0.00000E+00 0.00000E+00 0.00000E+00 0.00000E+00 0.15510E+01 0.15510E+01
  31   5   0   1 0.20441E+02 0.20441E+02 0.19213E+02-0.19213E+02 0.00000E+00 0.00000E+00 0.00000E+00 0.00000E+00 0.00000E+00 0.00000E+00 0.00000E+00 0.14310E+01 0.14310E+01
  32   5   0   1 0.17290E+02 0.17290E+02 0.15689E+02 0.15689E+02 0.00000E+00 0.00000E+00 0.00000E+00 0.00000E+00 0.00000E+00 0.00000E+00 0.00000E+00 0.15721E+01 0.15721E+01
  33   5   0   1 0.13981E+02 0.13981E+02 0.13350E+02-0.13350E+02 0.00000E+00 0.00000E+00 0.00000E+00 0.00000E+00 0.00000E+00 0.00000E+00 0.00000E+00 0.16622E+01 0.16622E+01
  34   5   0   1 0.73189E-01 0.73189E-01 0.70475E+01 0.70475E+01 0.00000E+00 0.00000E+00 0.00000E+00 0.00000E+00 0.00000E+00 0.00000E+00 0.00000E+00 0.25650E+02 0.25650E+02
  35   5   0   1 0.30630E-01 0.30630E-01 0.20563E+01-0.20563E+01 0.00000E+00 0.00000E+00 0.00000E+00 0.00000E+00 0.00000E+00 0.00000E+00 0.00000E+00 0.24004E+02 0.24004E+02
  36   5   0   1 0.39304E+01 0.39304E+01 0.40709E+01-0.40709E+01 0.00000E+00 0.00000E+00 0.00000E+00 0.00000E+00 0.00000E+00 0.00000E+00 0.00000E+00 0.49285E+01 0.49285E+01
  37   5   0   1 0.27481E+01 0.27481E+01 0.75472E+01 0.75472E+01 0.00000E+00 0.00000E+00 0.00000E+00 0.00000E+00 0.00000E+00 0.00000E+00 0.00000E+00 0.69696E+01 0.69696E+01
  38   5   0   1 0.10183E+02 0.10183E+02 0.10230E+02-0.10230E+02 0.00000E+00 0.00000E+00 0.00000E+00 0.00000E+00 0.00000E+00 0.00000E+00 0.00000E+00 0.20891E+01 0.20891E+01
  39   5   0   1 0.19103E+01 0.19103E+01 0.72229E+01 0.72229E+01 0.00000E+00 0.00000E+00 0.00000E+00 0.00000E+00 0.00000E+00 0.00000E+00 0.00000E+00 0.98551E+01 0.98551E+01
  40   5   0   1 0.82975E+01 0.82975E+01 0.78509E+01-0.78509E+01 0.00000E+00 0.00000E+00 0.00000E+00 0.00000E+00 0.00000E+00 0.00000E+00 0.00000E+00 0.23247E+01 0.23247E+01
  41   5   0   1 0.62560E+01 0.62560E+01 0.76635E+01-0.76635E+01 0.00000E+00 0.00000E+00 0.00000E+00 0.00000E+00 0.00000E+00 0.00000E+00 0.00000E+00 0.28059E+01 0.28059E+01
  42   5   0   1 0.52307E+01 0.52307E+01 0.83550E+01 0.83550E+01 0.00000E+00 0.00000E+00 0.00000E+00 0.00000E+00 0.00000E+00 0.00000E+00 0.00000E+00 0.37258E+01 0.37258E+01
  43   5   0   1 0.43579E+01 0.43579E+01 0.72509E+01 0.72509E+01 0.00000E+00 0.00000E+00 0.00000E+00 0.00000E+00 0.00000E+00 0.00000E+00 0.00000E+00 0.44082E+01 0.44082E+01
  44   5   0   1 0.73897E+01 0.73897E+01 0.25446E+01 0.25446E+01 0.00000E+00 0.00000E+00 0.00000E+00 0.00000E+00 0.00000E+00 0.00000E+00 0.00000E+00 0.28986E+01 0.28986E+01
  45   5   0   1 0.25408E-01 0.25408E-01 0.26835E+01 0.26835E+01 0.00000E+00 0.00000E+00 0.00000E+00 0.00000E+00 0.00000E+00 0.00000E+00 0.00000E+00 0.22831E+02 0.22831E+02
  46   5   0   1 0.44036E+01 0.44036E+01 0.21814E+01 0.21814E+01 0.00000E+00 0.00000E+00 0.00000E+00 0.00000E+00 0.00000E+00 0.00000E+00 0.00000E+00 0.48491E+01 0.48491E+01
  47   5   0   1 0.14233E-01 0.14233E-01 0.24129E+01-0.24129E+01 0.00000E+00 0.00000E+00 0.00000E+00 0.00000E+00 0.00000E+00 0.00000E+00 0.00000E+00 0.30646E+02 0.30646E+02
  48   5   0   1 0.10024E+02 0.10024E+02 0.49422E+01 0.49422E+01 0.00000E+00 0.00000E+00 0.00000E+00 0.00000E+00 0.00000E+00 0.00000E+00 0.00000E+00 0.23218E+01 0.23218E+01
  49   5   0   1 0.35288E-01 0.35288E-01 0.38042E+01-0.38042E+01 0.00000E+00 0.00000E+00 0.00000E+00 0.00000E+00 0.00000E+00 0.00000E+00 0.00000E+00 0.28812E+02 0.28812E+02
  50   5   0   1 0.39559E-01 0.39559E-01 0.33450E+01 0.33450E+01 0.00000E+00 0.00000E+00 0.00000E+00 0.00000E+00 0.00000E+00 0.00000E+00 0.00000E+00 0.37100E+02 0.37100E+02
  10   6   0   1 0.20083E+01 0.20083E+01 0.28219E+01 0.28219E+01 0.00000E+00 0.00000E+00 0.00000E+00 0.00000E+00 0.00000E+00 0.00000E+00 0.00000E+00 0.19712E+01 0.19712E+01
  11   6   0   1 0.61154E-01 0.61154E-01 0.26056E+01-0.26056E+01 0.00000E+00 0.00000E+00 0.00000E+00 0.00000E+00 0.00000E+00 0.00000E+00 0.00000E+00 0.98254E+01 0.98254E+01
  12   6   0   1 0.79665E-01 0.79665E-01 0.19900E+01-0.19900E+01 0.00000E+00 0.00000E+00 0.00000E+00 0.00000E+00 0.00000E+00 0.00000E+00 0.00000E+00 0.14883E+02 0.14883E+02
  13   6   0   1 0.19122E+01 0.19122E+01 0.28592E+01 0.28592E+01 0.00000E+00 0.00000E+00 0.00000E+00 0.00000E+00 0.00000E+00 0.00000E+00 0.00000E+00 0.39420E+01 0.39420E+01
  14   6   0   1 0.58442E+01 0.58442E+01 0.78609E+01-0.78609E+01 0.00000E+00 0.00000E+00 0.00000E+00 0.00000E+00 0.00000E+00 0.00000E+00 0.00000E+00 0.16438E+01 0.16438E+01
  15   6   0   1 0.19198E+01 0.19198E+01 0.58572E+01 0.58572E+01 0.00000E+00 0.00000E+00 0.00000E+00 0.00000E+00 0.00000E+00 0.00000E+00 0.00000E+00 0.49278E+01 0.49278E+01
  16   6   0   1 0.33659E+01 0.33659E+01 0.78657E+01-0.78657E+01 0.00000E+00 0.00000E+00 0.00000E+00 0.00000E+00 0.00000E+00 0.00000E+00 0.00000E+00 0.28455E+01 0.28455E+01
  17   6   0   1 0.59140E+01 0.59140E+01 0.25505E+01-0.25505E+01 0.00000E+00 0.00000E+00 0.00000E+00 0.00000E+00 0.00000E+00 0.00000E+00 0.00000E+00 0.16438E+01 0.16438E+01
  18   6   0   1 0.22648E-02 0.22648E-02 0.19637E+01-0.19637E+01 0.00000E+00 0.00000E+00 0.00000E+00 0.00000E+00 0.00000E+00 0.00000E+00 0.00000E+00 0.17736E+02 0.17736E+02
  19   6   0   1 0.17441E+02 0.17441E+02 0.19449E+02-0.19449E+02 0.00000E+00 0.00000E+00 0.00000E+00 0.00000E+00 0.00000E+00 0.00000E+00 0.00000E+00 0.90431E+00 0.90431E+00
  20   6   0   1 0.52241E+01 0.52241E+01 0.59540E+01-0.59540E+01 0.00000E+00 0.00000E+00 0.00000E+00 0.00000E+00 0.00000E+00 0.00000E+00 0.00000E+00 0.22359E+01 0.22359E+01
  21   6   0   1 0.19876E+02 0.19876E+02 0.22225E+02 0.22225E+02 0.00000E+00 0.00000E+00 0.00000E+00 0.00000E+00 0.00000E+00 0.00000E+00 0.00000E+00 0.90065E+00 0.90065E+00
  22   6   0   1 0.26316E+02 0.26316E+02 0.26873E+02 0.26873E+02 0.00000E+00 0.00000E+00 0.00000E+00 0.00000E+00 0.00000E+00 0.00000E+00 0.00000E+00 0.11333E+01 0.11333E+01
  23   6   0   1 0.10150E+02 0.10150E+02 0.12893E+02-0.12893E+02 0.00000E+00 0.00000E+00 0.00000E+00 0.00000E+00 0.00000E+00 0.00000E+00 0.00000E+00 0.13318E+01 0.13318E+01
  24   6   0   1 0.95667E+01 0.95667E+01 0.12011E+02 0.12011E+02 0.00000E+00 0.00000E+00 0.00000E+00 0.00000E+00 0.00000E+00 0.00000E+00 0.00000E+00 0.12110E+01 0.12110E+01
  25   6   0   1 0.51385E+01 0.51385E+01 0.78061E+01-0.78061E+01 0.00000E+00 0.00000E+00 0.00000E+00 0.00000E+00 0.00000E+00 0.00000E+00 0.00000E+00 0.22358E+01 0.22358E+01
  26   6   0   1 0.67594E+01 0.67594E+01 0.70862E+01 0.70862E+01 0.00000E+00 0.00000E+00 0.00000E+00 0.00000E+00 0.00000E+00 0.00000E+00 0.00000E+00 0.17086E+01 0.17086E+01
  27   6   0   1 0.70699E-01 0.70699E-01 0.42704E+01-0.42704E+01 0.00000E+00 0.00000E+00 0.00000E+00 0.00000E+00 0.00000E+00 0.00000E+00 0.00000E+00 0.19296E+02 0.19296E+02
  28   6   0   1 0.63696E-01 0.63696E-01 0.61772E+01 0.61772E+01 0.00000E+00 0.00000E+00 0.00000E+00 0.00000E+00 0.00000E+00 0.00000E+00 0.00000E+00 0.21348E+02 0.21348E+02
  29   6   0   1 0.61926E+01 0.61926E+01 0.53597E+01-0.53597E+01 0.00000E+00 0.00000E+00 0.00000E+00 0.00000E+00 0.00000E+00 0.00000E+00 0.00000E+00 0.24943E+01 0.24943E+01
  30   6   0   1 0.33800E-01 0.33800E-01 0.50172E+01 0.50172E+01 0.00000E+00 0.00000E+00 0.00000E+00 0.00000E+00 0.00000E+00 0.00000E+00 0.00000E+00 0.22592E+02 0.22592E+02
  31   6   0   1 0.26078E-01 0.26078E-01 0.70857E+01-0.70857E+01 0.00000E+00 0.00000E+00 0.00000E+00 0.00000E+00 0.00000E+00 0.00000E+00 0.00000E+00 0.24105E+02 0.24105E+02
  32   6   0   1 0.55715E+01 0.55715E+01 0.36479E+01 0.36479E+01 0.00000E+00 0.00000E+00 0.00000E+00 0.00000E+00 0.00000E+00 0.00000E+00 0.00000E+00 0.27885E+01 0.27885E+01
  33   6   0   1 0.12100E-01 0.12100E-01 0.37356E+01-0.37356E+01 0.00000E+00 0.00000E+00 0.00000E+00 0.00000E+00 0.00000E+00 0.00000E+00 0.00000E+00 0.11056E+02 0.11056E+02
  34   6   0   1 0.34453E-01 0.34453E-01 0.99321E+00-0.99321E+00 0.00000E+00 0.00000E+00 0.00000E+00 0.00000E+00 0.00000E+00 0.00000E+00 0.00000E+00 0.21776E+02 0.21776E+02
  35   6   0   1 0.42687E-01 0.42687E-01 0.14782E+01 0.14782E+01 0.00000E+00 0.00000E+00 0.00000E+00 0.00000E+00 0.00000E+00 0.00000E+00 0.00000E+00 0.26764E+02 0.26764E+02
  36   6   0   1 0.19201E+01 0.19201E+01 0.74304E+01-0.74304E+01 0.00000E+00 0.00000E+00 0.00000E+00 0.00000E+00 0.00000E+00 0.00000E+00 0.00000E+00 0.12812E+02 0.12812E+02
  37   6   0   1 0.47823E+01 0.47823E+01 0.54921E+01 0.54921E+01 0.00000E+00 0.00000E+00 0.00000E+00 0.00000E+00 0.00000E+00 0.00000E+00 0.00000E+00 0.36218E+01 0.36218E+01
  38   6   0   1 0.83133E+01 0.83133E+01 0.79714E+01-0.79714E+01 0.00000E+00 0.00000E+00 0.00000E+00 0.00000E+00 0.00000E+00 0.00000E+00 0.00000E+00 0.20926E+01 0.20926E+01
  39   6   0   1 0.59327E+01 0.59327E+01 0.17078E+01-0.17078E+01 0.00000E+00 0.00000E+00 0.00000E+00 0.00000E+00 0.00000E+00 0.00000E+00 0.00000E+00 0.29573E+01 0.29573E+01
  40   6   0   1 0.12291E-01 0.12291E-01 0.37729E+01 0.37729E+01 0.00000E+00 0.00000E+00 0.00000E+00 0.00000E+00 0.00000E+00 0.00000E+00 0.00000E+00 0.15214E+02 0.15214E+02
  41   6   0   1 0.71097E+01 0.71097E+01 0.28559E+01-0.28559E+01 0.00000E+00 0.00000E+00 0.00000E+00 0.00000E+00 0.00000E+00 0.00000E+00 0.00000E+00 0.27347E+01 0.27347E+01
  42   6   0   1 0.90256E-02 0.90256E-02 0.42775E+01 0.42775E+01 0.00000E+00 0.00000E+00 0.00000E+00 0.00000E+00 0.00000E+00 0.00000E+00 0.00000E+00 0.24840E+02 0.24840E+02
  43   6   0   1 0.44017E+01 0.44017E+01 0.97547E+00-0.97547E+00 0.00000E+00 0.00000E+00 0.00000E+00 0.00000E+00 0.00000E+00 0.00000E+00 0.00000E+00 0.44082E+01 0.44082E+01
  44   6   0   1 0.59152E+01 0.59152E+01 0.28855E+01-0.28855E+01 0.00000E+00 0.00000E+00 0.00000E+00 0.00000E+00 0.00000E+00 0.00000E+00 0.00000E+00 0.32861E+01 0.32861E+01
  45   6   0   1 0.53660E-02 0.53660E-02 0.53056E+01 0.53056E+01 0.00000E+00 0.00000E+00 0.00000E+00 0.00000E+00 0.00000E+00 0.00000E+00 0.00000E+00 0.13315E+02 0.13315E+02
  15   7   0   1 0.21698E-02 0.21698E-02 0.21828E+01 0.21828E+01 0.00000E+00 0.00000E+00 0.00000E+00 0.00000E+00 0.00000E+00 0.00000E+00 0.00000E+00 0.13694E+01 0.13694E+01
  16   7   0   1 0.39293E-02 0.39293E-02 0.22419E+01-0.22419E+01 0.00000E+00 0.00000E+00 0.00000E+00 0.00000E+00 0.00000E+00 0.00000E+00 0.00000E+00 0.40370E+01 0.40370E+01
  17   7   0   1 0.48255E+01 0.48255E+01 0.41377E+01 0.41377E+01 0.00000E+00 0.00000E+00 0.00000E+00 0.00000E+00 0.00000E+00 0.00000E+00 0.00000E+00 0.12082E+01 0.12082E+01
  18   7   0   1 0.19659E+01 0.19659E+01 0.43842E+01-0.43842E+01 0.00000E+00 0.00000E+00 0.00000E+00 0.00000E+00 0.00000E+00 0.00000E+00 0.00000E+00 0.29571E+01 0.29571E+01
  19   7   0   1 0.59045E+01 0.59045E+01 0.46264E+01 0.46264E+01 0.00000E+00 0.00000E+00 0.00000E+00 0.00000E+00 0.00000E+00 0.00000E+00 0.00000E+00 0.13156E+01 0.13156E+01
  20   7   0   1 0.34055E+01 0.34055E+01 0.30654E+01-0.30654E+01 0.00000E+00 0.00000E+00 0.00000E+00 0.00000E+00 0.00000E+00 0.00000E+00 0.00000E+00 0.22766E+01 0.22766E+01
  21   7   0   1 0.41264E-02 0.41264E-02 0.23920E+00-0.23920E+00 0.00000E+00 0.00000E+00 0.00000E+00 0.00000E+00 0.00000E+00 0.00000E+00 0.00000E+00 0.19556E+02 0.19556E+02
  22   7   0   1 0.70772E+01 0.70772E+01 0.71418E+01-0.71418E+01 0.00000E+00 0.00000E+00 0.00000E+00 0.00000E+00 0.00000E+00 0.00000E+00 0.00000E+00 0.13687E+01 0.13687E+01
  23   7   0   1 0.29554E-01 0.29554E-01 0.44085E+01 0.44085E+01 0.00000E+00 0.00000E+00 0.00000E+00 0.00000E+00 0.00000E+00 0.00000E+00 0.00000E+00 0.17928E+02 0.17928E+02
  24   7   0   1 0.34183E-01 0.34183E-01 0.49526E+01-0.49526E+01 0.00000E+00 0.00000E+00 0.00000E+00 0.00000E+00 0.00000E+00 0.00000E+00 0.00000E+00 0.17693E+02 0.17693E+02
  25   7   0   1 0.47950E+01 0.47950E+01 0.58462E+01 0.58462E+01 0.00000E+00 0.00000E+00 0.00000E+00 0.00000E+00 0.00000E+00 0.00000E+00 0.00000E+00 0.20126E+01 0.20126E+01
  26   7   0   1 0.36051E-01 0.36051E-01 0.55119E+01-0.55119E+01 0.00000E+00 0.00000E+00 0.00000E+00 0.00000E+00 0.00000E+00 0.00000E+00 0.00000E+00 0.19394E+02 0.19394E+02
  27   7   0   1 0.43820E+01 0.43820E+01 0.39338E+01 0.39338E+01 0.00000E+00 0.00000E+00 0.00000E+00 0.00000E+00 0.00000E+00 0.00000E+00 0.00000E+00 0.22045E+01 0.22045E+01
  28   7   0   1 0.33929E+01 0.33929E+01 0.31985E+01-0.31985E+01 0.00000E+00 0.00000E+00 0.00000E+00 0.00000E+00 0.00000E+00 0.00000E+00 0.00000E+00 0.28456E+01 0.28456E+01
  29   7   0   1 0.17651E-01 0.17651E-01 0.11974E+01 0.11974E+01 0.00000E+00 0.00000E+00 0.00000E+00 0.00000E+00 0.00000E+00 0.00000E+00 0.00000E+00 0.17883E+02 0.17883E+02
  30   7   0   1 0.27724E+01 0.27724E+01 0.22867E+01-0.22867E+01 0.00000E+00 0.00000E+00 0.00000E+00 0.00000E+00 0.00000E+00 0.00000E+00 0.00000E+00 0.41819E+01 0.41819E+01
  31   7   0   1 0.20359E-01 0.20359E-01 0.28649E+01 0.28649E+01 0.00000E+00 0.00000E+00 0.00000E+00 0.00000E+00 0.00000E+00 0.00000E+00 0.00000E+00 0.17934E+02 0.17934E+02
  32   7   0   1 0.11693E-01 0.11693E-01 0.23279E-01 0.23279E-01 0.00000E+00 0.00000E+00 0.00000E+00 0.00000E+00 0.00000E+00 0.00000E+00 0.00000E+00 0.18607E+02 0.18607E+02
  33   7   0   1 0.52016E+01 0.52016E+01 0.18747E+01 0.18747E+01 0.00000E+00 0.00000E+00 0.00000E+00 0.00000E+00 0.00000E+00 0.00000E+00 0.00000E+00 0.22359E+01 0.22359E+01
  34   7   0   1 0.86839E-02 0.86839E-02 0.12009E+01 0.12009E+01 0.00000E+00 0.00000E+00 0.00000E+00 0.00000E+00 0.00000E+00 0.00000E+00 0.00000E+00 0.15786E+02 0.15786E+02
  35   7   0   1 0.90324E-02 0.90324E-02 0.88440E+00-0.88440E+00 0.00000E+00 0.00000E+00 0.00000E+00 0.00000E+00 0.00000E+00 0.00000E+00 0.00000E+00 0.17002E+02 0.17002E+02
  36   7   0   1 0.39440E+01 0.39440E+01 0.21774E+01 0.21774E+01 0.00000E+00 0.00000E+00 0.00000E+00 0.00000E+00 0.00000E+00 0.00000E+00 0.00000E+00 0.34501E+01 0.34501E+01
  37   7   0   1 0.71102E+01 0.71102E+01 0.87343E+00-0.87343E+00 0.00000E+00 0.00000E+00 0.00000E+00 0.00000E+00 0.00000E+00 0.00000E+00 0.00000E+00 0.19149E+01 0.19149E+01
  38   7   0   1 0.20994E-02 0.20994E-02 0.53292E-02-0.53292E-02 0.00000E+00 0.00000E+00 0.00000E+00 0.00000E+00 0.00000E+00 0.00000E+00 0.00000E+00 0.18102E+02 0.18102E+02
  39   7   0   1 0.51208E-02 0.51208E-02 0.25817E+01 0.25817E+01 0.00000E+00 0.00000E+00 0.00000E+00 0.00000E+00 0.00000E+00 0.00000E+00 0.00000E+00 0.33510E+02 0.33510E+02
  40   7   0   1 0.56879E-02 0.56879E-02 0.43337E+01-0.43337E+01 0.00000E+00 0.00000E+00 0.00000E+00 0.00000E+00 0.00000E+00 0.00000E+00 0.00000E+00 0.30750E+02 0.30750E+02
 -53   1   1   1 0.92297E-02 0.92297E-02 0.51380E+00 0.51380E+00 0.00000E+00 0.00000E+00 0.00000E+00 0.00000E+00 0.00000E+00 0.00000E+00 0.00000E+00 0.33153E+02 0.33153E+02
 -52   1   1   1 0.26894E-01 0.26894E-01 0.23878E+01-0.23878E+01 0.00000E+00 0.00000E+00 0.00000E+00 0.00000E+00 0.00000E+00 0.00000E+00 0.00000E+00 0.29980E+02 0.29980E+02
 -51   1   1   1 0.40725E-01 0.40725E-01 0.33089E+01 0.33089E+01 0.00000E+00 0.00000E+00 0.00000E+00 0.00000E+00 0.00000E+00 0.00000E+00 0.00000E+00 0.30687E+02 0.30687E+02
 -50   1   1   1 0.10003E+02 0.10003E+02 0.64477E+01-0.64477E+01 0.00000E+00 0.00000E+00 0.00000E+00 0.00000E+00 0.00000E+00 0.00000E+00 0.00000E+00 0.27081E+01 0.27081E+01
 -49   1   1   1 0.10193E+02 0.10193E+02 0.51611E+01 0.51611E+01 0.00000E+00 0.00000E+00 0.00000E+00 0.00000E+00 0.00000E+00 0.00000E+00 0.00000E+00 0.28472E+01 0.28472E+01
 -48   1   1   1 0.27303E+01 0.27303E+01 0.72141E+01-0.72141E+01 0.00000E+00 0.00000E+00 0.00000E+00 0.00000E+00 0.00000E+00 0.00000E+00 0.00000E+00 0.90602E+01 0.90602E+01
 -47   1   1   1 0.14290E+02 0.14290E+02 0.81232E+01 0.81232E+01 0.00000E+00 0.00000E+00 0.00000E+00 0.00000E+00 0.00000E+00 0.00000E+00 0.00000E+00 0.19009E+01 0.19009E+01
 -46   1   1   1 0.89714E+01 0.89714E+01 0.84044E+01-0.84044E+01 0.00000E+00 0.00000E+00 0.00000E+00 0.00000E+00 0.00000E+00 0.00000E+00 0.00000E+00 0.30126E+01 0.30126E+01
 -45   1   1   1 0.12703E+02 0.12703E+02 0.13072E+02 0.13072E+02 0.00000E+00 0.00000E+00 0.00000E+00 0.00000E+00 0.00000E+00 0.00000E+00 0.00000E+00 0.27406E+01 0.27406E+01
 -44   1   1   1 0.47661E+01 0.47661E+01 0.93349E+01-0.93349E+01 0.00000E+00 0.00000E+00 0.00000E+00 0.00000E+00 0.00000E+00 0.00000E+00 0.00000E+00 0.64384E+01 0.64384E+01
 -43   1   1   1 0.36976E+02 0.36976E+02 0.34636E+02 0.34636E+02 0.00000E+00 0.00000E+00 0.00000E+00 0.00000E+00 0.00000E+00 0.00000E+00 0.00000E+00 0.14623E+01 0.14623E+01
 -42   1   1   1 0.13520E+02 0.13520E+02 0.14612E+02 0.14612E+02 0.00000E+00 0.00000E+00 0.00000E+00 0.00000E+00 0.00000E+00 0.00000E+00 0.00000E+00 0.24479E+01 0.24479E+01
 -41   1   1   1 0.79020E+01 0.79020E+01 0.63220E+01-0.63220E+01 0.00000E+00 0.00000E+00 0.00000E+00 0.00000E+00 0.00000E+00 0.00000E+00 0.00000E+00 0.39435E+01 0.39435E+01
 -40   1   1   1 0.16793E+02 0.16793E+02 0.14556E+02-0.14556E+02 0.00000E+00 0.00000E+00 0.00000E+00 0.00000E+00 0.00000E+00 0.00000E+00 0.00000E+00 0.19684E+01 0.19684E+01
 -39   1   1   1 0.13626E+02 0.13626E+02 0.11448E+02 0.11448E+02 0.00000E+00 0.00000E+00 0.00000E+00 0.00000E+00 0.00000E+00 0.00000E+00 0.00000E+00 0.21384E+01 0.21384E+01
 -38   1   1   1 0.78708E+01 0.78708E+01 0.96582E+01-0.96582E+01 0.00000E+00 0.00000E+00 0.00000E+00 0.00000E+00 0.00000E+00 0.00000E+00 0.00000E+00 0.32044E+01 0.32044E+01
 -37   1   1   1 0.27928E+01 0.27928E+01 0.74047E+01 0.74047E+01 0.00000E+00 0.00000E+00 0.00000E+00 0.00000E+00 0.00000E+00 0.00000E+00 0.00000E+00 0.76667E+01 0.76667E+01
 -36   1   1   1 0.27510E+01 0.27510E+01 0.18249E+01 0.18249E+01 0.00000E+00 0.00000E+00 0.00000E+00 0.00000E+00 0.00000E+00 0.00000E+00 0.00000E+00 0.83621E+01 0.83621E+01
 -35   1   1   1 0.66241E-01 0.66241E-01 0.27391E+01-0.27391E+01 0.00000E+00 0.00000E+00 0.00000E+00 0.00000E+00 0.00000E+00 0.00000E+00 0.00000E+00 0.26824E+02 0.26824E+02
 -34   1   1   1 0.97829E+01 0.97829E+01 0.11585E+02 0.11585E+02 0.00000E+00 0.00000E+00 0.00000E+00 0.00000E+00 0.00000E+00 0.00000E+00 0.00000E+00 0.25646E+01 0.25646E+01
 -33   1   1   1 0.85189E+01 0.85189E+01 0.10480E+02-0.10480E+02 0.00000E+00 0.00000E+00 0.00000E+00 0.00000E+00 0.00000E+00 0.00000E+00 0.00000E+00 0.29409E+01 0.29409E+01
 -32   1   1   1 0.15932E+02 0.15932E+02 0.17927E+02 0.17927E+02 0.00000E+00 0.00000E+00 0.00000E+00 0.00000E+00 0.00000E+00 0.00000E+00 0.00000E+00 0.17061E+01 0.17061E+01
 -31   1   1   1 0.10374E+02 0.10374E+02 0.10338E+02-0.10338E+02 0.00000E+00 0.00000E+00 0.00000E+00 0.00000E+00 0.00000E+00 0.00000E+00 0.00000E+00 0.18656E+01 0.18656E+01
 -30   1   1   1 0.11450E+02 0.11450E+02 0.12670E+02 0.12670E+02 0.00000E+00 0.00000E+00 0.00000E+00 0.00000E+00 0.00000E+00 0.00000E+00 0.00000E+00 0.15257E+01 0.15257E+01
 -29   1   1   1 0.12671E-01 0.12671E-01 0.74683E+01-0.74683E+01 0.00000E+00 0.00000E+00 0.00000E+00 0.00000E+00 0.00000E+00 0.00000E+00 0.00000E+00 0.25513E+02 0.25513E+02
 -28   1   1   1 0.27189E-01 0.27189E-01 0.36123E+00 0.36123E+00 0.00000E+00 0.00000E+00 0.00000E+00 0.00000E+00 0.00000E+00 0.00000E+00 0.00000E+00 0.21122E+02 0.21122E+02
 -27   1   1   1 0.93944E+01 0.93944E+01 0.72310E+01 0.72310E+01 0.00000E+00 0.00000E+00 0.00000E+00 0.00000E+00 0.00000E+00 0.00000E+00 0.00000E+00 0.16469E+01 0.16469E+01
 -26   1   1   1 0.13712E+02 0.13712E+02 0.15064E+02-0.15064E+02 0.00000E+00 0.00000E+00 0.00000E+00 0.00000E+00 0.00000E+00 0.00000E+00 0.00000E+00 0.12748E+01 0.12748E+01
 -25   1   1   1 0.15289E+02 0.15289E+02 0.15737E+02 0.15737E+02 0.00000E+00 0.00000E+00 0.00000E+00 0.00000E+00 0.00000E+00 0.00000E+00 0.00000E+00 0.11462E+01 0.11462E+01
 -24   1   1   1 0.23618E+02 0.23618E+02 0.24386E+02-0.24386E+02 0.00000E+00 0.00000E+00 0.00000E+00 0.00000E+00 0.00000E+00 0.00000E+00 0.00000E+00 0.93117E+00 0.93117E+00
 -23   1   1   1 0.14504E+02 0.14504E+02 0.17053E+02 0.17053E+02 0.00000E+00 0.00000E+00 0.00000E+00 0.00000E+00 0.00000E+00 0.00000E+00 0.00000E+00 0.10733E+01 0.10733E+01
 -22   1   1   1 0.42068E+02 0.42068E+02 0.38883E+02-0.38883E+02 0.00000E+00 0.00000E+00 0.00000E+00 0.00000E+00 0.00000E+00 0.00000E+00 0.00000E+00 0.11402E+01 0.11402E+01
 -21   1   1   1 0.47534E+01 0.47534E+01 0.29665E+01 0.29665E+01 0.00000E+00 0.00000E+00 0.00000E+00 0.00000E+00 0.00000E+00 0.00000E+00 0.00000E+00 0.24143E+01 0.24143E+01
 -20   1   1   1 0.56188E+01 0.56188E+01 0.47228E+01 0.47228E+01 0.00000E+00 0.00000E+00 0.00000E+00 0.00000E+00 0.00000E+00 0.00000E+00 0.00000E+00 0.20916E+01 0.20916E+01
 -19   1   1   1 0.81403E+01 0.81403E+01 0.11925E+02-0.11925E+02 0.00000E+00 0.00000E+00 0.00000E+00 0.00000E+00 0.00000E+00 0.00000E+00 0.00000E+00 0.14367E+01 0.14367E+01
 -18   1   1   1 0.55639E+01 0.55639E+01 0.71856E+01 0.71856E+01 0.00000E+00 0.00000E+00 0.00000E+00 0.00000E+00 0.00000E+00 0.00000E+00 0.00000E+00 0.20917E+01 0.20917E+01
 -17   1   1   1 0.21366E+02 0.21366E+02 0.23291E+02-0.23291E+02 0.00000E+00 0.00000E+00 0.00000E+00 0.00000E+00 0.00000E+00 0.00000E+00 0.00000E+00 0.84425E+00 0.84425E+00
 -16   1   1   1 0.75750E+01 0.75750E+01 0.85752E+01 0.85752E+01 0.00000E+00 0.00000E+00 0.00000E+00 0.00000E+00 0.00000E+00 0.00000E+00 0.00000E+00 0.12748E+01 0.12748E+01
 -15   1   1   1 0.26282E+02 0.26282E+02 0.29392E+02-0.29392E+02 0.00000E+00 0.00000E+00 0.00000E+00 0.00000E+00 0.00000E+00 0.00000E+00 0.00000E+00 0.71358E+00 0.71358E+00
 -14   1   1   1 0.38523E+01 0.38523E+01 0.59878E+01 0.59878E+01 0.00000E+00 0.00000E+00 0.00000E+00 0.00000E+00 0.00000E+00 0.00000E+00 0.00000E+00 0.19716E+01 0.19716E+01
 -13   1   1   1 0.27691E+02 0.27691E+02 0.30158E+02-0.30158E+02 0.00000E+00 0.00000E+00 0.00000E+00 0.00000E+00 0.00000E+00 0.00000E+00 0.00000E+00 0.75203E+00 0.75203E+00
 -12   1   1   1 0.13555E+00 0.13555E+00 0.27657E+01 0.27657E+01 0.00000E+00 0.00000E+00 0.00000E+00 0.00000E+00 0.00000E+00 0.00000E+00 0.00000E+00 0.15291E+02 0.15291E+02
 -11   1   1   1 0.30089E+02 0.30089E+02 0.33763E+02-0.33763E+02 0.00000E+00 0.00000E+00 0.00000E+00 0.00000E+00 0.00000E+00 0.00000E+00 0.00000E+00 0.88882E+00 0.88882E+00
 -10   1   1   1 0.13573E+00 0.13573E+00 0.65271E+00 0.65271E+00 0.00000E+00 0.00000E+00 0.00000E+00 0.00000E+00 0.00000E+00 0.00000E+00 0.00000E+00 0.15291E+02 0.15291E+02
  -9   1   1   1 0.31785E+02 0.31785E+02 0.34355E+02-0.34355E+02 0.00000E+00 0.00000E+00 0.00000E+00 0.00000E+00 0.00000E+00 0.00000E+00 0.00000E+00 0.91029E+00 0.91029E+00
  -8   1   1   1 0.34968E+01 0.34968E+01 0.19769E+01-0.19769E+01 0.00000E+00 0.00000E+00 0.00000E+00 0.00000E+00 0.00000E+00 0.00000E+00 0.00000E+00 0.22749E+01 0.22749E+01
  -7   1   1   1 0.29809E+02 0.29809E+02 0.30862E+02-0.30862E+02 0.00000E+00 0.00000E+00 0.00000E+00 0.00000E+00 0.00000E+00 0.00000E+00 0.00000E+00 0.77492E+00 0.77492E+00
  -6   1   1   1 0.86269E+01 0.86269E+01 0.69452E+01-0.69452E+01 0.00000E+00 0.00000E+00 0.00000E+00 0.00000E+00 0.00000E+00 0.00000E+00 0.00000E+00 0.90858E+00 0.90858E+00
  -5   1   1   1 0.18367E+02 0.18367E+02 0.19636E+02-0.19636E+02 0.00000E+00 0.00000E+00 0.00000E+00 0.00000E+00 0.00000E+00 0.00000E+00 0.00000E+00 0.66017E+00 0.66017E+00
  -4   1   1   1 0.20817E+02 0.20817E+02 0.20373E+02-0.20373E+02 0.00000E+00 0.00000E+00 0.00000E+00 0.00000E+00 0.00000E+00 0.00000E+00 0.00000E+00 0.68453E+00 0.68453E+00
  -3   1   1   1 0.19005E+01 0.19005E+01 0.18088E+01 0.18088E+01 0.00000E+00 0.00000E+00 0.00000E+00 0.00000E+00 0.00000E+00 0.00000E+00 0.00000E+00 0.29557E+01 0.29557E+01
  -2   1   1   1 0.40075E+02 0.40075E+02 0.41041E+02-0.41041E+02 0.00000E+00 0.00000E+00 0.00000E+00 0.00000E+00 0.00000E+00 0.00000E+00 0.00000E+00 0.10024E+01 0.10024E+01
  -1   1   1   1 0.30639E+02 0.30639E+02 0.31414E+02 0.31414E+02 0.00000E+00 0.00000E+00 0.00000E+00 0.00000E+00 0.00000E+00 0.00000E+00 0.00000E+00 0.81743E+00 0.81743E+00
   0   1   1   1 0.59469E+02 0.59469E+02 0.63236E+02-0.63236E+02 0.00000E+00 0.00000E+00 0.00000E+00 0.00000E+00 0.00000E+00 0.00000E+00 0.00000E+00 0.14625E+01 0.14625E+01
   1   1   1   1 0.46503E+02 0.46503E+02 0.48101E+02 0.48101E+02 0.00000E+00 0.00000E+00 0.00000E+00 0.00000E+00 0.00000E+00 0.00000E+00 0.00000E+00 0.11784E+01 0.11784E+01
   2   1   1   1 0.54762E+02 0.54762E+02 0.58793E+02-0.58793E+02 0.00000E+00 0.00000E+00 0.00000E+00 0.00000E+00 0.00000E+00 0.00000E+00 0.00000E+00 0.13541E+01 0.13541E+01
   3   1   1   1 0.38827E+02 0.38827E+02 0.39646E+02 0.39646E+02 0.00000E+00 0.00000E+00 0.00000E+00 0.00000E+00 0.00000E+00 0.00000E+00 0.00000E+00 0.10242E+01 0.10242E+01
   4   1   1   1 0.31364E+02 0.31364E+02 0.32096E+02-0.32096E+02 0.00000E+00 0.00000E+00 0.00000E+00 0.00000E+00 0.00000E+00 0.00000E+00 0.00000E+00 0.86196E+00 0.86196E+00
   5   1   1   1 0.15332E+02 0.15332E+02 0.14778E+02 0.14778E+02 0.00000E+00 0.00000E+00 0.00000E+00 0.00000E+00 0.00000E+00 0.00000E+00 0.00000E+00 0.64952E+00 0.64952E+00
   6   1   1   1 0.14685E-01 0.14685E-01 0.16411E+01 0.16411E+01 0.00000E+00 0.00000E+00 0.00000E+00 0.00000E+00 0.00000E+00 0.00000E+00 0.00000E+00 0.13912E+02 0.13912E+02
   7   1   1   1 0.10399E+02 0.10399E+02 0.98861E+01-0.98861E+01 0.00000E+00 0.00000E+00 0.00000E+00 0.00000E+00 0.00000E+00 0.00000E+00 0.00000E+00 0.93719E+00 0.93719E+00
   8   1   1   1 0.20221E+02 0.20221E+02 0.21407E+02 0.21407E+02 0.00000E+00 0.00000E+00 0.00000E+00 0.00000E+00 0.00000E+00 0.00000E+00 0.00000E+00 0.79233E+00 0.79233E+00
   9   1   1   1 0.10890E+02 0.10890E+02 0.10256E+02-0.10256E+02 0.00000E+00 0.00000E+00 0.00000E+00 0.00000E+00 0.00000E+00 0.00000E+00 0.00000E+00 0.10678E+01 0.10678E+01
  10   1   1   1 0.14250E+02 0.14250E+02 0.13833E+02 0.13833E+02 0.00000E+00 0.00000E+00 0.00000E+00 0.00000E+00 0.00000E+00 0.00000E+00 0.00000E+00 0.95854E+00 0.95854E+00
  11   1   1   1 0.91120E+01 0.91120E+01 0.98548E+01 0.98548E+01 0.00000E+00 0.00000E+00 0.00000E+00 0.00000E+00 0.00000E+00 0.00000E+00 0.00000E+00 0.12937E+01 0.12937E+01
  12   1   1   1 0.10502E+02 0.10502E+02 0.92547E+01-0.92547E+01 0.00000E+00 0.00000E+00 0.00000E+00 0.00000E+00 0.00000E+00 0.00000E+00 0.00000E+00 0.11225E+01 0.11225E+01
  13   1   1   1 0.38149E+02 0.38149E+02 0.37660E+02 0.37660E+02 0.00000E+00 0.00000E+00 0.00000E+00 0.00000E+00 0.00000E+00 0.00000E+00 0.00000E+00 0.10883E+01 0.10883E+01
  14   1   1   1 0.33466E+02 0.33466E+02 0.31574E+02-0.31574E+02 0.00000E+00 0.00000E+00 0.00000E+00 0.00000E+00 0.00000E+00 0.00000E+00 0.00000E+00 0.10425E+01 0.10425E+01
  15   1   1   1 0.54021E+02 0.54021E+02 0.55657E+02 0.55657E+02 0.00000E+00 0.00000E+00 0.00000E+00 0.00000E+00 0.00000E+00 0.00000E+00 0.00000E+00 0.14024E+01 0.14024E+01
  16   1   1   1 0.41212E+02 0.41212E+02 0.41927E+02-0.41927E+02 0.00000E+00 0.00000E+00 0.00000E+00 0.00000E+00 0.00000E+00 0.00000E+00 0.00000E+00 0.11591E+01 0.11591E+01
  17   1   1   1 0.55745E+02 0.55745E+02 0.54724E+02 0.54724E+02 0.00000E+00 0.00000E+00 0.00000E+00 0.00000E+00 0.00000E+00 0.00000E+00 0.00000E+00 0.14677E+01 0.14677E+01
  18   1   1   1 0.32014E+02 0.32014E+02 0.33979E+02-0.33979E+02 0.00000E+00 0.00000E+00 0.00000E+00 0.00000E+00 0.00000E+00 0.00000E+00 0.00000E+00 0.10206E+01 0.10206E+01
  19   1   1   1 0.27926E+02 0.27926E+02 0.29774E+02 0.29774E+02 0.00000E+00 0.00000E+00 0.00000E+00 0.00000E+00 0.00000E+00 0.00000E+00 0.00000E+00 0.10105E+01 0.10105E+01
  20   1   1   1 0.89974E-01 0.89974E-01 0.40582E+01-0.40582E+01 0.00000E+00 0.00000E+00 0.00000E+00 0.00000E+00 0.00000E+00 0.00000E+00 0.00000E+00 0.19780E+02 0.19780E+02
  21   1   1   1 0.44004E+02 0.44004E+02 0.44909E+02 0.44909E+02 0.00000E+00 0.00000E+00 0.00000E+00 0.00000E+00 0.00000E+00 0.00000E+00 0.00000E+00 0.12682E+01 0.12682E+01
  22   1   1   1 0.89435E+01 0.89435E+01 0.10200E+02-0.10200E+02 0.00000E+00 0.00000E+00 0.00000E+00 0.00000E+00 0.00000E+00 0.00000E+00 0.00000E+00 0.15083E+01 0.15083E+01
  23   1   1   1 0.17746E+02 0.17746E+02 0.19170E+02 0.19170E+02 0.00000E+00 0.00000E+00 0.00000E+00 0.00000E+00 0.00000E+00 0.00000E+00 0.00000E+00 0.11030E+01 0.11030E+01
  24   1   1   1 0.61443E+01 0.61443E+01 0.59134E+01-0.59134E+01 0.00000E+00 0.00000E+00 0.00000E+00 0.00000E+00 0.00000E+00 0.00000E+00 0.00000E+00 0.21826E+01 0.21826E+01
  25   1   1   1 0.10335E+02 0.10335E+02 0.13094E+02 0.13094E+02 0.00000E+00 0.00000E+00 0.00000E+00 0.00000E+00 0.00000E+00 0.00000E+00 0.00000E+00 0.14938E+01 0.14938E+01
  26   1   1   1 0.97903E-01 0.97903E-01 0.35659E+01-0.35659E+01 0.00000E+00 0.00000E+00 0.00000E+00 0.00000E+00 0.00000E+00 0.00000E+00 0.00000E+00 0.20184E+02 0.20184E+02
  27   1   1   1 0.27183E+01 0.27183E+01 0.79733E+01 0.79733E+01 0.00000E+00 0.00000E+00 0.00000E+00 0.00000E+00 0.00000E+00 0.00000E+00 0.00000E+00 0.41815E+01 0.41815E+01
  28   1   1   1 0.53672E-01 0.53672E-01 0.35935E+00-0.35935E+00 0.00000E+00 0.00000E+00 0.00000E+00 0.00000E+00 0.00000E+00 0.00000E+00 0.00000E+00 0.19838E+02 0.19838E+02
  29   1   1   1 0.25832E-01 0.25832E-01 0.12866E+01 0.12866E+01 0.00000E+00 0.00000E+00 0.00000E+00 0.00000E+00 0.00000E+00 0.00000E+00 0.00000E+00 0.17920E+02 0.17920E+02
  30   1   1   1 0.90104E+01 0.90104E+01 0.92574E+01 0.92574E+01 0.00000E+00 0.00000E+00 0.00000E+00 0.00000E+00 0.00000E+00 0.00000E+00 0.00000E+00 0.15083E+01 0.15083E+01
  31   1   1   1 0.15213E+02 0.15213E+02 0.12984E+02-0.12984E+02 0.00000E+00 0.00000E+00 0.00000E+00 0.00000E+00 0.00000E+00 0.00000E+00 0.00000E+00 0.14080E+01 0.14080E+01
  32   1   1   1 0.16519E+02 0.16519E+02 0.17846E+02 0.17846E+02 0.00000E+00 0.00000E+00 0.00000E+00 0.00000E+00 0.00000E+00 0.00000E+00 0.00000E+00 0.12974E+01 0.12974E+01
  33   1   1   1 0.26029E+02 0.26029E+02 0.23018E+02-0.23018E+02 0.00000E+00 0.00000E+00 0.00000E+00 0.00000E+00 0.00000E+00 0.00000E+00 0.00000E+00 0.11447E+01 0.11447E+01
  34   1   1   1 0.28080E+02 0.28080E+02 0.25852E+02 0.25852E+02 0.00000E+00 0.00000E+00 0.00000E+00 0.00000E+00 0.00000E+00 0.00000E+00 0.00000E+00 0.12039E+01 0.12039E+01
  35   1   1   1 0.31628E+02 0.31628E+02 0.28871E+02-0.28871E+02 0.00000E+00 0.00000E+00 0.00000E+00 0.00000E+00 0.00000E+00 0.00000E+00 0.00000E+00 0.12632E+01 0.12632E+01
  36   1   1   1 0.26366E+02 0.26366E+02 0.26758E+02 0.26758E+02 0.00000E+00 0.00000E+00 0.00000E+00 0.00000E+00 0.00000E+00 0.00000E+00 0.00000E+00 0.12734E+01 0.12734E+01
  37   1   1   1 0.31329E+02 0.31329E+02 0.28336E+02-0.28336E+02 0.00000E+00 0.00000E+00 0.00000E+00 0.00000E+00 0.00000E+00 0.00000E+00 0.00000E+00 0.12740E+01 0.12740E+01
  38   1   1   1 0.23611E+02 0.23611E+02 0.23273E+02 0.23273E+02 0.00000E+00 0.00000E+00 0.00000E+00 0.00000E+00 0.00000E+00 0.00000E+00 0.00000E+00 0.12506E+01 0.12506E+01
  39   1   1   1 0.22023E+02 0.22023E+02 0.22289E+02-0.22289E+02 0.00000E+00 0.00000E+00 0.00000E+00 0.00000E+00 0.00000E+00 0.00000E+00 0.00000E+00 0.12491E+01 0.12491E+01
  40   1   1   1 0.20506E+02 0.20506E+02 0.18475E+02 0.18475E+02 0.00000E+00 0.00000E+00 0.00000E+00 0.00000E+00 0.00000E+00 0.00000E+00 0.00000E+00 0.12445E+01 0.12445E+01
  41   1   1   1 0.30364E+02 0.30364E+02 0.30402E+02 0.30402E+02 0.00000E+00 0.00000E+00 0.00000E+00 0.00000E+00 0.00000E+00 0.00000E+00 0.00000E+00 0.17517E+01 0.17517E+01
  42   1   1   1 0.14187E+02 0.14187E+02 0.11867E+02-0.11867E+02 0.00000E+00 0.00000E+00 0.00000E+00 0.00000E+00 0.00000E+00 0.00000E+00 0.00000E+00 0.13743E+01 0.13743E+01
  43   1   1   1 0.79970E-02 0.79970E-02 0.67042E+01-0.67042E+01 0.00000E+00 0.00000E+00 0.00000E+00 0.00000E+00 0.00000E+00 0.00000E+00 0.00000E+00 0.15307E+02 0.15307E+02
  44   1   1   1 0.11271E+02 0.11271E+02 0.10099E+02-0.10099E+02 0.00000E+00 0.00000E+00 0.00000E+00 0.00000E+00 0.00000E+00 0.00000E+00 0.00000E+00 0.15484E+01 0.15484E+01
  45   1   1   1 0.34468E+01 0.34468E+01 0.17033E+01-0.17033E+01 0.00000E+00 0.00000E+00 0.00000E+00 0.00000E+00 0.00000E+00 0.00000E+00 0.00000E+00 0.45520E+01 0.45520E+01
  46   1   1   1 0.87598E+01 0.87598E+01 0.75561E+01-0.75561E+01 0.00000E+00 0.00000E+00 0.00000E+00 0.00000E+00 0.00000E+00 0.00000E+00 0.00000E+00 0.19856E+01 0.19856E+01
  47   1   1   1 0.68611E+01 0.68611E+01 0.14835E+01-0.14835E+01 0.00000E+00 0.00000E+00 0.00000E+00 0.00000E+00 0.00000E+00 0.00000E+00 0.00000E+00 0.25610E+01 0.25610E+01
  48   1   1   1 0.67868E+01 0.67868E+01 0.42284E+01-0.42284E+01 0.00000E+00 0.00000E+00 0.00000E+00 0.00000E+00 0.00000E+00 0.00000E+00 0.00000E+00 0.36995E+01 0.36995E+01
  49   1   1   1 0.30344E-01 0.30344E-01 0.16972E+01-0.16972E+01 0.00000E+00 0.00000E+00 0.00000E+00 0.00000E+00 0.00000E+00 0.00000E+00 0.00000E+00 0.25262E+02 0.25262E+02
  50   1   1   1 0.30987E-01 0.30987E-01 0.19112E+01-0.19112E+01 0.00000E+00 0.00000E+00 0.00000E+00 0.00000E+00 0.00000E+00 0.00000E+00 0.00000E+00 0.26863E+02 0.26863E+02
  51   1   1   1 0.15613E-01 0.15613E-01 0.94721E+00-0.94721E+00 0.00000E+00 0.00000E+00 0.00000E+00 0.00000E+00 0.00000E+00 0.00000E+00 0.00000E+00 0.23187E+02 0.23187E+02
  52   1   1   1 0.81181E+01 0.81181E+01 0.13801E+01-0.13801E+01 0.00000E+00 0.00000E+00 0.00000E+00 0.00000E+00 0.00000E+00 0.00000E+00 0.00000E+00 0.50207E+01 0.50207E+01
 -52   2   1   1 0.85308E+01 0.85308E+01 0.59122E+01-0.59122E+01 0.00000E+00 0.00000E+00 0.00000E+00 0.00000E+00 0.00000E+00 0.00000E+00 0.00000E+00 0.42972E+01 0.42972E+01
 -51   2   1   1 0.70472E+01 0.70472E+01 0.77238E+01 0.77238E+01 0.00000E+00 0.00000E+00 0.00000E+00 0.00000E+00 0.00000E+00 0.00000E+00 0.00000E+00 0.41012E+01 0.41012E+01
 -50   2   1   1 0.38936E+01 0.38936E+01 0.59920E+01-0.59920E+01 0.00000E+00 0.00000E+00 0.00000E+00 0.00000E+00 0.00000E+00 0.00000E+00 0.00000E+00 0.64068E+01 0.64068E+01
 -49   2   1   1 0.51886E-01 0.51886E-01 0.68915E+01 0.68915E+01 0.00000E+00 0.00000E+00 0.00000E+00 0.00000E+00 0.00000E+00 0.00000E+00 0.00000E+00 0.31716E+02 0.31716E+02
 -48   2   1   1 0.37742E-01 0.37742E-01 0.53884E+01-0.53884E+01 0.00000E+00 0.00000E+00 0.00000E+00 0.00000E+00 0.00000E+00 0.00000E+00 0.00000E+00 0.30133E+02 0.30133E+02
 -47   2   1   1 0.20682E-01 0.20682E-01 0.30507E+01 0.30507E+01 0.00000E+00 0.00000E+00 0.00000E+00 0.00000E+00 0.00000E+00 0.00000E+00 0.00000E+00 0.33870E+02 0.33870E+02
 -46   2   1   1 0.10226E+02 0.10226E+02 0.52438E+01-0.52438E+01 0.00000E+00 0.00000E+00 0.00000E+00 0.00000E+00 0.00000E+00 0.00000E+00 0.00000E+00 0.28472E+01 0.28472E+01
 -45   2   1   1 0.68104E+01 0.68104E+01 0.67180E+01-0.67180E+01 0.00000E+00 0.00000E+00 0.00000E+00 0.00000E+00 0.00000E+00 0.00000E+00 0.00000E+00 0.45531E+01 0.45531E+01
 -44   2   1   1 0.81100E+01 0.81100E+01 0.43549E+01 0.43549E+01 0.00000E+00 0.00000E+00 0.00000E+00 0.00000E+00 0.00000E+00 0.00000E+00 0.00000E+00 0.38258E+01 0.38258E+01
 -42   2   1   1 0.72081E+02 0.72081E+02 0.68696E+02-0.68696E+02 0.00000E+00 0.00000E+00 0.00000E+00 0.00000E+00 0.00000E+00 0.00000E+00 0.00000E+00 0.18922E+01 0.18922E+01
 -41   2   1   1 0.72859E+02 0.72859E+02 0.60396E+02 0.60396E+02 0.00000E+00 0.00000E+00 0.00000E+00 0.00000E+00 0.00000E+00 0.00000E+00 0.00000E+00 0.19030E+01 0.19030E+01
 -40   2   1   1 0.13863E+02 0.13863E+02 0.18968E+02 0.18968E+02 0.00000E+00 0.00000E+00 0.00000E+00 0.00000E+00 0.00000E+00 0.00000E+00 0.00000E+00 0.22347E+01 0.22347E+01
 -39   2   1   1 0.15156E+02 0.15156E+02 0.12062E+02 0.12062E+02 0.00000E+00 0.00000E+00 0.00000E+00 0.00000E+00 0.00000E+00 0.00000E+00 0.00000E+00 0.24428E+01 0.24428E+01
 -38   2   1   1 0.15430E+02 0.15430E+02 0.23518E+02 0.23518E+02 0.00000E+00 0.00000E+00 0.00000E+00 0.00000E+00 0.00000E+00 0.00000E+00 0.00000E+00 0.22586E+01 0.22586E+01
 -37   2   1   1 0.59679E-01 0.59679E-01 0.29615E+01-0.29615E+01 0.00000E+00 0.00000E+00 0.00000E+00 0.00000E+00 0.00000E+00 0.00000E+00 0.00000E+00 0.30126E+02 0.30126E+02
 -36   2   1   1 0.20498E+02 0.20498E+02 0.23596E+02 0.23596E+02 0.00000E+00 0.00000E+00 0.00000E+00 0.00000E+00 0.00000E+00 0.00000E+00 0.00000E+00 0.17118E+01 0.17118E+01
 -35   2   1   1 0.78466E+01 0.78466E+01 0.86253E+01-0.86253E+01 0.00000E+00 0.00000E+00 0.00000E+00 0.00000E+00 0.00000E+00 0.00000E+00 0.00000E+00 0.36971E+01 0.36971E+01
 -34   2   1   1 0.14838E+02 0.14838E+02 0.20514E+02 0.20514E+02 0.00000E+00 0.00000E+00 0.00000E+00 0.00000E+00 0.00000E+00 0.00000E+00 0.00000E+00 0.20942E+01 0.20942E+01
 -33   2   1   1 0.83720E+01 0.83720E+01 0.48881E+01-0.48881E+01 0.00000E+00 0.00000E+00 0.00000E+00 0.00000E+00 0.00000E+00 0.00000E+00 0.00000E+00 0.44149E+01 0.44149E+01
 -32   2   1   1 0.44289E+01 0.44289E+01 0.95075E+01 0.95075E+01 0.00000E+00 0.00000E+00 0.00000E+00 0.00000E+00 0.00000E+00 0.00000E+00 0.00000E+00 0.57306E+01 0.57306E+01
 -31   2   1   1 0.51473E+01 0.51473E+01 0.28089E+01 0.28089E+01 0.00000E+00 0.00000E+00 0.00000E+00 0.00000E+00 0.00000E+00 0.00000E+00 0.00000E+00 0.63318E+01 0.63318E+01
 -30   2   1   1 0.10285E+00 0.10285E+00 0.10341E+01 0.10341E+01 0.00000E+00 0.00000E+00 0.00000E+00 0.00000E+00 0.00000E+00 0.00000E+00 0.00000E+00 0.21642E+02 0.21642E+02
 -29   2   1   1 0.10866E+02 0.10866E+02 0.11797E+02 0.11797E+02 0.00000E+00 0.00000E+00 0.00000E+00 0.00000E+00 0.00000E+00 0.00000E+00 0.00000E+00 0.15970E+01 0.15970E+01
 -28   2   1   1 0.26830E+01 0.26830E+01 0.98021E+01-0.98021E+01 0.00000E+00 0.00000E+00 0.00000E+00 0.00000E+00 0.00000E+00 0.00000E+00 0.00000E+00 0.55742E+01 0.55742E+01
 -27   2   1   1 0.15288E+02 0.15288E+02 0.15957E+02 0.15957E+02 0.00000E+00 0.00000E+00 0.00000E+00 0.00000E+00 0.00000E+00 0.00000E+00 0.00000E+00 0.11462E+01 0.11462E+01
 -26   2   1   1 0.92959E-01 0.92959E-01 0.40444E+01-0.40444E+01 0.00000E+00 0.00000E+00 0.00000E+00 0.00000E+00 0.00000E+00 0.00000E+00 0.00000E+00 0.19940E+02 0.19940E+02
 -25   2   1   1 0.91923E+01 0.91923E+01 0.99826E+01 0.99826E+01 0.00000E+00 0.00000E+00 0.00000E+00 0.00000E+00 0.00000E+00 0.00000E+00 0.00000E+00 0.16837E+01 0.16837E+01
 -24   2   1   1 0.15261E+02 0.15261E+02 0.14221E+02 0.14221E+02 0.00000E+00 0.00000E+00 0.00000E+00 0.00000E+00 0.00000E+00 0.00000E+00 0.00000E+00 0.11554E+01 0.11554E+01
 -23   2   1   1 0.98686E+01 0.98686E+01 0.99530E+01 0.99530E+01 0.00000E+00 0.00000E+00 0.00000E+00 0.00000E+00 0.00000E+00 0.00000E+00 0.00000E+00 0.15802E+01 0.15802E+01
 -22   2   1   1 0.85167E+02 0.85167E+02 0.83566E+02 0.83566E+02 0.00000E+00 0.00000E+00 0.00000E+00 0.00000E+00 0.00000E+00 0.00000E+00 0.00000E+00 0.18082E+01 0.18082E+01
 -21   2   1   1 0.46270E+02 0.46270E+02 0.43786E+02-0.43786E+02 0.00000E+00 0.00000E+00 0.00000E+00 0.00000E+00 0.00000E+00 0.00000E+00 0.00000E+00 0.11451E+01 0.11451E+01
 -20   2   1   1 0.60381E+02 0.60381E+02 0.61055E+02-0.61055E+02 0.00000E+00 0.00000E+00 0.00000E+00 0.00000E+00 0.00000E+00 0.00000E+00 0.00000E+00 0.13069E+01 0.13069E+01
 -19   2   1   1 0.67102E+01 0.67102E+01 0.11952E+01-0.11952E+01 0.00000E+00 0.00000E+00 0.00000E+00 0.00000E+00 0.00000E+00 0.00000E+00 0.00000E+00 0.19840E+01 0.19840E+01
 -18   2   1   1 0.21411E+02 0.21411E+02 0.22584E+02-0.22584E+02 0.00000E+00 0.00000E+00 0.00000E+00 0.00000E+00 0.00000E+00 0.00000E+00 0.00000E+00 0.84739E+00 0.84739E+00
 -17   2   1   1 0.49225E+01 0.49225E+01 0.10310E+01 0.10310E+01 0.00000E+00 0.00000E+00 0.00000E+00 0.00000E+00 0.00000E+00 0.00000E+00 0.00000E+00 0.23945E+01 0.23945E+01
 -16   2   1   1 0.13590E+02 0.13590E+02 0.15098E+02-0.15098E+02 0.00000E+00 0.00000E+00 0.00000E+00 0.00000E+00 0.00000E+00 0.00000E+00 0.00000E+00 0.10154E+01 0.10154E+01
 -15   2   1   1 0.84288E+01 0.84288E+01 0.85176E+01 0.85176E+01 0.00000E+00 0.00000E+00 0.00000E+00 0.00000E+00 0.00000E+00 0.00000E+00 0.00000E+00 0.13964E+01 0.13964E+01
 -14   2   1   1 0.13410E+02 0.13410E+02 0.14230E+02-0.14230E+02 0.00000E+00 0.00000E+00 0.00000E+00 0.00000E+00 0.00000E+00 0.00000E+00 0.00000E+00 0.88216E+00 0.88216E+00
 -13   2   1   1 0.17646E+02 0.17646E+02 0.18052E+02 0.18052E+02 0.00000E+00 0.00000E+00 0.00000E+00 0.00000E+00 0.00000E+00 0.00000E+00 0.00000E+00 0.79130E+00 0.79130E+00
 -12   2   1   1 0.10612E+02 0.10612E+02 0.10972E+02-0.10972E+02 0.00000E+00 0.00000E+00 0.00000E+00 0.00000E+00 0.00000E+00 0.00000E+00 0.00000E+00 0.11033E+01 0.11033E+01
 -11   2   1   1 0.23859E+02 0.23859E+02 0.23986E+02 0.23986E+02 0.00000E+00 0.00000E+00 0.00000E+00 0.00000E+00 0.00000E+00 0.00000E+00 0.00000E+00 0.69290E+00 0.69290E+00
 -10   2   1   1 0.61808E+01 0.61808E+01 0.56962E+01-0.56962E+01 0.00000E+00 0.00000E+00 0.00000E+00 0.00000E+00 0.00000E+00 0.00000E+00 0.00000E+00 0.12483E+01 0.12483E+01
  -9   2   1   1 0.32345E+02 0.32345E+02 0.32517E+02 0.32517E+02 0.00000E+00 0.00000E+00 0.00000E+00 0.00000E+00 0.00000E+00 0.00000E+00 0.00000E+00 0.78839E+00 0.78839E+00
  -8   2   1   1 0.56753E+01 0.56753E+01 0.32366E+01 0.32366E+01 0.00000E+00 0.00000E+00 0.00000E+00 0.00000E+00 0.00000E+00 0.00000E+00 0.00000E+00 0.13944E+01 0.13944E+01
  -7   2   1   1 0.42792E+02 0.42792E+02 0.43755E+02 0.43755E+02 0.00000E+00 0.00000E+00 0.00000E+00 0.00000E+00 0.00000E+00 0.00000E+00 0.00000E+00 0.10838E+01 0.10838E+01
  -6   2   1   1 0.24514E+02 0.24514E+02 0.21478E+02 0.21478E+02 0.00000E+00 0.00000E+00 0.00000E+00 0.00000E+00 0.00000E+00 0.00000E+00 0.00000E+00 0.90982E+00 0.90982E+00
  -5   2   1   1 0.45352E+02 0.45352E+02 0.43112E+02 0.43112E+02 0.00000E+00 0.00000E+00 0.00000E+00 0.00000E+00 0.00000E+00 0.00000E+00 0.00000E+00 0.10431E+01 0.10431E+01
  -4   2   1   1 0.84832E+02 0.84832E+02 0.79179E+02 0.79179E+02 0.00000E+00 0.00000E+00 0.00000E+00 0.00000E+00 0.00000E+00 0.00000E+00 0.00000E+00 0.18557E+01 0.18557E+01
  -3   2   1   1 0.15607E+02 0.15607E+02 0.15379E+02 0.15379E+02 0.00000E+00 0.00000E+00 0.00000E+00 0.00000E+00 0.00000E+00 0.00000E+00 0.00000E+00 0.51744E+00 0.51744E+00
  -2   2   1   1 0.27546E+03 0.27546E+03 0.24887E+03 0.24887E+03 0.00000E+00 0.00000E+00 0.00000E+00 0.00000E+00 0.00000E+00 0.00000E+00 0.00000E+00 0.65455E+01 0.65455E+01
  -1   2   1   1 0.56494E+02 0.56494E+02 0.51896E+02 0.51896E+02 0.00000E+00 0.00000E+00 0.00000E+00 0.00000E+00 0.00000E+00 0.00000E+00 0.00000E+00 0.13902E+01 0.13902E+01
   1   2   1   1 0.12612E+03 0.12612E+03 0.12329E+03-0.12329E+03 0.00000E+00 0.00000E+00 0.00000E+00 0.00000E+00 0.00000E+00 0.00000E+00 0.00000E+00 0.30024E+01 0.30024E+01
   2   2   1   1 0.97649E+01 0.97649E+01 0.78537E+01 0.78537E+01 0.00000E+00 0.00000E+00 0.00000E+00 0.00000E+00 0.00000E+00 0.00000E+00 0.00000E+00 0.79464E+00 0.79464E+00
   3   2   1   1 0.11256E+03 0.11256E+03 0.10858E+03-0.10858E+03 0.00000E+00 0.00000E+00 0.00000E+00 0.00000E+00 0.00000E+00 0.00000E+00 0.00000E+00 0.26939E+01 0.26939E+01
   4   2   1   1 0.57289E+02 0.57289E+02 0.55526E+02 0.55526E+02 0.00000E+00 0.00000E+00 0.00000E+00 0.00000E+00 0.00000E+00 0.00000E+00 0.00000E+00 0.14069E+01 0.14069E+01
   5   2   1   1 0.83794E+02 0.83794E+02 0.86239E+02-0.86239E+02 0.00000E+00 0.00000E+00 0.00000E+00 0.00000E+00 0.00000E+00 0.00000E+00 0.00000E+00 0.20314E+01 0.20314E+01
   6   2   1   1 0.46291E+02 0.46291E+02 0.46167E+02 0.46167E+02 0.00000E+00 0.00000E+00 0.00000E+00 0.00000E+00 0.00000E+00 0.00000E+00 0.00000E+00 0.11813E+01 0.11813E+01
   7   2   1   1 0.44740E+02 0.44740E+02 0.45320E+02-0.45320E+02 0.00000E+00 0.00000E+00 0.00000E+00 0.00000E+00 0.00000E+00 0.00000E+00 0.00000E+00 0.11704E+01 0.11704E+01
   8   2   1   1 0.92952E+01 0.92952E+01 0.93380E+01 0.93380E+01 0.00000E+00 0.00000E+00 0.00000E+00 0.00000E+00 0.00000E+00 0.00000E+00 0.00000E+00 0.10319E+01 0.10319E+01
   9   2   1   1 0.58046E+01 0.58046E+01 0.27791E+01-0.27791E+01 0.00000E+00 0.00000E+00 0.00000E+00 0.00000E+00 0.00000E+00 0.00000E+00 0.00000E+00 0.13147E+01 0.13147E+01
  10   2   1   1 0.21370E+02 0.21370E+02 0.21916E+02-0.21916E+02 0.00000E+00 0.00000E+00 0.00000E+00 0.00000E+00 0.00000E+00 0.00000E+00 0.00000E+00 0.11141E+01 0.11141E+01
  11   2   1   1 0.23568E+02 0.23568E+02 0.24304E+02 0.24304E+02 0.00000E+00 0.00000E+00 0.00000E+00 0.00000E+00 0.00000E+00 0.00000E+00 0.00000E+00 0.77839E+00 0.77839E+00
  12   2   1   1 0.36935E+02 0.36935E+02 0.35926E+02-0.35926E+02 0.00000E+00 0.00000E+00 0.00000E+00 0.00000E+00 0.00000E+00 0.00000E+00 0.00000E+00 0.10154E+01 0.10154E+01
  13   2   1   1 0.24545E+02 0.24545E+02 0.24334E+02 0.24334E+02 0.00000E+00 0.00000E+00 0.00000E+00 0.00000E+00 0.00000E+00 0.00000E+00 0.00000E+00 0.82669E+00 0.82669E+00
  14   2   1   1 0.24289E+02 0.24289E+02 0.25132E+02-0.25132E+02 0.00000E+00 0.00000E+00 0.00000E+00 0.00000E+00 0.00000E+00 0.00000E+00 0.00000E+00 0.83334E+00 0.83334E+00
  15   2   1   1 0.11650E+00 0.11650E+00 0.23192E+01 0.23192E+01 0.00000E+00 0.00000E+00 0.00000E+00 0.00000E+00 0.00000E+00 0.00000E+00 0.00000E+00 0.16955E+02 0.16955E+02
  16   2   1   1 0.26949E+01 0.26949E+01 0.37817E+01-0.37817E+01 0.00000E+00 0.00000E+00 0.00000E+00 0.00000E+00 0.00000E+00 0.00000E+00 0.00000E+00 0.34841E+01 0.34841E+01
  17   2   1   1 0.25307E+02 0.25307E+02 0.25723E+02-0.25723E+02 0.00000E+00 0.00000E+00 0.00000E+00 0.00000E+00 0.00000E+00 0.00000E+00 0.00000E+00 0.88348E+00 0.88348E+00
  18   2   1   1 0.16439E+02 0.16439E+02 0.15352E+02 0.15352E+02 0.00000E+00 0.00000E+00 0.00000E+00 0.00000E+00 0.00000E+00 0.00000E+00 0.00000E+00 0.96330E+00 0.96330E+00
  19   2   1   1 0.57723E+02 0.57723E+02 0.55653E+02-0.55653E+02 0.00000E+00 0.00000E+00 0.00000E+00 0.00000E+00 0.00000E+00 0.00000E+00 0.00000E+00 0.14962E+01 0.14962E+01
  20   2   1   1 0.11273E+03 0.11273E+03 0.11402E+03 0.11402E+03 0.00000E+00 0.00000E+00 0.00000E+00 0.00000E+00 0.00000E+00 0.00000E+00 0.00000E+00 0.27250E+01 0.27250E+01
  21   2   1   1 0.50346E+02 0.50346E+02 0.49867E+02 0.49867E+02 0.00000E+00 0.00000E+00 0.00000E+00 0.00000E+00 0.00000E+00 0.00000E+00 0.00000E+00 0.13674E+01 0.13674E+01
  22   2   1   1 0.91961E+01 0.91961E+01 0.11451E+02-0.11451E+02 0.00000E+00 0.00000E+00 0.00000E+00 0.00000E+00 0.00000E+00 0.00000E+00 0.00000E+00 0.14739E+01 0.14739E+01
  23   2   1   1 0.48419E+01 0.48419E+01 0.34376E+01-0.34376E+01 0.00000E+00 0.00000E+00 0.00000E+00 0.00000E+00 0.00000E+00 0.00000E+00 0.00000E+00 0.28172E+01 0.28172E+01
  24   2   1   1 0.85835E+01 0.85835E+01 0.36333E+01 0.36333E+01 0.00000E+00 0.00000E+00 0.00000E+00 0.00000E+00 0.00000E+00 0.00000E+00 0.00000E+00 0.15852E+01 0.15852E+01
  25   2   1   1 0.16322E+02 0.16322E+02 0.15484E+02-0.15484E+02 0.00000E+00 0.00000E+00 0.00000E+00 0.00000E+00 0.00000E+00 0.00000E+00 0.00000E+00 0.10804E+01 0.10804E+01
  26   2   1   1 0.10542E+02 0.10542E+02 0.97500E+01 0.97500E+01 0.00000E+00 0.00000E+00 0.00000E+00 0.00000E+00 0.00000E+00 0.00000E+00 0.00000E+00 0.14681E+01 0.14681E+01
  27   2   1   1 0.23035E+02 0.23035E+02 0.22908E+02-0.22908E+02 0.00000E+00 0.00000E+00 0.00000E+00 0.00000E+00 0.00000E+00 0.00000E+00 0.00000E+00 0.10332E+01 0.10332E+01
  28   2   1   1 0.18140E+02 0.18140E+02 0.17585E+02 0.17585E+02 0.00000E+00 0.00000E+00 0.00000E+00 0.00000E+00 0.00000E+00 0.00000E+00 0.00000E+00 0.10785E+01 0.10785E+01
  29   2   1   1 0.34181E+02 0.34181E+02 0.34287E+02-0.34287E+02 0.00000E+00 0.00000E+00 0.00000E+00 0.00000E+00 0.00000E+00 0.00000E+00 0.00000E+00 0.15646E+01 0.15646E+01
  30   2   1   1 0.28713E+02 0.28713E+02 0.27254E+02 0.27254E+02 0.00000E+00 0.00000E+00 0.00000E+00 0.00000E+00 0.00000E+00 0.00000E+00 0.00000E+00 0.12440E+01 0.12440E+01
  31   2   1   1 0.39214E+02 0.39214E+02 0.37523E+02-0.37523E+02 0.00000E+00 0.00000E+00 0.00000E+00 0.00000E+00 0.00000E+00 0.00000E+00 0.00000E+00 0.17214E+01 0.17214E+01
  32   2   1   1 0.28853E+02 0.28853E+02 0.26100E+02 0.26100E+02 0.00000E+00 0.00000E+00 0.00000E+00 0.00000E+00 0.00000E+00 0.00000E+00 0.00000E+00 0.13041E+01 0.13041E+01
  33   2   1   1 0.33565E+02 0.33565E+02 0.32119E+02-0.32119E+02 0.00000E+00 0.00000E+00 0.00000E+00 0.00000E+00 0.00000E+00 0.00000E+00 0.00000E+00 0.22710E+01 0.22710E+01
  34   2   1   1 0.18260E+02 0.18260E+02 0.18070E+02 0.18070E+02 0.00000E+00 0.00000E+00 0.00000E+00 0.00000E+00 0.00000E+00 0.00000E+00 0.00000E+00 0.12813E+01 0.12813E+01
  35   2   1   1 0.18810E+02 0.18810E+02 0.20605E+02-0.20605E+02 0.00000E+00 0.00000E+00 0.00000E+00 0.00000E+00 0.00000E+00 0.00000E+00 0.00000E+00 0.13492E+01 0.13492E+01
  36   2   1   1 0.92072E+01 0.92072E+01 0.80064E+01 0.80064E+01 0.00000E+00 0.00000E+00 0.00000E+00 0.00000E+00 0.00000E+00 0.00000E+00 0.00000E+00 0.18936E+01 0.18936E+01
  37   2   1   1 0.92395E+01 0.92395E+01 0.97500E+01-0.97500E+01 0.00000E+00 0.00000E+00 0.00000E+00 0.00000E+00 0.00000E+00 0.00000E+00 0.00000E+00 0.21035E+01 0.21035E+01
  38   2   1   1 0.74057E+01 0.74057E+01 0.55490E+01 0.55490E+01 0.00000E+00 0.00000E+00 0.00000E+00 0.00000E+00 0.00000E+00 0.00000E+00 0.00000E+00 0.23720E+01 0.23720E+01
  39   2   1   1 0.70428E-01 0.70428E-01 0.55379E+01-0.55379E+01 0.00000E+00 0.00000E+00 0.00000E+00 0.00000E+00 0.00000E+00 0.00000E+00 0.00000E+00 0.22491E+02 0.22491E+02
  40   2   1   1 0.23092E+02 0.23092E+02 0.25836E+02 0.25836E+02 0.00000E+00 0.00000E+00 0.00000E+00 0.00000E+00 0.00000E+00 0.00000E+00 0.00000E+00 0.13670E+01 0.13670E+01
  42   2   1   1 0.20727E+02 0.20727E+02 0.25278E+02-0.25278E+02 0.00000E+00 0.00000E+00 0.00000E+00 0.00000E+00 0.00000E+00 0.00000E+00 0.00000E+00 0.25233E+01 0.25233E+01
  43   2   1   1 0.54469E-01 0.54469E-01 0.14000E+02-0.14000E+02 0.00000E+00 0.00000E+00 0.00000E+00 0.00000E+00 0.00000E+00 0.00000E+00 0.00000E+00 0.23825E+02 0.23825E+02
  44   2   1   1 0.78225E+01 0.78225E+01 0.36759E+01-0.36759E+01 0.00000E+00 0.00000E+00 0.00000E+00 0.00000E+00 0.00000E+00 0.00000E+00 0.00000E+00 0.32040E+01 0.32040E+01
  45   2   1   1 0.52357E+01 0.52357E+01 0.76040E+01-0.76040E+01 0.00000E+00 0.00000E+00 0.00000E+00 0.00000E+00 0.00000E+00 0.00000E+00 0.00000E+00 0.52159E+01 0.52159E+01
  46   2   1   1 0.32015E-01 0.32015E-01 0.42966E+00-0.42966E+00 0.00000E+00 0.00000E+00 0.00000E+00 0.00000E+00 0.00000E+00 0.00000E+00 0.00000E+00 0.25835E+02 0.25835E+02
  47   2   1   1 0.11821E+02 0.11821E+02 0.62517E+01-0.62517E+01 0.00000E+00 0.00000E+00 0.00000E+00 0.00000E+00 0.00000E+00 0.00000E+00 0.00000E+00 0.29594E+01 0.29594E+01
  48   2   1   1 0.52898E-02 0.52898E-02 0.46119E+00 0.46119E+00 0.00000E+00 0.00000E+00 0.00000E+00 0.00000E+00 0.00000E+00 0.00000E+00 0.00000E+00 0.35997E+02 0.35997E+02
  49   2   1   1 0.78702E+01 0.78702E+01 0.87535E+00-0.87535E+00 0.00000E+00 0.00000E+00 0.00000E+00 0.00000E+00 0.00000E+00 0.00000E+00 0.00000E+00 0.41893E+01 0.41893E+01
  50   2   1   1 0.52294E+01 0.52294E+01 0.20484E+01-0.20484E+01 0.00000E+00 0.00000E+00 0.00000E+00 0.00000E+00 0.00000E+00 0.00000E+00 0.00000E+00 0.55883E+01 0.55883E+01
  51   2   1   1 0.35005E-01 0.35005E-01 0.11822E+01-0.11822E+01 0.00000E+00 0.00000E+00 0.00000E+00 0.00000E+00 0.00000E+00 0.00000E+00 0.00000E+00 0.29023E+02 0.29023E+02
  52   2   1   1 0.34807E-01 0.34807E-01 0.22026E+00-0.22026E+00 0.00000E+00 0.00000E+00 0.00000E+00 0.00000E+00 0.00000E+00 0.00000E+00 0.00000E+00 0.27708E+02 0.27708E+02
 -52   3   1   1 0.24783E-01 0.24783E-01 0.93370E+00 0.93370E+00 0.00000E+00 0.00000E+00 0.00000E+00 0.00000E+00 0.00000E+00 0.00000E+00 0.00000E+00 0.29701E+02 0.29701E+02
 -51   3   1   1 0.47988E+01 0.47988E+01 0.11202E+01-0.11202E+01 0.00000E+00 0.00000E+00 0.00000E+00 0.00000E+00 0.00000E+00 0.00000E+00 0.00000E+00 0.60343E+01 0.60343E+01
 -50   3   1   1 0.53438E-01 0.53438E-01 0.36086E+01 0.36086E+01 0.00000E+00 0.00000E+00 0.00000E+00 0.00000E+00 0.00000E+00 0.00000E+00 0.00000E+00 0.28487E+02 0.28487E+02
 -49   3   1   1 0.27447E+01 0.27447E+01 0.19109E+01-0.19109E+01 0.00000E+00 0.00000E+00 0.00000E+00 0.00000E+00 0.00000E+00 0.00000E+00 0.00000E+00 0.97560E+01 0.97560E+01
 -48   3   1   1 0.33642E+01 0.33642E+01 0.40147E+01 0.40147E+01 0.00000E+00 0.00000E+00 0.00000E+00 0.00000E+00 0.00000E+00 0.00000E+00 0.00000E+00 0.79668E+01 0.79668E+01
 -47   3   1   1 0.68162E-01 0.68162E-01 0.53928E+01-0.53928E+01 0.00000E+00 0.00000E+00 0.00000E+00 0.00000E+00 0.00000E+00 0.00000E+00 0.00000E+00 0.30172E+02 0.30172E+02
 -46   3   1   1 0.73983E-01 0.73983E-01 0.82714E+01 0.82714E+01 0.00000E+00 0.00000E+00 0.00000E+00 0.00000E+00 0.00000E+00 0.00000E+00 0.00000E+00 0.30698E+02 0.30698E+02
 -45   3   1   1 0.83004E+01 0.83004E+01 0.11086E+02-0.11086E+02 0.00000E+00 0.00000E+00 0.00000E+00 0.00000E+00 0.00000E+00 0.00000E+00 0.00000E+00 0.37181E+01 0.37181E+01
 -44   3   1   1 0.11277E+02 0.11277E+02 0.69427E+01 0.69427E+01 0.00000E+00 0.00000E+00 0.00000E+00 0.00000E+00 0.00000E+00 0.00000E+00 0.00000E+00 0.24048E+01 0.24048E+01
 -43   3   1   1 0.21158E+02 0.21158E+02 0.20117E+02-0.20117E+02 0.00000E+00 0.00000E+00 0.00000E+00 0.00000E+00 0.00000E+00 0.00000E+00 0.00000E+00 0.14796E+01 0.14796E+01
 -42   3   1   1 0.17045E+02 0.17045E+02 0.16986E+02-0.16986E+02 0.00000E+00 0.00000E+00 0.00000E+00 0.00000E+00 0.00000E+00 0.00000E+00 0.00000E+00 0.17157E+01 0.17157E+01
 -41   3   1   1 0.13603E-01 0.13603E-01 0.73635E+01 0.73635E+01 0.00000E+00 0.00000E+00 0.00000E+00 0.00000E+00 0.00000E+00 0.00000E+00 0.00000E+00 0.34939E+02 0.34939E+02
 -40   3   1   1 0.65387E+01 0.65387E+01 0.21195E+01 0.21195E+01 0.00000E+00 0.00000E+00 0.00000E+00 0.00000E+00 0.00000E+00 0.00000E+00 0.00000E+00 0.44583E+01 0.44583E+01
 -39   3   1   1 0.24253E-01 0.24253E-01 0.15583E+01-0.15583E+01 0.00000E+00 0.00000E+00 0.00000E+00 0.00000E+00 0.00000E+00 0.00000E+00 0.00000E+00 0.23836E+02 0.23836E+02
 -38   3   1   1 0.40414E-01 0.40414E-01 0.25956E+01 0.25956E+01 0.00000E+00 0.00000E+00 0.00000E+00 0.00000E+00 0.00000E+00 0.00000E+00 0.00000E+00 0.24723E+02 0.24723E+02
 -37   3   1   1 0.59873E-01 0.59873E-01 0.21234E+01-0.21234E+01 0.00000E+00 0.00000E+00 0.00000E+00 0.00000E+00 0.00000E+00 0.00000E+00 0.00000E+00 0.27169E+02 0.27169E+02
 -36   3   1   1 0.86088E-01 0.86088E-01 0.19289E+01-0.19289E+01 0.00000E+00 0.00000E+00 0.00000E+00 0.00000E+00 0.00000E+00 0.00000E+00 0.00000E+00 0.28876E+02 0.28876E+02
 -35   3   1   1 0.18904E+01 0.18904E+01 0.49599E+01 0.49599E+01 0.00000E+00 0.00000E+00 0.00000E+00 0.00000E+00 0.00000E+00 0.00000E+00 0.00000E+00 0.13795E+02 0.13795E+02
 -34   3   1   1 0.89337E+01 0.89337E+01 0.10901E+02-0.10901E+02 0.00000E+00 0.00000E+00 0.00000E+00 0.00000E+00 0.00000E+00 0.00000E+00 0.00000E+00 0.30126E+01 0.30126E+01
 -33   3   1   1 0.13975E+02 0.13975E+02 0.13454E+02 0.13454E+02 0.00000E+00 0.00000E+00 0.00000E+00 0.00000E+00 0.00000E+00 0.00000E+00 0.00000E+00 0.23506E+01 0.23506E+01
 -32   3   1   1 0.15297E+02 0.15297E+02 0.14916E+02-0.14916E+02 0.00000E+00 0.00000E+00 0.00000E+00 0.00000E+00 0.00000E+00 0.00000E+00 0.00000E+00 0.24028E+01 0.24028E+01
 -31   3   1   1 0.16528E+02 0.16528E+02 0.15369E+02 0.15369E+02 0.00000E+00 0.00000E+00 0.00000E+00 0.00000E+00 0.00000E+00 0.00000E+00 0.00000E+00 0.16461E+01 0.16461E+01
 -30   3   1   1 0.16669E+02 0.16669E+02 0.13188E+02-0.13188E+02 0.00000E+00 0.00000E+00 0.00000E+00 0.00000E+00 0.00000E+00 0.00000E+00 0.00000E+00 0.17504E+01 0.17504E+01
 -29   3   1   1 0.11128E+02 0.11128E+02 0.10225E+02 0.10225E+02 0.00000E+00 0.00000E+00 0.00000E+00 0.00000E+00 0.00000E+00 0.00000E+00 0.00000E+00 0.22679E+01 0.22679E+01
 -28   3   1   1 0.28068E+01 0.28068E+01 0.25177E+01-0.25177E+01 0.00000E+00 0.00000E+00 0.00000E+00 0.00000E+00 0.00000E+00 0.00000E+00 0.00000E+00 0.83635E+01 0.83635E+01
 -27   3   1   1 0.58538E+01 0.58538E+01 0.18582E+01-0.18582E+01 0.00000E+00 0.00000E+00 0.00000E+00 0.00000E+00 0.00000E+00 0.00000E+00 0.00000E+00 0.39412E+01 0.39412E+01
 -26   3   1   1 0.13409E+02 0.13409E+02 0.13430E+02 0.13430E+02 0.00000E+00 0.00000E+00 0.00000E+00 0.00000E+00 0.00000E+00 0.00000E+00 0.00000E+00 0.15873E+01 0.15873E+01
 -25   3   1   1 0.17601E+02 0.17601E+02 0.19237E+02-0.19237E+02 0.00000E+00 0.00000E+00 0.00000E+00 0.00000E+00 0.00000E+00 0.00000E+00 0.00000E+00 0.12177E+01 0.12177E+01
 -24   3   1   1 0.30933E+02 0.30933E+02 0.31071E+02 0.31071E+02 0.00000E+00 0.00000E+00 0.00000E+00 0.00000E+00 0.00000E+00 0.00000E+00 0.00000E+00 0.10467E+01 0.10467E+01
 -23   3   1   1 0.29321E+02 0.29321E+02 0.30625E+02-0.30625E+02 0.00000E+00 0.00000E+00 0.00000E+00 0.00000E+00 0.00000E+00 0.00000E+00 0.00000E+00 0.10310E+01 0.10310E+01
 -22   3   1   1 0.44101E+02 0.44101E+02 0.43104E+02 0.43104E+02 0.00000E+00 0.00000E+00 0.00000E+00 0.00000E+00 0.00000E+00 0.00000E+00 0.00000E+00 0.12644E+01 0.12644E+01
 -21   3   1   1 0.49439E+02 0.49439E+02 0.46896E+02-0.46896E+02 0.00000E+00 0.00000E+00 0.00000E+00 0.00000E+00 0.00000E+00 0.00000E+00 0.00000E+00 0.17174E+01 0.17174E+01
 -20   3   1   1 0.34158E+02 0.34158E+02 0.32855E+02 0.32855E+02 0.00000E+00 0.00000E+00 0.00000E+00 0.00000E+00 0.00000E+00 0.00000E+00 0.00000E+00 0.10755E+01 0.10755E+01
 -19   3   1   1 0.23033E+02 0.23033E+02 0.24473E+02-0.24473E+02 0.00000E+00 0.00000E+00 0.00000E+00 0.00000E+00 0.00000E+00 0.00000E+00 0.00000E+00 0.10332E+01 0.10332E+01
 -18   3   1   1 0.27428E+02 0.27428E+02 0.27568E+02 0.27568E+02 0.00000E+00 0.00000E+00 0.00000E+00 0.00000E+00 0.00000E+00 0.00000E+00 0.00000E+00 0.89063E+00 0.89063E+00
 -17   3   1   1 0.14292E+02 0.14292E+02 0.16903E+02-0.16903E+02 0.00000E+00 0.00000E+00 0.00000E+00 0.00000E+00 0.00000E+00 0.00000E+00 0.00000E+00 0.95855E+00 0.95855E+00
 -16   3   1   1 0.21827E+02 0.21827E+02 0.23331E+02 0.23331E+02 0.00000E+00 0.00000E+00 0.00000E+00 0.00000E+00 0.00000E+00 0.00000E+00 0.00000E+00 0.10018E+01 0.10018E+01
 -15   3   1   1 0.11330E+02 0.11330E+02 0.12145E+02-0.12145E+02 0.00000E+00 0.00000E+00 0.00000E+00 0.00000E+00 0.00000E+00 0.00000E+00 0.00000E+00 0.13773E+01 0.13773E+01
 -14   3   1   1 0.19932E+02 0.19932E+02 0.20433E+02 0.20433E+02 0.00000E+00 0.00000E+00 0.00000E+00 0.00000E+00 0.00000E+00 0.00000E+00 0.00000E+00 0.99606E+00 0.99606E+00
 -13   3   1   1 0.56351E+01 0.56351E+01 0.69620E+01-0.69620E+01 0.00000E+00 0.00000E+00 0.00000E+00 0.00000E+00 0.00000E+00 0.00000E+00 0.00000E+00 0.20916E+01 0.20916E+01
 -12   3   1   1 0.14949E+02 0.14949E+02 0.16846E+02 0.16846E+02 0.00000E+00 0.00000E+00 0.00000E+00 0.00000E+00 0.00000E+00 0.00000E+00 0.00000E+00 0.92592E+00 0.92592E+00
 -11   3   1   1 0.35028E+01 0.35028E+01 0.13535E+01-0.13535E+01 0.00000E+00 0.00000E+00 0.00000E+00 0.00000E+00 0.00000E+00 0.00000E+00 0.00000E+00 0.28360E+01 0.28360E+01
 -10   3   1   1 0.14965E+02 0.14965E+02 0.13374E+02 0.13374E+02 0.00000E+00 0.00000E+00 0.00000E+00 0.00000E+00 0.00000E+00 0.00000E+00 0.00000E+00 0.11844E+01 0.11844E+01
  -9   3   1   1 0.47304E+01 0.47304E+01 0.41035E+01 0.41035E+01 0.00000E+00 0.00000E+00 0.00000E+00 0.00000E+00 0.00000E+00 0.00000E+00 0.00000E+00 0.24144E+01 0.24144E+01
  -8   3   1   1 0.99243E+01 0.99243E+01 0.91069E+01 0.91069E+01 0.00000E+00 0.00000E+00 0.00000E+00 0.00000E+00 0.00000E+00 0.00000E+00 0.00000E+00 0.19738E+01 0.19738E+01
  -7   3   1   1 0.78215E+01 0.78215E+01 0.62318E+01 0.62318E+01 0.00000E+00 0.00000E+00 0.00000E+00 0.00000E+00 0.00000E+00 0.00000E+00 0.00000E+00 0.19729E+01 0.19729E+01
  -6   3   1   1 0.81406E+01 0.81406E+01 0.11008E+02 0.11008E+02 0.00000E+00 0.00000E+00 0.00000E+00 0.00000E+00 0.00000E+00 0.00000E+00 0.00000E+00 0.16754E+01 0.16754E+01
  -5   3   1   1 0.16167E-01 0.16167E-01 0.14259E+01-0.14259E+01 0.00000E+00 0.00000E+00 0.00000E+00 0.00000E+00 0.00000E+00 0.00000E+00 0.00000E+00 0.18843E+02 0.18843E+02
  -4   3   1   1 0.20222E+02 0.20222E+02 0.21297E+02 0.21297E+02 0.00000E+00 0.00000E+00 0.00000E+00 0.00000E+00 0.00000E+00 0.00000E+00 0.00000E+00 0.10725E+01 0.10725E+01
  -3   3   1   1 0.12972E+02 0.12972E+02 0.15836E+02-0.15836E+02 0.00000E+00 0.00000E+00 0.00000E+00 0.00000E+00 0.00000E+00 0.00000E+00 0.00000E+00 0.10483E+01 0.10483E+01
  -2   3   1   1 0.36401E+02 0.36401E+02 0.35707E+02 0.35707E+02 0.00000E+00 0.00000E+00 0.00000E+00 0.00000E+00 0.00000E+00 0.00000E+00 0.00000E+00 0.13268E+01 0.13268E+01
  -1   3   1   1 0.33273E+02 0.33273E+02 0.31758E+02-0.31758E+02 0.00000E+00 0.00000E+00 0.00000E+00 0.00000E+00 0.00000E+00 0.00000E+00 0.00000E+00 0.12647E+01 0.12647E+01
   0   3   1   1 0.47872E+02 0.47872E+02 0.46357E+02 0.46357E+02 0.00000E+00 0.00000E+00 0.00000E+00 0.00000E+00 0.00000E+00 0.00000E+00 0.00000E+00 0.16477E+01 0.16477E+01
   1   3   1   1 0.37198E+02 0.37198E+02 0.37613E+02-0.37613E+02 0.00000E+00 0.00000E+00 0.00000E+00 0.00000E+00 0.00000E+00 0.00000E+00 0.00000E+00 0.13515E+01 0.13515E+01
   2   3   1   1 0.35346E+02 0.35346E+02 0.36473E+02 0.36473E+02 0.00000E+00 0.00000E+00 0.00000E+00 0.00000E+00 0.00000E+00 0.00000E+00 0.00000E+00 0.13068E+01 0.13068E+01
   3   3   1   1 0.21622E+02 0.21622E+02 0.22280E+02-0.22280E+02 0.00000E+00 0.00000E+00 0.00000E+00 0.00000E+00 0.00000E+00 0.00000E+00 0.00000E+00 0.74637E+00 0.74637E+00
   4   3   1   1 0.13116E+02 0.13116E+02 0.12996E+02 0.12996E+02 0.00000E+00 0.00000E+00 0.00000E+00 0.00000E+00 0.00000E+00 0.00000E+00 0.00000E+00 0.74647E+00 0.74647E+00
   5   3   1   1 0.72371E-01 0.72371E-01 0.43219E+00-0.43219E+00 0.00000E+00 0.00000E+00 0.00000E+00 0.00000E+00 0.00000E+00 0.00000E+00 0.00000E+00 0.12980E+02 0.12980E+02
   6   3   1   1 0.10053E+02 0.10053E+02 0.90979E+01-0.90979E+01 0.00000E+00 0.00000E+00 0.00000E+00 0.00000E+00 0.00000E+00 0.00000E+00 0.00000E+00 0.97174E+00 0.97174E+00
   7   3   1   1 0.17140E+02 0.17140E+02 0.16944E+02 0.16944E+02 0.00000E+00 0.00000E+00 0.00000E+00 0.00000E+00 0.00000E+00 0.00000E+00 0.00000E+00 0.80989E+00 0.80989E+00
   8   3   1   1 0.22561E+02 0.22561E+02 0.21978E+02-0.21978E+02 0.00000E+00 0.00000E+00 0.00000E+00 0.00000E+00 0.00000E+00 0.00000E+00 0.00000E+00 0.88731E+00 0.88731E+00
   9   3   1   1 0.20473E+02 0.20473E+02 0.19537E+02 0.19537E+02 0.00000E+00 0.00000E+00 0.00000E+00 0.00000E+00 0.00000E+00 0.00000E+00 0.00000E+00 0.87426E+00 0.87426E+00
  10   3   1   1 0.17726E+02 0.17726E+02 0.17262E+02-0.17262E+02 0.00000E+00 0.00000E+00 0.00000E+00 0.00000E+00 0.00000E+00 0.00000E+00 0.00000E+00 0.88889E+00 0.88889E+00
  11   3   1   1 0.75206E+01 0.75206E+01 0.62046E+01 0.62046E+01 0.00000E+00 0.00000E+00 0.00000E+00 0.00000E+00 0.00000E+00 0.00000E+00 0.00000E+00 0.12746E+01 0.12746E+01
  12   3   1   1 0.14633E+00 0.14633E+00 0.14231E+01-0.14231E+01 0.00000E+00 0.00000E+00 0.00000E+00 0.00000E+00 0.00000E+00 0.00000E+00 0.00000E+00 0.14694E+02 0.14694E+02
  13   3   1   1 0.13004E+02 0.13004E+02 0.11403E+02-0.11403E+02 0.00000E+00 0.00000E+00 0.00000E+00 0.00000E+00 0.00000E+00 0.00000E+00 0.00000E+00 0.10601E+01 0.10601E+01
  14   3   1   1 0.13290E+02 0.13290E+02 0.11929E+02 0.11929E+02 0.00000E+00 0.00000E+00 0.00000E+00 0.00000E+00 0.00000E+00 0.00000E+00 0.00000E+00 0.10370E+01 0.10370E+01
  15   3   1   1 0.22159E+02 0.22159E+02 0.21177E+02-0.21177E+02 0.00000E+00 0.00000E+00 0.00000E+00 0.00000E+00 0.00000E+00 0.00000E+00 0.00000E+00 0.99094E+00 0.99094E+00
  16   3   1   1 0.16038E+02 0.16038E+02 0.15131E+02 0.15131E+02 0.00000E+00 0.00000E+00 0.00000E+00 0.00000E+00 0.00000E+00 0.00000E+00 0.00000E+00 0.11036E+01 0.11036E+01
  17   3   1   1 0.18485E+02 0.18485E+02 0.18814E+02-0.18814E+02 0.00000E+00 0.00000E+00 0.00000E+00 0.00000E+00 0.00000E+00 0.00000E+00 0.00000E+00 0.10669E+01 0.10669E+01
  18   3   1   1 0.10238E+02 0.10238E+02 0.69706E+01 0.69706E+01 0.00000E+00 0.00000E+00 0.00000E+00 0.00000E+00 0.00000E+00 0.00000E+00 0.00000E+00 0.11428E+01 0.11428E+01
  19   3   1   1 0.13041E+02 0.13041E+02 0.11428E+02-0.11428E+02 0.00000E+00 0.00000E+00 0.00000E+00 0.00000E+00 0.00000E+00 0.00000E+00 0.00000E+00 0.10484E+01 0.10484E+01
  20   3   1   1 0.16848E+02 0.16848E+02 0.17184E+02-0.17184E+02 0.00000E+00 0.00000E+00 0.00000E+00 0.00000E+00 0.00000E+00 0.00000E+00 0.00000E+00 0.93816E+00 0.93816E+00
  21   3   1   1 0.48762E+01 0.48762E+01 0.16269E+01 0.16269E+01 0.00000E+00 0.00000E+00 0.00000E+00 0.00000E+00 0.00000E+00 0.00000E+00 0.00000E+00 0.24134E+01 0.24134E+01
  22   3   1   1 0.28474E+01 0.28474E+01 0.16475E+01-0.16475E+01 0.00000E+00 0.00000E+00 0.00000E+00 0.00000E+00 0.00000E+00 0.00000E+00 0.00000E+00 0.34822E+01 0.34822E+01
  23   3   1   1 0.28602E+01 0.28602E+01 0.10509E+01 0.10509E+01 0.00000E+00 0.00000E+00 0.00000E+00 0.00000E+00 0.00000E+00 0.00000E+00 0.00000E+00 0.41665E+01 0.41665E+01
  24   3   1   1 0.11221E+00 0.11221E+00 0.13847E+01-0.13847E+01 0.00000E+00 0.00000E+00 0.00000E+00 0.00000E+00 0.00000E+00 0.00000E+00 0.00000E+00 0.16172E+02 0.16172E+02
  25   3   1   1 0.12360E+00 0.12360E+00 0.16409E+01-0.16409E+01 0.00000E+00 0.00000E+00 0.00000E+00 0.00000E+00 0.00000E+00 0.00000E+00 0.00000E+00 0.16586E+02 0.16586E+02
  26   3   1   1 0.12332E+00 0.12332E+00 0.40720E+01 0.40720E+01 0.00000E+00 0.00000E+00 0.00000E+00 0.00000E+00 0.00000E+00 0.00000E+00 0.00000E+00 0.18443E+02 0.18443E+02
  27   3   1   1 0.33187E+01 0.33187E+01 0.82968E+01-0.82968E+01 0.00000E+00 0.00000E+00 0.00000E+00 0.00000E+00 0.00000E+00 0.00000E+00 0.00000E+00 0.34142E+01 0.34142E+01
  28   3   1   1 0.78062E+01 0.78062E+01 0.68791E+01 0.68791E+01 0.00000E+00 0.00000E+00 0.00000E+00 0.00000E+00 0.00000E+00 0.00000E+00 0.00000E+00 0.17267E+01 0.17267E+01
  29   3   1   1 0.10368E+02 0.10368E+02 0.79516E+01-0.79516E+01 0.00000E+00 0.00000E+00 0.00000E+00 0.00000E+00 0.00000E+00 0.00000E+00 0.00000E+00 0.13081E+01 0.13081E+01
  30   3   1   1 0.38103E-01 0.38103E-01 0.47886E+01 0.47886E+01 0.00000E+00 0.00000E+00 0.00000E+00 0.00000E+00 0.00000E+00 0.00000E+00 0.00000E+00 0.21720E+02 0.21720E+02
  31   3   1   1 0.19739E+01 0.19739E+01 0.32321E-01-0.32321E-01 0.00000E+00 0.00000E+00 0.00000E+00 0.00000E+00 0.00000E+00 0.00000E+00 0.00000E+00 0.67065E+01 0.67065E+01
  32   3   1   1 0.50550E-01 0.50550E-01 0.43158E+01-0.43158E+01 0.00000E+00 0.00000E+00 0.00000E+00 0.00000E+00 0.00000E+00 0.00000E+00 0.00000E+00 0.21982E+02 0.21982E+02
  33   3   1   1 0.10360E+02 0.10360E+02 0.82316E+01 0.82316E+01 0.00000E+00 0.00000E+00 0.00000E+00 0.00000E+00 0.00000E+00 0.00000E+00 0.00000E+00 0.24238E+01 0.24238E+01
  34   3   1   1 0.15542E+02 0.15542E+02 0.14248E+02-0.14248E+02 0.00000E+00 0.00000E+00 0.00000E+00 0.00000E+00 0.00000E+00 0.00000E+00 0.00000E+00 0.16219E+01 0.16219E+01
  35   3   1   1 0.17618E+02 0.17618E+02 0.17389E+02 0.17389E+02 0.00000E+00 0.00000E+00 0.00000E+00 0.00000E+00 0.00000E+00 0.00000E+00 0.00000E+00 0.16523E+01 0.16523E+01
  36   3   1   1 0.17607E+02 0.17607E+02 0.19830E+02-0.19830E+02 0.00000E+00 0.00000E+00 0.00000E+00 0.00000E+00 0.00000E+00 0.00000E+00 0.00000E+00 0.16523E+01 0.16523E+01
  37   3   1   1 0.19181E+02 0.19181E+02 0.20666E+02 0.20666E+02 0.00000E+00 0.00000E+00 0.00000E+00 0.00000E+00 0.00000E+00 0.00000E+00 0.00000E+00 0.15213E+01 0.15213E+01
  38   3   1   1 0.18164E+02 0.18164E+02 0.17722E+02-0.17722E+02 0.00000E+00 0.00000E+00 0.00000E+00 0.00000E+00 0.00000E+00 0.00000E+00 0.00000E+00 0.18161E+01 0.18161E+01
  39   3   1   1 0.75498E+01 0.75498E+01 0.10859E+02 0.10859E+02 0.00000E+00 0.00000E+00 0.00000E+00 0.00000E+00 0.00000E+00 0.00000E+00 0.00000E+00 0.38182E+01 0.38182E+01
  40   3   1   1 0.67764E+01 0.67764E+01 0.54730E+01-0.54730E+01 0.00000E+00 0.00000E+00 0.00000E+00 0.00000E+00 0.00000E+00 0.00000E+00 0.00000E+00 0.39840E+01 0.39840E+01
  41   3   1   1 0.30866E+02 0.30866E+02 0.28174E+02-0.28174E+02 0.00000E+00 0.00000E+00 0.00000E+00 0.00000E+00 0.00000E+00 0.00000E+00 0.00000E+00 0.12334E+01 0.12334E+01
  42   3   1   1 0.51797E+01 0.51797E+01 0.13536E+02 0.13536E+02 0.00000E+00 0.00000E+00 0.00000E+00 0.00000E+00 0.00000E+00 0.00000E+00 0.00000E+00 0.67061E+01 0.67061E+01
  43   3   1   1 0.27269E-01 0.27269E-01 0.75670E+00-0.75670E+00 0.00000E+00 0.00000E+00 0.00000E+00 0.00000E+00 0.00000E+00 0.00000E+00 0.00000E+00 0.29491E+02 0.29491E+02
  44   3   1   1 0.47712E+01 0.47712E+01 0.92124E+01 0.92124E+01 0.00000E+00 0.00000E+00 0.00000E+00 0.00000E+00 0.00000E+00 0.00000E+00 0.00000E+00 0.48290E+01 0.48290E+01
  45   3   1   1 0.47642E-01 0.47642E-01 0.23823E+01 0.23823E+01 0.00000E+00 0.00000E+00 0.00000E+00 0.00000E+00 0.00000E+00 0.00000E+00 0.00000E+00 0.26102E+02 0.26102E+02
  46   3   1   1 0.27334E+01 0.27334E+01 0.31781E+01 0.31781E+01 0.00000E+00 0.00000E+00 0.00000E+00 0.00000E+00 0.00000E+00 0.00000E+00 0.00000E+00 0.76661E+01 0.76661E+01
  47   3   1   1 0.39816E+01 0.39816E+01 0.21725E+01 0.21725E+01 0.00000E+00 0.00000E+00 0.00000E+00 0.00000E+00 0.00000E+00 0.00000E+00 0.00000E+00 0.54204E+01 0.54204E+01
  48   3   1   1 0.61616E-01 0.61616E-01 0.26628E+01 0.26628E+01 0.00000E+00 0.00000E+00 0.00000E+00 0.00000E+00 0.00000E+00 0.00000E+00 0.00000E+00 0.25286E+02 0.25286E+02
  49   3   1   1 0.42502E-01 0.42502E-01 0.12465E+01 0.12465E+01 0.00000E+00 0.00000E+00 0.00000E+00 0.00000E+00 0.00000E+00 0.00000E+00 0.00000E+00 0.23462E+02 0.23462E+02
  50   3   1   1 0.37425E-01 0.37425E-01 0.64953E+00 0.64953E+00 0.00000E+00 0.00000E+00 0.00000E+00 0.00000E+00 0.00000E+00 0.00000E+00 0.00000E+00 0.23742E+02 0.23742E+02
  51   3   1   1 0.71198E+01 0.71198E+01 0.15807E+01 0.15807E+01 0.00000E+00 0.00000E+00 0.00000E+00 0.00000E+00 0.00000E+00 0.00000E+00 0.00000E+00 0.38276E+01 0.38276E+01
 -52   4   1   1 0.28544E-01 0.28544E-01 0.21970E+01 0.21970E+01 0.00000E+00 0.00000E+00 0.00000E+00 0.00000E+00 0.00000E+00 0.00000E+00 0.00000E+00 0.29790E+02 0.29790E+02
 -51   4   1   1 0.25870E-01 0.25870E-01 0.32034E+01-0.32034E+01 0.00000E+00 0.00000E+00 0.00000E+00 0.00000E+00 0.00000E+00 0.00000E+00 0.00000E+00 0.29164E+02 0.29164E+02
 -50   4   1   1 0.19604E+01 0.19604E+01 0.16153E+01 0.16153E+01 0.00000E+00 0.00000E+00 0.00000E+00 0.00000E+00 0.00000E+00 0.00000E+00 0.00000E+00 0.10842E+02 0.10842E+02
 -49   4   1   1 0.71059E+01 0.71059E+01 0.53155E+00 0.53155E+00 0.00000E+00 0.00000E+00 0.00000E+00 0.00000E+00 0.00000E+00 0.00000E+00 0.00000E+00 0.46479E+01 0.46479E+01
 -48   4   1   1 0.78729E+01 0.78729E+01 0.17003E+01-0.17003E+01 0.00000E+00 0.00000E+00 0.00000E+00 0.00000E+00 0.00000E+00 0.00000E+00 0.00000E+00 0.51753E+01 0.51753E+01
 -47   4   1   1 0.94201E+01 0.94201E+01 0.72206E+01 0.72206E+01 0.00000E+00 0.00000E+00 0.00000E+00 0.00000E+00 0.00000E+00 0.00000E+00 0.00000E+00 0.30843E+01 0.30843E+01
 -46   4   1   1 0.62166E-01 0.62166E-01 0.12177E+02-0.12177E+02 0.00000E+00 0.00000E+00 0.00000E+00 0.00000E+00 0.00000E+00 0.00000E+00 0.00000E+00 0.29606E+02 0.29606E+02
 -45   4   1   1 0.73150E+01 0.73150E+01 0.13683E+02 0.13683E+02 0.00000E+00 0.00000E+00 0.00000E+00 0.00000E+00 0.00000E+00 0.00000E+00 0.00000E+00 0.31620E+01 0.31620E+01
 -44   4   1   1 0.38878E+01 0.38878E+01 0.10368E+02-0.10368E+02 0.00000E+00 0.00000E+00 0.00000E+00 0.00000E+00 0.00000E+00 0.00000E+00 0.00000E+00 0.59140E+01 0.59140E+01
 -43   4   1   1 0.83387E+01 0.83387E+01 0.37937E+00 0.37937E+00 0.00000E+00 0.00000E+00 0.00000E+00 0.00000E+00 0.00000E+00 0.00000E+00 0.00000E+00 0.27816E+01 0.27816E+01
 -42   4   1   1 0.48194E+01 0.48194E+01 0.10340E+02 0.10340E+02 0.00000E+00 0.00000E+00 0.00000E+00 0.00000E+00 0.00000E+00 0.00000E+00 0.00000E+00 0.48290E+01 0.48290E+01
 -41   4   1   1 0.48371E+01 0.48371E+01 0.49263E+01-0.49263E+01 0.00000E+00 0.00000E+00 0.00000E+00 0.00000E+00 0.00000E+00 0.00000E+00 0.00000E+00 0.56338E+01 0.56338E+01
 -40   4   1   1 0.16927E+02 0.16927E+02 0.16597E+02 0.16597E+02 0.00000E+00 0.00000E+00 0.00000E+00 0.00000E+00 0.00000E+00 0.00000E+00 0.00000E+00 0.20694E+01 0.20694E+01
 -39   4   1   1 0.10398E+02 0.10398E+02 0.14336E+02-0.14336E+02 0.00000E+00 0.00000E+00 0.00000E+00 0.00000E+00 0.00000E+00 0.00000E+00 0.00000E+00 0.29822E+01 0.29822E+01
 -38   4   1   1 0.19454E+01 0.19454E+01 0.74769E+01 0.74769E+01 0.00000E+00 0.00000E+00 0.00000E+00 0.00000E+00 0.00000E+00 0.00000E+00 0.00000E+00 0.12814E+02 0.12814E+02
 -37   4   1   1 0.55352E+01 0.55352E+01 0.88472E+01-0.88472E+01 0.00000E+00 0.00000E+00 0.00000E+00 0.00000E+00 0.00000E+00 0.00000E+00 0.00000E+00 0.48791E+01 0.48791E+01
 -36   4   1   1 0.19328E+01 0.19328E+01 0.37075E+01 0.37075E+01 0.00000E+00 0.00000E+00 0.00000E+00 0.00000E+00 0.00000E+00 0.00000E+00 0.00000E+00 0.13799E+02 0.13799E+02
 -35   4   1   1 0.61701E+01 0.61701E+01 0.93530E+01-0.93530E+01 0.00000E+00 0.00000E+00 0.00000E+00 0.00000E+00 0.00000E+00 0.00000E+00 0.00000E+00 0.40525E+01 0.40525E+01
 -34   4   1   1 0.82979E+01 0.82979E+01 0.61196E+01 0.61196E+01 0.00000E+00 0.00000E+00 0.00000E+00 0.00000E+00 0.00000E+00 0.00000E+00 0.00000E+00 0.30213E+01 0.30213E+01
 -33   4   1   1 0.10524E+02 0.10524E+02 0.13217E+02-0.13217E+02 0.00000E+00 0.00000E+00 0.00000E+00 0.00000E+00 0.00000E+00 0.00000E+00 0.00000E+00 0.21990E+01 0.21990E+01
 -32   4   1   1 0.11230E+02 0.11230E+02 0.11880E+02 0.11880E+02 0.00000E+00 0.00000E+00 0.00000E+00 0.00000E+00 0.00000E+00 0.00000E+00 0.00000E+00 0.20621E+01 0.20621E+01
 -31   4   1   1 0.18897E+02 0.18897E+02 0.18503E+02-0.18503E+02 0.00000E+00 0.00000E+00 0.00000E+00 0.00000E+00 0.00000E+00 0.00000E+00 0.00000E+00 0.17479E+01 0.17479E+01
 -30   4   1   1 0.13697E+02 0.13697E+02 0.13180E+02 0.13180E+02 0.00000E+00 0.00000E+00 0.00000E+00 0.00000E+00 0.00000E+00 0.00000E+00 0.00000E+00 0.16953E+01 0.16953E+01
 -29   4   1   1 0.19793E+02 0.19793E+02 0.19760E+02-0.19760E+02 0.00000E+00 0.00000E+00 0.00000E+00 0.00000E+00 0.00000E+00 0.00000E+00 0.00000E+00 0.12843E+01 0.12843E+01
 -28   4   1   1 0.12051E+02 0.12051E+02 0.15621E+02 0.15621E+02 0.00000E+00 0.00000E+00 0.00000E+00 0.00000E+00 0.00000E+00 0.00000E+00 0.00000E+00 0.17630E+01 0.17630E+01
 -27   4   1   1 0.18600E+02 0.18600E+02 0.19033E+02-0.19033E+02 0.00000E+00 0.00000E+00 0.00000E+00 0.00000E+00 0.00000E+00 0.00000E+00 0.00000E+00 0.12607E+01 0.12607E+01
 -26   4   1   1 0.14407E+02 0.14407E+02 0.15046E+02 0.15046E+02 0.00000E+00 0.00000E+00 0.00000E+00 0.00000E+00 0.00000E+00 0.00000E+00 0.00000E+00 0.13491E+01 0.13491E+01
 -25   4   1   1 0.16542E+02 0.16542E+02 0.15548E+02-0.15548E+02 0.00000E+00 0.00000E+00 0.00000E+00 0.00000E+00 0.00000E+00 0.00000E+00 0.00000E+00 0.12974E+01 0.12974E+01
 -24   4   1   1 0.76042E+01 0.76042E+01 0.65211E+01 0.65211E+01 0.00000E+00 0.00000E+00 0.00000E+00 0.00000E+00 0.00000E+00 0.00000E+00 0.00000E+00 0.22918E+01 0.22918E+01
 -23   4   1   1 0.12436E+02 0.12436E+02 0.13203E+02-0.13203E+02 0.00000E+00 0.00000E+00 0.00000E+00 0.00000E+00 0.00000E+00 0.00000E+00 0.00000E+00 0.15635E+01 0.15635E+01
 -22   4   1   1 0.16820E+02 0.16820E+02 0.16429E+02 0.16429E+02 0.00000E+00 0.00000E+00 0.00000E+00 0.00000E+00 0.00000E+00 0.00000E+00 0.00000E+00 0.12801E+01 0.12801E+01
 -21   4   1   1 0.53749E+02 0.53749E+02 0.55791E+02 0.55791E+02 0.00000E+00 0.00000E+00 0.00000E+00 0.00000E+00 0.00000E+00 0.00000E+00 0.00000E+00 0.15054E+01 0.15054E+01
 -20   4   1   1 0.14267E+02 0.14267E+02 0.14974E+02-0.14974E+02 0.00000E+00 0.00000E+00 0.00000E+00 0.00000E+00 0.00000E+00 0.00000E+00 0.00000E+00 0.12269E+01 0.12269E+01
 -19   4   1   1 0.88010E-01 0.88010E-01 0.22244E+01 0.22244E+01 0.00000E+00 0.00000E+00 0.00000E+00 0.00000E+00 0.00000E+00 0.00000E+00 0.00000E+00 0.18678E+02 0.18678E+02
 -18   4   1   1 0.93567E+01 0.93567E+01 0.10900E+02-0.10900E+02 0.00000E+00 0.00000E+00 0.00000E+00 0.00000E+00 0.00000E+00 0.00000E+00 0.00000E+00 0.12368E+01 0.12368E+01
 -17   4   1   1 0.72841E+01 0.72841E+01 0.75276E+01 0.75276E+01 0.00000E+00 0.00000E+00 0.00000E+00 0.00000E+00 0.00000E+00 0.00000E+00 0.00000E+00 0.15822E+01 0.15822E+01
 -16   4   1   1 0.16382E+02 0.16382E+02 0.17602E+02-0.17602E+02 0.00000E+00 0.00000E+00 0.00000E+00 0.00000E+00 0.00000E+00 0.00000E+00 0.00000E+00 0.84100E+00 0.84100E+00
 -15   4   1   1 0.11404E+02 0.11404E+02 0.13289E+02 0.13289E+02 0.00000E+00 0.00000E+00 0.00000E+00 0.00000E+00 0.00000E+00 0.00000E+00 0.00000E+00 0.10207E+01 0.10207E+01
 -14   4   1   1 0.99757E+01 0.99757E+01 0.13009E+02-0.13009E+02 0.00000E+00 0.00000E+00 0.00000E+00 0.00000E+00 0.00000E+00 0.00000E+00 0.00000E+00 0.11642E+01 0.11642E+01
 -13   4   1   1 0.27574E+01 0.27574E+01 0.12354E+01 0.12354E+01 0.00000E+00 0.00000E+00 0.00000E+00 0.00000E+00 0.00000E+00 0.00000E+00 0.00000E+00 0.41810E+01 0.41810E+01
 -12   4   1   1 0.55711E+01 0.55711E+01 0.52344E+01 0.52344E+01 0.00000E+00 0.00000E+00 0.00000E+00 0.00000E+00 0.00000E+00 0.00000E+00 0.00000E+00 0.17433E+01 0.17433E+01
 -11   4   1   1 0.14162E+02 0.14162E+02 0.15768E+02-0.15768E+02 0.00000E+00 0.00000E+00 0.00000E+00 0.00000E+00 0.00000E+00 0.00000E+00 0.00000E+00 0.83236E+00 0.83236E+00
 -10   4   1   1 0.16527E+02 0.16527E+02 0.19399E+02 0.19399E+02 0.00000E+00 0.00000E+00 0.00000E+00 0.00000E+00 0.00000E+00 0.00000E+00 0.00000E+00 0.10658E+01 0.10658E+01
  -9   4   1   1 0.29114E+02 0.29114E+02 0.29157E+02-0.29157E+02 0.00000E+00 0.00000E+00 0.00000E+00 0.00000E+00 0.00000E+00 0.00000E+00 0.00000E+00 0.84936E+00 0.84936E+00
  -8   4   1   1 0.21998E+02 0.21998E+02 0.24300E+02 0.24300E+02 0.00000E+00 0.00000E+00 0.00000E+00 0.00000E+00 0.00000E+00 0.00000E+00 0.00000E+00 0.73651E+00 0.73651E+00
  -7   4   1   1 0.25788E+02 0.25788E+02 0.25137E+02-0.25137E+02 0.00000E+00 0.00000E+00 0.00000E+00 0.00000E+00 0.00000E+00 0.00000E+00 0.00000E+00 0.79298E+00 0.79298E+00
  -6   4   1   1 0.13295E+00 0.13295E+00 0.67896E+01 0.67896E+01 0.00000E+00 0.00000E+00 0.00000E+00 0.00000E+00 0.00000E+00 0.00000E+00 0.00000E+00 0.22156E+02 0.22156E+02
  -5   4   1   1 0.49011E+01 0.49011E+01 0.74175E+01 0.74175E+01 0.00000E+00 0.00000E+00 0.00000E+00 0.00000E+00 0.00000E+00 0.00000E+00 0.00000E+00 0.28171E+01 0.28171E+01
  -4   4   1   1 0.24962E+02 0.24962E+02 0.23683E+02-0.23683E+02 0.00000E+00 0.00000E+00 0.00000E+00 0.00000E+00 0.00000E+00 0.00000E+00 0.00000E+00 0.11191E+01 0.11191E+01
  -3   4   1   1 0.19329E+02 0.19329E+02 0.19901E+02 0.19901E+02 0.00000E+00 0.00000E+00 0.00000E+00 0.00000E+00 0.00000E+00 0.00000E+00 0.00000E+00 0.11233E+01 0.11233E+01
  -2   4   1   1 0.31652E-01 0.31652E-01 0.16506E+01 0.16506E+01 0.00000E+00 0.00000E+00 0.00000E+00 0.00000E+00 0.00000E+00 0.00000E+00 0.00000E+00 0.13225E+02 0.13225E+02
  -1   4   1   1 0.27509E+01 0.27509E+01 0.35696E+01-0.35696E+01 0.00000E+00 0.00000E+00 0.00000E+00 0.00000E+00 0.00000E+00 0.00000E+00 0.00000E+00 0.34849E+01 0.34849E+01
   0   4   1   1 0.48686E+01 0.48686E+01 0.31003E+01 0.31003E+01 0.00000E+00 0.00000E+00 0.00000E+00 0.00000E+00 0.00000E+00 0.00000E+00 0.00000E+00 0.20125E+01 0.20125E+01
   1   4   1   1 0.54860E+01 0.54860E+01 0.50174E+01 0.50174E+01 0.00000E+00 0.00000E+00 0.00000E+00 0.00000E+00 0.00000E+00 0.00000E+00 0.00000E+00 0.17432E+01 0.17432E+01
   2   4   1   1 0.13975E+02 0.13975E+02 0.12433E+02-0.12433E+02 0.00000E+00 0.00000E+00 0.00000E+00 0.00000E+00 0.00000E+00 0.00000E+00 0.00000E+00 0.97634E+00 0.97634E+00
   3   4   1   1 0.56865E+02 0.56865E+02 0.55703E+02 0.55703E+02 0.00000E+00 0.00000E+00 0.00000E+00 0.00000E+00 0.00000E+00 0.00000E+00 0.00000E+00 0.19252E+01 0.19252E+01
   4   4   1   1 0.66427E+02 0.66427E+02 0.65077E+02-0.65077E+02 0.00000E+00 0.00000E+00 0.00000E+00 0.00000E+00 0.00000E+00 0.00000E+00 0.00000E+00 0.22024E+01 0.22024E+01
   5   4   1   1 0.79822E+02 0.79822E+02 0.77995E+02 0.77995E+02 0.00000E+00 0.00000E+00 0.00000E+00 0.00000E+00 0.00000E+00 0.00000E+00 0.00000E+00 0.26245E+01 0.26245E+01
   6   4   1   1 0.66393E+02 0.66393E+02 0.64560E+02-0.64560E+02 0.00000E+00 0.00000E+00 0.00000E+00 0.00000E+00 0.00000E+00 0.00000E+00 0.00000E+00 0.16299E+01 0.16299E+01
   7   4   1   1 0.58893E+02 0.58893E+02 0.59241E+02 0.59241E+02 0.00000E+00 0.00000E+00 0.00000E+00 0.00000E+00 0.00000E+00 0.00000E+00 0.00000E+00 0.14717E+01 0.14717E+01
   8   4   1   1 0.41649E+02 0.41649E+02 0.41839E+02-0.41839E+02 0.00000E+00 0.00000E+00 0.00000E+00 0.00000E+00 0.00000E+00 0.00000E+00 0.00000E+00 0.11045E+01 0.11045E+01
   9   4   1   1 0.32667E+02 0.32667E+02 0.33971E+02 0.33971E+02 0.00000E+00 0.00000E+00 0.00000E+00 0.00000E+00 0.00000E+00 0.00000E+00 0.00000E+00 0.83689E+00 0.83689E+00
  10   4   1   1 0.18184E+02 0.18184E+02 0.19911E+02-0.19911E+02 0.00000E+00 0.00000E+00 0.00000E+00 0.00000E+00 0.00000E+00 0.00000E+00 0.00000E+00 0.86973E+00 0.86973E+00
  11   4   1   1 0.10554E+02 0.10554E+02 0.11729E+02 0.11729E+02 0.00000E+00 0.00000E+00 0.00000E+00 0.00000E+00 0.00000E+00 0.00000E+00 0.00000E+00 0.92130E+00 0.92130E+00
  12   4   1   1 0.27982E-01 0.27982E-01 0.21434E+01-0.21434E+01 0.00000E+00 0.00000E+00 0.00000E+00 0.00000E+00 0.00000E+00 0.00000E+00 0.00000E+00 0.15900E+02 0.15900E+02
  13   4   1   1 0.52066E+01 0.52066E+01 0.27044E+01-0.27044E+01 0.00000E+00 0.00000E+00 0.00000E+00 0.00000E+00 0.00000E+00 0.00000E+00 0.00000E+00 0.14911E+01 0.14911E+01
  14   4   1   1 0.51806E+01 0.51806E+01 0.63866E+01 0.63866E+01 0.00000E+00 0.00000E+00 0.00000E+00 0.00000E+00 0.00000E+00 0.00000E+00 0.00000E+00 0.18635E+01 0.18635E+01
  15   4   1   1 0.83029E+01 0.83029E+01 0.93352E+01-0.93352E+01 0.00000E+00 0.00000E+00 0.00000E+00 0.00000E+00 0.00000E+00 0.00000E+00 0.00000E+00 0.11646E+01 0.11646E+01
  16   4   1   1 0.27187E+01 0.27187E+01 0.75593E+01 0.75593E+01 0.00000E+00 0.00000E+00 0.00000E+00 0.00000E+00 0.00000E+00 0.00000E+00 0.00000E+00 0.34846E+01 0.34846E+01
  17   4   1   1 0.15170E+02 0.15170E+02 0.16049E+02-0.16049E+02 0.00000E+00 0.00000E+00 0.00000E+00 0.00000E+00 0.00000E+00 0.00000E+00 0.00000E+00 0.90373E+00 0.90373E+00
  18   4   1   1 0.54934E+01 0.54934E+01 0.56418E+01 0.56418E+01 0.00000E+00 0.00000E+00 0.00000E+00 0.00000E+00 0.00000E+00 0.00000E+00 0.00000E+00 0.17432E+01 0.17432E+01
  19   4   1   1 0.43155E+02 0.43155E+02 0.42986E+02-0.42986E+02 0.00000E+00 0.00000E+00 0.00000E+00 0.00000E+00 0.00000E+00 0.00000E+00 0.00000E+00 0.11188E+01 0.11188E+01
  20   4   1   1 0.15546E+02 0.15546E+02 0.17672E+02-0.17672E+02 0.00000E+00 0.00000E+00 0.00000E+00 0.00000E+00 0.00000E+00 0.00000E+00 0.00000E+00 0.10134E+01 0.10134E+01
  21   4   1   1 0.10080E+02 0.10080E+02 0.13151E+02 0.13151E+02 0.00000E+00 0.00000E+00 0.00000E+00 0.00000E+00 0.00000E+00 0.00000E+00 0.00000E+00 0.15497E+01 0.15497E+01
  22   4   1   1 0.36426E+02 0.36426E+02 0.37347E+02 0.37347E+02 0.00000E+00 0.00000E+00 0.00000E+00 0.00000E+00 0.00000E+00 0.00000E+00 0.00000E+00 0.10739E+01 0.10739E+01
  23   4   1   1 0.18308E+02 0.18308E+02 0.17823E+02-0.17823E+02 0.00000E+00 0.00000E+00 0.00000E+00 0.00000E+00 0.00000E+00 0.00000E+00 0.00000E+00 0.10726E+01 0.10726E+01
  24   4   1   1 0.21965E+02 0.21965E+02 0.22618E+02 0.22618E+02 0.00000E+00 0.00000E+00 0.00000E+00 0.00000E+00 0.00000E+00 0.00000E+00 0.00000E+00 0.99450E+00 0.99450E+00
  25   4   1   1 0.10028E+02 0.10028E+02 0.81113E+01-0.81113E+01 0.00000E+00 0.00000E+00 0.00000E+00 0.00000E+00 0.00000E+00 0.00000E+00 0.00000E+00 0.15497E+01 0.15497E+01
  26   4   1   1 0.44087E+01 0.44087E+01 0.55785E+01 0.55785E+01 0.00000E+00 0.00000E+00 0.00000E+00 0.00000E+00 0.00000E+00 0.00000E+00 0.00000E+00 0.35267E+01 0.35267E+01
  27   4   1   1 0.54652E-01 0.54652E-01 0.63261E+01 0.63261E+01 0.00000E+00 0.00000E+00 0.00000E+00 0.00000E+00 0.00000E+00 0.00000E+00 0.00000E+00 0.22705E+02 0.22705E+02
  28   4   1   1 0.75782E+01 0.75782E+01 0.45511E+01-0.45511E+01 0.00000E+00 0.00000E+00 0.00000E+00 0.00000E+00 0.00000E+00 0.00000E+00 0.00000E+00 0.20373E+01 0.20373E+01
  29   4   1   1 0.10526E+02 0.10526E+02 0.14184E+02 0.14184E+02 0.00000E+00 0.00000E+00 0.00000E+00 0.00000E+00 0.00000E+00 0.00000E+00 0.00000E+00 0.16507E+01 0.16507E+01
  30   4   1   1 0.14123E+02 0.14123E+02 0.11822E+02-0.11822E+02 0.00000E+00 0.00000E+00 0.00000E+00 0.00000E+00 0.00000E+00 0.00000E+00 0.00000E+00 0.16464E+01 0.16464E+01
  31   4   1   1 0.15789E+02 0.15789E+02 0.15478E+02 0.15478E+02 0.00000E+00 0.00000E+00 0.00000E+00 0.00000E+00 0.00000E+00 0.00000E+00 0.00000E+00 0.13542E+01 0.13542E+01
  32   4   1   1 0.15166E+02 0.15166E+02 0.15683E+02-0.15683E+02 0.00000E+00 0.00000E+00 0.00000E+00 0.00000E+00 0.00000E+00 0.00000E+00 0.00000E+00 0.15346E+01 0.15346E+01
  33   4   1   1 0.17197E+02 0.17197E+02 0.16519E+02 0.16519E+02 0.00000E+00 0.00000E+00 0.00000E+00 0.00000E+00 0.00000E+00 0.00000E+00 0.00000E+00 0.13590E+01 0.13590E+01
  34   4   1   1 0.12833E+02 0.12833E+02 0.16722E+02-0.16722E+02 0.00000E+00 0.00000E+00 0.00000E+00 0.00000E+00 0.00000E+00 0.00000E+00 0.00000E+00 0.18084E+01 0.18084E+01
  35   4   1   1 0.12541E+02 0.12541E+02 0.16257E+02 0.16257E+02 0.00000E+00 0.00000E+00 0.00000E+00 0.00000E+00 0.00000E+00 0.00000E+00 0.00000E+00 0.30813E+01 0.30813E+01
  36   4   1   1 0.15575E+02 0.15575E+02 0.17456E+02-0.17456E+02 0.00000E+00 0.00000E+00 0.00000E+00 0.00000E+00 0.00000E+00 0.00000E+00 0.00000E+00 0.16219E+01 0.16219E+01
  37   4   1   1 0.10002E+02 0.10002E+02 0.13449E+02 0.13449E+02 0.00000E+00 0.00000E+00 0.00000E+00 0.00000E+00 0.00000E+00 0.00000E+00 0.00000E+00 0.21287E+01 0.21287E+01
  38   4   1   1 0.27628E+01 0.27628E+01 0.98535E+01-0.98535E+01 0.00000E+00 0.00000E+00 0.00000E+00 0.00000E+00 0.00000E+00 0.00000E+00 0.00000E+00 0.69698E+01 0.69698E+01
  39   4   1   1 0.28252E-01 0.28252E-01 0.48684E+01-0.48684E+01 0.00000E+00 0.00000E+00 0.00000E+00 0.00000E+00 0.00000E+00 0.00000E+00 0.00000E+00 0.22415E+02 0.22415E+02
  40   4   1   1 0.15083E+02 0.15083E+02 0.12665E+02 0.12665E+02 0.00000E+00 0.00000E+00 0.00000E+00 0.00000E+00 0.00000E+00 0.00000E+00 0.00000E+00 0.14197E+01 0.14197E+01
  41   4   1   1 0.17113E+02 0.17113E+02 0.15745E+02-0.15745E+02 0.00000E+00 0.00000E+00 0.00000E+00 0.00000E+00 0.00000E+00 0.00000E+00 0.00000E+00 0.28318E+01 0.28318E+01
  42   4   1   1 0.96010E+01 0.96010E+01 0.11027E+02 0.11027E+02 0.00000E+00 0.00000E+00 0.00000E+00 0.00000E+00 0.00000E+00 0.00000E+00 0.00000E+00 0.24163E+01 0.24163E+01
  43   4   1   1 0.75717E+01 0.75717E+01 0.11493E+02-0.11493E+02 0.00000E+00 0.00000E+00 0.00000E+00 0.00000E+00 0.00000E+00 0.00000E+00 0.00000E+00 0.28005E+01 0.28005E+01
  44   4   1   1 0.51780E+01 0.51780E+01 0.34543E+01 0.34543E+01 0.00000E+00 0.00000E+00 0.00000E+00 0.00000E+00 0.00000E+00 0.00000E+00 0.00000E+00 0.40982E+01 0.40982E+01
  45   4   1   1 0.28050E+01 0.28050E+01 0.17875E+01 0.17875E+01 0.00000E+00 0.00000E+00 0.00000E+00 0.00000E+00 0.00000E+00 0.00000E+00 0.00000E+00 0.76664E+01 0.76664E+01
  46   4   1   1 0.96556E+01 0.96556E+01 0.55644E+01-0.55644E+01 0.00000E+00 0.00000E+00 0.00000E+00 0.00000E+00 0.00000E+00 0.00000E+00 0.00000E+00 0.24163E+01 0.24163E+01
  47   4   1   1 0.71006E+01 0.71006E+01 0.39850E+01 0.39850E+01 0.00000E+00 0.00000E+00 0.00000E+00 0.00000E+00 0.00000E+00 0.00000E+00 0.00000E+00 0.32813E+01 0.32813E+01
  48   4   1   1 0.19202E-01 0.19202E-01 0.43294E+01-0.43294E+01 0.00000E+00 0.00000E+00 0.00000E+00 0.00000E+00 0.00000E+00 0.00000E+00 0.00000E+00 0.30269E+02 0.30269E+02
  49   4   1   1 0.30084E-01 0.30084E-01 0.43968E+01 0.43968E+01 0.00000E+00 0.00000E+00 0.00000E+00 0.00000E+00 0.00000E+00 0.00000E+00 0.00000E+00 0.30201E+02 0.30201E+02
  50   4   1   1 0.35587E-01 0.35587E-01 0.32712E+01-0.32712E+01 0.00000E+00 0.00000E+00 0.00000E+00 0.00000E+00 0.00000E+00 0.00000E+00 0.00000E+00 0.32800E+02 0.32800E+02
  51   4   1   1 0.80899E+01 0.80899E+01 0.41316E+01 0.41316E+01 0.00000E+00 0.00000E+00 0.00000E+00 0.00000E+00 0.00000E+00 0.00000E+00 0.00000E+00 0.54989E+01 0.54989E+01
 -50   5   1   1 0.32769E-02 0.32769E-02 0.16988E+01 0.16988E+01 0.00000E+00 0.00000E+00 0.00000E+00 0.00000E+00 0.00000E+00 0.00000E+00 0.00000E+00 0.42007E+02 0.42007E+02
 -49   5   1   1 0.44073E+01 0.44073E+01 0.39104E+00-0.39104E+00 0.00000E+00 0.00000E+00 0.00000E+00 0.00000E+00 0.00000E+00 0.00000E+00 0.00000E+00 0.48491E+01 0.48491E+01
 -48   5   1   1 0.80846E-03 0.80846E-03 0.59387E+00-0.59387E+00 0.00000E+00 0.00000E+00 0.00000E+00 0.00000E+00 0.00000E+00 0.00000E+00 0.00000E+00 0.32668E+02 0.32668E+02
 -47   5   1   1 0.68235E+01 0.68235E+01 0.29990E+01 0.29990E+01 0.00000E+00 0.00000E+00 0.00000E+00 0.00000E+00 0.00000E+00 0.00000E+00 0.00000E+00 0.34151E+01 0.34151E+01
 -46   5   1   1 0.62305E+01 0.62305E+01 0.32737E+01-0.32737E+01 0.00000E+00 0.00000E+00 0.00000E+00 0.00000E+00 0.00000E+00 0.00000E+00 0.00000E+00 0.31176E+01 0.31176E+01
 -45   5   1   1 0.54403E-02 0.54403E-02 0.23286E+01 0.23286E+01 0.00000E+00 0.00000E+00 0.00000E+00 0.00000E+00 0.00000E+00 0.00000E+00 0.00000E+00 0.18496E+02 0.18496E+02
 -44   5   1   1 0.44204E+01 0.44204E+01 0.29103E+00-0.29103E+00 0.00000E+00 0.00000E+00 0.00000E+00 0.00000E+00 0.00000E+00 0.00000E+00 0.00000E+00 0.48437E+01 0.48437E+01
 -43   5   1   1 0.98033E+01 0.98033E+01 0.12762E+02-0.12762E+02 0.00000E+00 0.00000E+00 0.00000E+00 0.00000E+00 0.00000E+00 0.00000E+00 0.00000E+00 0.21707E+01 0.21707E+01
 -42   5   1   1 0.55894E+01 0.55894E+01 0.27789E+01-0.27789E+01 0.00000E+00 0.00000E+00 0.00000E+00 0.00000E+00 0.00000E+00 0.00000E+00 0.00000E+00 0.34853E+01 0.34853E+01
 -41   5   1   1 0.62514E+01 0.62514E+01 0.79595E+00 0.79595E+00 0.00000E+00 0.00000E+00 0.00000E+00 0.00000E+00 0.00000E+00 0.00000E+00 0.00000E+00 0.28053E+01 0.28053E+01
 -40   5   1   1 0.70555E+01 0.70555E+01 0.12092E+02 0.12092E+02 0.00000E+00 0.00000E+00 0.00000E+00 0.00000E+00 0.00000E+00 0.00000E+00 0.00000E+00 0.27347E+01 0.27347E+01
 -39   5   1   1 0.43825E-01 0.43825E-01 0.83058E+01-0.83058E+01 0.00000E+00 0.00000E+00 0.00000E+00 0.00000E+00 0.00000E+00 0.00000E+00 0.00000E+00 0.27249E+02 0.27249E+02
 -38   5   1   1 0.30805E-01 0.30805E-01 0.63291E+01 0.63291E+01 0.00000E+00 0.00000E+00 0.00000E+00 0.00000E+00 0.00000E+00 0.00000E+00 0.00000E+00 0.25984E+02 0.25984E+02
 -37   5   1   1 0.98623E-02 0.98623E-02 0.22057E+01-0.22057E+01 0.00000E+00 0.00000E+00 0.00000E+00 0.00000E+00 0.00000E+00 0.00000E+00 0.00000E+00 0.27705E+02 0.27705E+02
 -36   5   1   1 0.39309E+01 0.39309E+01 0.25172E+01-0.25172E+01 0.00000E+00 0.00000E+00 0.00000E+00 0.00000E+00 0.00000E+00 0.00000E+00 0.00000E+00 0.44357E+01 0.44357E+01
 -35   5   1   1 0.65154E+01 0.65154E+01 0.36115E+01 0.36115E+01 0.00000E+00 0.00000E+00 0.00000E+00 0.00000E+00 0.00000E+00 0.00000E+00 0.00000E+00 0.26755E+01 0.26755E+01
 -34   5   1   1 0.92094E+01 0.92094E+01 0.62549E+01-0.62549E+01 0.00000E+00 0.00000E+00 0.00000E+00 0.00000E+00 0.00000E+00 0.00000E+00 0.00000E+00 0.21035E+01 0.21035E+01
 -33   5   1   1 0.42272E-01 0.42272E-01 0.42259E+01 0.42259E+01 0.00000E+00 0.00000E+00 0.00000E+00 0.00000E+00 0.00000E+00 0.00000E+00 0.00000E+00 0.26485E+02 0.26485E+02
 -32   5   1   1 0.51690E+01 0.51690E+01 0.78796E+01-0.78796E+01 0.00000E+00 0.00000E+00 0.00000E+00 0.00000E+00 0.00000E+00 0.00000E+00 0.00000E+00 0.37258E+01 0.37258E+01
 -31   5   1   1 0.33397E-01 0.33397E-01 0.11399E+01 0.11399E+01 0.00000E+00 0.00000E+00 0.00000E+00 0.00000E+00 0.00000E+00 0.00000E+00 0.00000E+00 0.27129E+02 0.27129E+02
 -30   5   1   1 0.39126E+01 0.39126E+01 0.36773E+01-0.36773E+01 0.00000E+00 0.00000E+00 0.00000E+00 0.00000E+00 0.00000E+00 0.00000E+00 0.00000E+00 0.64069E+01 0.64069E+01
 -29   5   1   1 0.85755E+01 0.85755E+01 0.12646E+01 0.12646E+01 0.00000E+00 0.00000E+00 0.00000E+00 0.00000E+00 0.00000E+00 0.00000E+00 0.00000E+00 0.27147E+01 0.27147E+01
 -28   5   1   1 0.76484E-02 0.76484E-02 0.91852E+00 0.91852E+00 0.00000E+00 0.00000E+00 0.00000E+00 0.00000E+00 0.00000E+00 0.00000E+00 0.00000E+00 0.23573E+02 0.23573E+02
 -27   5   1   1 0.19628E+01 0.19628E+01 0.40914E+01-0.40914E+01 0.00000E+00 0.00000E+00 0.00000E+00 0.00000E+00 0.00000E+00 0.00000E+00 0.00000E+00 0.68997E+01 0.68997E+01
 -26   5   1   1 0.94473E-02 0.94473E-02 0.31177E+01 0.31177E+01 0.00000E+00 0.00000E+00 0.00000E+00 0.00000E+00 0.00000E+00 0.00000E+00 0.00000E+00 0.23490E+02 0.23490E+02
 -25   5   1   1 0.60908E-02 0.60908E-02 0.90367E+00-0.90367E+00 0.00000E+00 0.00000E+00 0.00000E+00 0.00000E+00 0.00000E+00 0.00000E+00 0.00000E+00 0.20556E+02 0.20556E+02
 -24   5   1   1 0.65247E+01 0.65247E+01 0.55670E+01-0.55670E+01 0.00000E+00 0.00000E+00 0.00000E+00 0.00000E+00 0.00000E+00 0.00000E+00 0.00000E+00 0.17843E+01 0.17843E+01
 -23   5   1   1 0.96301E+01 0.96301E+01 0.95507E+01 0.95507E+01 0.00000E+00 0.00000E+00 0.00000E+00 0.00000E+00 0.00000E+00 0.00000E+00 0.00000E+00 0.14117E+01 0.14117E+01
 -22   5   1   1 0.10207E+02 0.10207E+02 0.10365E+02-0.10365E+02 0.00000E+00 0.00000E+00 0.00000E+00 0.00000E+00 0.00000E+00 0.00000E+00 0.00000E+00 0.13318E+01 0.13318E+01
 -21   5   1   1 0.20309E+02 0.20309E+02 0.25026E+02 0.25026E+02 0.00000E+00 0.00000E+00 0.00000E+00 0.00000E+00 0.00000E+00 0.00000E+00 0.00000E+00 0.12554E+01 0.12554E+01
 -20   5   1   1 0.25466E+02 0.25466E+02 0.25195E+02-0.25195E+02 0.00000E+00 0.00000E+00 0.00000E+00 0.00000E+00 0.00000E+00 0.00000E+00 0.00000E+00 0.11690E+01 0.11690E+01
 -19   5   1   1 0.22649E+02 0.22649E+02 0.24014E+02 0.24014E+02 0.00000E+00 0.00000E+00 0.00000E+00 0.00000E+00 0.00000E+00 0.00000E+00 0.00000E+00 0.12180E+01 0.12180E+01
 -18   5   1   1 0.15194E+02 0.15194E+02 0.19989E+02-0.19989E+02 0.00000E+00 0.00000E+00 0.00000E+00 0.00000E+00 0.00000E+00 0.00000E+00 0.00000E+00 0.21686E+01 0.21686E+01
 -17   5   1   1 0.13592E+02 0.13592E+02 0.16483E+02 0.16483E+02 0.00000E+00 0.00000E+00 0.00000E+00 0.00000E+00 0.00000E+00 0.00000E+00 0.00000E+00 0.21384E+01 0.21384E+01
 -16   5   1   1 0.11104E+02 0.11104E+02 0.11048E+02-0.11048E+02 0.00000E+00 0.00000E+00 0.00000E+00 0.00000E+00 0.00000E+00 0.00000E+00 0.00000E+00 0.22679E+01 0.22679E+01
 -15   5   1   1 0.70758E+01 0.70758E+01 0.62525E+01 0.62525E+01 0.00000E+00 0.00000E+00 0.00000E+00 0.00000E+00 0.00000E+00 0.00000E+00 0.00000E+00 0.24614E+01 0.24614E+01
 -14   5   1   1 0.39314E+01 0.39314E+01 0.11061E+01-0.11061E+01 0.00000E+00 0.00000E+00 0.00000E+00 0.00000E+00 0.00000E+00 0.00000E+00 0.00000E+00 0.39428E+01 0.39428E+01
 -13   5   1   1 0.52180E+01 0.52180E+01 0.11634E+01-0.11634E+01 0.00000E+00 0.00000E+00 0.00000E+00 0.00000E+00 0.00000E+00 0.00000E+00 0.00000E+00 0.26084E+01 0.26084E+01
 -12   5   1   1 0.17507E-01 0.17507E-01 0.72205E+01 0.72205E+01 0.00000E+00 0.00000E+00 0.00000E+00 0.00000E+00 0.00000E+00 0.00000E+00 0.00000E+00 0.24441E+02 0.24441E+02
 -11   5   1   1 0.82921E-02 0.82921E-02 0.40205E+01-0.40205E+01 0.00000E+00 0.00000E+00 0.00000E+00 0.00000E+00 0.00000E+00 0.00000E+00 0.00000E+00 0.19127E+02 0.19127E+02
 -10   5   1   1 0.39305E+01 0.39305E+01 0.54241E+01 0.54241E+01 0.00000E+00 0.00000E+00 0.00000E+00 0.00000E+00 0.00000E+00 0.00000E+00 0.00000E+00 0.34501E+01 0.34501E+01
  -9   5   1   1 0.65297E+01 0.65297E+01 0.78225E+00 0.78225E+00 0.00000E+00 0.00000E+00 0.00000E+00 0.00000E+00 0.00000E+00 0.00000E+00 0.00000E+00 0.23783E+01 0.23783E+01
  -8   5   1   1 0.39507E+01 0.39507E+01 0.73946E-01 0.73946E-01 0.00000E+00 0.00000E+00 0.00000E+00 0.00000E+00 0.00000E+00 0.00000E+00 0.00000E+00 0.43685E+01 0.43685E+01
  -7   5   1   1 0.70742E+01 0.70742E+01 0.68121E+01 0.68121E+01 0.00000E+00 0.00000E+00 0.00000E+00 0.00000E+00 0.00000E+00 0.00000E+00 0.00000E+00 0.19149E+01 0.19149E+01
  -6   5   1   1 0.11618E+02 0.11618E+02 0.11958E+02-0.11958E+02 0.00000E+00 0.00000E+00 0.00000E+00 0.00000E+00 0.00000E+00 0.00000E+00 0.00000E+00 0.11721E+01 0.11721E+01
  -5   5   1   1 0.16315E+02 0.16315E+02 0.16527E+02 0.16527E+02 0.00000E+00 0.00000E+00 0.00000E+00 0.00000E+00 0.00000E+00 0.00000E+00 0.00000E+00 0.96331E+00 0.96331E+00
  -4   5   1   1 0.17793E+02 0.17793E+02 0.18177E+02-0.18177E+02 0.00000E+00 0.00000E+00 0.00000E+00 0.00000E+00 0.00000E+00 0.00000E+00 0.00000E+00 0.88890E+00 0.88890E+00
  -3   5   1   1 0.24321E+02 0.24321E+02 0.20960E+02 0.20960E+02 0.00000E+00 0.00000E+00 0.00000E+00 0.00000E+00 0.00000E+00 0.00000E+00 0.00000E+00 0.12199E+01 0.12199E+01
  -2   5   1   1 0.19469E+02 0.19469E+02 0.18286E+02-0.18286E+02 0.00000E+00 0.00000E+00 0.00000E+00 0.00000E+00 0.00000E+00 0.00000E+00 0.00000E+00 0.11125E+01 0.11125E+01
  -1   5   1   1 0.15364E+02 0.15364E+02 0.14222E+02 0.14222E+02 0.00000E+00 0.00000E+00 0.00000E+00 0.00000E+00 0.00000E+00 0.00000E+00 0.00000E+00 0.11462E+01 0.11462E+01
   0   5   1   1 0.98487E+01 0.98487E+01 0.75853E+01-0.75853E+01 0.00000E+00 0.00000E+00 0.00000E+00 0.00000E+00 0.00000E+00 0.00000E+00 0.00000E+00 0.13835E+01 0.13835E+01
   1   5   1   1 0.34199E+01 0.34199E+01 0.39539E+01 0.39539E+01 0.00000E+00 0.00000E+00 0.00000E+00 0.00000E+00 0.00000E+00 0.00000E+00 0.00000E+00 0.22766E+01 0.22766E+01
   2   5   1   1 0.27668E+01 0.27668E+01 0.18939E+01 0.18939E+01 0.00000E+00 0.00000E+00 0.00000E+00 0.00000E+00 0.00000E+00 0.00000E+00 0.00000E+00 0.27880E+01 0.27880E+01
   3   5   1   1 0.39187E+01 0.39187E+01 0.38439E+01-0.38439E+01 0.00000E+00 0.00000E+00 0.00000E+00 0.00000E+00 0.00000E+00 0.00000E+00 0.00000E+00 0.24645E+01 0.24645E+01
   4   5   1   1 0.58969E+01 0.58969E+01 0.35977E+01 0.35977E+01 0.00000E+00 0.00000E+00 0.00000E+00 0.00000E+00 0.00000E+00 0.00000E+00 0.00000E+00 0.16438E+01 0.16438E+01
   5   5   1   1 0.27905E+01 0.27905E+01 0.12654E+00 0.12654E+00 0.00000E+00 0.00000E+00 0.00000E+00 0.00000E+00 0.00000E+00 0.00000E+00 0.00000E+00 0.34846E+01 0.34846E+01
   6   5   1   1 0.18137E-01 0.18137E-01 0.26883E+01-0.26883E+01 0.00000E+00 0.00000E+00 0.00000E+00 0.00000E+00 0.00000E+00 0.00000E+00 0.00000E+00 0.16932E+02 0.16932E+02
   7   5   1   1 0.67886E+01 0.67886E+01 0.10567E+02 0.10567E+02 0.00000E+00 0.00000E+00 0.00000E+00 0.00000E+00 0.00000E+00 0.00000E+00 0.00000E+00 0.19929E+01 0.19929E+01
   8   5   1   1 0.15340E+02 0.15340E+02 0.12501E+02-0.12501E+02 0.00000E+00 0.00000E+00 0.00000E+00 0.00000E+00 0.00000E+00 0.00000E+00 0.00000E+00 0.13967E+01 0.13967E+01
   9   5   1   1 0.11266E+02 0.11266E+02 0.12532E+02 0.12532E+02 0.00000E+00 0.00000E+00 0.00000E+00 0.00000E+00 0.00000E+00 0.00000E+00 0.00000E+00 0.69561E+00 0.69561E+00
  10   5   1   1 0.14817E+02 0.14817E+02 0.13898E+02-0.13898E+02 0.00000E+00 0.00000E+00 0.00000E+00 0.00000E+00 0.00000E+00 0.00000E+00 0.00000E+00 0.79734E+00 0.79734E+00
  11   5   1   1 0.11094E+02 0.11094E+02 0.12531E+02 0.12531E+02 0.00000E+00 0.00000E+00 0.00000E+00 0.00000E+00 0.00000E+00 0.00000E+00 0.00000E+00 0.87832E+00 0.87832E+00
  12   5   1   1 0.12570E+02 0.12570E+02 0.11801E+02-0.11801E+02 0.00000E+00 0.00000E+00 0.00000E+00 0.00000E+00 0.00000E+00 0.00000E+00 0.00000E+00 0.93220E+00 0.93220E+00
  13   5   1   1 0.83358E+01 0.83358E+01 0.66247E+01 0.66247E+01 0.00000E+00 0.00000E+00 0.00000E+00 0.00000E+00 0.00000E+00 0.00000E+00 0.00000E+00 0.11646E+01 0.11646E+01
  14   5   1   1 0.19545E+01 0.19545E+01 0.50178E+01-0.50178E+01 0.00000E+00 0.00000E+00 0.00000E+00 0.00000E+00 0.00000E+00 0.00000E+00 0.00000E+00 0.49284E+01 0.49284E+01
  15   5   1   1 0.70691E-02 0.70691E-02 0.36618E+00 0.36618E+00 0.00000E+00 0.00000E+00 0.00000E+00 0.00000E+00 0.00000E+00 0.00000E+00 0.00000E+00 0.20250E+02 0.20250E+02
  16   5   1   1 0.62159E+01 0.62159E+01 0.24065E+01 0.24065E+01 0.00000E+00 0.00000E+00 0.00000E+00 0.00000E+00 0.00000E+00 0.00000E+00 0.00000E+00 0.18712E+01 0.18712E+01
  17   5   1   1 0.39107E+01 0.39107E+01 0.42450E+01-0.42450E+01 0.00000E+00 0.00000E+00 0.00000E+00 0.00000E+00 0.00000E+00 0.00000E+00 0.00000E+00 0.34500E+01 0.34500E+01
  18   5   1   1 0.10393E+02 0.10393E+02 0.60710E+01 0.60710E+01 0.00000E+00 0.00000E+00 0.00000E+00 0.00000E+00 0.00000E+00 0.00000E+00 0.00000E+00 0.18656E+01 0.18656E+01
  19   5   1   1 0.55373E+01 0.55373E+01 0.50805E+01-0.50805E+01 0.00000E+00 0.00000E+00 0.00000E+00 0.00000E+00 0.00000E+00 0.00000E+00 0.00000E+00 0.20916E+01 0.20916E+01
  20   5   1   1 0.61872E+01 0.61872E+01 0.77811E+01 0.77811E+01 0.00000E+00 0.00000E+00 0.00000E+00 0.00000E+00 0.00000E+00 0.00000E+00 0.00000E+00 0.18712E+01 0.18712E+01
  21   5   1   1 0.14947E+02 0.14947E+02 0.15609E+02-0.15609E+02 0.00000E+00 0.00000E+00 0.00000E+00 0.00000E+00 0.00000E+00 0.00000E+00 0.00000E+00 0.13029E+01 0.13029E+01
  22   5   1   1 0.40852E-01 0.40852E-01 0.47374E+01 0.47374E+01 0.00000E+00 0.00000E+00 0.00000E+00 0.00000E+00 0.00000E+00 0.00000E+00 0.00000E+00 0.21986E+02 0.21986E+02
  23   5   1   1 0.70654E+01 0.70654E+01 0.88600E+01-0.88600E+01 0.00000E+00 0.00000E+00 0.00000E+00 0.00000E+00 0.00000E+00 0.00000E+00 0.00000E+00 0.21882E+01 0.21882E+01
  24   5   1   1 0.27595E+01 0.27595E+01 0.47695E+01 0.47695E+01 0.00000E+00 0.00000E+00 0.00000E+00 0.00000E+00 0.00000E+00 0.00000E+00 0.00000E+00 0.55758E+01 0.55758E+01
  25   5   1   1 0.39158E+01 0.39158E+01 0.54532E+01-0.54532E+01 0.00000E+00 0.00000E+00 0.00000E+00 0.00000E+00 0.00000E+00 0.00000E+00 0.00000E+00 0.39429E+01 0.39429E+01
  26   5   1   1 0.55606E+01 0.55606E+01 0.21482E+01 0.21482E+01 0.00000E+00 0.00000E+00 0.00000E+00 0.00000E+00 0.00000E+00 0.00000E+00 0.00000E+00 0.31368E+01 0.31368E+01
  27   5   1   1 0.14610E-01 0.14610E-01 0.31933E+01-0.31933E+01 0.00000E+00 0.00000E+00 0.00000E+00 0.00000E+00 0.00000E+00 0.00000E+00 0.00000E+00 0.24730E+02 0.24730E+02
  28   5   1   1 0.77404E-03 0.77404E-03 0.41052E+00 0.41052E+00 0.00000E+00 0.00000E+00 0.00000E+00 0.00000E+00 0.00000E+00 0.00000E+00 0.00000E+00 0.21514E+02 0.21514E+02
  29   5   1   1 0.39475E+01 0.39475E+01 0.10219E+01-0.10219E+01 0.00000E+00 0.00000E+00 0.00000E+00 0.00000E+00 0.00000E+00 0.00000E+00 0.00000E+00 0.44356E+01 0.44356E+01
  30   5   1   1 0.51912E+01 0.51912E+01 0.44077E+01-0.44077E+01 0.00000E+00 0.00000E+00 0.00000E+00 0.00000E+00 0.00000E+00 0.00000E+00 0.00000E+00 0.40983E+01 0.40983E+01
  31   5   1   1 0.65075E+01 0.65075E+01 0.42208E+01 0.42208E+01 0.00000E+00 0.00000E+00 0.00000E+00 0.00000E+00 0.00000E+00 0.00000E+00 0.00000E+00 0.32697E+01 0.32697E+01
  32   5   1   1 0.80924E+01 0.80924E+01 0.45252E+01-0.45252E+01 0.00000E+00 0.00000E+00 0.00000E+00 0.00000E+00 0.00000E+00 0.00000E+00 0.00000E+00 0.23920E+01 0.23920E+01
  33   5   1   1 0.47858E+01 0.47858E+01 0.62887E+01 0.62887E+01 0.00000E+00 0.00000E+00 0.00000E+00 0.00000E+00 0.00000E+00 0.00000E+00 0.00000E+00 0.40242E+01 0.40242E+01
  34   5   1   1 0.80935E+01 0.80935E+01 0.31414E+01-0.31414E+01 0.00000E+00 0.00000E+00 0.00000E+00 0.00000E+00 0.00000E+00 0.00000E+00 0.00000E+00 0.21530E+01 0.21530E+01
  35   5   1   1 0.43752E+01 0.43752E+01 0.34100E+01 0.34100E+01 0.00000E+00 0.00000E+00 0.00000E+00 0.00000E+00 0.00000E+00 0.00000E+00 0.00000E+00 0.30859E+01 0.30859E+01
  36   5   1   1 0.43877E+01 0.43877E+01 0.73302E+00-0.73302E+00 0.00000E+00 0.00000E+00 0.00000E+00 0.00000E+00 0.00000E+00 0.00000E+00 0.00000E+00 0.30851E+01 0.30851E+01
  37   5   1   1 0.27704E+01 0.27704E+01 0.23144E+01 0.23144E+01 0.00000E+00 0.00000E+00 0.00000E+00 0.00000E+00 0.00000E+00 0.00000E+00 0.00000E+00 0.55758E+01 0.55758E+01
  38   5   1   1 0.10085E-01 0.10085E-01 0.19176E+01-0.19176E+01 0.00000E+00 0.00000E+00 0.00000E+00 0.00000E+00 0.00000E+00 0.00000E+00 0.00000E+00 0.24496E+02 0.24496E+02
  39   5   1   1 0.27716E+01 0.27716E+01 0.76942E+01 0.76942E+01 0.00000E+00 0.00000E+00 0.00000E+00 0.00000E+00 0.00000E+00 0.00000E+00 0.00000E+00 0.55759E+01 0.55759E+01
  40   5   1   1 0.48166E+01 0.48166E+01 0.81348E+01-0.81348E+01 0.00000E+00 0.00000E+00 0.00000E+00 0.00000E+00 0.00000E+00 0.00000E+00 0.00000E+00 0.32196E+01 0.32196E+01
  41   5   1   1 0.49837E-01 0.49837E-01 0.10151E+02-0.10151E+02 0.00000E+00 0.00000E+00 0.00000E+00 0.00000E+00 0.00000E+00 0.00000E+00 0.00000E+00 0.24450E+02 0.24450E+02
  42   5   1   1 0.34371E-01 0.34371E-01 0.26564E+01 0.26564E+01 0.00000E+00 0.00000E+00 0.00000E+00 0.00000E+00 0.00000E+00 0.00000E+00 0.00000E+00 0.23782E+02 0.23782E+02
  43   5   1   1 0.12730E-01 0.12730E-01 0.42556E+01 0.42556E+01 0.00000E+00 0.00000E+00 0.00000E+00 0.00000E+00 0.00000E+00 0.00000E+00 0.00000E+00 0.20136E+02 0.20136E+02
  44   5   1   1 0.61978E+01 0.61978E+01 0.58269E+01 0.58269E+01 0.00000E+00 0.00000E+00 0.00000E+00 0.00000E+00 0.00000E+00 0.00000E+00 0.00000E+00 0.28059E+01 0.28059E+01
  45   5   1   1 0.43803E+01 0.43803E+01 0.39786E+01-0.39786E+01 0.00000E+00 0.00000E+00 0.00000E+00 0.00000E+00 0.00000E+00 0.00000E+00 0.00000E+00 0.39675E+01 0.39675E+01
  46   5   1   1 0.39208E-01 0.39208E-01 0.76325E+01 0.76325E+01 0.00000E+00 0.00000E+00 0.00000E+00 0.00000E+00 0.00000E+00 0.00000E+00 0.00000E+00 0.27201E+02 0.27201E+02
  47   5   1   1 0.58932E+01 0.58932E+01 0.41455E+01-0.41455E+01 0.00000E+00 0.00000E+00 0.00000E+00 0.00000E+00 0.00000E+00 0.00000E+00 0.00000E+00 0.36146E+01 0.36146E+01
  48   5   1   1 0.19669E-01 0.19669E-01 0.39462E+01 0.39462E+01 0.00000E+00 0.00000E+00 0.00000E+00 0.00000E+00 0.00000E+00 0.00000E+00 0.00000E+00 0.27188E+02 0.27188E+02
  49   5   1   1 0.27812E+01 0.27812E+01 0.88713E+00-0.88713E+00 0.00000E+00 0.00000E+00 0.00000E+00 0.00000E+00 0.00000E+00 0.00000E+00 0.00000E+00 0.76667E+01 0.76667E+01
 -44   6   1   1 0.25556E-01 0.25556E-01 0.34283E+01-0.34283E+01 0.00000E+00 0.00000E+00 0.00000E+00 0.00000E+00 0.00000E+00 0.00000E+00 0.00000E+00 0.24309E+02 0.24309E+02
 -43   6   1   1 0.10155E+02 0.10155E+02 0.25655E+02 0.25655E+02 0.00000E+00 0.00000E+00 0.00000E+00 0.00000E+00 0.00000E+00 0.00000E+00 0.00000E+00 0.36056E+01 0.36056E+01
 -42   6   1   1 0.92267E+01 0.92267E+01 0.15172E+02 0.15172E+02 0.00000E+00 0.00000E+00 0.00000E+00 0.00000E+00 0.00000E+00 0.00000E+00 0.00000E+00 0.21035E+01 0.21035E+01
 -41   6   1   1 0.52185E+01 0.52185E+01 0.93722E+01-0.93722E+01 0.00000E+00 0.00000E+00 0.00000E+00 0.00000E+00 0.00000E+00 0.00000E+00 0.00000E+00 0.33533E+01 0.33533E+01
 -40   6   1   1 0.15181E+02 0.15181E+02 0.19731E+02-0.19731E+02 0.00000E+00 0.00000E+00 0.00000E+00 0.00000E+00 0.00000E+00 0.00000E+00 0.00000E+00 0.15346E+01 0.15346E+01
 -39   6   1   1 0.10737E+02 0.10737E+02 0.85042E+01 0.85042E+01 0.00000E+00 0.00000E+00 0.00000E+00 0.00000E+00 0.00000E+00 0.00000E+00 0.00000E+00 0.28813E+01 0.28813E+01
 -38   6   1   1 0.17661E+02 0.17661E+02 0.15382E+02-0.15382E+02 0.00000E+00 0.00000E+00 0.00000E+00 0.00000E+00 0.00000E+00 0.00000E+00 0.00000E+00 0.20884E+01 0.20884E+01
 -37   6   1   1 0.85378E+01 0.85378E+01 0.67605E+01 0.67605E+01 0.00000E+00 0.00000E+00 0.00000E+00 0.00000E+00 0.00000E+00 0.00000E+00 0.00000E+00 0.18110E+01 0.18110E+01
 -36   6   1   1 0.70567E+01 0.70567E+01 0.73572E+01-0.73572E+01 0.00000E+00 0.00000E+00 0.00000E+00 0.00000E+00 0.00000E+00 0.00000E+00 0.00000E+00 0.19149E+01 0.19149E+01
 -35   6   1   1 0.58904E+01 0.58904E+01 0.95711E+00 0.95711E+00 0.00000E+00 0.00000E+00 0.00000E+00 0.00000E+00 0.00000E+00 0.00000E+00 0.00000E+00 0.23002E+01 0.23002E+01
 -34   6   1   1 0.65283E+01 0.65283E+01 0.87519E+00-0.87519E+00 0.00000E+00 0.00000E+00 0.00000E+00 0.00000E+00 0.00000E+00 0.00000E+00 0.00000E+00 0.20813E+01 0.20813E+01
 -33   6   1   1 0.83408E+01 0.83408E+01 0.56833E+01-0.56833E+01 0.00000E+00 0.00000E+00 0.00000E+00 0.00000E+00 0.00000E+00 0.00000E+00 0.00000E+00 0.25569E+01 0.25569E+01
 -32   6   1   1 0.58760E+01 0.58760E+01 0.55865E+01 0.55865E+01 0.00000E+00 0.00000E+00 0.00000E+00 0.00000E+00 0.00000E+00 0.00000E+00 0.00000E+00 0.26291E+01 0.26291E+01
 -31   6   1   1 0.73185E+01 0.73185E+01 0.78620E+01-0.78620E+01 0.00000E+00 0.00000E+00 0.00000E+00 0.00000E+00 0.00000E+00 0.00000E+00 0.00000E+00 0.23720E+01 0.23720E+01
 -30   6   1   1 0.61657E+01 0.61657E+01 0.81675E+01 0.81675E+01 0.00000E+00 0.00000E+00 0.00000E+00 0.00000E+00 0.00000E+00 0.00000E+00 0.00000E+00 0.21827E+01 0.21827E+01
 -29   6   1   1 0.70342E+01 0.70342E+01 0.81646E+01-0.81646E+01 0.00000E+00 0.00000E+00 0.00000E+00 0.00000E+00 0.00000E+00 0.00000E+00 0.00000E+00 0.21881E+01 0.21881E+01
 -28   6   1   1 0.51417E+01 0.51417E+01 0.87291E+01 0.87291E+01 0.00000E+00 0.00000E+00 0.00000E+00 0.00000E+00 0.00000E+00 0.00000E+00 0.00000E+00 0.29808E+01 0.29808E+01
 -27   6   1   1 0.83037E+01 0.83037E+01 0.58746E+01-0.58746E+01 0.00000E+00 0.00000E+00 0.00000E+00 0.00000E+00 0.00000E+00 0.00000E+00 0.00000E+00 0.18604E+01 0.18604E+01
 -26   6   1   1 0.41709E-01 0.41709E-01 0.10504E-01 0.10504E-01 0.00000E+00 0.00000E+00 0.00000E+00 0.00000E+00 0.00000E+00 0.00000E+00 0.00000E+00 0.18960E+02 0.18960E+02
 -25   6   1   1 0.14698E-01 0.14698E-01 0.33316E+01 0.33316E+01 0.00000E+00 0.00000E+00 0.00000E+00 0.00000E+00 0.00000E+00 0.00000E+00 0.00000E+00 0.14287E+02 0.14287E+02
 -24   6   1   1 0.62163E+01 0.62163E+01 0.67648E+01-0.67648E+01 0.00000E+00 0.00000E+00 0.00000E+00 0.00000E+00 0.00000E+00 0.00000E+00 0.00000E+00 0.21828E+01 0.21828E+01
 -23   6   1   1 0.12573E-01 0.12573E-01 0.51150E+00-0.51150E+00 0.00000E+00 0.00000E+00 0.00000E+00 0.00000E+00 0.00000E+00 0.00000E+00 0.00000E+00 0.22429E+02 0.22429E+02
 -22   6   1   1 0.13599E+02 0.13599E+02 0.13513E+02-0.13513E+02 0.00000E+00 0.00000E+00 0.00000E+00 0.00000E+00 0.00000E+00 0.00000E+00 0.00000E+00 0.12877E+01 0.12877E+01
 -21   6   1   1 0.47769E+01 0.47769E+01 0.81169E+01 0.81169E+01 0.00000E+00 0.00000E+00 0.00000E+00 0.00000E+00 0.00000E+00 0.00000E+00 0.00000E+00 0.28172E+01 0.28172E+01
 -20   6   1   1 0.10061E+02 0.10061E+02 0.98756E+01 0.98756E+01 0.00000E+00 0.00000E+00 0.00000E+00 0.00000E+00 0.00000E+00 0.00000E+00 0.00000E+00 0.11642E+01 0.11642E+01
 -19   6   1   1 0.38783E-01 0.38783E-01 0.23916E+01-0.23916E+01 0.00000E+00 0.00000E+00 0.00000E+00 0.00000E+00 0.00000E+00 0.00000E+00 0.00000E+00 0.14997E+02 0.14997E+02
 -18   6   1   1 0.42452E-01 0.42452E-01 0.16447E+01 0.16447E+01 0.00000E+00 0.00000E+00 0.00000E+00 0.00000E+00 0.00000E+00 0.00000E+00 0.00000E+00 0.15172E+02 0.15172E+02
 -17   6   1   1 0.58759E+01 0.58759E+01 0.29093E+01 0.29093E+01 0.00000E+00 0.00000E+00 0.00000E+00 0.00000E+00 0.00000E+00 0.00000E+00 0.00000E+00 0.16437E+01 0.16437E+01
 -16   6   1   1 0.40236E-01 0.40236E-01 0.88586E+00-0.88586E+00 0.00000E+00 0.00000E+00 0.00000E+00 0.00000E+00 0.00000E+00 0.00000E+00 0.00000E+00 0.13684E+02 0.13684E+02
 -15   6   1   1 0.33906E+01 0.33906E+01 0.17115E+01 0.17115E+01 0.00000E+00 0.00000E+00 0.00000E+00 0.00000E+00 0.00000E+00 0.00000E+00 0.00000E+00 0.17074E+01 0.17074E+01
 -14   6   1   1 0.44194E+01 0.44194E+01 0.38876E+00 0.38876E+00 0.00000E+00 0.00000E+00 0.00000E+00 0.00000E+00 0.00000E+00 0.00000E+00 0.00000E+00 0.17606E+01 0.17606E+01
 -13   6   1   1 0.18856E-01 0.18856E-01 0.15409E+01 0.15409E+01 0.00000E+00 0.00000E+00 0.00000E+00 0.00000E+00 0.00000E+00 0.00000E+00 0.00000E+00 0.14927E+02 0.14927E+02
 -12   6   1   1 0.14826E-01 0.14826E-01 0.26098E+01-0.26098E+01 0.00000E+00 0.00000E+00 0.00000E+00 0.00000E+00 0.00000E+00 0.00000E+00 0.00000E+00 0.16924E+02 0.16924E+02
 -11   6   1   1 0.39312E+01 0.39312E+01 0.33124E+01 0.33124E+01 0.00000E+00 0.00000E+00 0.00000E+00 0.00000E+00 0.00000E+00 0.00000E+00 0.00000E+00 0.24645E+01 0.24645E+01
 -10   6   1   1 0.48168E+01 0.48168E+01 0.57232E+01-0.57232E+01 0.00000E+00 0.00000E+00 0.00000E+00 0.00000E+00 0.00000E+00 0.00000E+00 0.00000E+00 0.20126E+01 0.20126E+01
  -9   6   1   1 0.84572E-02 0.84572E-02 0.20277E+01 0.20277E+01 0.00000E+00 0.00000E+00 0.00000E+00 0.00000E+00 0.00000E+00 0.00000E+00 0.00000E+00 0.64656E+00 0.64656E+00
  -8   6   1   1 0.17286E-01 0.17286E-01 0.31379E+01-0.31379E+01 0.00000E+00 0.00000E+00 0.00000E+00 0.00000E+00 0.00000E+00 0.00000E+00 0.00000E+00 0.82233E+01 0.82233E+01
  -7   6   1   1 0.58738E+01 0.58738E+01 0.79846E+01-0.79846E+01 0.00000E+00 0.00000E+00 0.00000E+00 0.00000E+00 0.00000E+00 0.00000E+00 0.00000E+00 0.13155E+01 0.13155E+01
  -6   6   1   1 0.58688E+01 0.58688E+01 0.51939E+01 0.51939E+01 0.00000E+00 0.00000E+00 0.00000E+00 0.00000E+00 0.00000E+00 0.00000E+00 0.00000E+00 0.13155E+01 0.13155E+01
  -5   6   1   1 0.18931E+02 0.18931E+02 0.18062E+02-0.18062E+02 0.00000E+00 0.00000E+00 0.00000E+00 0.00000E+00 0.00000E+00 0.00000E+00 0.00000E+00 0.83948E+00 0.83948E+00
  -4   6   1   1 0.52534E+01 0.52534E+01 0.22932E+01-0.22932E+01 0.00000E+00 0.00000E+00 0.00000E+00 0.00000E+00 0.00000E+00 0.00000E+00 0.00000E+00 0.14908E+01 0.14908E+01
  -3   6   1   1 0.83068E+01 0.83068E+01 0.83002E+01-0.83002E+01 0.00000E+00 0.00000E+00 0.00000E+00 0.00000E+00 0.00000E+00 0.00000E+00 0.00000E+00 0.13964E+01 0.13964E+01
  -2   6   1   1 0.68586E+02 0.68586E+02 0.49682E+02-0.49682E+02 0.00000E+00 0.00000E+00 0.00000E+00 0.00000E+00 0.00000E+00 0.00000E+00 0.00000E+00 0.31327E+01 0.31327E+01
  -1   6   1   1 0.39470E-01 0.39470E-01 0.24038E+00-0.24038E+00 0.00000E+00 0.00000E+00 0.00000E+00 0.00000E+00 0.00000E+00 0.00000E+00 0.00000E+00 0.28522E+02 0.28522E+02
   1   6   1   1 0.59775E+02 0.59775E+02 0.37566E+02 0.37566E+02 0.00000E+00 0.00000E+00 0.00000E+00 0.00000E+00 0.00000E+00 0.00000E+00 0.00000E+00 0.20997E+01 0.20997E+01
   2   6   1   1 0.21969E+02 0.21969E+02 0.23716E+02-0.23716E+02 0.00000E+00 0.00000E+00 0.00000E+00 0.00000E+00 0.00000E+00 0.00000E+00 0.00000E+00 0.10806E+01 0.10806E+01
   3   6   1   1 0.27506E+02 0.27506E+02 0.24815E+02 0.24815E+02 0.00000E+00 0.00000E+00 0.00000E+00 0.00000E+00 0.00000E+00 0.00000E+00 0.00000E+00 0.10915E+01 0.10915E+01
   4   6   1   1 0.14395E+02 0.14395E+02 0.15370E+02-0.15370E+02 0.00000E+00 0.00000E+00 0.00000E+00 0.00000E+00 0.00000E+00 0.00000E+00 0.00000E+00 0.95003E+00 0.95003E+00
   5   6   1   1 0.93638E+01 0.93638E+01 0.98953E+01 0.98953E+01 0.00000E+00 0.00000E+00 0.00000E+00 0.00000E+00 0.00000E+00 0.00000E+00 0.00000E+00 0.10320E+01 0.10320E+01
   6   6   1   1 0.54881E+01 0.54881E+01 0.58865E+01-0.58865E+01 0.00000E+00 0.00000E+00 0.00000E+00 0.00000E+00 0.00000E+00 0.00000E+00 0.00000E+00 0.17432E+01 0.17432E+01
   7   6   1   1 0.55040E+01 0.55040E+01 0.14815E+01 0.14815E+01 0.00000E+00 0.00000E+00 0.00000E+00 0.00000E+00 0.00000E+00 0.00000E+00 0.00000E+00 0.17415E+01 0.17415E+01
   8   6   1   1 0.71242E-01 0.71242E-01 0.66543E+00 0.66543E+00 0.00000E+00 0.00000E+00 0.00000E+00 0.00000E+00 0.00000E+00 0.00000E+00 0.00000E+00 0.16695E+02 0.16695E+02
   9   6   1   1 0.39293E-01 0.39293E-01 0.40733E+01-0.40733E+01 0.00000E+00 0.00000E+00 0.00000E+00 0.00000E+00 0.00000E+00 0.00000E+00 0.00000E+00 0.14897E+02 0.14897E+02
  10   6   1   1 0.10980E-01 0.10980E-01 0.64817E+01 0.64817E+01 0.00000E+00 0.00000E+00 0.00000E+00 0.00000E+00 0.00000E+00 0.00000E+00 0.00000E+00 0.15481E+01 0.15481E+01
  11   6   1   1 0.83328E+01 0.83328E+01 0.10205E+02-0.10205E+02 0.00000E+00 0.00000E+00 0.00000E+00 0.00000E+00 0.00000E+00 0.00000E+00 0.00000E+00 0.13965E+01 0.13965E+01
  12   6   1   1 0.11093E+02 0.11093E+02 0.12839E+02 0.12839E+02 0.00000E+00 0.00000E+00 0.00000E+00 0.00000E+00 0.00000E+00 0.00000E+00 0.00000E+00 0.87832E+00 0.87832E+00
  13   6   1   1 0.93748E+01 0.93748E+01 0.14283E+02-0.14283E+02 0.00000E+00 0.00000E+00 0.00000E+00 0.00000E+00 0.00000E+00 0.00000E+00 0.00000E+00 0.10320E+01 0.10320E+01
  14   6   1   1 0.16159E+02 0.16159E+02 0.16168E+02 0.16168E+02 0.00000E+00 0.00000E+00 0.00000E+00 0.00000E+00 0.00000E+00 0.00000E+00 0.00000E+00 0.73537E+00 0.73537E+00
  15   6   1   1 0.11399E+02 0.11399E+02 0.13498E+02-0.13498E+02 0.00000E+00 0.00000E+00 0.00000E+00 0.00000E+00 0.00000E+00 0.00000E+00 0.00000E+00 0.85298E+00 0.85298E+00
  16   6   1   1 0.12825E+02 0.12825E+02 0.14686E+02 0.14686E+02 0.00000E+00 0.00000E+00 0.00000E+00 0.00000E+00 0.00000E+00 0.00000E+00 0.00000E+00 0.76260E+00 0.76260E+00
  17   6   1   1 0.58271E+01 0.58271E+01 0.99639E+01-0.99639E+01 0.00000E+00 0.00000E+00 0.00000E+00 0.00000E+00 0.00000E+00 0.00000E+00 0.00000E+00 0.13155E+01 0.13155E+01
  18   6   1   1 0.14780E+02 0.14780E+02 0.17267E+02 0.17267E+02 0.00000E+00 0.00000E+00 0.00000E+00 0.00000E+00 0.00000E+00 0.00000E+00 0.00000E+00 0.79734E+00 0.79734E+00
  19   6   1   1 0.89551E+01 0.89551E+01 0.94736E+01-0.94736E+01 0.00000E+00 0.00000E+00 0.00000E+00 0.00000E+00 0.00000E+00 0.00000E+00 0.00000E+00 0.10792E+01 0.10792E+01
  20   6   1   1 0.44402E+01 0.44402E+01 0.60696E+01-0.60696E+01 0.00000E+00 0.00000E+00 0.00000E+00 0.00000E+00 0.00000E+00 0.00000E+00 0.00000E+00 0.22044E+01 0.22044E+01
  21   6   1   1 0.20299E+02 0.20299E+02 0.22223E+02-0.22223E+02 0.00000E+00 0.00000E+00 0.00000E+00 0.00000E+00 0.00000E+00 0.00000E+00 0.00000E+00 0.97446E+00 0.97446E+00
  22   6   1   1 0.10556E+02 0.10556E+02 0.12361E+02 0.12361E+02 0.00000E+00 0.00000E+00 0.00000E+00 0.00000E+00 0.00000E+00 0.00000E+00 0.00000E+00 0.12856E+01 0.12856E+01
  23   6   1   1 0.27695E+01 0.27695E+01 0.12357E+01-0.12357E+01 0.00000E+00 0.00000E+00 0.00000E+00 0.00000E+00 0.00000E+00 0.00000E+00 0.00000E+00 0.34847E+01 0.34847E+01
  24   6   1   1 0.43959E+01 0.43959E+01 0.50686E+01-0.50686E+01 0.00000E+00 0.00000E+00 0.00000E+00 0.00000E+00 0.00000E+00 0.00000E+00 0.00000E+00 0.26452E+01 0.26452E+01
  25   6   1   1 0.80899E+01 0.80899E+01 0.10839E+02 0.10839E+02 0.00000E+00 0.00000E+00 0.00000E+00 0.00000E+00 0.00000E+00 0.00000E+00 0.00000E+00 0.16754E+01 0.16754E+01
  26   6   1   1 0.78421E+01 0.78421E+01 0.86590E+01-0.86590E+01 0.00000E+00 0.00000E+00 0.00000E+00 0.00000E+00 0.00000E+00 0.00000E+00 0.00000E+00 0.17267E+01 0.17267E+01
  27   6   1   1 0.19216E+01 0.19216E+01 0.81834E+01 0.81834E+01 0.00000E+00 0.00000E+00 0.00000E+00 0.00000E+00 0.00000E+00 0.00000E+00 0.00000E+00 0.68990E+01 0.68990E+01
  28   6   1   1 0.62226E-01 0.62226E-01 0.53294E+01-0.53294E+01 0.00000E+00 0.00000E+00 0.00000E+00 0.00000E+00 0.00000E+00 0.00000E+00 0.00000E+00 0.20839E+02 0.20839E+02
  29   6   1   1 0.58555E+01 0.58555E+01 0.75164E+01 0.75164E+01 0.00000E+00 0.00000E+00 0.00000E+00 0.00000E+00 0.00000E+00 0.00000E+00 0.00000E+00 0.26291E+01 0.26291E+01
  30   6   1   1 0.38937E+01 0.38937E+01 0.33285E+01-0.33285E+01 0.00000E+00 0.00000E+00 0.00000E+00 0.00000E+00 0.00000E+00 0.00000E+00 0.00000E+00 0.34498E+01 0.34498E+01
  31   6   1   1 0.59640E-01 0.59640E-01 0.43542E+01 0.43542E+01 0.00000E+00 0.00000E+00 0.00000E+00 0.00000E+00 0.00000E+00 0.00000E+00 0.00000E+00 0.22072E+02 0.22072E+02
  32   6   1   1 0.48512E+01 0.48512E+01 0.24277E+01 0.24277E+01 0.00000E+00 0.00000E+00 0.00000E+00 0.00000E+00 0.00000E+00 0.00000E+00 0.00000E+00 0.36217E+01 0.36217E+01
  33   6   1   1 0.71172E+01 0.71172E+01 0.30374E+01-0.30374E+01 0.00000E+00 0.00000E+00 0.00000E+00 0.00000E+00 0.00000E+00 0.00000E+00 0.00000E+00 0.24614E+01 0.24614E+01
  34   6   1   1 0.17136E-01 0.17136E-01 0.80380E+01 0.80380E+01 0.00000E+00 0.00000E+00 0.00000E+00 0.00000E+00 0.00000E+00 0.00000E+00 0.00000E+00 0.25674E+02 0.25674E+02
  35   6   1   1 0.65047E+01 0.65047E+01 0.87585E+01-0.87585E+01 0.00000E+00 0.00000E+00 0.00000E+00 0.00000E+00 0.00000E+00 0.00000E+00 0.00000E+00 0.23784E+01 0.23784E+01
  36   6   1   1 0.78309E+01 0.78309E+01 0.11886E+02 0.11886E+02 0.00000E+00 0.00000E+00 0.00000E+00 0.00000E+00 0.00000E+00 0.00000E+00 0.00000E+00 0.22192E+01 0.22192E+01
  37   6   1   1 0.73205E+01 0.73205E+01 0.83051E+01-0.83051E+01 0.00000E+00 0.00000E+00 0.00000E+00 0.00000E+00 0.00000E+00 0.00000E+00 0.00000E+00 0.26353E+01 0.26353E+01
  38   6   1   1 0.67440E-01 0.67440E-01 0.65207E+01 0.65207E+01 0.00000E+00 0.00000E+00 0.00000E+00 0.00000E+00 0.00000E+00 0.00000E+00 0.00000E+00 0.23526E+02 0.23526E+02
  39   6   1   1 0.48341E-01 0.48341E-01 0.15731E+01 0.15731E+01 0.00000E+00 0.00000E+00 0.00000E+00 0.00000E+00 0.00000E+00 0.00000E+00 0.00000E+00 0.22149E+02 0.22149E+02
  40   6   1   1 0.19866E+01 0.19866E+01 0.10014E+02-0.10014E+02 0.00000E+00 0.00000E+00 0.00000E+00 0.00000E+00 0.00000E+00 0.00000E+00 0.00000E+00 0.88708E+01 0.88708E+01
  41   6   1   1 0.11535E+02 0.11535E+02 0.31797E+02-0.31797E+02 0.00000E+00 0.00000E+00 0.00000E+00 0.00000E+00 0.00000E+00 0.00000E+00 0.00000E+00 0.69985E+01 0.69985E+01
  42   6   1   1 0.27472E+01 0.27472E+01 0.29828E+01 0.29828E+01 0.00000E+00 0.00000E+00 0.00000E+00 0.00000E+00 0.00000E+00 0.00000E+00 0.00000E+00 0.76664E+01 0.76664E+01
  43   6   1   1 0.59030E+01 0.59030E+01 0.12378E+02 0.12378E+02 0.00000E+00 0.00000E+00 0.00000E+00 0.00000E+00 0.00000E+00 0.00000E+00 0.00000E+00 0.39431E+01 0.39431E+01
  44   6   1   1 0.14821E-01 0.14821E-01 0.18786E+01-0.18786E+01 0.00000E+00 0.00000E+00 0.00000E+00 0.00000E+00 0.00000E+00 0.00000E+00 0.00000E+00 0.21965E+02 0.21965E+02
  45   6   1   1 0.19661E+01 0.19661E+01 0.39265E+01 0.39265E+01 0.00000E+00 0.00000E+00 0.00000E+00 0.00000E+00 0.00000E+00 0.00000E+00 0.00000E+00 0.14785E+02 0.14785E+02
 -40   7   1   1 0.47986E-02 0.47986E-02 0.23442E+01-0.23442E+01 0.00000E+00 0.00000E+00 0.00000E+00 0.00000E+00 0.00000E+00 0.00000E+00 0.00000E+00 0.34087E+02 0.34087E+02
 -39   7   1   1 0.13419E-01 0.13419E-01 0.98186E+00 0.98186E+00 0.00000E+00 0.00000E+00 0.00000E+00 0.00000E+00 0.00000E+00 0.00000E+00 0.00000E+00 0.21677E+02 0.21677E+02
 -38   7   1   1 0.26590E-01 0.26590E-01 0.10200E+01-0.10200E+01 0.00000E+00 0.00000E+00 0.00000E+00 0.00000E+00 0.00000E+00 0.00000E+00 0.00000E+00 0.20285E+02 0.20285E+02
 -37   7   1   1 0.43599E-01 0.43599E-01 0.45502E+00-0.45502E+00 0.00000E+00 0.00000E+00 0.00000E+00 0.00000E+00 0.00000E+00 0.00000E+00 0.00000E+00 0.20057E+02 0.20057E+02
 -36   7   1   1 0.43598E+01 0.43598E+01 0.24281E+01 0.24281E+01 0.00000E+00 0.00000E+00 0.00000E+00 0.00000E+00 0.00000E+00 0.00000E+00 0.00000E+00 0.30855E+01 0.30855E+01
 -35   7   1   1 0.43473E+01 0.43473E+01 0.48095E+01-0.48095E+01 0.00000E+00 0.00000E+00 0.00000E+00 0.00000E+00 0.00000E+00 0.00000E+00 0.00000E+00 0.30858E+01 0.30858E+01
 -34   7   1   1 0.27191E+01 0.27191E+01 0.67661E+01 0.67661E+01 0.00000E+00 0.00000E+00 0.00000E+00 0.00000E+00 0.00000E+00 0.00000E+00 0.00000E+00 0.62723E+01 0.62723E+01
 -33   7   1   1 0.43379E+01 0.43379E+01 0.76546E+01-0.76546E+01 0.00000E+00 0.00000E+00 0.00000E+00 0.00000E+00 0.00000E+00 0.00000E+00 0.00000E+00 0.30859E+01 0.30859E+01
 -32   7   1   1 0.55143E+01 0.55143E+01 0.65538E+01 0.65538E+01 0.00000E+00 0.00000E+00 0.00000E+00 0.00000E+00 0.00000E+00 0.00000E+00 0.00000E+00 0.24400E+01 0.24400E+01
 -31   7   1   1 0.58634E+01 0.58634E+01 0.61523E+01-0.61523E+01 0.00000E+00 0.00000E+00 0.00000E+00 0.00000E+00 0.00000E+00 0.00000E+00 0.00000E+00 0.23006E+01 0.23006E+01
 -30   7   1   1 0.55431E+01 0.55431E+01 0.43336E+01 0.43336E+01 0.00000E+00 0.00000E+00 0.00000E+00 0.00000E+00 0.00000E+00 0.00000E+00 0.00000E+00 0.24400E+01 0.24400E+01
 -29   7   1   1 0.13298E-01 0.13298E-01 0.23609E+01-0.23609E+01 0.00000E+00 0.00000E+00 0.00000E+00 0.00000E+00 0.00000E+00 0.00000E+00 0.00000E+00 0.23455E+02 0.23455E+02
 -28   7   1   1 0.14665E-01 0.14665E-01 0.16894E+00-0.16894E+00 0.00000E+00 0.00000E+00 0.00000E+00 0.00000E+00 0.00000E+00 0.00000E+00 0.00000E+00 0.16047E+02 0.16047E+02
 -27   7   1   1 0.27572E+01 0.27572E+01 0.19516E+01 0.19516E+01 0.00000E+00 0.00000E+00 0.00000E+00 0.00000E+00 0.00000E+00 0.00000E+00 0.00000E+00 0.34847E+01 0.34847E+01
 -26   7   1   1 0.47776E+01 0.47776E+01 0.47650E+01-0.47650E+01 0.00000E+00 0.00000E+00 0.00000E+00 0.00000E+00 0.00000E+00 0.00000E+00 0.00000E+00 0.20125E+01 0.20125E+01
 -25   7   1   1 0.55140E+01 0.55140E+01 0.53399E+01 0.53399E+01 0.00000E+00 0.00000E+00 0.00000E+00 0.00000E+00 0.00000E+00 0.00000E+00 0.00000E+00 0.17433E+01 0.17433E+01
 -24   7   1   1 0.75671E+01 0.75671E+01 0.56712E+01-0.56712E+01 0.00000E+00 0.00000E+00 0.00000E+00 0.00000E+00 0.00000E+00 0.00000E+00 0.00000E+00 0.12747E+01 0.12747E+01
 -23   7   1   1 0.76950E-01 0.76950E-01 0.27157E+01 0.27157E+01 0.00000E+00 0.00000E+00 0.00000E+00 0.00000E+00 0.00000E+00 0.00000E+00 0.00000E+00 0.17052E+02 0.17052E+02
 -22   7   1   1 0.73030E-01 0.73030E-01 0.30584E+01-0.30584E+01 0.00000E+00 0.00000E+00 0.00000E+00 0.00000E+00 0.00000E+00 0.00000E+00 0.00000E+00 0.15215E+02 0.15215E+02
 -21   7   1   1 0.38843E+01 0.38843E+01 0.57234E+01 0.57234E+01 0.00000E+00 0.00000E+00 0.00000E+00 0.00000E+00 0.00000E+00 0.00000E+00 0.00000E+00 0.19717E+01 0.19717E+01
 -20   7   1   1 0.28165E+01 0.28165E+01 0.12947E+01 0.12947E+01 0.00000E+00 0.00000E+00 0.00000E+00 0.00000E+00 0.00000E+00 0.00000E+00 0.00000E+00 0.27872E+01 0.27872E+01
 -19   7   1   1 0.19849E+01 0.19849E+01 0.32387E+01-0.32387E+01 0.00000E+00 0.00000E+00 0.00000E+00 0.00000E+00 0.00000E+00 0.00000E+00 0.00000E+00 0.39427E+01 0.39427E+01
 -18   7   1   1 0.27748E+01 0.27748E+01 0.52245E+00-0.52245E+00 0.00000E+00 0.00000E+00 0.00000E+00 0.00000E+00 0.00000E+00 0.00000E+00 0.00000E+00 0.41805E+01 0.41805E+01
 -17   7   1   1 0.52013E-02 0.52013E-02 0.10181E+01 0.10181E+01 0.00000E+00 0.00000E+00 0.00000E+00 0.00000E+00 0.00000E+00 0.00000E+00 0.00000E+00 0.20948E+02 0.20948E+02
 -16   7   1   1 0.60902E-02 0.60902E-02 0.45516E+01-0.45516E+01 0.00000E+00 0.00000E+00 0.00000E+00 0.00000E+00 0.00000E+00 0.00000E+00 0.00000E+00 0.17050E+02 0.17050E+02
 -15   7   1   1 0.19731E+01 0.19731E+01 0.48684E+01 0.48684E+01 0.00000E+00 0.00000E+00 0.00000E+00 0.00000E+00 0.00000E+00 0.00000E+00 0.00000E+00 0.49283E+01 0.49283E+01
 -14   7   1   1 0.62374E+01 0.62374E+01 0.69673E+01-0.69673E+01 0.00000E+00 0.00000E+00 0.00000E+00 0.00000E+00 0.00000E+00 0.00000E+00 0.00000E+00 0.15597E+01 0.15597E+01
 -13   7   1   1 0.55877E+01 0.55877E+01 0.58477E+01 0.58477E+01 0.00000E+00 0.00000E+00 0.00000E+00 0.00000E+00 0.00000E+00 0.00000E+00 0.00000E+00 0.17433E+01 0.17433E+01
 -12   7   1   1 0.52328E+01 0.52328E+01 0.63860E+01-0.63860E+01 0.00000E+00 0.00000E+00 0.00000E+00 0.00000E+00 0.00000E+00 0.00000E+00 0.00000E+00 0.18635E+01 0.18635E+01
 -11   7   1   1 0.34403E+01 0.34403E+01 0.42994E+01 0.42994E+01 0.00000E+00 0.00000E+00 0.00000E+00 0.00000E+00 0.00000E+00 0.00000E+00 0.00000E+00 0.22765E+01 0.22765E+01
 -10   7   1   1 0.52465E+01 0.52465E+01 0.39208E+01-0.39208E+01 0.00000E+00 0.00000E+00 0.00000E+00 0.00000E+00 0.00000E+00 0.00000E+00 0.00000E+00 0.14910E+01 0.14910E+01
  -9   7   1   1 0.56406E-01 0.56406E-01 0.13968E+00 0.13968E+00 0.00000E+00 0.00000E+00 0.00000E+00 0.00000E+00 0.00000E+00 0.00000E+00 0.00000E+00 0.12248E+02 0.12248E+02
   7   7   1   1 0.11282E-01 0.11282E-01 0.36539E+00 0.36539E+00 0.00000E+00 0.00000E+00 0.00000E+00 0.00000E+00 0.00000E+00 0.00000E+00 0.00000E+00 0.12780E+02 0.12780E+02
   8   7   1   1 0.46134E-01 0.46134E-01 0.30188E+01 0.30188E+01 0.00000E+00 0.00000E+00 0.00000E+00 0.00000E+00 0.00000E+00 0.00000E+00 0.00000E+00 0.15710E+02 0.15710E+02
   9   7   1   1 0.27289E+01 0.27289E+01 0.55054E+01-0.55054E+01 0.00000E+00 0.00000E+00 0.00000E+00 0.00000E+00 0.00000E+00 0.00000E+00 0.00000E+00 0.27879E+01 0.27879E+01
  10   7   1   1 0.47513E+01 0.47513E+01 0.76277E+01 0.76277E+01 0.00000E+00 0.00000E+00 0.00000E+00 0.00000E+00 0.00000E+00 0.00000E+00 0.00000E+00 0.16103E+01 0.16103E+01
  11   7   1   1 0.61475E+01 0.61475E+01 0.81267E+01-0.81267E+01 0.00000E+00 0.00000E+00 0.00000E+00 0.00000E+00 0.00000E+00 0.00000E+00 0.00000E+00 0.15597E+01 0.15597E+01
  12   7   1   1 0.77947E+01 0.77947E+01 0.85319E+01 0.85319E+01 0.00000E+00 0.00000E+00 0.00000E+00 0.00000E+00 0.00000E+00 0.00000E+00 0.00000E+00 0.12346E+01 0.12346E+01
  13   7   1   1 0.64506E+01 0.64506E+01 0.83106E+01-0.83106E+01 0.00000E+00 0.00000E+00 0.00000E+00 0.00000E+00 0.00000E+00 0.00000E+00 0.00000E+00 0.14873E+01 0.14873E+01
  14   7   1   1 0.70277E+01 0.70277E+01 0.76577E+01 0.76577E+01 0.00000E+00 0.00000E+00 0.00000E+00 0.00000E+00 0.00000E+00 0.00000E+00 0.00000E+00 0.13687E+01 0.13687E+01
  15   7   1   1 0.38760E+01 0.38760E+01 0.64684E+01-0.64684E+01 0.00000E+00 0.00000E+00 0.00000E+00 0.00000E+00 0.00000E+00 0.00000E+00 0.00000E+00 0.24644E+01 0.24644E+01
  16   7   1   1 0.73221E+01 0.73221E+01 0.61136E+01 0.61136E+01 0.00000E+00 0.00000E+00 0.00000E+00 0.00000E+00 0.00000E+00 0.00000E+00 0.00000E+00 0.21087E+01 0.21087E+01
  17   7   1   1 0.33786E+01 0.33786E+01 0.45069E+01-0.45069E+01 0.00000E+00 0.00000E+00 0.00000E+00 0.00000E+00 0.00000E+00 0.00000E+00 0.00000E+00 0.45527E+01 0.45527E+01
  18   7   1   1 0.43899E+01 0.43899E+01 0.29652E+01 0.29652E+01 0.00000E+00 0.00000E+00 0.00000E+00 0.00000E+00 0.00000E+00 0.00000E+00 0.00000E+00 0.13231E+01 0.13231E+01
  19   7   1   1 0.19605E+01 0.19605E+01 0.27190E+01 0.27190E+01 0.00000E+00 0.00000E+00 0.00000E+00 0.00000E+00 0.00000E+00 0.00000E+00 0.00000E+00 0.39427E+01 0.39427E+01
  20   7   1   1 0.27889E+01 0.27889E+01 0.50522E+01 0.50522E+01 0.00000E+00 0.00000E+00 0.00000E+00 0.00000E+00 0.00000E+00 0.00000E+00 0.00000E+00 0.27880E+01 0.27880E+01
  21   7   1   1 0.28078E+01 0.28078E+01 0.16950E+01-0.16950E+01 0.00000E+00 0.00000E+00 0.00000E+00 0.00000E+00 0.00000E+00 0.00000E+00 0.00000E+00 0.20909E+01 0.20909E+01
  22   7   1   1 0.56925E-01 0.56925E-01 0.33642E+01-0.33642E+01 0.00000E+00 0.00000E+00 0.00000E+00 0.00000E+00 0.00000E+00 0.00000E+00 0.00000E+00 0.15056E+02 0.15056E+02
  23   7   1   1 0.19236E+01 0.19236E+01 0.28393E+01 0.28393E+01 0.00000E+00 0.00000E+00 0.00000E+00 0.00000E+00 0.00000E+00 0.00000E+00 0.00000E+00 0.39422E+01 0.39422E+01
  24   7   1   1 0.65709E-01 0.65709E-01 0.22768E+01-0.22768E+01 0.00000E+00 0.00000E+00 0.00000E+00 0.00000E+00 0.00000E+00 0.00000E+00 0.00000E+00 0.14897E+02 0.14897E+02
  25   7   1   1 0.63558E-01 0.63558E-01 0.14877E+01 0.14877E+01 0.00000E+00 0.00000E+00 0.00000E+00 0.00000E+00 0.00000E+00 0.00000E+00 0.00000E+00 0.14840E+02 0.14840E+02
  26   7   1   1 0.38943E+01 0.38943E+01 0.22983E+01-0.22983E+01 0.00000E+00 0.00000E+00 0.00000E+00 0.00000E+00 0.00000E+00 0.00000E+00 0.00000E+00 0.24641E+01 0.24641E+01
  27   7   1   1 0.43615E+01 0.43615E+01 0.35358E+01 0.35358E+01 0.00000E+00 0.00000E+00 0.00000E+00 0.00000E+00 0.00000E+00 0.00000E+00 0.00000E+00 0.22043E+01 0.22043E+01
  28   7   1   1 0.27489E+01 0.27489E+01 0.34237E+01-0.34237E+01 0.00000E+00 0.00000E+00 0.00000E+00 0.00000E+00 0.00000E+00 0.00000E+00 0.00000E+00 0.34849E+01 0.34849E+01
  29   7   1   1 0.27583E+01 0.27583E+01 0.35536E+01 0.35536E+01 0.00000E+00 0.00000E+00 0.00000E+00 0.00000E+00 0.00000E+00 0.00000E+00 0.00000E+00 0.34849E+01 0.34849E+01
  30   7   1   1 0.48105E+01 0.48105E+01 0.32766E+01-0.32766E+01 0.00000E+00 0.00000E+00 0.00000E+00 0.00000E+00 0.00000E+00 0.00000E+00 0.00000E+00 0.24149E+01 0.24149E+01
  31   7   1   1 0.52109E+01 0.52109E+01 0.22637E+01 0.22637E+01 0.00000E+00 0.00000E+00 0.00000E+00 0.00000E+00 0.00000E+00 0.00000E+00 0.00000E+00 0.26084E+01 0.26084E+01
  32   7   1   1 0.52216E+01 0.52216E+01 0.20533E+01-0.20533E+01 0.00000E+00 0.00000E+00 0.00000E+00 0.00000E+00 0.00000E+00 0.00000E+00 0.00000E+00 0.26083E+01 0.26083E+01
  33   7   1   1 0.21261E-01 0.21261E-01 0.21566E+01 0.21566E+01 0.00000E+00 0.00000E+00 0.00000E+00 0.00000E+00 0.00000E+00 0.00000E+00 0.00000E+00 0.16896E+02 0.16896E+02
  34   7   1   1 0.55985E+01 0.55985E+01 0.96695E+00-0.96695E+00 0.00000E+00 0.00000E+00 0.00000E+00 0.00000E+00 0.00000E+00 0.00000E+00 0.00000E+00 0.24388E+01 0.24388E+01
  35   7   1   1 0.38013E-01 0.38013E-01 0.53422E+00 0.53422E+00 0.00000E+00 0.00000E+00 0.00000E+00 0.00000E+00 0.00000E+00 0.00000E+00 0.00000E+00 0.18835E+02 0.18835E+02
  36   7   1   1 0.55426E+01 0.55426E+01 0.13147E+01 0.13147E+01 0.00000E+00 0.00000E+00 0.00000E+00 0.00000E+00 0.00000E+00 0.00000E+00 0.00000E+00 0.24392E+01 0.24392E+01
  37   7   1   1 0.45631E-01 0.45631E-01 0.32798E+01-0.32798E+01 0.00000E+00 0.00000E+00 0.00000E+00 0.00000E+00 0.00000E+00 0.00000E+00 0.00000E+00 0.23999E+02 0.23999E+02
  39   7   1   1 0.43848E+01 0.43848E+01 0.35056E+01-0.35056E+01 0.00000E+00 0.00000E+00 0.00000E+00 0.00000E+00 0.00000E+00 0.00000E+00 0.00000E+00 0.48490E+01 0.48490E+01
  16   8   1   1 0.81316E-01 0.81316E-01 0.49668E+01-0.49668E+01 0.00000E+00 0.00000E+00 0.00000E+00 0.00000E+00 0.00000E+00 0.00000E+00 0.00000E+00 0.17984E+02 0.17984E+02
  17   8   1   1 0.26992E+01 0.26992E+01 0.95733E+01 0.95733E+01 0.00000E+00 0.00000E+00 0.00000E+00 0.00000E+00 0.00000E+00 0.00000E+00 0.00000E+00 0.48782E+01 0.48782E+01
  18   8   1   1 0.47364E+01 0.47364E+01 0.91329E+01-0.91329E+01 0.00000E+00 0.00000E+00 0.00000E+00 0.00000E+00 0.00000E+00 0.00000E+00 0.00000E+00 0.28171E+01 0.28171E+01
  20   8   1   1 0.39907E+01 0.39907E+01 0.46508E+01 0.46508E+01 0.00000E+00 0.00000E+00 0.00000E+00 0.00000E+00 0.00000E+00 0.00000E+00 0.00000E+00 0.34499E+01 0.34499E+01
  21   8   1   1 0.20109E+01 0.20109E+01 0.44432E+01-0.44432E+01 0.00000E+00 0.00000E+00 0.00000E+00 0.00000E+00 0.00000E+00 0.00000E+00 0.00000E+00 0.78848E+01 0.78848E+01
  22   8   1   1 0.47292E+01 0.47292E+01 0.21311E+02-0.21311E+02 0.00000E+00 0.00000E+00 0.00000E+00 0.00000E+00 0.00000E+00 0.00000E+00 0.00000E+00 0.36217E+01 0.36217E+01
 -53   0   2   1 0.39246E+01 0.39246E+01 0.32808E+01-0.32808E+01 0.00000E+00 0.00000E+00 0.00000E+00 0.00000E+00 0.00000E+00 0.00000E+00 0.00000E+00 0.12814E+02 0.12814E+02
 -52   0   2   1 0.41722E-01 0.41722E-01 0.50316E+01 0.50316E+01 0.00000E+00 0.00000E+00 0.00000E+00 0.00000E+00 0.00000E+00 0.00000E+00 0.00000E+00 0.46318E+02 0.46318E+02
 -51   0   2   1 0.51300E-01 0.51300E-01 0.27026E+01-0.27026E+01 0.00000E+00 0.00000E+00 0.00000E+00 0.00000E+00 0.00000E+00 0.00000E+00 0.00000E+00 0.43877E+02 0.43877E+02
 -50   0   2   1 0.77665E-01 0.77665E-01 0.82768E+01 0.82768E+01 0.00000E+00 0.00000E+00 0.00000E+00 0.00000E+00 0.00000E+00 0.00000E+00 0.00000E+00 0.39310E+02 0.39310E+02
 -49   0   2   1 0.68735E-01 0.68735E-01 0.20600E+01-0.20600E+01 0.00000E+00 0.00000E+00 0.00000E+00 0.00000E+00 0.00000E+00 0.00000E+00 0.00000E+00 0.42204E+02 0.42204E+02
 -48   0   2   1 0.12397E+02 0.12397E+02 0.79632E+01 0.79632E+01 0.00000E+00 0.00000E+00 0.00000E+00 0.00000E+00 0.00000E+00 0.00000E+00 0.00000E+00 0.46770E+01 0.46770E+01
 -47   0   2   1 0.61794E+01 0.61794E+01 0.15259E+01-0.15259E+01 0.00000E+00 0.00000E+00 0.00000E+00 0.00000E+00 0.00000E+00 0.00000E+00 0.00000E+00 0.56074E+01 0.56074E+01
 -46   0   2   1 0.10368E+02 0.10368E+02 0.78576E+01 0.78576E+01 0.00000E+00 0.00000E+00 0.00000E+00 0.00000E+00 0.00000E+00 0.00000E+00 0.00000E+00 0.35407E+01 0.35407E+01
 -45   0   2   1 0.58597E+01 0.58597E+01 0.62507E+01-0.62507E+01 0.00000E+00 0.00000E+00 0.00000E+00 0.00000E+00 0.00000E+00 0.00000E+00 0.00000E+00 0.49286E+01 0.49286E+01
 -44   0   2   1 0.27288E+02 0.27288E+02 0.29683E+02 0.29683E+02 0.00000E+00 0.00000E+00 0.00000E+00 0.00000E+00 0.00000E+00 0.00000E+00 0.00000E+00 0.17247E+01 0.17247E+01
 -42   0   2   1 0.81395E+02 0.81395E+02 0.73081E+02-0.73081E+02 0.00000E+00 0.00000E+00 0.00000E+00 0.00000E+00 0.00000E+00 0.00000E+00 0.00000E+00 0.28591E+01 0.28591E+01
 -40   0   2   1 0.12420E-01 0.12420E-01 0.33590E+01-0.33590E+01 0.00000E+00 0.00000E+00 0.00000E+00 0.00000E+00 0.00000E+00 0.00000E+00 0.00000E+00 0.25185E+02 0.25185E+02
 -39   0   2   1 0.13337E+02 0.13337E+02 0.10348E+02 0.10348E+02 0.00000E+00 0.00000E+00 0.00000E+00 0.00000E+00 0.00000E+00 0.00000E+00 0.00000E+00 0.17491E+01 0.17491E+01
 -38   0   2   1 0.55803E+01 0.55803E+01 0.96336E+01 0.96336E+01 0.00000E+00 0.00000E+00 0.00000E+00 0.00000E+00 0.00000E+00 0.00000E+00 0.00000E+00 0.34853E+01 0.34853E+01
 -37   0   2   1 0.60001E-01 0.60001E-01 0.38192E+01 0.38192E+01 0.00000E+00 0.00000E+00 0.00000E+00 0.00000E+00 0.00000E+00 0.00000E+00 0.00000E+00 0.23520E+02 0.23520E+02
 -36   0   2   1 0.10827E+02 0.10827E+02 0.96037E+01 0.96037E+01 0.00000E+00 0.00000E+00 0.00000E+00 0.00000E+00 0.00000E+00 0.00000E+00 0.00000E+00 0.19825E+01 0.19825E+01
 -35   0   2   1 0.87176E-01 0.87176E-01 0.19519E+01 0.19519E+01 0.00000E+00 0.00000E+00 0.00000E+00 0.00000E+00 0.00000E+00 0.00000E+00 0.00000E+00 0.21564E+02 0.21564E+02
 -34   0   2   1 0.88684E+01 0.88684E+01 0.81264E+01 0.81264E+01 0.00000E+00 0.00000E+00 0.00000E+00 0.00000E+00 0.00000E+00 0.00000E+00 0.00000E+00 0.24260E+01 0.24260E+01
 -33   0   2   1 0.75567E+01 0.75567E+01 0.49339E+01 0.49339E+01 0.00000E+00 0.00000E+00 0.00000E+00 0.00000E+00 0.00000E+00 0.00000E+00 0.00000E+00 0.22915E+01 0.22915E+01
 -32   0   2   1 0.81802E+01 0.81802E+01 0.46400E+01 0.46400E+01 0.00000E+00 0.00000E+00 0.00000E+00 0.00000E+00 0.00000E+00 0.00000E+00 0.00000E+00 0.23918E+01 0.23918E+01
 -23   0   2   1 0.33481E+02 0.33481E+02 0.37292E+02-0.37292E+02 0.00000E+00 0.00000E+00 0.00000E+00 0.00000E+00 0.00000E+00 0.00000E+00 0.00000E+00 0.25518E+01 0.25518E+01
 -22   0   2   1 0.34341E+03 0.34341E+03 0.33205E+03 0.33205E+03 0.00000E+00 0.00000E+00 0.00000E+00 0.00000E+00 0.00000E+00 0.00000E+00 0.00000E+00 0.15177E+02 0.15177E+02
 -21   0   2   1 0.85261E+02 0.85261E+02 0.10088E+03-0.10088E+03 0.00000E+00 0.00000E+00 0.00000E+00 0.00000E+00 0.00000E+00 0.00000E+00 0.00000E+00 0.40419E+01 0.40419E+01
 -20   0   2   1 0.37079E+02 0.37079E+02 0.43179E+02-0.43179E+02 0.00000E+00 0.00000E+00 0.00000E+00 0.00000E+00 0.00000E+00 0.00000E+00 0.00000E+00 0.24481E+01 0.24481E+01
 -19   0   2   1 0.23518E+02 0.23518E+02 0.29750E+02-0.29750E+02 0.00000E+00 0.00000E+00 0.00000E+00 0.00000E+00 0.00000E+00 0.00000E+00 0.00000E+00 0.24755E+01 0.24755E+01
 -18   0   2   1 0.51356E+02 0.51356E+02 0.57196E+02-0.57196E+02 0.00000E+00 0.00000E+00 0.00000E+00 0.00000E+00 0.00000E+00 0.00000E+00 0.00000E+00 0.27344E+01 0.27344E+01
 -17   0   2   1 0.25260E+02 0.25260E+02 0.24649E+02 0.24649E+02 0.00000E+00 0.00000E+00 0.00000E+00 0.00000E+00 0.00000E+00 0.00000E+00 0.00000E+00 0.23159E+01 0.23159E+01
 -16   0   2   1 0.83339E+02 0.83339E+02 0.87549E+02-0.87549E+02 0.00000E+00 0.00000E+00 0.00000E+00 0.00000E+00 0.00000E+00 0.00000E+00 0.00000E+00 0.39285E+01 0.39285E+01
 -15   0   2   1 0.57160E+02 0.57160E+02 0.58150E+02 0.58150E+02 0.00000E+00 0.00000E+00 0.00000E+00 0.00000E+00 0.00000E+00 0.00000E+00 0.00000E+00 0.29022E+01 0.29022E+01
 -14   0   2   1 0.90250E+02 0.90250E+02 0.94712E+02-0.94712E+02 0.00000E+00 0.00000E+00 0.00000E+00 0.00000E+00 0.00000E+00 0.00000E+00 0.00000E+00 0.41563E+01 0.41563E+01
 -13   0   2   1 0.58963E+02 0.58963E+02 0.64582E+02 0.64582E+02 0.00000E+00 0.00000E+00 0.00000E+00 0.00000E+00 0.00000E+00 0.00000E+00 0.00000E+00 0.28824E+01 0.28824E+01
 -12   0   2   1 0.63985E+02 0.63985E+02 0.77162E+02-0.77162E+02 0.00000E+00 0.00000E+00 0.00000E+00 0.00000E+00 0.00000E+00 0.00000E+00 0.00000E+00 0.30612E+01 0.30612E+01
 -11   0   2   1 0.45006E+02 0.45006E+02 0.50580E+02 0.50580E+02 0.00000E+00 0.00000E+00 0.00000E+00 0.00000E+00 0.00000E+00 0.00000E+00 0.00000E+00 0.23202E+01 0.23202E+01
 -10   0   2   1 0.40274E+02 0.40274E+02 0.47328E+02-0.47328E+02 0.00000E+00 0.00000E+00 0.00000E+00 0.00000E+00 0.00000E+00 0.00000E+00 0.00000E+00 0.21968E+01 0.21968E+01
  -9   0   2   1 0.25611E+02 0.25611E+02 0.28348E+02 0.28348E+02 0.00000E+00 0.00000E+00 0.00000E+00 0.00000E+00 0.00000E+00 0.00000E+00 0.00000E+00 0.19019E+01 0.19019E+01
  -8   0   2   1 0.47194E+01 0.47194E+01 0.30738E+01-0.30738E+01 0.00000E+00 0.00000E+00 0.00000E+00 0.00000E+00 0.00000E+00 0.00000E+00 0.00000E+00 0.40223E+01 0.40223E+01
  -7   0   2   1 0.89364E-01 0.89364E-01 0.97871E+01 0.97871E+01 0.00000E+00 0.00000E+00 0.00000E+00 0.00000E+00 0.00000E+00 0.00000E+00 0.00000E+00 0.21613E+02 0.21613E+02
  -6   0   2   1 0.52535E+02 0.52535E+02 0.51758E+02 0.51758E+02 0.00000E+00 0.00000E+00 0.00000E+00 0.00000E+00 0.00000E+00 0.00000E+00 0.00000E+00 0.25319E+01 0.25319E+01
  -5   0   2   1 0.17140E+02 0.17140E+02 0.14608E+02-0.14608E+02 0.00000E+00 0.00000E+00 0.00000E+00 0.00000E+00 0.00000E+00 0.00000E+00 0.00000E+00 0.15922E+01 0.15922E+01
  -4   0   2   1 0.14880E+03 0.14880E+03 0.14693E+03 0.14693E+03 0.00000E+00 0.00000E+00 0.00000E+00 0.00000E+00 0.00000E+00 0.00000E+00 0.00000E+00 0.66122E+01 0.66122E+01
  -3   0   2   1 0.58978E+02 0.58978E+02 0.53222E+02-0.53222E+02 0.00000E+00 0.00000E+00 0.00000E+00 0.00000E+00 0.00000E+00 0.00000E+00 0.00000E+00 0.27904E+01 0.27904E+01
  -2   0   2   1 0.45244E+03 0.45244E+03 0.46235E+03 0.46235E+03 0.00000E+00 0.00000E+00 0.00000E+00 0.00000E+00 0.00000E+00 0.00000E+00 0.00000E+00 0.19924E+02 0.19924E+02
  -1   0   2   1 0.13074E+03 0.13074E+03 0.13464E+03 0.13464E+03 0.00000E+00 0.00000E+00 0.00000E+00 0.00000E+00 0.00000E+00 0.00000E+00 0.00000E+00 0.58286E+01 0.58286E+01
   0   0   2   1 0.34531E+03 0.34531E+03 0.35083E+03-0.35083E+03 0.00000E+00 0.00000E+00 0.00000E+00 0.00000E+00 0.00000E+00 0.00000E+00 0.00000E+00 0.15209E+02 0.15209E+02
   1   0   2   1 0.97255E+02 0.97255E+02 0.11576E+03-0.11576E+03 0.00000E+00 0.00000E+00 0.00000E+00 0.00000E+00 0.00000E+00 0.00000E+00 0.00000E+00 0.44114E+01 0.44114E+01
   2   0   2   1 0.37882E+02 0.37882E+02 0.34709E+02-0.34709E+02 0.00000E+00 0.00000E+00 0.00000E+00 0.00000E+00 0.00000E+00 0.00000E+00 0.00000E+00 0.20444E+01 0.20444E+01
   3   0   2   1 0.10200E+03 0.10200E+03 0.10618E+03-0.10618E+03 0.00000E+00 0.00000E+00 0.00000E+00 0.00000E+00 0.00000E+00 0.00000E+00 0.00000E+00 0.46179E+01 0.46179E+01
   4   0   2   1 0.10642E+02 0.10642E+02 0.14495E+02 0.14495E+02 0.00000E+00 0.00000E+00 0.00000E+00 0.00000E+00 0.00000E+00 0.00000E+00 0.00000E+00 0.19824E+01 0.19824E+01
   5   0   2   1 0.77371E+02 0.77371E+02 0.84051E+02-0.84051E+02 0.00000E+00 0.00000E+00 0.00000E+00 0.00000E+00 0.00000E+00 0.00000E+00 0.00000E+00 0.35686E+01 0.35686E+01
   6   0   2   1 0.61562E-01 0.61562E-01 0.97979E+01 0.97979E+01 0.00000E+00 0.00000E+00 0.00000E+00 0.00000E+00 0.00000E+00 0.00000E+00 0.00000E+00 0.24812E+02 0.24812E+02
   7   0   2   1 0.32800E+02 0.32800E+02 0.42844E+02-0.42844E+02 0.00000E+00 0.00000E+00 0.00000E+00 0.00000E+00 0.00000E+00 0.00000E+00 0.00000E+00 0.19817E+01 0.19817E+01
   8   0   2   1 0.29200E+02 0.29200E+02 0.25245E+02-0.25245E+02 0.00000E+00 0.00000E+00 0.00000E+00 0.00000E+00 0.00000E+00 0.00000E+00 0.00000E+00 0.18795E+01 0.18795E+01
   9   0   2   1 0.29093E+01 0.29093E+01 0.64452E+00-0.64452E+00 0.00000E+00 0.00000E+00 0.00000E+00 0.00000E+00 0.00000E+00 0.00000E+00 0.00000E+00 0.74269E+01 0.74269E+01
  10   0   2   1 0.52996E+02 0.52996E+02 0.57045E+02-0.57045E+02 0.00000E+00 0.00000E+00 0.00000E+00 0.00000E+00 0.00000E+00 0.00000E+00 0.00000E+00 0.26103E+01 0.26103E+01
  11   0   2   1 0.36109E+02 0.36109E+02 0.32592E+02 0.32592E+02 0.00000E+00 0.00000E+00 0.00000E+00 0.00000E+00 0.00000E+00 0.00000E+00 0.00000E+00 0.20635E+01 0.20635E+01
  12   0   2   1 0.81447E+02 0.81447E+02 0.78903E+02-0.78903E+02 0.00000E+00 0.00000E+00 0.00000E+00 0.00000E+00 0.00000E+00 0.00000E+00 0.00000E+00 0.37744E+01 0.37744E+01
  13   0   2   1 0.39666E+02 0.39666E+02 0.40736E+02 0.40736E+02 0.00000E+00 0.00000E+00 0.00000E+00 0.00000E+00 0.00000E+00 0.00000E+00 0.00000E+00 0.21787E+01 0.21787E+01
  14   0   2   1 0.80638E+02 0.80638E+02 0.81985E+02-0.81985E+02 0.00000E+00 0.00000E+00 0.00000E+00 0.00000E+00 0.00000E+00 0.00000E+00 0.00000E+00 0.37629E+01 0.37629E+01
  15   0   2   1 0.24203E+02 0.24203E+02 0.26876E+02 0.26876E+02 0.00000E+00 0.00000E+00 0.00000E+00 0.00000E+00 0.00000E+00 0.00000E+00 0.00000E+00 0.18489E+01 0.18489E+01
  16   0   2   1 0.75711E+02 0.75711E+02 0.77341E+02-0.77341E+02 0.00000E+00 0.00000E+00 0.00000E+00 0.00000E+00 0.00000E+00 0.00000E+00 0.00000E+00 0.35639E+01 0.35639E+01
  17   0   2   1 0.16067E+02 0.16067E+02 0.16856E+02-0.16856E+02 0.00000E+00 0.00000E+00 0.00000E+00 0.00000E+00 0.00000E+00 0.00000E+00 0.00000E+00 0.19478E+01 0.19478E+01
  18   0   2   1 0.67438E+02 0.67438E+02 0.64942E+02-0.64942E+02 0.00000E+00 0.00000E+00 0.00000E+00 0.00000E+00 0.00000E+00 0.00000E+00 0.00000E+00 0.32369E+01 0.32369E+01
  19   0   2   1 0.17798E+03 0.17798E+03 0.17766E+03-0.17766E+03 0.00000E+00 0.00000E+00 0.00000E+00 0.00000E+00 0.00000E+00 0.00000E+00 0.00000E+00 0.79351E+01 0.79351E+01
  20   0   2   1 0.20763E+03 0.20763E+03 0.19664E+03 0.19664E+03 0.00000E+00 0.00000E+00 0.00000E+00 0.00000E+00 0.00000E+00 0.00000E+00 0.00000E+00 0.92291E+01 0.92291E+01
  21   0   2   1 0.11151E+03 0.11151E+03 0.11184E+03 0.11184E+03 0.00000E+00 0.00000E+00 0.00000E+00 0.00000E+00 0.00000E+00 0.00000E+00 0.00000E+00 0.50896E+01 0.50896E+01
  22   0   2   1 0.20528E+02 0.20528E+02 0.17600E+02 0.17600E+02 0.00000E+00 0.00000E+00 0.00000E+00 0.00000E+00 0.00000E+00 0.00000E+00 0.00000E+00 0.18909E+01 0.18909E+01
  23   0   2   1 0.10937E+02 0.10937E+02 0.11315E+02 0.11315E+02 0.00000E+00 0.00000E+00 0.00000E+00 0.00000E+00 0.00000E+00 0.00000E+00 0.00000E+00 0.27014E+01 0.27014E+01
  24   0   2   1 0.26620E+02 0.26620E+02 0.25657E+02 0.25657E+02 0.00000E+00 0.00000E+00 0.00000E+00 0.00000E+00 0.00000E+00 0.00000E+00 0.00000E+00 0.21186E+01 0.21186E+01
  25   0   2   1 0.19810E+02 0.19810E+02 0.20224E+02-0.20224E+02 0.00000E+00 0.00000E+00 0.00000E+00 0.00000E+00 0.00000E+00 0.00000E+00 0.00000E+00 0.22427E+01 0.22427E+01
  26   0   2   1 0.34780E+02 0.34780E+02 0.32787E+02 0.32787E+02 0.00000E+00 0.00000E+00 0.00000E+00 0.00000E+00 0.00000E+00 0.00000E+00 0.00000E+00 0.23037E+01 0.23037E+01
  27   0   2   1 0.32491E+02 0.32491E+02 0.32760E+02-0.32760E+02 0.00000E+00 0.00000E+00 0.00000E+00 0.00000E+00 0.00000E+00 0.00000E+00 0.00000E+00 0.23410E+01 0.23410E+01
  28   0   2   1 0.32517E+02 0.32517E+02 0.30581E+02 0.30581E+02 0.00000E+00 0.00000E+00 0.00000E+00 0.00000E+00 0.00000E+00 0.00000E+00 0.00000E+00 0.22822E+01 0.22822E+01
  29   0   2   1 0.28079E+02 0.28079E+02 0.29388E+02-0.29388E+02 0.00000E+00 0.00000E+00 0.00000E+00 0.00000E+00 0.00000E+00 0.00000E+00 0.00000E+00 0.22892E+01 0.22892E+01
  31   0   2   1 0.11455E+02 0.11455E+02 0.12245E+02-0.12245E+02 0.00000E+00 0.00000E+00 0.00000E+00 0.00000E+00 0.00000E+00 0.00000E+00 0.00000E+00 0.25382E+01 0.25382E+01
  32   0   2   1 0.14034E+02 0.14034E+02 0.98318E+01-0.98318E+01 0.00000E+00 0.00000E+00 0.00000E+00 0.00000E+00 0.00000E+00 0.00000E+00 0.00000E+00 0.24884E+01 0.24884E+01
  33   0   2   1 0.13144E+02 0.13144E+02 0.74826E+01 0.74826E+01 0.00000E+00 0.00000E+00 0.00000E+00 0.00000E+00 0.00000E+00 0.00000E+00 0.00000E+00 0.27948E+01 0.27948E+01
  34   0   2   1 0.31072E+02 0.31072E+02 0.29640E+02-0.29640E+02 0.00000E+00 0.00000E+00 0.00000E+00 0.00000E+00 0.00000E+00 0.00000E+00 0.00000E+00 0.24464E+01 0.24464E+01
  35   0   2   1 0.22399E+02 0.22399E+02 0.17807E+02 0.17807E+02 0.00000E+00 0.00000E+00 0.00000E+00 0.00000E+00 0.00000E+00 0.00000E+00 0.00000E+00 0.25076E+01 0.25076E+01
  36   0   2   1 0.46012E+02 0.46012E+02 0.37233E+02-0.37233E+02 0.00000E+00 0.00000E+00 0.00000E+00 0.00000E+00 0.00000E+00 0.00000E+00 0.00000E+00 0.28536E+01 0.28536E+01
  37   0   2   1 0.21147E+02 0.21147E+02 0.14005E+02 0.14005E+02 0.00000E+00 0.00000E+00 0.00000E+00 0.00000E+00 0.00000E+00 0.00000E+00 0.00000E+00 0.25603E+01 0.25603E+01
  38   0   2   1 0.34059E+02 0.34059E+02 0.29293E+02-0.29293E+02 0.00000E+00 0.00000E+00 0.00000E+00 0.00000E+00 0.00000E+00 0.00000E+00 0.00000E+00 0.26314E+01 0.26314E+01
  39   0   2   1 0.10129E+02 0.10129E+02 0.18084E+02-0.18084E+02 0.00000E+00 0.00000E+00 0.00000E+00 0.00000E+00 0.00000E+00 0.00000E+00 0.00000E+00 0.38674E+01 0.38674E+01
  40   0   2   1 0.56544E+01 0.56544E+01 0.47227E+01 0.47227E+01 0.00000E+00 0.00000E+00 0.00000E+00 0.00000E+00 0.00000E+00 0.00000E+00 0.00000E+00 0.62724E+01 0.62724E+01
  41   0   2   1 0.12038E+03 0.12038E+03 0.10237E+03 0.10237E+03 0.00000E+00 0.00000E+00 0.00000E+00 0.00000E+00 0.00000E+00 0.00000E+00 0.00000E+00 0.56377E+01 0.56377E+01
  42   0   2   1 0.65036E+01 0.65036E+01 0.27131E+01-0.27131E+01 0.00000E+00 0.00000E+00 0.00000E+00 0.00000E+00 0.00000E+00 0.00000E+00 0.00000E+00 0.53496E+01 0.53496E+01
  43   0   2   1 0.19913E-02 0.19913E-02 0.90707E+00-0.90707E+00 0.00000E+00 0.00000E+00 0.00000E+00 0.00000E+00 0.00000E+00 0.00000E+00 0.00000E+00 0.37006E+02 0.37006E+02
  44   0   2   1 0.13472E+02 0.13472E+02 0.84631E+01 0.84631E+01 0.00000E+00 0.00000E+00 0.00000E+00 0.00000E+00 0.00000E+00 0.00000E+00 0.00000E+00 0.33096E+01 0.33096E+01
  45   0   2   1 0.69840E-01 0.69840E-01 0.82448E+01-0.82448E+01 0.00000E+00 0.00000E+00 0.00000E+00 0.00000E+00 0.00000E+00 0.00000E+00 0.00000E+00 0.36983E+02 0.36983E+02
  46   0   2   1 0.93855E+01 0.93855E+01 0.97294E+01 0.97294E+01 0.00000E+00 0.00000E+00 0.00000E+00 0.00000E+00 0.00000E+00 0.00000E+00 0.00000E+00 0.45225E+01 0.45225E+01
  47   0   2   1 0.70457E+01 0.70457E+01 0.72212E+01-0.72212E+01 0.00000E+00 0.00000E+00 0.00000E+00 0.00000E+00 0.00000E+00 0.00000E+00 0.00000E+00 0.49212E+01 0.49212E+01
  48   0   2   1 0.65121E-01 0.65121E-01 0.44554E+01 0.44554E+01 0.00000E+00 0.00000E+00 0.00000E+00 0.00000E+00 0.00000E+00 0.00000E+00 0.00000E+00 0.33583E+02 0.33583E+02
  49   0   2   1 0.32452E-01 0.32452E-01 0.37337E+01 0.37337E+01 0.00000E+00 0.00000E+00 0.00000E+00 0.00000E+00 0.00000E+00 0.00000E+00 0.00000E+00 0.24424E+02 0.24424E+02
  50   0   2   1 0.17904E-01 0.17904E-01 0.45036E+01-0.45036E+01 0.00000E+00 0.00000E+00 0.00000E+00 0.00000E+00 0.00000E+00 0.00000E+00 0.00000E+00 0.11790E+02 0.11790E+02
  51   0   2   1 0.11817E+02 0.11817E+02 0.64848E+01 0.64848E+01 0.00000E+00 0.00000E+00 0.00000E+00 0.00000E+00 0.00000E+00 0.00000E+00 0.00000E+00 0.41087E+01 0.41087E+01
 -53   1   2   1 0.67495E-01 0.67495E-01 0.37421E+01-0.37421E+01 0.00000E+00 0.00000E+00 0.00000E+00 0.00000E+00 0.00000E+00 0.00000E+00 0.00000E+00 0.40983E+02 0.40983E+02
 -52   1   2   1 0.43549E+01 0.43549E+01 0.37328E+01 0.37328E+01 0.00000E+00 0.00000E+00 0.00000E+00 0.00000E+00 0.00000E+00 0.00000E+00 0.00000E+00 0.66119E+01 0.66119E+01
 -51   1   2   1 0.55331E+01 0.55331E+01 0.13821E+01-0.13821E+01 0.00000E+00 0.00000E+00 0.00000E+00 0.00000E+00 0.00000E+00 0.00000E+00 0.00000E+00 0.45289E+01 0.45289E+01
 -50   1   2   1 0.49396E-01 0.49396E-01 0.30393E+01 0.30393E+01 0.00000E+00 0.00000E+00 0.00000E+00 0.00000E+00 0.00000E+00 0.00000E+00 0.00000E+00 0.29666E+02 0.29666E+02
 -49   1   2   1 0.23834E-01 0.23834E-01 0.25463E+01 0.25463E+01 0.00000E+00 0.00000E+00 0.00000E+00 0.00000E+00 0.00000E+00 0.00000E+00 0.00000E+00 0.27772E+02 0.27772E+02
 -48   1   2   1 0.24691E-01 0.24691E-01 0.19845E+01 0.19845E+01 0.00000E+00 0.00000E+00 0.00000E+00 0.00000E+00 0.00000E+00 0.00000E+00 0.00000E+00 0.29916E+02 0.29916E+02
 -47   1   2   1 0.56854E-02 0.56854E-02 0.96982E+00 0.96982E+00 0.00000E+00 0.00000E+00 0.00000E+00 0.00000E+00 0.00000E+00 0.00000E+00 0.00000E+00 0.28761E+02 0.28761E+02
 -46   1   2   1 0.65226E+01 0.65226E+01 0.69977E+01 0.69977E+01 0.00000E+00 0.00000E+00 0.00000E+00 0.00000E+00 0.00000E+00 0.00000E+00 0.00000E+00 0.41612E+01 0.41612E+01
 -45   1   2   1 0.59130E+01 0.59130E+01 0.38794E+01-0.38794E+01 0.00000E+00 0.00000E+00 0.00000E+00 0.00000E+00 0.00000E+00 0.00000E+00 0.00000E+00 0.46002E+01 0.46002E+01
 -44   1   2   1 0.15877E+02 0.15877E+02 0.13443E+02 0.13443E+02 0.00000E+00 0.00000E+00 0.00000E+00 0.00000E+00 0.00000E+00 0.00000E+00 0.00000E+00 0.22064E+01 0.22064E+01
 -43   1   2   1 0.17711E+02 0.17711E+02 0.21972E+02-0.21972E+02 0.00000E+00 0.00000E+00 0.00000E+00 0.00000E+00 0.00000E+00 0.00000E+00 0.00000E+00 0.36185E+01 0.36185E+01
 -42   1   2   1 0.20793E+02 0.20793E+02 0.19502E+02-0.19502E+02 0.00000E+00 0.00000E+00 0.00000E+00 0.00000E+00 0.00000E+00 0.00000E+00 0.00000E+00 0.16894E+01 0.16894E+01
 -41   1   2   1 0.65011E+01 0.65011E+01 0.19715E+01 0.19715E+01 0.00000E+00 0.00000E+00 0.00000E+00 0.00000E+00 0.00000E+00 0.00000E+00 0.00000E+00 0.44573E+01 0.44573E+01
 -40   1   2   1 0.55818E-01 0.55818E-01 0.21393E+01-0.21393E+01 0.00000E+00 0.00000E+00 0.00000E+00 0.00000E+00 0.00000E+00 0.00000E+00 0.00000E+00 0.27040E+02 0.27040E+02
 -39   1   2   1 0.57037E-01 0.57037E-01 0.10290E+01 0.10290E+01 0.00000E+00 0.00000E+00 0.00000E+00 0.00000E+00 0.00000E+00 0.00000E+00 0.00000E+00 0.27264E+02 0.27264E+02
 -38   1   2   1 0.64867E+01 0.64867E+01 0.50196E+01-0.50196E+01 0.00000E+00 0.00000E+00 0.00000E+00 0.00000E+00 0.00000E+00 0.00000E+00 0.00000E+00 0.44582E+01 0.44582E+01
 -37   1   2   1 0.56884E-01 0.56884E-01 0.29703E+01 0.29703E+01 0.00000E+00 0.00000E+00 0.00000E+00 0.00000E+00 0.00000E+00 0.00000E+00 0.00000E+00 0.28975E+02 0.28975E+02
 -36   1   2   1 0.98060E+01 0.98060E+01 0.97263E+01-0.97263E+01 0.00000E+00 0.00000E+00 0.00000E+00 0.00000E+00 0.00000E+00 0.00000E+00 0.00000E+00 0.27616E+01 0.27616E+01
 -35   1   2   1 0.33957E-01 0.33957E-01 0.49977E+01 0.49977E+01 0.00000E+00 0.00000E+00 0.00000E+00 0.00000E+00 0.00000E+00 0.00000E+00 0.00000E+00 0.30428E+02 0.30428E+02
 -34   1   2   1 0.62145E+01 0.62145E+01 0.97552E+01-0.97552E+01 0.00000E+00 0.00000E+00 0.00000E+00 0.00000E+00 0.00000E+00 0.00000E+00 0.00000E+00 0.43642E+01 0.43642E+01
 -33   1   2   1 0.55507E+01 0.55507E+01 0.17571E+01-0.17571E+01 0.00000E+00 0.00000E+00 0.00000E+00 0.00000E+00 0.00000E+00 0.00000E+00 0.00000E+00 0.45301E+01 0.45301E+01
 -32   1   2   1 0.65038E-01 0.65038E-01 0.17847E+00 0.17847E+00 0.00000E+00 0.00000E+00 0.00000E+00 0.00000E+00 0.00000E+00 0.00000E+00 0.00000E+00 0.26837E+02 0.26837E+02
 -31   1   2   1 0.12205E+02 0.12205E+02 0.16622E+02-0.16622E+02 0.00000E+00 0.00000E+00 0.00000E+00 0.00000E+00 0.00000E+00 0.00000E+00 0.00000E+00 0.25283E+01 0.25283E+01
 -30   1   2   1 0.18148E+02 0.18148E+02 0.16975E+02 0.16975E+02 0.00000E+00 0.00000E+00 0.00000E+00 0.00000E+00 0.00000E+00 0.00000E+00 0.00000E+00 0.13938E+01 0.13938E+01
 -29   1   2   1 0.27423E+02 0.27423E+02 0.30244E+02-0.30244E+02 0.00000E+00 0.00000E+00 0.00000E+00 0.00000E+00 0.00000E+00 0.00000E+00 0.00000E+00 0.13659E+01 0.13659E+01
 -28   1   2   1 0.31476E+02 0.31476E+02 0.30522E+02 0.30522E+02 0.00000E+00 0.00000E+00 0.00000E+00 0.00000E+00 0.00000E+00 0.00000E+00 0.00000E+00 0.13867E+01 0.13867E+01
 -27   1   2   1 0.31588E+02 0.31588E+02 0.36503E+02-0.36503E+02 0.00000E+00 0.00000E+00 0.00000E+00 0.00000E+00 0.00000E+00 0.00000E+00 0.00000E+00 0.13225E+01 0.13225E+01
 -26   1   2   1 0.30930E+02 0.30930E+02 0.31566E+02 0.31566E+02 0.00000E+00 0.00000E+00 0.00000E+00 0.00000E+00 0.00000E+00 0.00000E+00 0.00000E+00 0.12874E+01 0.12874E+01
 -25   1   2   1 0.25096E+02 0.25096E+02 0.28488E+02-0.28488E+02 0.00000E+00 0.00000E+00 0.00000E+00 0.00000E+00 0.00000E+00 0.00000E+00 0.00000E+00 0.11818E+01 0.11818E+01
 -24   1   2   1 0.20669E+02 0.20669E+02 0.22591E+02 0.22591E+02 0.00000E+00 0.00000E+00 0.00000E+00 0.00000E+00 0.00000E+00 0.00000E+00 0.00000E+00 0.11417E+01 0.11417E+01
 -23   1   2   1 0.43676E+01 0.43676E+01 0.75362E+01-0.75362E+01 0.00000E+00 0.00000E+00 0.00000E+00 0.00000E+00 0.00000E+00 0.00000E+00 0.00000E+00 0.35267E+01 0.35267E+01
 -22   1   2   1 0.19710E+02 0.19710E+02 0.31008E+02 0.31008E+02 0.00000E+00 0.00000E+00 0.00000E+00 0.00000E+00 0.00000E+00 0.00000E+00 0.00000E+00 0.20793E+01 0.20793E+01
 -21   1   2   1 0.27034E+01 0.27034E+01 0.63607E+01 0.63607E+01 0.00000E+00 0.00000E+00 0.00000E+00 0.00000E+00 0.00000E+00 0.00000E+00 0.00000E+00 0.76658E+01 0.76658E+01
 -20   1   2   1 0.34601E+02 0.34601E+02 0.33749E+02-0.33749E+02 0.00000E+00 0.00000E+00 0.00000E+00 0.00000E+00 0.00000E+00 0.00000E+00 0.00000E+00 0.95947E+00 0.95947E+00
 -19   1   2   1 0.40580E+02 0.40580E+02 0.42002E+02 0.42002E+02 0.00000E+00 0.00000E+00 0.00000E+00 0.00000E+00 0.00000E+00 0.00000E+00 0.00000E+00 0.10365E+01 0.10365E+01
 -18   1   2   1 0.49865E+02 0.49865E+02 0.49105E+02-0.49105E+02 0.00000E+00 0.00000E+00 0.00000E+00 0.00000E+00 0.00000E+00 0.00000E+00 0.00000E+00 0.11608E+01 0.11608E+01
 -17   1   2   1 0.57960E+02 0.57960E+02 0.60176E+02 0.60176E+02 0.00000E+00 0.00000E+00 0.00000E+00 0.00000E+00 0.00000E+00 0.00000E+00 0.00000E+00 0.13053E+01 0.13053E+01
 -16   1   2   1 0.52943E+02 0.52943E+02 0.53385E+02-0.53385E+02 0.00000E+00 0.00000E+00 0.00000E+00 0.00000E+00 0.00000E+00 0.00000E+00 0.00000E+00 0.12182E+01 0.12182E+01
 -15   1   2   1 0.62420E+02 0.62420E+02 0.62465E+02 0.62465E+02 0.00000E+00 0.00000E+00 0.00000E+00 0.00000E+00 0.00000E+00 0.00000E+00 0.00000E+00 0.13622E+01 0.13622E+01
 -14   1   2   1 0.45574E+02 0.45574E+02 0.47011E+02-0.47011E+02 0.00000E+00 0.00000E+00 0.00000E+00 0.00000E+00 0.00000E+00 0.00000E+00 0.00000E+00 0.11559E+01 0.11559E+01
 -13   1   2   1 0.55702E+02 0.55702E+02 0.57772E+02 0.57772E+02 0.00000E+00 0.00000E+00 0.00000E+00 0.00000E+00 0.00000E+00 0.00000E+00 0.00000E+00 0.14671E+01 0.14671E+01
 -12   1   2   1 0.35970E+02 0.35970E+02 0.38580E+02-0.38580E+02 0.00000E+00 0.00000E+00 0.00000E+00 0.00000E+00 0.00000E+00 0.00000E+00 0.00000E+00 0.98404E+00 0.98404E+00
 -11   1   2   1 0.50295E+02 0.50295E+02 0.52667E+02 0.52667E+02 0.00000E+00 0.00000E+00 0.00000E+00 0.00000E+00 0.00000E+00 0.00000E+00 0.00000E+00 0.13332E+01 0.13332E+01
 -10   1   2   1 0.28060E+02 0.28060E+02 0.27415E+02-0.27415E+02 0.00000E+00 0.00000E+00 0.00000E+00 0.00000E+00 0.00000E+00 0.00000E+00 0.00000E+00 0.10084E+01 0.10084E+01
  -9   1   2   1 0.46807E+02 0.46807E+02 0.46683E+02 0.46683E+02 0.00000E+00 0.00000E+00 0.00000E+00 0.00000E+00 0.00000E+00 0.00000E+00 0.00000E+00 0.12529E+01 0.12529E+01
  -8   1   2   1 0.18845E+02 0.18845E+02 0.17379E+02-0.17379E+02 0.00000E+00 0.00000E+00 0.00000E+00 0.00000E+00 0.00000E+00 0.00000E+00 0.00000E+00 0.84773E+00 0.84773E+00
  -7   1   2   1 0.34643E+02 0.34643E+02 0.36599E+02 0.36599E+02 0.00000E+00 0.00000E+00 0.00000E+00 0.00000E+00 0.00000E+00 0.00000E+00 0.00000E+00 0.10155E+01 0.10155E+01
  -6   1   2   1 0.26604E+01 0.26604E+01 0.20370E-01 0.20370E-01 0.00000E+00 0.00000E+00 0.00000E+00 0.00000E+00 0.00000E+00 0.00000E+00 0.00000E+00 0.25505E+01 0.25505E+01
  -5   1   2   1 0.19101E+02 0.19101E+02 0.18373E+02 0.18373E+02 0.00000E+00 0.00000E+00 0.00000E+00 0.00000E+00 0.00000E+00 0.00000E+00 0.00000E+00 0.83947E+00 0.83947E+00
  -4   1   2   1 0.20731E+02 0.20731E+02 0.21788E+02 0.21788E+02 0.00000E+00 0.00000E+00 0.00000E+00 0.00000E+00 0.00000E+00 0.00000E+00 0.00000E+00 0.86380E+00 0.86380E+00
  -3   1   2   1 0.72560E+01 0.72560E+01 0.69027E+01-0.69027E+01 0.00000E+00 0.00000E+00 0.00000E+00 0.00000E+00 0.00000E+00 0.00000E+00 0.00000E+00 0.13191E+01 0.13191E+01
  -2   1   2   1 0.45277E+02 0.45277E+02 0.47233E+02 0.47233E+02 0.00000E+00 0.00000E+00 0.00000E+00 0.00000E+00 0.00000E+00 0.00000E+00 0.00000E+00 0.12013E+01 0.12013E+01
  -1   1   2   1 0.33447E+02 0.33447E+02 0.33265E+02-0.33265E+02 0.00000E+00 0.00000E+00 0.00000E+00 0.00000E+00 0.00000E+00 0.00000E+00 0.00000E+00 0.98506E+00 0.98506E+00
   0   1   2   1 0.61989E+02 0.61989E+02 0.64698E+02 0.64698E+02 0.00000E+00 0.00000E+00 0.00000E+00 0.00000E+00 0.00000E+00 0.00000E+00 0.00000E+00 0.15672E+01 0.15672E+01
   1   1   2   1 0.37220E+02 0.37220E+02 0.38299E+02-0.38299E+02 0.00000E+00 0.00000E+00 0.00000E+00 0.00000E+00 0.00000E+00 0.00000E+00 0.00000E+00 0.10577E+01 0.10577E+01
   2   1   2   1 0.51045E+02 0.51045E+02 0.50707E+02 0.50707E+02 0.00000E+00 0.00000E+00 0.00000E+00 0.00000E+00 0.00000E+00 0.00000E+00 0.00000E+00 0.13197E+01 0.13197E+01
   3   1   2   1 0.19425E+02 0.19425E+02 0.18386E+02-0.18386E+02 0.00000E+00 0.00000E+00 0.00000E+00 0.00000E+00 0.00000E+00 0.00000E+00 0.00000E+00 0.82384E+00 0.82384E+00
   4   1   2   1 0.20051E+02 0.20051E+02 0.19384E+02 0.19384E+02 0.00000E+00 0.00000E+00 0.00000E+00 0.00000E+00 0.00000E+00 0.00000E+00 0.00000E+00 0.89669E+00 0.89669E+00
   5   1   2   1 0.10137E+02 0.10137E+02 0.94957E+01 0.94957E+01 0.00000E+00 0.00000E+00 0.00000E+00 0.00000E+00 0.00000E+00 0.00000E+00 0.00000E+00 0.11427E+01 0.11427E+01
   6   1   2   1 0.15507E+02 0.15507E+02 0.15564E+02-0.15564E+02 0.00000E+00 0.00000E+00 0.00000E+00 0.00000E+00 0.00000E+00 0.00000E+00 0.00000E+00 0.88323E+00 0.88323E+00
   7   1   2   1 0.36329E+02 0.36329E+02 0.37191E+02 0.37191E+02 0.00000E+00 0.00000E+00 0.00000E+00 0.00000E+00 0.00000E+00 0.00000E+00 0.00000E+00 0.10751E+01 0.10751E+01
   8   1   2   1 0.39623E+02 0.39623E+02 0.42788E+02-0.42788E+02 0.00000E+00 0.00000E+00 0.00000E+00 0.00000E+00 0.00000E+00 0.00000E+00 0.00000E+00 0.11450E+01 0.11450E+01
   9   1   2   1 0.50053E+02 0.50053E+02 0.54624E+02 0.54624E+02 0.00000E+00 0.00000E+00 0.00000E+00 0.00000E+00 0.00000E+00 0.00000E+00 0.00000E+00 0.13353E+01 0.13353E+01
  10   1   2   1 0.54292E+02 0.54292E+02 0.55179E+02-0.55179E+02 0.00000E+00 0.00000E+00 0.00000E+00 0.00000E+00 0.00000E+00 0.00000E+00 0.00000E+00 0.14275E+01 0.14275E+01
  11   1   2   1 0.55089E+02 0.55089E+02 0.58038E+02 0.58038E+02 0.00000E+00 0.00000E+00 0.00000E+00 0.00000E+00 0.00000E+00 0.00000E+00 0.00000E+00 0.14458E+01 0.14458E+01
  12   1   2   1 0.54409E+02 0.54409E+02 0.54670E+02-0.54670E+02 0.00000E+00 0.00000E+00 0.00000E+00 0.00000E+00 0.00000E+00 0.00000E+00 0.00000E+00 0.14262E+01 0.14262E+01
  13   1   2   1 0.48852E+02 0.48852E+02 0.50040E+02 0.50040E+02 0.00000E+00 0.00000E+00 0.00000E+00 0.00000E+00 0.00000E+00 0.00000E+00 0.00000E+00 0.13240E+01 0.13240E+01
  14   1   2   1 0.46188E+02 0.46188E+02 0.47846E+02-0.47846E+02 0.00000E+00 0.00000E+00 0.00000E+00 0.00000E+00 0.00000E+00 0.00000E+00 0.00000E+00 0.12635E+01 0.12635E+01
  15   1   2   1 0.36942E+02 0.36942E+02 0.38024E+02 0.38024E+02 0.00000E+00 0.00000E+00 0.00000E+00 0.00000E+00 0.00000E+00 0.00000E+00 0.00000E+00 0.11139E+01 0.11139E+01
  16   1   2   1 0.31830E+02 0.31830E+02 0.33027E+02-0.33027E+02 0.00000E+00 0.00000E+00 0.00000E+00 0.00000E+00 0.00000E+00 0.00000E+00 0.00000E+00 0.10268E+01 0.10268E+01
  17   1   2   1 0.22582E+02 0.22582E+02 0.24668E+02 0.24668E+02 0.00000E+00 0.00000E+00 0.00000E+00 0.00000E+00 0.00000E+00 0.00000E+00 0.00000E+00 0.97380E+00 0.97380E+00
  18   1   2   1 0.16292E+02 0.16292E+02 0.18226E+02-0.18226E+02 0.00000E+00 0.00000E+00 0.00000E+00 0.00000E+00 0.00000E+00 0.00000E+00 0.00000E+00 0.96996E+00 0.96996E+00
  19   1   2   1 0.23458E+02 0.23458E+02 0.23522E+02 0.23522E+02 0.00000E+00 0.00000E+00 0.00000E+00 0.00000E+00 0.00000E+00 0.00000E+00 0.00000E+00 0.13486E+01 0.13486E+01
  20   1   2   1 0.34916E+02 0.34916E+02 0.35210E+02-0.35210E+02 0.00000E+00 0.00000E+00 0.00000E+00 0.00000E+00 0.00000E+00 0.00000E+00 0.00000E+00 0.11145E+01 0.11145E+01
  21   1   2   1 0.32036E+02 0.32036E+02 0.29708E+02-0.29708E+02 0.00000E+00 0.00000E+00 0.00000E+00 0.00000E+00 0.00000E+00 0.00000E+00 0.00000E+00 0.10765E+01 0.10765E+01
  22   1   2   1 0.19322E+02 0.19322E+02 0.16934E+02 0.16934E+02 0.00000E+00 0.00000E+00 0.00000E+00 0.00000E+00 0.00000E+00 0.00000E+00 0.00000E+00 0.11179E+01 0.11179E+01
  23   1   2   1 0.37137E+02 0.37137E+02 0.33693E+02-0.33693E+02 0.00000E+00 0.00000E+00 0.00000E+00 0.00000E+00 0.00000E+00 0.00000E+00 0.00000E+00 0.12066E+01 0.12066E+01
  24   1   2   1 0.23984E+02 0.23984E+02 0.22975E+02 0.22975E+02 0.00000E+00 0.00000E+00 0.00000E+00 0.00000E+00 0.00000E+00 0.00000E+00 0.00000E+00 0.10770E+01 0.10770E+01
  25   1   2   1 0.25860E+02 0.25860E+02 0.25722E+02-0.25722E+02 0.00000E+00 0.00000E+00 0.00000E+00 0.00000E+00 0.00000E+00 0.00000E+00 0.00000E+00 0.10807E+01 0.10807E+01
  26   1   2   1 0.12286E+02 0.12286E+02 0.12949E+02 0.12949E+02 0.00000E+00 0.00000E+00 0.00000E+00 0.00000E+00 0.00000E+00 0.00000E+00 0.00000E+00 0.14258E+01 0.14258E+01
  27   1   2   1 0.10978E+02 0.10978E+02 0.99542E+01-0.99542E+01 0.00000E+00 0.00000E+00 0.00000E+00 0.00000E+00 0.00000E+00 0.00000E+00 0.00000E+00 0.14205E+01 0.14205E+01
  28   1   2   1 0.61798E+01 0.61798E+01 0.48537E+01-0.48537E+01 0.00000E+00 0.00000E+00 0.00000E+00 0.00000E+00 0.00000E+00 0.00000E+00 0.00000E+00 0.24942E+01 0.24942E+01
  29   1   2   1 0.47474E+01 0.47474E+01 0.80536E+01 0.80536E+01 0.00000E+00 0.00000E+00 0.00000E+00 0.00000E+00 0.00000E+00 0.00000E+00 0.00000E+00 0.32194E+01 0.32194E+01
  30   1   2   1 0.19291E+02 0.19291E+02 0.19696E+02-0.19696E+02 0.00000E+00 0.00000E+00 0.00000E+00 0.00000E+00 0.00000E+00 0.00000E+00 0.00000E+00 0.11179E+01 0.11179E+01
  31   1   2   1 0.23349E+02 0.23349E+02 0.22444E+02 0.22444E+02 0.00000E+00 0.00000E+00 0.00000E+00 0.00000E+00 0.00000E+00 0.00000E+00 0.00000E+00 0.11816E+01 0.11816E+01
  32   1   2   1 0.24779E+02 0.24779E+02 0.25901E+02-0.25901E+02 0.00000E+00 0.00000E+00 0.00000E+00 0.00000E+00 0.00000E+00 0.00000E+00 0.00000E+00 0.11952E+01 0.11952E+01
  33   1   2   1 0.26224E+02 0.26224E+02 0.24494E+02 0.24494E+02 0.00000E+00 0.00000E+00 0.00000E+00 0.00000E+00 0.00000E+00 0.00000E+00 0.00000E+00 0.17149E+01 0.17149E+01
  34   1   2   1 0.23842E+02 0.23842E+02 0.24165E+02-0.24165E+02 0.00000E+00 0.00000E+00 0.00000E+00 0.00000E+00 0.00000E+00 0.00000E+00 0.00000E+00 0.12388E+01 0.12388E+01
  35   1   2   1 0.21299E+02 0.21299E+02 0.20675E+02 0.20675E+02 0.00000E+00 0.00000E+00 0.00000E+00 0.00000E+00 0.00000E+00 0.00000E+00 0.00000E+00 0.11989E+01 0.11989E+01
  36   1   2   1 0.16644E+02 0.16644E+02 0.16287E+02-0.16287E+02 0.00000E+00 0.00000E+00 0.00000E+00 0.00000E+00 0.00000E+00 0.00000E+00 0.00000E+00 0.12887E+01 0.12887E+01
  37   1   2   1 0.16788E+02 0.16788E+02 0.14732E+02 0.14732E+02 0.00000E+00 0.00000E+00 0.00000E+00 0.00000E+00 0.00000E+00 0.00000E+00 0.00000E+00 0.13946E+01 0.13946E+01
  38   1   2   1 0.19583E+01 0.19583E+01 0.61743E+01-0.61743E+01 0.00000E+00 0.00000E+00 0.00000E+00 0.00000E+00 0.00000E+00 0.00000E+00 0.00000E+00 0.78854E+01 0.78854E+01
  39   1   2   1 0.59200E+01 0.59200E+01 0.75434E+01 0.75434E+01 0.00000E+00 0.00000E+00 0.00000E+00 0.00000E+00 0.00000E+00 0.00000E+00 0.00000E+00 0.29576E+01 0.29576E+01
  40   1   2   1 0.47796E+01 0.47796E+01 0.54704E+01 0.54704E+01 0.00000E+00 0.00000E+00 0.00000E+00 0.00000E+00 0.00000E+00 0.00000E+00 0.00000E+00 0.32195E+01 0.32195E+01
  41   1   2   1 0.40403E+02 0.40403E+02 0.39776E+02-0.39776E+02 0.00000E+00 0.00000E+00 0.00000E+00 0.00000E+00 0.00000E+00 0.00000E+00 0.00000E+00 0.14018E+01 0.14018E+01
  42   1   2   1 0.11752E+02 0.11752E+02 0.10631E+02 0.10631E+02 0.00000E+00 0.00000E+00 0.00000E+00 0.00000E+00 0.00000E+00 0.00000E+00 0.00000E+00 0.18109E+01 0.18109E+01
  43   1   2   1 0.10179E+02 0.10179E+02 0.72096E+01-0.72096E+01 0.00000E+00 0.00000E+00 0.00000E+00 0.00000E+00 0.00000E+00 0.00000E+00 0.00000E+00 0.18996E+01 0.18996E+01
  44   1   2   1 0.83142E+01 0.83142E+01 0.45937E+01 0.45937E+01 0.00000E+00 0.00000E+00 0.00000E+00 0.00000E+00 0.00000E+00 0.00000E+00 0.00000E+00 0.23246E+01 0.23246E+01
  45   1   2   1 0.94672E+01 0.94672E+01 0.53863E+01 0.53863E+01 0.00000E+00 0.00000E+00 0.00000E+00 0.00000E+00 0.00000E+00 0.00000E+00 0.00000E+00 0.20574E+01 0.20574E+01
  46   1   2   1 0.10618E+02 0.10618E+02 0.44241E+01-0.44241E+01 0.00000E+00 0.00000E+00 0.00000E+00 0.00000E+00 0.00000E+00 0.00000E+00 0.00000E+00 0.20162E+01 0.20162E+01
  47   1   2   1 0.51898E+01 0.51898E+01 0.10863E+02 0.10863E+02 0.00000E+00 0.00000E+00 0.00000E+00 0.00000E+00 0.00000E+00 0.00000E+00 0.00000E+00 0.40984E+01 0.40984E+01
  48   1   2   1 0.70837E+01 0.70837E+01 0.61304E+01-0.61304E+01 0.00000E+00 0.00000E+00 0.00000E+00 0.00000E+00 0.00000E+00 0.00000E+00 0.00000E+00 0.27347E+01 0.27347E+01
  49   1   2   1 0.61966E+01 0.61966E+01 0.87835E+01 0.87835E+01 0.00000E+00 0.00000E+00 0.00000E+00 0.00000E+00 0.00000E+00 0.00000E+00 0.00000E+00 0.34292E+01 0.34292E+01
  50   1   2   1 0.43790E+01 0.43790E+01 0.40412E+01-0.40412E+01 0.00000E+00 0.00000E+00 0.00000E+00 0.00000E+00 0.00000E+00 0.00000E+00 0.00000E+00 0.48490E+01 0.48490E+01
  51   1   2   1 0.34232E-01 0.34232E-01 0.34173E+01 0.34173E+01 0.00000E+00 0.00000E+00 0.00000E+00 0.00000E+00 0.00000E+00 0.00000E+00 0.00000E+00 0.35654E+02 0.35654E+02
 -53   2   2   1 0.11802E-01 0.11802E-01 0.49668E+00 0.49668E+00 0.00000E+00 0.00000E+00 0.00000E+00 0.00000E+00 0.00000E+00 0.00000E+00 0.00000E+00 0.39182E+02 0.39182E+02
 -52   2   2   1 0.10653E-01 0.10653E-01 0.61527E-01-0.61527E-01 0.00000E+00 0.00000E+00 0.00000E+00 0.00000E+00 0.00000E+00 0.00000E+00 0.00000E+00 0.27434E+02 0.27434E+02
 -51   2   2   1 0.65424E+01 0.65424E+01 0.15081E+01-0.15081E+01 0.00000E+00 0.00000E+00 0.00000E+00 0.00000E+00 0.00000E+00 0.00000E+00 0.00000E+00 0.44583E+01 0.44583E+01
 -50   2   2   1 0.97624E-02 0.97624E-02 0.36626E+00 0.36626E+00 0.00000E+00 0.00000E+00 0.00000E+00 0.00000E+00 0.00000E+00 0.00000E+00 0.00000E+00 0.29000E+02 0.29000E+02
 -49   2   2   1 0.96632E+01 0.96632E+01 0.81449E+00-0.81449E+00 0.00000E+00 0.00000E+00 0.00000E+00 0.00000E+00 0.00000E+00 0.00000E+00 0.00000E+00 0.38238E+01 0.38238E+01
 -48   2   2   1 0.13308E-01 0.13308E-01 0.63604E+00-0.63604E+00 0.00000E+00 0.00000E+00 0.00000E+00 0.00000E+00 0.00000E+00 0.00000E+00 0.00000E+00 0.30771E+02 0.30771E+02
 -47   2   2   1 0.23274E-01 0.23274E-01 0.39173E+01 0.39173E+01 0.00000E+00 0.00000E+00 0.00000E+00 0.00000E+00 0.00000E+00 0.00000E+00 0.00000E+00 0.35911E+02 0.35911E+02
 -46   2   2   1 0.58811E+01 0.58811E+01 0.91139E+01-0.91139E+01 0.00000E+00 0.00000E+00 0.00000E+00 0.00000E+00 0.00000E+00 0.00000E+00 0.00000E+00 0.49287E+01 0.49287E+01
 -45   2   2   1 0.75964E+01 0.75964E+01 0.10981E+02 0.10981E+02 0.00000E+00 0.00000E+00 0.00000E+00 0.00000E+00 0.00000E+00 0.00000E+00 0.00000E+00 0.38182E+01 0.38182E+01
 -44   2   2   1 0.13613E+02 0.13613E+02 0.13715E+02-0.13715E+02 0.00000E+00 0.00000E+00 0.00000E+00 0.00000E+00 0.00000E+00 0.00000E+00 0.00000E+00 0.22804E+01 0.22804E+01
 -43   2   2   1 0.16028E-01 0.16028E-01 0.55264E+00-0.55264E+00 0.00000E+00 0.00000E+00 0.00000E+00 0.00000E+00 0.00000E+00 0.00000E+00 0.00000E+00 0.31887E+02 0.31887E+02
 -42   2   2   1 0.34181E+01 0.34181E+01 0.46815E+01 0.46815E+01 0.00000E+00 0.00000E+00 0.00000E+00 0.00000E+00 0.00000E+00 0.00000E+00 0.00000E+00 0.96744E+01 0.96744E+01
 -41   2   2   1 0.10024E+02 0.10024E+02 0.76792E+01 0.76792E+01 0.00000E+00 0.00000E+00 0.00000E+00 0.00000E+00 0.00000E+00 0.00000E+00 0.00000E+00 0.34810E+01 0.34810E+01
 -40   2   2   1 0.11658E+02 0.11658E+02 0.67349E+01 0.67349E+01 0.00000E+00 0.00000E+00 0.00000E+00 0.00000E+00 0.00000E+00 0.00000E+00 0.00000E+00 0.26683E+01 0.26683E+01
 -39   2   2   1 0.73805E-02 0.73805E-02 0.16061E+00 0.16061E+00 0.00000E+00 0.00000E+00 0.00000E+00 0.00000E+00 0.00000E+00 0.00000E+00 0.00000E+00 0.37356E+02 0.37356E+02
 -38   2   2   1 0.33365E-02 0.33365E-02 0.64709E+00 0.64709E+00 0.00000E+00 0.00000E+00 0.00000E+00 0.00000E+00 0.00000E+00 0.00000E+00 0.00000E+00 0.24539E+02 0.24539E+02
 -37   2   2   1 0.83599E+01 0.83599E+01 0.28550E+01 0.28550E+01 0.00000E+00 0.00000E+00 0.00000E+00 0.00000E+00 0.00000E+00 0.00000E+00 0.00000E+00 0.32536E+01 0.32536E+01
 -36   2   2   1 0.65364E+01 0.65364E+01 0.44734E+01-0.44734E+01 0.00000E+00 0.00000E+00 0.00000E+00 0.00000E+00 0.00000E+00 0.00000E+00 0.00000E+00 0.41612E+01 0.41612E+01
 -35   2   2   1 0.12851E-01 0.12851E-01 0.29979E+01 0.29979E+01 0.00000E+00 0.00000E+00 0.00000E+00 0.00000E+00 0.00000E+00 0.00000E+00 0.00000E+00 0.19041E+02 0.19041E+02
 -34   2   2   1 0.71170E+01 0.71170E+01 0.44900E+01-0.44900E+01 0.00000E+00 0.00000E+00 0.00000E+00 0.00000E+00 0.00000E+00 0.00000E+00 0.00000E+00 0.38279E+01 0.38279E+01
 -33   2   2   1 0.55517E+01 0.55517E+01 0.12825E+01-0.12825E+01 0.00000E+00 0.00000E+00 0.00000E+00 0.00000E+00 0.00000E+00 0.00000E+00 0.00000E+00 0.45299E+01 0.45299E+01
 -32   2   2   1 0.73484E+01 0.73484E+01 0.15311E+01 0.15311E+01 0.00000E+00 0.00000E+00 0.00000E+00 0.00000E+00 0.00000E+00 0.00000E+00 0.00000E+00 0.34249E+01 0.34249E+01
 -31   2   2   1 0.94184E+01 0.94184E+01 0.71166E+01-0.71166E+01 0.00000E+00 0.00000E+00 0.00000E+00 0.00000E+00 0.00000E+00 0.00000E+00 0.00000E+00 0.24681E+01 0.24681E+01
 -30   2   2   1 0.19445E+01 0.19445E+01 0.35016E+01 0.35016E+01 0.00000E+00 0.00000E+00 0.00000E+00 0.00000E+00 0.00000E+00 0.00000E+00 0.00000E+00 0.14785E+02 0.14785E+02
 -29   2   2   1 0.65056E+01 0.65056E+01 0.11584E+02-0.11584E+02 0.00000E+00 0.00000E+00 0.00000E+00 0.00000E+00 0.00000E+00 0.00000E+00 0.00000E+00 0.41612E+01 0.41612E+01
 -28   2   2   1 0.13923E-01 0.13923E-01 0.45921E+01 0.45921E+01 0.00000E+00 0.00000E+00 0.00000E+00 0.00000E+00 0.00000E+00 0.00000E+00 0.00000E+00 0.32567E+02 0.32567E+02
 -27   2   2   1 0.11481E+02 0.11481E+02 0.13063E+02-0.13063E+02 0.00000E+00 0.00000E+00 0.00000E+00 0.00000E+00 0.00000E+00 0.00000E+00 0.00000E+00 0.20317E+01 0.20317E+01
 -26   2   2   1 0.20807E-01 0.20807E-01 0.17474E+01 0.17474E+01 0.00000E+00 0.00000E+00 0.00000E+00 0.00000E+00 0.00000E+00 0.00000E+00 0.00000E+00 0.20369E+02 0.20369E+02
 -25   2   2   1 0.19956E+01 0.19956E+01 0.67875E+01-0.67875E+01 0.00000E+00 0.00000E+00 0.00000E+00 0.00000E+00 0.00000E+00 0.00000E+00 0.00000E+00 0.98564E+01 0.98564E+01
 -24   2   2   1 0.16427E+02 0.16427E+02 0.18477E+02-0.18477E+02 0.00000E+00 0.00000E+00 0.00000E+00 0.00000E+00 0.00000E+00 0.00000E+00 0.00000E+00 0.14233E+01 0.14233E+01
 -23   2   2   1 0.11539E+02 0.11539E+02 0.10731E+02-0.10731E+02 0.00000E+00 0.00000E+00 0.00000E+00 0.00000E+00 0.00000E+00 0.00000E+00 0.00000E+00 0.16943E+01 0.16943E+01
 -22   2   2   1 0.12240E+02 0.12240E+02 0.13178E+02-0.13178E+02 0.00000E+00 0.00000E+00 0.00000E+00 0.00000E+00 0.00000E+00 0.00000E+00 0.00000E+00 0.15831E+01 0.15831E+01
 -21   2   2   1 0.82466E+02 0.82466E+02 0.86965E+02 0.86965E+02 0.00000E+00 0.00000E+00 0.00000E+00 0.00000E+00 0.00000E+00 0.00000E+00 0.00000E+00 0.19055E+01 0.19055E+01
 -20   2   2   1 0.22752E+02 0.22752E+02 0.22367E+02-0.22367E+02 0.00000E+00 0.00000E+00 0.00000E+00 0.00000E+00 0.00000E+00 0.00000E+00 0.00000E+00 0.10470E+01 0.10470E+01
 -19   2   2   1 0.14168E+02 0.14168E+02 0.14390E+02 0.14390E+02 0.00000E+00 0.00000E+00 0.00000E+00 0.00000E+00 0.00000E+00 0.00000E+00 0.00000E+00 0.12384E+01 0.12384E+01
 -18   2   2   1 0.27987E+01 0.27987E+01 0.89327E+01 0.89327E+01 0.00000E+00 0.00000E+00 0.00000E+00 0.00000E+00 0.00000E+00 0.00000E+00 0.00000E+00 0.48789E+01 0.48789E+01
 -17   2   2   1 0.73684E+01 0.73684E+01 0.12759E+02-0.12759E+02 0.00000E+00 0.00000E+00 0.00000E+00 0.00000E+00 0.00000E+00 0.00000E+00 0.00000E+00 0.18455E+01 0.18455E+01
 -16   2   2   1 0.12752E+02 0.12752E+02 0.15980E+02 0.15980E+02 0.00000E+00 0.00000E+00 0.00000E+00 0.00000E+00 0.00000E+00 0.00000E+00 0.00000E+00 0.10723E+01 0.10723E+01
 -15   2   2   1 0.10211E+02 0.10211E+02 0.11922E+02-0.11922E+02 0.00000E+00 0.00000E+00 0.00000E+00 0.00000E+00 0.00000E+00 0.00000E+00 0.00000E+00 0.13318E+01 0.13318E+01
 -14   2   2   1 0.55366E+01 0.55366E+01 0.10973E+02 0.10973E+02 0.00000E+00 0.00000E+00 0.00000E+00 0.00000E+00 0.00000E+00 0.00000E+00 0.00000E+00 0.24400E+01 0.24400E+01
 -13   2   2   1 0.67896E+01 0.67896E+01 0.64999E+01-0.64999E+01 0.00000E+00 0.00000E+00 0.00000E+00 0.00000E+00 0.00000E+00 0.00000E+00 0.00000E+00 0.17086E+01 0.17086E+01
 -12   2   2   1 0.55418E+01 0.55418E+01 0.21666E+01 0.21666E+01 0.00000E+00 0.00000E+00 0.00000E+00 0.00000E+00 0.00000E+00 0.00000E+00 0.00000E+00 0.17431E+01 0.17431E+01
 -11   2   2   1 0.98724E+01 0.98724E+01 0.91231E+01 0.91231E+01 0.00000E+00 0.00000E+00 0.00000E+00 0.00000E+00 0.00000E+00 0.00000E+00 0.00000E+00 0.11869E+01 0.11869E+01
 -10   2   2   1 0.18698E+02 0.18698E+02 0.18099E+02-0.18099E+02 0.00000E+00 0.00000E+00 0.00000E+00 0.00000E+00 0.00000E+00 0.00000E+00 0.00000E+00 0.85197E+00 0.85197E+00
  -9   2   2   1 0.31879E+02 0.31879E+02 0.30140E+02 0.30140E+02 0.00000E+00 0.00000E+00 0.00000E+00 0.00000E+00 0.00000E+00 0.00000E+00 0.00000E+00 0.10252E+01 0.10252E+01
  -8   2   2   1 0.47128E+02 0.47128E+02 0.44729E+02-0.44729E+02 0.00000E+00 0.00000E+00 0.00000E+00 0.00000E+00 0.00000E+00 0.00000E+00 0.00000E+00 0.12458E+01 0.12458E+01
  -7   2   2   1 0.58987E+02 0.58987E+02 0.56986E+02 0.56986E+02 0.00000E+00 0.00000E+00 0.00000E+00 0.00000E+00 0.00000E+00 0.00000E+00 0.00000E+00 0.15025E+01 0.15025E+01
  -6   2   2   1 0.79024E+02 0.79024E+02 0.78159E+02-0.78159E+02 0.00000E+00 0.00000E+00 0.00000E+00 0.00000E+00 0.00000E+00 0.00000E+00 0.00000E+00 0.19367E+01 0.19367E+01
  -5   2   2   1 0.96322E+02 0.96322E+02 0.96516E+02 0.96516E+02 0.00000E+00 0.00000E+00 0.00000E+00 0.00000E+00 0.00000E+00 0.00000E+00 0.00000E+00 0.23245E+01 0.23245E+01
  -4   2   2   1 0.10630E+03 0.10630E+03 0.10441E+03-0.10441E+03 0.00000E+00 0.00000E+00 0.00000E+00 0.00000E+00 0.00000E+00 0.00000E+00 0.00000E+00 0.25672E+01 0.25672E+01
  -3   2   2   1 0.91017E+02 0.91017E+02 0.92444E+02 0.92444E+02 0.00000E+00 0.00000E+00 0.00000E+00 0.00000E+00 0.00000E+00 0.00000E+00 0.00000E+00 0.22011E+01 0.22011E+01
  -2   2   2   1 0.41153E+02 0.41153E+02 0.40149E+02-0.40149E+02 0.00000E+00 0.00000E+00 0.00000E+00 0.00000E+00 0.00000E+00 0.00000E+00 0.00000E+00 0.11153E+01 0.11153E+01
  -1   2   2   1 0.47417E+02 0.47417E+02 0.49185E+02-0.49185E+02 0.00000E+00 0.00000E+00 0.00000E+00 0.00000E+00 0.00000E+00 0.00000E+00 0.00000E+00 0.12419E+01 0.12419E+01
   0   2   2   1 0.18639E+02 0.18639E+02 0.18709E+02-0.18709E+02 0.00000E+00 0.00000E+00 0.00000E+00 0.00000E+00 0.00000E+00 0.00000E+00 0.00000E+00 0.75095E+00 0.75095E+00
   1   2   2   1 0.18616E+02 0.18616E+02 0.19837E+02-0.19837E+02 0.00000E+00 0.00000E+00 0.00000E+00 0.00000E+00 0.00000E+00 0.00000E+00 0.00000E+00 0.75464E+00 0.75464E+00
   2   2   2   1 0.32986E+02 0.32986E+02 0.34631E+02 0.34631E+02 0.00000E+00 0.00000E+00 0.00000E+00 0.00000E+00 0.00000E+00 0.00000E+00 0.00000E+00 0.94314E+00 0.94314E+00
   3   2   2   1 0.92682E+01 0.92682E+01 0.94491E+01-0.94491E+01 0.00000E+00 0.00000E+00 0.00000E+00 0.00000E+00 0.00000E+00 0.00000E+00 0.00000E+00 0.10548E+01 0.10548E+01
   4   2   2   1 0.79057E+01 0.79057E+01 0.82332E+01 0.82332E+01 0.00000E+00 0.00000E+00 0.00000E+00 0.00000E+00 0.00000E+00 0.00000E+00 0.00000E+00 0.98882E+00 0.98882E+00
   5   2   2   1 0.17919E+02 0.17919E+02 0.15948E+02 0.15948E+02 0.00000E+00 0.00000E+00 0.00000E+00 0.00000E+00 0.00000E+00 0.00000E+00 0.00000E+00 0.77834E+00 0.77834E+00
   6   2   2   1 0.11631E+02 0.11631E+02 0.10419E+02-0.10419E+02 0.00000E+00 0.00000E+00 0.00000E+00 0.00000E+00 0.00000E+00 0.00000E+00 0.00000E+00 0.10064E+01 0.10064E+01
   7   2   2   1 0.26036E+02 0.26036E+02 0.26271E+02 0.26271E+02 0.00000E+00 0.00000E+00 0.00000E+00 0.00000E+00 0.00000E+00 0.00000E+00 0.00000E+00 0.86010E+00 0.86010E+00
   8   2   2   1 0.15989E+02 0.15989E+02 0.14966E+02-0.14966E+02 0.00000E+00 0.00000E+00 0.00000E+00 0.00000E+00 0.00000E+00 0.00000E+00 0.00000E+00 0.86426E+00 0.86426E+00
   9   2   2   1 0.25974E+02 0.25974E+02 0.25385E+02 0.25385E+02 0.00000E+00 0.00000E+00 0.00000E+00 0.00000E+00 0.00000E+00 0.00000E+00 0.00000E+00 0.86211E+00 0.86211E+00
  10   2   2   1 0.10612E+02 0.10612E+02 0.90139E+01-0.90139E+01 0.00000E+00 0.00000E+00 0.00000E+00 0.00000E+00 0.00000E+00 0.00000E+00 0.00000E+00 0.92131E+00 0.92131E+00
  11   2   2   1 0.13659E+02 0.13659E+02 0.13141E+02 0.13141E+02 0.00000E+00 0.00000E+00 0.00000E+00 0.00000E+00 0.00000E+00 0.00000E+00 0.00000E+00 0.86447E+00 0.86447E+00
  12   2   2   1 0.51833E+01 0.51833E+01 0.60598E+01 0.60598E+01 0.00000E+00 0.00000E+00 0.00000E+00 0.00000E+00 0.00000E+00 0.00000E+00 0.00000E+00 0.18635E+01 0.18635E+01
  13   2   2   1 0.51735E+01 0.51735E+01 0.53603E+01-0.53603E+01 0.00000E+00 0.00000E+00 0.00000E+00 0.00000E+00 0.00000E+00 0.00000E+00 0.00000E+00 0.18634E+01 0.18634E+01
  14   2   2   1 0.22318E+02 0.22318E+02 0.22835E+02 0.22835E+02 0.00000E+00 0.00000E+00 0.00000E+00 0.00000E+00 0.00000E+00 0.00000E+00 0.00000E+00 0.89625E+00 0.89625E+00
  15   2   2   1 0.18100E+02 0.18100E+02 0.18280E+02-0.18280E+02 0.00000E+00 0.00000E+00 0.00000E+00 0.00000E+00 0.00000E+00 0.00000E+00 0.00000E+00 0.97921E+00 0.97921E+00
  16   2   2   1 0.23568E+02 0.23568E+02 0.23798E+02 0.23798E+02 0.00000E+00 0.00000E+00 0.00000E+00 0.00000E+00 0.00000E+00 0.00000E+00 0.00000E+00 0.93398E+00 0.93398E+00
  17   2   2   1 0.11751E+02 0.11751E+02 0.14325E+02-0.14325E+02 0.00000E+00 0.00000E+00 0.00000E+00 0.00000E+00 0.00000E+00 0.00000E+00 0.00000E+00 0.11560E+01 0.11560E+01
  18   2   2   1 0.14942E+02 0.14942E+02 0.12420E+02 0.12420E+02 0.00000E+00 0.00000E+00 0.00000E+00 0.00000E+00 0.00000E+00 0.00000E+00 0.00000E+00 0.13029E+01 0.13029E+01
  19   2   2   1 0.55936E+02 0.55936E+02 0.49942E+02-0.49942E+02 0.00000E+00 0.00000E+00 0.00000E+00 0.00000E+00 0.00000E+00 0.00000E+00 0.00000E+00 0.17234E+01 0.17234E+01
  20   2   2   1 0.45671E+02 0.45671E+02 0.44761E+02-0.44761E+02 0.00000E+00 0.00000E+00 0.00000E+00 0.00000E+00 0.00000E+00 0.00000E+00 0.00000E+00 0.14761E+01 0.14761E+01
  21   2   2   1 0.83786E+01 0.83786E+01 0.73801E+01 0.73801E+01 0.00000E+00 0.00000E+00 0.00000E+00 0.00000E+00 0.00000E+00 0.00000E+00 0.00000E+00 0.18605E+01 0.18605E+01
  22   2   2   1 0.24976E+02 0.24976E+02 0.23329E+02 0.23329E+02 0.00000E+00 0.00000E+00 0.00000E+00 0.00000E+00 0.00000E+00 0.00000E+00 0.00000E+00 0.12678E+01 0.12678E+01
  23   2   2   1 0.16117E+02 0.16117E+02 0.16846E+02-0.16846E+02 0.00000E+00 0.00000E+00 0.00000E+00 0.00000E+00 0.00000E+00 0.00000E+00 0.00000E+00 0.13344E+01 0.13344E+01
  24   2   2   1 0.18997E+02 0.18997E+02 0.20367E+02 0.20367E+02 0.00000E+00 0.00000E+00 0.00000E+00 0.00000E+00 0.00000E+00 0.00000E+00 0.00000E+00 0.12412E+01 0.12412E+01
  25   2   2   1 0.10806E+02 0.10806E+02 0.99661E+01-0.99661E+01 0.00000E+00 0.00000E+00 0.00000E+00 0.00000E+00 0.00000E+00 0.00000E+00 0.00000E+00 0.16232E+01 0.16232E+01
  26   2   2   1 0.90527E+01 0.90527E+01 0.66681E+01 0.66681E+01 0.00000E+00 0.00000E+00 0.00000E+00 0.00000E+00 0.00000E+00 0.00000E+00 0.00000E+00 0.17231E+01 0.17231E+01
  27   2   2   1 0.38791E-01 0.38791E-01 0.17059E+00-0.17059E+00 0.00000E+00 0.00000E+00 0.00000E+00 0.00000E+00 0.00000E+00 0.00000E+00 0.00000E+00 0.19632E+02 0.19632E+02
  28   2   2   1 0.28091E+01 0.28091E+01 0.29003E+01 0.29003E+01 0.00000E+00 0.00000E+00 0.00000E+00 0.00000E+00 0.00000E+00 0.00000E+00 0.00000E+00 0.55757E+01 0.55757E+01
  29   2   2   1 0.83423E+01 0.83423E+01 0.11408E+01 0.11408E+01 0.00000E+00 0.00000E+00 0.00000E+00 0.00000E+00 0.00000E+00 0.00000E+00 0.00000E+00 0.25565E+01 0.25565E+01
  30   2   2   1 0.36285E-02 0.36285E-02 0.55138E+01 0.55138E+01 0.00000E+00 0.00000E+00 0.00000E+00 0.00000E+00 0.00000E+00 0.00000E+00 0.00000E+00 0.86025E+01 0.86025E+01
  31   2   2   1 0.10955E-01 0.10955E-01 0.38728E+01-0.38728E+01 0.00000E+00 0.00000E+00 0.00000E+00 0.00000E+00 0.00000E+00 0.00000E+00 0.00000E+00 0.25612E+02 0.25612E+02
  32   2   2   1 0.70765E+01 0.70765E+01 0.82905E+01 0.82905E+01 0.00000E+00 0.00000E+00 0.00000E+00 0.00000E+00 0.00000E+00 0.00000E+00 0.00000E+00 0.21882E+01 0.21882E+01
  33   2   2   1 0.92048E+01 0.92048E+01 0.74398E+01-0.74398E+01 0.00000E+00 0.00000E+00 0.00000E+00 0.00000E+00 0.00000E+00 0.00000E+00 0.00000E+00 0.16837E+01 0.16837E+01
  34   2   2   1 0.85377E+01 0.85377E+01 0.92986E+01 0.92986E+01 0.00000E+00 0.00000E+00 0.00000E+00 0.00000E+00 0.00000E+00 0.00000E+00 0.00000E+00 0.18111E+01 0.18111E+01
  35   2   2   1 0.43519E+01 0.43519E+01 0.63671E+01-0.63671E+01 0.00000E+00 0.00000E+00 0.00000E+00 0.00000E+00 0.00000E+00 0.00000E+00 0.00000E+00 0.30859E+01 0.30859E+01
  36   2   2   1 0.47733E+01 0.47733E+01 0.44167E+01 0.44167E+01 0.00000E+00 0.00000E+00 0.00000E+00 0.00000E+00 0.00000E+00 0.00000E+00 0.00000E+00 0.28171E+01 0.28171E+01
  37   2   2   1 0.58626E-01 0.58626E-01 0.81882E+00-0.81882E+00 0.00000E+00 0.00000E+00 0.00000E+00 0.00000E+00 0.00000E+00 0.00000E+00 0.00000E+00 0.21071E+02 0.21071E+02
  38   2   2   1 0.57962E-01 0.57962E-01 0.27432E+01 0.27432E+01 0.00000E+00 0.00000E+00 0.00000E+00 0.00000E+00 0.00000E+00 0.00000E+00 0.00000E+00 0.22678E+02 0.22678E+02
  39   2   2   1 0.59058E-01 0.59058E-01 0.57310E+01-0.57310E+01 0.00000E+00 0.00000E+00 0.00000E+00 0.00000E+00 0.00000E+00 0.00000E+00 0.00000E+00 0.23088E+02 0.23088E+02
  40   2   2   1 0.16889E+02 0.16889E+02 0.19382E+02 0.19382E+02 0.00000E+00 0.00000E+00 0.00000E+00 0.00000E+00 0.00000E+00 0.00000E+00 0.00000E+00 0.13854E+01 0.13854E+01
  41   2   2   1 0.70623E+01 0.70623E+01 0.11571E+02-0.11571E+02 0.00000E+00 0.00000E+00 0.00000E+00 0.00000E+00 0.00000E+00 0.00000E+00 0.00000E+00 0.24614E+01 0.24614E+01
  42   2   2   1 0.62143E+01 0.62143E+01 0.33703E+01 0.33703E+01 0.00000E+00 0.00000E+00 0.00000E+00 0.00000E+00 0.00000E+00 0.00000E+00 0.00000E+00 0.28059E+01 0.28059E+01
  43   2   2   1 0.70874E+01 0.70874E+01 0.77635E+01-0.77635E+01 0.00000E+00 0.00000E+00 0.00000E+00 0.00000E+00 0.00000E+00 0.00000E+00 0.00000E+00 0.27347E+01 0.27347E+01
  44   2   2   1 0.76393E+01 0.76393E+01 0.49494E+00 0.49494E+00 0.00000E+00 0.00000E+00 0.00000E+00 0.00000E+00 0.00000E+00 0.00000E+00 0.00000E+00 0.25460E+01 0.25460E+01
  45   2   2   1 0.62190E+01 0.62190E+01 0.14446E+01 0.14446E+01 0.00000E+00 0.00000E+00 0.00000E+00 0.00000E+00 0.00000E+00 0.00000E+00 0.00000E+00 0.24943E+01 0.24943E+01
  46   2   2   1 0.55486E+01 0.55486E+01 0.50390E+01-0.50390E+01 0.00000E+00 0.00000E+00 0.00000E+00 0.00000E+00 0.00000E+00 0.00000E+00 0.00000E+00 0.31369E+01 0.31369E+01
  47   2   2   1 0.28489E-01 0.28489E-01 0.30490E+01 0.30490E+01 0.00000E+00 0.00000E+00 0.00000E+00 0.00000E+00 0.00000E+00 0.00000E+00 0.00000E+00 0.26996E+02 0.26996E+02
  48   2   2   1 0.51896E+01 0.51896E+01 0.42146E+01-0.42146E+01 0.00000E+00 0.00000E+00 0.00000E+00 0.00000E+00 0.00000E+00 0.00000E+00 0.00000E+00 0.44708E+01 0.44708E+01
  49   2   2   1 0.23132E-01 0.23132E-01 0.17423E+01 0.17423E+01 0.00000E+00 0.00000E+00 0.00000E+00 0.00000E+00 0.00000E+00 0.00000E+00 0.00000E+00 0.26003E+02 0.26003E+02
  50   2   2   1 0.19467E-01 0.19467E-01 0.13791E+01-0.13791E+01 0.00000E+00 0.00000E+00 0.00000E+00 0.00000E+00 0.00000E+00 0.00000E+00 0.00000E+00 0.26697E+02 0.26697E+02
  51   2   2   1 0.12706E-01 0.12706E-01 0.90167E-01 0.90167E-01 0.00000E+00 0.00000E+00 0.00000E+00 0.00000E+00 0.00000E+00 0.00000E+00 0.00000E+00 0.32152E+02 0.32152E+02
 -52   3   2   1 0.12115E+02 0.12115E+02 0.50424E+01 0.50424E+01 0.00000E+00 0.00000E+00 0.00000E+00 0.00000E+00 0.00000E+00 0.00000E+00 0.00000E+00 0.44787E+01 0.44787E+01
 -51   3   2   1 0.39063E+01 0.39063E+01 0.50005E+01-0.50005E+01 0.00000E+00 0.00000E+00 0.00000E+00 0.00000E+00 0.00000E+00 0.00000E+00 0.00000E+00 0.93639E+01 0.93639E+01
 -50   3   2   1 0.47940E+01 0.47940E+01 0.59017E+01 0.59017E+01 0.00000E+00 0.00000E+00 0.00000E+00 0.00000E+00 0.00000E+00 0.00000E+00 0.00000E+00 0.64385E+01 0.64385E+01
 -49   3   2   1 0.22755E-01 0.22755E-01 0.15978E+01-0.15978E+01 0.00000E+00 0.00000E+00 0.00000E+00 0.00000E+00 0.00000E+00 0.00000E+00 0.00000E+00 0.27615E+02 0.27615E+02
 -48   3   2   1 0.15248E-01 0.15248E-01 0.17252E+01 0.17252E+01 0.00000E+00 0.00000E+00 0.00000E+00 0.00000E+00 0.00000E+00 0.00000E+00 0.00000E+00 0.26164E+02 0.26164E+02
 -47   3   2   1 0.75348E-02 0.75348E-02 0.35423E+01 0.35423E+01 0.00000E+00 0.00000E+00 0.00000E+00 0.00000E+00 0.00000E+00 0.00000E+00 0.00000E+00 0.31953E+02 0.31953E+02
 -46   3   2   1 0.11055E-01 0.11055E-01 0.24861E+01-0.24861E+01 0.00000E+00 0.00000E+00 0.00000E+00 0.00000E+00 0.00000E+00 0.00000E+00 0.00000E+00 0.31085E+02 0.31085E+02
 -45   3   2   1 0.43841E+01 0.43841E+01 0.65355E+01 0.65355E+01 0.00000E+00 0.00000E+00 0.00000E+00 0.00000E+00 0.00000E+00 0.00000E+00 0.00000E+00 0.48491E+01 0.48491E+01
 -44   3   2   1 0.88048E+01 0.88048E+01 0.66569E+00-0.66569E+00 0.00000E+00 0.00000E+00 0.00000E+00 0.00000E+00 0.00000E+00 0.00000E+00 0.00000E+00 0.28662E+01 0.28662E+01
 -43   3   2   1 0.62130E+01 0.62130E+01 0.12275E+02-0.12275E+02 0.00000E+00 0.00000E+00 0.00000E+00 0.00000E+00 0.00000E+00 0.00000E+00 0.00000E+00 0.34292E+01 0.34292E+01
 -42   3   2   1 0.73248E+01 0.73248E+01 0.15473E+02-0.15473E+02 0.00000E+00 0.00000E+00 0.00000E+00 0.00000E+00 0.00000E+00 0.00000E+00 0.00000E+00 0.36888E+01 0.36888E+01
 -41   3   2   1 0.27587E+01 0.27587E+01 0.61996E+01 0.61996E+01 0.00000E+00 0.00000E+00 0.00000E+00 0.00000E+00 0.00000E+00 0.00000E+00 0.00000E+00 0.83636E+01 0.83636E+01
 -40   3   2   1 0.11804E-01 0.11804E-01 0.27996E+01 0.27996E+01 0.00000E+00 0.00000E+00 0.00000E+00 0.00000E+00 0.00000E+00 0.00000E+00 0.00000E+00 0.18262E+02 0.18262E+02
 -39   3   2   1 0.15591E-01 0.15591E-01 0.20096E+01-0.20096E+01 0.00000E+00 0.00000E+00 0.00000E+00 0.00000E+00 0.00000E+00 0.00000E+00 0.00000E+00 0.22423E+02 0.22423E+02
 -38   3   2   1 0.13526E-01 0.13526E-01 0.24286E+01 0.24286E+01 0.00000E+00 0.00000E+00 0.00000E+00 0.00000E+00 0.00000E+00 0.00000E+00 0.00000E+00 0.19953E+02 0.19953E+02
 -37   3   2   1 0.10809E+02 0.10809E+02 0.13791E+01-0.13791E+01 0.00000E+00 0.00000E+00 0.00000E+00 0.00000E+00 0.00000E+00 0.00000E+00 0.00000E+00 0.23418E+01 0.23418E+01
 -36   3   2   1 0.23108E-01 0.23108E-01 0.23502E+01-0.23502E+01 0.00000E+00 0.00000E+00 0.00000E+00 0.00000E+00 0.00000E+00 0.00000E+00 0.00000E+00 0.27240E+02 0.27240E+02
 -35   3   2   1 0.16315E-01 0.16315E-01 0.42960E+00 0.42960E+00 0.00000E+00 0.00000E+00 0.00000E+00 0.00000E+00 0.00000E+00 0.00000E+00 0.00000E+00 0.26351E+02 0.26351E+02
 -34   3   2   1 0.83503E+01 0.83503E+01 0.30970E+01-0.30970E+01 0.00000E+00 0.00000E+00 0.00000E+00 0.00000E+00 0.00000E+00 0.00000E+00 0.00000E+00 0.25569E+01 0.25569E+01
 -33   3   2   1 0.55734E+01 0.55734E+01 0.15704E+01-0.15704E+01 0.00000E+00 0.00000E+00 0.00000E+00 0.00000E+00 0.00000E+00 0.00000E+00 0.00000E+00 0.41822E+01 0.41822E+01
 -32   3   2   1 0.55767E-02 0.55767E-02 0.31761E+01-0.31761E+01 0.00000E+00 0.00000E+00 0.00000E+00 0.00000E+00 0.00000E+00 0.00000E+00 0.00000E+00 0.89646E+01 0.89646E+01
 -31   3   2   1 0.62010E+01 0.62010E+01 0.74982E+01-0.74982E+01 0.00000E+00 0.00000E+00 0.00000E+00 0.00000E+00 0.00000E+00 0.00000E+00 0.00000E+00 0.34292E+01 0.34292E+01
 -30   3   2   1 0.37786E-01 0.37786E-01 0.11180E+01 0.11180E+01 0.00000E+00 0.00000E+00 0.00000E+00 0.00000E+00 0.00000E+00 0.00000E+00 0.00000E+00 0.27409E+02 0.27409E+02
 -29   3   2   1 0.70568E+01 0.70568E+01 0.79290E+01-0.79290E+01 0.00000E+00 0.00000E+00 0.00000E+00 0.00000E+00 0.00000E+00 0.00000E+00 0.00000E+00 0.43745E+01 0.43745E+01
 -28   3   2   1 0.43546E+01 0.43546E+01 0.69243E+01 0.69243E+01 0.00000E+00 0.00000E+00 0.00000E+00 0.00000E+00 0.00000E+00 0.00000E+00 0.00000E+00 0.66121E+01 0.66121E+01
 -27   3   2   1 0.11593E+02 0.11593E+02 0.14697E+02-0.14697E+02 0.00000E+00 0.00000E+00 0.00000E+00 0.00000E+00 0.00000E+00 0.00000E+00 0.00000E+00 0.25018E+01 0.25018E+01
 -26   3   2   1 0.33595E+01 0.33595E+01 0.97441E+01 0.97441E+01 0.00000E+00 0.00000E+00 0.00000E+00 0.00000E+00 0.00000E+00 0.00000E+00 0.00000E+00 0.73978E+01 0.73978E+01
 -25   3   2   1 0.10565E+02 0.10565E+02 0.11255E+02-0.11255E+02 0.00000E+00 0.00000E+00 0.00000E+00 0.00000E+00 0.00000E+00 0.00000E+00 0.00000E+00 0.23818E+01 0.23818E+01
 -24   3   2   1 0.25273E-01 0.25273E-01 0.17972E+01 0.17972E+01 0.00000E+00 0.00000E+00 0.00000E+00 0.00000E+00 0.00000E+00 0.00000E+00 0.00000E+00 0.23877E+02 0.23877E+02
 -23   3   2   1 0.27790E+01 0.27790E+01 0.31946E+01-0.31946E+01 0.00000E+00 0.00000E+00 0.00000E+00 0.00000E+00 0.00000E+00 0.00000E+00 0.00000E+00 0.69698E+01 0.69698E+01
 -22   3   2   1 0.76358E+01 0.76358E+01 0.70144E+01 0.70144E+01 0.00000E+00 0.00000E+00 0.00000E+00 0.00000E+00 0.00000E+00 0.00000E+00 0.00000E+00 0.22918E+01 0.22918E+01
 -21   3   2   1 0.18330E+02 0.18330E+02 0.20425E+02 0.20425E+02 0.00000E+00 0.00000E+00 0.00000E+00 0.00000E+00 0.00000E+00 0.00000E+00 0.00000E+00 0.10726E+01 0.10726E+01
 -20   3   2   1 0.19238E+02 0.19238E+02 0.22927E+02-0.22927E+02 0.00000E+00 0.00000E+00 0.00000E+00 0.00000E+00 0.00000E+00 0.00000E+00 0.00000E+00 0.23218E+01 0.23218E+01
 -19   3   2   1 0.21511E+02 0.21511E+02 0.22306E+02 0.22306E+02 0.00000E+00 0.00000E+00 0.00000E+00 0.00000E+00 0.00000E+00 0.00000E+00 0.00000E+00 0.10131E+01 0.10131E+01
 -18   3   2   1 0.19918E+02 0.19918E+02 0.20431E+02-0.20431E+02 0.00000E+00 0.00000E+00 0.00000E+00 0.00000E+00 0.00000E+00 0.00000E+00 0.00000E+00 0.10869E+01 0.10869E+01
 -17   3   2   1 0.19225E+02 0.19225E+02 0.18935E+02 0.18935E+02 0.00000E+00 0.00000E+00 0.00000E+00 0.00000E+00 0.00000E+00 0.00000E+00 0.00000E+00 0.10244E+01 0.10244E+01
 -16   3   2   1 0.14924E+02 0.14924E+02 0.16085E+02-0.16085E+02 0.00000E+00 0.00000E+00 0.00000E+00 0.00000E+00 0.00000E+00 0.00000E+00 0.00000E+00 0.10462E+01 0.10462E+01
 -15   3   2   1 0.19522E+02 0.19522E+02 0.18695E+02 0.18695E+02 0.00000E+00 0.00000E+00 0.00000E+00 0.00000E+00 0.00000E+00 0.00000E+00 0.00000E+00 0.91289E+00 0.91289E+00
 -14   3   2   1 0.16404E+02 0.16404E+02 0.17691E+02-0.17691E+02 0.00000E+00 0.00000E+00 0.00000E+00 0.00000E+00 0.00000E+00 0.00000E+00 0.00000E+00 0.11896E+01 0.11896E+01
 -13   3   2   1 0.23479E+02 0.23479E+02 0.23201E+02 0.23201E+02 0.00000E+00 0.00000E+00 0.00000E+00 0.00000E+00 0.00000E+00 0.00000E+00 0.00000E+00 0.93683E+00 0.93683E+00
 -12   3   2   1 0.20867E+02 0.20867E+02 0.21051E+02-0.21051E+02 0.00000E+00 0.00000E+00 0.00000E+00 0.00000E+00 0.00000E+00 0.00000E+00 0.00000E+00 0.95062E+00 0.95062E+00
 -11   3   2   1 0.33761E+02 0.33761E+02 0.32073E+02 0.32073E+02 0.00000E+00 0.00000E+00 0.00000E+00 0.00000E+00 0.00000E+00 0.00000E+00 0.00000E+00 0.92501E+00 0.92501E+00
 -10   3   2   1 0.24621E+02 0.24621E+02 0.24928E+02-0.24928E+02 0.00000E+00 0.00000E+00 0.00000E+00 0.00000E+00 0.00000E+00 0.00000E+00 0.00000E+00 0.82452E+00 0.82452E+00
  -9   3   2   1 0.34291E+02 0.34291E+02 0.33328E+02 0.33328E+02 0.00000E+00 0.00000E+00 0.00000E+00 0.00000E+00 0.00000E+00 0.00000E+00 0.00000E+00 0.91499E+00 0.91499E+00
  -8   3   2   1 0.16215E+02 0.16215E+02 0.16710E+02-0.16710E+02 0.00000E+00 0.00000E+00 0.00000E+00 0.00000E+00 0.00000E+00 0.00000E+00 0.00000E+00 0.73537E+00 0.73537E+00
  -7   3   2   1 0.20742E+02 0.20742E+02 0.20599E+02 0.20599E+02 0.00000E+00 0.00000E+00 0.00000E+00 0.00000E+00 0.00000E+00 0.00000E+00 0.00000E+00 0.68704E+00 0.68704E+00
  -6   3   2   1 0.33967E-01 0.33967E-01 0.44412E+00-0.44412E+00 0.00000E+00 0.00000E+00 0.00000E+00 0.00000E+00 0.00000E+00 0.00000E+00 0.00000E+00 0.13334E+02 0.13334E+02
  -5   3   2   1 0.19232E+01 0.19232E+01 0.77000E+00-0.77000E+00 0.00000E+00 0.00000E+00 0.00000E+00 0.00000E+00 0.00000E+00 0.00000E+00 0.00000E+00 0.39362E+01 0.39362E+01
  -4   3   2   1 0.26999E+02 0.26999E+02 0.25226E+02 0.25226E+02 0.00000E+00 0.00000E+00 0.00000E+00 0.00000E+00 0.00000E+00 0.00000E+00 0.00000E+00 0.83393E+00 0.83393E+00
  -3   3   2   1 0.27480E+02 0.27480E+02 0.24839E+02-0.24839E+02 0.00000E+00 0.00000E+00 0.00000E+00 0.00000E+00 0.00000E+00 0.00000E+00 0.00000E+00 0.88879E+00 0.88879E+00
  -2   3   2   1 0.51133E+02 0.51133E+02 0.46034E+02 0.46034E+02 0.00000E+00 0.00000E+00 0.00000E+00 0.00000E+00 0.00000E+00 0.00000E+00 0.00000E+00 0.13163E+01 0.13163E+01
  -1   3   2   1 0.49359E+02 0.49359E+02 0.45346E+02-0.45346E+02 0.00000E+00 0.00000E+00 0.00000E+00 0.00000E+00 0.00000E+00 0.00000E+00 0.00000E+00 0.12771E+01 0.12771E+01
   0   3   2   1 0.63762E+02 0.63762E+02 0.61486E+02 0.61486E+02 0.00000E+00 0.00000E+00 0.00000E+00 0.00000E+00 0.00000E+00 0.00000E+00 0.00000E+00 0.15927E+01 0.15927E+01
   1   3   2   1 0.53041E+02 0.53041E+02 0.51113E+02-0.51113E+02 0.00000E+00 0.00000E+00 0.00000E+00 0.00000E+00 0.00000E+00 0.00000E+00 0.00000E+00 0.13512E+01 0.13512E+01
   2   3   2   1 0.58478E+02 0.58478E+02 0.56054E+02 0.56054E+02 0.00000E+00 0.00000E+00 0.00000E+00 0.00000E+00 0.00000E+00 0.00000E+00 0.00000E+00 0.14802E+01 0.14802E+01
   3   3   2   1 0.42057E+02 0.42057E+02 0.39755E+02-0.39755E+02 0.00000E+00 0.00000E+00 0.00000E+00 0.00000E+00 0.00000E+00 0.00000E+00 0.00000E+00 0.11411E+01 0.11411E+01
   4   3   2   1 0.37970E+02 0.37970E+02 0.35258E+02 0.35258E+02 0.00000E+00 0.00000E+00 0.00000E+00 0.00000E+00 0.00000E+00 0.00000E+00 0.00000E+00 0.10428E+01 0.10428E+01
   5   3   2   1 0.17741E+02 0.17741E+02 0.17285E+02-0.17285E+02 0.00000E+00 0.00000E+00 0.00000E+00 0.00000E+00 0.00000E+00 0.00000E+00 0.00000E+00 0.78690E+00 0.78690E+00
   6   3   2   1 0.10827E+02 0.10827E+02 0.10097E+02 0.10097E+02 0.00000E+00 0.00000E+00 0.00000E+00 0.00000E+00 0.00000E+00 0.00000E+00 0.00000E+00 0.90624E+00 0.90624E+00
   7   3   2   1 0.55119E+01 0.55119E+01 0.60053E+01 0.60053E+01 0.00000E+00 0.00000E+00 0.00000E+00 0.00000E+00 0.00000E+00 0.00000E+00 0.00000E+00 0.13950E+01 0.13950E+01
   8   3   2   1 0.86636E-01 0.86636E-01 0.68240E+01-0.68240E+01 0.00000E+00 0.00000E+00 0.00000E+00 0.00000E+00 0.00000E+00 0.00000E+00 0.00000E+00 0.15729E+02 0.15729E+02
   9   3   2   1 0.78200E+01 0.78200E+01 0.87220E+01 0.87220E+01 0.00000E+00 0.00000E+00 0.00000E+00 0.00000E+00 0.00000E+00 0.00000E+00 0.00000E+00 0.12346E+01 0.12346E+01
  10   3   2   1 0.61353E-01 0.61353E-01 0.49526E+01-0.49526E+01 0.00000E+00 0.00000E+00 0.00000E+00 0.00000E+00 0.00000E+00 0.00000E+00 0.00000E+00 0.15697E+02 0.15697E+02
  11   3   2   1 0.33910E+01 0.33910E+01 0.10706E+01 0.10706E+01 0.00000E+00 0.00000E+00 0.00000E+00 0.00000E+00 0.00000E+00 0.00000E+00 0.00000E+00 0.22760E+01 0.22760E+01
  12   3   2   1 0.27854E+01 0.27854E+01 0.47593E+01 0.47593E+01 0.00000E+00 0.00000E+00 0.00000E+00 0.00000E+00 0.00000E+00 0.00000E+00 0.00000E+00 0.34850E+01 0.34850E+01
  13   3   2   1 0.92114E+01 0.92114E+01 0.11169E+02-0.11169E+02 0.00000E+00 0.00000E+00 0.00000E+00 0.00000E+00 0.00000E+00 0.00000E+00 0.00000E+00 0.12643E+01 0.12643E+01
  14   3   2   1 0.11941E+02 0.11941E+02 0.13376E+02 0.13376E+02 0.00000E+00 0.00000E+00 0.00000E+00 0.00000E+00 0.00000E+00 0.00000E+00 0.00000E+00 0.11406E+01 0.11406E+01
  15   3   2   1 0.16065E+02 0.16065E+02 0.16885E+02-0.16885E+02 0.00000E+00 0.00000E+00 0.00000E+00 0.00000E+00 0.00000E+00 0.00000E+00 0.00000E+00 0.97677E+00 0.97677E+00
  16   3   2   1 0.13729E+02 0.13729E+02 0.14737E+02 0.14737E+02 0.00000E+00 0.00000E+00 0.00000E+00 0.00000E+00 0.00000E+00 0.00000E+00 0.00000E+00 0.11349E+01 0.11349E+01
  17   3   2   1 0.10724E+02 0.10724E+02 0.13109E+02-0.13109E+02 0.00000E+00 0.00000E+00 0.00000E+00 0.00000E+00 0.00000E+00 0.00000E+00 0.00000E+00 0.12643E+01 0.12643E+01
  18   3   2   1 0.73164E+01 0.73164E+01 0.85579E+01 0.85579E+01 0.00000E+00 0.00000E+00 0.00000E+00 0.00000E+00 0.00000E+00 0.00000E+00 0.00000E+00 0.15823E+01 0.15823E+01
  19   3   2   1 0.10645E+02 0.10645E+02 0.91975E+01 0.91975E+01 0.00000E+00 0.00000E+00 0.00000E+00 0.00000E+00 0.00000E+00 0.00000E+00 0.00000E+00 0.11033E+01 0.11033E+01
  20   3   2   1 0.19917E+01 0.19917E+01 0.58628E+01-0.58628E+01 0.00000E+00 0.00000E+00 0.00000E+00 0.00000E+00 0.00000E+00 0.00000E+00 0.00000E+00 0.59138E+01 0.59138E+01
  21   3   2   1 0.12875E+02 0.12875E+02 0.13227E+02-0.13227E+02 0.00000E+00 0.00000E+00 0.00000E+00 0.00000E+00 0.00000E+00 0.00000E+00 0.00000E+00 0.10601E+01 0.10601E+01
  22   3   2   1 0.62470E+01 0.62470E+01 0.53498E+01-0.53498E+01 0.00000E+00 0.00000E+00 0.00000E+00 0.00000E+00 0.00000E+00 0.00000E+00 0.00000E+00 0.18712E+01 0.18712E+01
  23   3   2   1 0.51843E+01 0.51843E+01 0.60260E+01-0.60260E+01 0.00000E+00 0.00000E+00 0.00000E+00 0.00000E+00 0.00000E+00 0.00000E+00 0.00000E+00 0.22359E+01 0.22359E+01
  24   3   2   1 0.19521E+01 0.19521E+01 0.49106E+00 0.49106E+00 0.00000E+00 0.00000E+00 0.00000E+00 0.00000E+00 0.00000E+00 0.00000E+00 0.00000E+00 0.59109E+01 0.59109E+01
  25   3   2   1 0.12737E+02 0.12737E+02 0.11490E+02-0.11490E+02 0.00000E+00 0.00000E+00 0.00000E+00 0.00000E+00 0.00000E+00 0.00000E+00 0.00000E+00 0.12234E+01 0.12234E+01
  26   3   2   1 0.90014E+01 0.90014E+01 0.84873E+01 0.84873E+01 0.00000E+00 0.00000E+00 0.00000E+00 0.00000E+00 0.00000E+00 0.00000E+00 0.00000E+00 0.15083E+01 0.15083E+01
  27   3   2   1 0.18759E+02 0.18759E+02 0.16602E+02-0.16602E+02 0.00000E+00 0.00000E+00 0.00000E+00 0.00000E+00 0.00000E+00 0.00000E+00 0.00000E+00 0.11520E+01 0.11520E+01
  28   3   2   1 0.11117E+02 0.11117E+02 0.12583E+02 0.12583E+02 0.00000E+00 0.00000E+00 0.00000E+00 0.00000E+00 0.00000E+00 0.00000E+00 0.00000E+00 0.15722E+01 0.15722E+01
  29   3   2   1 0.14043E+02 0.14043E+02 0.15504E+02-0.15504E+02 0.00000E+00 0.00000E+00 0.00000E+00 0.00000E+00 0.00000E+00 0.00000E+00 0.00000E+00 0.13874E+01 0.13874E+01
  30   3   2   1 0.78753E+01 0.78753E+01 0.67235E+01 0.67235E+01 0.00000E+00 0.00000E+00 0.00000E+00 0.00000E+00 0.00000E+00 0.00000E+00 0.00000E+00 0.17267E+01 0.17267E+01
  31   3   2   1 0.88123E+01 0.88123E+01 0.77817E+01-0.77817E+01 0.00000E+00 0.00000E+00 0.00000E+00 0.00000E+00 0.00000E+00 0.00000E+00 0.00000E+00 0.15453E+01 0.15453E+01
  32   3   2   1 0.26473E-01 0.26473E-01 0.81794E+00 0.81794E+00 0.00000E+00 0.00000E+00 0.00000E+00 0.00000E+00 0.00000E+00 0.00000E+00 0.00000E+00 0.19476E+02 0.19476E+02
  33   3   2   1 0.27581E+01 0.27581E+01 0.67421E+00 0.67421E+00 0.00000E+00 0.00000E+00 0.00000E+00 0.00000E+00 0.00000E+00 0.00000E+00 0.00000E+00 0.55710E+01 0.55710E+01
  34   3   2   1 0.64984E+01 0.64984E+01 0.38226E+01-0.38226E+01 0.00000E+00 0.00000E+00 0.00000E+00 0.00000E+00 0.00000E+00 0.00000E+00 0.00000E+00 0.26754E+01 0.26754E+01
  35   3   2   1 0.80805E+01 0.80805E+01 0.62930E+01 0.62930E+01 0.00000E+00 0.00000E+00 0.00000E+00 0.00000E+00 0.00000E+00 0.00000E+00 0.00000E+00 0.21531E+01 0.21531E+01
  36   3   2   1 0.11780E+02 0.11780E+02 0.75619E+01-0.75619E+01 0.00000E+00 0.00000E+00 0.00000E+00 0.00000E+00 0.00000E+00 0.00000E+00 0.00000E+00 0.16470E+01 0.16470E+01
  37   3   2   1 0.10921E+02 0.10921E+02 0.11414E+02 0.11414E+02 0.00000E+00 0.00000E+00 0.00000E+00 0.00000E+00 0.00000E+00 0.00000E+00 0.00000E+00 0.17737E+01 0.17737E+01
  38   3   2   1 0.14301E+02 0.14301E+02 0.12111E+02-0.12111E+02 0.00000E+00 0.00000E+00 0.00000E+00 0.00000E+00 0.00000E+00 0.00000E+00 0.00000E+00 0.14962E+01 0.14962E+01
  39   3   2   1 0.20604E+02 0.20604E+02 0.22709E+02 0.22709E+02 0.00000E+00 0.00000E+00 0.00000E+00 0.00000E+00 0.00000E+00 0.00000E+00 0.00000E+00 0.12391E+01 0.12391E+01
  40   3   2   1 0.17571E+02 0.17571E+02 0.20297E+02-0.20297E+02 0.00000E+00 0.00000E+00 0.00000E+00 0.00000E+00 0.00000E+00 0.00000E+00 0.00000E+00 0.13341E+01 0.13341E+01
  41   3   2   1 0.34017E+01 0.34017E+01 0.65091E+01-0.65091E+01 0.00000E+00 0.00000E+00 0.00000E+00 0.00000E+00 0.00000E+00 0.00000E+00 0.00000E+00 0.45527E+01 0.45527E+01
  42   3   2   1 0.23530E-01 0.23530E-01 0.88286E+01-0.88286E+01 0.00000E+00 0.00000E+00 0.00000E+00 0.00000E+00 0.00000E+00 0.00000E+00 0.00000E+00 0.27192E+02 0.27192E+02
  43   3   2   1 0.51909E+01 0.51909E+01 0.10245E+02 0.10245E+02 0.00000E+00 0.00000E+00 0.00000E+00 0.00000E+00 0.00000E+00 0.00000E+00 0.00000E+00 0.33533E+01 0.33533E+01
  44   3   2   1 0.59109E+01 0.59109E+01 0.24819E+01-0.24819E+01 0.00000E+00 0.00000E+00 0.00000E+00 0.00000E+00 0.00000E+00 0.00000E+00 0.00000E+00 0.29576E+01 0.29576E+01
  45   3   2   1 0.27816E+01 0.27816E+01 0.36544E+01 0.36544E+01 0.00000E+00 0.00000E+00 0.00000E+00 0.00000E+00 0.00000E+00 0.00000E+00 0.00000E+00 0.62728E+01 0.62728E+01
  46   3   2   1 0.62239E+01 0.62239E+01 0.26678E+01 0.26678E+01 0.00000E+00 0.00000E+00 0.00000E+00 0.00000E+00 0.00000E+00 0.00000E+00 0.00000E+00 0.28059E+01 0.28059E+01
  47   3   2   1 0.20442E-02 0.20442E-02 0.46220E+00 0.46220E+00 0.00000E+00 0.00000E+00 0.00000E+00 0.00000E+00 0.00000E+00 0.00000E+00 0.00000E+00 0.13654E+02 0.13654E+02
  48   3   2   1 0.76244E+01 0.76244E+01 0.32845E+01 0.32845E+01 0.00000E+00 0.00000E+00 0.00000E+00 0.00000E+00 0.00000E+00 0.00000E+00 0.00000E+00 0.33094E+01 0.33094E+01
  49   3   2   1 0.24966E-02 0.24966E-02 0.32984E+00-0.32984E+00 0.00000E+00 0.00000E+00 0.00000E+00 0.00000E+00 0.00000E+00 0.00000E+00 0.00000E+00 0.36716E+02 0.36716E+02
 -52   4   2   1 0.70723E+01 0.70723E+01 0.61732E+01-0.61732E+01 0.00000E+00 0.00000E+00 0.00000E+00 0.00000E+00 0.00000E+00 0.00000E+00 0.00000E+00 0.57413E+01 0.57413E+01
 -51   4   2   1 0.27451E+01 0.27451E+01 0.50230E+01 0.50230E+01 0.00000E+00 0.00000E+00 0.00000E+00 0.00000E+00 0.00000E+00 0.00000E+00 0.00000E+00 0.13939E+02 0.13939E+02
 -50   4   2   1 0.78271E+01 0.78271E+01 0.76837E+01-0.76837E+01 0.00000E+00 0.00000E+00 0.00000E+00 0.00000E+00 0.00000E+00 0.00000E+00 0.00000E+00 0.44362E+01 0.44362E+01
 -49   4   2   1 0.38932E+01 0.38932E+01 0.26634E+01 0.26634E+01 0.00000E+00 0.00000E+00 0.00000E+00 0.00000E+00 0.00000E+00 0.00000E+00 0.00000E+00 0.78848E+01 0.78848E+01
 -48   4   2   1 0.66885E-01 0.66885E-01 0.44145E+01-0.44145E+01 0.00000E+00 0.00000E+00 0.00000E+00 0.00000E+00 0.00000E+00 0.00000E+00 0.00000E+00 0.29078E+02 0.29078E+02
 -47   4   2   1 0.94862E+01 0.94862E+01 0.30526E+01-0.30526E+01 0.00000E+00 0.00000E+00 0.00000E+00 0.00000E+00 0.00000E+00 0.00000E+00 0.00000E+00 0.32896E+01 0.32896E+01
 -46   4   2   1 0.10647E+02 0.10647E+02 0.32090E+00 0.32090E+00 0.00000E+00 0.00000E+00 0.00000E+00 0.00000E+00 0.00000E+00 0.00000E+00 0.00000E+00 0.38055E+01 0.38055E+01
 -45   4   2   1 0.98785E+01 0.98785E+01 0.26350E+01-0.26350E+01 0.00000E+00 0.00000E+00 0.00000E+00 0.00000E+00 0.00000E+00 0.00000E+00 0.00000E+00 0.39437E+01 0.39437E+01
 -44   4   2   1 0.64801E+01 0.64801E+01 0.13770E+02-0.13770E+02 0.00000E+00 0.00000E+00 0.00000E+00 0.00000E+00 0.00000E+00 0.00000E+00 0.00000E+00 0.50526E+01 0.50526E+01
 -43   4   2   1 0.16623E+02 0.16623E+02 0.34534E+02 0.34534E+02 0.00000E+00 0.00000E+00 0.00000E+00 0.00000E+00 0.00000E+00 0.00000E+00 0.00000E+00 0.30248E+01 0.30248E+01
 -41   4   2   1 0.67840E+01 0.67840E+01 0.13610E+02-0.13610E+02 0.00000E+00 0.00000E+00 0.00000E+00 0.00000E+00 0.00000E+00 0.00000E+00 0.00000E+00 0.39841E+01 0.39841E+01
 -40   4   2   1 0.18072E-01 0.18072E-01 0.13403E+01-0.13403E+01 0.00000E+00 0.00000E+00 0.00000E+00 0.00000E+00 0.00000E+00 0.00000E+00 0.00000E+00 0.29078E+02 0.29078E+02
 -39   4   2   1 0.47960E-01 0.47960E-01 0.48122E+01-0.48122E+01 0.00000E+00 0.00000E+00 0.00000E+00 0.00000E+00 0.00000E+00 0.00000E+00 0.00000E+00 0.28480E+02 0.28480E+02
 -38   4   2   1 0.81541E+01 0.81541E+01 0.37550E+01-0.37550E+01 0.00000E+00 0.00000E+00 0.00000E+00 0.00000E+00 0.00000E+00 0.00000E+00 0.00000E+00 0.31088E+01 0.31088E+01
 -37   4   2   1 0.10918E+02 0.10918E+02 0.53326E+01-0.53326E+01 0.00000E+00 0.00000E+00 0.00000E+00 0.00000E+00 0.00000E+00 0.00000E+00 0.00000E+00 0.24808E+01 0.24808E+01
 -36   4   2   1 0.75798E+01 0.75798E+01 0.14778E+01 0.14778E+01 0.00000E+00 0.00000E+00 0.00000E+00 0.00000E+00 0.00000E+00 0.00000E+00 0.00000E+00 0.35614E+01 0.35614E+01
 -35   4   2   1 0.70318E+01 0.70318E+01 0.80156E+01-0.80156E+01 0.00000E+00 0.00000E+00 0.00000E+00 0.00000E+00 0.00000E+00 0.00000E+00 0.00000E+00 0.41012E+01 0.41012E+01
 -34   4   2   1 0.51455E+01 0.51455E+01 0.48051E+01 0.48051E+01 0.00000E+00 0.00000E+00 0.00000E+00 0.00000E+00 0.00000E+00 0.00000E+00 0.00000E+00 0.52156E+01 0.52156E+01
 -33   4   2   1 0.11577E+02 0.11577E+02 0.11300E+02-0.11300E+02 0.00000E+00 0.00000E+00 0.00000E+00 0.00000E+00 0.00000E+00 0.00000E+00 0.00000E+00 0.23354E+01 0.23354E+01
 -32   4   2   1 0.85265E+01 0.85265E+01 0.64161E+01 0.64161E+01 0.00000E+00 0.00000E+00 0.00000E+00 0.00000E+00 0.00000E+00 0.00000E+00 0.00000E+00 0.29408E+01 0.29408E+01
 -31   4   2   1 0.78296E+01 0.78296E+01 0.63400E+01-0.63400E+01 0.00000E+00 0.00000E+00 0.00000E+00 0.00000E+00 0.00000E+00 0.00000E+00 0.00000E+00 0.34507E+01 0.34507E+01
 -30   4   2   1 0.58884E+01 0.58884E+01 0.10367E+01 0.10367E+01 0.00000E+00 0.00000E+00 0.00000E+00 0.00000E+00 0.00000E+00 0.00000E+00 0.00000E+00 0.39418E+01 0.39418E+01
 -29   4   2   1 0.25581E-02 0.25581E-02 0.19291E+01 0.19291E+01 0.00000E+00 0.00000E+00 0.00000E+00 0.00000E+00 0.00000E+00 0.00000E+00 0.00000E+00 0.15083E+02 0.15083E+02
 -28   4   2   1 0.78521E+01 0.78521E+01 0.53300E+01-0.53300E+01 0.00000E+00 0.00000E+00 0.00000E+00 0.00000E+00 0.00000E+00 0.00000E+00 0.00000E+00 0.27117E+01 0.27117E+01
 -27   4   2   1 0.58459E+01 0.58459E+01 0.10798E+02 0.10798E+02 0.00000E+00 0.00000E+00 0.00000E+00 0.00000E+00 0.00000E+00 0.00000E+00 0.00000E+00 0.36146E+01 0.36146E+01
 -26   4   2   1 0.15420E+02 0.15420E+02 0.16009E+02-0.16009E+02 0.00000E+00 0.00000E+00 0.00000E+00 0.00000E+00 0.00000E+00 0.00000E+00 0.00000E+00 0.15101E+01 0.15101E+01
 -25   4   2   1 0.17288E+02 0.17288E+02 0.17981E+02 0.17981E+02 0.00000E+00 0.00000E+00 0.00000E+00 0.00000E+00 0.00000E+00 0.00000E+00 0.00000E+00 0.13505E+01 0.13505E+01
 -24   4   2   1 0.20907E+02 0.20907E+02 0.20509E+02-0.20509E+02 0.00000E+00 0.00000E+00 0.00000E+00 0.00000E+00 0.00000E+00 0.00000E+00 0.00000E+00 0.16750E+01 0.16750E+01
 -23   4   2   1 0.26782E+01 0.26782E+01 0.36770E+01 0.36770E+01 0.00000E+00 0.00000E+00 0.00000E+00 0.00000E+00 0.00000E+00 0.00000E+00 0.00000E+00 0.76645E+01 0.76645E+01
 -21   4   2   1 0.14634E+02 0.14634E+02 0.13728E+02 0.13728E+02 0.00000E+00 0.00000E+00 0.00000E+00 0.00000E+00 0.00000E+00 0.00000E+00 0.00000E+00 0.14563E+01 0.14563E+01
 -20   4   2   1 0.24870E+02 0.24870E+02 0.25873E+02 0.25873E+02 0.00000E+00 0.00000E+00 0.00000E+00 0.00000E+00 0.00000E+00 0.00000E+00 0.00000E+00 0.15059E+01 0.15059E+01
 -19   4   2   1 0.10083E+02 0.10083E+02 0.69595E+01-0.69595E+01 0.00000E+00 0.00000E+00 0.00000E+00 0.00000E+00 0.00000E+00 0.00000E+00 0.00000E+00 0.19356E+01 0.19356E+01
 -18   4   2   1 0.17499E+02 0.17499E+02 0.17641E+02 0.17641E+02 0.00000E+00 0.00000E+00 0.00000E+00 0.00000E+00 0.00000E+00 0.00000E+00 0.00000E+00 0.12324E+01 0.12324E+01
 -17   4   2   1 0.24461E-01 0.24461E-01 0.45905E+01-0.45905E+01 0.00000E+00 0.00000E+00 0.00000E+00 0.00000E+00 0.00000E+00 0.00000E+00 0.00000E+00 0.25268E+02 0.25268E+02
 -16   4   2   1 0.11429E+02 0.11429E+02 0.11313E+02 0.11313E+02 0.00000E+00 0.00000E+00 0.00000E+00 0.00000E+00 0.00000E+00 0.00000E+00 0.00000E+00 0.11889E+01 0.11889E+01
 -15   4   2   1 0.38728E+01 0.38728E+01 0.32735E+01-0.32735E+01 0.00000E+00 0.00000E+00 0.00000E+00 0.00000E+00 0.00000E+00 0.00000E+00 0.00000E+00 0.29569E+01 0.29569E+01
 -14   4   2   1 0.10512E+02 0.10512E+02 0.10824E+02 0.10824E+02 0.00000E+00 0.00000E+00 0.00000E+00 0.00000E+00 0.00000E+00 0.00000E+00 0.00000E+00 0.11033E+01 0.11033E+01
 -13   4   2   1 0.82601E+01 0.82601E+01 0.48545E+01-0.48545E+01 0.00000E+00 0.00000E+00 0.00000E+00 0.00000E+00 0.00000E+00 0.00000E+00 0.00000E+00 0.13962E+01 0.13962E+01
 -12   4   2   1 0.13388E+02 0.13388E+02 0.11828E+02 0.11828E+02 0.00000E+00 0.00000E+00 0.00000E+00 0.00000E+00 0.00000E+00 0.00000E+00 0.00000E+00 0.11581E+01 0.11581E+01
 -11   4   2   1 0.11201E+02 0.11201E+02 0.99335E+01-0.99335E+01 0.00000E+00 0.00000E+00 0.00000E+00 0.00000E+00 0.00000E+00 0.00000E+00 0.00000E+00 0.12064E+01 0.12064E+01
 -10   4   2   1 0.17821E+02 0.17821E+02 0.17514E+02 0.17514E+02 0.00000E+00 0.00000E+00 0.00000E+00 0.00000E+00 0.00000E+00 0.00000E+00 0.00000E+00 0.88395E+00 0.88395E+00
  -9   4   2   1 0.22427E+02 0.22427E+02 0.20720E+02-0.20720E+02 0.00000E+00 0.00000E+00 0.00000E+00 0.00000E+00 0.00000E+00 0.00000E+00 0.00000E+00 0.89024E+00 0.89024E+00
  -8   4   2   1 0.28156E+02 0.28156E+02 0.26180E+02 0.26180E+02 0.00000E+00 0.00000E+00 0.00000E+00 0.00000E+00 0.00000E+00 0.00000E+00 0.00000E+00 0.93653E+00 0.93653E+00
  -7   4   2   1 0.41257E+02 0.41257E+02 0.36849E+02-0.36849E+02 0.00000E+00 0.00000E+00 0.00000E+00 0.00000E+00 0.00000E+00 0.00000E+00 0.00000E+00 0.11562E+01 0.11562E+01
  -6   4   2   1 0.34257E+02 0.34257E+02 0.31302E+02 0.31302E+02 0.00000E+00 0.00000E+00 0.00000E+00 0.00000E+00 0.00000E+00 0.00000E+00 0.00000E+00 0.96762E+00 0.96762E+00
  -5   4   2   1 0.45410E+02 0.45410E+02 0.41398E+02-0.41398E+02 0.00000E+00 0.00000E+00 0.00000E+00 0.00000E+00 0.00000E+00 0.00000E+00 0.00000E+00 0.11997E+01 0.11997E+01
  -4   4   2   1 0.34109E+01 0.34109E+01 0.47843E+00-0.47843E+00 0.00000E+00 0.00000E+00 0.00000E+00 0.00000E+00 0.00000E+00 0.00000E+00 0.00000E+00 0.22762E+01 0.22762E+01
  -3   4   2   1 0.76639E+01 0.76639E+01 0.77742E+01-0.77742E+01 0.00000E+00 0.00000E+00 0.00000E+00 0.00000E+00 0.00000E+00 0.00000E+00 0.00000E+00 0.10208E+01 0.10208E+01
   0   4   2   1 0.10414E+03 0.10414E+03 0.75904E+02 0.75904E+02 0.00000E+00 0.00000E+00 0.00000E+00 0.00000E+00 0.00000E+00 0.00000E+00 0.00000E+00 0.25201E+01 0.25201E+01
   1   4   2   1 0.91373E+02 0.91373E+02 0.79136E+02 0.79136E+02 0.00000E+00 0.00000E+00 0.00000E+00 0.00000E+00 0.00000E+00 0.00000E+00 0.00000E+00 0.22126E+01 0.22126E+01
   2   4   2   1 0.45801E+02 0.45801E+02 0.43502E+02-0.43502E+02 0.00000E+00 0.00000E+00 0.00000E+00 0.00000E+00 0.00000E+00 0.00000E+00 0.00000E+00 0.11903E+01 0.11903E+01
   3   4   2   1 0.86980E+02 0.86980E+02 0.75472E+02 0.75472E+02 0.00000E+00 0.00000E+00 0.00000E+00 0.00000E+00 0.00000E+00 0.00000E+00 0.00000E+00 0.21249E+01 0.21249E+01
   4   4   2   1 0.48970E+02 0.48970E+02 0.43601E+02-0.43601E+02 0.00000E+00 0.00000E+00 0.00000E+00 0.00000E+00 0.00000E+00 0.00000E+00 0.00000E+00 0.12471E+01 0.12471E+01
   5   4   2   1 0.50551E+02 0.50551E+02 0.45291E+02 0.45291E+02 0.00000E+00 0.00000E+00 0.00000E+00 0.00000E+00 0.00000E+00 0.00000E+00 0.00000E+00 0.12914E+01 0.12914E+01
   6   4   2   1 0.14936E+02 0.14936E+02 0.14346E+02-0.14346E+02 0.00000E+00 0.00000E+00 0.00000E+00 0.00000E+00 0.00000E+00 0.00000E+00 0.00000E+00 0.79092E+00 0.79092E+00
   7   4   2   1 0.39265E+01 0.39265E+01 0.41361E+01 0.41361E+01 0.00000E+00 0.00000E+00 0.00000E+00 0.00000E+00 0.00000E+00 0.00000E+00 0.00000E+00 0.19717E+01 0.19717E+01
   8   4   2   1 0.20695E+02 0.20695E+02 0.22090E+02 0.22090E+02 0.00000E+00 0.00000E+00 0.00000E+00 0.00000E+00 0.00000E+00 0.00000E+00 0.00000E+00 0.77673E+00 0.77673E+00
   9   4   2   1 0.27894E+02 0.27894E+02 0.27341E+02-0.27341E+02 0.00000E+00 0.00000E+00 0.00000E+00 0.00000E+00 0.00000E+00 0.00000E+00 0.00000E+00 0.87811E+00 0.87811E+00
  10   4   2   1 0.44856E+02 0.44856E+02 0.43535E+02 0.43535E+02 0.00000E+00 0.00000E+00 0.00000E+00 0.00000E+00 0.00000E+00 0.00000E+00 0.00000E+00 0.12087E+01 0.12087E+01
  11   4   2   1 0.43658E+02 0.43658E+02 0.40776E+02-0.40776E+02 0.00000E+00 0.00000E+00 0.00000E+00 0.00000E+00 0.00000E+00 0.00000E+00 0.00000E+00 0.11912E+01 0.11912E+01
  12   4   2   1 0.49181E+02 0.49181E+02 0.46695E+02 0.46695E+02 0.00000E+00 0.00000E+00 0.00000E+00 0.00000E+00 0.00000E+00 0.00000E+00 0.00000E+00 0.13156E+01 0.13156E+01
  13   4   2   1 0.36791E+02 0.36791E+02 0.33717E+02-0.33717E+02 0.00000E+00 0.00000E+00 0.00000E+00 0.00000E+00 0.00000E+00 0.00000E+00 0.00000E+00 0.10645E+01 0.10645E+01
  14   4   2   1 0.35629E+02 0.35629E+02 0.34635E+02 0.34635E+02 0.00000E+00 0.00000E+00 0.00000E+00 0.00000E+00 0.00000E+00 0.00000E+00 0.00000E+00 0.10402E+01 0.10402E+01
  15   4   2   1 0.16135E+02 0.16135E+02 0.14233E+02-0.14233E+02 0.00000E+00 0.00000E+00 0.00000E+00 0.00000E+00 0.00000E+00 0.00000E+00 0.00000E+00 0.85234E+00 0.85234E+00
  16   4   2   1 0.19110E+02 0.19110E+02 0.19006E+02 0.19006E+02 0.00000E+00 0.00000E+00 0.00000E+00 0.00000E+00 0.00000E+00 0.00000E+00 0.00000E+00 0.93020E+00 0.93020E+00
  17   4   2   1 0.62549E+01 0.62549E+01 0.67208E+01 0.67208E+01 0.00000E+00 0.00000E+00 0.00000E+00 0.00000E+00 0.00000E+00 0.00000E+00 0.00000E+00 0.15597E+01 0.15597E+01
  18   4   2   1 0.20439E+02 0.20439E+02 0.20658E+02 0.20658E+02 0.00000E+00 0.00000E+00 0.00000E+00 0.00000E+00 0.00000E+00 0.00000E+00 0.00000E+00 0.87786E+00 0.87786E+00
  19   4   2   1 0.44921E+02 0.44921E+02 0.43859E+02 0.43859E+02 0.00000E+00 0.00000E+00 0.00000E+00 0.00000E+00 0.00000E+00 0.00000E+00 0.00000E+00 0.17418E+01 0.17418E+01
  20   4   2   1 0.48732E+02 0.48732E+02 0.52208E+02-0.52208E+02 0.00000E+00 0.00000E+00 0.00000E+00 0.00000E+00 0.00000E+00 0.00000E+00 0.00000E+00 0.18159E+01 0.18159E+01
  21   4   2   1 0.37588E+02 0.37588E+02 0.34879E+02-0.34879E+02 0.00000E+00 0.00000E+00 0.00000E+00 0.00000E+00 0.00000E+00 0.00000E+00 0.00000E+00 0.10996E+01 0.10996E+01
  22   4   2   1 0.51461E+01 0.51461E+01 0.15887E+01-0.15887E+01 0.00000E+00 0.00000E+00 0.00000E+00 0.00000E+00 0.00000E+00 0.00000E+00 0.00000E+00 0.22339E+01 0.22339E+01
  23   4   2   1 0.40080E+01 0.40080E+01 0.95092E+00-0.95092E+00 0.00000E+00 0.00000E+00 0.00000E+00 0.00000E+00 0.00000E+00 0.00000E+00 0.00000E+00 0.24551E+01 0.24551E+01
  24   4   2   1 0.11725E+02 0.11725E+02 0.13301E+02-0.13301E+02 0.00000E+00 0.00000E+00 0.00000E+00 0.00000E+00 0.00000E+00 0.00000E+00 0.00000E+00 0.11560E+01 0.11560E+01
  25   4   2   1 0.12670E+02 0.12670E+02 0.14194E+02 0.14194E+02 0.00000E+00 0.00000E+00 0.00000E+00 0.00000E+00 0.00000E+00 0.00000E+00 0.00000E+00 0.10723E+01 0.10723E+01
  26   4   2   1 0.15289E+02 0.15289E+02 0.16712E+02-0.16712E+02 0.00000E+00 0.00000E+00 0.00000E+00 0.00000E+00 0.00000E+00 0.00000E+00 0.00000E+00 0.10213E+01 0.10213E+01
  27   4   2   1 0.13558E+02 0.13558E+02 0.15233E+02 0.15233E+02 0.00000E+00 0.00000E+00 0.00000E+00 0.00000E+00 0.00000E+00 0.00000E+00 0.00000E+00 0.12877E+01 0.12877E+01
  28   4   2   1 0.11742E+02 0.11742E+02 0.13751E+02-0.13751E+02 0.00000E+00 0.00000E+00 0.00000E+00 0.00000E+00 0.00000E+00 0.00000E+00 0.00000E+00 0.13195E+01 0.13195E+01
  29   4   2   1 0.12853E+02 0.12853E+02 0.13437E+02 0.13437E+02 0.00000E+00 0.00000E+00 0.00000E+00 0.00000E+00 0.00000E+00 0.00000E+00 0.00000E+00 0.15087E+01 0.15087E+01
  30   4   2   1 0.58696E+01 0.58696E+01 0.73731E+01-0.73731E+01 0.00000E+00 0.00000E+00 0.00000E+00 0.00000E+00 0.00000E+00 0.00000E+00 0.00000E+00 0.23006E+01 0.23006E+01
  31   4   2   1 0.73475E+01 0.73475E+01 0.73631E+01 0.73631E+01 0.00000E+00 0.00000E+00 0.00000E+00 0.00000E+00 0.00000E+00 0.00000E+00 0.00000E+00 0.18455E+01 0.18455E+01
  32   4   2   1 0.20525E-01 0.20525E-01 0.35544E+01 0.35544E+01 0.00000E+00 0.00000E+00 0.00000E+00 0.00000E+00 0.00000E+00 0.00000E+00 0.00000E+00 0.18376E+02 0.18376E+02
  33   4   2   1 0.39116E+01 0.39116E+01 0.29491E+01-0.29491E+01 0.00000E+00 0.00000E+00 0.00000E+00 0.00000E+00 0.00000E+00 0.00000E+00 0.00000E+00 0.34499E+01 0.34499E+01
  34   4   2   1 0.14546E+02 0.14546E+02 0.13658E+02 0.13658E+02 0.00000E+00 0.00000E+00 0.00000E+00 0.00000E+00 0.00000E+00 0.00000E+00 0.00000E+00 0.13371E+01 0.13371E+01
  35   4   2   1 0.87387E+01 0.87387E+01 0.99950E+01-0.99950E+01 0.00000E+00 0.00000E+00 0.00000E+00 0.00000E+00 0.00000E+00 0.00000E+00 0.00000E+00 0.17654E+01 0.17654E+01
  36   4   2   1 0.18173E+02 0.18173E+02 0.18910E+02 0.18910E+02 0.00000E+00 0.00000E+00 0.00000E+00 0.00000E+00 0.00000E+00 0.00000E+00 0.00000E+00 0.12885E+01 0.12885E+01
  37   4   2   1 0.87355E+01 0.87355E+01 0.68554E+01-0.68554E+01 0.00000E+00 0.00000E+00 0.00000E+00 0.00000E+00 0.00000E+00 0.00000E+00 0.00000E+00 0.17654E+01 0.17654E+01
  38   4   2   1 0.85020E+01 0.85020E+01 0.12123E+02 0.12123E+02 0.00000E+00 0.00000E+00 0.00000E+00 0.00000E+00 0.00000E+00 0.00000E+00 0.00000E+00 0.22629E+01 0.22629E+01
  39   4   2   1 0.83714E+01 0.83714E+01 0.16154E+02 0.16154E+02 0.00000E+00 0.00000E+00 0.00000E+00 0.00000E+00 0.00000E+00 0.00000E+00 0.00000E+00 0.25569E+01 0.25569E+01
  40   4   2   1 0.55916E+01 0.55916E+01 0.83476E+01-0.83476E+01 0.00000E+00 0.00000E+00 0.00000E+00 0.00000E+00 0.00000E+00 0.00000E+00 0.00000E+00 0.34853E+01 0.34853E+01
  42   4   2   1 0.50501E-02 0.50501E-02 0.46979E+01-0.46979E+01 0.00000E+00 0.00000E+00 0.00000E+00 0.00000E+00 0.00000E+00 0.00000E+00 0.00000E+00 0.30184E+02 0.30184E+02
  43   4   2   1 0.29893E-01 0.29893E-01 0.77038E+01 0.77038E+01 0.00000E+00 0.00000E+00 0.00000E+00 0.00000E+00 0.00000E+00 0.00000E+00 0.00000E+00 0.27587E+02 0.27587E+02
  44   4   2   1 0.75965E+01 0.75965E+01 0.76875E+01-0.76875E+01 0.00000E+00 0.00000E+00 0.00000E+00 0.00000E+00 0.00000E+00 0.00000E+00 0.00000E+00 0.30549E+01 0.30549E+01
  45   4   2   1 0.55245E-01 0.55245E-01 0.68548E+01 0.68548E+01 0.00000E+00 0.00000E+00 0.00000E+00 0.00000E+00 0.00000E+00 0.00000E+00 0.00000E+00 0.29430E+02 0.29430E+02
  46   4   2   1 0.70598E+01 0.70598E+01 0.53225E+01-0.53225E+01 0.00000E+00 0.00000E+00 0.00000E+00 0.00000E+00 0.00000E+00 0.00000E+00 0.00000E+00 0.30079E+01 0.30079E+01
  47   4   2   1 0.94033E+01 0.94033E+01 0.54208E+01 0.54208E+01 0.00000E+00 0.00000E+00 0.00000E+00 0.00000E+00 0.00000E+00 0.00000E+00 0.00000E+00 0.26734E+01 0.26734E+01
  48   4   2   1 0.58708E+01 0.58708E+01 0.28257E+01-0.28257E+01 0.00000E+00 0.00000E+00 0.00000E+00 0.00000E+00 0.00000E+00 0.00000E+00 0.00000E+00 0.42713E+01 0.42713E+01
  49   4   2   1 0.41172E-01 0.41172E-01 0.32207E+00-0.32207E+00 0.00000E+00 0.00000E+00 0.00000E+00 0.00000E+00 0.00000E+00 0.00000E+00 0.00000E+00 0.28603E+02 0.28603E+02
 -50   5   2   1 0.36818E-01 0.36818E-01 0.30237E+01-0.30237E+01 0.00000E+00 0.00000E+00 0.00000E+00 0.00000E+00 0.00000E+00 0.00000E+00 0.00000E+00 0.29535E+02 0.29535E+02
 -49   5   2   1 0.10047E-01 0.10047E-01 0.18081E+01-0.18081E+01 0.00000E+00 0.00000E+00 0.00000E+00 0.00000E+00 0.00000E+00 0.00000E+00 0.00000E+00 0.21056E+02 0.21056E+02
 -48   5   2   1 0.77090E-02 0.77090E-02 0.22759E+01 0.22759E+01 0.00000E+00 0.00000E+00 0.00000E+00 0.00000E+00 0.00000E+00 0.00000E+00 0.00000E+00 0.35284E+02 0.35284E+02
 -47   5   2   1 0.33261E-01 0.33261E-01 0.59345E+01-0.59345E+01 0.00000E+00 0.00000E+00 0.00000E+00 0.00000E+00 0.00000E+00 0.00000E+00 0.00000E+00 0.30560E+02 0.30560E+02
 -46   5   2   1 0.36706E-01 0.36706E-01 0.24781E+01 0.24781E+01 0.00000E+00 0.00000E+00 0.00000E+00 0.00000E+00 0.00000E+00 0.00000E+00 0.00000E+00 0.27798E+02 0.27798E+02
 -45   5   2   1 0.85420E+01 0.85420E+01 0.59643E+01-0.59643E+01 0.00000E+00 0.00000E+00 0.00000E+00 0.00000E+00 0.00000E+00 0.00000E+00 0.00000E+00 0.27149E+01 0.27149E+01
 -44   5   2   1 0.47812E+01 0.47812E+01 0.21430E+01 0.21430E+01 0.00000E+00 0.00000E+00 0.00000E+00 0.00000E+00 0.00000E+00 0.00000E+00 0.00000E+00 0.44260E+01 0.44260E+01
 -43   5   2   1 0.71541E-01 0.71541E-01 0.27711E+01-0.27711E+01 0.00000E+00 0.00000E+00 0.00000E+00 0.00000E+00 0.00000E+00 0.00000E+00 0.00000E+00 0.25238E+02 0.25238E+02
 -41   5   2   1 0.72989E+01 0.72989E+01 0.89803E+01-0.89803E+01 0.00000E+00 0.00000E+00 0.00000E+00 0.00000E+00 0.00000E+00 0.00000E+00 0.00000E+00 0.28986E+01 0.28986E+01
 -40   5   2   1 0.64602E+01 0.64602E+01 0.91247E+01 0.91247E+01 0.00000E+00 0.00000E+00 0.00000E+00 0.00000E+00 0.00000E+00 0.00000E+00 0.00000E+00 0.29726E+01 0.29726E+01
 -39   5   2   1 0.43402E+01 0.43402E+01 0.65980E+01-0.65980E+01 0.00000E+00 0.00000E+00 0.00000E+00 0.00000E+00 0.00000E+00 0.00000E+00 0.00000E+00 0.44081E+01 0.44081E+01
 -38   5   2   1 0.87563E+01 0.87563E+01 0.58100E+01 0.58100E+01 0.00000E+00 0.00000E+00 0.00000E+00 0.00000E+00 0.00000E+00 0.00000E+00 0.00000E+00 0.24260E+01 0.24260E+01
 -37   5   2   1 0.61914E+01 0.61914E+01 0.24733E+01-0.24733E+01 0.00000E+00 0.00000E+00 0.00000E+00 0.00000E+00 0.00000E+00 0.00000E+00 0.00000E+00 0.31172E+01 0.31172E+01
 -36   5   2   1 0.55457E+01 0.55457E+01 0.21083E+01 0.21083E+01 0.00000E+00 0.00000E+00 0.00000E+00 0.00000E+00 0.00000E+00 0.00000E+00 0.00000E+00 0.31367E+01 0.31367E+01
 -35   5   2   1 0.65475E+01 0.65475E+01 0.29529E+00 0.29529E+00 0.00000E+00 0.00000E+00 0.00000E+00 0.00000E+00 0.00000E+00 0.00000E+00 0.00000E+00 0.26741E+01 0.26741E+01
 -34   5   2   1 0.48333E+01 0.48333E+01 0.66937E+00 0.66937E+00 0.00000E+00 0.00000E+00 0.00000E+00 0.00000E+00 0.00000E+00 0.00000E+00 0.00000E+00 0.36217E+01 0.36217E+01
 -33   5   2   1 0.42503E-01 0.42503E-01 0.37325E+01 0.37325E+01 0.00000E+00 0.00000E+00 0.00000E+00 0.00000E+00 0.00000E+00 0.00000E+00 0.00000E+00 0.23478E+02 0.23478E+02
 -32   5   2   1 0.87606E+01 0.87606E+01 0.51856E+01-0.51856E+01 0.00000E+00 0.00000E+00 0.00000E+00 0.00000E+00 0.00000E+00 0.00000E+00 0.00000E+00 0.22057E+01 0.22057E+01
 -31   5   2   1 0.67465E+01 0.67465E+01 0.90213E+01 0.90213E+01 0.00000E+00 0.00000E+00 0.00000E+00 0.00000E+00 0.00000E+00 0.00000E+00 0.00000E+00 0.31306E+01 0.31306E+01
 -30   5   2   1 0.11562E+02 0.11562E+02 0.11069E+02-0.11069E+02 0.00000E+00 0.00000E+00 0.00000E+00 0.00000E+00 0.00000E+00 0.00000E+00 0.00000E+00 0.20027E+01 0.20027E+01
 -29   5   2   1 0.17291E+02 0.17291E+02 0.14197E+02 0.14197E+02 0.00000E+00 0.00000E+00 0.00000E+00 0.00000E+00 0.00000E+00 0.00000E+00 0.00000E+00 0.14613E+01 0.14613E+01
 -28   5   2   1 0.17943E+02 0.17943E+02 0.15305E+02-0.15305E+02 0.00000E+00 0.00000E+00 0.00000E+00 0.00000E+00 0.00000E+00 0.00000E+00 0.00000E+00 0.14097E+01 0.14097E+01
 -27   5   2   1 0.18992E+02 0.18992E+02 0.14934E+02 0.14934E+02 0.00000E+00 0.00000E+00 0.00000E+00 0.00000E+00 0.00000E+00 0.00000E+00 0.00000E+00 0.19410E+01 0.19410E+01
 -26   5   2   1 0.13547E+02 0.13547E+02 0.15199E+02-0.15199E+02 0.00000E+00 0.00000E+00 0.00000E+00 0.00000E+00 0.00000E+00 0.00000E+00 0.00000E+00 0.21384E+01 0.21384E+01
 -25   5   2   1 0.12378E+02 0.12378E+02 0.12939E+02 0.12939E+02 0.00000E+00 0.00000E+00 0.00000E+00 0.00000E+00 0.00000E+00 0.00000E+00 0.00000E+00 0.20298E+01 0.20298E+01
 -24   5   2   1 0.10914E+02 0.10914E+02 0.10661E+02-0.10661E+02 0.00000E+00 0.00000E+00 0.00000E+00 0.00000E+00 0.00000E+00 0.00000E+00 0.00000E+00 0.24809E+01 0.24809E+01
 -23   5   2   1 0.27696E+01 0.27696E+01 0.26476E+01 0.26476E+01 0.00000E+00 0.00000E+00 0.00000E+00 0.00000E+00 0.00000E+00 0.00000E+00 0.00000E+00 0.83637E+01 0.83637E+01
 -22   5   2   1 0.65880E-02 0.65880E-02 0.56457E+01-0.56457E+01 0.00000E+00 0.00000E+00 0.00000E+00 0.00000E+00 0.00000E+00 0.00000E+00 0.00000E+00 0.41274E+01 0.41274E+01
 -20   5   2   1 0.87199E+01 0.87199E+01 0.14318E+02 0.14318E+02 0.00000E+00 0.00000E+00 0.00000E+00 0.00000E+00 0.00000E+00 0.00000E+00 0.00000E+00 0.26463E+01 0.26463E+01
 -19   5   2   1 0.13107E+02 0.13107E+02 0.16287E+02-0.16287E+02 0.00000E+00 0.00000E+00 0.00000E+00 0.00000E+00 0.00000E+00 0.00000E+00 0.00000E+00 0.22080E+01 0.22080E+01
 -18   5   2   1 0.15883E+02 0.15883E+02 0.17748E+02 0.17748E+02 0.00000E+00 0.00000E+00 0.00000E+00 0.00000E+00 0.00000E+00 0.00000E+00 0.00000E+00 0.18269E+01 0.18269E+01
 -17   5   2   1 0.19478E+02 0.19478E+02 0.18048E+02-0.18048E+02 0.00000E+00 0.00000E+00 0.00000E+00 0.00000E+00 0.00000E+00 0.00000E+00 0.00000E+00 0.14007E+01 0.14007E+01
 -16   5   2   1 0.15395E+02 0.15395E+02 0.14846E+02 0.14846E+02 0.00000E+00 0.00000E+00 0.00000E+00 0.00000E+00 0.00000E+00 0.00000E+00 0.00000E+00 0.15101E+01 0.15101E+01
 -15   5   2   1 0.10864E+02 0.10864E+02 0.12172E+02-0.12172E+02 0.00000E+00 0.00000E+00 0.00000E+00 0.00000E+00 0.00000E+00 0.00000E+00 0.00000E+00 0.17737E+01 0.17737E+01
 -14   5   2   1 0.67400E+01 0.67400E+01 0.79050E+01 0.79050E+01 0.00000E+00 0.00000E+00 0.00000E+00 0.00000E+00 0.00000E+00 0.00000E+00 0.00000E+00 0.28461E+01 0.28461E+01
 -13   5   2   1 0.84808E-01 0.84808E-01 0.66553E+01-0.66553E+01 0.00000E+00 0.00000E+00 0.00000E+00 0.00000E+00 0.00000E+00 0.00000E+00 0.00000E+00 0.23333E+02 0.23333E+02
 -12   5   2   1 0.55388E+01 0.55388E+01 0.13834E+01 0.13834E+01 0.00000E+00 0.00000E+00 0.00000E+00 0.00000E+00 0.00000E+00 0.00000E+00 0.00000E+00 0.31358E+01 0.31358E+01
 -11   5   2   1 0.11089E-01 0.11089E-01 0.15447E+00-0.15447E+00 0.00000E+00 0.00000E+00 0.00000E+00 0.00000E+00 0.00000E+00 0.00000E+00 0.00000E+00 0.23550E+02 0.23550E+02
 -10   5   2   1 0.48038E+01 0.48038E+01 0.56740E+01-0.56740E+01 0.00000E+00 0.00000E+00 0.00000E+00 0.00000E+00 0.00000E+00 0.00000E+00 0.00000E+00 0.32195E+01 0.32195E+01
  -9   5   2   1 0.91968E+01 0.91968E+01 0.49229E+01 0.49229E+01 0.00000E+00 0.00000E+00 0.00000E+00 0.00000E+00 0.00000E+00 0.00000E+00 0.00000E+00 0.25233E+01 0.25233E+01
  -8   5   2   1 0.13142E+02 0.13142E+02 0.11060E+02-0.11060E+02 0.00000E+00 0.00000E+00 0.00000E+00 0.00000E+00 0.00000E+00 0.00000E+00 0.00000E+00 0.19147E+01 0.19147E+01
  -7   5   2   1 0.11054E+02 0.11054E+02 0.83895E+01 0.83895E+01 0.00000E+00 0.00000E+00 0.00000E+00 0.00000E+00 0.00000E+00 0.00000E+00 0.00000E+00 0.17459E+01 0.17459E+01
  -6   5   2   1 0.18986E+02 0.18986E+02 0.16139E+02-0.16139E+02 0.00000E+00 0.00000E+00 0.00000E+00 0.00000E+00 0.00000E+00 0.00000E+00 0.00000E+00 0.14360E+01 0.14360E+01
  -5   5   2   1 0.18569E+02 0.18569E+02 0.12648E+02 0.12648E+02 0.00000E+00 0.00000E+00 0.00000E+00 0.00000E+00 0.00000E+00 0.00000E+00 0.00000E+00 0.14665E+01 0.14665E+01
  -4   5   2   1 0.20433E+02 0.20433E+02 0.18911E+02-0.18911E+02 0.00000E+00 0.00000E+00 0.00000E+00 0.00000E+00 0.00000E+00 0.00000E+00 0.00000E+00 0.14310E+01 0.14310E+01
  -3   5   2   1 0.15132E+02 0.15132E+02 0.13468E+02 0.13468E+02 0.00000E+00 0.00000E+00 0.00000E+00 0.00000E+00 0.00000E+00 0.00000E+00 0.00000E+00 0.12816E+01 0.12816E+01
  -2   5   2   1 0.18463E+02 0.18463E+02 0.18012E+02-0.18012E+02 0.00000E+00 0.00000E+00 0.00000E+00 0.00000E+00 0.00000E+00 0.00000E+00 0.00000E+00 0.12675E+01 0.12675E+01
  -1   5   2   1 0.13832E+02 0.13832E+02 0.12154E+02 0.12154E+02 0.00000E+00 0.00000E+00 0.00000E+00 0.00000E+00 0.00000E+00 0.00000E+00 0.00000E+00 0.12623E+01 0.12623E+01
   0   5   2   1 0.16868E+02 0.16868E+02 0.16791E+02-0.16791E+02 0.00000E+00 0.00000E+00 0.00000E+00 0.00000E+00 0.00000E+00 0.00000E+00 0.00000E+00 0.12718E+01 0.12718E+01
   1   5   2   1 0.27481E+01 0.27481E+01 0.72322E+01 0.72322E+01 0.00000E+00 0.00000E+00 0.00000E+00 0.00000E+00 0.00000E+00 0.00000E+00 0.00000E+00 0.41819E+01 0.41819E+01
   2   5   2   1 0.48322E+01 0.48322E+01 0.35394E+01-0.35394E+01 0.00000E+00 0.00000E+00 0.00000E+00 0.00000E+00 0.00000E+00 0.00000E+00 0.00000E+00 0.24149E+01 0.24149E+01
   3   5   2   1 0.55120E+01 0.55120E+01 0.82875E+01-0.82875E+01 0.00000E+00 0.00000E+00 0.00000E+00 0.00000E+00 0.00000E+00 0.00000E+00 0.00000E+00 0.20916E+01 0.20916E+01
   4   5   2   1 0.13829E+02 0.13829E+02 0.14277E+02 0.14277E+02 0.00000E+00 0.00000E+00 0.00000E+00 0.00000E+00 0.00000E+00 0.00000E+00 0.00000E+00 0.11238E+01 0.11238E+01
   5   5   2   1 0.26069E+02 0.26069E+02 0.23329E+02-0.23329E+02 0.00000E+00 0.00000E+00 0.00000E+00 0.00000E+00 0.00000E+00 0.00000E+00 0.00000E+00 0.12141E+01 0.12141E+01
   6   5   2   1 0.29051E+02 0.29051E+02 0.27515E+02 0.27515E+02 0.00000E+00 0.00000E+00 0.00000E+00 0.00000E+00 0.00000E+00 0.00000E+00 0.00000E+00 0.12314E+01 0.12314E+01
   7   5   2   1 0.34329E+02 0.34329E+02 0.34042E+02-0.34042E+02 0.00000E+00 0.00000E+00 0.00000E+00 0.00000E+00 0.00000E+00 0.00000E+00 0.00000E+00 0.13936E+01 0.13936E+01
   8   5   2   1 0.33360E+02 0.33360E+02 0.34072E+02 0.34072E+02 0.00000E+00 0.00000E+00 0.00000E+00 0.00000E+00 0.00000E+00 0.00000E+00 0.00000E+00 0.10946E+01 0.10946E+01
   9   5   2   1 0.33718E+02 0.33718E+02 0.33322E+02-0.33322E+02 0.00000E+00 0.00000E+00 0.00000E+00 0.00000E+00 0.00000E+00 0.00000E+00 0.00000E+00 0.97738E+00 0.97738E+00
  10   5   2   1 0.27362E+02 0.27362E+02 0.27973E+02 0.27973E+02 0.00000E+00 0.00000E+00 0.00000E+00 0.00000E+00 0.00000E+00 0.00000E+00 0.00000E+00 0.89063E+00 0.89063E+00
  11   5   2   1 0.22863E+02 0.22863E+02 0.22130E+02-0.22130E+02 0.00000E+00 0.00000E+00 0.00000E+00 0.00000E+00 0.00000E+00 0.00000E+00 0.00000E+00 0.87591E+00 0.87591E+00
  12   5   2   1 0.13999E+02 0.13999E+02 0.14210E+02 0.14210E+02 0.00000E+00 0.00000E+00 0.00000E+00 0.00000E+00 0.00000E+00 0.00000E+00 0.00000E+00 0.97635E+00 0.97635E+00
  13   5   2   1 0.78529E+01 0.78529E+01 0.83037E+01-0.83037E+01 0.00000E+00 0.00000E+00 0.00000E+00 0.00000E+00 0.00000E+00 0.00000E+00 0.00000E+00 0.14806E+01 0.14806E+01
  14   5   2   1 0.16187E-01 0.16187E-01 0.15730E+01 0.15730E+01 0.00000E+00 0.00000E+00 0.00000E+00 0.00000E+00 0.00000E+00 0.00000E+00 0.00000E+00 0.15558E+02 0.15558E+02
  15   5   2   1 0.64916E+01 0.64916E+01 0.25612E+01 0.25612E+01 0.00000E+00 0.00000E+00 0.00000E+00 0.00000E+00 0.00000E+00 0.00000E+00 0.00000E+00 0.20811E+01 0.20811E+01
  16   5   2   1 0.61630E+01 0.61630E+01 0.58224E+01-0.58224E+01 0.00000E+00 0.00000E+00 0.00000E+00 0.00000E+00 0.00000E+00 0.00000E+00 0.00000E+00 0.24942E+01 0.24942E+01
  17   5   2   1 0.51339E+01 0.51339E+01 0.45603E+01 0.45603E+01 0.00000E+00 0.00000E+00 0.00000E+00 0.00000E+00 0.00000E+00 0.00000E+00 0.00000E+00 0.29805E+01 0.29805E+01
  18   5   2   1 0.70190E+01 0.70190E+01 0.64445E+01-0.64445E+01 0.00000E+00 0.00000E+00 0.00000E+00 0.00000E+00 0.00000E+00 0.00000E+00 0.00000E+00 0.19148E+01 0.19148E+01
  19   5   2   1 0.43227E+01 0.43227E+01 0.51106E+01 0.51106E+01 0.00000E+00 0.00000E+00 0.00000E+00 0.00000E+00 0.00000E+00 0.00000E+00 0.00000E+00 0.30856E+01 0.30856E+01
  20   5   2   1 0.79268E+01 0.79268E+01 0.99483E+01 0.99483E+01 0.00000E+00 0.00000E+00 0.00000E+00 0.00000E+00 0.00000E+00 0.00000E+00 0.00000E+00 0.19729E+01 0.19729E+01
  21   5   2   1 0.83430E-01 0.83430E-01 0.17797E+01 0.17797E+01 0.00000E+00 0.00000E+00 0.00000E+00 0.00000E+00 0.00000E+00 0.00000E+00 0.00000E+00 0.20593E+02 0.20593E+02
  22   5   2   1 0.33674E+01 0.33674E+01 0.64062E+00-0.64062E+00 0.00000E+00 0.00000E+00 0.00000E+00 0.00000E+00 0.00000E+00 0.00000E+00 0.00000E+00 0.39709E+01 0.39709E+01
  23   5   2   1 0.43741E+01 0.43741E+01 0.11972E+01 0.11972E+01 0.00000E+00 0.00000E+00 0.00000E+00 0.00000E+00 0.00000E+00 0.00000E+00 0.00000E+00 0.35250E+01 0.35250E+01
  24   5   2   1 0.15736E-01 0.15736E-01 0.17794E+01 0.17794E+01 0.00000E+00 0.00000E+00 0.00000E+00 0.00000E+00 0.00000E+00 0.00000E+00 0.00000E+00 0.17375E+02 0.17375E+02
  25   5   2   1 0.71007E+01 0.71007E+01 0.28650E+01-0.28650E+01 0.00000E+00 0.00000E+00 0.00000E+00 0.00000E+00 0.00000E+00 0.00000E+00 0.00000E+00 0.24614E+01 0.24614E+01
  26   5   2   1 0.43867E+01 0.43867E+01 0.26177E+01 0.26177E+01 0.00000E+00 0.00000E+00 0.00000E+00 0.00000E+00 0.00000E+00 0.00000E+00 0.00000E+00 0.39674E+01 0.39674E+01
  27   5   2   1 0.40379E-01 0.40379E-01 0.11933E+01-0.11933E+01 0.00000E+00 0.00000E+00 0.00000E+00 0.00000E+00 0.00000E+00 0.00000E+00 0.00000E+00 0.21830E+02 0.21830E+02
  28   5   2   1 0.58444E-01 0.58444E-01 0.25600E+01 0.25600E+01 0.00000E+00 0.00000E+00 0.00000E+00 0.00000E+00 0.00000E+00 0.00000E+00 0.00000E+00 0.23256E+02 0.23256E+02
  29   5   2   1 0.63762E-01 0.63762E-01 0.33783E+00-0.33783E+00 0.00000E+00 0.00000E+00 0.00000E+00 0.00000E+00 0.00000E+00 0.00000E+00 0.00000E+00 0.22582E+02 0.22582E+02
  30   5   2   1 0.71683E-01 0.71683E-01 0.82225E+00 0.82225E+00 0.00000E+00 0.00000E+00 0.00000E+00 0.00000E+00 0.00000E+00 0.00000E+00 0.00000E+00 0.21604E+02 0.21604E+02
  31   5   2   1 0.33585E+01 0.33585E+01 0.81292E+00-0.81292E+00 0.00000E+00 0.00000E+00 0.00000E+00 0.00000E+00 0.00000E+00 0.00000E+00 0.00000E+00 0.51085E+01 0.51085E+01
  32   5   2   1 0.67410E-01 0.67410E-01 0.28952E+00-0.28952E+00 0.00000E+00 0.00000E+00 0.00000E+00 0.00000E+00 0.00000E+00 0.00000E+00 0.00000E+00 0.21424E+02 0.21424E+02
  33   5   2   1 0.56903E-01 0.56903E-01 0.98744E+00 0.98744E+00 0.00000E+00 0.00000E+00 0.00000E+00 0.00000E+00 0.00000E+00 0.00000E+00 0.00000E+00 0.23448E+02 0.23448E+02
  34   5   2   1 0.28194E+01 0.28194E+01 0.71179E+00-0.71179E+00 0.00000E+00 0.00000E+00 0.00000E+00 0.00000E+00 0.00000E+00 0.00000E+00 0.00000E+00 0.69581E+01 0.69581E+01
  35   5   2   1 0.59336E+01 0.59336E+01 0.10100E+01 0.10100E+01 0.00000E+00 0.00000E+00 0.00000E+00 0.00000E+00 0.00000E+00 0.00000E+00 0.00000E+00 0.29565E+01 0.29565E+01
  36   5   2   1 0.19607E+01 0.19607E+01 0.28012E+00 0.28012E+00 0.00000E+00 0.00000E+00 0.00000E+00 0.00000E+00 0.00000E+00 0.00000E+00 0.00000E+00 0.78771E+01 0.78771E+01
  37   5   2   1 0.52114E+01 0.52114E+01 0.33883E+01-0.33883E+01 0.00000E+00 0.00000E+00 0.00000E+00 0.00000E+00 0.00000E+00 0.00000E+00 0.00000E+00 0.29808E+01 0.29808E+01
  38   5   2   1 0.73853E+01 0.73853E+01 0.32846E+01 0.32846E+01 0.00000E+00 0.00000E+00 0.00000E+00 0.00000E+00 0.00000E+00 0.00000E+00 0.00000E+00 0.21087E+01 0.21087E+01
  39   5   2   1 0.68474E+01 0.68474E+01 0.41114E+01-0.41114E+01 0.00000E+00 0.00000E+00 0.00000E+00 0.00000E+00 0.00000E+00 0.00000E+00 0.00000E+00 0.22773E+01 0.22773E+01
  40   5   2   1 0.75857E+01 0.75857E+01 0.25972E+01-0.25972E+01 0.00000E+00 0.00000E+00 0.00000E+00 0.00000E+00 0.00000E+00 0.00000E+00 0.00000E+00 0.20371E+01 0.20371E+01
  41   5   2   1 0.16865E+02 0.16865E+02 0.17138E+02 0.17138E+02 0.00000E+00 0.00000E+00 0.00000E+00 0.00000E+00 0.00000E+00 0.00000E+00 0.00000E+00 0.19552E+01 0.19552E+01
  42   5   2   1 0.72040E-01 0.72040E-01 0.44046E+01-0.44046E+01 0.00000E+00 0.00000E+00 0.00000E+00 0.00000E+00 0.00000E+00 0.00000E+00 0.00000E+00 0.23329E+02 0.23329E+02
  43   5   2   1 0.61753E+01 0.61753E+01 0.50004E+01 0.50004E+01 0.00000E+00 0.00000E+00 0.00000E+00 0.00000E+00 0.00000E+00 0.00000E+00 0.00000E+00 0.28058E+01 0.28058E+01
  44   5   2   1 0.63299E-01 0.63299E-01 0.39858E+01-0.39858E+01 0.00000E+00 0.00000E+00 0.00000E+00 0.00000E+00 0.00000E+00 0.00000E+00 0.00000E+00 0.23286E+02 0.23286E+02
  45   5   2   1 0.62614E+01 0.62614E+01 0.28645E+00-0.28645E+00 0.00000E+00 0.00000E+00 0.00000E+00 0.00000E+00 0.00000E+00 0.00000E+00 0.00000E+00 0.30839E+01 0.30839E+01
  46   5   2   1 0.51918E+01 0.51918E+01 0.22008E+00-0.22008E+00 0.00000E+00 0.00000E+00 0.00000E+00 0.00000E+00 0.00000E+00 0.00000E+00 0.00000E+00 0.33308E+01 0.33308E+01
 -45   6   2   1 0.55325E+01 0.55325E+01 0.82421E+01-0.82421E+01 0.00000E+00 0.00000E+00 0.00000E+00 0.00000E+00 0.00000E+00 0.00000E+00 0.00000E+00 0.52276E+01 0.52276E+01
 -43   6   2   1 0.78597E-02 0.78597E-02 0.19160E+01 0.19160E+01 0.00000E+00 0.00000E+00 0.00000E+00 0.00000E+00 0.00000E+00 0.00000E+00 0.00000E+00 0.16560E+02 0.16560E+02
 -42   6   2   1 0.70991E+01 0.70991E+01 0.48779E+01-0.48779E+01 0.00000E+00 0.00000E+00 0.00000E+00 0.00000E+00 0.00000E+00 0.00000E+00 0.00000E+00 0.27347E+01 0.27347E+01
 -41   6   2   1 0.85707E+01 0.85707E+01 0.52896E+01-0.52896E+01 0.00000E+00 0.00000E+00 0.00000E+00 0.00000E+00 0.00000E+00 0.00000E+00 0.00000E+00 0.22629E+01 0.22629E+01
 -40   6   2   1 0.62109E+01 0.62109E+01 0.74132E+01-0.74132E+01 0.00000E+00 0.00000E+00 0.00000E+00 0.00000E+00 0.00000E+00 0.00000E+00 0.00000E+00 0.40525E+01 0.40525E+01
 -39   6   2   1 0.15727E-01 0.15727E-01 0.13740E+01 0.13740E+01 0.00000E+00 0.00000E+00 0.00000E+00 0.00000E+00 0.00000E+00 0.00000E+00 0.00000E+00 0.24680E+02 0.24680E+02
 -38   6   2   1 0.23799E-01 0.23799E-01 0.10933E+01-0.10933E+01 0.00000E+00 0.00000E+00 0.00000E+00 0.00000E+00 0.00000E+00 0.00000E+00 0.00000E+00 0.21728E+02 0.21728E+02
 -37   6   2   1 0.34305E+01 0.34305E+01 0.77508E+00-0.77508E+00 0.00000E+00 0.00000E+00 0.00000E+00 0.00000E+00 0.00000E+00 0.00000E+00 0.00000E+00 0.51196E+01 0.51196E+01
 -36   6   2   1 0.34292E+01 0.34292E+01 0.25541E+01 0.25541E+01 0.00000E+00 0.00000E+00 0.00000E+00 0.00000E+00 0.00000E+00 0.00000E+00 0.00000E+00 0.68288E+01 0.68288E+01
 -35   6   2   1 0.27818E-01 0.27818E-01 0.15296E+01-0.15296E+01 0.00000E+00 0.00000E+00 0.00000E+00 0.00000E+00 0.00000E+00 0.00000E+00 0.00000E+00 0.20841E+02 0.20841E+02
 -34   6   2   1 0.28017E+01 0.28017E+01 0.31539E+01 0.31539E+01 0.00000E+00 0.00000E+00 0.00000E+00 0.00000E+00 0.00000E+00 0.00000E+00 0.00000E+00 0.69697E+01 0.69697E+01
 -33   6   2   1 0.28052E+01 0.28052E+01 0.22157E+00-0.22157E+00 0.00000E+00 0.00000E+00 0.00000E+00 0.00000E+00 0.00000E+00 0.00000E+00 0.00000E+00 0.48368E+01 0.48368E+01
 -32   6   2   1 0.21168E-01 0.21168E-01 0.48980E+00 0.48980E+00 0.00000E+00 0.00000E+00 0.00000E+00 0.00000E+00 0.00000E+00 0.00000E+00 0.00000E+00 0.17722E+02 0.17722E+02
 -31   6   2   1 0.19193E-01 0.19193E-01 0.14490E+01 0.14490E+01 0.00000E+00 0.00000E+00 0.00000E+00 0.00000E+00 0.00000E+00 0.00000E+00 0.00000E+00 0.19414E+02 0.19414E+02
 -30   6   2   1 0.27870E+01 0.27870E+01 0.20929E+01 0.20929E+01 0.00000E+00 0.00000E+00 0.00000E+00 0.00000E+00 0.00000E+00 0.00000E+00 0.00000E+00 0.48789E+01 0.48789E+01
 -29   6   2   1 0.52112E+01 0.52112E+01 0.23690E+01 0.23690E+01 0.00000E+00 0.00000E+00 0.00000E+00 0.00000E+00 0.00000E+00 0.00000E+00 0.00000E+00 0.26084E+01 0.26084E+01
 -28   6   2   1 0.16967E-01 0.16967E-01 0.18116E+01 0.18116E+01 0.00000E+00 0.00000E+00 0.00000E+00 0.00000E+00 0.00000E+00 0.00000E+00 0.00000E+00 0.20163E+02 0.20163E+02
 -27   6   2   1 0.11828E-01 0.11828E-01 0.39002E+01 0.39002E+01 0.00000E+00 0.00000E+00 0.00000E+00 0.00000E+00 0.00000E+00 0.00000E+00 0.00000E+00 0.11035E+02 0.11035E+02
 -26   6   2   1 0.30803E-01 0.30803E-01 0.11621E+00 0.11621E+00 0.00000E+00 0.00000E+00 0.00000E+00 0.00000E+00 0.00000E+00 0.00000E+00 0.00000E+00 0.16998E+02 0.16998E+02
 -25   6   2   1 0.62492E+01 0.62492E+01 0.44561E+01 0.44561E+01 0.00000E+00 0.00000E+00 0.00000E+00 0.00000E+00 0.00000E+00 0.00000E+00 0.00000E+00 0.18712E+01 0.18712E+01
 -24   6   2   1 0.61853E+01 0.61853E+01 0.66630E+01 0.66630E+01 0.00000E+00 0.00000E+00 0.00000E+00 0.00000E+00 0.00000E+00 0.00000E+00 0.00000E+00 0.18712E+01 0.18712E+01
 -23   6   2   1 0.20288E+02 0.20288E+02 0.15683E+02 0.15683E+02 0.00000E+00 0.00000E+00 0.00000E+00 0.00000E+00 0.00000E+00 0.00000E+00 0.00000E+00 0.15452E+01 0.15452E+01
 -22   6   2   1 0.19931E+01 0.19931E+01 0.46620E+01-0.46620E+01 0.00000E+00 0.00000E+00 0.00000E+00 0.00000E+00 0.00000E+00 0.00000E+00 0.00000E+00 0.49282E+01 0.49282E+01
 -21   6   2   1 0.39306E+02 0.39306E+02 0.33646E+02-0.33646E+02 0.00000E+00 0.00000E+00 0.00000E+00 0.00000E+00 0.00000E+00 0.00000E+00 0.00000E+00 0.16256E+01 0.16256E+01
 -20   6   2   1 0.36290E-01 0.36290E-01 0.91452E+00-0.91452E+00 0.00000E+00 0.00000E+00 0.00000E+00 0.00000E+00 0.00000E+00 0.00000E+00 0.00000E+00 0.14073E+02 0.14073E+02
 -19   6   2   1 0.27995E+01 0.27995E+01 0.44561E+01 0.44561E+01 0.00000E+00 0.00000E+00 0.00000E+00 0.00000E+00 0.00000E+00 0.00000E+00 0.00000E+00 0.34850E+01 0.34850E+01
 -18   6   2   1 0.65338E+01 0.65338E+01 0.72978E+01-0.72978E+01 0.00000E+00 0.00000E+00 0.00000E+00 0.00000E+00 0.00000E+00 0.00000E+00 0.00000E+00 0.11906E+01 0.11906E+01
 -17   6   2   1 0.27839E+01 0.27839E+01 0.39317E+01 0.39317E+01 0.00000E+00 0.00000E+00 0.00000E+00 0.00000E+00 0.00000E+00 0.00000E+00 0.00000E+00 0.20911E+01 0.20911E+01
 -16   6   2   1 0.42695E-02 0.42695E-02 0.24087E+01 0.24087E+01 0.00000E+00 0.00000E+00 0.00000E+00 0.00000E+00 0.00000E+00 0.00000E+00 0.00000E+00 0.15316E+02 0.15316E+02
 -15   6   2   1 0.59085E+01 0.59085E+01 0.69778E+01-0.69778E+01 0.00000E+00 0.00000E+00 0.00000E+00 0.00000E+00 0.00000E+00 0.00000E+00 0.00000E+00 0.23007E+01 0.23007E+01
 -14   6   2   1 0.92447E+01 0.92447E+01 0.90100E+01 0.90100E+01 0.00000E+00 0.00000E+00 0.00000E+00 0.00000E+00 0.00000E+00 0.00000E+00 0.00000E+00 0.14739E+01 0.14739E+01
 -13   6   2   1 0.44163E+01 0.44163E+01 0.76151E+01-0.76151E+01 0.00000E+00 0.00000E+00 0.00000E+00 0.00000E+00 0.00000E+00 0.00000E+00 0.00000E+00 0.44082E+01 0.44082E+01
 -12   6   2   1 0.79055E+01 0.79055E+01 0.50832E+01 0.50832E+01 0.00000E+00 0.00000E+00 0.00000E+00 0.00000E+00 0.00000E+00 0.00000E+00 0.00000E+00 0.22191E+01 0.22191E+01
 -11   6   2   1 0.56028E+01 0.56028E+01 0.33095E+01-0.33095E+01 0.00000E+00 0.00000E+00 0.00000E+00 0.00000E+00 0.00000E+00 0.00000E+00 0.00000E+00 0.31367E+01 0.31367E+01
 -10   6   2   1 0.55358E+01 0.55358E+01 0.42154E+00-0.42154E+00 0.00000E+00 0.00000E+00 0.00000E+00 0.00000E+00 0.00000E+00 0.00000E+00 0.00000E+00 0.27712E+01 0.27712E+01
  -9   6   2   1 0.55467E-01 0.55467E-01 0.41647E+01 0.41647E+01 0.00000E+00 0.00000E+00 0.00000E+00 0.00000E+00 0.00000E+00 0.00000E+00 0.00000E+00 0.20634E+02 0.20634E+02
  -8   6   2   1 0.43717E+01 0.43717E+01 0.43697E+01-0.43697E+01 0.00000E+00 0.00000E+00 0.00000E+00 0.00000E+00 0.00000E+00 0.00000E+00 0.00000E+00 0.30859E+01 0.30859E+01
  -7   6   2   1 0.27623E+01 0.27623E+01 0.58981E+01 0.58981E+01 0.00000E+00 0.00000E+00 0.00000E+00 0.00000E+00 0.00000E+00 0.00000E+00 0.00000E+00 0.48788E+01 0.48788E+01
  -6   6   2   1 0.90246E+01 0.90246E+01 0.44106E+01 0.44106E+01 0.00000E+00 0.00000E+00 0.00000E+00 0.00000E+00 0.00000E+00 0.00000E+00 0.00000E+00 0.23677E+01 0.23677E+01
  -5   6   2   1 0.16790E+02 0.16790E+02 0.13829E+02-0.13829E+02 0.00000E+00 0.00000E+00 0.00000E+00 0.00000E+00 0.00000E+00 0.00000E+00 0.00000E+00 0.15092E+01 0.15092E+01
  -4   6   2   1 0.29143E+02 0.29143E+02 0.27699E+02 0.27699E+02 0.00000E+00 0.00000E+00 0.00000E+00 0.00000E+00 0.00000E+00 0.00000E+00 0.00000E+00 0.14258E+01 0.14258E+01
  -3   6   2   1 0.26032E+02 0.26032E+02 0.26678E+02-0.26678E+02 0.00000E+00 0.00000E+00 0.00000E+00 0.00000E+00 0.00000E+00 0.00000E+00 0.00000E+00 0.12898E+01 0.12898E+01
  -2   6   2   1 0.12065E+02 0.12065E+02 0.12740E+02 0.12740E+02 0.00000E+00 0.00000E+00 0.00000E+00 0.00000E+00 0.00000E+00 0.00000E+00 0.00000E+00 0.14442E+01 0.14442E+01
  -1   6   2   1 0.59337E+01 0.59337E+01 0.54716E+01 0.54716E+01 0.00000E+00 0.00000E+00 0.00000E+00 0.00000E+00 0.00000E+00 0.00000E+00 0.00000E+00 0.23006E+01 0.23006E+01
   0   6   2   1 0.10501E+02 0.10501E+02 0.10966E+02 0.10966E+02 0.00000E+00 0.00000E+00 0.00000E+00 0.00000E+00 0.00000E+00 0.00000E+00 0.00000E+00 0.12856E+01 0.12856E+01
   1   6   2   1 0.10716E+00 0.10716E+00 0.16985E+00-0.16985E+00 0.00000E+00 0.00000E+00 0.00000E+00 0.00000E+00 0.00000E+00 0.00000E+00 0.00000E+00 0.17070E+02 0.17070E+02
   2   6   2   1 0.40060E+01 0.40060E+01 0.22623E+01-0.22623E+01 0.00000E+00 0.00000E+00 0.00000E+00 0.00000E+00 0.00000E+00 0.00000E+00 0.00000E+00 0.29561E+01 0.29561E+01
   3   6   2   1 0.97665E+01 0.97665E+01 0.12552E+02-0.12552E+02 0.00000E+00 0.00000E+00 0.00000E+00 0.00000E+00 0.00000E+00 0.00000E+00 0.00000E+00 0.13834E+01 0.13834E+01
   4   6   2   1 0.10905E+02 0.10905E+02 0.11716E+02 0.11716E+02 0.00000E+00 0.00000E+00 0.00000E+00 0.00000E+00 0.00000E+00 0.00000E+00 0.00000E+00 0.12441E+01 0.12441E+01
   5   6   2   1 0.12242E+02 0.12242E+02 0.15957E+02-0.15957E+02 0.00000E+00 0.00000E+00 0.00000E+00 0.00000E+00 0.00000E+00 0.00000E+00 0.00000E+00 0.12687E+01 0.12687E+01
   6   6   2   1 0.33832E+01 0.33832E+01 0.73629E+01 0.73629E+01 0.00000E+00 0.00000E+00 0.00000E+00 0.00000E+00 0.00000E+00 0.00000E+00 0.00000E+00 0.34146E+01 0.34146E+01
   7   6   2   1 0.58996E+01 0.58996E+01 0.56395E+01-0.56395E+01 0.00000E+00 0.00000E+00 0.00000E+00 0.00000E+00 0.00000E+00 0.00000E+00 0.00000E+00 0.19722E+01 0.19722E+01
   8   6   2   1 0.33031E-01 0.33031E-01 0.43834E+01-0.43834E+01 0.00000E+00 0.00000E+00 0.00000E+00 0.00000E+00 0.00000E+00 0.00000E+00 0.00000E+00 0.19918E+02 0.19918E+02
   9   6   2   1 0.47897E+01 0.47897E+01 0.38035E+01 0.38035E+01 0.00000E+00 0.00000E+00 0.00000E+00 0.00000E+00 0.00000E+00 0.00000E+00 0.00000E+00 0.24148E+01 0.24148E+01
  10   6   2   1 0.12236E+02 0.12236E+02 0.12233E+02-0.12233E+02 0.00000E+00 0.00000E+00 0.00000E+00 0.00000E+00 0.00000E+00 0.00000E+00 0.00000E+00 0.12686E+01 0.12686E+01
  11   6   2   1 0.78072E+01 0.78072E+01 0.95221E+01 0.95221E+01 0.00000E+00 0.00000E+00 0.00000E+00 0.00000E+00 0.00000E+00 0.00000E+00 0.00000E+00 0.17267E+01 0.17267E+01
  12   6   2   1 0.14651E+02 0.14651E+02 0.15058E+02-0.15058E+02 0.00000E+00 0.00000E+00 0.00000E+00 0.00000E+00 0.00000E+00 0.00000E+00 0.00000E+00 0.11946E+01 0.11946E+01
  13   6   2   1 0.10881E+02 0.10881E+02 0.11097E+02 0.11097E+02 0.00000E+00 0.00000E+00 0.00000E+00 0.00000E+00 0.00000E+00 0.00000E+00 0.00000E+00 0.89192E+00 0.89192E+00
  14   6   2   1 0.12518E+02 0.12518E+02 0.14938E+02-0.14938E+02 0.00000E+00 0.00000E+00 0.00000E+00 0.00000E+00 0.00000E+00 0.00000E+00 0.00000E+00 0.93219E+00 0.93219E+00
  15   6   2   1 0.72950E+01 0.72950E+01 0.78530E+01 0.78530E+01 0.00000E+00 0.00000E+00 0.00000E+00 0.00000E+00 0.00000E+00 0.00000E+00 0.00000E+00 0.13192E+01 0.13192E+01
  16   6   2   1 0.85156E+01 0.85156E+01 0.10270E+02-0.10270E+02 0.00000E+00 0.00000E+00 0.00000E+00 0.00000E+00 0.00000E+00 0.00000E+00 0.00000E+00 0.11339E+01 0.11339E+01
  17   6   2   1 0.52227E-01 0.52227E-01 0.11838E+01 0.11838E+01 0.00000E+00 0.00000E+00 0.00000E+00 0.00000E+00 0.00000E+00 0.00000E+00 0.00000E+00 0.18802E+02 0.18802E+02
  18   6   2   1 0.47995E+01 0.47995E+01 0.24931E+01-0.24931E+01 0.00000E+00 0.00000E+00 0.00000E+00 0.00000E+00 0.00000E+00 0.00000E+00 0.00000E+00 0.24148E+01 0.24148E+01
  19   6   2   1 0.22502E+02 0.22502E+02 0.21128E+02 0.21128E+02 0.00000E+00 0.00000E+00 0.00000E+00 0.00000E+00 0.00000E+00 0.00000E+00 0.00000E+00 0.10578E+01 0.10578E+01
  21   6   2   1 0.10742E+02 0.10742E+02 0.12891E+02-0.12891E+02 0.00000E+00 0.00000E+00 0.00000E+00 0.00000E+00 0.00000E+00 0.00000E+00 0.00000E+00 0.10851E+01 0.10851E+01
  22   6   2   1 0.68397E+01 0.68397E+01 0.88928E+01-0.88928E+01 0.00000E+00 0.00000E+00 0.00000E+00 0.00000E+00 0.00000E+00 0.00000E+00 0.00000E+00 0.17086E+01 0.17086E+01
  23   6   2   1 0.52476E+01 0.52476E+01 0.35160E+01 0.35160E+01 0.00000E+00 0.00000E+00 0.00000E+00 0.00000E+00 0.00000E+00 0.00000E+00 0.00000E+00 0.22358E+01 0.22358E+01
  24   6   2   1 0.48598E+01 0.48598E+01 0.56489E+01-0.56489E+01 0.00000E+00 0.00000E+00 0.00000E+00 0.00000E+00 0.00000E+00 0.00000E+00 0.00000E+00 0.24148E+01 0.24148E+01
  25   6   2   1 0.65442E-01 0.65442E-01 0.13707E+01-0.13707E+01 0.00000E+00 0.00000E+00 0.00000E+00 0.00000E+00 0.00000E+00 0.00000E+00 0.00000E+00 0.21217E+02 0.21217E+02
  26   6   2   1 0.38886E+01 0.38886E+01 0.39457E+01 0.39457E+01 0.00000E+00 0.00000E+00 0.00000E+00 0.00000E+00 0.00000E+00 0.00000E+00 0.00000E+00 0.34499E+01 0.34499E+01
  27   6   2   1 0.61788E+01 0.61788E+01 0.70229E+01-0.70229E+01 0.00000E+00 0.00000E+00 0.00000E+00 0.00000E+00 0.00000E+00 0.00000E+00 0.00000E+00 0.21827E+01 0.21827E+01
  28   6   2   1 0.39052E+01 0.39052E+01 0.34309E+01 0.34309E+01 0.00000E+00 0.00000E+00 0.00000E+00 0.00000E+00 0.00000E+00 0.00000E+00 0.00000E+00 0.34499E+01 0.34499E+01
  29   6   2   1 0.39143E+01 0.39143E+01 0.45009E+01-0.45009E+01 0.00000E+00 0.00000E+00 0.00000E+00 0.00000E+00 0.00000E+00 0.00000E+00 0.00000E+00 0.29572E+01 0.29572E+01
  30   6   2   1 0.59124E+01 0.59124E+01 0.24929E+01-0.24929E+01 0.00000E+00 0.00000E+00 0.00000E+00 0.00000E+00 0.00000E+00 0.00000E+00 0.00000E+00 0.23007E+01 0.23007E+01
  31   6   2   1 0.27730E+01 0.27730E+01 0.27507E+01 0.27507E+01 0.00000E+00 0.00000E+00 0.00000E+00 0.00000E+00 0.00000E+00 0.00000E+00 0.00000E+00 0.48789E+01 0.48789E+01
  32   6   2   1 0.51788E+01 0.51788E+01 0.71290E+01-0.71290E+01 0.00000E+00 0.00000E+00 0.00000E+00 0.00000E+00 0.00000E+00 0.00000E+00 0.00000E+00 0.22359E+01 0.22359E+01
  33   6   2   1 0.19235E+01 0.19235E+01 0.76829E+01 0.76829E+01 0.00000E+00 0.00000E+00 0.00000E+00 0.00000E+00 0.00000E+00 0.00000E+00 0.00000E+00 0.59136E+01 0.59136E+01
  34   6   2   1 0.55168E+01 0.55168E+01 0.93407E+01-0.93407E+01 0.00000E+00 0.00000E+00 0.00000E+00 0.00000E+00 0.00000E+00 0.00000E+00 0.00000E+00 0.27884E+01 0.27884E+01
  35   6   2   1 0.68706E-01 0.68706E-01 0.66596E+01 0.66596E+01 0.00000E+00 0.00000E+00 0.00000E+00 0.00000E+00 0.00000E+00 0.00000E+00 0.00000E+00 0.22902E+02 0.22902E+02
  36   6   2   1 0.51665E+01 0.51665E+01 0.34038E+01-0.34038E+01 0.00000E+00 0.00000E+00 0.00000E+00 0.00000E+00 0.00000E+00 0.00000E+00 0.00000E+00 0.26082E+01 0.26082E+01
  37   6   2   1 0.47236E-01 0.47236E-01 0.11730E+01-0.11730E+01 0.00000E+00 0.00000E+00 0.00000E+00 0.00000E+00 0.00000E+00 0.00000E+00 0.00000E+00 0.21042E+02 0.21042E+02
  38   6   2   1 0.42027E-01 0.42027E-01 0.22516E+01 0.22516E+01 0.00000E+00 0.00000E+00 0.00000E+00 0.00000E+00 0.00000E+00 0.00000E+00 0.00000E+00 0.20634E+02 0.20634E+02
  39   6   2   1 0.45376E-01 0.45376E-01 0.94236E+00 0.94236E+00 0.00000E+00 0.00000E+00 0.00000E+00 0.00000E+00 0.00000E+00 0.00000E+00 0.00000E+00 0.20174E+02 0.20174E+02
  40   6   2   1 0.51465E+01 0.51465E+01 0.11967E+02-0.11967E+02 0.00000E+00 0.00000E+00 0.00000E+00 0.00000E+00 0.00000E+00 0.00000E+00 0.00000E+00 0.33533E+01 0.33533E+01
  41   6   2   1 0.33729E+01 0.33729E+01 0.62317E+01 0.62317E+01 0.00000E+00 0.00000E+00 0.00000E+00 0.00000E+00 0.00000E+00 0.00000E+00 0.00000E+00 0.45527E+01 0.45527E+01
  42   6   2   1 0.16744E-01 0.16744E-01 0.13993E+00 0.13993E+00 0.00000E+00 0.00000E+00 0.00000E+00 0.00000E+00 0.00000E+00 0.00000E+00 0.00000E+00 0.23549E+02 0.23549E+02
  43   6   2   1 0.26974E-01 0.26974E-01 0.48513E+01 0.48513E+01 0.00000E+00 0.00000E+00 0.00000E+00 0.00000E+00 0.00000E+00 0.00000E+00 0.00000E+00 0.31029E+02 0.31029E+02
 -37   7   2   1 0.17139E-01 0.17139E-01 0.25729E+01-0.25729E+01 0.00000E+00 0.00000E+00 0.00000E+00 0.00000E+00 0.00000E+00 0.00000E+00 0.00000E+00 0.24329E+02 0.24329E+02
 -36   7   2   1 0.27672E+01 0.27672E+01 0.32367E+01 0.32367E+01 0.00000E+00 0.00000E+00 0.00000E+00 0.00000E+00 0.00000E+00 0.00000E+00 0.00000E+00 0.41819E+01 0.41819E+01
 -35   7   2   1 0.39160E+01 0.39160E+01 0.41426E+01-0.41426E+01 0.00000E+00 0.00000E+00 0.00000E+00 0.00000E+00 0.00000E+00 0.00000E+00 0.00000E+00 0.39429E+01 0.39429E+01
 -34   7   2   1 0.27605E+01 0.27605E+01 0.37291E+01 0.37291E+01 0.00000E+00 0.00000E+00 0.00000E+00 0.00000E+00 0.00000E+00 0.00000E+00 0.00000E+00 0.48788E+01 0.48788E+01
 -33   7   2   1 0.29693E-01 0.29693E-01 0.26541E+01-0.26541E+01 0.00000E+00 0.00000E+00 0.00000E+00 0.00000E+00 0.00000E+00 0.00000E+00 0.00000E+00 0.18339E+02 0.18339E+02
 -32   7   2   1 0.33913E+01 0.33913E+01 0.27595E+01 0.27595E+01 0.00000E+00 0.00000E+00 0.00000E+00 0.00000E+00 0.00000E+00 0.00000E+00 0.00000E+00 0.34146E+01 0.34146E+01
 -31   7   2   1 0.19795E+01 0.19795E+01 0.15051E+01 0.15051E+01 0.00000E+00 0.00000E+00 0.00000E+00 0.00000E+00 0.00000E+00 0.00000E+00 0.00000E+00 0.59140E+01 0.59140E+01
 -30   7   2   1 0.13309E-01 0.13309E-01 0.93621E+00 0.93621E+00 0.00000E+00 0.00000E+00 0.00000E+00 0.00000E+00 0.00000E+00 0.00000E+00 0.00000E+00 0.16763E+02 0.16763E+02
 -29   7   2   1 0.30262E-02 0.30262E-02 0.94129E+00 0.94129E+00 0.00000E+00 0.00000E+00 0.00000E+00 0.00000E+00 0.00000E+00 0.00000E+00 0.00000E+00 0.87413E+00 0.87413E+00
 -28   7   2   1 0.81512E-02 0.81512E-02 0.21234E+01-0.21234E+01 0.00000E+00 0.00000E+00 0.00000E+00 0.00000E+00 0.00000E+00 0.00000E+00 0.00000E+00 0.19214E+02 0.19214E+02
 -27   7   2   1 0.19460E-01 0.19460E-01 0.45279E+01 0.45279E+01 0.00000E+00 0.00000E+00 0.00000E+00 0.00000E+00 0.00000E+00 0.00000E+00 0.00000E+00 0.18155E+02 0.18155E+02
 -26   7   2   1 0.39253E+01 0.39253E+01 0.35856E+01-0.35856E+01 0.00000E+00 0.00000E+00 0.00000E+00 0.00000E+00 0.00000E+00 0.00000E+00 0.00000E+00 0.19717E+01 0.19717E+01
 -25   7   2   1 0.33958E+01 0.33958E+01 0.37825E+01 0.37825E+01 0.00000E+00 0.00000E+00 0.00000E+00 0.00000E+00 0.00000E+00 0.00000E+00 0.00000E+00 0.22766E+01 0.22766E+01
 -24   7   2   1 0.34180E+01 0.34180E+01 0.15838E+01 0.15838E+01 0.00000E+00 0.00000E+00 0.00000E+00 0.00000E+00 0.00000E+00 0.00000E+00 0.00000E+00 0.22766E+01 0.22766E+01
 -23   7   2   1 0.52080E+01 0.52080E+01 0.38390E+00 0.38390E+00 0.00000E+00 0.00000E+00 0.00000E+00 0.00000E+00 0.00000E+00 0.00000E+00 0.00000E+00 0.14908E+01 0.14908E+01
 -22   7   2   1 0.75714E-02 0.75714E-02 0.17326E+00-0.17326E+00 0.00000E+00 0.00000E+00 0.00000E+00 0.00000E+00 0.00000E+00 0.00000E+00 0.00000E+00 0.13519E+02 0.13519E+02
 -21   7   2   1 0.48149E+01 0.48149E+01 0.67343E+01-0.67343E+01 0.00000E+00 0.00000E+00 0.00000E+00 0.00000E+00 0.00000E+00 0.00000E+00 0.00000E+00 0.20126E+01 0.20126E+01
 -20   7   2   1 0.72743E-02 0.72743E-02 0.45156E+01 0.45156E+01 0.00000E+00 0.00000E+00 0.00000E+00 0.00000E+00 0.00000E+00 0.00000E+00 0.00000E+00 0.21953E+02 0.21953E+02
 -19   7   2   1 0.47203E-02 0.47203E-02 0.21663E+01-0.21663E+01 0.00000E+00 0.00000E+00 0.00000E+00 0.00000E+00 0.00000E+00 0.00000E+00 0.00000E+00 0.29076E+01 0.29076E+01
 -18   7   2   1 0.17286E-01 0.17286E-01 0.15952E+01-0.15952E+01 0.00000E+00 0.00000E+00 0.00000E+00 0.00000E+00 0.00000E+00 0.00000E+00 0.00000E+00 0.18618E+02 0.18618E+02
 -17   7   2   1 0.43855E+01 0.43855E+01 0.39191E+01 0.39191E+01 0.00000E+00 0.00000E+00 0.00000E+00 0.00000E+00 0.00000E+00 0.00000E+00 0.00000E+00 0.30859E+01 0.30859E+01
 -16   7   2   1 0.47996E+01 0.47996E+01 0.54110E+01-0.54110E+01 0.00000E+00 0.00000E+00 0.00000E+00 0.00000E+00 0.00000E+00 0.00000E+00 0.00000E+00 0.28172E+01 0.28172E+01
 -15   7   2   1 0.67952E+01 0.67952E+01 0.64732E+01 0.64732E+01 0.00000E+00 0.00000E+00 0.00000E+00 0.00000E+00 0.00000E+00 0.00000E+00 0.00000E+00 0.17086E+01 0.17086E+01
 -14   7   2   1 0.33853E-01 0.33853E-01 0.45399E+01-0.45399E+01 0.00000E+00 0.00000E+00 0.00000E+00 0.00000E+00 0.00000E+00 0.00000E+00 0.00000E+00 0.20734E+02 0.20734E+02
 -13   7   2   1 0.27692E-01 0.27692E-01 0.35840E+01 0.35840E+01 0.00000E+00 0.00000E+00 0.00000E+00 0.00000E+00 0.00000E+00 0.00000E+00 0.00000E+00 0.19095E+02 0.19095E+02
 -12   7   2   1 0.27691E+01 0.27691E+01 0.31172E+01-0.31172E+01 0.00000E+00 0.00000E+00 0.00000E+00 0.00000E+00 0.00000E+00 0.00000E+00 0.00000E+00 0.34850E+01 0.34850E+01
 -11   7   2   1 0.32491E-02 0.32491E-02 0.62557E+00-0.62557E+00 0.00000E+00 0.00000E+00 0.00000E+00 0.00000E+00 0.00000E+00 0.00000E+00 0.00000E+00 0.18913E+02 0.18913E+02
 -10   7   2   1 0.52117E+01 0.52117E+01 0.10964E+01 0.10964E+01 0.00000E+00 0.00000E+00 0.00000E+00 0.00000E+00 0.00000E+00 0.00000E+00 0.00000E+00 0.22359E+01 0.22359E+01
  -9   7   2   1 0.43905E+01 0.43905E+01 0.38830E+01-0.38830E+01 0.00000E+00 0.00000E+00 0.00000E+00 0.00000E+00 0.00000E+00 0.00000E+00 0.00000E+00 0.22045E+01 0.22045E+01
  -8   7   2   1 0.52015E+01 0.52015E+01 0.99953E+00 0.99953E+00 0.00000E+00 0.00000E+00 0.00000E+00 0.00000E+00 0.00000E+00 0.00000E+00 0.00000E+00 0.26081E+01 0.26081E+01
  -7   7   2   1 0.23449E-01 0.23449E-01 0.15546E+01-0.15546E+01 0.00000E+00 0.00000E+00 0.00000E+00 0.00000E+00 0.00000E+00 0.00000E+00 0.00000E+00 0.19051E+02 0.19051E+02
  -6   7   2   1 0.27729E+01 0.27729E+01 0.79198E+00 0.79198E+00 0.00000E+00 0.00000E+00 0.00000E+00 0.00000E+00 0.00000E+00 0.00000E+00 0.00000E+00 0.34843E+01 0.34843E+01
  -5   7   2   1 0.39482E+01 0.39482E+01 0.19861E+01 0.19861E+01 0.00000E+00 0.00000E+00 0.00000E+00 0.00000E+00 0.00000E+00 0.00000E+00 0.00000E+00 0.29572E+01 0.29572E+01
  -4   7   2   1 0.48222E+01 0.48222E+01 0.42387E+01-0.42387E+01 0.00000E+00 0.00000E+00 0.00000E+00 0.00000E+00 0.00000E+00 0.00000E+00 0.00000E+00 0.32196E+01 0.32196E+01
  -3   7   2   1 0.27759E+01 0.27759E+01 0.41297E+01 0.41297E+01 0.00000E+00 0.00000E+00 0.00000E+00 0.00000E+00 0.00000E+00 0.00000E+00 0.00000E+00 0.34850E+01 0.34850E+01
  -2   7   2   1 0.25319E-01 0.25319E-01 0.54070E+01-0.54070E+01 0.00000E+00 0.00000E+00 0.00000E+00 0.00000E+00 0.00000E+00 0.00000E+00 0.00000E+00 0.24059E+02 0.24059E+02
  -1   7   2   1 0.65085E+01 0.65085E+01 0.58761E+01 0.58761E+01 0.00000E+00 0.00000E+00 0.00000E+00 0.00000E+00 0.00000E+00 0.00000E+00 0.00000E+00 0.20814E+01 0.20814E+01
   0   7   2   1 0.47925E+01 0.47925E+01 0.63280E+01-0.63280E+01 0.00000E+00 0.00000E+00 0.00000E+00 0.00000E+00 0.00000E+00 0.00000E+00 0.00000E+00 0.28172E+01 0.28172E+01
   1   7   2   1 0.43726E+01 0.43726E+01 0.51191E+01 0.51191E+01 0.00000E+00 0.00000E+00 0.00000E+00 0.00000E+00 0.00000E+00 0.00000E+00 0.00000E+00 0.30859E+01 0.30859E+01
   2   7   2   1 0.39056E+01 0.39056E+01 0.53686E+01-0.53686E+01 0.00000E+00 0.00000E+00 0.00000E+00 0.00000E+00 0.00000E+00 0.00000E+00 0.00000E+00 0.34500E+01 0.34500E+01
   3   7   2   1 0.27541E+01 0.27541E+01 0.48060E+01 0.48060E+01 0.00000E+00 0.00000E+00 0.00000E+00 0.00000E+00 0.00000E+00 0.00000E+00 0.00000E+00 0.48788E+01 0.48788E+01
   4   7   2   1 0.32112E-01 0.32112E-01 0.29448E+01-0.29448E+01 0.00000E+00 0.00000E+00 0.00000E+00 0.00000E+00 0.00000E+00 0.00000E+00 0.00000E+00 0.20076E+02 0.20076E+02
   5   7   2   1 0.25846E-01 0.25846E-01 0.19365E+01 0.19365E+01 0.00000E+00 0.00000E+00 0.00000E+00 0.00000E+00 0.00000E+00 0.00000E+00 0.00000E+00 0.17829E+02 0.17829E+02
   6   7   2   1 0.21908E-01 0.21908E-01 0.16311E+01-0.16311E+01 0.00000E+00 0.00000E+00 0.00000E+00 0.00000E+00 0.00000E+00 0.00000E+00 0.00000E+00 0.19080E+02 0.19080E+02
   7   7   2   1 0.96400E-02 0.96400E-02 0.21150E+01-0.21150E+01 0.00000E+00 0.00000E+00 0.00000E+00 0.00000E+00 0.00000E+00 0.00000E+00 0.00000E+00 0.14169E+02 0.14169E+02
   8   7   2   1 0.13239E-01 0.13239E-01 0.93896E-01 0.93896E-01 0.00000E+00 0.00000E+00 0.00000E+00 0.00000E+00 0.00000E+00 0.00000E+00 0.00000E+00 0.17144E+02 0.17144E+02
   9   7   2   1 0.17569E-01 0.17569E-01 0.16033E+01 0.16033E+01 0.00000E+00 0.00000E+00 0.00000E+00 0.00000E+00 0.00000E+00 0.00000E+00 0.00000E+00 0.18799E+02 0.18799E+02
  10   7   2   1 0.18911E-01 0.18911E-01 0.21468E+01-0.21468E+01 0.00000E+00 0.00000E+00 0.00000E+00 0.00000E+00 0.00000E+00 0.00000E+00 0.00000E+00 0.19345E+02 0.19345E+02
  11   7   2   1 0.21054E-01 0.21054E-01 0.28200E+01 0.28200E+01 0.00000E+00 0.00000E+00 0.00000E+00 0.00000E+00 0.00000E+00 0.00000E+00 0.00000E+00 0.19987E+02 0.19987E+02
  12   7   2   1 0.27734E+01 0.27734E+01 0.18787E+01-0.18787E+01 0.00000E+00 0.00000E+00 0.00000E+00 0.00000E+00 0.00000E+00 0.00000E+00 0.00000E+00 0.41819E+01 0.41819E+01
  13   7   2   1 0.20047E-01 0.20047E-01 0.34170E+01 0.34170E+01 0.00000E+00 0.00000E+00 0.00000E+00 0.00000E+00 0.00000E+00 0.00000E+00 0.00000E+00 0.19123E+02 0.19123E+02
  14   7   2   1 0.11408E-01 0.11408E-01 0.19359E+01-0.19359E+01 0.00000E+00 0.00000E+00 0.00000E+00 0.00000E+00 0.00000E+00 0.00000E+00 0.00000E+00 0.21394E+02 0.21394E+02
  15   7   2   1 0.65332E+01 0.65332E+01 0.16272E+01 0.16272E+01 0.00000E+00 0.00000E+00 0.00000E+00 0.00000E+00 0.00000E+00 0.00000E+00 0.00000E+00 0.17843E+01 0.17843E+01
  16   7   2   1 0.66528E-02 0.66528E-02 0.11564E+00-0.11564E+00 0.00000E+00 0.00000E+00 0.00000E+00 0.00000E+00 0.00000E+00 0.00000E+00 0.00000E+00 0.17416E+02 0.17416E+02
  17   7   2   1 0.48144E+01 0.48144E+01 0.17549E+01-0.17549E+01 0.00000E+00 0.00000E+00 0.00000E+00 0.00000E+00 0.00000E+00 0.00000E+00 0.00000E+00 0.24148E+01 0.24148E+01
  18   7   2   1 0.48090E+01 0.48090E+01 0.17787E+01 0.17787E+01 0.00000E+00 0.00000E+00 0.00000E+00 0.00000E+00 0.00000E+00 0.00000E+00 0.00000E+00 0.40241E+01 0.40241E+01
  19   7   2   1 0.47948E+01 0.47948E+01 0.65257E+01-0.65257E+01 0.00000E+00 0.00000E+00 0.00000E+00 0.00000E+00 0.00000E+00 0.00000E+00 0.00000E+00 0.16103E+01 0.16103E+01
  20   7   2   1 0.25597E-01 0.25597E-01 0.12150E+01 0.12150E+01 0.00000E+00 0.00000E+00 0.00000E+00 0.00000E+00 0.00000E+00 0.00000E+00 0.00000E+00 0.15839E+02 0.15839E+02
  21   7   2   1 0.39502E+01 0.39502E+01 0.26037E+01 0.26037E+01 0.00000E+00 0.00000E+00 0.00000E+00 0.00000E+00 0.00000E+00 0.00000E+00 0.00000E+00 0.19717E+01 0.19717E+01
  22   7   2   1 0.43945E+01 0.43945E+01 0.15803E+01 0.15803E+01 0.00000E+00 0.00000E+00 0.00000E+00 0.00000E+00 0.00000E+00 0.00000E+00 0.00000E+00 0.17637E+01 0.17637E+01
  23   7   2   1 0.51359E-02 0.51359E-02 0.25408E+01 0.25408E+01 0.00000E+00 0.00000E+00 0.00000E+00 0.00000E+00 0.00000E+00 0.00000E+00 0.00000E+00 0.21965E+02 0.21965E+02
  24   7   2   1 0.14853E-01 0.14853E-01 0.27305E+01-0.27305E+01 0.00000E+00 0.00000E+00 0.00000E+00 0.00000E+00 0.00000E+00 0.00000E+00 0.00000E+00 0.20572E+02 0.20572E+02
  25   7   2   1 0.33858E+01 0.33858E+01 0.51340E+01 0.51340E+01 0.00000E+00 0.00000E+00 0.00000E+00 0.00000E+00 0.00000E+00 0.00000E+00 0.00000E+00 0.28456E+01 0.28456E+01
  26   7   2   1 0.67900E+01 0.67900E+01 0.63405E+01-0.63405E+01 0.00000E+00 0.00000E+00 0.00000E+00 0.00000E+00 0.00000E+00 0.00000E+00 0.00000E+00 0.17086E+01 0.17086E+01
  27   7   2   1 0.64893E+01 0.64893E+01 0.81532E+01 0.81532E+01 0.00000E+00 0.00000E+00 0.00000E+00 0.00000E+00 0.00000E+00 0.00000E+00 0.00000E+00 0.17843E+01 0.17843E+01
  28   7   2   1 0.51681E+01 0.51681E+01 0.68877E+01-0.68877E+01 0.00000E+00 0.00000E+00 0.00000E+00 0.00000E+00 0.00000E+00 0.00000E+00 0.00000E+00 0.22359E+01 0.22359E+01
  29   7   2   1 0.55302E+01 0.55302E+01 0.64284E+01 0.64284E+01 0.00000E+00 0.00000E+00 0.00000E+00 0.00000E+00 0.00000E+00 0.00000E+00 0.00000E+00 0.20917E+01 0.20917E+01
  30   7   2   1 0.37672E-01 0.37672E-01 0.24292E+01-0.24292E+01 0.00000E+00 0.00000E+00 0.00000E+00 0.00000E+00 0.00000E+00 0.00000E+00 0.00000E+00 0.20389E+02 0.20389E+02
  31   7   2   1 0.32796E-01 0.32796E-01 0.25714E+01 0.25714E+01 0.00000E+00 0.00000E+00 0.00000E+00 0.00000E+00 0.00000E+00 0.00000E+00 0.00000E+00 0.20209E+02 0.20209E+02
  32   7   2   1 0.17946E-01 0.17946E-01 0.45386E+00 0.45386E+00 0.00000E+00 0.00000E+00 0.00000E+00 0.00000E+00 0.00000E+00 0.00000E+00 0.00000E+00 0.18846E+02 0.18846E+02
  33   7   2   1 0.10413E-01 0.10413E-01 0.96633E+00-0.96633E+00 0.00000E+00 0.00000E+00 0.00000E+00 0.00000E+00 0.00000E+00 0.00000E+00 0.00000E+00 0.20641E+02 0.20641E+02
  34   7   2   1 0.10079E-01 0.10079E-01 0.49272E+00-0.49272E+00 0.00000E+00 0.00000E+00 0.00000E+00 0.00000E+00 0.00000E+00 0.00000E+00 0.00000E+00 0.22890E+02 0.22890E+02
  35   7   2   1 0.72679E-02 0.72679E-02 0.79323E+00 0.79323E+00 0.00000E+00 0.00000E+00 0.00000E+00 0.00000E+00 0.00000E+00 0.00000E+00 0.00000E+00 0.20996E+02 0.20996E+02
  36   7   2   1 0.39339E+01 0.39339E+01 0.26213E+01-0.26213E+01 0.00000E+00 0.00000E+00 0.00000E+00 0.00000E+00 0.00000E+00 0.00000E+00 0.00000E+00 0.59141E+01 0.59141E+01
 -16   8   2   1 0.34041E+01 0.34041E+01 0.21113E+00-0.21113E+00 0.00000E+00 0.00000E+00 0.00000E+00 0.00000E+00 0.00000E+00 0.00000E+00 0.00000E+00 0.22751E+01 0.22751E+01
 -15   8   2   1 0.27718E+01 0.27718E+01 0.62610E+00 0.62610E+00 0.00000E+00 0.00000E+00 0.00000E+00 0.00000E+00 0.00000E+00 0.00000E+00 0.00000E+00 0.27875E+01 0.27875E+01
 -14   8   2   1 0.30391E-01 0.30391E-01 0.29884E+01-0.29884E+01 0.00000E+00 0.00000E+00 0.00000E+00 0.00000E+00 0.00000E+00 0.00000E+00 0.00000E+00 0.16495E+02 0.16495E+02
 -13   8   2   1 0.27638E+01 0.27638E+01 0.16942E+01 0.16942E+01 0.00000E+00 0.00000E+00 0.00000E+00 0.00000E+00 0.00000E+00 0.00000E+00 0.00000E+00 0.34848E+01 0.34848E+01
 -12   8   2   1 0.39149E+01 0.39149E+01 0.26428E+01-0.26428E+01 0.00000E+00 0.00000E+00 0.00000E+00 0.00000E+00 0.00000E+00 0.00000E+00 0.00000E+00 0.19717E+01 0.19717E+01
 -11   8   2   1 0.29596E-01 0.29596E-01 0.53411E+00 0.53411E+00 0.00000E+00 0.00000E+00 0.00000E+00 0.00000E+00 0.00000E+00 0.00000E+00 0.00000E+00 0.15225E+02 0.15225E+02
 -10   8   2   1 0.30412E-01 0.30412E-01 0.43350E+00-0.43350E+00 0.00000E+00 0.00000E+00 0.00000E+00 0.00000E+00 0.00000E+00 0.00000E+00 0.00000E+00 0.13139E+02 0.13139E+02
  -9   8   2   1 0.27920E-01 0.27920E-01 0.71493E+00-0.71493E+00 0.00000E+00 0.00000E+00 0.00000E+00 0.00000E+00 0.00000E+00 0.00000E+00 0.00000E+00 0.14896E+02 0.14896E+02
  -8   8   2   1 0.36095E-01 0.36095E-01 0.19207E+01-0.19207E+01 0.00000E+00 0.00000E+00 0.00000E+00 0.00000E+00 0.00000E+00 0.00000E+00 0.00000E+00 0.15836E+02 0.15836E+02
  -7   8   2   1 0.27485E+01 0.27485E+01 0.57439E+01 0.57439E+01 0.00000E+00 0.00000E+00 0.00000E+00 0.00000E+00 0.00000E+00 0.00000E+00 0.00000E+00 0.20911E+01 0.20911E+01
  -6   8   2   1 0.63177E-01 0.63177E-01 0.11855E+02-0.11855E+02 0.00000E+00 0.00000E+00 0.00000E+00 0.00000E+00 0.00000E+00 0.00000E+00 0.00000E+00 0.17132E+02 0.17132E+02
  -4   8   2   1 0.47117E-01 0.47117E-01 0.10073E+02-0.10073E+02 0.00000E+00 0.00000E+00 0.00000E+00 0.00000E+00 0.00000E+00 0.00000E+00 0.00000E+00 0.15252E+02 0.15252E+02
  -3   8   2   1 0.19504E+01 0.19504E+01 0.53986E+01 0.53986E+01 0.00000E+00 0.00000E+00 0.00000E+00 0.00000E+00 0.00000E+00 0.00000E+00 0.00000E+00 0.29571E+01 0.29571E+01
  -2   8   2   1 0.12868E+02 0.12868E+02 0.22398E+02 0.22398E+02 0.00000E+00 0.00000E+00 0.00000E+00 0.00000E+00 0.00000E+00 0.00000E+00 0.00000E+00 0.76260E+00 0.76260E+00
  -1   8   2   1 0.63000E-02 0.63000E-02 0.70335E+01 0.70335E+01 0.00000E+00 0.00000E+00 0.00000E+00 0.00000E+00 0.00000E+00 0.00000E+00 0.00000E+00 0.15434E+02 0.15434E+02
   0   8   2   1 0.11140E+02 0.11140E+02 0.14079E+02-0.14079E+02 0.00000E+00 0.00000E+00 0.00000E+00 0.00000E+00 0.00000E+00 0.00000E+00 0.00000E+00 0.87833E+00 0.87833E+00
   1   8   2   1 0.16296E+02 0.16296E+02 0.18014E+02-0.18014E+02 0.00000E+00 0.00000E+00 0.00000E+00 0.00000E+00 0.00000E+00 0.00000E+00 0.00000E+00 0.73055E+00 0.73055E+00
   3   8   2   1 0.78138E+01 0.78138E+01 0.11793E+02-0.11793E+02 0.00000E+00 0.00000E+00 0.00000E+00 0.00000E+00 0.00000E+00 0.00000E+00 0.00000E+00 0.12346E+01 0.12346E+01
   4   8   2   1 0.47708E+01 0.47708E+01 0.68664E+01 0.68664E+01 0.00000E+00 0.00000E+00 0.00000E+00 0.00000E+00 0.00000E+00 0.00000E+00 0.00000E+00 0.32195E+01 0.32195E+01
   5   8   2   1 0.59644E-01 0.59644E-01 0.60949E+01-0.60949E+01 0.00000E+00 0.00000E+00 0.00000E+00 0.00000E+00 0.00000E+00 0.00000E+00 0.00000E+00 0.18756E+02 0.18756E+02
   6   8   2   1 0.42956E-01 0.42956E-01 0.40463E+01 0.40463E+01 0.00000E+00 0.00000E+00 0.00000E+00 0.00000E+00 0.00000E+00 0.00000E+00 0.00000E+00 0.18875E+02 0.18875E+02
   7   8   2   1 0.27695E+01 0.27695E+01 0.14746E+01-0.14746E+01 0.00000E+00 0.00000E+00 0.00000E+00 0.00000E+00 0.00000E+00 0.00000E+00 0.00000E+00 0.41818E+01 0.41818E+01
   8   8   2   1 0.33052E-02 0.33052E-02 0.30877E+00 0.30877E+00 0.00000E+00 0.00000E+00 0.00000E+00 0.00000E+00 0.00000E+00 0.00000E+00 0.00000E+00 0.23972E+02 0.23972E+02
   9   8   2   1 0.15175E-01 0.15175E-01 0.10140E+01 0.10140E+01 0.00000E+00 0.00000E+00 0.00000E+00 0.00000E+00 0.00000E+00 0.00000E+00 0.00000E+00 0.17156E+02 0.17156E+02
  10   8   2   1 0.26385E-01 0.26385E-01 0.10855E+01-0.10855E+01 0.00000E+00 0.00000E+00 0.00000E+00 0.00000E+00 0.00000E+00 0.00000E+00 0.00000E+00 0.17449E+02 0.17449E+02
  11   8   2   1 0.19418E+01 0.19418E+01 0.19507E+01 0.19507E+01 0.00000E+00 0.00000E+00 0.00000E+00 0.00000E+00 0.00000E+00 0.00000E+00 0.00000E+00 0.49281E+01 0.49281E+01
  12   8   2   1 0.19392E+01 0.19392E+01 0.20655E+01-0.20655E+01 0.00000E+00 0.00000E+00 0.00000E+00 0.00000E+00 0.00000E+00 0.00000E+00 0.00000E+00 0.49281E+01 0.49281E+01
  13   8   2   1 0.39318E-01 0.39318E-01 0.20590E+01 0.20590E+01 0.00000E+00 0.00000E+00 0.00000E+00 0.00000E+00 0.00000E+00 0.00000E+00 0.00000E+00 0.17675E+02 0.17675E+02
  14   8   2   1 0.35731E-01 0.35731E-01 0.22091E+01-0.22091E+01 0.00000E+00 0.00000E+00 0.00000E+00 0.00000E+00 0.00000E+00 0.00000E+00 0.00000E+00 0.22342E+02 0.22342E+02
  15   8   2   1 0.34308E+01 0.34308E+01 0.32351E+00-0.32351E+00 0.00000E+00 0.00000E+00 0.00000E+00 0.00000E+00 0.00000E+00 0.00000E+00 0.00000E+00 0.51112E+01 0.51112E+01
  16   8   2   1 0.39281E+01 0.39281E+01 0.65545E+00-0.65545E+00 0.00000E+00 0.00000E+00 0.00000E+00 0.00000E+00 0.00000E+00 0.00000E+00 0.00000E+00 0.49272E+01 0.49272E+01
  17   8   2   1 0.47684E-02 0.47684E-02 0.21438E+01-0.21438E+01 0.00000E+00 0.00000E+00 0.00000E+00 0.00000E+00 0.00000E+00 0.00000E+00 0.00000E+00 0.13400E+02 0.13400E+02
  18   8   2   1 0.43782E+01 0.43782E+01 0.92352E+01-0.92352E+01 0.00000E+00 0.00000E+00 0.00000E+00 0.00000E+00 0.00000E+00 0.00000E+00 0.00000E+00 0.35267E+01 0.35267E+01
  19   8   2   1 0.65330E+01 0.65330E+01 0.28977E+01-0.28977E+01 0.00000E+00 0.00000E+00 0.00000E+00 0.00000E+00 0.00000E+00 0.00000E+00 0.00000E+00 0.23784E+01 0.23784E+01
  20   8   2   1 0.12404E-01 0.12404E-01 0.45241E+01 0.45241E+01 0.00000E+00 0.00000E+00 0.00000E+00 0.00000E+00 0.00000E+00 0.00000E+00 0.00000E+00 0.21984E+02 0.21984E+02
  21   8   2   1 0.70636E+01 0.70636E+01 0.15399E+02 0.15399E+02 0.00000E+00 0.00000E+00 0.00000E+00 0.00000E+00 0.00000E+00 0.00000E+00 0.00000E+00 0.27347E+01 0.27347E+01
  22   8   2   1 0.19452E+01 0.19452E+01 0.87024E+01-0.87024E+01 0.00000E+00 0.00000E+00 0.00000E+00 0.00000E+00 0.00000E+00 0.00000E+00 0.00000E+00 0.78853E+01 0.78853E+01
 -52   1   3   1 0.90352E+01 0.90352E+01 0.38534E+00-0.38534E+00 0.00000E+00 0.00000E+00 0.00000E+00 0.00000E+00 0.00000E+00 0.00000E+00 0.00000E+00 0.49479E+01 0.49479E+01
 -51   1   3   1 0.59080E+01 0.59080E+01 0.39915E+00 0.39915E+00 0.00000E+00 0.00000E+00 0.00000E+00 0.00000E+00 0.00000E+00 0.00000E+00 0.00000E+00 0.52566E+01 0.52566E+01
 -50   1   3   1 0.16221E-01 0.16221E-01 0.40166E+00-0.40166E+00 0.00000E+00 0.00000E+00 0.00000E+00 0.00000E+00 0.00000E+00 0.00000E+00 0.00000E+00 0.29738E+02 0.29738E+02
 -49   1   3   1 0.34626E-01 0.34626E-01 0.43311E+01 0.43311E+01 0.00000E+00 0.00000E+00 0.00000E+00 0.00000E+00 0.00000E+00 0.00000E+00 0.00000E+00 0.31332E+02 0.31332E+02
 -48   1   3   1 0.58904E+01 0.58904E+01 0.11459E+01-0.11459E+01 0.00000E+00 0.00000E+00 0.00000E+00 0.00000E+00 0.00000E+00 0.00000E+00 0.00000E+00 0.52561E+01 0.52561E+01
 -47   1   3   1 0.96238E+01 0.96238E+01 0.48887E+01 0.48887E+01 0.00000E+00 0.00000E+00 0.00000E+00 0.00000E+00 0.00000E+00 0.00000E+00 0.00000E+00 0.32206E+01 0.32206E+01
 -46   1   3   1 0.52309E+01 0.52309E+01 0.14140E+01 0.14140E+01 0.00000E+00 0.00000E+00 0.00000E+00 0.00000E+00 0.00000E+00 0.00000E+00 0.00000E+00 0.52153E+01 0.52153E+01
 -45   1   3   1 0.73484E+01 0.73484E+01 0.50749E+01 0.50749E+01 0.00000E+00 0.00000E+00 0.00000E+00 0.00000E+00 0.00000E+00 0.00000E+00 0.00000E+00 0.36887E+01 0.36887E+01
 -44   1   3   1 0.20905E-01 0.20905E-01 0.11109E+02 0.11109E+02 0.00000E+00 0.00000E+00 0.00000E+00 0.00000E+00 0.00000E+00 0.00000E+00 0.00000E+00 0.36808E+02 0.36808E+02
 -43   1   3   1 0.12742E+02 0.12742E+02 0.15183E+02-0.15183E+02 0.00000E+00 0.00000E+00 0.00000E+00 0.00000E+00 0.00000E+00 0.00000E+00 0.00000E+00 0.24368E+01 0.24368E+01
 -42   1   3   1 0.33978E+01 0.33978E+01 0.77848E+01-0.77848E+01 0.00000E+00 0.00000E+00 0.00000E+00 0.00000E+00 0.00000E+00 0.00000E+00 0.00000E+00 0.91053E+01 0.91053E+01
 -41   1   3   1 0.22252E-01 0.22252E-01 0.38304E+01-0.38304E+01 0.00000E+00 0.00000E+00 0.00000E+00 0.00000E+00 0.00000E+00 0.00000E+00 0.00000E+00 0.35336E+02 0.35336E+02
 -40   1   3   1 0.58876E+01 0.58876E+01 0.41345E+01 0.41345E+01 0.00000E+00 0.00000E+00 0.00000E+00 0.00000E+00 0.00000E+00 0.00000E+00 0.00000E+00 0.49287E+01 0.49287E+01
 -39   1   3   1 0.27542E+01 0.27542E+01 0.53511E+01-0.53511E+01 0.00000E+00 0.00000E+00 0.00000E+00 0.00000E+00 0.00000E+00 0.00000E+00 0.00000E+00 0.10455E+02 0.10455E+02
 -38   1   3   1 0.87792E+01 0.87792E+01 0.48561E+01 0.48561E+01 0.00000E+00 0.00000E+00 0.00000E+00 0.00000E+00 0.00000E+00 0.00000E+00 0.00000E+00 0.33072E+01 0.33072E+01
 -37   1   3   1 0.11622E+02 0.11622E+02 0.55403E+01-0.55403E+01 0.00000E+00 0.00000E+00 0.00000E+00 0.00000E+00 0.00000E+00 0.00000E+00 0.00000E+00 0.25018E+01 0.25018E+01
 -36   1   3   1 0.45980E-01 0.45980E-01 0.16133E+01 0.16133E+01 0.00000E+00 0.00000E+00 0.00000E+00 0.00000E+00 0.00000E+00 0.00000E+00 0.00000E+00 0.26879E+02 0.26879E+02
 -35   1   3   1 0.19328E+01 0.19328E+01 0.35813E+01-0.35813E+01 0.00000E+00 0.00000E+00 0.00000E+00 0.00000E+00 0.00000E+00 0.00000E+00 0.00000E+00 0.13798E+02 0.13798E+02
 -34   1   3   1 0.39708E+01 0.39708E+01 0.24019E+00-0.24019E+00 0.00000E+00 0.00000E+00 0.00000E+00 0.00000E+00 0.00000E+00 0.00000E+00 0.00000E+00 0.57829E+01 0.57829E+01
 -33   1   3   1 0.55336E+01 0.55336E+01 0.57503E+01-0.57503E+01 0.00000E+00 0.00000E+00 0.00000E+00 0.00000E+00 0.00000E+00 0.00000E+00 0.00000E+00 0.45306E+01 0.45306E+01
 -32   1   3   1 0.52397E+01 0.52397E+01 0.32143E+01-0.32143E+01 0.00000E+00 0.00000E+00 0.00000E+00 0.00000E+00 0.00000E+00 0.00000E+00 0.00000E+00 0.55882E+01 0.55882E+01
 -31   1   3   1 0.43725E+01 0.43725E+01 0.73457E+01-0.73457E+01 0.00000E+00 0.00000E+00 0.00000E+00 0.00000E+00 0.00000E+00 0.00000E+00 0.00000E+00 0.66122E+01 0.66122E+01
 -30   1   3   1 0.73776E+01 0.73776E+01 0.71591E+01-0.71591E+01 0.00000E+00 0.00000E+00 0.00000E+00 0.00000E+00 0.00000E+00 0.00000E+00 0.00000E+00 0.47423E+01 0.47423E+01
 -29   1   3   1 0.39404E+01 0.39404E+01 0.95485E-01 0.95485E-01 0.00000E+00 0.00000E+00 0.00000E+00 0.00000E+00 0.00000E+00 0.00000E+00 0.00000E+00 0.68939E+01 0.68939E+01
 -28   1   3   1 0.15604E+02 0.15604E+02 0.14907E+02-0.14907E+02 0.00000E+00 0.00000E+00 0.00000E+00 0.00000E+00 0.00000E+00 0.00000E+00 0.00000E+00 0.16219E+01 0.16219E+01
 -27   1   3   1 0.10561E+02 0.10561E+02 0.81825E+01 0.81825E+01 0.00000E+00 0.00000E+00 0.00000E+00 0.00000E+00 0.00000E+00 0.00000E+00 0.00000E+00 0.20162E+01 0.20162E+01
 -26   1   3   1 0.26268E+02 0.26268E+02 0.28038E+02-0.28038E+02 0.00000E+00 0.00000E+00 0.00000E+00 0.00000E+00 0.00000E+00 0.00000E+00 0.00000E+00 0.12079E+01 0.12079E+01
 -25   1   3   1 0.23038E+02 0.23038E+02 0.22006E+02 0.22006E+02 0.00000E+00 0.00000E+00 0.00000E+00 0.00000E+00 0.00000E+00 0.00000E+00 0.00000E+00 0.11151E+01 0.11151E+01
 -24   1   3   1 0.40187E+02 0.40187E+02 0.42557E+02-0.42557E+02 0.00000E+00 0.00000E+00 0.00000E+00 0.00000E+00 0.00000E+00 0.00000E+00 0.00000E+00 0.14074E+01 0.14074E+01
 -23   1   3   1 0.20523E+02 0.20523E+02 0.26086E+02 0.26086E+02 0.00000E+00 0.00000E+00 0.00000E+00 0.00000E+00 0.00000E+00 0.00000E+00 0.00000E+00 0.15178E+01 0.15178E+01
 -22   1   3   1 0.50836E+01 0.50836E+01 0.67202E+01-0.67202E+01 0.00000E+00 0.00000E+00 0.00000E+00 0.00000E+00 0.00000E+00 0.00000E+00 0.00000E+00 0.29805E+01 0.29805E+01
 -21   1   3   1 0.31694E+02 0.31694E+02 0.33434E+02 0.33434E+02 0.00000E+00 0.00000E+00 0.00000E+00 0.00000E+00 0.00000E+00 0.00000E+00 0.00000E+00 0.11434E+01 0.11434E+01
 -20   1   3   1 0.27604E+02 0.27604E+02 0.29062E+02-0.29062E+02 0.00000E+00 0.00000E+00 0.00000E+00 0.00000E+00 0.00000E+00 0.00000E+00 0.00000E+00 0.10867E+01 0.10867E+01
 -19   1   3   1 0.16983E+02 0.16983E+02 0.16312E+02 0.16312E+02 0.00000E+00 0.00000E+00 0.00000E+00 0.00000E+00 0.00000E+00 0.00000E+00 0.00000E+00 0.11509E+01 0.11509E+01
 -18   1   3   1 0.58603E+01 0.58603E+01 0.78358E+01-0.78358E+01 0.00000E+00 0.00000E+00 0.00000E+00 0.00000E+00 0.00000E+00 0.00000E+00 0.00000E+00 0.23006E+01 0.23006E+01
 -17   1   3   1 0.81300E+01 0.81300E+01 0.37899E+01-0.37899E+01 0.00000E+00 0.00000E+00 0.00000E+00 0.00000E+00 0.00000E+00 0.00000E+00 0.00000E+00 0.19142E+01 0.19142E+01
 -16   1   3   1 0.11793E+02 0.11793E+02 0.13596E+02 0.13596E+02 0.00000E+00 0.00000E+00 0.00000E+00 0.00000E+00 0.00000E+00 0.00000E+00 0.00000E+00 0.14832E+01 0.14832E+01
 -15   1   3   1 0.15453E+02 0.15453E+02 0.16479E+02-0.16479E+02 0.00000E+00 0.00000E+00 0.00000E+00 0.00000E+00 0.00000E+00 0.00000E+00 0.00000E+00 0.12614E+01 0.12614E+01
 -14   1   3   1 0.18923E+02 0.18923E+02 0.20873E+02 0.20873E+02 0.00000E+00 0.00000E+00 0.00000E+00 0.00000E+00 0.00000E+00 0.00000E+00 0.00000E+00 0.11403E+01 0.11403E+01
 -13   1   3   1 0.13416E+02 0.13416E+02 0.14824E+02-0.14824E+02 0.00000E+00 0.00000E+00 0.00000E+00 0.00000E+00 0.00000E+00 0.00000E+00 0.00000E+00 0.13010E+01 0.13010E+01
 -12   1   3   1 0.12984E+02 0.12984E+02 0.12665E+02 0.12665E+02 0.00000E+00 0.00000E+00 0.00000E+00 0.00000E+00 0.00000E+00 0.00000E+00 0.00000E+00 0.11959E+01 0.11959E+01
 -11   1   3   1 0.34891E+01 0.34891E+01 0.35284E+01 0.35284E+01 0.00000E+00 0.00000E+00 0.00000E+00 0.00000E+00 0.00000E+00 0.00000E+00 0.00000E+00 0.39830E+01 0.39830E+01
 -10   1   3   1 0.48862E+01 0.48862E+01 0.30033E+01-0.30033E+01 0.00000E+00 0.00000E+00 0.00000E+00 0.00000E+00 0.00000E+00 0.00000E+00 0.00000E+00 0.24144E+01 0.24144E+01
  -9   1   3   1 0.22847E+02 0.22847E+02 0.23048E+02 0.23048E+02 0.00000E+00 0.00000E+00 0.00000E+00 0.00000E+00 0.00000E+00 0.00000E+00 0.00000E+00 0.96404E+00 0.96404E+00
  -8   1   3   1 0.16269E+02 0.16269E+02 0.16446E+02-0.16446E+02 0.00000E+00 0.00000E+00 0.00000E+00 0.00000E+00 0.00000E+00 0.00000E+00 0.00000E+00 0.96996E+00 0.96996E+00
  -7   1   3   1 0.35575E+02 0.35575E+02 0.33855E+02 0.33855E+02 0.00000E+00 0.00000E+00 0.00000E+00 0.00000E+00 0.00000E+00 0.00000E+00 0.00000E+00 0.10966E+01 0.10966E+01
  -6   1   3   1 0.19691E+02 0.19691E+02 0.19212E+02-0.19212E+02 0.00000E+00 0.00000E+00 0.00000E+00 0.00000E+00 0.00000E+00 0.00000E+00 0.00000E+00 0.90874E+00 0.90874E+00
  -5   1   3   1 0.34824E+02 0.34824E+02 0.35980E+02 0.35980E+02 0.00000E+00 0.00000E+00 0.00000E+00 0.00000E+00 0.00000E+00 0.00000E+00 0.00000E+00 0.10618E+01 0.10618E+01
  -4   1   3   1 0.14306E+02 0.14306E+02 0.13414E+02-0.13414E+02 0.00000E+00 0.00000E+00 0.00000E+00 0.00000E+00 0.00000E+00 0.00000E+00 0.00000E+00 0.10926E+01 0.10926E+01
  -3   1   3   1 0.29167E+02 0.29167E+02 0.27907E+02 0.27907E+02 0.00000E+00 0.00000E+00 0.00000E+00 0.00000E+00 0.00000E+00 0.00000E+00 0.00000E+00 0.97522E+00 0.97522E+00
  -2   1   3   1 0.43474E+01 0.43474E+01 0.29220E+01-0.29220E+01 0.00000E+00 0.00000E+00 0.00000E+00 0.00000E+00 0.00000E+00 0.00000E+00 0.00000E+00 0.22042E+01 0.22042E+01
  -1   1   3   1 0.16987E+02 0.16987E+02 0.16551E+02 0.16551E+02 0.00000E+00 0.00000E+00 0.00000E+00 0.00000E+00 0.00000E+00 0.00000E+00 0.00000E+00 0.92638E+00 0.92638E+00
   0   1   3   1 0.77038E+01 0.77038E+01 0.79184E+01 0.79184E+01 0.00000E+00 0.00000E+00 0.00000E+00 0.00000E+00 0.00000E+00 0.00000E+00 0.00000E+00 0.15289E+01 0.15289E+01
   1   1   3   1 0.72805E+01 0.72805E+01 0.84305E+01 0.84305E+01 0.00000E+00 0.00000E+00 0.00000E+00 0.00000E+00 0.00000E+00 0.00000E+00 0.00000E+00 0.15822E+01 0.15822E+01
   2   1   3   1 0.84386E+01 0.84386E+01 0.11814E+02 0.11814E+02 0.00000E+00 0.00000E+00 0.00000E+00 0.00000E+00 0.00000E+00 0.00000E+00 0.00000E+00 0.13964E+01 0.13964E+01
   3   1   3   1 0.11870E+00 0.11870E+00 0.43645E+01 0.43645E+01 0.00000E+00 0.00000E+00 0.00000E+00 0.00000E+00 0.00000E+00 0.00000E+00 0.00000E+00 0.17001E+02 0.17001E+02
   4   1   3   1 0.14939E+02 0.14939E+02 0.16150E+02 0.16150E+02 0.00000E+00 0.00000E+00 0.00000E+00 0.00000E+00 0.00000E+00 0.00000E+00 0.00000E+00 0.92592E+00 0.92592E+00
   5   1   3   1 0.44582E+01 0.44582E+01 0.56859E+01-0.56859E+01 0.00000E+00 0.00000E+00 0.00000E+00 0.00000E+00 0.00000E+00 0.00000E+00 0.00000E+00 0.22044E+01 0.22044E+01
   6   1   3   1 0.21415E+02 0.21415E+02 0.23138E+02 0.23138E+02 0.00000E+00 0.00000E+00 0.00000E+00 0.00000E+00 0.00000E+00 0.00000E+00 0.00000E+00 0.93231E+00 0.93231E+00
   7   1   3   1 0.18572E+02 0.18572E+02 0.18752E+02-0.18752E+02 0.00000E+00 0.00000E+00 0.00000E+00 0.00000E+00 0.00000E+00 0.00000E+00 0.00000E+00 0.95854E+00 0.95854E+00
   8   1   3   1 0.35507E+02 0.35507E+02 0.37108E+02 0.37108E+02 0.00000E+00 0.00000E+00 0.00000E+00 0.00000E+00 0.00000E+00 0.00000E+00 0.00000E+00 0.10966E+01 0.10966E+01
   9   1   3   1 0.37281E+02 0.37281E+02 0.37583E+02-0.37583E+02 0.00000E+00 0.00000E+00 0.00000E+00 0.00000E+00 0.00000E+00 0.00000E+00 0.00000E+00 0.11533E+01 0.11533E+01
  10   1   3   1 0.52795E+02 0.52795E+02 0.51740E+02 0.51740E+02 0.00000E+00 0.00000E+00 0.00000E+00 0.00000E+00 0.00000E+00 0.00000E+00 0.00000E+00 0.14229E+01 0.14229E+01
  11   1   3   1 0.51132E+02 0.51132E+02 0.50805E+02-0.50805E+02 0.00000E+00 0.00000E+00 0.00000E+00 0.00000E+00 0.00000E+00 0.00000E+00 0.00000E+00 0.13856E+01 0.13856E+01
  12   1   3   1 0.56156E+02 0.56156E+02 0.57389E+02 0.57389E+02 0.00000E+00 0.00000E+00 0.00000E+00 0.00000E+00 0.00000E+00 0.00000E+00 0.00000E+00 0.15213E+01 0.15213E+01
  13   1   3   1 0.55987E+02 0.55987E+02 0.53170E+02-0.53170E+02 0.00000E+00 0.00000E+00 0.00000E+00 0.00000E+00 0.00000E+00 0.00000E+00 0.00000E+00 0.15247E+01 0.15247E+01
  14   1   3   1 0.48597E+02 0.48597E+02 0.49036E+02 0.49036E+02 0.00000E+00 0.00000E+00 0.00000E+00 0.00000E+00 0.00000E+00 0.00000E+00 0.00000E+00 0.13642E+01 0.13642E+01
  15   1   3   1 0.42146E+02 0.42146E+02 0.40936E+02-0.40936E+02 0.00000E+00 0.00000E+00 0.00000E+00 0.00000E+00 0.00000E+00 0.00000E+00 0.00000E+00 0.12664E+01 0.12664E+01
  16   1   3   1 0.31524E+02 0.31524E+02 0.31035E+02 0.31035E+02 0.00000E+00 0.00000E+00 0.00000E+00 0.00000E+00 0.00000E+00 0.00000E+00 0.00000E+00 0.10902E+01 0.10902E+01
  17   1   3   1 0.18918E+02 0.18918E+02 0.19215E+02-0.19215E+02 0.00000E+00 0.00000E+00 0.00000E+00 0.00000E+00 0.00000E+00 0.00000E+00 0.00000E+00 0.10396E+01 0.10396E+01
  18   1   3   1 0.14034E+02 0.14034E+02 0.94153E+01 0.94153E+01 0.00000E+00 0.00000E+00 0.00000E+00 0.00000E+00 0.00000E+00 0.00000E+00 0.00000E+00 0.12501E+01 0.12501E+01
  19   1   3   1 0.36672E+02 0.36672E+02 0.38263E+02 0.38263E+02 0.00000E+00 0.00000E+00 0.00000E+00 0.00000E+00 0.00000E+00 0.00000E+00 0.00000E+00 0.12206E+01 0.12206E+01
  20   1   3   1 0.34350E+02 0.34350E+02 0.33130E+02-0.33130E+02 0.00000E+00 0.00000E+00 0.00000E+00 0.00000E+00 0.00000E+00 0.00000E+00 0.00000E+00 0.11801E+01 0.11801E+01
  21   1   3   1 0.72774E-01 0.72774E-01 0.34940E+01 0.34940E+01 0.00000E+00 0.00000E+00 0.00000E+00 0.00000E+00 0.00000E+00 0.00000E+00 0.00000E+00 0.19666E+02 0.19666E+02
  22   1   3   1 0.26044E+02 0.26044E+02 0.24563E+02-0.24563E+02 0.00000E+00 0.00000E+00 0.00000E+00 0.00000E+00 0.00000E+00 0.00000E+00 0.00000E+00 0.11447E+01 0.11447E+01
  23   1   3   1 0.10337E+02 0.10337E+02 0.91814E+01 0.91814E+01 0.00000E+00 0.00000E+00 0.00000E+00 0.00000E+00 0.00000E+00 0.00000E+00 0.00000E+00 0.14938E+01 0.14938E+01
  24   1   3   1 0.20933E+02 0.20933E+02 0.19877E+02-0.19877E+02 0.00000E+00 0.00000E+00 0.00000E+00 0.00000E+00 0.00000E+00 0.00000E+00 0.00000E+00 0.11276E+01 0.11276E+01
  25   1   3   1 0.93626E+01 0.93626E+01 0.67827E+01 0.67827E+01 0.00000E+00 0.00000E+00 0.00000E+00 0.00000E+00 0.00000E+00 0.00000E+00 0.00000E+00 0.16468E+01 0.16468E+01
  26   1   3   1 0.13981E+02 0.13981E+02 0.13121E+02-0.13121E+02 0.00000E+00 0.00000E+00 0.00000E+00 0.00000E+00 0.00000E+00 0.00000E+00 0.00000E+00 0.13874E+01 0.13874E+01
  27   1   3   1 0.19005E+01 0.19005E+01 0.34155E+01 0.34155E+01 0.00000E+00 0.00000E+00 0.00000E+00 0.00000E+00 0.00000E+00 0.00000E+00 0.00000E+00 0.78836E+01 0.78836E+01
  28   1   3   1 0.10727E+02 0.10727E+02 0.94288E+01-0.94288E+01 0.00000E+00 0.00000E+00 0.00000E+00 0.00000E+00 0.00000E+00 0.00000E+00 0.00000E+00 0.14437E+01 0.14437E+01
  29   1   3   1 0.47849E+01 0.47849E+01 0.16017E+01 0.16017E+01 0.00000E+00 0.00000E+00 0.00000E+00 0.00000E+00 0.00000E+00 0.00000E+00 0.00000E+00 0.28163E+01 0.28163E+01
  30   1   3   1 0.89926E+01 0.89926E+01 0.75637E+01-0.75637E+01 0.00000E+00 0.00000E+00 0.00000E+00 0.00000E+00 0.00000E+00 0.00000E+00 0.00000E+00 0.15083E+01 0.15083E+01
  31   1   3   1 0.27988E+01 0.27988E+01 0.28712E+00-0.28712E+00 0.00000E+00 0.00000E+00 0.00000E+00 0.00000E+00 0.00000E+00 0.00000E+00 0.00000E+00 0.48744E+01 0.48744E+01
  32   1   3   1 0.62300E+01 0.62300E+01 0.33160E+01-0.33160E+01 0.00000E+00 0.00000E+00 0.00000E+00 0.00000E+00 0.00000E+00 0.00000E+00 0.00000E+00 0.21828E+01 0.21828E+01
  33   1   3   1 0.76083E+01 0.76083E+01 0.43796E+01-0.43796E+01 0.00000E+00 0.00000E+00 0.00000E+00 0.00000E+00 0.00000E+00 0.00000E+00 0.00000E+00 0.20374E+01 0.20374E+01
  34   1   3   1 0.47928E-01 0.47928E-01 0.30087E+01 0.30087E+01 0.00000E+00 0.00000E+00 0.00000E+00 0.00000E+00 0.00000E+00 0.00000E+00 0.00000E+00 0.21643E+02 0.21643E+02
  35   1   3   1 0.55179E+01 0.55179E+01 0.74620E+01-0.74620E+01 0.00000E+00 0.00000E+00 0.00000E+00 0.00000E+00 0.00000E+00 0.00000E+00 0.00000E+00 0.27884E+01 0.27884E+01
  36   1   3   1 0.43450E+01 0.43450E+01 0.61224E+01 0.61224E+01 0.00000E+00 0.00000E+00 0.00000E+00 0.00000E+00 0.00000E+00 0.00000E+00 0.00000E+00 0.35266E+01 0.35266E+01
  37   1   3   1 0.10550E+02 0.10550E+02 0.58207E+01-0.58207E+01 0.00000E+00 0.00000E+00 0.00000E+00 0.00000E+00 0.00000E+00 0.00000E+00 0.00000E+00 0.16507E+01 0.16507E+01
  38   1   3   1 0.58473E+01 0.58473E+01 0.63500E+01 0.63500E+01 0.00000E+00 0.00000E+00 0.00000E+00 0.00000E+00 0.00000E+00 0.00000E+00 0.00000E+00 0.29575E+01 0.29575E+01
  39   1   3   1 0.65688E+01 0.65688E+01 0.55367E+01 0.55367E+01 0.00000E+00 0.00000E+00 0.00000E+00 0.00000E+00 0.00000E+00 0.00000E+00 0.00000E+00 0.26755E+01 0.26755E+01
  40   1   3   1 0.54936E-01 0.54936E-01 0.11045E+01 0.11045E+01 0.00000E+00 0.00000E+00 0.00000E+00 0.00000E+00 0.00000E+00 0.00000E+00 0.00000E+00 0.21807E+02 0.21807E+02
  41   1   3   1 0.19137E+02 0.19137E+02 0.19521E+02-0.19521E+02 0.00000E+00 0.00000E+00 0.00000E+00 0.00000E+00 0.00000E+00 0.00000E+00 0.00000E+00 0.14288E+01 0.14288E+01
  42   1   3   1 0.73839E+01 0.73839E+01 0.15085E+01-0.15085E+01 0.00000E+00 0.00000E+00 0.00000E+00 0.00000E+00 0.00000E+00 0.00000E+00 0.00000E+00 0.23720E+01 0.23720E+01
  43   1   3   1 0.44066E+01 0.44066E+01 0.11392E+01-0.11392E+01 0.00000E+00 0.00000E+00 0.00000E+00 0.00000E+00 0.00000E+00 0.00000E+00 0.00000E+00 0.39675E+01 0.39675E+01
  44   1   3   1 0.29370E-01 0.29370E-01 0.37601E+01-0.37601E+01 0.00000E+00 0.00000E+00 0.00000E+00 0.00000E+00 0.00000E+00 0.00000E+00 0.00000E+00 0.25246E+02 0.25246E+02
  45   1   3   1 0.43689E+01 0.43689E+01 0.51301E+01 0.51301E+01 0.00000E+00 0.00000E+00 0.00000E+00 0.00000E+00 0.00000E+00 0.00000E+00 0.00000E+00 0.44082E+01 0.44082E+01
  46   1   3   1 0.47811E+01 0.47811E+01 0.54669E+01-0.54669E+01 0.00000E+00 0.00000E+00 0.00000E+00 0.00000E+00 0.00000E+00 0.00000E+00 0.00000E+00 0.40242E+01 0.40242E+01
  47   1   3   1 0.91900E+01 0.91900E+01 0.74149E+01 0.74149E+01 0.00000E+00 0.00000E+00 0.00000E+00 0.00000E+00 0.00000E+00 0.00000E+00 0.00000E+00 0.23134E+01 0.23134E+01
  48   1   3   1 0.60451E-01 0.60451E-01 0.47881E+01-0.47881E+01 0.00000E+00 0.00000E+00 0.00000E+00 0.00000E+00 0.00000E+00 0.00000E+00 0.00000E+00 0.27711E+02 0.27711E+02
  49   1   3   1 0.55280E+01 0.55280E+01 0.56873E+01 0.56873E+01 0.00000E+00 0.00000E+00 0.00000E+00 0.00000E+00 0.00000E+00 0.00000E+00 0.00000E+00 0.66214E+01 0.66214E+01
 -52   2   3   1 0.33774E+01 0.33774E+01 0.19702E+01-0.19702E+01 0.00000E+00 0.00000E+00 0.00000E+00 0.00000E+00 0.00000E+00 0.00000E+00 0.00000E+00 0.12518E+02 0.12518E+02
 -51   2   3   1 0.50159E-01 0.50159E-01 0.18235E+01 0.18235E+01 0.00000E+00 0.00000E+00 0.00000E+00 0.00000E+00 0.00000E+00 0.00000E+00 0.00000E+00 0.33649E+02 0.33649E+02
 -50   2   3   1 0.56360E-01 0.56360E-01 0.43158E+01-0.43158E+01 0.00000E+00 0.00000E+00 0.00000E+00 0.00000E+00 0.00000E+00 0.00000E+00 0.00000E+00 0.31695E+02 0.31695E+02
 -49   2   3   1 0.52421E+01 0.52421E+01 0.11654E+01-0.11654E+01 0.00000E+00 0.00000E+00 0.00000E+00 0.00000E+00 0.00000E+00 0.00000E+00 0.00000E+00 0.59590E+01 0.59590E+01
 -48   2   3   1 0.39116E-01 0.39116E-01 0.29896E+01-0.29896E+01 0.00000E+00 0.00000E+00 0.00000E+00 0.00000E+00 0.00000E+00 0.00000E+00 0.00000E+00 0.30866E+02 0.30866E+02
 -47   2   3   1 0.55710E-02 0.55710E-02 0.54314E+01-0.54314E+01 0.00000E+00 0.00000E+00 0.00000E+00 0.00000E+00 0.00000E+00 0.00000E+00 0.00000E+00 0.78823E+01 0.78823E+01
 -46   2   3   1 0.15054E-01 0.15054E-01 0.23558E+01-0.23558E+01 0.00000E+00 0.00000E+00 0.00000E+00 0.00000E+00 0.00000E+00 0.00000E+00 0.00000E+00 0.32461E+02 0.32461E+02
 -45   2   3   1 0.85785E+01 0.85785E+01 0.46283E+01-0.46283E+01 0.00000E+00 0.00000E+00 0.00000E+00 0.00000E+00 0.00000E+00 0.00000E+00 0.00000E+00 0.36191E+01 0.36191E+01
 -42   2   3   1 0.25747E+02 0.25747E+02 0.32740E+02 0.32740E+02 0.00000E+00 0.00000E+00 0.00000E+00 0.00000E+00 0.00000E+00 0.00000E+00 0.00000E+00 0.24189E+01 0.24189E+01
 -41   2   3   1 0.55916E+01 0.55916E+01 0.32811E+01 0.32811E+01 0.00000E+00 0.00000E+00 0.00000E+00 0.00000E+00 0.00000E+00 0.00000E+00 0.00000E+00 0.80152E+01 0.80152E+01
 -40   2   3   1 0.52818E-01 0.52818E-01 0.50878E+01 0.50878E+01 0.00000E+00 0.00000E+00 0.00000E+00 0.00000E+00 0.00000E+00 0.00000E+00 0.00000E+00 0.31468E+02 0.31468E+02
 -39   2   3   1 0.31661E-01 0.31661E-01 0.30024E+01 0.30024E+01 0.00000E+00 0.00000E+00 0.00000E+00 0.00000E+00 0.00000E+00 0.00000E+00 0.00000E+00 0.23186E+02 0.23186E+02
 -38   2   3   1 0.35167E-01 0.35167E-01 0.15100E+01-0.15100E+01 0.00000E+00 0.00000E+00 0.00000E+00 0.00000E+00 0.00000E+00 0.00000E+00 0.00000E+00 0.23027E+02 0.23027E+02
 -37   2   3   1 0.36044E-01 0.36044E-01 0.63014E+00-0.63014E+00 0.00000E+00 0.00000E+00 0.00000E+00 0.00000E+00 0.00000E+00 0.00000E+00 0.00000E+00 0.23170E+02 0.23170E+02
 -36   2   3   1 0.36011E-01 0.36011E-01 0.20321E+01 0.20321E+01 0.00000E+00 0.00000E+00 0.00000E+00 0.00000E+00 0.00000E+00 0.00000E+00 0.00000E+00 0.26373E+02 0.26373E+02
 -35   2   3   1 0.29174E-01 0.29174E-01 0.31322E+01-0.31322E+01 0.00000E+00 0.00000E+00 0.00000E+00 0.00000E+00 0.00000E+00 0.00000E+00 0.00000E+00 0.28109E+02 0.28109E+02
 -34   2   3   1 0.21277E-01 0.21277E-01 0.40368E+01 0.40368E+01 0.00000E+00 0.00000E+00 0.00000E+00 0.00000E+00 0.00000E+00 0.00000E+00 0.00000E+00 0.31221E+02 0.31221E+02
 -33   2   3   1 0.70943E+01 0.70943E+01 0.72149E+01-0.72149E+01 0.00000E+00 0.00000E+00 0.00000E+00 0.00000E+00 0.00000E+00 0.00000E+00 0.00000E+00 0.35546E+01 0.35546E+01
 -32   2   3   1 0.16999E-01 0.16999E-01 0.38356E+01 0.38356E+01 0.00000E+00 0.00000E+00 0.00000E+00 0.00000E+00 0.00000E+00 0.00000E+00 0.00000E+00 0.15852E+02 0.15852E+02
 -31   2   3   1 0.47091E-01 0.47091E-01 0.16590E+00 0.16590E+00 0.00000E+00 0.00000E+00 0.00000E+00 0.00000E+00 0.00000E+00 0.00000E+00 0.00000E+00 0.25522E+02 0.25522E+02
 -30   2   3   1 0.33598E+01 0.33598E+01 0.68869E+00-0.68869E+00 0.00000E+00 0.00000E+00 0.00000E+00 0.00000E+00 0.00000E+00 0.00000E+00 0.00000E+00 0.79385E+01 0.79385E+01
 -29   2   3   1 0.10714E+02 0.10714E+02 0.83781E+01 0.83781E+01 0.00000E+00 0.00000E+00 0.00000E+00 0.00000E+00 0.00000E+00 0.00000E+00 0.00000E+00 0.28813E+01 0.28813E+01
 -28   2   3   1 0.11018E+00 0.11018E+00 0.12280E+01-0.12280E+01 0.00000E+00 0.00000E+00 0.00000E+00 0.00000E+00 0.00000E+00 0.00000E+00 0.00000E+00 0.25768E+02 0.25768E+02
 -27   2   3   1 0.11387E+02 0.11387E+02 0.11801E+02 0.11801E+02 0.00000E+00 0.00000E+00 0.00000E+00 0.00000E+00 0.00000E+00 0.00000E+00 0.00000E+00 0.23693E+01 0.23693E+01
 -26   2   3   1 0.20434E+01 0.20434E+01 0.75778E+01 0.75778E+01 0.00000E+00 0.00000E+00 0.00000E+00 0.00000E+00 0.00000E+00 0.00000E+00 0.00000E+00 0.14780E+02 0.14780E+02
 -25   2   3   1 0.10046E+00 0.10046E+00 0.32782E+01 0.32782E+01 0.00000E+00 0.00000E+00 0.00000E+00 0.00000E+00 0.00000E+00 0.00000E+00 0.00000E+00 0.24124E+02 0.24124E+02
 -24   2   3   1 0.34702E+02 0.34702E+02 0.36806E+02 0.36806E+02 0.00000E+00 0.00000E+00 0.00000E+00 0.00000E+00 0.00000E+00 0.00000E+00 0.00000E+00 0.11189E+01 0.11189E+01
 -23   2   3   1 0.13513E+02 0.13513E+02 0.17117E+02-0.17117E+02 0.00000E+00 0.00000E+00 0.00000E+00 0.00000E+00 0.00000E+00 0.00000E+00 0.00000E+00 0.25915E+01 0.25915E+01
 -21   2   3   1 0.30967E+02 0.30967E+02 0.24756E+02-0.24756E+02 0.00000E+00 0.00000E+00 0.00000E+00 0.00000E+00 0.00000E+00 0.00000E+00 0.00000E+00 0.14115E+01 0.14115E+01
 -20   2   3   1 0.34696E+02 0.34696E+02 0.35898E+02 0.35898E+02 0.00000E+00 0.00000E+00 0.00000E+00 0.00000E+00 0.00000E+00 0.00000E+00 0.00000E+00 0.10631E+01 0.10631E+01
 -19   2   3   1 0.35609E+02 0.35609E+02 0.34185E+02-0.34185E+02 0.00000E+00 0.00000E+00 0.00000E+00 0.00000E+00 0.00000E+00 0.00000E+00 0.00000E+00 0.11959E+01 0.11959E+01
 -18   2   3   1 0.41639E+02 0.41639E+02 0.42552E+02 0.42552E+02 0.00000E+00 0.00000E+00 0.00000E+00 0.00000E+00 0.00000E+00 0.00000E+00 0.00000E+00 0.11910E+01 0.11910E+01
 -17   2   3   1 0.26725E+02 0.26725E+02 0.25077E+02-0.25077E+02 0.00000E+00 0.00000E+00 0.00000E+00 0.00000E+00 0.00000E+00 0.00000E+00 0.00000E+00 0.10469E+01 0.10469E+01
 -16   2   3   1 0.26650E+02 0.26650E+02 0.27659E+02 0.27659E+02 0.00000E+00 0.00000E+00 0.00000E+00 0.00000E+00 0.00000E+00 0.00000E+00 0.00000E+00 0.97949E+00 0.97949E+00
 -15   2   3   1 0.51004E+01 0.51004E+01 0.46527E+01-0.46527E+01 0.00000E+00 0.00000E+00 0.00000E+00 0.00000E+00 0.00000E+00 0.00000E+00 0.00000E+00 0.26078E+01 0.26078E+01
 -14   2   3   1 0.80277E+01 0.80277E+01 0.63974E+01 0.63974E+01 0.00000E+00 0.00000E+00 0.00000E+00 0.00000E+00 0.00000E+00 0.00000E+00 0.00000E+00 0.21529E+01 0.21529E+01
 -13   2   3   1 0.11192E+02 0.11192E+02 0.14304E+02 0.14304E+02 0.00000E+00 0.00000E+00 0.00000E+00 0.00000E+00 0.00000E+00 0.00000E+00 0.00000E+00 0.17460E+01 0.17460E+01
 -12   2   3   1 0.79152E+01 0.79152E+01 0.65918E+01-0.65918E+01 0.00000E+00 0.00000E+00 0.00000E+00 0.00000E+00 0.00000E+00 0.00000E+00 0.00000E+00 0.22191E+01 0.22191E+01
 -11   2   3   1 0.14062E+02 0.14062E+02 0.16887E+02 0.16887E+02 0.00000E+00 0.00000E+00 0.00000E+00 0.00000E+00 0.00000E+00 0.00000E+00 0.00000E+00 0.12501E+01 0.12501E+01
 -10   2   3   1 0.27923E+01 0.27923E+01 0.28585E+01 0.28585E+01 0.00000E+00 0.00000E+00 0.00000E+00 0.00000E+00 0.00000E+00 0.00000E+00 0.00000E+00 0.41819E+01 0.41819E+01
  -9   2   3   1 0.47103E-01 0.47103E-01 0.89825E+00 0.89825E+00 0.00000E+00 0.00000E+00 0.00000E+00 0.00000E+00 0.00000E+00 0.00000E+00 0.00000E+00 0.19617E+02 0.19617E+02
  -8   2   3   1 0.24784E+02 0.24784E+02 0.26303E+02 0.26303E+02 0.00000E+00 0.00000E+00 0.00000E+00 0.00000E+00 0.00000E+00 0.00000E+00 0.00000E+00 0.11254E+01 0.11254E+01
  -7   2   3   1 0.30810E+02 0.30810E+02 0.30582E+02-0.30582E+02 0.00000E+00 0.00000E+00 0.00000E+00 0.00000E+00 0.00000E+00 0.00000E+00 0.00000E+00 0.11768E+01 0.11768E+01
  -6   2   3   1 0.53758E+02 0.53758E+02 0.50416E+02 0.50416E+02 0.00000E+00 0.00000E+00 0.00000E+00 0.00000E+00 0.00000E+00 0.00000E+00 0.00000E+00 0.16102E+01 0.16102E+01
  -5   2   3   1 0.52417E+02 0.52417E+02 0.48966E+02-0.48966E+02 0.00000E+00 0.00000E+00 0.00000E+00 0.00000E+00 0.00000E+00 0.00000E+00 0.00000E+00 0.16077E+01 0.16077E+01
  -4   2   3   1 0.38541E+02 0.38541E+02 0.35237E+02 0.35237E+02 0.00000E+00 0.00000E+00 0.00000E+00 0.00000E+00 0.00000E+00 0.00000E+00 0.00000E+00 0.13183E+01 0.13183E+01
  -3   2   3   1 0.13987E+02 0.13987E+02 0.11542E+02-0.11542E+02 0.00000E+00 0.00000E+00 0.00000E+00 0.00000E+00 0.00000E+00 0.00000E+00 0.00000E+00 0.12623E+01 0.12623E+01
  -2   2   3   1 0.14670E+03 0.14670E+03 0.14763E+03-0.14763E+03 0.00000E+00 0.00000E+00 0.00000E+00 0.00000E+00 0.00000E+00 0.00000E+00 0.00000E+00 0.39828E+01 0.39828E+01
  -1   2   3   1 0.12856E+03 0.12856E+03 0.12699E+03-0.12699E+03 0.00000E+00 0.00000E+00 0.00000E+00 0.00000E+00 0.00000E+00 0.00000E+00 0.00000E+00 0.35057E+01 0.35057E+01
   0   2   3   1 0.10248E+03 0.10248E+03 0.97563E+02 0.97563E+02 0.00000E+00 0.00000E+00 0.00000E+00 0.00000E+00 0.00000E+00 0.00000E+00 0.00000E+00 0.28252E+01 0.28252E+01
   1   2   3   1 0.16943E+02 0.16943E+02 0.15758E+02-0.15758E+02 0.00000E+00 0.00000E+00 0.00000E+00 0.00000E+00 0.00000E+00 0.00000E+00 0.00000E+00 0.11583E+01 0.11583E+01
   2   2   3   1 0.41267E+02 0.41267E+02 0.39665E+02 0.39665E+02 0.00000E+00 0.00000E+00 0.00000E+00 0.00000E+00 0.00000E+00 0.00000E+00 0.00000E+00 0.13792E+01 0.13792E+01
   3   2   3   1 0.10732E+02 0.10732E+02 0.11303E+02-0.11303E+02 0.00000E+00 0.00000E+00 0.00000E+00 0.00000E+00 0.00000E+00 0.00000E+00 0.00000E+00 0.12643E+01 0.12643E+01
   4   2   3   1 0.32256E+02 0.32256E+02 0.32183E+02 0.32183E+02 0.00000E+00 0.00000E+00 0.00000E+00 0.00000E+00 0.00000E+00 0.00000E+00 0.00000E+00 0.11849E+01 0.11849E+01
   5   2   3   1 0.20054E+02 0.20054E+02 0.18880E+02-0.18880E+02 0.00000E+00 0.00000E+00 0.00000E+00 0.00000E+00 0.00000E+00 0.00000E+00 0.00000E+00 0.10772E+01 0.10772E+01
   6   2   3   1 0.38426E+02 0.38426E+02 0.36536E+02 0.36536E+02 0.00000E+00 0.00000E+00 0.00000E+00 0.00000E+00 0.00000E+00 0.00000E+00 0.00000E+00 0.13155E+01 0.13155E+01
   7   2   3   1 0.31390E+02 0.31390E+02 0.32531E+02-0.32531E+02 0.00000E+00 0.00000E+00 0.00000E+00 0.00000E+00 0.00000E+00 0.00000E+00 0.00000E+00 0.12102E+01 0.12102E+01
   8   2   3   1 0.42179E+02 0.42179E+02 0.43175E+02 0.43175E+02 0.00000E+00 0.00000E+00 0.00000E+00 0.00000E+00 0.00000E+00 0.00000E+00 0.00000E+00 0.13945E+01 0.13945E+01
   9   2   3   1 0.35217E+02 0.35217E+02 0.32073E+02-0.32073E+02 0.00000E+00 0.00000E+00 0.00000E+00 0.00000E+00 0.00000E+00 0.00000E+00 0.00000E+00 0.13102E+01 0.13102E+01
  10   2   3   1 0.37722E+02 0.37722E+02 0.34641E+02 0.34641E+02 0.00000E+00 0.00000E+00 0.00000E+00 0.00000E+00 0.00000E+00 0.00000E+00 0.00000E+00 0.13360E+01 0.13360E+01
  11   2   3   1 0.19378E+02 0.19378E+02 0.18587E+02-0.18587E+02 0.00000E+00 0.00000E+00 0.00000E+00 0.00000E+00 0.00000E+00 0.00000E+00 0.00000E+00 0.11125E+01 0.11125E+01
  12   2   3   1 0.14923E+02 0.14923E+02 0.16196E+02 0.16196E+02 0.00000E+00 0.00000E+00 0.00000E+00 0.00000E+00 0.00000E+00 0.00000E+00 0.00000E+00 0.11745E+01 0.11745E+01
  13   2   3   1 0.14146E-01 0.14146E-01 0.40437E+01 0.40437E+01 0.00000E+00 0.00000E+00 0.00000E+00 0.00000E+00 0.00000E+00 0.00000E+00 0.00000E+00 0.14243E+02 0.14243E+02
  14   2   3   1 0.45447E-01 0.45447E-01 0.60696E+00-0.60696E+00 0.00000E+00 0.00000E+00 0.00000E+00 0.00000E+00 0.00000E+00 0.00000E+00 0.00000E+00 0.19913E+02 0.19913E+02
  15   2   3   1 0.21836E+02 0.21836E+02 0.22037E+02 0.22037E+02 0.00000E+00 0.00000E+00 0.00000E+00 0.00000E+00 0.00000E+00 0.00000E+00 0.00000E+00 0.10846E+01 0.10846E+01
  16   2   3   1 0.60077E+01 0.60077E+01 0.46515E+00 0.46515E+00 0.00000E+00 0.00000E+00 0.00000E+00 0.00000E+00 0.00000E+00 0.00000E+00 0.00000E+00 0.18575E+01 0.18575E+01
  17   2   3   1 0.36627E+02 0.36627E+02 0.35889E+02 0.35889E+02 0.00000E+00 0.00000E+00 0.00000E+00 0.00000E+00 0.00000E+00 0.00000E+00 0.00000E+00 0.12178E+01 0.12178E+01
  18   2   3   1 0.38374E+02 0.38374E+02 0.37314E+02 0.37314E+02 0.00000E+00 0.00000E+00 0.00000E+00 0.00000E+00 0.00000E+00 0.00000E+00 0.00000E+00 0.12287E+01 0.12287E+01
  20   2   3   1 0.10796E+03 0.10796E+03 0.99242E+02-0.99242E+02 0.00000E+00 0.00000E+00 0.00000E+00 0.00000E+00 0.00000E+00 0.00000E+00 0.00000E+00 0.26702E+01 0.26702E+01
  21   2   3   1 0.42514E+02 0.42514E+02 0.42238E+02-0.42238E+02 0.00000E+00 0.00000E+00 0.00000E+00 0.00000E+00 0.00000E+00 0.00000E+00 0.00000E+00 0.13064E+01 0.13064E+01
  22   2   3   1 0.13821E+02 0.13821E+02 0.13546E+02-0.13546E+02 0.00000E+00 0.00000E+00 0.00000E+00 0.00000E+00 0.00000E+00 0.00000E+00 0.00000E+00 0.12622E+01 0.12622E+01
  23   2   3   1 0.23265E+02 0.23265E+02 0.24175E+02-0.24175E+02 0.00000E+00 0.00000E+00 0.00000E+00 0.00000E+00 0.00000E+00 0.00000E+00 0.00000E+00 0.11933E+01 0.11933E+01
  24   2   3   1 0.44038E-01 0.44038E-01 0.59604E+00 0.59604E+00 0.00000E+00 0.00000E+00 0.00000E+00 0.00000E+00 0.00000E+00 0.00000E+00 0.00000E+00 0.17410E+02 0.17410E+02
  25   2   3   1 0.15369E+02 0.15369E+02 0.17706E+02-0.17706E+02 0.00000E+00 0.00000E+00 0.00000E+00 0.00000E+00 0.00000E+00 0.00000E+00 0.00000E+00 0.12714E+01 0.12714E+01
  26   2   3   1 0.76029E+01 0.76029E+01 0.44552E+01 0.44552E+01 0.00000E+00 0.00000E+00 0.00000E+00 0.00000E+00 0.00000E+00 0.00000E+00 0.00000E+00 0.20374E+01 0.20374E+01
  27   2   3   1 0.15200E+02 0.15200E+02 0.12971E+02-0.12971E+02 0.00000E+00 0.00000E+00 0.00000E+00 0.00000E+00 0.00000E+00 0.00000E+00 0.00000E+00 0.11554E+01 0.11554E+01
  28   2   3   1 0.43332E+01 0.43332E+01 0.43754E+01 0.43754E+01 0.00000E+00 0.00000E+00 0.00000E+00 0.00000E+00 0.00000E+00 0.00000E+00 0.00000E+00 0.30857E+01 0.30857E+01
  29   2   3   1 0.14382E+02 0.14382E+02 0.12701E+02-0.12701E+02 0.00000E+00 0.00000E+00 0.00000E+00 0.00000E+00 0.00000E+00 0.00000E+00 0.00000E+00 0.12158E+01 0.12158E+01
  30   2   3   1 0.10132E+02 0.10132E+02 0.94674E+01 0.94674E+01 0.00000E+00 0.00000E+00 0.00000E+00 0.00000E+00 0.00000E+00 0.00000E+00 0.00000E+00 0.15209E+01 0.15209E+01
  31   2   3   1 0.15274E+02 0.15274E+02 0.13012E+02-0.13012E+02 0.00000E+00 0.00000E+00 0.00000E+00 0.00000E+00 0.00000E+00 0.00000E+00 0.00000E+00 0.12713E+01 0.12713E+01
  32   2   3   1 0.14220E+02 0.14220E+02 0.15896E+02 0.15896E+02 0.00000E+00 0.00000E+00 0.00000E+00 0.00000E+00 0.00000E+00 0.00000E+00 0.00000E+00 0.19009E+01 0.19009E+01
  33   2   3   1 0.16488E+02 0.16488E+02 0.14765E+02-0.14765E+02 0.00000E+00 0.00000E+00 0.00000E+00 0.00000E+00 0.00000E+00 0.00000E+00 0.00000E+00 0.12974E+01 0.12974E+01
  34   2   3   1 0.17944E+02 0.17944E+02 0.18380E+02 0.18380E+02 0.00000E+00 0.00000E+00 0.00000E+00 0.00000E+00 0.00000E+00 0.00000E+00 0.00000E+00 0.13031E+01 0.13031E+01
  35   2   3   1 0.95690E+01 0.95690E+01 0.10704E+02-0.10704E+02 0.00000E+00 0.00000E+00 0.00000E+00 0.00000E+00 0.00000E+00 0.00000E+00 0.00000E+00 0.18133E+01 0.18133E+01
  36   2   3   1 0.17102E+02 0.17102E+02 0.15653E+02 0.15653E+02 0.00000E+00 0.00000E+00 0.00000E+00 0.00000E+00 0.00000E+00 0.00000E+00 0.00000E+00 0.13676E+01 0.13676E+01
  37   2   3   1 0.28054E+01 0.28054E+01 0.16166E+01 0.16166E+01 0.00000E+00 0.00000E+00 0.00000E+00 0.00000E+00 0.00000E+00 0.00000E+00 0.00000E+00 0.55756E+01 0.55756E+01
  38   2   3   1 0.83514E+01 0.83514E+01 0.45915E+01 0.45915E+01 0.00000E+00 0.00000E+00 0.00000E+00 0.00000E+00 0.00000E+00 0.00000E+00 0.00000E+00 0.25569E+01 0.25569E+01
  40   2   3   1 0.73125E+01 0.73125E+01 0.78694E+01-0.78694E+01 0.00000E+00 0.00000E+00 0.00000E+00 0.00000E+00 0.00000E+00 0.00000E+00 0.00000E+00 0.28986E+01 0.28986E+01
  41   2   3   1 0.23878E+02 0.23878E+02 0.30353E+02-0.30353E+02 0.00000E+00 0.00000E+00 0.00000E+00 0.00000E+00 0.00000E+00 0.00000E+00 0.00000E+00 0.16434E+01 0.16434E+01
  42   2   3   1 0.14771E+02 0.14771E+02 0.16693E+02-0.16693E+02 0.00000E+00 0.00000E+00 0.00000E+00 0.00000E+00 0.00000E+00 0.00000E+00 0.00000E+00 0.18338E+01 0.18338E+01
  43   2   3   1 0.70171E+01 0.70171E+01 0.70997E+01 0.70997E+01 0.00000E+00 0.00000E+00 0.00000E+00 0.00000E+00 0.00000E+00 0.00000E+00 0.00000E+00 0.30078E+01 0.30078E+01
  44   2   3   1 0.11389E+02 0.11389E+02 0.13941E+02-0.13941E+02 0.00000E+00 0.00000E+00 0.00000E+00 0.00000E+00 0.00000E+00 0.00000E+00 0.00000E+00 0.20317E+01 0.20317E+01
  45   2   3   1 0.97525E-01 0.97525E-01 0.71192E+01 0.71192E+01 0.00000E+00 0.00000E+00 0.00000E+00 0.00000E+00 0.00000E+00 0.00000E+00 0.00000E+00 0.25125E+02 0.25125E+02
  46   2   3   1 0.91743E+01 0.91743E+01 0.94191E+01-0.94191E+01 0.00000E+00 0.00000E+00 0.00000E+00 0.00000E+00 0.00000E+00 0.00000E+00 0.00000E+00 0.23134E+01 0.23134E+01
  47   2   3   1 0.54456E-01 0.54456E-01 0.46764E+01 0.46764E+01 0.00000E+00 0.00000E+00 0.00000E+00 0.00000E+00 0.00000E+00 0.00000E+00 0.00000E+00 0.25057E+02 0.25057E+02
  48   2   3   1 0.31592E-01 0.31592E-01 0.37765E+01-0.37765E+01 0.00000E+00 0.00000E+00 0.00000E+00 0.00000E+00 0.00000E+00 0.00000E+00 0.00000E+00 0.29823E+02 0.29823E+02
  49   2   3   1 0.12300E+02 0.12300E+02 0.39410E+01-0.39410E+01 0.00000E+00 0.00000E+00 0.00000E+00 0.00000E+00 0.00000E+00 0.00000E+00 0.00000E+00 0.37900E+01 0.37900E+01
 -51   3   3   1 0.34011E-01 0.34011E-01 0.37407E+01-0.37407E+01 0.00000E+00 0.00000E+00 0.00000E+00 0.00000E+00 0.00000E+00 0.00000E+00 0.00000E+00 0.36283E+02 0.36283E+02
 -50   3   3   1 0.85509E+01 0.85509E+01 0.47484E+01 0.47484E+01 0.00000E+00 0.00000E+00 0.00000E+00 0.00000E+00 0.00000E+00 0.00000E+00 0.00000E+00 0.47494E+01 0.47494E+01
 -49   3   3   1 0.64762E+01 0.64762E+01 0.87941E+01-0.87941E+01 0.00000E+00 0.00000E+00 0.00000E+00 0.00000E+00 0.00000E+00 0.00000E+00 0.00000E+00 0.41611E+01 0.41611E+01
 -48   3   3   1 0.47633E+01 0.47633E+01 0.74561E+01 0.74561E+01 0.00000E+00 0.00000E+00 0.00000E+00 0.00000E+00 0.00000E+00 0.00000E+00 0.00000E+00 0.60360E+01 0.60360E+01
 -47   3   3   1 0.91683E+01 0.91683E+01 0.10542E+02-0.10542E+02 0.00000E+00 0.00000E+00 0.00000E+00 0.00000E+00 0.00000E+00 0.00000E+00 0.00000E+00 0.33636E+01 0.33636E+01
 -46   3   3   1 0.33522E+01 0.33522E+01 0.40750E+01 0.40750E+01 0.00000E+00 0.00000E+00 0.00000E+00 0.00000E+00 0.00000E+00 0.00000E+00 0.00000E+00 0.79666E+01 0.79666E+01
 -45   3   3   1 0.38683E+01 0.38683E+01 0.93320E+01-0.93320E+01 0.00000E+00 0.00000E+00 0.00000E+00 0.00000E+00 0.00000E+00 0.00000E+00 0.00000E+00 0.68995E+01 0.68995E+01
 -44   3   3   1 0.44448E-01 0.44448E-01 0.47706E+01-0.47706E+01 0.00000E+00 0.00000E+00 0.00000E+00 0.00000E+00 0.00000E+00 0.00000E+00 0.00000E+00 0.25942E+02 0.25942E+02
 -43   3   3   1 0.57017E-01 0.57017E-01 0.31757E+01-0.31757E+01 0.00000E+00 0.00000E+00 0.00000E+00 0.00000E+00 0.00000E+00 0.00000E+00 0.00000E+00 0.29537E+02 0.29537E+02
 -42   3   3   1 0.10170E+02 0.10170E+02 0.16405E+02 0.16405E+02 0.00000E+00 0.00000E+00 0.00000E+00 0.00000E+00 0.00000E+00 0.00000E+00 0.00000E+00 0.28472E+01 0.28472E+01
 -41   3   3   1 0.34757E-01 0.34757E-01 0.30652E+01-0.30652E+01 0.00000E+00 0.00000E+00 0.00000E+00 0.00000E+00 0.00000E+00 0.00000E+00 0.00000E+00 0.29845E+02 0.29845E+02
 -40   3   3   1 0.81021E+01 0.81021E+01 0.61763E+01 0.61763E+01 0.00000E+00 0.00000E+00 0.00000E+00 0.00000E+00 0.00000E+00 0.00000E+00 0.00000E+00 0.33478E+01 0.33478E+01
 -39   3   3   1 0.39390E+01 0.39390E+01 0.16985E+01-0.16985E+01 0.00000E+00 0.00000E+00 0.00000E+00 0.00000E+00 0.00000E+00 0.00000E+00 0.00000E+00 0.68998E+01 0.68998E+01
 -38   3   3   1 0.10060E+02 0.10060E+02 0.20729E+01 0.20729E+01 0.00000E+00 0.00000E+00 0.00000E+00 0.00000E+00 0.00000E+00 0.00000E+00 0.00000E+00 0.27081E+01 0.27081E+01
 -37   3   3   1 0.42026E-01 0.42026E-01 0.28784E+01 0.28784E+01 0.00000E+00 0.00000E+00 0.00000E+00 0.00000E+00 0.00000E+00 0.00000E+00 0.00000E+00 0.24863E+02 0.24863E+02
 -36   3   3   1 0.54559E-01 0.54559E-01 0.21680E+01-0.21680E+01 0.00000E+00 0.00000E+00 0.00000E+00 0.00000E+00 0.00000E+00 0.00000E+00 0.00000E+00 0.23880E+02 0.23880E+02
 -35   3   3   1 0.85359E+01 0.85359E+01 0.57625E+01 0.57625E+01 0.00000E+00 0.00000E+00 0.00000E+00 0.00000E+00 0.00000E+00 0.00000E+00 0.00000E+00 0.24888E+01 0.24888E+01
 -34   3   3   1 0.76113E-01 0.76113E-01 0.27930E+01-0.27930E+01 0.00000E+00 0.00000E+00 0.00000E+00 0.00000E+00 0.00000E+00 0.00000E+00 0.00000E+00 0.24553E+02 0.24553E+02
 -33   3   3   1 0.75614E+01 0.75614E+01 0.89036E+01 0.89036E+01 0.00000E+00 0.00000E+00 0.00000E+00 0.00000E+00 0.00000E+00 0.00000E+00 0.00000E+00 0.28005E+01 0.28005E+01
 -32   3   3   1 0.95978E+01 0.95978E+01 0.30072E+01-0.30072E+01 0.00000E+00 0.00000E+00 0.00000E+00 0.00000E+00 0.00000E+00 0.00000E+00 0.00000E+00 0.24159E+01 0.24159E+01
 -31   3   3   1 0.10368E+02 0.10368E+02 0.80967E+01 0.80967E+01 0.00000E+00 0.00000E+00 0.00000E+00 0.00000E+00 0.00000E+00 0.00000E+00 0.00000E+00 0.29822E+01 0.29822E+01
 -30   3   3   1 0.79159E+01 0.79159E+01 0.62014E+00 0.62014E+00 0.00000E+00 0.00000E+00 0.00000E+00 0.00000E+00 0.00000E+00 0.00000E+00 0.00000E+00 0.31979E+01 0.31979E+01
 -29   3   3   1 0.76172E+01 0.76172E+01 0.12701E+01 0.12701E+01 0.00000E+00 0.00000E+00 0.00000E+00 0.00000E+00 0.00000E+00 0.00000E+00 0.00000E+00 0.33090E+01 0.33090E+01
 -28   3   3   1 0.36172E-01 0.36172E-01 0.10970E+02 0.10970E+02 0.00000E+00 0.00000E+00 0.00000E+00 0.00000E+00 0.00000E+00 0.00000E+00 0.00000E+00 0.29800E+02 0.29800E+02
 -27   3   3   1 0.16072E+02 0.16072E+02 0.13778E+02-0.13778E+02 0.00000E+00 0.00000E+00 0.00000E+00 0.00000E+00 0.00000E+00 0.00000E+00 0.00000E+00 0.16936E+01 0.16936E+01
 -26   3   3   1 0.21207E+02 0.21207E+02 0.25688E+02 0.25688E+02 0.00000E+00 0.00000E+00 0.00000E+00 0.00000E+00 0.00000E+00 0.00000E+00 0.00000E+00 0.24696E+01 0.24696E+01
 -25   3   3   1 0.24401E+02 0.24401E+02 0.26475E+02-0.26475E+02 0.00000E+00 0.00000E+00 0.00000E+00 0.00000E+00 0.00000E+00 0.00000E+00 0.00000E+00 0.20730E+01 0.20730E+01
 -24   3   3   1 0.33332E+02 0.33332E+02 0.34656E+02 0.34656E+02 0.00000E+00 0.00000E+00 0.00000E+00 0.00000E+00 0.00000E+00 0.00000E+00 0.00000E+00 0.13189E+01 0.13189E+01
 -23   3   3   1 0.33442E+02 0.33442E+02 0.34229E+02-0.34229E+02 0.00000E+00 0.00000E+00 0.00000E+00 0.00000E+00 0.00000E+00 0.00000E+00 0.00000E+00 0.14831E+01 0.14831E+01
 -22   3   3   1 0.16218E+02 0.16218E+02 0.15081E+02 0.15081E+02 0.00000E+00 0.00000E+00 0.00000E+00 0.00000E+00 0.00000E+00 0.00000E+00 0.00000E+00 0.14333E+01 0.14333E+01
 -21   3   3   1 0.22051E+02 0.22051E+02 0.22264E+02-0.22264E+02 0.00000E+00 0.00000E+00 0.00000E+00 0.00000E+00 0.00000E+00 0.00000E+00 0.00000E+00 0.12445E+01 0.12445E+01
 -20   3   3   1 0.23261E+02 0.23261E+02 0.22928E+02 0.22928E+02 0.00000E+00 0.00000E+00 0.00000E+00 0.00000E+00 0.00000E+00 0.00000E+00 0.00000E+00 0.11854E+01 0.11854E+01
 -19   3   3   1 0.11395E+02 0.11395E+02 0.12043E+02-0.12043E+02 0.00000E+00 0.00000E+00 0.00000E+00 0.00000E+00 0.00000E+00 0.00000E+00 0.00000E+00 0.16943E+01 0.16943E+01
 -18   3   3   1 0.67722E+01 0.67722E+01 0.54471E+01 0.54471E+01 0.00000E+00 0.00000E+00 0.00000E+00 0.00000E+00 0.00000E+00 0.00000E+00 0.00000E+00 0.22773E+01 0.22773E+01
 -17   3   3   1 0.78942E-02 0.78942E-02 0.34302E+01 0.34302E+01 0.00000E+00 0.00000E+00 0.00000E+00 0.00000E+00 0.00000E+00 0.00000E+00 0.00000E+00 0.89810E+01 0.89810E+01
 -16   3   3   1 0.12264E+02 0.12264E+02 0.12256E+02-0.12256E+02 0.00000E+00 0.00000E+00 0.00000E+00 0.00000E+00 0.00000E+00 0.00000E+00 0.00000E+00 0.14258E+01 0.14258E+01
 -15   3   3   1 0.20392E+02 0.20392E+02 0.20365E+02 0.20365E+02 0.00000E+00 0.00000E+00 0.00000E+00 0.00000E+00 0.00000E+00 0.00000E+00 0.00000E+00 0.11564E+01 0.11564E+01
 -14   3   3   1 0.23031E+02 0.23031E+02 0.24652E+02-0.24652E+02 0.00000E+00 0.00000E+00 0.00000E+00 0.00000E+00 0.00000E+00 0.00000E+00 0.00000E+00 0.10332E+01 0.10332E+01
 -13   3   3   1 0.26593E+02 0.26593E+02 0.24410E+02 0.24410E+02 0.00000E+00 0.00000E+00 0.00000E+00 0.00000E+00 0.00000E+00 0.00000E+00 0.00000E+00 0.10519E+01 0.10519E+01
 -12   3   3   1 0.25091E+02 0.25091E+02 0.23606E+02-0.23606E+02 0.00000E+00 0.00000E+00 0.00000E+00 0.00000E+00 0.00000E+00 0.00000E+00 0.00000E+00 0.10319E+01 0.10319E+01
 -11   3   3   1 0.19162E+02 0.19162E+02 0.19955E+02 0.19955E+02 0.00000E+00 0.00000E+00 0.00000E+00 0.00000E+00 0.00000E+00 0.00000E+00 0.00000E+00 0.13220E+01 0.13220E+01
 -10   3   3   1 0.17045E+02 0.17045E+02 0.15871E+02-0.15871E+02 0.00000E+00 0.00000E+00 0.00000E+00 0.00000E+00 0.00000E+00 0.00000E+00 0.00000E+00 0.11436E+01 0.11436E+01
  -9   3   3   1 0.12956E+02 0.12956E+02 0.94244E+01 0.94244E+01 0.00000E+00 0.00000E+00 0.00000E+00 0.00000E+00 0.00000E+00 0.00000E+00 0.00000E+00 0.13437E+01 0.13437E+01
  -8   3   3   1 0.61348E+01 0.61348E+01 0.56876E+01-0.56876E+01 0.00000E+00 0.00000E+00 0.00000E+00 0.00000E+00 0.00000E+00 0.00000E+00 0.00000E+00 0.21825E+01 0.21825E+01
  -7   3   3   1 0.90966E-01 0.90966E-01 0.19461E+01-0.19461E+01 0.00000E+00 0.00000E+00 0.00000E+00 0.00000E+00 0.00000E+00 0.00000E+00 0.00000E+00 0.17942E+02 0.17942E+02
  -6   3   3   1 0.64292E-01 0.64292E-01 0.82025E+00 0.82025E+00 0.00000E+00 0.00000E+00 0.00000E+00 0.00000E+00 0.00000E+00 0.00000E+00 0.00000E+00 0.18189E+02 0.18189E+02
  -5   3   3   1 0.88263E+01 0.88263E+01 0.92614E+01-0.92614E+01 0.00000E+00 0.00000E+00 0.00000E+00 0.00000E+00 0.00000E+00 0.00000E+00 0.00000E+00 0.13254E+01 0.13254E+01
  -4   3   3   1 0.78779E+01 0.78779E+01 0.48690E+01 0.48690E+01 0.00000E+00 0.00000E+00 0.00000E+00 0.00000E+00 0.00000E+00 0.00000E+00 0.00000E+00 0.14806E+01 0.14806E+01
  -3   3   3   1 0.13890E+02 0.13890E+02 0.13684E+02-0.13684E+02 0.00000E+00 0.00000E+00 0.00000E+00 0.00000E+00 0.00000E+00 0.00000E+00 0.00000E+00 0.11238E+01 0.11238E+01
  -2   3   3   1 0.51532E+01 0.51532E+01 0.55607E+01 0.55607E+01 0.00000E+00 0.00000E+00 0.00000E+00 0.00000E+00 0.00000E+00 0.00000E+00 0.00000E+00 0.22358E+01 0.22358E+01
  -1   3   3   1 0.11889E+02 0.11889E+02 0.13421E+02-0.13421E+02 0.00000E+00 0.00000E+00 0.00000E+00 0.00000E+00 0.00000E+00 0.00000E+00 0.00000E+00 0.11406E+01 0.11406E+01
   0   3   3   1 0.64248E+01 0.64248E+01 0.65598E+01 0.65598E+01 0.00000E+00 0.00000E+00 0.00000E+00 0.00000E+00 0.00000E+00 0.00000E+00 0.00000E+00 0.14872E+01 0.14872E+01
   1   3   3   1 0.21166E+02 0.21166E+02 0.21039E+02-0.21039E+02 0.00000E+00 0.00000E+00 0.00000E+00 0.00000E+00 0.00000E+00 0.00000E+00 0.00000E+00 0.10248E+01 0.10248E+01
   2   3   3   1 0.18118E+02 0.18118E+02 0.18428E+02 0.18428E+02 0.00000E+00 0.00000E+00 0.00000E+00 0.00000E+00 0.00000E+00 0.00000E+00 0.00000E+00 0.97388E+00 0.97388E+00
   3   3   3   1 0.34121E+02 0.34121E+02 0.33600E+02-0.33600E+02 0.00000E+00 0.00000E+00 0.00000E+00 0.00000E+00 0.00000E+00 0.00000E+00 0.00000E+00 0.11833E+01 0.11833E+01
   4   3   3   1 0.30927E+02 0.30927E+02 0.30375E+02 0.30375E+02 0.00000E+00 0.00000E+00 0.00000E+00 0.00000E+00 0.00000E+00 0.00000E+00 0.00000E+00 0.11065E+01 0.11065E+01
   5   3   3   1 0.39980E+02 0.39980E+02 0.38944E+02-0.38944E+02 0.00000E+00 0.00000E+00 0.00000E+00 0.00000E+00 0.00000E+00 0.00000E+00 0.00000E+00 0.12745E+01 0.12745E+01
   6   3   3   1 0.31893E+02 0.31893E+02 0.31046E+02 0.31046E+02 0.00000E+00 0.00000E+00 0.00000E+00 0.00000E+00 0.00000E+00 0.00000E+00 0.00000E+00 0.11380E+01 0.11380E+01
   7   3   3   1 0.34547E+02 0.34547E+02 0.31701E+02-0.31701E+02 0.00000E+00 0.00000E+00 0.00000E+00 0.00000E+00 0.00000E+00 0.00000E+00 0.00000E+00 0.12275E+01 0.12275E+01
   8   3   3   1 0.20062E+02 0.20062E+02 0.19287E+02 0.19287E+02 0.00000E+00 0.00000E+00 0.00000E+00 0.00000E+00 0.00000E+00 0.00000E+00 0.00000E+00 0.10820E+01 0.10820E+01
   9   3   3   1 0.10627E+02 0.10627E+02 0.11620E+02-0.11620E+02 0.00000E+00 0.00000E+00 0.00000E+00 0.00000E+00 0.00000E+00 0.00000E+00 0.00000E+00 0.12856E+01 0.12856E+01
  10   3   3   1 0.58307E+01 0.58307E+01 0.45584E+01-0.45584E+01 0.00000E+00 0.00000E+00 0.00000E+00 0.00000E+00 0.00000E+00 0.00000E+00 0.00000E+00 0.19720E+01 0.19720E+01
  11   3   3   1 0.13237E+02 0.13237E+02 0.14008E+02 0.14008E+02 0.00000E+00 0.00000E+00 0.00000E+00 0.00000E+00 0.00000E+00 0.00000E+00 0.00000E+00 0.11703E+01 0.11703E+01
  12   3   3   1 0.27199E+02 0.27199E+02 0.28562E+02-0.28562E+02 0.00000E+00 0.00000E+00 0.00000E+00 0.00000E+00 0.00000E+00 0.00000E+00 0.00000E+00 0.11678E+01 0.11678E+01
  13   3   3   1 0.32061E+02 0.32061E+02 0.33379E+02 0.33379E+02 0.00000E+00 0.00000E+00 0.00000E+00 0.00000E+00 0.00000E+00 0.00000E+00 0.00000E+00 0.11308E+01 0.11308E+01
  14   3   3   1 0.42374E+02 0.42374E+02 0.39649E+02-0.39649E+02 0.00000E+00 0.00000E+00 0.00000E+00 0.00000E+00 0.00000E+00 0.00000E+00 0.00000E+00 0.12601E+01 0.12601E+01
  15   3   3   1 0.40708E+02 0.40708E+02 0.38828E+02 0.38828E+02 0.00000E+00 0.00000E+00 0.00000E+00 0.00000E+00 0.00000E+00 0.00000E+00 0.00000E+00 0.12555E+01 0.12555E+01
  16   3   3   1 0.37926E+02 0.37926E+02 0.38102E+02-0.38102E+02 0.00000E+00 0.00000E+00 0.00000E+00 0.00000E+00 0.00000E+00 0.00000E+00 0.00000E+00 0.11843E+01 0.11843E+01
  17   3   3   1 0.27238E+02 0.27238E+02 0.25764E+02 0.25764E+02 0.00000E+00 0.00000E+00 0.00000E+00 0.00000E+00 0.00000E+00 0.00000E+00 0.00000E+00 0.10989E+01 0.10989E+01
  18   3   3   1 0.25441E+02 0.25441E+02 0.24058E+02-0.24058E+02 0.00000E+00 0.00000E+00 0.00000E+00 0.00000E+00 0.00000E+00 0.00000E+00 0.00000E+00 0.10211E+01 0.10211E+01
  19   3   3   1 0.32672E-01 0.32672E-01 0.14646E+01-0.14646E+01 0.00000E+00 0.00000E+00 0.00000E+00 0.00000E+00 0.00000E+00 0.00000E+00 0.00000E+00 0.18352E+02 0.18352E+02
  20   3   3   1 0.15862E+02 0.15862E+02 0.15240E+02 0.15240E+02 0.00000E+00 0.00000E+00 0.00000E+00 0.00000E+00 0.00000E+00 0.00000E+00 0.00000E+00 0.11117E+01 0.11117E+01
  21   3   3   1 0.48510E+01 0.48510E+01 0.46063E+01 0.46063E+01 0.00000E+00 0.00000E+00 0.00000E+00 0.00000E+00 0.00000E+00 0.00000E+00 0.00000E+00 0.24148E+01 0.24148E+01
  22   3   3   1 0.55068E+01 0.55068E+01 0.46455E+01 0.46455E+01 0.00000E+00 0.00000E+00 0.00000E+00 0.00000E+00 0.00000E+00 0.00000E+00 0.00000E+00 0.24399E+01 0.24399E+01
  23   3   3   1 0.93001E-01 0.93001E-01 0.21768E+01 0.21768E+01 0.00000E+00 0.00000E+00 0.00000E+00 0.00000E+00 0.00000E+00 0.00000E+00 0.00000E+00 0.19411E+02 0.19411E+02
  24   3   3   1 0.26907E+01 0.26907E+01 0.50604E+01 0.50604E+01 0.00000E+00 0.00000E+00 0.00000E+00 0.00000E+00 0.00000E+00 0.00000E+00 0.00000E+00 0.41811E+01 0.41811E+01
  25   3   3   1 0.38487E+01 0.38487E+01 0.27882E+01-0.27882E+01 0.00000E+00 0.00000E+00 0.00000E+00 0.00000E+00 0.00000E+00 0.00000E+00 0.00000E+00 0.29561E+01 0.29561E+01
  26   3   3   1 0.64409E+01 0.64409E+01 0.51200E+01 0.51200E+01 0.00000E+00 0.00000E+00 0.00000E+00 0.00000E+00 0.00000E+00 0.00000E+00 0.00000E+00 0.20811E+01 0.20811E+01
  27   3   3   1 0.10627E+00 0.10627E+00 0.25248E+01-0.25248E+01 0.00000E+00 0.00000E+00 0.00000E+00 0.00000E+00 0.00000E+00 0.00000E+00 0.00000E+00 0.19686E+02 0.19686E+02
  28   3   3   1 0.51404E+01 0.51404E+01 0.54679E+01 0.54679E+01 0.00000E+00 0.00000E+00 0.00000E+00 0.00000E+00 0.00000E+00 0.00000E+00 0.00000E+00 0.26082E+01 0.26082E+01
  29   3   3   1 0.27366E+01 0.27366E+01 0.14691E+00-0.14691E+00 0.00000E+00 0.00000E+00 0.00000E+00 0.00000E+00 0.00000E+00 0.00000E+00 0.00000E+00 0.40123E+01 0.40123E+01
  30   3   3   1 0.65083E+01 0.65083E+01 0.17430E+01 0.17430E+01 0.00000E+00 0.00000E+00 0.00000E+00 0.00000E+00 0.00000E+00 0.00000E+00 0.00000E+00 0.17840E+01 0.17840E+01
  31   3   3   1 0.34111E+01 0.34111E+01 0.28291E+01 0.28291E+01 0.00000E+00 0.00000E+00 0.00000E+00 0.00000E+00 0.00000E+00 0.00000E+00 0.00000E+00 0.39837E+01 0.39837E+01
  32   3   3   1 0.73494E+01 0.73494E+01 0.43546E+01-0.43546E+01 0.00000E+00 0.00000E+00 0.00000E+00 0.00000E+00 0.00000E+00 0.00000E+00 0.00000E+00 0.21087E+01 0.21087E+01
  33   3   3   1 0.10557E+02 0.10557E+02 0.89223E+01 0.89223E+01 0.00000E+00 0.00000E+00 0.00000E+00 0.00000E+00 0.00000E+00 0.00000E+00 0.00000E+00 0.16507E+01 0.16507E+01
  34   3   3   1 0.87393E+01 0.87393E+01 0.91132E+01-0.91132E+01 0.00000E+00 0.00000E+00 0.00000E+00 0.00000E+00 0.00000E+00 0.00000E+00 0.00000E+00 0.19855E+01 0.19855E+01
  35   3   3   1 0.14521E+02 0.14521E+02 0.12029E+02 0.12029E+02 0.00000E+00 0.00000E+00 0.00000E+00 0.00000E+00 0.00000E+00 0.00000E+00 0.00000E+00 0.14693E+01 0.14693E+01
  36   3   3   1 0.54717E+01 0.54717E+01 0.98327E+01-0.98327E+01 0.00000E+00 0.00000E+00 0.00000E+00 0.00000E+00 0.00000E+00 0.00000E+00 0.00000E+00 0.34852E+01 0.34852E+01
  37   3   3   1 0.67256E+01 0.67256E+01 0.70596E+01 0.70596E+01 0.00000E+00 0.00000E+00 0.00000E+00 0.00000E+00 0.00000E+00 0.00000E+00 0.00000E+00 0.31305E+01 0.31305E+01
  38   3   3   1 0.70049E+01 0.70049E+01 0.66591E+01-0.66591E+01 0.00000E+00 0.00000E+00 0.00000E+00 0.00000E+00 0.00000E+00 0.00000E+00 0.00000E+00 0.30078E+01 0.30078E+01
  39   3   3   1 0.67435E+01 0.67435E+01 0.15810E+01 0.15810E+01 0.00000E+00 0.00000E+00 0.00000E+00 0.00000E+00 0.00000E+00 0.00000E+00 0.00000E+00 0.31269E+01 0.31269E+01
  40   3   3   1 0.10321E+02 0.10321E+02 0.16407E+02-0.16407E+02 0.00000E+00 0.00000E+00 0.00000E+00 0.00000E+00 0.00000E+00 0.00000E+00 0.00000E+00 0.24238E+01 0.24238E+01
  41   3   3   1 0.15274E+02 0.15274E+02 0.25160E+02 0.25160E+02 0.00000E+00 0.00000E+00 0.00000E+00 0.00000E+00 0.00000E+00 0.00000E+00 0.00000E+00 0.18993E+01 0.18993E+01
  42   3   3   1 0.71467E-01 0.71467E-01 0.75581E+01-0.75581E+01 0.00000E+00 0.00000E+00 0.00000E+00 0.00000E+00 0.00000E+00 0.00000E+00 0.00000E+00 0.24693E+02 0.24693E+02
  43   3   3   1 0.47736E+01 0.47736E+01 0.12181E+02 0.12181E+02 0.00000E+00 0.00000E+00 0.00000E+00 0.00000E+00 0.00000E+00 0.00000E+00 0.00000E+00 0.40242E+01 0.40242E+01
  44   3   3   1 0.51972E+01 0.51972E+01 0.44464E+01-0.44464E+01 0.00000E+00 0.00000E+00 0.00000E+00 0.00000E+00 0.00000E+00 0.00000E+00 0.00000E+00 0.37258E+01 0.37258E+01
  45   3   3   1 0.76381E+01 0.76381E+01 0.17252E+01 0.17252E+01 0.00000E+00 0.00000E+00 0.00000E+00 0.00000E+00 0.00000E+00 0.00000E+00 0.00000E+00 0.25461E+01 0.25461E+01
  46   3   3   1 0.32650E-01 0.32650E-01 0.19532E+01 0.19532E+01 0.00000E+00 0.00000E+00 0.00000E+00 0.00000E+00 0.00000E+00 0.00000E+00 0.00000E+00 0.22509E+02 0.22509E+02
  47   3   3   1 0.78481E+01 0.78481E+01 0.33387E+01-0.33387E+01 0.00000E+00 0.00000E+00 0.00000E+00 0.00000E+00 0.00000E+00 0.00000E+00 0.00000E+00 0.34506E+01 0.34506E+01
  48   3   3   1 0.58733E+01 0.58733E+01 0.27127E+01 0.27127E+01 0.00000E+00 0.00000E+00 0.00000E+00 0.00000E+00 0.00000E+00 0.00000E+00 0.00000E+00 0.45997E+01 0.45997E+01
 -51   4   3   1 0.27224E-01 0.27224E-01 0.25709E+00-0.25709E+00 0.00000E+00 0.00000E+00 0.00000E+00 0.00000E+00 0.00000E+00 0.00000E+00 0.00000E+00 0.35208E+02 0.35208E+02
 -50   4   3   1 0.62138E+01 0.62138E+01 0.33266E+00 0.33266E+00 0.00000E+00 0.00000E+00 0.00000E+00 0.00000E+00 0.00000E+00 0.00000E+00 0.00000E+00 0.56018E+01 0.56018E+01
 -49   4   3   1 0.76463E+01 0.76463E+01 0.15302E+01 0.15302E+01 0.00000E+00 0.00000E+00 0.00000E+00 0.00000E+00 0.00000E+00 0.00000E+00 0.00000E+00 0.45815E+01 0.45815E+01
 -48   4   3   1 0.68378E+01 0.68378E+01 0.96811E+00-0.96811E+00 0.00000E+00 0.00000E+00 0.00000E+00 0.00000E+00 0.00000E+00 0.00000E+00 0.00000E+00 0.39840E+01 0.39840E+01
 -47   4   3   1 0.39306E+01 0.39306E+01 0.18390E+01-0.18390E+01 0.00000E+00 0.00000E+00 0.00000E+00 0.00000E+00 0.00000E+00 0.00000E+00 0.00000E+00 0.54213E+01 0.54213E+01
 -46   4   3   1 0.23293E-01 0.23293E-01 0.72810E+01 0.72810E+01 0.00000E+00 0.00000E+00 0.00000E+00 0.00000E+00 0.00000E+00 0.00000E+00 0.00000E+00 0.30236E+02 0.30236E+02
 -45   4   3   1 0.27636E-01 0.27636E-01 0.11049E+02-0.11049E+02 0.00000E+00 0.00000E+00 0.00000E+00 0.00000E+00 0.00000E+00 0.00000E+00 0.00000E+00 0.30981E+02 0.30981E+02
 -44   4   3   1 0.87844E+01 0.87844E+01 0.15110E+02 0.15110E+02 0.00000E+00 0.00000E+00 0.00000E+00 0.00000E+00 0.00000E+00 0.00000E+00 0.00000E+00 0.28666E+01 0.28666E+01
 -43   4   3   1 0.70612E+01 0.70612E+01 0.97095E+01 0.97095E+01 0.00000E+00 0.00000E+00 0.00000E+00 0.00000E+00 0.00000E+00 0.00000E+00 0.00000E+00 0.35546E+01 0.35546E+01
 -42   4   3   1 0.19319E+01 0.19319E+01 0.54892E+01-0.54892E+01 0.00000E+00 0.00000E+00 0.00000E+00 0.00000E+00 0.00000E+00 0.00000E+00 0.00000E+00 0.14784E+02 0.14784E+02
 -41   4   3   1 0.33093E-01 0.33093E-01 0.11149E+01-0.11149E+01 0.00000E+00 0.00000E+00 0.00000E+00 0.00000E+00 0.00000E+00 0.00000E+00 0.00000E+00 0.27514E+02 0.27514E+02
 -40   4   3   1 0.11080E+02 0.11080E+02 0.14716E+02-0.14716E+02 0.00000E+00 0.00000E+00 0.00000E+00 0.00000E+00 0.00000E+00 0.00000E+00 0.00000E+00 0.31384E+01 0.31384E+01
 -39   4   3   1 0.62787E-01 0.62787E-01 0.72408E+01 0.72408E+01 0.00000E+00 0.00000E+00 0.00000E+00 0.00000E+00 0.00000E+00 0.00000E+00 0.00000E+00 0.29459E+02 0.29459E+02
 -38   4   3   1 0.93870E+01 0.93870E+01 0.13334E+02-0.13334E+02 0.00000E+00 0.00000E+00 0.00000E+00 0.00000E+00 0.00000E+00 0.00000E+00 0.00000E+00 0.24681E+01 0.24681E+01
 -37   4   3   1 0.73303E+01 0.73303E+01 0.69550E+01 0.69550E+01 0.00000E+00 0.00000E+00 0.00000E+00 0.00000E+00 0.00000E+00 0.00000E+00 0.00000E+00 0.26353E+01 0.26353E+01
 -36   4   3   1 0.67892E+01 0.67892E+01 0.70692E+01-0.70692E+01 0.00000E+00 0.00000E+00 0.00000E+00 0.00000E+00 0.00000E+00 0.00000E+00 0.00000E+00 0.31307E+01 0.31307E+01
 -35   4   3   1 0.70909E+01 0.70909E+01 0.17814E+01 0.17814E+01 0.00000E+00 0.00000E+00 0.00000E+00 0.00000E+00 0.00000E+00 0.00000E+00 0.00000E+00 0.27346E+01 0.27346E+01
 -34   4   3   1 0.13796E-02 0.13796E-02 0.98859E+00 0.98859E+00 0.00000E+00 0.00000E+00 0.00000E+00 0.00000E+00 0.00000E+00 0.00000E+00 0.00000E+00 0.11278E+02 0.11278E+02
 -33   4   3   1 0.52021E+01 0.52021E+01 0.19041E+01-0.19041E+01 0.00000E+00 0.00000E+00 0.00000E+00 0.00000E+00 0.00000E+00 0.00000E+00 0.00000E+00 0.40983E+01 0.40983E+01
 -32   4   3   1 0.30559E-01 0.30559E-01 0.21146E+01 0.21146E+01 0.00000E+00 0.00000E+00 0.00000E+00 0.00000E+00 0.00000E+00 0.00000E+00 0.00000E+00 0.23929E+02 0.23929E+02
 -31   4   3   1 0.61969E+01 0.61969E+01 0.40333E+01-0.40333E+01 0.00000E+00 0.00000E+00 0.00000E+00 0.00000E+00 0.00000E+00 0.00000E+00 0.00000E+00 0.43641E+01 0.43641E+01
 -30   4   3   1 0.89926E+01 0.89926E+01 0.41157E+01 0.41157E+01 0.00000E+00 0.00000E+00 0.00000E+00 0.00000E+00 0.00000E+00 0.00000E+00 0.00000E+00 0.30125E+01 0.30125E+01
 -29   4   3   1 0.46023E-01 0.46023E-01 0.61942E+00-0.61942E+00 0.00000E+00 0.00000E+00 0.00000E+00 0.00000E+00 0.00000E+00 0.00000E+00 0.00000E+00 0.25466E+02 0.25466E+02
 -28   4   3   1 0.40133E-01 0.40133E-01 0.27215E+00 0.27215E+00 0.00000E+00 0.00000E+00 0.00000E+00 0.00000E+00 0.00000E+00 0.00000E+00 0.00000E+00 0.25549E+02 0.25549E+02
 -27   4   3   1 0.73740E+01 0.73740E+01 0.10520E+02 0.10520E+02 0.00000E+00 0.00000E+00 0.00000E+00 0.00000E+00 0.00000E+00 0.00000E+00 0.00000E+00 0.28987E+01 0.28987E+01
 -26   4   3   1 0.83503E+01 0.83503E+01 0.10092E+02-0.10092E+02 0.00000E+00 0.00000E+00 0.00000E+00 0.00000E+00 0.00000E+00 0.00000E+00 0.00000E+00 0.25569E+01 0.25569E+01
 -25   4   3   1 0.14181E+02 0.14181E+02 0.16255E+02 0.16255E+02 0.00000E+00 0.00000E+00 0.00000E+00 0.00000E+00 0.00000E+00 0.00000E+00 0.00000E+00 0.17826E+01 0.17826E+01
 -24   4   3   1 0.27712E+01 0.27712E+01 0.16079E+01-0.16079E+01 0.00000E+00 0.00000E+00 0.00000E+00 0.00000E+00 0.00000E+00 0.00000E+00 0.00000E+00 0.69698E+01 0.69698E+01
 -23   4   3   1 0.32062E+02 0.32062E+02 0.39036E+02 0.39036E+02 0.00000E+00 0.00000E+00 0.00000E+00 0.00000E+00 0.00000E+00 0.00000E+00 0.00000E+00 0.16631E+01 0.16631E+01
 -22   4   3   1 0.52052E-01 0.52052E-01 0.31316E+01-0.31316E+01 0.00000E+00 0.00000E+00 0.00000E+00 0.00000E+00 0.00000E+00 0.00000E+00 0.00000E+00 0.24747E+02 0.24747E+02
 -21   4   3   1 0.25484E+02 0.25484E+02 0.26277E+02-0.26277E+02 0.00000E+00 0.00000E+00 0.00000E+00 0.00000E+00 0.00000E+00 0.00000E+00 0.00000E+00 0.13964E+01 0.13964E+01
 -20   4   3   1 0.88198E-01 0.88198E-01 0.74591E+01-0.74591E+01 0.00000E+00 0.00000E+00 0.00000E+00 0.00000E+00 0.00000E+00 0.00000E+00 0.00000E+00 0.24186E+02 0.24186E+02
 -19   4   3   1 0.11572E+02 0.11572E+02 0.10326E+02 0.10326E+02 0.00000E+00 0.00000E+00 0.00000E+00 0.00000E+00 0.00000E+00 0.00000E+00 0.00000E+00 0.15040E+01 0.15040E+01
 -18   4   3   1 0.25283E+02 0.25283E+02 0.24163E+02-0.24163E+02 0.00000E+00 0.00000E+00 0.00000E+00 0.00000E+00 0.00000E+00 0.00000E+00 0.00000E+00 0.11007E+01 0.11007E+01
 -17   4   3   1 0.20757E+02 0.20757E+02 0.20094E+02 0.20094E+02 0.00000E+00 0.00000E+00 0.00000E+00 0.00000E+00 0.00000E+00 0.00000E+00 0.00000E+00 0.12286E+01 0.12286E+01
 -16   4   3   1 0.16752E+02 0.16752E+02 0.17435E+02-0.17435E+02 0.00000E+00 0.00000E+00 0.00000E+00 0.00000E+00 0.00000E+00 0.00000E+00 0.00000E+00 0.12801E+01 0.12801E+01
 -15   4   3   1 0.64782E+01 0.64782E+01 0.74855E+01 0.74855E+01 0.00000E+00 0.00000E+00 0.00000E+00 0.00000E+00 0.00000E+00 0.00000E+00 0.00000E+00 0.23784E+01 0.23784E+01
 -14   4   3   1 0.70705E+01 0.70705E+01 0.25461E+01-0.25461E+01 0.00000E+00 0.00000E+00 0.00000E+00 0.00000E+00 0.00000E+00 0.00000E+00 0.00000E+00 0.21879E+01 0.21879E+01
 -13   4   3   1 0.52266E+01 0.52266E+01 0.28696E+01-0.28696E+01 0.00000E+00 0.00000E+00 0.00000E+00 0.00000E+00 0.00000E+00 0.00000E+00 0.00000E+00 0.26083E+01 0.26083E+01
 -12   4   3   1 0.39372E+01 0.39372E+01 0.40360E+01 0.40360E+01 0.00000E+00 0.00000E+00 0.00000E+00 0.00000E+00 0.00000E+00 0.00000E+00 0.00000E+00 0.29573E+01 0.29573E+01
 -11   4   3   1 0.90040E+01 0.90040E+01 0.84328E+01-0.84328E+01 0.00000E+00 0.00000E+00 0.00000E+00 0.00000E+00 0.00000E+00 0.00000E+00 0.00000E+00 0.12937E+01 0.12937E+01
 -10   4   3   1 0.27554E+01 0.27554E+01 0.35015E+01 0.35015E+01 0.00000E+00 0.00000E+00 0.00000E+00 0.00000E+00 0.00000E+00 0.00000E+00 0.00000E+00 0.34849E+01 0.34849E+01
  -9   4   3   1 0.67797E+01 0.67797E+01 0.55466E+01-0.55466E+01 0.00000E+00 0.00000E+00 0.00000E+00 0.00000E+00 0.00000E+00 0.00000E+00 0.00000E+00 0.14243E+01 0.14243E+01
  -8   4   3   1 0.33665E+01 0.33665E+01 0.59228E+00 0.59228E+00 0.00000E+00 0.00000E+00 0.00000E+00 0.00000E+00 0.00000E+00 0.00000E+00 0.00000E+00 0.22699E+01 0.22699E+01
  -7   4   3   1 0.38850E+01 0.38850E+01 0.22734E+01-0.22734E+01 0.00000E+00 0.00000E+00 0.00000E+00 0.00000E+00 0.00000E+00 0.00000E+00 0.00000E+00 0.19713E+01 0.19713E+01
  -6   4   3   1 0.75690E+01 0.75690E+01 0.70071E+01 0.70071E+01 0.00000E+00 0.00000E+00 0.00000E+00 0.00000E+00 0.00000E+00 0.00000E+00 0.00000E+00 0.15289E+01 0.15289E+01
  -5   4   3   1 0.23965E+02 0.23965E+02 0.22394E+02-0.22394E+02 0.00000E+00 0.00000E+00 0.00000E+00 0.00000E+00 0.00000E+00 0.00000E+00 0.00000E+00 0.99842E+00 0.99842E+00
  -4   4   3   1 0.33058E+02 0.33058E+02 0.30273E+02 0.30273E+02 0.00000E+00 0.00000E+00 0.00000E+00 0.00000E+00 0.00000E+00 0.00000E+00 0.00000E+00 0.10498E+01 0.10498E+01
  -3   4   3   1 0.46147E+02 0.46147E+02 0.39730E+02-0.39730E+02 0.00000E+00 0.00000E+00 0.00000E+00 0.00000E+00 0.00000E+00 0.00000E+00 0.00000E+00 0.13027E+01 0.13027E+01
  -2   4   3   1 0.28734E-01 0.28734E-01 0.52491E+01-0.52491E+01 0.00000E+00 0.00000E+00 0.00000E+00 0.00000E+00 0.00000E+00 0.00000E+00 0.00000E+00 0.11814E+02 0.11814E+02
  -1   4   3   1 0.40090E+02 0.40090E+02 0.39360E+02 0.39360E+02 0.00000E+00 0.00000E+00 0.00000E+00 0.00000E+00 0.00000E+00 0.00000E+00 0.00000E+00 0.11377E+01 0.11377E+01
   0   4   3   1 0.58872E+01 0.58872E+01 0.55944E+01 0.55944E+01 0.00000E+00 0.00000E+00 0.00000E+00 0.00000E+00 0.00000E+00 0.00000E+00 0.00000E+00 0.16438E+01 0.16438E+01
   1   4   3   1 0.32329E+02 0.32329E+02 0.30887E+02 0.30887E+02 0.00000E+00 0.00000E+00 0.00000E+00 0.00000E+00 0.00000E+00 0.00000E+00 0.00000E+00 0.10130E+01 0.10130E+01
   2   4   3   1 0.26383E+02 0.26383E+02 0.24463E+02-0.24463E+02 0.00000E+00 0.00000E+00 0.00000E+00 0.00000E+00 0.00000E+00 0.00000E+00 0.00000E+00 0.92043E+00 0.92043E+00
   3   4   3   1 0.22400E+02 0.22400E+02 0.21238E+02 0.21238E+02 0.00000E+00 0.00000E+00 0.00000E+00 0.00000E+00 0.00000E+00 0.00000E+00 0.00000E+00 0.89323E+00 0.89323E+00
   4   4   3   1 0.14541E+02 0.14541E+02 0.14944E+02-0.14944E+02 0.00000E+00 0.00000E+00 0.00000E+00 0.00000E+00 0.00000E+00 0.00000E+00 0.00000E+00 0.94177E+00 0.94177E+00
   5   4   3   1 0.80465E+01 0.80465E+01 0.99910E+01 0.99910E+01 0.00000E+00 0.00000E+00 0.00000E+00 0.00000E+00 0.00000E+00 0.00000E+00 0.00000E+00 0.11980E+01 0.11980E+01
   6   4   3   1 0.10153E+02 0.10153E+02 0.98200E+01-0.98200E+01 0.00000E+00 0.00000E+00 0.00000E+00 0.00000E+00 0.00000E+00 0.00000E+00 0.00000E+00 0.11427E+01 0.11427E+01
   7   4   3   1 0.91542E+01 0.91542E+01 0.91619E+01 0.91619E+01 0.00000E+00 0.00000E+00 0.00000E+00 0.00000E+00 0.00000E+00 0.00000E+00 0.00000E+00 0.10548E+01 0.10548E+01
   8   4   3   1 0.13556E+02 0.13556E+02 0.14113E+02-0.14113E+02 0.00000E+00 0.00000E+00 0.00000E+00 0.00000E+00 0.00000E+00 0.00000E+00 0.00000E+00 0.86446E+00 0.86446E+00
   9   4   3   1 0.11058E+02 0.11058E+02 0.12721E+02 0.12721E+02 0.00000E+00 0.00000E+00 0.00000E+00 0.00000E+00 0.00000E+00 0.00000E+00 0.00000E+00 0.10514E+01 0.10514E+01
  10   4   3   1 0.18910E+02 0.18910E+02 0.20313E+02-0.20313E+02 0.00000E+00 0.00000E+00 0.00000E+00 0.00000E+00 0.00000E+00 0.00000E+00 0.00000E+00 0.83948E+00 0.83948E+00
  11   4   3   1 0.14805E+02 0.14805E+02 0.14805E+02 0.14805E+02 0.00000E+00 0.00000E+00 0.00000E+00 0.00000E+00 0.00000E+00 0.00000E+00 0.00000E+00 0.92592E+00 0.92592E+00
  12   4   3   1 0.22568E+02 0.22568E+02 0.22361E+02-0.22361E+02 0.00000E+00 0.00000E+00 0.00000E+00 0.00000E+00 0.00000E+00 0.00000E+00 0.00000E+00 0.88731E+00 0.88731E+00
  13   4   3   1 0.15092E+02 0.15092E+02 0.13964E+02 0.13964E+02 0.00000E+00 0.00000E+00 0.00000E+00 0.00000E+00 0.00000E+00 0.00000E+00 0.00000E+00 0.10377E+01 0.10377E+01
  14   4   3   1 0.24490E+02 0.24490E+02 0.22765E+02-0.22765E+02 0.00000E+00 0.00000E+00 0.00000E+00 0.00000E+00 0.00000E+00 0.00000E+00 0.00000E+00 0.98124E+00 0.98124E+00
  15   4   3   1 0.62252E+01 0.62252E+01 0.73988E+01 0.73988E+01 0.00000E+00 0.00000E+00 0.00000E+00 0.00000E+00 0.00000E+00 0.00000E+00 0.00000E+00 0.18712E+01 0.18712E+01
  16   4   3   1 0.13510E+02 0.13510E+02 0.14072E+02-0.14072E+02 0.00000E+00 0.00000E+00 0.00000E+00 0.00000E+00 0.00000E+00 0.00000E+00 0.00000E+00 0.10155E+01 0.10155E+01
  17   4   3   1 0.11925E+02 0.11925E+02 0.14087E+02-0.14087E+02 0.00000E+00 0.00000E+00 0.00000E+00 0.00000E+00 0.00000E+00 0.00000E+00 0.00000E+00 0.11406E+01 0.11406E+01
  18   4   3   1 0.48784E+01 0.48784E+01 0.34006E+01-0.34006E+01 0.00000E+00 0.00000E+00 0.00000E+00 0.00000E+00 0.00000E+00 0.00000E+00 0.00000E+00 0.24147E+01 0.24147E+01
  19   4   3   1 0.97084E+01 0.97084E+01 0.61937E+01 0.61937E+01 0.00000E+00 0.00000E+00 0.00000E+00 0.00000E+00 0.00000E+00 0.00000E+00 0.00000E+00 0.14117E+01 0.14117E+01
  20   4   3   1 0.55471E+02 0.55471E+02 0.55150E+02 0.55150E+02 0.00000E+00 0.00000E+00 0.00000E+00 0.00000E+00 0.00000E+00 0.00000E+00 0.00000E+00 0.15366E+01 0.15366E+01
  21   4   3   1 0.15698E+02 0.15698E+02 0.15621E+02-0.15621E+02 0.00000E+00 0.00000E+00 0.00000E+00 0.00000E+00 0.00000E+00 0.00000E+00 0.00000E+00 0.11200E+01 0.11200E+01
  22   4   3   1 0.39141E+01 0.39141E+01 0.23107E+00 0.23107E+00 0.00000E+00 0.00000E+00 0.00000E+00 0.00000E+00 0.00000E+00 0.00000E+00 0.00000E+00 0.34154E+01 0.34154E+01
  23   4   3   1 0.15626E+02 0.15626E+02 0.13446E+02 0.13446E+02 0.00000E+00 0.00000E+00 0.00000E+00 0.00000E+00 0.00000E+00 0.00000E+00 0.00000E+00 0.11285E+01 0.11285E+01
  24   4   3   1 0.22422E+02 0.22422E+02 0.20773E+02-0.20773E+02 0.00000E+00 0.00000E+00 0.00000E+00 0.00000E+00 0.00000E+00 0.00000E+00 0.00000E+00 0.12310E+01 0.12310E+01
  25   4   3   1 0.24305E+02 0.24305E+02 0.23193E+02 0.23193E+02 0.00000E+00 0.00000E+00 0.00000E+00 0.00000E+00 0.00000E+00 0.00000E+00 0.00000E+00 0.12981E+01 0.12981E+01
  26   4   3   1 0.19327E+02 0.19327E+02 0.20651E+02-0.20651E+02 0.00000E+00 0.00000E+00 0.00000E+00 0.00000E+00 0.00000E+00 0.00000E+00 0.00000E+00 0.13154E+01 0.13154E+01
  27   4   3   1 0.20667E+02 0.20667E+02 0.20639E+02 0.20639E+02 0.00000E+00 0.00000E+00 0.00000E+00 0.00000E+00 0.00000E+00 0.00000E+00 0.00000E+00 0.13261E+01 0.13261E+01
  28   4   3   1 0.18386E+02 0.18386E+02 0.18929E+02-0.18929E+02 0.00000E+00 0.00000E+00 0.00000E+00 0.00000E+00 0.00000E+00 0.00000E+00 0.00000E+00 0.13784E+01 0.13784E+01
  29   4   3   1 0.16150E+02 0.16150E+02 0.16615E+02 0.16615E+02 0.00000E+00 0.00000E+00 0.00000E+00 0.00000E+00 0.00000E+00 0.00000E+00 0.00000E+00 0.14435E+01 0.14435E+01
  30   4   3   1 0.16149E+02 0.16149E+02 0.17139E+02-0.17139E+02 0.00000E+00 0.00000E+00 0.00000E+00 0.00000E+00 0.00000E+00 0.00000E+00 0.00000E+00 0.12063E+01 0.12063E+01
  31   4   3   1 0.13986E+02 0.13986E+02 0.12729E+02 0.12729E+02 0.00000E+00 0.00000E+00 0.00000E+00 0.00000E+00 0.00000E+00 0.00000E+00 0.00000E+00 0.13874E+01 0.13874E+01
  32   4   3   1 0.18920E+01 0.18920E+01 0.11617E+02-0.11617E+02 0.00000E+00 0.00000E+00 0.00000E+00 0.00000E+00 0.00000E+00 0.00000E+00 0.00000E+00 0.78830E+01 0.78830E+01
  33   4   3   1 0.58544E+01 0.58544E+01 0.77217E+01 0.77217E+01 0.00000E+00 0.00000E+00 0.00000E+00 0.00000E+00 0.00000E+00 0.00000E+00 0.00000E+00 0.26291E+01 0.26291E+01
  34   4   3   1 0.85535E+01 0.85535E+01 0.48215E+01-0.48215E+01 0.00000E+00 0.00000E+00 0.00000E+00 0.00000E+00 0.00000E+00 0.00000E+00 0.00000E+00 0.18110E+01 0.18110E+01
  35   4   3   1 0.19792E-01 0.19792E-01 0.43796E+00-0.43796E+00 0.00000E+00 0.00000E+00 0.00000E+00 0.00000E+00 0.00000E+00 0.00000E+00 0.00000E+00 0.18478E+02 0.18478E+02
  36   4   3   1 0.65200E+01 0.65200E+01 0.74905E+01 0.74905E+01 0.00000E+00 0.00000E+00 0.00000E+00 0.00000E+00 0.00000E+00 0.00000E+00 0.00000E+00 0.23784E+01 0.23784E+01
  37   4   3   1 0.11947E+02 0.11947E+02 0.13226E+02-0.13226E+02 0.00000E+00 0.00000E+00 0.00000E+00 0.00000E+00 0.00000E+00 0.00000E+00 0.00000E+00 0.16249E+01 0.16249E+01
  38   4   3   1 0.12864E+02 0.12864E+02 0.16699E+02 0.16699E+02 0.00000E+00 0.00000E+00 0.00000E+00 0.00000E+00 0.00000E+00 0.00000E+00 0.00000E+00 0.21084E+01 0.21084E+01
  39   4   3   1 0.12093E+02 0.12093E+02 0.12581E+02-0.12581E+02 0.00000E+00 0.00000E+00 0.00000E+00 0.00000E+00 0.00000E+00 0.00000E+00 0.00000E+00 0.19226E+01 0.19226E+01
  40   4   3   1 0.85971E+01 0.85971E+01 0.86515E+01-0.86515E+01 0.00000E+00 0.00000E+00 0.00000E+00 0.00000E+00 0.00000E+00 0.00000E+00 0.00000E+00 0.22629E+01 0.22629E+01
  41   4   3   1 0.10192E+02 0.10192E+02 0.62904E+01-0.62904E+01 0.00000E+00 0.00000E+00 0.00000E+00 0.00000E+00 0.00000E+00 0.00000E+00 0.00000E+00 0.17103E+01 0.17103E+01
  42   4   3   1 0.55226E+01 0.55226E+01 0.62806E+01 0.62806E+01 0.00000E+00 0.00000E+00 0.00000E+00 0.00000E+00 0.00000E+00 0.00000E+00 0.00000E+00 0.31368E+01 0.31368E+01
  43   4   3   1 0.45689E-01 0.45689E-01 0.42334E+00-0.42334E+00 0.00000E+00 0.00000E+00 0.00000E+00 0.00000E+00 0.00000E+00 0.00000E+00 0.00000E+00 0.21937E+02 0.21937E+02
  44   4   3   1 0.55312E-01 0.55312E-01 0.42636E+01 0.42636E+01 0.00000E+00 0.00000E+00 0.00000E+00 0.00000E+00 0.00000E+00 0.00000E+00 0.00000E+00 0.22681E+02 0.22681E+02
  45   4   3   1 0.87734E+01 0.87734E+01 0.44500E+01-0.44500E+01 0.00000E+00 0.00000E+00 0.00000E+00 0.00000E+00 0.00000E+00 0.00000E+00 0.00000E+00 0.19855E+01 0.19855E+01
  46   4   3   1 0.75914E+01 0.75914E+01 0.59295E+01 0.59295E+01 0.00000E+00 0.00000E+00 0.00000E+00 0.00000E+00 0.00000E+00 0.00000E+00 0.00000E+00 0.30549E+01 0.30549E+01
  47   4   3   1 0.41439E-01 0.41439E-01 0.38947E+01-0.38947E+01 0.00000E+00 0.00000E+00 0.00000E+00 0.00000E+00 0.00000E+00 0.00000E+00 0.00000E+00 0.26944E+02 0.26944E+02
  48   4   3   1 0.10209E+02 0.10209E+02 0.52126E+01 0.52126E+01 0.00000E+00 0.00000E+00 0.00000E+00 0.00000E+00 0.00000E+00 0.00000E+00 0.00000E+00 0.37952E+01 0.37952E+01
 -48   5   3   1 0.11721E-01 0.11721E-01 0.20030E+01-0.20030E+01 0.00000E+00 0.00000E+00 0.00000E+00 0.00000E+00 0.00000E+00 0.00000E+00 0.00000E+00 0.34529E+02 0.34529E+02
 -47   5   3   1 0.67410E-02 0.67410E-02 0.47451E-01 0.47451E-01 0.00000E+00 0.00000E+00 0.00000E+00 0.00000E+00 0.00000E+00 0.00000E+00 0.00000E+00 0.29624E+02 0.29624E+02
 -46   5   3   1 0.15138E-01 0.15138E-01 0.19593E+01-0.19593E+01 0.00000E+00 0.00000E+00 0.00000E+00 0.00000E+00 0.00000E+00 0.00000E+00 0.00000E+00 0.29215E+02 0.29215E+02
 -45   5   3   1 0.97017E-02 0.97017E-02 0.95958E+00-0.95958E+00 0.00000E+00 0.00000E+00 0.00000E+00 0.00000E+00 0.00000E+00 0.00000E+00 0.00000E+00 0.29003E+02 0.29003E+02
 -44   5   3   1 0.19384E+01 0.19384E+01 0.69453E+01-0.69453E+01 0.00000E+00 0.00000E+00 0.00000E+00 0.00000E+00 0.00000E+00 0.00000E+00 0.00000E+00 0.10842E+02 0.10842E+02
 -43   5   3   1 0.10376E+02 0.10376E+02 0.13350E+02 0.13350E+02 0.00000E+00 0.00000E+00 0.00000E+00 0.00000E+00 0.00000E+00 0.00000E+00 0.00000E+00 0.22377E+01 0.22377E+01
 -42   5   3   1 0.39594E+01 0.39594E+01 0.11231E+00 0.11231E+00 0.00000E+00 0.00000E+00 0.00000E+00 0.00000E+00 0.00000E+00 0.00000E+00 0.00000E+00 0.48897E+01 0.48897E+01
 -41   5   3   1 0.55480E+01 0.55480E+01 0.43905E+01 0.43905E+01 0.00000E+00 0.00000E+00 0.00000E+00 0.00000E+00 0.00000E+00 0.00000E+00 0.00000E+00 0.38337E+01 0.38337E+01
 -40   5   3   1 0.83342E+01 0.83342E+01 0.61822E+01-0.61822E+01 0.00000E+00 0.00000E+00 0.00000E+00 0.00000E+00 0.00000E+00 0.00000E+00 0.00000E+00 0.25569E+01 0.25569E+01
 -39   5   3   1 0.51997E+01 0.51997E+01 0.30311E+01 0.30311E+01 0.00000E+00 0.00000E+00 0.00000E+00 0.00000E+00 0.00000E+00 0.00000E+00 0.00000E+00 0.37258E+01 0.37258E+01
 -38   5   3   1 0.85838E+01 0.85838E+01 0.25190E+01-0.25190E+01 0.00000E+00 0.00000E+00 0.00000E+00 0.00000E+00 0.00000E+00 0.00000E+00 0.00000E+00 0.24889E+01 0.24889E+01
 -37   5   3   1 0.68198E+01 0.68198E+01 0.23721E+01-0.23721E+01 0.00000E+00 0.00000E+00 0.00000E+00 0.00000E+00 0.00000E+00 0.00000E+00 0.00000E+00 0.28462E+01 0.28462E+01
 -36   5   3   1 0.62169E+01 0.62169E+01 0.36694E+01 0.36694E+01 0.00000E+00 0.00000E+00 0.00000E+00 0.00000E+00 0.00000E+00 0.00000E+00 0.00000E+00 0.31176E+01 0.31176E+01
 -35   5   3   1 0.29053E-01 0.29053E-01 0.61304E+01-0.61304E+01 0.00000E+00 0.00000E+00 0.00000E+00 0.00000E+00 0.00000E+00 0.00000E+00 0.00000E+00 0.27819E+02 0.27819E+02
 -34   5   3   1 0.26808E-01 0.26808E-01 0.54331E+01 0.54331E+01 0.00000E+00 0.00000E+00 0.00000E+00 0.00000E+00 0.00000E+00 0.00000E+00 0.00000E+00 0.26611E+02 0.26611E+02
 -33   5   3   1 0.43880E+01 0.43880E+01 0.48149E+01-0.48149E+01 0.00000E+00 0.00000E+00 0.00000E+00 0.00000E+00 0.00000E+00 0.00000E+00 0.00000E+00 0.39675E+01 0.39675E+01
 -32   5   3   1 0.59011E+01 0.59011E+01 0.38582E+01 0.38582E+01 0.00000E+00 0.00000E+00 0.00000E+00 0.00000E+00 0.00000E+00 0.00000E+00 0.00000E+00 0.26291E+01 0.26291E+01
 -31   5   3   1 0.95340E-02 0.95340E-02 0.17278E+01 0.17278E+01 0.00000E+00 0.00000E+00 0.00000E+00 0.00000E+00 0.00000E+00 0.00000E+00 0.00000E+00 0.21423E+02 0.21423E+02
 -30   5   3   1 0.10406E-01 0.10406E-01 0.88756E+00 0.88756E+00 0.00000E+00 0.00000E+00 0.00000E+00 0.00000E+00 0.00000E+00 0.00000E+00 0.00000E+00 0.18777E+02 0.18777E+02
 -29   5   3   1 0.29994E-01 0.29994E-01 0.39345E+01 0.39345E+01 0.00000E+00 0.00000E+00 0.00000E+00 0.00000E+00 0.00000E+00 0.00000E+00 0.00000E+00 0.21919E+02 0.21919E+02
 -28   5   3   1 0.40197E-01 0.40197E-01 0.55393E+01-0.55393E+01 0.00000E+00 0.00000E+00 0.00000E+00 0.00000E+00 0.00000E+00 0.00000E+00 0.00000E+00 0.29182E+02 0.29182E+02
 -27   5   3   1 0.10565E+02 0.10565E+02 0.11537E+02 0.11537E+02 0.00000E+00 0.00000E+00 0.00000E+00 0.00000E+00 0.00000E+00 0.00000E+00 0.00000E+00 0.31134E+01 0.31134E+01
 -26   5   3   1 0.33702E+01 0.33702E+01 0.89153E+01-0.89153E+01 0.00000E+00 0.00000E+00 0.00000E+00 0.00000E+00 0.00000E+00 0.00000E+00 0.00000E+00 0.96742E+01 0.96742E+01
 -25   5   3   1 0.89867E+01 0.89867E+01 0.11390E+02 0.11390E+02 0.00000E+00 0.00000E+00 0.00000E+00 0.00000E+00 0.00000E+00 0.00000E+00 0.00000E+00 0.36577E+01 0.36577E+01
 -24   5   3   1 0.23864E-01 0.23864E-01 0.21737E+01-0.21737E+01 0.00000E+00 0.00000E+00 0.00000E+00 0.00000E+00 0.00000E+00 0.00000E+00 0.00000E+00 0.36609E+02 0.36609E+02
 -23   5   3   1 0.62015E+01 0.62015E+01 0.97656E+01 0.97656E+01 0.00000E+00 0.00000E+00 0.00000E+00 0.00000E+00 0.00000E+00 0.00000E+00 0.00000E+00 0.31176E+01 0.31176E+01
 -22   5   3   1 0.27250E-01 0.27250E-01 0.68505E+01-0.68505E+01 0.00000E+00 0.00000E+00 0.00000E+00 0.00000E+00 0.00000E+00 0.00000E+00 0.00000E+00 0.31266E+02 0.31266E+02
 -21   5   3   1 0.55705E+01 0.55705E+01 0.44759E+01-0.44759E+01 0.00000E+00 0.00000E+00 0.00000E+00 0.00000E+00 0.00000E+00 0.00000E+00 0.00000E+00 0.34853E+01 0.34853E+01
 -20   5   3   1 0.10074E-01 0.10074E-01 0.47963E+01 0.47963E+01 0.00000E+00 0.00000E+00 0.00000E+00 0.00000E+00 0.00000E+00 0.00000E+00 0.00000E+00 0.24211E+02 0.24211E+02
 -19   5   3   1 0.21748E-02 0.21748E-02 0.21553E+01-0.21553E+01 0.00000E+00 0.00000E+00 0.00000E+00 0.00000E+00 0.00000E+00 0.00000E+00 0.00000E+00 0.66871E+01 0.66871E+01
 -18   5   3   1 0.87167E-02 0.87167E-02 0.67096E+00-0.67096E+00 0.00000E+00 0.00000E+00 0.00000E+00 0.00000E+00 0.00000E+00 0.00000E+00 0.00000E+00 0.26692E+02 0.26692E+02
 -17   5   3   1 0.48059E+01 0.48059E+01 0.56722E+01 0.56722E+01 0.00000E+00 0.00000E+00 0.00000E+00 0.00000E+00 0.00000E+00 0.00000E+00 0.00000E+00 0.32195E+01 0.32195E+01
 -16   5   3   1 0.70764E+01 0.70764E+01 0.80868E+01-0.80868E+01 0.00000E+00 0.00000E+00 0.00000E+00 0.00000E+00 0.00000E+00 0.00000E+00 0.00000E+00 0.19149E+01 0.19149E+01
 -15   5   3   1 0.10758E+02 0.10758E+02 0.10407E+02 0.10407E+02 0.00000E+00 0.00000E+00 0.00000E+00 0.00000E+00 0.00000E+00 0.00000E+00 0.00000E+00 0.12643E+01 0.12643E+01
 -14   5   3   1 0.78488E+01 0.78488E+01 0.85887E+01-0.85887E+01 0.00000E+00 0.00000E+00 0.00000E+00 0.00000E+00 0.00000E+00 0.00000E+00 0.00000E+00 0.19729E+01 0.19729E+01
 -13   5   3   1 0.11459E+02 0.11459E+02 0.92288E+01 0.92288E+01 0.00000E+00 0.00000E+00 0.00000E+00 0.00000E+00 0.00000E+00 0.00000E+00 0.00000E+00 0.13572E+01 0.13572E+01
 -12   5   3   1 0.73485E+01 0.73485E+01 0.68725E+01-0.68725E+01 0.00000E+00 0.00000E+00 0.00000E+00 0.00000E+00 0.00000E+00 0.00000E+00 0.00000E+00 0.18455E+01 0.18455E+01
 -11   5   3   1 0.34018E+01 0.34018E+01 0.25992E+01 0.25992E+01 0.00000E+00 0.00000E+00 0.00000E+00 0.00000E+00 0.00000E+00 0.00000E+00 0.00000E+00 0.28456E+01 0.28456E+01
 -10   5   3   1 0.34102E+01 0.34102E+01 0.11944E+01-0.11944E+01 0.00000E+00 0.00000E+00 0.00000E+00 0.00000E+00 0.00000E+00 0.00000E+00 0.00000E+00 0.28456E+01 0.28456E+01
  -9   5   3   1 0.39294E+01 0.39294E+01 0.33269E+01-0.33269E+01 0.00000E+00 0.00000E+00 0.00000E+00 0.00000E+00 0.00000E+00 0.00000E+00 0.00000E+00 0.24645E+01 0.24645E+01
  -8   5   3   1 0.14469E-01 0.14469E-01 0.10851E+01 0.10851E+01 0.00000E+00 0.00000E+00 0.00000E+00 0.00000E+00 0.00000E+00 0.00000E+00 0.00000E+00 0.22370E+02 0.22370E+02
  -7   5   3   1 0.30014E-01 0.30014E-01 0.50485E+01-0.50485E+01 0.00000E+00 0.00000E+00 0.00000E+00 0.00000E+00 0.00000E+00 0.00000E+00 0.00000E+00 0.20001E+02 0.20001E+02
  -6   5   3   1 0.27616E+01 0.27616E+01 0.42691E+01 0.42691E+01 0.00000E+00 0.00000E+00 0.00000E+00 0.00000E+00 0.00000E+00 0.00000E+00 0.00000E+00 0.27880E+01 0.27880E+01
  -5   5   3   1 0.67973E+01 0.67973E+01 0.52753E+01-0.52753E+01 0.00000E+00 0.00000E+00 0.00000E+00 0.00000E+00 0.00000E+00 0.00000E+00 0.00000E+00 0.14243E+01 0.14243E+01
  -4   5   3   1 0.19457E+01 0.19457E+01 0.36990E+01 0.36990E+01 0.00000E+00 0.00000E+00 0.00000E+00 0.00000E+00 0.00000E+00 0.00000E+00 0.00000E+00 0.39427E+01 0.39427E+01
  -3   5   3   1 0.10579E+02 0.10579E+02 0.85399E+01-0.85399E+01 0.00000E+00 0.00000E+00 0.00000E+00 0.00000E+00 0.00000E+00 0.00000E+00 0.00000E+00 0.73979E+00 0.73979E+00
  -2   5   3   1 0.83313E+01 0.83313E+01 0.85987E+01 0.85987E+01 0.00000E+00 0.00000E+00 0.00000E+00 0.00000E+00 0.00000E+00 0.00000E+00 0.00000E+00 0.93305E+00 0.93305E+00
  -1   5   3   1 0.11952E+02 0.11952E+02 0.11361E+02-0.11361E+02 0.00000E+00 0.00000E+00 0.00000E+00 0.00000E+00 0.00000E+00 0.00000E+00 0.00000E+00 0.97963E+00 0.97963E+00
   0   5   3   1 0.96267E+01 0.96267E+01 0.93423E+01 0.93423E+01 0.00000E+00 0.00000E+00 0.00000E+00 0.00000E+00 0.00000E+00 0.00000E+00 0.00000E+00 0.10106E+01 0.10106E+01
   1   5   3   1 0.12742E+02 0.12742E+02 0.11304E+02-0.11304E+02 0.00000E+00 0.00000E+00 0.00000E+00 0.00000E+00 0.00000E+00 0.00000E+00 0.00000E+00 0.12234E+01 0.12234E+01
   2   5   3   1 0.48097E+01 0.48097E+01 0.64324E+01 0.64324E+01 0.00000E+00 0.00000E+00 0.00000E+00 0.00000E+00 0.00000E+00 0.00000E+00 0.00000E+00 0.16103E+01 0.16103E+01
   3   5   3   1 0.39299E+01 0.39299E+01 0.48639E+01-0.48639E+01 0.00000E+00 0.00000E+00 0.00000E+00 0.00000E+00 0.00000E+00 0.00000E+00 0.00000E+00 0.19717E+01 0.19717E+01
   4   5   3   1 0.73776E-02 0.73776E-02 0.11170E+01-0.11170E+01 0.00000E+00 0.00000E+00 0.00000E+00 0.00000E+00 0.00000E+00 0.00000E+00 0.00000E+00 0.18940E+02 0.18940E+02
   5   5   3   1 0.48067E+01 0.48067E+01 0.54820E+01 0.54820E+01 0.00000E+00 0.00000E+00 0.00000E+00 0.00000E+00 0.00000E+00 0.00000E+00 0.00000E+00 0.16103E+01 0.16103E+01
   6   5   3   1 0.12881E+02 0.12881E+02 0.12233E+02-0.12233E+02 0.00000E+00 0.00000E+00 0.00000E+00 0.00000E+00 0.00000E+00 0.00000E+00 0.00000E+00 0.76260E+00 0.76260E+00
   7   5   3   1 0.14698E+02 0.14698E+02 0.12359E+02 0.12359E+02 0.00000E+00 0.00000E+00 0.00000E+00 0.00000E+00 0.00000E+00 0.00000E+00 0.00000E+00 0.11946E+01 0.11946E+01
   8   5   3   1 0.20121E+02 0.20121E+02 0.19810E+02-0.19810E+02 0.00000E+00 0.00000E+00 0.00000E+00 0.00000E+00 0.00000E+00 0.00000E+00 0.00000E+00 0.79560E+00 0.79560E+00
   9   5   3   1 0.22562E+02 0.22562E+02 0.21048E+02 0.21048E+02 0.00000E+00 0.00000E+00 0.00000E+00 0.00000E+00 0.00000E+00 0.00000E+00 0.00000E+00 0.88731E+00 0.88731E+00
  10   5   3   1 0.24919E+02 0.24919E+02 0.23083E+02-0.23083E+02 0.00000E+00 0.00000E+00 0.00000E+00 0.00000E+00 0.00000E+00 0.00000E+00 0.00000E+00 0.89036E+00 0.89036E+00
  11   5   3   1 0.20777E+02 0.20777E+02 0.19975E+02 0.19975E+02 0.00000E+00 0.00000E+00 0.00000E+00 0.00000E+00 0.00000E+00 0.00000E+00 0.00000E+00 0.86380E+00 0.86380E+00
  12   5   3   1 0.16656E+02 0.16656E+02 0.16303E+02-0.16303E+02 0.00000E+00 0.00000E+00 0.00000E+00 0.00000E+00 0.00000E+00 0.00000E+00 0.00000E+00 0.83016E+00 0.83016E+00
  13   5   3   1 0.11610E+02 0.11610E+02 0.11643E+02 0.11643E+02 0.00000E+00 0.00000E+00 0.00000E+00 0.00000E+00 0.00000E+00 0.00000E+00 0.00000E+00 0.10064E+01 0.10064E+01
  14   5   3   1 0.62084E+01 0.62084E+01 0.55688E+01-0.55688E+01 0.00000E+00 0.00000E+00 0.00000E+00 0.00000E+00 0.00000E+00 0.00000E+00 0.00000E+00 0.15597E+01 0.15597E+01
  15   5   3   1 0.13409E-02 0.13409E-02 0.23364E-01-0.23364E-01 0.00000E+00 0.00000E+00 0.00000E+00 0.00000E+00 0.00000E+00 0.00000E+00 0.00000E+00 0.12630E+01 0.12630E+01
  16   5   3   1 0.43802E+01 0.43802E+01 0.57914E+01 0.57914E+01 0.00000E+00 0.00000E+00 0.00000E+00 0.00000E+00 0.00000E+00 0.00000E+00 0.00000E+00 0.22045E+01 0.22045E+01
  17   5   3   1 0.92008E+01 0.92008E+01 0.88309E+01-0.88309E+01 0.00000E+00 0.00000E+00 0.00000E+00 0.00000E+00 0.00000E+00 0.00000E+00 0.00000E+00 0.12643E+01 0.12643E+01
  18   5   3   1 0.11930E+02 0.11930E+02 0.11246E+02 0.11246E+02 0.00000E+00 0.00000E+00 0.00000E+00 0.00000E+00 0.00000E+00 0.00000E+00 0.00000E+00 0.13019E+01 0.13019E+01
  19   5   3   1 0.26349E+02 0.26349E+02 0.24760E+02-0.24760E+02 0.00000E+00 0.00000E+00 0.00000E+00 0.00000E+00 0.00000E+00 0.00000E+00 0.00000E+00 0.11333E+01 0.11333E+01
  20   5   3   1 0.14930E+02 0.14930E+02 0.14500E+02 0.14500E+02 0.00000E+00 0.00000E+00 0.00000E+00 0.00000E+00 0.00000E+00 0.00000E+00 0.00000E+00 0.13029E+01 0.13029E+01
  21   5   3   1 0.95921E+01 0.95921E+01 0.96230E+01-0.96230E+01 0.00000E+00 0.00000E+00 0.00000E+00 0.00000E+00 0.00000E+00 0.00000E+00 0.00000E+00 0.14117E+01 0.14117E+01
  22   5   3   1 0.15694E+02 0.15694E+02 0.15500E+02 0.15500E+02 0.00000E+00 0.00000E+00 0.00000E+00 0.00000E+00 0.00000E+00 0.00000E+00 0.00000E+00 0.12421E+01 0.12421E+01
  23   5   3   1 0.93957E+01 0.93957E+01 0.11106E+02-0.11106E+02 0.00000E+00 0.00000E+00 0.00000E+00 0.00000E+00 0.00000E+00 0.00000E+00 0.00000E+00 0.16469E+01 0.16469E+01
  24   5   3   1 0.11772E+02 0.11772E+02 0.12727E+02 0.12727E+02 0.00000E+00 0.00000E+00 0.00000E+00 0.00000E+00 0.00000E+00 0.00000E+00 0.00000E+00 0.13195E+01 0.13195E+01
  25   5   3   1 0.67912E+01 0.67912E+01 0.79450E+01-0.79450E+01 0.00000E+00 0.00000E+00 0.00000E+00 0.00000E+00 0.00000E+00 0.00000E+00 0.00000E+00 0.19929E+01 0.19929E+01
  26   5   3   1 0.80953E+01 0.80953E+01 0.76530E+01 0.76530E+01 0.00000E+00 0.00000E+00 0.00000E+00 0.00000E+00 0.00000E+00 0.00000E+00 0.00000E+00 0.16754E+01 0.16754E+01
  27   5   3   1 0.22748E-01 0.22748E-01 0.35714E+01-0.35714E+01 0.00000E+00 0.00000E+00 0.00000E+00 0.00000E+00 0.00000E+00 0.00000E+00 0.00000E+00 0.20788E+02 0.20788E+02
  28   5   3   1 0.58911E+01 0.58911E+01 0.49365E+01 0.49365E+01 0.00000E+00 0.00000E+00 0.00000E+00 0.00000E+00 0.00000E+00 0.00000E+00 0.00000E+00 0.19722E+01 0.19722E+01
[truncated: 487,169 more chars]
