# Supplementary material for: The structure of magnesium stearate trihydrate determined from a micrometre-sized single crystal using a microfocused synchrotron X-ray beam
Source: Acta Crystallogr B Struct Sci Cryst Eng Mater. 2023 Jul 8;79(Pt 4):330–5. doi: 10.1107/S2052520623005607 (PMC10410307; doi:10.1107/S2052520623005607)
Supplement: Supplementary file 5 [file b-79-00330-sup5.zip › option3/run30_full_H_opt3.m83]

   2   0   0   0.708881E+04   0.571270E+04   0.345871E+03 o    1    -3.574     12.12     13.51      0.39    0.38862E+02     84.20     84.19      0.30
   3   0   0   0.158367E+05   0.129216E+05   0.788897E+03 o    1    -3.333     18.23     20.19      0.59    0.38862E+02    125.84   -125.84     -0.26
   4   0   0   0.385972E+03   0.427481E+03   0.310895E+02 o    1     1.320      3.32      3.15      0.13    0.38862E+02     19.65     19.65      0.16
   5   0   0   0.223649E+04   0.198196E+04   0.124358E+03 o    1    -1.891      7.14      7.59      0.24    0.38862E+02     47.29    -47.29     -0.10
   6   0   0   0.247388E+04   0.181874E+04   0.116586E+03 o    1    -4.953      6.84      7.98      0.23    0.38862E+02     49.74    -49.74     -0.01
   7   0   0   0.336116E+03   0.326440E+03   0.310895E+02 o    1    -0.302      2.90      2.94      0.14    0.38862E+02     18.33     18.33      0.06
   8   0   0   0.792846E+04   0.626065E+04   0.384733E+03 o    1    -3.879     12.69     14.28      0.41    0.38862E+02     89.04    -89.04     -0.14
   9   0   0   0.256080E+04   0.206357E+04   0.136017E+03 o    1    -3.310      7.29      8.12      0.25    0.38862E+02     50.60     50.60      0.17
  10   0   0   0.876191E+04   0.692908E+04   0.431367E+03 o    1    -3.808     13.35     15.02      0.44    0.38862E+02     93.61    -93.60     -0.21
  11   0   0   0.257181E+04   0.233171E+04   0.155448E+03 o    1    -1.443      7.75      8.13      0.27    0.38862E+02     50.71     50.71      0.20
  12   0   0   0.538160E+04   0.432922E+04   0.275920E+03 o    1    -3.441     10.55     11.77      0.35    0.38862E+02     73.36    -73.36     -0.21
  13   0   0   0.126166E+04   0.119695E+04   0.932686E+02 o    1    -0.663      5.55      5.70      0.22    0.38862E+02     35.52     35.52      0.18
  14   0   0   0.240639E+04   0.209077E+04   0.147675E+03 o    1    -1.984      7.33      7.87      0.27    0.38862E+02     49.05    -49.05     -0.16
  15   0   0   0.514585E+03   0.497433E+03   0.582929E+02 o    1    -0.288      3.58      3.64      0.21    0.38862E+02     22.68     22.68      0.12
  16   0   0   0.750797E+03   0.668425E+03   0.660653E+02 o    1    -1.187      4.15      4.40      0.21    0.38862E+02     27.40    -27.40     -0.09
  17   0   0   0.224702E+03   0.240944E+03   0.466343E+02 o    1     0.352      2.49      2.40      0.24    0.38862E+02     14.99     14.99      0.05
  18   0   0   0.340960E+03   0.314782E+03   0.466343E+02 o    1    -0.545      2.85      2.96      0.21    0.38862E+02     18.47    -18.47     -0.02
  19   0   0   0.527119E+02   0.349757E+02   0.349757E+02 <    1    -0.455      0.95      1.16      0.47    0.38862E+02      7.26      7.26     -0.02
  21   0   0   0.179850E+03   0.893824E+02   0.388619E+02 o    1    -1.923      1.52      2.15      0.33    0.38862E+02     13.41    -13.41     -0.09
  22   0   0   0.845795E+03   0.761694E+03   0.738376E+02 o    1    -1.086      4.43      4.67      0.22    0.38862E+02     29.08     29.08      0.12
  23   0   0   0.924958E+03   0.874393E+03   0.816100E+02 o    1    -0.597      4.74      4.88      0.23    0.38862E+02     30.41    -30.41     -0.14
  24   0   0   0.190318E+04   0.180319E+04   0.136017E+03 o    1    -0.701      6.81      7.00      0.27    0.38862E+02     43.63     43.63      0.16
  25   0   0   0.185107E+04   0.171381E+04   0.132131E+03 o    1    -0.986      6.64      6.90      0.26    0.38862E+02     43.02    -43.02     -0.16
  26   0   0   0.282975E+04   0.249493E+04   0.178765E+03 o    1    -1.747      8.01      8.53      0.30    0.38862E+02     53.20     53.20      0.16
  27   0   0   0.203556E+04   0.187703E+04   0.143789E+03 o    1    -1.045      6.95      7.24      0.28    0.38862E+02     45.12    -45.12     -0.14
  28   0   0   0.209675E+04   0.183428E+04   0.143789E+03 o    1    -1.710      6.87      7.35      0.28    0.38862E+02     45.79     45.79      0.11
  29   0   0   0.762924E+03   0.738376E+03   0.777238E+02 o    1    -0.308      4.36      4.43      0.23    0.38862E+02     27.62    -27.62     -0.07
  30   0   0   0.268370E+03   0.217627E+03   0.466343E+02 o    1    -1.027      2.37      2.63      0.25    0.38862E+02     16.38     16.38      0.02
  31   0   0   0.101353E+02  -0.777238E+01   0.349757E+02 <    1    -0.108      0.00      0.51      4.74    0.38862E+02      3.18     -3.18      0.02
  32   0   0   0.109129E+03   0.147675E+03   0.738376E+02 <    1     0.561      1.95      1.68      0.49    0.38862E+02     10.45    -10.45     -0.06
  33   0   0   0.456174E+03   0.501319E+03   0.816100E+02 o    1     0.562      3.59      3.43      0.29    0.38862E+02     21.36     21.36      0.09
  34   0   0   0.126576E+04   0.151561E+04   0.124358E+03 o    1     2.040      6.24      5.71      0.26    0.38862E+02     35.58    -35.58     -0.12
  35   0   0   0.115335E+04   0.139903E+04   0.120472E+03 o    1     2.082      6.00      5.45      0.27    0.38862E+02     33.96     33.96      0.13
  36   0   0   0.227752E+04   0.275142E+04   0.202082E+03 o    1     2.370      8.41      7.66      0.32    0.38862E+02     47.72    -47.72     -0.14
  37   0   0   0.915051E+03   0.108036E+04   0.104927E+03 o    1     1.607      5.27      4.85      0.26    0.38862E+02     30.25     30.25      0.12
  38   0   0   0.275715E+04   0.319834E+04   0.213741E+03 o    1     2.051      9.07      8.42      0.32    0.38862E+02     52.51    -52.51     -0.13
  39   0   0   0.977986E+02   0.132131E+03   0.777238E+02 <    1     0.475      1.84      1.59      0.54    0.38862E+02      9.89      9.89      0.07
  40   0   0   0.389491E+04   0.457405E+04   0.291464E+03 o    1     2.312     10.85     10.01      0.36    0.38862E+02     62.41    -62.41     -0.10
  41   0   0   0.113260E+05   0.164619E+05   0.104150E+04 o    1     5.140     20.58     17.07      0.68    0.38862E+02    106.42   -106.42     -0.07
  42   0   0   0.234146E+04   0.261152E+04   0.217627E+03 o    1     1.240      8.20      7.76      0.35    0.38862E+02     48.39     48.39      0.04
  43   0   0   0.407351E+04   0.515309E+04   0.334212E+03 o    1     3.268     11.52     10.24      0.39    0.38862E+02     63.82     63.82      0.05
  44   0   0   0.113560E+02  -0.128244E+03   0.971548E+02 <    1    -0.068      0.00      0.54      7.91    0.38862E+02      3.37     -3.37      0.02
  45   0   0   0.382343E+03   0.349757E+03   0.108813E+03 o    1    -0.292      3.00      3.14      0.47    0.38862E+02     19.55     19.55     -0.01
  46   0   0   0.145179E+02   0.582929E+02   0.854962E+02 <    1     0.683      1.22      0.61      0.90    0.38862E+02      3.81      3.81      0.05
  47   0   0   0.120961E+02   0.349757E+02   0.816100E+02 <    1     0.353      0.95      0.56      1.11    0.38862E+02      3.48      3.48     -0.05
  48   0   0   0.837626E+02   0.205968E+03   0.971548E+02 o    1     1.535      2.30      1.47      0.54    0.38862E+02      9.15      9.15      0.06
  49   0   0   0.603200E+02   0.777238E+02   0.777238E+02 <    1     0.238      1.41      1.25      0.71    0.38862E+02      7.77     -7.77     -0.06
  50   0   0   0.181668E+03   0.190423E+03   0.893824E+02 o    1     0.099      2.21      2.16      0.52    0.38862E+02     13.48     13.48      0.06
  51   0   0   0.971557E+02   0.893824E+02   0.854962E+02 <    1    -0.089      1.52      1.58      0.73    0.38862E+02      9.86     -9.86     -0.05
  52   0   0   0.103433E+03   0.272033E+03   0.893824E+02 o    1     2.329      2.65      1.63      0.44    0.38862E+02     10.17     10.17      0.04
  53   0   0   0.442411E+02   0.233171E+03   0.124358E+03 <    1     2.115      2.45      1.07      0.65    0.38862E+02      6.65     -6.65     -0.03
   1   1   0   0.362233E+03   0.443026E+03   0.194310E+02 o    1     3.973      3.38      3.05      0.08    0.38862E+02     19.03     19.03      0.05
   2   1   0   0.675117E+03   0.792783E+03   0.310895E+02 o    1     3.507      4.52      4.17      0.10    0.38862E+02     25.98    -25.98     -0.10
   3   1   0   0.212624E+04   0.219958E+04   0.971548E+02 o    1     0.694      7.52      7.40      0.18    0.38862E+02     46.11     46.11      0.14
   4   1   0   0.129147E+04   0.133685E+04   0.544067E+02 o    1     0.755      5.87      5.76      0.13    0.38862E+02     35.94    -35.94     -0.16
   5   1   0   0.274770E+04   0.272811E+04   0.108813E+03 o    1    -0.161      8.38      8.41      0.19    0.38862E+02     52.42     52.42      0.17
   6   1   0   0.742179E+03   0.722832E+03   0.349757E+02 o    1    -0.508      4.31      4.37      0.11    0.38862E+02     27.24    -27.24     -0.16
   7   1   0   0.160925E+04   0.132908E+04   0.621791E+02 o    1    -3.945      5.85      6.44      0.15    0.38862E+02     40.12     40.12      0.14
   8   1   0   0.257903E+02   0.388619E+01   0.155448E+02 <    1    -0.788      0.32      0.81      0.63    0.38862E+02      5.08     -5.08     -0.11
   9   1   0   0.388889E+03   0.334212E+03   0.233172E+02 o    1    -2.169      2.93      3.16      0.11    0.38862E+02     19.72     19.72      0.08
  10   1   0   0.182122E+03   0.209854E+03   0.233172E+02 o    1     1.212      2.32      2.16      0.13    0.38862E+02     13.50     13.50     -0.04
  11   1   0   0.122118E+03   0.816100E+02   0.194310E+02 o    1    -1.869      1.45      1.77      0.17    0.38862E+02     11.05     11.05      0.02
  12   1   0   0.208914E+03   0.194310E+03   0.233172E+02 o    1    -0.607      2.24      2.32      0.14    0.38862E+02     14.45     14.45      0.02
  13   1   0   0.311092E+03   0.264261E+03   0.272033E+02 o    1    -1.621      2.61      2.83      0.14    0.38862E+02     17.64     17.64     -0.03
  14   1   0   0.181643E+01  -0.388619E+01   0.194310E+02 <    1    -0.061      0.00      0.22      3.54    0.38862E+02      1.35      1.35      0.05
  15   1   0   0.115544E+04   0.111145E+04   0.621791E+02 o    1    -0.660      5.35      5.45      0.16    0.38862E+02     33.99     33.99     -0.05
  16   1   0   0.299156E+03   0.326440E+03   0.310895E+02 o    1     0.878      2.90      2.77      0.14    0.38862E+02     17.30    -17.30      0.06
  17   1   0   0.217274E+04   0.198973E+04   0.971548E+02 o    1    -1.705      7.16      7.48      0.19    0.38862E+02     46.61     46.61     -0.05
  18   1   0   0.647409E+03   0.621791E+03   0.427481E+02 o    1    -0.570      4.00      4.08      0.14    0.38862E+02     25.44    -25.44      0.05
  19   1   0   0.195179E+04   0.189646E+04   0.971548E+02 o    1    -0.527      6.99      7.09      0.19    0.38862E+02     44.18     44.18     -0.04
  20   1   0   0.218154E+03   0.260375E+03   0.310895E+02 o    1     1.399      2.59      2.37      0.16    0.38862E+02     14.77    -14.77      0.04
  21   1   0   0.412616E+03   0.443026E+03   0.388619E+02 o    1     0.776      3.38      3.26      0.15    0.38862E+02     20.31     20.31     -0.03
  22   1   0   0.109354E+03   0.132131E+03   0.272033E+02 o    1     0.873      1.84      1.68      0.19    0.38862E+02     10.46    -10.46      0.02
  23   1   0   0.155840E+03   0.147675E+03   0.272033E+02 o    1    -0.294      1.95      2.00      0.18    0.38862E+02     12.48     12.48      0.00
  24   1   0   0.211651E+01  -0.155448E+02   0.272033E+02 <    1    -0.056      0.00      0.23      4.18    0.38862E+02      1.45     -1.45     -0.01
  25   1   0   0.396604E+02  -0.388619E+01   0.233172E+02 <    1    -0.261      0.00      1.01      3.87    0.38862E+02      6.30      6.30      0.03
  26   1   0   0.106624E+01  -0.116586E+02   0.272033E+02 <    1    -0.040      0.00      0.17      4.18    0.38862E+02      1.03     -1.03     -0.05
  27   1   0   0.633960E+02   0.544067E+02   0.272033E+02 <    1    -0.318      1.18      1.28      0.30    0.38862E+02      7.96      7.96      0.07
  28   1   0   0.457713E+02   0.505205E+02   0.272033E+02 <    1     0.179      1.14      1.09      0.31    0.38862E+02      6.77     -6.77     -0.08
  29   1   0   0.186567E+03   0.124358E+03   0.310895E+02 o    1    -1.793      1.79      2.19      0.22    0.38862E+02     13.66     13.66      0.09
  30   1   0   0.184365E+03   0.124358E+03   0.349757E+02 o    1    -1.543      1.79      2.18      0.25    0.38862E+02     13.58    -13.58     -0.09
  31   1   0   0.229636E+03   0.221513E+03   0.388619E+02 o    1    -0.206      2.39      2.43      0.21    0.38862E+02     15.15     15.15      0.09
  32   1   0   0.255838E+03   0.205968E+03   0.349757E+02 o    1    -1.339      2.30      2.57      0.20    0.38862E+02     15.99    -15.99     -0.08
  33   1   0   0.227498E+03   0.225399E+03   0.777238E+02 o    1    -0.027      2.41      2.42      0.42    0.38862E+02     15.08     15.08      0.07
  34   1   0   0.147485E+03   0.260375E+03   0.582929E+02 o    1     2.201      2.59      1.95      0.29    0.38862E+02     12.14    -12.14     -0.05
  35   1   0   0.618756E+02   0.116586E+03   0.505205E+02 o    1     1.252      1.73      1.26      0.38    0.38862E+02      7.87      7.87      0.03
  36   1   0   0.270659E+02   0.699514E+02   0.427481E+02 <    1     1.236      1.34      0.83      0.41    0.38862E+02      5.20     -5.20     -0.01
  37   1   0   0.514121E+00   0.388619E+01   0.427481E+02 <    1     0.116      0.32      0.12      1.74    0.38862E+02      0.72      0.72     -0.01
  38   1   0   0.167699E+01  -0.621791E+02   0.427481E+02 <    1    -0.040      0.00      0.21      5.24    0.38862E+02      1.29      1.29      0.02
  39   1   0   0.139795E+01  -0.155448E+02   0.505205E+02 <    1    -0.033      0.00      0.19      5.70    0.38862E+02      1.18      1.18     -0.03
  40   1   0   0.211603E+02  -0.349757E+02   0.582929E+02 <    1    -0.120      0.00      0.74      6.12    0.38862E+02      4.60      4.60      0.04
  41   1   0   0.885306E+03   0.117752E+04   0.932686E+02 o    1     3.254      5.50      4.77      0.22    0.38862E+02     29.75     29.75     -0.01
  42   1   0   0.406119E+03   0.303123E+03   0.660653E+02 o    1    -1.439      2.79      3.23      0.31    0.38862E+02     20.15    -20.15      0.02
  43   1   0   0.615652E+03   0.680083E+03   0.777238E+02 o    1     0.837      4.18      3.98      0.24    0.38862E+02     24.81    -24.81     -0.06
  44   1   0   0.474289E+01   0.124358E+03   0.699514E+02 <    1     2.859      1.79      0.35      0.50    0.38862E+02      2.18      2.18      0.03
  45   1   0   0.301461E+03   0.310895E+03   0.699514E+02 o    1     0.135      2.83      2.79      0.32    0.38862E+02     17.36    -17.36     -0.04
  46   1   0   0.367823E+02   0.777238E+01   0.544067E+02 <    1    -0.336      0.45      0.97      1.57    0.38862E+02      6.06      6.06      0.02
  47   1   0   0.968406E+02   0.159334E+03   0.582929E+02 o    1     1.203      2.02      1.58      0.37    0.38862E+02      9.84     -9.84     -0.02
  48   1   0   0.158325E+01   0.272033E+02   0.544067E+02 <    1     0.759      0.84      0.20      0.84    0.38862E+02      1.26      1.26      0.00
  49   1   0   0.205794E+01  -0.505205E+02   0.505205E+02 <    1    -0.040      0.00      0.23      5.70    0.38862E+02      1.43     -1.43      0.01
  50   1   0   0.802433E+01  -0.194310E+02   0.544067E+02 <    1    -0.077      0.00      0.45      5.92    0.38862E+02      2.83     -2.83     -0.02
  51   1   0   0.151438E+02   0.544067E+02   0.582929E+02 <    1     0.882      1.18      0.62      0.63    0.38862E+02      3.89      3.89      0.03
  52   1   0   0.535843E+02   0.128244E+03   0.582929E+02 o    1     1.554      1.82      1.17      0.41    0.38862E+02      7.32     -7.32     -0.04
  53   1   0   0.433305E+02  -0.388619E+01   0.544067E+02 <    1    -0.178      0.00      1.06      5.92    0.38862E+02      6.58      6.58      0.04
   0   2   0   0.100180E+05   0.109280E+05   0.664539E+03 o    1     1.329     16.77     16.06      0.54    0.38862E+02    100.09   -100.09     -0.10
   1   2   0   0.684681E+04   0.808328E+04   0.349757E+03 o    1     3.342     14.42     13.27      0.34    0.38862E+02     82.75     82.75      0.09
   2   2   0   0.473392E+04   0.516863E+04   0.202082E+03 o    1     1.957     11.53     11.04      0.25    0.38862E+02     68.80    -68.80     -0.08
   3   2   0   0.288670E+01   0.388619E+01   0.777238E+01 <    1     0.138      0.32      0.27      0.32    0.38862E+02      1.70     -1.70      0.04
   4   2   0   0.863589E+03   0.781125E+03   0.388619E+02 o    1    -1.919      4.48      4.71      0.12    0.38862E+02     29.39     29.39     -0.01
   5   2   0   0.245098E+04   0.209854E+04   0.932686E+02 o    1    -3.312      7.35      7.94      0.18    0.38862E+02     49.51    -49.51     -0.01
   6   2   0   0.194160E+04   0.186537E+04   0.854962E+02 o    1    -0.809      6.93      7.07      0.17    0.38862E+02     44.06     44.06      0.02
   7   2   0   0.135821E+04   0.131353E+04   0.544067E+02 o    1    -0.733      5.81      5.91      0.13    0.38862E+02     36.85    -36.85     -0.03
   8   2   0   0.940608E+03   0.847190E+03   0.388619E+02 o    1    -2.146      4.67      4.92      0.12    0.38862E+02     30.67     30.67      0.04
   9   2   0   0.274486E+03   0.256489E+03   0.194310E+02 o    1    -0.880      2.57      2.66      0.10    0.38862E+02     16.57    -16.57     -0.04
  10   2   0   0.150934E+03   0.104927E+03   0.155448E+02 o    1    -2.667      1.64      1.97      0.12    0.38862E+02     12.29     12.29      0.04
  11   2   0   0.343555E+02   0.427481E+02   0.194310E+02 o    1     0.455      1.05      0.94      0.24    0.38862E+02      5.86      5.86     -0.03
  12   2   0   0.878523E+02   0.621791E+02   0.194310E+02 o    1    -1.205      1.26      1.50      0.20    0.38862E+02      9.37     -9.37      0.03
  13   2   0   0.671440E+03   0.625677E+03   0.349757E+02 o    1    -1.210      4.01      4.16      0.12    0.38862E+02     25.91     25.91     -0.01
  14   2   0   0.469306E+03   0.408050E+03   0.310895E+02 o    1    -1.839      3.24      3.48      0.13    0.38862E+02     21.66    -21.66      0.01
  15   2   0   0.145205E+04   0.147287E+04   0.699514E+02 o    1     0.275      6.16      6.11      0.16    0.38862E+02     38.11     38.11      0.01
  16   2   0   0.711012E+03   0.753921E+03   0.427481E+02 o    1     0.960      4.40      4.28      0.13    0.38862E+02     26.66    -26.66     -0.02
  17   2   0   0.235691E+04   0.232394E+04   0.101041E+03 o    1    -0.295      7.73      7.79      0.19    0.38862E+02     48.55     48.55      0.04
  18   2   0   0.557190E+03   0.547953E+03   0.388619E+02 o    1    -0.228      3.75      3.79      0.14    0.38862E+02     23.60    -23.60     -0.03
  19   2   0   0.323336E+04   0.282526E+04   0.124358E+03 o    1    -2.887      8.53      9.12      0.21    0.38862E+02     56.86     56.86      0.05
  20   2   0   0.612219E+02   0.544067E+02   0.233172E+02 o    1    -0.283      1.18      1.26      0.25    0.38862E+02      7.82      7.82     -0.03
  21   2   0   0.264116E+04   0.256489E+04   0.116586E+03 o    1    -0.594      8.12      8.24      0.20    0.38862E+02     51.39    -51.39      0.01
  22   2   0   0.201924E+04   0.207911E+04   0.971548E+02 o    1     0.571      7.31      7.21      0.19    0.38862E+02     44.94    -44.94     -0.06
  23   2   0   0.124163E+03   0.777238E+02   0.310895E+02 o    1    -1.318      1.41      1.79      0.28    0.38862E+02     11.14     11.14      0.04
  24   2   0   0.223175E+03   0.233171E+03   0.349757E+02 o    1     0.286      2.45      2.40      0.19    0.38862E+02     14.94    -14.94     -0.04
  25   2   0   0.359478E+02   0.272033E+02   0.310895E+02 <    1    -0.262      0.84      0.96      0.48    0.38862E+02      6.00      6.00      0.03
  26   2   0   0.793239E+02   0.660653E+02   0.310895E+02 o    1    -0.407      1.30      1.43      0.31    0.38862E+02      8.91     -8.91     -0.03
  27   2   0   0.306476E+02   0.660653E+02   0.310895E+02 o    1     1.354      1.30      0.89      0.31    0.38862E+02      5.54      5.54      0.03
  28   2   0   0.100098E+03   0.147675E+03   0.310895E+02 o    1     1.671      1.95      1.60      0.21    0.38862E+02     10.00    -10.00     -0.03
  29   2   0   0.893754E+02   0.816100E+02   0.349757E+02 o    1    -0.217      1.45      1.52      0.31    0.38862E+02      9.45      9.45      0.03
  30   2   0   0.923495E+02   0.738376E+02   0.349757E+02 o    1    -0.499      1.38      1.54      0.33    0.38862E+02      9.61     -9.61     -0.03
  31   2   0   0.129973E+03   0.108813E+03   0.427481E+02 o    1    -0.472      1.67      1.83      0.33    0.38862E+02     11.40     11.40      0.02
  32   2   0   0.473591E+02  -0.388619E+01   0.427481E+02 <    1    -0.211      0.00      1.10      5.24    0.38862E+02      6.88     -6.88     -0.02
  33   2   0   0.394383E+02   0.466343E+02   0.466343E+02 <    1     0.161      1.10      1.01      0.55    0.38862E+02      6.28      6.28      0.01
  34   2   0   0.246509E+00   0.155448E+02   0.388619E+02 <    1     0.699      0.63      0.08      0.79    0.38862E+02      0.50      0.50      0.00
  35   2   0   0.212557E+00   0.155448E+02   0.427481E+02 <    1     0.642      0.63      0.07      0.87    0.38862E+02      0.46     -0.46     -0.01
  36   2   0   0.574744E+02   0.932686E+02   0.427481E+02 o    1     0.937      1.55      1.22      0.36    0.38862E+02      7.58      7.58      0.02
  37   2   0   0.120262E+02   0.388619E+01   0.427481E+02 <    1    -0.138      0.32      0.56      1.74    0.38862E+02      3.47     -3.47     -0.02
  38   2   0   0.223226E+02   0.104927E+03   0.582929E+02 <    1     1.938      1.64      0.76      0.46    0.38862E+02      4.72      4.72      0.02
  39   2   0   0.417322E+02   0.777238E+02   0.660653E+02 <    1     0.629      1.41      1.04      0.60    0.38862E+02      6.46      6.46     -0.01
  40   2   0   0.546280E+02  -0.310895E+02   0.660653E+02 <    1    -0.182      0.00      1.19      6.52    0.38862E+02      7.39     -7.39      0.01
  41   2   0   0.248949E+02   0.854962E+02   0.777238E+02 <    1     1.013      1.48      0.80      0.67    0.38862E+02      4.99      4.99     -0.01
  42   2   0   0.160871E+02  -0.233172E+02   0.738376E+02 <    1    -0.093      0.00      0.64      6.89    0.38862E+02      4.01     -4.01      0.01
  43   2   0   0.144218E+01   0.104927E+03   0.893824E+02 <    1     2.072      1.64      0.19      0.70    0.38862E+02      1.20     -1.20     -0.01
  44   2   0   0.418000E+02   0.971548E+02   0.816100E+02 <    1     0.819      1.58      1.04      0.66    0.38862E+02      6.47      6.47      0.01
  45   2   0   0.103111E+03   0.139903E+03   0.738376E+02 <    1     0.536      1.90      1.63      0.50    0.38862E+02     10.15    -10.15     -0.01
  46   2   0   0.901760E+02   0.466343E+02   0.738376E+02 <    1    -0.493      1.10      1.52      0.87    0.38862E+02      9.50      9.50      0.01
  47   2   0   0.455590E+02   0.000000E+00   0.544067E+02 <    1    -0.183      0.00      1.08      5.92    0.38862E+02      6.75     -6.75      0.00
  48   2   0   0.967572E+01  -0.233172E+02   0.582929E+02 <    1    -0.081      0.00      0.50      6.12    0.38862E+02      3.11      3.11      0.00
  49   2   0   0.788364E+01   0.349757E+02   0.738376E+02 <    1     0.498      0.95      0.45      1.00    0.38862E+02      2.81     -2.81      0.00
  50   2   0   0.144986E+00  -0.660653E+02   0.505205E+02 <    1    -0.011      0.00      0.06      5.70    0.38862E+02      0.38      0.38     -0.01
  51   2   0   0.448762E+00  -0.699514E+02   0.505205E+02 <    1    -0.019      0.00      0.11      5.70    0.38862E+02      0.67     -0.67      0.00
  52   2   0   0.111087E+01   0.854962E+02   0.544067E+02 <    1     2.783      1.48      0.17      0.47    0.38862E+02      1.05      1.05      0.00
  53   2   0   0.129071E+01  -0.310895E+02   0.738376E+02 <    1    -0.026      0.00      0.18      6.89    0.38862E+02      1.14     -1.14      0.00
   1   3   0   0.137358E+03   0.147675E+03   0.116586E+02 o    1     0.873      1.95      1.88      0.08    0.38862E+02     11.72     11.72      0.02
   2   3   0   0.415322E+03   0.415822E+03   0.194310E+02 o    1     0.024      3.27      3.27      0.08    0.38862E+02     20.38    -20.38     -0.04
   3   3   0   0.792691E+03   0.746149E+03   0.349757E+02 o    1    -1.205      4.38      4.52      0.11    0.38862E+02     28.15     28.15      0.05
   4   3   0   0.629741E+03   0.641222E+03   0.310895E+02 o    1     0.343      4.06      4.03      0.11    0.38862E+02     25.09    -25.09     -0.05
   5   3   0   0.701396E+03   0.695628E+03   0.349757E+02 o    1    -0.153      4.23      4.25      0.11    0.38862E+02     26.48     26.48      0.06
   6   3   0   0.298645E+03   0.334212E+03   0.272033E+02 o    1     1.305      2.93      2.77      0.12    0.38862E+02     17.28    -17.28     -0.05
   7   3   0   0.275120E+03   0.264261E+03   0.233172E+02 o    1    -0.450      2.61      2.66      0.12    0.38862E+02     16.59     16.59      0.05
   8   3   0   0.411588E+02   0.621791E+02   0.155448E+02 o    1     1.486      1.26      1.03      0.16    0.38862E+02      6.42     -6.42     -0.04
   9   3   0   0.259155E+03   0.221513E+03   0.194310E+02 o    1    -1.815      2.39      2.58      0.11    0.38862E+02     16.10     16.10      0.04
  10   3   0   0.538297E+02   0.621791E+02   0.155448E+02 o    1     0.555      1.26      1.18      0.16    0.38862E+02      7.34     -7.34     -0.03
  11   3   0   0.362526E+03   0.349757E+03   0.272033E+02 o    1    -0.451      3.00      3.05      0.12    0.38862E+02     19.04     19.04      0.03
  12   3   0   0.114763E+03   0.136017E+03   0.194310E+02 o    1     1.129      1.87      1.72      0.13    0.38862E+02     10.71    -10.71     -0.02
  13   3   0   0.569251E+03   0.598474E+03   0.349757E+02 o    1     0.800      3.92      3.83      0.12    0.38862E+02     23.86     23.86      0.02
  14   3   0   0.212998E+03   0.194310E+03   0.233172E+02 o    1    -0.772      2.24      2.34      0.14    0.38862E+02     14.59    -14.59     -0.01
  15   3   0   0.534744E+03   0.520750E+03   0.349757E+02 o    1    -0.381      3.66      3.71      0.13    0.38862E+02     23.12     23.12      0.01
  16   3   0   0.145730E+03   0.854962E+02   0.233172E+02 o    1    -2.235      1.48      1.94      0.20    0.38862E+02     12.07    -12.07      0.00
  17   3   0   0.222125E+03   0.159334E+03   0.272033E+02 o    1    -2.103      2.02      2.39      0.17    0.38862E+02     14.90     14.90     -0.01
  18   3   0   0.889443E+01  -0.116586E+02   0.233172E+02 <    1    -0.124      0.00      0.48      3.87    0.38862E+02      2.98     -2.98      0.02
  19   3   0   0.476817E+01   0.466343E+02   0.349757E+02 <    1     1.813      1.10      0.35      0.41    0.38862E+02      2.18      2.18     -0.03
  20   3   0   0.353239E+02   0.272033E+02   0.310895E+02 <    1    -0.244      0.84      0.95      0.48    0.38862E+02      5.94      5.94      0.04
  21   3   0   0.173489E+01  -0.272033E+02   0.349757E+02 <    1    -0.045      0.00      0.21      4.74    0.38862E+02      1.32      1.32     -0.03
  22   3   0   0.453839E+03   0.260375E+03   0.427481E+02 o    1    -3.872      2.59      3.42      0.21    0.38862E+02     21.30     21.30      0.05
  23   3   0   0.178635E+03   0.120472E+03   0.388619E+02 o    1    -1.347      1.76      2.14      0.28    0.38862E+02     13.37    -13.37     -0.03
  24   3   0   0.260288E+03   0.225399E+03   0.427481E+02 o    1    -0.782      2.41      2.59      0.23    0.38862E+02     16.13     16.13      0.03
  25   3   0   0.929693E+02   0.104927E+03   0.427481E+02 o    1     0.288      1.64      1.55      0.34    0.38862E+02      9.64     -9.64     -0.01
  26   3   0   0.703311E+02  -0.388619E+02   0.427481E+02 <    1    -0.257      0.00      1.35      5.24    0.38862E+02      8.39      8.39      0.00
  27   3   0   0.106075E+01   0.116586E+02   0.505205E+02 <    1     0.322      0.55      0.17      1.19    0.38862E+02      1.03     -1.03      0.02
  28   3   0   0.106738E+02  -0.388619E+01   0.427481E+02 <    1    -0.100      0.00      0.52      5.24    0.38862E+02      3.27     -3.27     -0.03
  29   3   0   0.741914E+02   0.777238E+02   0.427481E+02 <    1     0.084      1.41      1.38      0.39    0.38862E+02      8.61      8.61      0.04
  30   3   0   0.463499E+02   0.621791E+02   0.349757E+02 <    1     0.485      1.26      1.09      0.36    0.38862E+02      6.81     -6.81     -0.04
  31   3   0   0.184275E+02   0.427481E+02   0.466343E+02 <    1     0.630      1.05      0.69      0.57    0.38862E+02      4.29      4.29      0.03
  32   3   0   0.336754E+02   0.116586E+02   0.349757E+02 <    1    -0.466      0.55      0.93      0.82    0.38862E+02      5.80     -5.80     -0.02
  33   3   0   0.361733E+01  -0.388619E+01   0.349757E+02 <    1    -0.064      0.00      0.31      4.74    0.38862E+02      1.90     -1.90      0.01
  34   3   0   0.108837E+02  -0.310895E+02   0.349757E+02 <    1    -0.112      0.00      0.53      4.74    0.38862E+02      3.30      3.30      0.01
  35   3   0   0.880269E+02   0.388619E+02   0.388619E+02 <    1    -1.010      1.00      1.51      0.50    0.38862E+02      9.38     -9.38     -0.02
  36   3   0   0.111955E+03   0.139903E+03   0.466343E+02 o    1     0.632      1.90      1.70      0.32    0.38862E+02     10.58     10.58      0.03
  37   3   0   0.267201E+03   0.167106E+03   0.505205E+02 o    1    -1.746      2.07      2.62      0.31    0.38862E+02     16.35    -16.35     -0.05
  38   3   0   0.312779E+03   0.233171E+03   0.544067E+02 o    1    -1.351      2.45      2.84      0.29    0.38862E+02     17.69     17.69      0.05
  39   3   0   0.357494E+03   0.303123E+03   0.582929E+02 o    1    -0.889      2.79      3.03      0.27    0.38862E+02     18.91    -18.91     -0.05
  40   3   0   0.400560E+03   0.240944E+03   0.621791E+02 o    1    -2.236      2.49      3.21      0.32    0.38862E+02     20.01     20.01      0.05
  41   3   0   0.111964E+03   0.108813E+03   0.582929E+02 <    1    -0.054      1.67      1.70      0.45    0.38862E+02     10.58     10.58     -0.01
  42   3   0   0.687218E+02   0.112700E+03   0.544067E+02 o    1     0.907      1.70      1.33      0.41    0.38862E+02      8.29     -8.29      0.01
  43   3   0   0.209074E+03   0.209854E+03   0.544067E+02 o    1     0.014      2.32      2.32      0.30    0.38862E+02     14.46    -14.46     -0.03
  44   3   0   0.433813E+02   0.116586E+03   0.544067E+02 o    1     1.670      1.73      1.06      0.40    0.38862E+02      6.59     -6.59      0.00
  45   3   0   0.817725E+00  -0.349757E+02   0.466343E+02 <    1    -0.026      0.00      0.15      5.48    0.38862E+02      0.90      0.90      0.00
  46   3   0   0.468657E+02   0.310895E+02   0.505205E+02 <    1    -0.280      0.89      1.10      0.73    0.38862E+02      6.85     -6.85     -0.01
  47   3   0   0.926457E+00   0.466343E+02   0.505205E+02 <    1     1.586      1.10      0.15      0.59    0.38862E+02      0.96      0.96      0.00
  48   3   0   0.885071E+00   0.194310E+02   0.466343E+02 <    1     0.655      0.71      0.15      0.85    0.38862E+02      0.94     -0.94      0.00
  49   3   0   0.110110E+02   0.155448E+02   0.466343E+02 <    1     0.106      0.63      0.53      0.95    0.38862E+02      3.32     -3.32     -0.01
  50   3   0   0.162448E+02  -0.466343E+02   0.466343E+02 <    1    -0.118      0.00      0.65      5.48    0.38862E+02      4.03      4.03      0.01
  51   3   0   0.202867E+02   0.621791E+02   0.505205E+02 <    1     1.055      1.26      0.72      0.51    0.38862E+02      4.50     -4.50     -0.01
  52   3   0   0.205321E+02  -0.310895E+02   0.582929E+02 <    1    -0.119      0.00      0.73      6.12    0.38862E+02      4.53      4.53      0.01
   2   4   0   0.353698E+03   0.726718E+03   0.621791E+02 o    1     6.882      4.32      3.02      0.19    0.38862E+02     18.81     18.81     -0.10
   3   4   0   0.235270E+03   0.248716E+03   0.155448E+02 o    1     0.835      2.53      2.46      0.08    0.38862E+02     15.34     15.34      0.10
   4   4   0   0.380854E-01  -0.388619E+01   0.777238E+01 <    1    -0.014      0.00      0.03      2.24    0.38862E+02      0.20      0.19     -0.06
   5   4   0   0.340239E+03   0.341985E+03   0.194310E+02 o    1     0.085      2.97      2.96      0.09    0.38862E+02     18.45     18.45      0.05
   6   4   0   0.745737E+01  -0.388619E+01   0.777238E+01 <    1    -0.196      0.00      0.44      2.24    0.38862E+02      2.73      2.73      0.01
   7   4   0   0.182954E+02   0.233172E+02   0.777238E+01 o    1     0.684      0.77      0.69      0.13    0.38862E+02      4.28      4.28     -0.03
   8   4   0   0.285783E+03   0.260375E+03   0.194310E+02 o    1    -1.234      2.59      2.71      0.10    0.38862E+02     16.91     16.90      0.07
   9   4   0   0.166824E+03   0.139903E+03   0.155448E+02 o    1    -1.630      1.90      2.07      0.11    0.38862E+02     12.92    -12.92     -0.09
  10   4   0   0.804789E+03   0.757807E+03   0.427481E+02 o    1    -1.020      4.42      4.55      0.13    0.38862E+02     28.37     28.37      0.12
  11   4   0   0.579407E+03   0.528522E+03   0.310895E+02 o    1    -1.514      3.69      3.86      0.11    0.38862E+02     24.07    -24.07     -0.12
  12   4   0   0.114350E+04   0.115031E+04   0.621791E+02 o    1     0.103      5.44      5.42      0.16    0.38862E+02     33.82     33.82      0.13
  13   4   0   0.951434E+03   0.932686E+03   0.544067E+02 o    1    -0.324      4.90      4.95      0.15    0.38862E+02     30.85    -30.85     -0.13
  14   4   0   0.131807E+04   0.118529E+04   0.660653E+02 o    1    -1.842      5.52      5.82      0.16    0.38862E+02     36.31     36.31      0.12
  15   4   0   0.118744E+04   0.116974E+04   0.699514E+02 o    1    -0.239      5.49      5.53      0.17    0.38862E+02     34.46    -34.46     -0.11
  16   4   0   0.120092E+04   0.121249E+04   0.660653E+02 o    1     0.165      5.59      5.56      0.16    0.38862E+02     34.65     34.65      0.09
  17   4   0   0.849596E+03   0.812214E+03   0.505205E+02 o    1    -0.696      4.57      4.68      0.15    0.38862E+02     29.15    -29.15     -0.07
  18   4   0   0.418627E+03   0.376961E+03   0.349757E+02 o    1    -1.134      3.11      3.28      0.15    0.38862E+02     20.46     20.46      0.04
  19   4   0   0.586675E+02   0.738376E+02   0.272033E+02 o    1     0.589      1.38      1.23      0.25    0.38862E+02      7.66     -7.66      0.00
  20   4   0   0.196389E+02  -0.272033E+02   0.233172E+02 <    1    -0.184      0.00      0.71      3.87    0.38862E+02      4.43      4.43     -0.03
  21   4   0   0.846040E+02   0.893824E+02   0.233172E+02 o    1     0.207      1.52      1.48      0.20    0.38862E+02      9.20      9.20      0.06
  22   4   0   0.405620E+03   0.256489E+03   0.505205E+02 o    1    -2.602      2.57      3.23      0.25    0.38862E+02     20.14    -20.14     -0.09
  23   4   0   0.495135E+03   0.404164E+03   0.582929E+02 o    1    -1.467      3.22      3.57      0.23    0.38862E+02     22.25     22.25      0.11
  24   4   0   0.690886E+03   0.652880E+03   0.466343E+02 o    1    -0.774      4.10      4.22      0.15    0.38862E+02     26.28    -26.28     -0.12
  25   4   0   0.707714E+03   0.769466E+03   0.544067E+02 o    1     1.115      4.45      4.27      0.16    0.38862E+02     26.60     26.60      0.12
  26   4   0   0.973011E+03   0.928800E+03   0.582929E+02 o    1    -0.714      4.89      5.00      0.16    0.38862E+02     31.19    -31.19     -0.12
  27   4   0   0.821744E+03   0.839417E+03   0.582929E+02 o    1     0.293      4.65      4.60      0.17    0.38862E+02     28.67     28.67      0.10
  28   4   0   0.734086E+03   0.788897E+03   0.505205E+02 o    1     1.054      4.51      4.35      0.15    0.38862E+02     27.09    -27.09     -0.08
  29   4   0   0.264854E+03   0.310895E+03   0.427481E+02 o    1     1.109      2.83      2.61      0.20    0.38862E+02     16.27     16.27      0.05
  30   4   0   0.105820E+03   0.816100E+02   0.388619E+02 o    1    -0.582      1.45      1.65      0.35    0.38862E+02     10.29    -10.29     -0.02
  31   4   0   0.390925E+01   0.116586E+02   0.466343E+02 <    1     0.210      0.55      0.32      1.10    0.38862E+02      1.98      1.98     -0.01
  32   4   0   0.963462E+01   0.388619E+02   0.427481E+02 <    1     0.913      1.00      0.50      0.55    0.38862E+02      3.10      3.10      0.04
  33   4   0   0.598187E+02   0.971548E+02   0.388619E+02 o    1     1.075      1.58      1.24      0.32    0.38862E+02      7.73     -7.73     -0.06
  34   4   0   0.180214E+03   0.264261E+03   0.466343E+02 o    1     1.962      2.61      2.15      0.23    0.38862E+02     13.42     13.42      0.08
  35   4   0   0.163308E+03   0.190423E+03   0.466343E+02 o    1     0.602      2.21      2.05      0.27    0.38862E+02     12.78    -12.78     -0.08
  36   4   0   0.328102E+03   0.314782E+03   0.505205E+02 o    1    -0.259      2.85      2.91      0.23    0.38862E+02     18.11     18.11      0.09
  37   4   0   0.176119E+03   0.124358E+03   0.466343E+02 o    1    -1.012      1.79      2.13      0.34    0.38862E+02     13.27    -13.27     -0.07
  38   4   0   0.543536E+03   0.687856E+03   0.621791E+02 o    1     2.399      4.21      3.74      0.19    0.38862E+02     23.31     23.31      0.07
  39   4   0   0.743851E+02   0.159334E+03   0.427481E+02 o    1     2.355      2.02      1.38      0.27    0.38862E+02      8.62     -8.62     -0.04
  40   4   0   0.109080E+04   0.143400E+04   0.932686E+02 o    1     3.757      6.07      5.30      0.21    0.38862E+02     33.03     33.03      0.06
  42   4   0   0.477153E+03   0.217627E+03   0.582929E+02 o    1    -3.579      2.37      3.50      0.32    0.38862E+02     21.84    -21.84     -0.03
  44   4   0   0.482313E-02   0.388619E+01   0.544067E+02 <    1     0.138      0.32      0.01      2.21    0.38862E+02      0.07      0.07     -0.02
  45   4   0   0.352028E+02   0.310895E+02   0.544067E+02 <    1    -0.073      0.89      0.95      0.78    0.38862E+02      5.93     -5.93      0.02
  46   4   0   0.399960E+02   0.310895E+02   0.427481E+02 <    1    -0.195      0.89      1.01      0.61    0.38862E+02      6.32     -6.32     -0.03
  47   4   0   0.400204E+01  -0.116586E+02   0.427481E+02 <    1    -0.061      0.00      0.32      5.24    0.38862E+02      2.00      2.00      0.03
  48   4   0   0.377758E+02   0.388619E+01   0.466343E+02 <    1    -0.353      0.32      0.99      1.90    0.38862E+02      6.15     -6.15     -0.03
  49   4   0   0.263369E+02  -0.116586E+02   0.427481E+02 <    1    -0.157      0.00      0.82      5.24    0.38862E+02      5.13      5.13      0.03
  50   4   0   0.313612E+02   0.272033E+02   0.544067E+02 <    1    -0.074      0.84      0.90      0.84    0.38862E+02      5.60     -5.60     -0.03
  51   4   0   0.147682E+02  -0.660653E+02   0.621791E+02 <    1    -0.097      0.00      0.62      6.32    0.38862E+02      3.84      3.84      0.02
   7   5   0   0.122482E+03   0.136017E+03   0.272033E+02 o    1     0.508      1.87      1.78      0.19    0.38862E+02     11.07    -11.07     -0.10
   8   5   0   0.746349E+01   0.388619E+01   0.155448E+02 <    1    -0.193      0.32      0.44      0.63    0.38862E+02      2.73      2.73      0.08
   9   5   0   0.285000E+00   0.116586E+02   0.155448E+02 <    1     1.265      0.55      0.09      0.37    0.38862E+02      0.53     -0.53     -0.06
  10   5   0   0.583820E+02   0.660653E+02   0.233172E+02 o    1     0.339      1.30      1.23      0.23    0.38862E+02      7.64     -7.64      0.03
  11   5   0   0.407804E+02   0.272033E+02   0.155448E+02 <    1    -0.785      0.84      1.02      0.24    0.38862E+02      6.39      6.39     -0.01
  12   5   0   0.152926E+03   0.136017E+03   0.155448E+02 o    1    -1.040      1.87      1.98      0.11    0.38862E+02     12.37    -12.37     -0.02
  13   5   0   0.849352E+02   0.854962E+02   0.155448E+02 o    1     0.036      1.48      1.48      0.14    0.38862E+02      9.22      9.22      0.04
  14   5   0   0.193754E+03   0.240944E+03   0.233172E+02 o    1     2.090      2.49      2.23      0.12    0.38862E+02     13.92    -13.92     -0.06
  15   5   0   0.106434E+03   0.932686E+02   0.194310E+02 o    1    -0.652      1.55      1.65      0.16    0.38862E+02     10.32     10.32      0.07
  16   5   0   0.223151E+03   0.186537E+03   0.233172E+02 o    1    -1.481      2.19      2.40      0.14    0.38862E+02     14.94    -14.94     -0.09
  17   5   0   0.110284E+03   0.971548E+02   0.194310E+02 o    1    -0.651      1.58      1.68      0.16    0.38862E+02     10.50     10.50      0.09
  18   5   0   0.217436E+03   0.229285E+03   0.272033E+02 o    1     0.435      2.43      2.37      0.15    0.38862E+02     14.75    -14.75     -0.10
  19   5   0   0.623935E+02   0.349757E+02   0.233172E+02 <    1    -1.006      0.95      1.27      0.32    0.38862E+02      7.90      7.90      0.09
  20   5   0   0.267414E+03   0.194310E+03   0.272033E+02 o    1    -2.448      2.24      2.62      0.16    0.38862E+02     16.35    -16.35     -0.09
  21   5   0   0.284535E+03   0.198196E+03   0.310895E+02 o    1    -2.506      2.26      2.71      0.18    0.38862E+02     16.87     16.87      0.08
  22   5   0   0.107542E+03   0.854962E+02   0.233172E+02 o    1    -0.889      1.48      1.66      0.20    0.38862E+02     10.37    -10.37     -0.06
  23   5   0   0.538118E+02   0.466343E+02   0.233172E+02 <    1    -0.297      1.10      1.18      0.27    0.38862E+02      7.34      7.34      0.03
  24   5   0   0.206320E+02  -0.116586E+02   0.233172E+02 <    1    -0.188      0.00      0.73      3.87    0.38862E+02      4.54     -4.54     -0.01
  25   5   0   0.274610E+00  -0.233172E+02   0.272033E+02 <    1    -0.020      0.00      0.08      4.18    0.38862E+02      0.52     -0.52     -0.02
  26   5   0   0.380586E+02   0.233172E+02   0.272033E+02 <    1    -0.476      0.77      0.99      0.45    0.38862E+02      6.17      6.17      0.04
  27   5   0   0.165577E+03   0.777238E+02   0.388619E+02 <    1    -1.837      1.41      2.06      0.35    0.38862E+02     12.87    -12.87     -0.07
  28   5   0   0.255175E+03   0.240944E+03   0.505205E+02 o    1    -0.276      2.49      2.56      0.26    0.38862E+02     15.97     15.97      0.09
  29   5   0   0.387980E+03   0.322554E+03   0.582929E+02 o    1    -1.064      2.88      3.16      0.26    0.38862E+02     19.70    -19.70     -0.10
  30   5   0   0.415778E+03   0.462457E+03   0.660653E+02 o    1     0.718      3.45      3.27      0.25    0.38862E+02     20.39     20.39      0.10
  31   5   0   0.374577E+03   0.423595E+03   0.582929E+02 o    1     0.858      3.30      3.10      0.23    0.38862E+02     19.35    -19.35     -0.10
  32   5   0   0.249920E+03   0.303123E+03   0.544067E+02 o    1     1.019      2.79      2.54      0.25    0.38862E+02     15.81     15.81      0.08
  33   5   0   0.180829E+03   0.198196E+03   0.466343E+02 o    1     0.380      2.26      2.16      0.27    0.38862E+02     13.45    -13.45     -0.07
  34   5   0   0.505218E+02  -0.427481E+02   0.388619E+02 <    1    -0.228      0.00      1.14      5.00    0.38862E+02      7.11      7.11      0.04
  35   5   0   0.433177E+01  -0.233172E+02   0.349757E+02 <    1    -0.070      0.00      0.33      4.74    0.38862E+02      2.08     -2.08     -0.02
  36   5   0   0.166723E+02   0.155448E+02   0.388619E+02 <    1    -0.029      0.63      0.65      0.79    0.38862E+02      4.08     -4.08     -0.01
  37   5   0   0.575639E+02   0.777238E+01   0.388619E+02 <    1    -0.689      0.45      1.22      1.12    0.38862E+02      7.59      7.59      0.03
  38   5   0   0.105908E+03   0.104927E+03   0.427481E+02 o    1    -0.023      1.64      1.65      0.34    0.38862E+02     10.29    -10.29     -0.04
  39   5   0   0.530613E+02   0.388619E+01   0.388619E+02 <    1    -0.539      0.32      1.17      1.58    0.38862E+02      7.28      7.28      0.04
  40   5   0   0.626797E+02   0.699514E+02   0.388619E+02 <    1     0.192      1.34      1.27      0.37    0.38862E+02      7.92     -7.92     -0.05
  41   5   0   0.583908E+02   0.388619E+02   0.349757E+02 <    1    -0.502      1.00      1.23      0.45    0.38862E+02      7.64     -7.64      0.03
  42   5   0   0.695560E+02   0.272033E+02   0.388619E+02 <    1    -0.839      0.84      1.34      0.60    0.38862E+02      8.34      8.34     -0.02
  43   5   0   0.533057E+02   0.194310E+02   0.388619E+02 <    1    -0.656      0.71      1.17      0.71    0.38862E+02      7.30      7.30      0.04
  44   5   0   0.640598E+01   0.544067E+02   0.427481E+02 <    1     1.671      1.18      0.41      0.46    0.38862E+02      2.53      2.53     -0.02
  45   5   0   0.730179E+01  -0.466343E+02   0.388619E+02 <    1    -0.087      0.00      0.43      5.00    0.38862E+02      2.70      2.70      0.02
  46   5   0   0.477791E+01   0.194310E+02   0.427481E+02 <    1     0.458      0.71      0.35      0.78    0.38862E+02      2.19      2.19      0.00
  47   5   0   0.588649E+01  -0.505205E+02   0.427481E+02 <    1    -0.074      0.00      0.39      5.24    0.38862E+02      2.43     -2.43      0.00
  48   5   0   0.246987E+02   0.101041E+03   0.466343E+02 o    1     2.189      1.61      0.80      0.37    0.38862E+02      4.97      4.97      0.01
  49   5   0   0.146997E+02  -0.505205E+02   0.466343E+02 <    1    -0.112      0.00      0.62      5.48    0.38862E+02      3.83     -3.83     -0.02
  50   5   0   0.114077E+02  -0.272033E+02   0.816100E+02 <    1    -0.075      0.00      0.54      7.25    0.38862E+02      3.38      3.38      0.02
  10   6   0   0.775603E+01   0.388619E+01   0.777238E+01 <    1    -0.413      0.32      0.45      0.32    0.38862E+02      2.78      2.78     -0.04
  11   6   0   0.656814E+01   0.000000E+00   0.777238E+01 <    1    -0.184      0.00      0.41      2.24    0.38862E+02      2.56     -2.56      0.04
  12   6   0   0.420566E+01  -0.388619E+01   0.155448E+02 <    1    -0.104      0.00      0.33      3.16    0.38862E+02      2.05     -2.05     -0.05
  13   6   0   0.851809E+01   0.388619E+01   0.155448E+02 <    1    -0.240      0.32      0.47      0.63    0.38862E+02      2.92      2.92      0.05
  14   6   0   0.628988E+02   0.349757E+02   0.194310E+02 <    1    -1.227      0.95      1.27      0.26    0.38862E+02      7.93     -7.93     -0.05
  15   6   0   0.349163E+02   0.388619E+01   0.194310E+02 <    1    -0.799      0.32      0.95      0.79    0.38862E+02      5.91      5.91      0.04
  16   6   0   0.626370E+02   0.116586E+02   0.194310E+02 <    1    -1.581      0.55      1.27      0.46    0.38862E+02      7.91     -7.91     -0.03
  17   6   0   0.650545E+01   0.349757E+02   0.194310E+02 <    1     2.046      0.95      0.41      0.26    0.38862E+02      2.55     -2.55      0.01
  18   6   0   0.386346E+01  -0.116586E+02   0.194310E+02 <    1    -0.089      0.00      0.32      3.54    0.38862E+02      1.97     -1.97      0.00
  19   6   0   0.381388E+03   0.307009E+03   0.310895E+02 o    1    -2.220      2.81      3.13      0.15    0.38862E+02     19.53    -19.53     -0.04
  20   6   0   0.353499E+02   0.272033E+02   0.233172E+02 <    1    -0.326      0.84      0.95      0.36    0.38862E+02      5.95     -5.95      0.01
  21   6   0   0.495453E+03   0.396392E+03   0.349757E+02 o    1    -2.608      3.19      3.57      0.14    0.38862E+02     22.26     22.26      0.00
  22   6   0   0.729296E+03   0.699514E+03   0.582929E+02 o    1    -0.492      4.24      4.33      0.18    0.38862E+02     27.01     27.01      0.08
  23   6   0   0.168629E+03   0.104927E+03   0.272033E+02 o    1    -2.059      1.64      2.08      0.21    0.38862E+02     12.99    -12.99     -0.06
  24   6   0   0.146467E+03   0.932686E+02   0.233172E+02 o    1    -2.019      1.55      1.94      0.19    0.38862E+02     12.10     12.10      0.06
  25   6   0   0.621481E+02   0.272033E+02   0.233172E+02 <    1    -1.193      0.84      1.26      0.36    0.38862E+02      7.88     -7.88     -0.06
  26   6   0   0.512046E+02   0.466343E+02   0.233172E+02 <    1    -0.191      1.10      1.15      0.27    0.38862E+02      7.16      7.16      0.05
  27   6   0   0.187235E+02  -0.233172E+02   0.233172E+02 <    1    -0.179      0.00      0.69      3.87    0.38862E+02      4.33     -4.33     -0.04
  28   6   0   0.388055E+02  -0.388619E+01   0.272033E+02 <    1    -0.239      0.00      1.00      4.18    0.38862E+02      6.23      6.23      0.04
  29   6   0   0.291705E+02   0.388619E+02   0.310895E+02 <    1     0.334      1.00      0.87      0.40    0.38862E+02      5.40     -5.40     -0.03
  30   6   0   0.254669E+02  -0.777238E+01   0.272033E+02 <    1    -0.194      0.00      0.81      4.18    0.38862E+02      5.05      5.05      0.02
  31   6   0   0.505490E+02  -0.155448E+02   0.272033E+02 <    1    -0.273      0.00      1.14      4.18    0.38862E+02      7.11     -7.11     -0.01
  32   6   0   0.133387E+02   0.310895E+02   0.310895E+02 <    1     0.690      0.89      0.59      0.45    0.38862E+02      3.65      3.65      0.00
  33   6   0   0.139193E+02  -0.427481E+02   0.310895E+02 <    1    -0.134      0.00      0.60      4.47    0.38862E+02      3.73     -3.73      0.01
  34   6   0   0.103806E+01  -0.777238E+01   0.349757E+02 <    1    -0.034      0.00      0.16      4.74    0.38862E+02      1.02     -1.02     -0.02
  35   6   0   0.228201E+01  -0.466343E+02   0.505205E+02 <    1    -0.043      0.00      0.24      5.70    0.38862E+02      1.51      1.51      0.03
  36   6   0   0.559790E+02   0.388619E+01   0.505205E+02 <    1    -0.430      0.32      1.20      2.06    0.38862E+02      7.48     -7.48     -0.04
  37   6   0   0.306759E+02   0.233172E+02   0.349757E+02 <    1    -0.196      0.77      0.89      0.58    0.38862E+02      5.54      5.54      0.03
  38   6   0   0.643484E+02   0.699514E+02   0.349757E+02 <    1     0.163      1.34      1.29      0.34    0.38862E+02      8.02     -8.02     -0.04
  39   6   0   0.285290E+01   0.349757E+02   0.349757E+02 <    1     1.429      0.95      0.27      0.47    0.38862E+02      1.69     -1.69      0.02
  40   6   0   0.141843E+02  -0.310895E+02   0.310895E+02 <    1    -0.135      0.00      0.60      4.47    0.38862E+02      3.77      3.77     -0.01
  41   6   0   0.814508E+01   0.505205E+02   0.388619E+02 <    1     1.556      1.14      0.46      0.44    0.38862E+02      2.85     -2.85      0.01
  42   6   0   0.183710E+02  -0.505205E+02   0.272033E+02 <    1    -0.164      0.00      0.69      4.18    0.38862E+02      4.29      4.29      0.00
  43   6   0   0.963954E+00   0.194310E+02   0.388619E+02 <    1     0.777      0.71      0.16      0.71    0.38862E+02      0.98     -0.98      0.00
  44   6   0   0.831974E+01   0.349757E+02   0.388619E+02 <    1     0.922      0.95      0.46      0.53    0.38862E+02      2.88     -2.88      0.00
  45   6   0   0.281670E+02  -0.971548E+02   0.699514E+02 <    1    -0.127      0.00      0.85      6.71    0.38862E+02      5.31      5.31     -0.01
  15   7   0   0.476572E+01  -0.388619E+01   0.777238E+01 <    1    -0.157      0.00      0.35      2.24    0.38862E+02      2.18      2.18      0.00
  16   7   0   0.502217E+01  -0.388619E+01   0.116586E+02 <    1    -0.131      0.00      0.36      2.74    0.38862E+02      2.24     -2.24      0.00
  17   7   0   0.171476E+02   0.233172E+02   0.116586E+02 <    1     0.569      0.77      0.66      0.19    0.38862E+02      4.14      4.14      0.00
  18   7   0   0.192688E+02   0.388619E+01   0.116586E+02 <    1    -0.818      0.32      0.70      0.47    0.38862E+02      4.39     -4.39      0.00
  19   7   0   0.214913E+02   0.349757E+02   0.155448E+02 o    1     0.972      0.95      0.74      0.21    0.38862E+02      4.64      4.64      0.00
  20   7   0   0.945177E+01   0.116586E+02   0.155448E+02 <    1     0.149      0.55      0.49      0.37    0.38862E+02      3.07     -3.07      0.00
  21   7   0   0.552765E-01   0.000000E+00   0.155448E+02 <    1    -0.012      0.00      0.04      3.16    0.38862E+02      0.24     -0.24      0.00
  22   7   0   0.514429E+02   0.505205E+02   0.194310E+02 o    1    -0.047      1.14      1.15      0.22    0.38862E+02      7.17     -7.17     -0.01
  23   7   0   0.196726E+02   0.000000E+00   0.155448E+02 <    1    -0.225      0.00      0.71      3.16    0.38862E+02      4.44      4.44      0.01
  24   7   0   0.248335E+02  -0.155448E+02   0.155448E+02 <    1    -0.253      0.00      0.80      3.16    0.38862E+02      4.98     -4.98     -0.02
  25   7   0   0.345746E+02   0.233172E+02   0.194310E+02 <    1    -0.522      0.77      0.94      0.32    0.38862E+02      5.88      5.88      0.02
  26   7   0   0.307316E+02  -0.777238E+01   0.194310E+02 <    1    -0.252      0.00      0.89      3.54    0.38862E+02      5.54     -5.54     -0.02
  27   7   0   0.156804E+02   0.194310E+02   0.194310E+02 <    1     0.203      0.71      0.64      0.35    0.38862E+02      3.96      3.96      0.02
  28   7   0   0.103689E+02   0.116586E+02   0.194310E+02 <    1     0.068      0.55      0.52      0.46    0.38862E+02      3.22     -3.22     -0.01
  29   7   0   0.146826E+01  -0.777238E+01   0.194310E+02 <    1    -0.055      0.00      0.19      3.54    0.38862E+02      1.21      1.21      0.01
  30   7   0   0.530025E+01   0.777238E+01   0.233172E+02 <    1     0.116      0.45      0.37      0.67    0.38862E+02      2.30     -2.30     -0.01
  31   7   0   0.830271E+01  -0.777238E+01   0.194310E+02 <    1    -0.131      0.00      0.46      3.54    0.38862E+02      2.88      2.88      0.01
  32   7   0   0.287268E-03  -0.116586E+02   0.272033E+02 <    1    -0.001      0.00      0.00      4.18    0.38862E+02      0.02      0.01     -0.01
  33   7   0   0.356757E+01   0.272033E+02   0.233172E+02 <    1     1.488      0.84      0.30      0.36    0.38862E+02      1.89      1.89      0.01
  34   7   0   0.142851E+01  -0.155448E+02   0.233172E+02 <    1    -0.050      0.00      0.19      3.87    0.38862E+02      1.20      1.20     -0.01
  35   7   0   0.771001E+00  -0.777238E+01   0.233172E+02 <    1    -0.036      0.00      0.14      3.87    0.38862E+02      0.88     -0.88      0.01
  36   7   0   0.473525E+01   0.155448E+02   0.272033E+02 <    1     0.512      0.63      0.35      0.55    0.38862E+02      2.18      2.18      0.00
  37   7   0   0.758605E+00   0.505205E+02   0.272033E+02 <    1     3.257      1.14      0.14      0.31    0.38862E+02      0.87     -0.87      0.00
  38   7   0   0.496605E-04  -0.505205E+02   0.233172E+02 <    1     0.000      0.00      0.00      3.87    0.38862E+02      0.01     -0.01      0.00
  39   7   0   0.669014E+01  -0.388619E+02   0.505205E+02 <    1    -0.073      0.00      0.41      5.70    0.38862E+02      2.59      2.59      0.00
  40   7   0   0.188293E+02  -0.505205E+02   0.388619E+02 <    1    -0.139      0.00      0.70      5.00    0.38862E+02      4.34     -4.34      0.00
 -53   1   1   0.272311E+00  -0.660653E+02   0.582929E+02 <    1    -0.014      0.00      0.08      6.12    0.38862E+02      0.52      0.52      0.00
 -52   1   1   0.581049E+01  -0.272033E+02   0.505205E+02 <    1    -0.068      0.00      0.39      5.70    0.38862E+02      2.41     -2.41     -0.01
 -51   1   1   0.111745E+02  -0.155448E+02   0.544067E+02 <    1    -0.091      0.00      0.54      5.92    0.38862E+02      3.34      3.34      0.02
 -50   1   1   0.422026E+02   0.101041E+03   0.544067E+02 <    1     1.313      1.61      1.04      0.43    0.38862E+02      6.50     -6.50     -0.03
 -49   1   1   0.271570E+02   0.104927E+03   0.582929E+02 <    1     1.767      1.64      0.84      0.46    0.38862E+02      5.21      5.21      0.03
 -48   1   1   0.528803E+02   0.777238E+01   0.505205E+02 <    1    -0.495      0.45      1.17      1.45    0.38862E+02      7.27     -7.27     -0.04
 -47   1   1   0.669889E+02   0.205968E+03   0.544067E+02 o    1     3.244      2.30      1.31      0.30    0.38862E+02      8.18      8.18      0.04
 -46   1   1   0.716864E+02   0.816100E+02   0.544067E+02 <    1     0.188      1.45      1.36      0.48    0.38862E+02      8.47     -8.47     -0.04
 -45   1   1   0.172765E+03   0.163220E+03   0.699514E+02 o    1    -0.134      2.05      2.11      0.44    0.38862E+02     13.14     13.14      0.05
 -44   1   1   0.883164E+02   0.233172E+02   0.621791E+02 <    1    -0.710      0.77      1.51      1.03    0.38862E+02      9.40     -9.40     -0.04
 -43   1   1   0.120758E+04   0.137571E+04   0.104927E+03 o    1     1.600      5.95      5.57      0.23    0.38862E+02     34.75     34.75      0.06
 -42   1   1   0.213341E+03   0.182651E+03   0.660653E+02 o    1    -0.446      2.17      2.34      0.39    0.38862E+02     14.61     14.61     -0.01
 -41   1   1   0.397573E+02   0.621791E+02   0.621791E+02 <    1     0.401      1.26      1.01      0.63    0.38862E+02      6.31     -6.31      0.01
 -40   1   1   0.213325E+03   0.283692E+03   0.660653E+02 o    1     1.137      2.70      2.34      0.32    0.38862E+02     14.61    -14.61     -0.02
 -39   1   1   0.131791E+03   0.186537E+03   0.582929E+02 o    1     1.018      2.19      1.84      0.34    0.38862E+02     11.48     11.48      0.01
 -38   1   1   0.935627E+02   0.621791E+02   0.505205E+02 <    1    -0.558      1.26      1.55      0.51    0.38862E+02      9.67     -9.67      0.00
 -37   1   1   0.547570E+02   0.777238E+01   0.427481E+02 <    1    -0.602      0.45      1.19      1.23    0.38862E+02      7.40      7.40     -0.02
 -36   1   1   0.346580E+01   0.777238E+01   0.466343E+02 <    1     0.111      0.45      0.30      1.34    0.38862E+02      1.86      1.86      0.03
 -35   1   1   0.778083E+01  -0.155448E+02   0.505205E+02 <    1    -0.078      0.00      0.45      5.70    0.38862E+02      2.79     -2.79     -0.04
 -34   1   1   0.135931E+03   0.971548E+02   0.505205E+02 <    1    -0.703      1.58      1.87      0.41    0.38862E+02     11.66     11.66      0.06
 -33   1   1   0.111387E+03   0.738376E+02   0.505205E+02 <    1    -0.667      1.38      1.69      0.47    0.38862E+02     10.55    -10.55     -0.05
 -32   1   1   0.324336E+03   0.256489E+03   0.544067E+02 o    1    -1.169      2.57      2.89      0.27    0.38862E+02     18.01     18.01      0.06
 -31   1   1   0.108055E+03   0.108813E+03   0.388619E+02 o    1     0.020      1.67      1.67      0.30    0.38862E+02     10.39    -10.39     -0.04
 -30   1   1   0.161658E+03   0.132131E+03   0.349757E+02 o    1    -0.799      1.84      2.04      0.24    0.38862E+02     12.71     12.71      0.03
 -29   1   1   0.559496E+02  -0.155448E+02   0.310895E+02 <    1    -0.268      0.00      1.20      4.47    0.38862E+02      7.48     -7.48     -0.01
 -28   1   1   0.116339E+00  -0.194310E+02   0.310895E+02 <    1    -0.012      0.00      0.05      4.47    0.38862E+02      0.34      0.34     -0.02
 -27   1   1   0.531555E+02   0.893824E+02   0.310895E+02 o    1     1.314      1.52      1.17      0.26    0.38862E+02      7.29      7.29      0.04
 -26   1   1   0.229557E+03   0.190423E+03   0.349757E+02 o    1    -1.060      2.21      2.43      0.20    0.38862E+02     15.15    -15.15     -0.06
 -25   1   1   0.251039E+03   0.237058E+03   0.349757E+02 o    1    -0.390      2.47      2.54      0.18    0.38862E+02     15.84     15.84      0.08
 -24   1   1   0.600576E+03   0.563498E+03   0.427481E+02 o    1    -0.825      3.81      3.93      0.15    0.38862E+02     24.51    -24.51     -0.09
 -23   1   1   0.294778E+03   0.213741E+03   0.310895E+02 o    1    -2.375      2.35      2.75      0.17    0.38862E+02     17.17     17.17      0.09
 -22   1   1   0.152126E+04   0.177988E+04   0.893824E+02 o    1     2.793      6.77      6.26      0.18    0.38862E+02     39.00    -39.00     -0.09
 -21   1   1   0.925219E+01   0.233172E+02   0.233172E+02 <    1     0.740      0.77      0.49      0.39    0.38862E+02      3.04      3.04      0.06
 -20   1   1   0.218997E+02   0.310895E+02   0.233172E+02 <    1     0.428      0.89      0.75      0.34    0.38862E+02      4.68      4.68     -0.04
 -19   1   1   0.141921E+03   0.660653E+02   0.233172E+02 o    1    -2.635      1.30      1.91      0.23    0.38862E+02     11.91    -11.91      0.02
 -18   1   1   0.518048E+02   0.310895E+02   0.233172E+02 <    1    -0.775      0.89      1.15      0.34    0.38862E+02      7.20      7.20      0.00
 -17   1   1   0.544683E+03   0.458571E+03   0.349757E+02 o    1    -2.279      3.44      3.74      0.14    0.38862E+02     23.34    -23.34     -0.03
 -16   1   1   0.745664E+02   0.582929E+02   0.194310E+02 o    1    -0.785      1.22      1.39      0.20    0.38862E+02      8.64      8.64      0.04
 -15   1   1   0.869385E+03   0.695628E+03   0.349757E+02 o    1    -4.359      4.23      4.73      0.11    0.38862E+02     29.49    -29.49     -0.06
 -14   1   1   0.369470E+02   0.155448E+02   0.155448E+02 <    1    -1.083      0.63      0.98      0.32    0.38862E+02      6.08      6.08      0.07
 -13   1   1   0.916612E+03   0.773352E+03   0.388619E+02 o    1    -3.280      4.46      4.86      0.12    0.38862E+02     30.28    -30.28     -0.09
 -12   1   1   0.824914E+01  -0.388619E+01   0.155448E+02 <    1    -0.146      0.00      0.46      3.16    0.38862E+02      2.87      2.87      0.09
 -11   1   1   0.114881E+04   0.913255E+03   0.505205E+02 o    1    -4.134      4.85      5.44      0.14    0.38862E+02     33.89    -33.89     -0.10
 -10   1   1   0.582181E+00  -0.388619E+01   0.155448E+02 <    1    -0.039      0.00      0.12      3.16    0.38862E+02      0.76      0.76      0.09
  -9   1   1   0.118878E+04   0.101818E+04   0.544067E+02 o    1    -2.823      5.12      5.53      0.15    0.38862E+02     34.48    -34.48     -0.09
  -8   1   1   0.358746E+01   0.116586E+02   0.155448E+02 <    1     0.668      0.55      0.30      0.37    0.38862E+02      1.89     -1.89      0.07
  -7   1   1   0.957918E+03   0.893824E+03   0.427481E+02 o    1    -1.359      4.80      4.96      0.12    0.38862E+02     30.95    -30.95     -0.06
  -6   1   1   0.477648E+02   0.738376E+02   0.155448E+02 o    1     1.851      1.38      1.11      0.15    0.38862E+02      6.91     -6.91      0.02
  -5   1   1   0.386388E+03   0.338099E+03   0.233172E+02 o    1    -1.923      2.95      3.15      0.11    0.38862E+02     19.66    -19.66     -0.01
  -4   1   1   0.416919E+03   0.435253E+03   0.272033E+02 o    1     0.649      3.35      3.28      0.11    0.38862E+02     20.42    -20.42     -0.03
  -3   1   1   0.353298E+01   0.388619E+01   0.116586E+02 <    1     0.031      0.32      0.30      0.47    0.38862E+02      1.88      1.88      0.06
  -2   1   1   0.169531E+04   0.161666E+04   0.738376E+02 o    1    -0.964      6.45      6.60      0.16    0.38862E+02     41.17    -41.17     -0.10
  -1   1   1   0.996522E+03   0.948231E+03   0.466343E+02 o    1    -0.947      4.94      5.06      0.13    0.38862E+02     31.57     31.57      0.11
   0   1   1   0.402343E+04   0.355975E+04   0.159334E+03 o    1    -2.576      9.57     10.18      0.23    0.38862E+02     63.43    -63.43     -0.14
   1   1   1   0.233195E+04   0.218015E+04   0.101041E+03 o    1    -1.356      7.49      7.75      0.19    0.38862E+02     48.29     48.29      0.13
   2   1   1   0.347880E+04   0.301957E+04   0.136017E+03 o    1    -2.977      8.81      9.46      0.22    0.38862E+02     58.98    -58.98     -0.13
   3   1   1   0.158403E+04   0.151950E+04   0.738376E+02 o    1    -0.800      6.25      6.38      0.16    0.38862E+02     39.80     39.80      0.11
   4   1   1   0.103757E+04   0.990979E+03   0.505205E+02 o    1    -0.849      5.05      5.17      0.14    0.38862E+02     32.21    -32.21     -0.08
   5   1   1   0.220304E+03   0.237058E+03   0.194310E+02 o    1     0.853      2.47      2.38      0.10    0.38862E+02     14.84     14.84      0.05
   6   1   1   0.265952E+01   0.000000E+00   0.155448E+02 <    1    -0.083      0.00      0.26      3.16    0.38862E+02      1.63      1.63     -0.01
   7   1   1   0.983781E+02   0.108813E+03   0.194310E+02 o    1     0.547      1.67      1.59      0.15    0.38862E+02      9.92     -9.92     -0.02
   8   1   1   0.461488E+03   0.411936E+03   0.310895E+02 o    1    -1.497      3.26      3.45      0.13    0.38862E+02     21.48     21.48      0.05
   9   1   1   0.106952E+03   0.120472E+03   0.233172E+02 o    1     0.594      1.76      1.66      0.17    0.38862E+02     10.34    -10.34     -0.06
  10   1   1   0.194166E+03   0.205968E+03   0.272033E+02 o    1     0.435      2.30      2.24      0.15    0.38862E+02     13.93     13.93      0.08
  11   1   1   0.955819E+02   0.816100E+02   0.233172E+02 o    1    -0.574      1.45      1.57      0.21    0.38862E+02      9.78      9.78     -0.07
  12   1   1   0.843517E+02   0.108813E+03   0.233172E+02 o    1     1.111      1.67      1.47      0.18    0.38862E+02      9.18     -9.18      0.07
  13   1   1   0.141637E+04   0.145344E+04   0.777238E+02 o    1     0.450      6.12      6.04      0.17    0.38862E+02     37.63     37.63     -0.04
  14   1   1   0.996204E+03   0.111922E+04   0.660653E+02 o    1     1.815      5.37      5.06      0.17    0.38862E+02     31.56    -31.56      0.03
  15   1   1   0.310191E+04   0.292242E+04   0.139903E+03 o    1    -1.166      8.67      8.93      0.22    0.38862E+02     55.69     55.69      0.00
  16   1   1   0.176169E+04   0.170215E+04   0.893824E+02 o    1    -0.617      6.62      6.73      0.19    0.38862E+02     41.97    -41.97     -0.01
  17   1   1   0.300383E+04   0.311673E+04   0.151561E+03 o    1     0.695      8.96      8.79      0.24    0.38862E+02     54.81     54.81      0.03
  18   1   1   0.115982E+04   0.102984E+04   0.621791E+02 o    1    -1.925      5.15      5.46      0.16    0.38862E+02     34.06    -34.06     -0.04
  19   1   1   0.891960E+03   0.785011E+03   0.544067E+02 o    1    -1.828      4.49      4.79      0.16    0.38862E+02     29.87     29.87      0.05
  20   1   1   0.170756E+02  -0.194310E+02   0.233172E+02 <    1    -0.171      0.00      0.66      3.87    0.38862E+02      4.13     -4.13     -0.05
  21   1   1   0.202763E+04   0.194698E+04   0.104927E+03 o    1    -0.713      7.08      7.22      0.20    0.38862E+02     45.03     45.03      0.08
  22   1   1   0.105884E+03   0.816100E+02   0.272033E+02 o    1    -0.833      1.45      1.65      0.24    0.38862E+02     10.29    -10.29     -0.07
  23   1   1   0.371526E+03   0.318668E+03   0.388619E+02 o    1    -1.291      2.86      3.09      0.18    0.38862E+02     19.28     19.27      0.08
  24   1   1   0.360362E+02   0.388619E+02   0.272033E+02 <    1     0.106      1.00      0.96      0.35    0.38862E+02      6.00     -6.00     -0.07
  25   1   1   0.174003E+03   0.108813E+03   0.310895E+02 o    1    -1.847      1.67      2.12      0.24    0.38862E+02     13.19     13.19      0.07
  26   1   1   0.132655E+02  -0.388619E+01   0.272033E+02 <    1    -0.140      0.00      0.58      4.18    0.38862E+02      3.64     -3.64     -0.06
  27   1   1   0.646930E+02   0.777238E+01   0.233172E+02 <    1    -1.257      0.45      1.29      0.67    0.38862E+02      8.04      8.04      0.05
  28   1   1   0.161387E+00  -0.155448E+02   0.272033E+02 <    1    -0.015      0.00      0.06      4.18    0.38862E+02      0.40     -0.40     -0.03
  29   1   1   0.170536E+01  -0.155448E+02   0.233172E+02 <    1    -0.054      0.00      0.21      3.87    0.38862E+02      1.31      1.31      0.02
  30   1   1   0.861331E+02   0.816100E+02   0.272033E+02 o    1    -0.164      1.45      1.49      0.24    0.38862E+02      9.28      9.28      0.01
  31   1   1   0.170073E+03   0.233171E+03   0.427481E+02 o    1     1.583      2.45      2.09      0.23    0.38862E+02     13.04    -13.04     -0.03
  32   1   1   0.321775E+03   0.275920E+03   0.427481E+02 o    1    -1.023      2.66      2.88      0.21    0.38862E+02     17.94     17.94      0.06
  33   1   1   0.535514E+03   0.683970E+03   0.582929E+02 o    1     2.631      4.20      3.71      0.18    0.38862E+02     23.14    -23.14     -0.08
  34   1   1   0.675852E+03   0.796669E+03   0.660653E+02 o    1     1.851      4.53      4.17      0.19    0.38862E+02     26.00     26.00      0.09
  35   1   1   0.842754E+03   0.101041E+04   0.777238E+02 o    1     2.182      5.10      4.66      0.20    0.38862E+02     29.03    -29.03     -0.10
  36   1   1   0.724357E+03   0.703401E+03   0.660653E+02 o    1    -0.308      4.25      4.32      0.20    0.38862E+02     26.91     26.91      0.10
  37   1   1   0.811509E+03   0.990979E+03   0.777238E+02 o    1     2.349      5.05      4.57      0.20    0.38862E+02     28.49    -28.49     -0.10
  38   1   1   0.547548E+03   0.563498E+03   0.582929E+02 o    1     0.271      3.81      3.75      0.20    0.38862E+02     23.40     23.40      0.08
  39   1   1   0.501521E+03   0.489660E+03   0.544067E+02 o    1    -0.213      3.55      3.59      0.20    0.38862E+02     22.39    -22.39     -0.07
  40   1   1   0.344141E+03   0.423595E+03   0.505205E+02 o    1     1.632      3.30      2.98      0.20    0.38862E+02     18.55     18.55      0.05
  41   1   1   0.927241E+03   0.924914E+03   0.104927E+03 o    1    -0.022      4.88      4.88      0.28    0.38862E+02     30.45     30.45      0.02
  42   1   1   0.141506E+03   0.202082E+03   0.388619E+02 o    1     1.688      2.28      1.91      0.22    0.38862E+02     11.90    -11.90     -0.01
  43   1   1   0.448878E+02  -0.194310E+02   0.310895E+02 <    1    -0.240      0.00      1.07      4.47    0.38862E+02      6.70     -6.70      0.01
  44   1   1   0.103083E+03   0.128244E+03   0.349757E+02 o    1     0.757      1.82      1.63      0.25    0.38862E+02     10.15    -10.15     -0.03
  45   1   1   0.279157E+01   0.116586E+02   0.310895E+02 <    1     0.383      0.55      0.27      0.73    0.38862E+02      1.67     -1.67      0.03
  46   1   1   0.579475E+02   0.777238E+02   0.349757E+02 o    1     0.606      1.41      1.22      0.32    0.38862E+02      7.61     -7.61     -0.04
  47   1   1   0.210567E+01   0.466343E+02   0.349757E+02 <    1     2.099      1.10      0.23      0.41    0.38862E+02      1.45     -1.45      0.03
  48   1   1   0.182366E+02   0.466343E+02   0.505205E+02 <    1     0.692      1.10      0.69      0.59    0.38862E+02      4.27     -4.27     -0.03
  49   1   1   0.280824E+01  -0.427481E+02   0.505205E+02 <    1    -0.047      0.00      0.27      5.70    0.38862E+02      1.68     -1.68      0.02
  50   1   1   0.374335E+01  -0.505205E+02   0.505205E+02 <    1    -0.054      0.00      0.31      5.70    0.38862E+02      1.93     -1.93     -0.02
  51   1   1   0.878146E+00  -0.272033E+02   0.505205E+02 <    1    -0.026      0.00      0.15      5.70    0.38862E+02      0.94     -0.94      0.01
  52   1   1   0.193201E+01   0.660653E+02   0.816100E+02 <    1     1.342      1.30      0.22      0.81    0.38862E+02      1.39     -1.39     -0.01
 -52   2   1   0.356920E+02   0.738376E+02   0.738376E+02 <    1     0.609      1.38      0.96      0.69    0.38862E+02      5.97     -5.97     -0.04
 -51   2   1   0.605965E+02   0.505205E+02   0.582929E+02 <    1    -0.165      1.14      1.25      0.66    0.38862E+02      7.78      7.78      0.04
 -50   2   1   0.364951E+02   0.155448E+02   0.505205E+02 <    1    -0.328      0.63      0.97      1.03    0.38862E+02      6.04     -6.04     -0.03
 -49   2   1   0.480901E+02  -0.388619E+01   0.582929E+02 <    1    -0.182      0.00      1.11      6.12    0.38862E+02      6.93      6.93      0.03
 -48   2   1   0.293812E+02  -0.194310E+02   0.505205E+02 <    1    -0.153      0.00      0.87      5.70    0.38862E+02      5.42     -5.42     -0.02
 -47   2   1   0.941895E+01  -0.777238E+01   0.582929E+02 <    1    -0.080      0.00      0.49      6.12    0.38862E+02      3.07      3.07      0.01
 -46   2   1   0.276814E+02   0.104927E+03   0.582929E+02 <    1     1.750      1.64      0.84      0.46    0.38862E+02      5.26     -5.26      0.00
 -45   2   1   0.453807E+02   0.466343E+02   0.621791E+02 <    1     0.020      1.10      1.08      0.73    0.38862E+02      6.74     -6.74     -0.02
 -44   2   1   0.191228E+02   0.660653E+02   0.621791E+02 <    1     0.982      1.30      0.70      0.61    0.38862E+02      4.37      4.37      0.02
 -42   2   1   0.473787E+04   0.521527E+04   0.252602E+03 o    1     1.789     11.58     11.04      0.30    0.38862E+02     68.83    -68.83     -0.04
 -41   2   1   0.366066E+04   0.532408E+04   0.256489E+03 o    1     6.549     11.70      9.71      0.31    0.38862E+02     60.50     60.50      0.03
 -40   2   1   0.362676E+03   0.194310E+03   0.621791E+02 o    1    -2.284      2.24      3.05      0.36    0.38862E+02     19.04     19.04      0.06
 -39   2   1   0.145155E+03   0.229285E+03   0.738376E+02 o    1     1.267      2.43      1.93      0.39    0.38862E+02     12.05     12.05     -0.03
 -38   2   1   0.557482E+03   0.240944E+03   0.699514E+02 o    1    -3.581      2.49      3.79      0.36    0.38862E+02     23.61     23.61      0.06
 -37   2   1   0.905296E+01  -0.893824E+02   0.582929E+02 <    1    -0.079      0.00      0.48      6.12    0.38862E+02      3.01     -3.01     -0.04
 -36   2   1   0.560700E+03   0.423595E+03   0.699514E+02 o    1    -1.810      3.30      3.80      0.27    0.38862E+02     23.68     23.68      0.05
 -35   2   1   0.750650E+02   0.621791E+02   0.582929E+02 <    1    -0.211      1.26      1.39      0.59    0.38862E+02      8.66     -8.66     -0.02
 -34   2   1   0.422699E+03   0.221513E+03   0.621791E+02 o    1    -2.711      2.39      3.30      0.34    0.38862E+02     20.56     20.56      0.02
 -33   2   1   0.238124E+02   0.699514E+02   0.738376E+02 <    1     0.789      1.34      0.78      0.71    0.38862E+02      4.88     -4.88      0.02
 -32   2   1   0.899975E+02   0.194310E+02   0.505205E+02 <    1    -0.886      0.71      1.52      0.92    0.38862E+02      9.49      9.49     -0.03
 -31   2   1   0.827714E+01   0.272033E+02   0.660653E+02 <    1     0.369      0.84      0.46      1.02    0.38862E+02      2.88      2.88      0.06
 -30   2   1   0.924207E+00  -0.388619E+01   0.349757E+02 <    1    -0.033      0.00      0.15      4.74    0.38862E+02      0.96      0.96     -0.07
 -29   2   1   0.141785E+03   0.120472E+03   0.349757E+02 o    1    -0.583      1.76      1.91      0.26    0.38862E+02     11.91     11.91      0.09
 -28   2   1   0.981670E+02   0.777238E+01   0.310895E+02 <    1    -1.277      0.45      1.59      0.89    0.38862E+02      9.91     -9.91     -0.09
 -27   2   1   0.258092E+03   0.237058E+03   0.349757E+02 o    1    -0.583      2.47      2.58      0.18    0.38862E+02     16.07     16.07      0.08
 -26   2   1   0.169406E+02  -0.272033E+02   0.272033E+02 <    1    -0.158      0.00      0.66      4.18    0.38862E+02      4.12     -4.12     -0.06
 -25   2   1   0.100734E+03   0.854962E+02   0.310895E+02 o    1    -0.469      1.48      1.61      0.27    0.38862E+02     10.04     10.04      0.04
 -24   2   1   0.202483E+03   0.233171E+03   0.349757E+02 o    1     0.900      2.45      2.28      0.19    0.38862E+02     14.23     14.23      0.00
 -23   2   1   0.988248E+02   0.971548E+02   0.310895E+02 o    1    -0.053      1.58      1.59      0.25    0.38862E+02      9.94      9.94     -0.01
 -22   2   1   0.700826E+04   0.727884E+04   0.272033E+03 o    1     0.885     13.69     13.43      0.29    0.38862E+02     83.72     83.72      0.09
 -21   2   1   0.192857E+04   0.215295E+04   0.971548E+02 o    1     2.169      7.44      7.04      0.18    0.38862E+02     43.92    -43.92     -0.09
 -20   2   1   0.372317E+04   0.364136E+04   0.139903E+03 o    1    -0.516      9.68      9.79      0.21    0.38862E+02     61.02    -61.02      0.05
 -19   2   1   0.171948E+01   0.466343E+02   0.272033E+02 <    1     2.769      1.10      0.21      0.32    0.38862E+02      1.31     -1.31     -0.10
 -18   2   1   0.506072E+03   0.454684E+03   0.349757E+02 o    1    -1.384      3.42      3.61      0.14    0.38862E+02     22.50    -22.50      0.09
 -17   2   1   0.870540E+00   0.233172E+02   0.233172E+02 <    1     1.613      0.77      0.15      0.39    0.38862E+02      0.93      0.93     -0.10
 -16   2   1   0.225704E+03   0.182651E+03   0.272033E+02 o    1    -1.486      2.17      2.41      0.16    0.38862E+02     15.02    -15.02      0.08
 -15   2   1   0.714455E+02   0.699514E+02   0.233172E+02 o    1    -0.064      1.34      1.36      0.22    0.38862E+02      8.45      8.45     -0.07
 -14   2   1   0.201360E+03   0.178765E+03   0.233172E+02 o    1    -0.929      2.14      2.28      0.14    0.38862E+02     14.19    -14.19      0.05
 -13   2   1   0.325384E+03   0.310895E+03   0.272033E+02 o    1    -0.513      2.83      2.89      0.13    0.38862E+02     18.04     18.04     -0.03
 -12   2   1   0.120462E+03   0.112700E+03   0.233172E+02 o    1    -0.326      1.70      1.76      0.18    0.38862E+02     10.98    -10.98      0.01
 -11   2   1   0.577358E+03   0.571270E+03   0.310895E+02 o    1    -0.183      3.83      3.85      0.11    0.38862E+02     24.03     24.03      0.03
 -10   2   1   0.330548E+02   0.388619E+02   0.155448E+02 o    1     0.388      1.00      0.92      0.20    0.38862E+02      5.75     -5.75     -0.04
  -9   2   1   0.106438E+04   0.105316E+04   0.466343E+02 o    1    -0.219      5.21      5.23      0.13    0.38862E+02     32.62     32.62      0.08
  -8   2   1   0.983749E+01   0.310895E+02   0.155448E+02 <    1     1.749      0.89      0.50      0.22    0.38862E+02      3.14      3.14     -0.09
  -7   2   1   0.192956E+04   0.184594E+04   0.854962E+02 o    1    -0.888      6.89      7.05      0.17    0.38862E+02     43.93     43.93      0.13
  -6   2   1   0.455763E+03   0.594587E+03   0.427481E+02 o    1     3.336      3.91      3.42      0.15    0.38862E+02     21.35     21.35     -0.12
  -5   2   1   0.187617E+04   0.207523E+04   0.854962E+02 o    1     2.147      7.31      6.95      0.17    0.38862E+02     43.31     43.31      0.15
  -4   2   1   0.625543E+04   0.718168E+04   0.279806E+03 o    1     3.047     13.59     12.69      0.30    0.38862E+02     79.09     79.09     -0.10
  -3   2   1   0.241593E+03   0.248716E+03   0.155448E+02 o    1     0.440      2.53      2.49      0.08    0.38862E+02     15.54     15.54      0.13
  -2   2   1   0.619913E+05   0.759362E+05   0.327217E+04 o    1     4.061     44.20     39.94      1.05    0.38862E+02    248.98    248.98      0.01
  -1   2   1   0.270652E+04   0.320611E+04   0.143789E+03 o    1     3.308      9.08      8.35      0.22    0.38862E+02     52.02     52.02      0.09
   1   2   1   0.152326E+05   0.159412E+05   0.687856E+03 o    1     0.945     20.25     19.80      0.48    0.38862E+02    123.42   -123.42     -0.07
   2   2   1   0.631306E+02   0.971548E+02   0.155448E+02 o    1     2.405      1.58      1.27      0.13    0.38862E+02      7.95      7.95      0.07
   3   2   1   0.118380E+05   0.127195E+05   0.551839E+03 o    1     1.477     18.09     17.45      0.43    0.38862E+02    108.80   -108.80     -0.14
   4   2   1   0.310752E+04   0.330715E+04   0.147675E+03 o    1     1.253      9.22      8.94      0.23    0.38862E+02     55.75     55.74      0.15
   5   2   1   0.748213E+04   0.706510E+04   0.310895E+03 o    1    -1.204     13.48     13.88      0.33    0.38862E+02     86.50    -86.50     -0.18
   6   2   1   0.215311E+04   0.216461E+04   0.101041E+03 o    1     0.105      7.46      7.44      0.19    0.38862E+02     46.40     46.40      0.17
   7   2   1   0.207332E+04   0.202082E+04   0.971548E+02 o    1    -0.496      7.21      7.30      0.19    0.38862E+02     45.53    -45.53     -0.16
   8   2   1   0.901929E+02   0.893824E+02   0.194310E+02 o    1    -0.041      1.52      1.52      0.17    0.38862E+02      9.50      9.50      0.13
   9   2   1   0.833964E+01   0.349757E+02   0.155448E+02 o    1     2.300      0.95      0.46      0.21    0.38862E+02      2.89     -2.89     -0.09
  10   2   1   0.478304E+03   0.454684E+03   0.466343E+02 o    1    -0.491      3.42      3.51      0.18    0.38862E+02     21.87    -21.87      0.05
  11   2   1   0.590964E+03   0.555725E+03   0.349757E+02 o    1    -0.945      3.78      3.90      0.12    0.38862E+02     24.31     24.31     -0.01
  12   2   1   0.129435E+04   0.136794E+04   0.699515E+02 o    1     0.993      5.93      5.77      0.16    0.38862E+02     35.98    -35.98     -0.02
  13   2   1   0.595881E+03   0.606246E+03   0.388619E+02 o    1     0.256      3.95      3.92      0.13    0.38862E+02     24.41     24.41      0.05
  14   2   1   0.636445E+03   0.594587E+03   0.388619E+02 o    1    -1.012      3.91      4.05      0.13    0.38862E+02     25.23    -25.23     -0.07
  15   2   1   0.580825E+01  -0.777238E+01   0.194310E+02 <    1    -0.109      0.00      0.39      3.54    0.38862E+02      2.41      2.41      0.07
  16   2   1   0.150159E+02   0.777238E+01   0.194310E+02 <    1    -0.312      0.45      0.62      0.56    0.38862E+02      3.88     -3.87     -0.08
  17   2   1   0.658514E+03   0.637335E+03   0.427481E+02 o    1    -0.471      4.05      4.12      0.14    0.38862E+02     25.66    -25.66      0.07
  18   2   1   0.233735E+03   0.268147E+03   0.310895E+02 o    1     1.128      2.63      2.45      0.15    0.38862E+02     15.29     15.29     -0.07
  19   2   1   0.309591E+04   0.333047E+04   0.159334E+03 o    1     1.383      9.26      8.93      0.24    0.38862E+02     55.64    -55.64      0.05
  20   2   1   0.130161E+05   0.127234E+05   0.559612E+03 o    1    -0.473     18.09     18.30      0.44    0.38862E+02    114.09    114.09     -0.01
  21   2   1   0.249734E+04   0.254546E+04   0.128244E+03 o    1     0.350      8.09      8.02      0.22    0.38862E+02     49.97     49.97      0.08
  22   2   1   0.132283E+03   0.854962E+02   0.272033E+02 o    1    -1.530      1.48      1.84      0.24    0.38862E+02     11.50    -11.50     -0.05
  23   2   1   0.117273E+02   0.233172E+02   0.272033E+02 <    1     0.498      0.77      0.55      0.45    0.38862E+02      3.42     -3.42      0.02
  24   2   1   0.132692E+02   0.738376E+02   0.272033E+02 o    1     3.123      1.38      0.58      0.25    0.38862E+02      3.64      3.64      0.00
  25   2   1   0.241430E+03   0.268147E+03   0.349757E+02 o    1     0.775      2.63      2.49      0.17    0.38862E+02     15.54    -15.54     -0.03
  26   2   1   0.965096E+02   0.112700E+03   0.310895E+02 o    1     0.540      1.70      1.58      0.24    0.38862E+02      9.82      9.82      0.05
  27   2   1   0.530450E+03   0.536294E+03   0.466343E+02 o    1     0.122      3.71      3.69      0.17    0.38862E+02     23.03    -23.03     -0.09
  28   2   1   0.314239E+03   0.334212E+03   0.388619E+02 o    1     0.514      2.93      2.84      0.17    0.38862E+02     17.73     17.73      0.10
  29   2   1   0.118869E+04   0.118140E+04   0.104927E+03 o    1    -0.068      5.51      5.53      0.25    0.38862E+02     34.48    -34.48     -0.13
  30   2   1   0.753324E+03   0.835531E+03   0.699514E+02 o    1     1.173      4.64      4.40      0.20    0.38862E+02     27.45     27.45      0.13
  31   2   1   0.142404E+04   0.155448E+04   0.132131E+03 o    1     0.982      6.32      6.05      0.28    0.38862E+02     37.74    -37.74     -0.14
  32   2   1   0.691007E+03   0.843304E+03   0.738376E+02 o    1     2.111      4.66      4.22      0.21    0.38862E+02     26.29     26.29      0.13
  33   2   1   0.104316E+04   0.113865E+04   0.151561E+03 o    1     0.637      5.41      5.18      0.36    0.38862E+02     32.30    -32.30     -0.12
  34   2   1   0.331152E+03   0.338099E+03   0.466343E+02 o    1     0.148      2.95      2.92      0.21    0.38862E+02     18.20     18.20      0.08
  35   2   1   0.428639E+03   0.357530E+03   0.505205E+02 o    1    -1.330      3.03      3.32      0.22    0.38862E+02     20.70    -20.70     -0.06
  36   2   1   0.647323E+02   0.854962E+02   0.349757E+02 o    1     0.634      1.48      1.29      0.30    0.38862E+02      8.05      8.05      0.02
  37   2   1   0.951957E+02   0.854962E+02   0.388619E+02 o    1    -0.243      1.48      1.57      0.34    0.38862E+02      9.76     -9.76      0.00
  38   2   1   0.304632E+02   0.544067E+02   0.349757E+02 <    1     0.783      1.18      0.89      0.38    0.38862E+02      5.52      5.52     -0.03
  39   2   1   0.300796E+02  -0.116586E+02   0.349757E+02 <    1    -0.185      0.00      0.88      4.74    0.38862E+02      5.48     -5.48      0.05
  40   2   1   0.666535E+03   0.532408E+03   0.621791E+02 o    1    -2.007      3.70      4.14      0.22    0.38862E+02     25.82     25.82     -0.03
  42   2   1   0.645864E+03   0.435253E+03   0.104927E+03 o    1    -1.804      3.35      4.08      0.40    0.38862E+02     25.41    -25.41     -0.09
  43   2   1   0.195021E+03  -0.582929E+02   0.544067E+02 <    1    -0.379      0.00      2.24      5.92    0.38862E+02     13.96    -13.96      0.04
  44   2   1   0.139776E+02   0.621791E+02   0.505205E+02 <    1     1.294      1.26      0.60      0.51    0.38862E+02      3.74     -3.74     -0.05
  45   2   1   0.575163E+02   0.272033E+02   0.544067E+02 <    1    -0.454      0.84      1.22      0.84    0.38862E+02      7.58     -7.58      0.03
  46   2   1   0.205638E+00  -0.466343E+02   0.505205E+02 <    1    -0.013      0.00      0.07      5.70    0.38862E+02      0.45     -0.45     -0.02
  47   2   1   0.391746E+02   0.139903E+03   0.699514E+02 <    1     1.882      1.90      1.00      0.47    0.38862E+02      6.26     -6.26      0.00
  48   2   1   0.217321E+00  -0.621791E+02   0.582929E+02 <    1    -0.012      0.00      0.07      6.12    0.38862E+02      0.47      0.47      0.00
  49   2   1   0.792980E+00   0.621791E+02   0.660653E+02 <    1     1.669      1.26      0.14      0.67    0.38862E+02      0.89     -0.89     -0.01
  50   2   1   0.413956E+01   0.272033E+02   0.582929E+02 <    1     0.569      0.84      0.33      0.90    0.38862E+02      2.03     -2.03      0.01
  51   2   1   0.146181E+01  -0.777238E+01   0.582929E+02 <    1    -0.032      0.00      0.19      6.12    0.38862E+02      1.21     -1.21     -0.02
  52   2   1   0.385899E-01  -0.544067E+02   0.582929E+02 <    1    -0.005      0.00      0.03      6.12    0.38862E+02      0.20     -0.19      0.02
 -52   3   1   0.909679E+00  -0.505205E+02   0.544067E+02 <    1    -0.026      0.00      0.15      5.92    0.38862E+02      0.95      0.95      0.01
 -51   3   1   0.132258E+01   0.233172E+02   0.582929E+02 <    1     0.609      0.77      0.18      0.97    0.38862E+02      1.15     -1.15     -0.02
 -50   3   1   0.133339E+02  -0.310895E+02   0.505205E+02 <    1    -0.103      0.00      0.59      5.70    0.38862E+02      3.65      3.65      0.03
 -49   3   1   0.381815E+01   0.777238E+01   0.544067E+02 <    1     0.085      0.45      0.31      1.57    0.38862E+02      1.95     -1.95     -0.03
 -48   3   1   0.165247E+02   0.116586E+02   0.544067E+02 <    1    -0.082      0.55      0.65      1.28    0.38862E+02      4.07      4.06      0.04
 -47   3   1   0.296677E+02  -0.155448E+02   0.582929E+02 <    1    -0.143      0.00      0.87      6.12    0.38862E+02      5.45     -5.45     -0.04
 -46   3   1   0.694053E+02  -0.233172E+02   0.582929E+02 <    1    -0.218      0.00      1.34      6.12    0.38862E+02      8.33      8.33      0.04
 -45   3   1   0.124310E+03   0.699514E+02   0.621791E+02 <    1    -0.749      1.34      1.79      0.60    0.38862E+02     11.15    -11.15     -0.04
 -44   3   1   0.488673E+02   0.128244E+03   0.544067E+02 o    1     1.802      1.82      1.12      0.39    0.38862E+02      6.99      6.99      0.03
 -43   3   1   0.407659E+03   0.450798E+03   0.621791E+02 o    1     0.704      3.41      3.24      0.24    0.38862E+02     20.19    -20.19     -0.04
 -42   3   1   0.289452E+03   0.291464E+03   0.582929E+02 o    1     0.034      2.74      2.73      0.28    0.38862E+02     17.01    -17.01     -0.01
 -41   3   1   0.543985E+02  -0.777238E+01   0.621791E+02 <    1    -0.187      0.00      1.18      6.32    0.38862E+02      7.38      7.38      0.01
 -40   3   1   0.449028E+01   0.427481E+02   0.582929E+02 <    1     0.991      1.05      0.34      0.72    0.38862E+02      2.12      2.12     -0.01
 -39   3   1   0.238177E+01  -0.544067E+02   0.582929E+02 <    1    -0.040      0.00      0.25      6.12    0.38862E+02      1.54     -1.54      0.02
 -38   3   1   0.659816E+01  -0.116586E+02   0.544067E+02 <    1    -0.070      0.00      0.41      5.92    0.38862E+02      2.57      2.57     -0.03
 -37   3   1   0.433157E+01  -0.272033E+02   0.582929E+02 <    1    -0.055      0.00      0.33      6.12    0.38862E+02      2.08     -2.08      0.04
 -36   3   1   0.397935E+01  -0.349757E+02   0.582929E+02 <    1    -0.052      0.00      0.32      6.12    0.38862E+02      1.99     -1.99     -0.06
 -35   3   1   0.254170E+02   0.388619E+01   0.544067E+02 <    1    -0.222      0.32      0.81      2.21    0.38862E+02      5.04      5.04      0.07
 -34   3   1   0.121022E+03   0.816100E+02   0.544067E+02 <    1    -0.653      1.45      1.76      0.48    0.38862E+02     11.00    -11.00     -0.08
 -33   3   1   0.183818E+03   0.198196E+03   0.660653E+02 o    1     0.221      2.26      2.17      0.38    0.38862E+02     13.56     13.56      0.07
 -32   3   1   0.225472E+03   0.237058E+03   0.738376E+02 o    1     0.159      2.47      2.41      0.39    0.38862E+02     15.02    -15.02     -0.07
 -31   3   1   0.238765E+03   0.275920E+03   0.544067E+02 o    1     0.704      2.66      2.48      0.26    0.38862E+02     15.45     15.45      0.05
 -30   3   1   0.175469E+03   0.279806E+03   0.582929E+02 o    1     1.989      2.68      2.12      0.28    0.38862E+02     13.25    -13.25     -0.04
 -29   3   1   0.105036E+03   0.124358E+03   0.505205E+02 o    1     0.398      1.79      1.64      0.36    0.38862E+02     10.25     10.25      0.01
 -28   3   1   0.624430E+01   0.777238E+01   0.466343E+02 <    1     0.035      0.45      0.40      1.34    0.38862E+02      2.50     -2.50      0.02
 -27   3   1   0.367864E+01   0.349757E+02   0.466343E+02 <    1     1.013      0.95      0.31      0.63    0.38862E+02      1.92     -1.92     -0.05
 -26   3   1   0.183213E+03   0.182651E+03   0.427481E+02 o    1    -0.013      2.17      2.17      0.25    0.38862E+02     13.54     13.54      0.08
 -25   3   1   0.375488E+03   0.314782E+03   0.427481E+02 o    1    -1.343      2.85      3.11      0.20    0.38862E+02     19.38    -19.38     -0.10
 -24   3   1   0.976258E+03   0.967662E+03   0.621791E+02 o    1    -0.132      4.99      5.01      0.17    0.38862E+02     31.25     31.24      0.12
 -23   3   1   0.949164E+03   0.870507E+03   0.582929E+02 o    1    -1.265      4.73      4.94      0.17    0.38862E+02     30.81    -30.81     -0.13
 -22   3   1   0.187526E+04   0.196253E+04   0.104927E+03 o    1     0.788      7.11      6.95      0.20    0.38862E+02     43.30     43.30      0.14
 -21   3   1   0.221792E+04   0.246385E+04   0.163220E+03 o    1     1.480      7.96      7.55      0.28    0.38862E+02     47.09    -47.09     -0.13
 -20   3   1   0.108980E+04   0.117752E+04   0.699514E+02 o    1     1.211      5.50      5.30      0.17    0.38862E+02     33.01     33.01      0.11
 -19   3   1   0.605067E+03   0.536294E+03   0.466343E+02 o    1    -1.394      3.71      3.95      0.17    0.38862E+02     24.60    -24.60     -0.08
 -18   3   1   0.765529E+03   0.757807E+03   0.466343E+02 o    1    -0.157      4.42      4.44      0.14    0.38862E+02     27.67     27.67      0.06
 -17   3   1   0.287708E+03   0.205968E+03   0.272033E+02 o    1    -2.723      2.30      2.72      0.15    0.38862E+02     16.96    -16.96     -0.03
 -16   3   1   0.546024E+03   0.478002E+03   0.427481E+02 o    1    -1.501      3.51      3.75      0.16    0.38862E+02     23.37     23.37      0.01
 -15   3   1   0.147383E+03   0.128244E+03   0.310895E+02 o    1    -0.592      1.82      1.95      0.22    0.38862E+02     12.14    -12.14      0.02
 -14   3   1   0.416606E+03   0.396392E+03   0.388619E+02 o    1    -0.503      3.19      3.27      0.16    0.38862E+02     20.41     20.41     -0.04
 -13   3   1   0.476475E+02   0.310895E+02   0.233172E+02 <    1    -0.634      0.89      1.11      0.34    0.38862E+02      6.90     -6.90      0.07
 -12   3   1   0.281611E+03   0.221513E+03   0.272033E+02 o    1    -2.050      2.39      2.69      0.15    0.38862E+02     16.78     16.78     -0.07
 -11   3   1   0.159559E+01   0.116586E+02   0.194310E+02 <    1     0.756      0.55      0.20      0.46    0.38862E+02      1.26     -1.26      0.09
 -10   3   1   0.176672E+03   0.221513E+03   0.349757E+02 o    1     1.344      2.39      2.13      0.19    0.38862E+02     13.29     13.29     -0.08
  -9   3   1   0.176550E+02   0.233172E+02   0.233172E+02 <    1     0.260      0.77      0.67      0.39    0.38862E+02      4.20      4.20      0.08
  -8   3   1   0.817086E+02   0.971548E+02   0.388619E+02 o    1     0.414      1.58      1.45      0.32    0.38862E+02      9.04      9.04     -0.06
  -7   3   1   0.396340E+02   0.621791E+02   0.310895E+02 <    1     0.806      1.26      1.01      0.32    0.38862E+02      6.30      6.30      0.05
  -6   3   1   0.120893E+03   0.660653E+02   0.272033E+02 o    1    -1.711      1.30      1.76      0.27    0.38862E+02     11.00     11.00     -0.01
  -5   3   1   0.206684E+01  -0.388619E+01   0.272033E+02 <    1    -0.055      0.00      0.23      4.18    0.38862E+02      1.44     -1.44     -0.01
  -4   3   1   0.456712E+03   0.411936E+03   0.427481E+02 o    1    -1.002      3.26      3.43      0.17    0.38862E+02     21.37     21.37      0.05
  -3   3   1   0.254121E+03   0.170992E+03   0.272033E+02 o    1    -2.733      2.10      2.56      0.17    0.38862E+02     15.94    -15.94     -0.08
  -2   3   1   0.128661E+04   0.133685E+04   0.932686E+02 o    1     0.523      5.87      5.75      0.21    0.38862E+02     35.87     35.87      0.12
  -1   3   1   0.102012E+04   0.111922E+04   0.816100E+02 o    1     1.198      5.37      5.12      0.20    0.38862E+02     31.94    -31.94     -0.14
   0   3   1   0.216891E+04   0.231228E+04   0.151561E+03 o    1     0.919      7.71      7.47      0.26    0.38862E+02     46.57     46.57      0.16
   1   3   1   0.143020E+04   0.139903E+04   0.971548E+02 o    1    -0.307      6.00      6.07      0.22    0.38862E+02     37.82    -37.82     -0.15
   2   3   1   0.134440E+04   0.126301E+04   0.893824E+02 o    1    -0.863      5.70      5.88      0.21    0.38862E+02     36.67     36.67      0.14
   3   3   1   0.503209E+03   0.474115E+03   0.310895E+02 o    1    -0.882      3.49      3.60      0.12    0.38862E+02     22.43    -22.43     -0.12
   4   3   1   0.171700E+03   0.174879E+03   0.194310E+02 o    1     0.162      2.12      2.10      0.12    0.38862E+02     13.10     13.10      0.08
   5   3   1   0.239646E+00   0.000000E+00   0.116586E+02 <    1    -0.029      0.00      0.08      2.74    0.38862E+02      0.49     -0.49     -0.05
   6   3   1   0.827609E+02   0.101041E+03   0.194310E+02 o    1     0.982      1.61      1.46      0.16    0.38862E+02      9.10     -9.10      0.01
   7   3   1   0.288653E+03   0.295351E+03   0.272033E+02 o    1     0.242      2.76      2.73      0.13    0.38862E+02     16.99     16.99      0.03
   8   3   1   0.486943E+03   0.512977E+03   0.388619E+02 o    1     0.656      3.63      3.54      0.14    0.38862E+02     22.07    -22.07     -0.06
   9   3   1   0.385944E+03   0.423595E+03   0.349757E+02 o    1     1.071      3.30      3.15      0.14    0.38862E+02     19.65     19.65      0.08
  10   3   1   0.302325E+03   0.318668E+03   0.310895E+02 o    1     0.522      2.86      2.79      0.14    0.38862E+02     17.39    -17.39     -0.10
  11   3   1   0.399278E+02   0.582929E+02   0.194310E+02 o    1     1.032      1.22      1.01      0.20    0.38862E+02      6.32      6.32      0.10
  12   3   1   0.235715E+01  -0.194310E+02   0.155448E+02 <    1    -0.078      0.00      0.25      3.16    0.38862E+02      1.54     -1.53     -0.10
  13   3   1   0.128274E+03   0.167106E+03   0.272033E+02 o    1     1.510      2.07      1.82      0.17    0.38862E+02     11.33    -11.33      0.08
  14   3   1   0.140745E+03   0.174879E+03   0.272033E+02 o    1     1.312      2.12      1.90      0.17    0.38862E+02     11.86     11.86     -0.07
  15   3   1   0.447200E+03   0.489660E+03   0.427481E+02 o    1     0.990      3.55      3.39      0.16    0.38862E+02     21.15    -21.15      0.05
  16   3   1   0.228260E+03   0.256489E+03   0.349757E+02 o    1     0.822      2.57      2.42      0.18    0.38862E+02     15.11     15.11     -0.04
  17   3   1   0.354240E+03   0.341985E+03   0.388619E+02 o    1    -0.308      2.97      3.02      0.17    0.38862E+02     18.82    -18.82      0.01
  18   3   1   0.486680E+02   0.104927E+03   0.233172E+02 o    1     2.859      1.64      1.12      0.18    0.38862E+02      6.98      6.98      0.00
  19   3   1   0.131404E+03   0.170992E+03   0.272033E+02 o    1     1.539      2.10      1.84      0.17    0.38862E+02     11.46    -11.46     -0.02
  20   3   1   0.295118E+03   0.283692E+03   0.310895E+02 o    1    -0.358      2.70      2.76      0.15    0.38862E+02     17.18    -17.18      0.02
  21   3   1   0.249309E+01   0.233172E+02   0.233172E+02 <    1     1.346      0.77      0.25      0.39    0.38862E+02      1.58      1.58     -0.05
  22   3   1   0.252009E+01   0.777238E+01   0.194310E+02 <    1     0.344      0.45      0.25      0.56    0.38862E+02      1.59     -1.59      0.06
  23   3   1   0.954278E+00   0.777238E+01   0.233172E+02 <    1     0.433      0.45      0.16      0.67    0.38862E+02      0.98      0.97     -0.07
  24   3   1   0.170199E+01  -0.388619E+01   0.194310E+02 <    1    -0.059      0.00      0.21      3.54    0.38862E+02      1.30     -1.30      0.08
  25   3   1   0.301308E+01  -0.233172E+02   0.194310E+02 <    1    -0.079      0.00      0.28      3.54    0.38862E+02      1.74     -1.73     -0.08
  26   3   1   0.173634E+02  -0.194310E+02   0.233172E+02 <    1    -0.173      0.00      0.67      3.87    0.38862E+02      4.17      4.17      0.08
  27   3   1   0.704443E+02   0.116586E+02   0.233172E+02 <    1    -1.458      0.55      1.35      0.55    0.38862E+02      8.39     -8.39     -0.08
  28   3   1   0.484175E+02   0.621791E+02   0.272033E+02 o    1     0.537      1.26      1.12      0.28    0.38862E+02      6.96      6.96      0.06
  29   3   1   0.642339E+02   0.108813E+03   0.272033E+02 o    1     1.848      1.67      1.29      0.21    0.38862E+02      8.01     -8.01     -0.04
  30   3   1   0.232362E+02  -0.155448E+02   0.272033E+02 <    1    -0.185      0.00      0.77      4.18    0.38862E+02      4.82      4.82      0.02
  31   3   1   0.857721E-03   0.388619E+01   0.272033E+02 <    1     0.281      0.32      0.00      1.11    0.38862E+02      0.03     -0.03      0.00
  32   3   1   0.189730E+02  -0.194310E+02   0.310895E+02 <    1    -0.156      0.00      0.70      4.47    0.38862E+02      4.36     -4.36     -0.03
  33   3   1   0.689435E+02   0.108813E+03   0.505205E+02 o    1     0.878      1.67      1.33      0.39    0.38862E+02      8.30      8.30      0.05
  34   3   1   0.205999E+03   0.244830E+03   0.505205E+02 o    1     0.798      2.51      2.30      0.26    0.38862E+02     14.35    -14.35     -0.08
  35   3   1   0.306688E+03   0.314782E+03   0.582929E+02 o    1     0.139      2.85      2.81      0.27    0.38862E+02     17.51     17.51      0.09
  36   3   1   0.398610E+03   0.314782E+03   0.582929E+02 o    1    -1.345      2.85      3.20      0.27    0.38862E+02     19.97    -19.97     -0.09
  37   3   1   0.432646E+03   0.373074E+03   0.582929E+02 o    1    -0.976      3.10      3.34      0.24    0.38862E+02     20.80     20.80      0.09
  38   3   1   0.318233E+03   0.334212E+03   0.660653E+02 o    1     0.244      2.93      2.86      0.29    0.38862E+02     17.84    -17.84     -0.08
  39   3   1   0.119784E+03   0.582929E+02   0.582929E+02 <    1    -0.867      1.22      1.76      0.61    0.38862E+02     10.94     10.94      0.06
  40   3   1   0.305307E+02   0.466343E+02   0.544067E+02 <    1     0.327      1.10      0.89      0.64    0.38862E+02      5.53     -5.53     -0.04
  41   3   1   0.796771E+03   0.956003E+03   0.738376E+02 o    1     2.183      4.96      4.53      0.20    0.38862E+02     28.23    -28.23     -0.02
  42   3   1   0.184208E+03   0.272033E+02   0.699514E+02 <    1    -1.246      0.84      2.18      1.08    0.38862E+02     13.57     13.57      0.02
  43   3   1   0.607589E+00  -0.544067E+02   0.505205E+02 <    1    -0.022      0.00      0.13      5.70    0.38862E+02      0.78     -0.78     -0.02
  44   3   1   0.859334E+02   0.233172E+02   0.466343E+02 <    1    -0.920      0.77      1.49      0.77    0.38862E+02      9.27      9.27      0.04
  45   3   1   0.550391E+01  -0.349757E+02   0.466343E+02 <    1    -0.069      0.00      0.38      5.48    0.38862E+02      2.35      2.35     -0.03
  46   3   1   0.104496E+02   0.777238E+01   0.427481E+02 <    1    -0.058      0.45      0.52      1.23    0.38862E+02      3.23      3.23      0.04
  47   3   1   0.455161E+01   0.155448E+02   0.427481E+02 <    1     0.334      0.63      0.34      0.87    0.38862E+02      2.13      2.13     -0.04
  48   3   1   0.734813E+01   0.000000E+00   0.427481E+02 <    1    -0.083      0.00      0.43      5.24    0.38862E+02      2.71      2.71      0.04
  49   3   1   0.147946E+01  -0.505205E+02   0.427481E+02 <    1    -0.037      0.00      0.20      5.24    0.38862E+02      1.22      1.22     -0.03
  50   3   1   0.458605E+00  -0.738376E+02   0.427481E+02 <    1    -0.021      0.00      0.11      5.24    0.38862E+02      0.68      0.68      0.03
  51   3   1   0.246054E+01   0.505205E+02   0.544067E+02 <    1     1.447      1.14      0.25      0.61    0.38862E+02      1.57      1.57     -0.02
 -52   4   1   0.492903E+01  -0.116586E+02   0.544067E+02 <    1    -0.060      0.00      0.36      5.92    0.38862E+02      2.22      2.22      0.02
 -51   4   1   0.103987E+02  -0.777238E+01   0.505205E+02 <    1    -0.091      0.00      0.52      5.70    0.38862E+02      3.22     -3.22     -0.01
 -50   4   1   0.264461E+01   0.388619E+01   0.427481E+02 <    1     0.032      0.32      0.26      1.74    0.38862E+02      1.63      1.63      0.01
 -49   4   1   0.284551E+00   0.505205E+02   0.660653E+02 <    1     1.414      1.14      0.09      0.75    0.38862E+02      0.53      0.53      0.00
 -48   4   1   0.293347E+01   0.621791E+02   0.816100E+02 <    1     1.193      1.26      0.27      0.83    0.38862E+02      1.71     -1.71     -0.01
 -47   4   1   0.526320E+02   0.893824E+02   0.582929E+02 <    1     0.713      1.52      1.16      0.49    0.38862E+02      7.25      7.25      0.02
 -46   4   1   0.149607E+03  -0.233172E+02   0.466343E+02 <    1    -0.358      0.00      1.96      5.48    0.38862E+02     12.23    -12.23     -0.03
 -45   4   1   0.188895E+03   0.544067E+02   0.466343E+02 <    1    -2.014      1.18      2.20      0.51    0.38862E+02     13.74     13.74      0.04
 -44   4   1   0.108638E+03   0.155448E+02   0.466343E+02 <    1    -1.096      0.63      1.67      0.95    0.38862E+02     10.42    -10.42     -0.04
 -43   4   1   0.163129E+00   0.699514E+02   0.466343E+02 <    1     2.854      1.34      0.06      0.45    0.38862E+02      0.40      0.40      0.02
 -42   4   1   0.107118E+03   0.233172E+02   0.466343E+02 <    1    -1.143      0.77      1.66      0.77    0.38862E+02     10.35     10.35     -0.01
 -41   4   1   0.241866E+02   0.233172E+02   0.544067E+02 <    1    -0.016      0.77      0.79      0.90    0.38862E+02      4.92     -4.92      0.01
 -40   4   1   0.276476E+03   0.287578E+03   0.699514E+02 o    1     0.160      2.72      2.67      0.33    0.38862E+02     16.63     16.63      0.01
 -39   4   1   0.206504E+03   0.108813E+03   0.621791E+02 <    1    -1.321      1.67      2.31      0.48    0.38862E+02     14.37    -14.37     -0.01
 -38   4   1   0.562927E+02   0.388619E+01   0.505205E+02 <    1    -0.432      0.32      1.20      2.06    0.38862E+02      7.50      7.50      0.01
 -37   4   1   0.789929E+02   0.310895E+02   0.544067E+02 <    1    -0.679      0.89      1.43      0.78    0.38862E+02      8.89     -8.89     -0.02
 -36   4   1   0.140335E+02   0.388619E+01   0.544067E+02 <    1    -0.129      0.32      0.60      2.21    0.38862E+02      3.75      3.75      0.02
 -35   4   1   0.886780E+02   0.388619E+02   0.505205E+02 <    1    -0.785      1.00      1.51      0.65    0.38862E+02      9.42     -9.42     -0.04
 -34   4   1   0.382582E+02   0.699514E+02   0.505205E+02 <    1     0.721      1.34      0.99      0.48    0.38862E+02      6.19      6.19      0.04
 -33   4   1   0.177123E+03   0.112700E+03   0.466343E+02 o    1    -1.225      1.70      2.13      0.35    0.38862E+02     13.31    -13.31     -0.06
 -32   4   1   0.143376E+03   0.128244E+03   0.466343E+02 o    1    -0.315      1.82      1.92      0.33    0.38862E+02     11.97     11.97      0.06
 -31   4   1   0.346610E+03   0.361416E+03   0.660653E+02 o    1     0.225      3.05      2.99      0.28    0.38862E+02     18.62    -18.62     -0.07
 -30   4   1   0.176440E+03   0.190423E+03   0.466343E+02 o    1     0.305      2.21      2.13      0.27    0.38862E+02     13.28     13.28      0.07
 -29   4   1   0.395091E+03   0.396392E+03   0.505205E+02 o    1     0.025      3.19      3.19      0.21    0.38862E+02     19.88    -19.88     -0.08
 -28   4   1   0.247181E+03   0.147675E+03   0.427481E+02 o    1    -2.025      1.95      2.52      0.28    0.38862E+02     15.72     15.72      0.07
 -27   4   1   0.366135E+03   0.349757E+03   0.466343E+02 o    1    -0.343      3.00      3.07      0.20    0.38862E+02     19.13    -19.13     -0.07
 -26   4   1   0.228783E+03   0.209854E+03   0.388619E+02 o    1    -0.474      2.32      2.43      0.22    0.38862E+02     15.13     15.13      0.05
 -25   4   1   0.243879E+03   0.275920E+03   0.427481E+02 o    1     0.766      2.66      2.51      0.21    0.38862E+02     15.62    -15.62     -0.04
 -24   4   1   0.429273E+02   0.582929E+02   0.349757E+02 <    1     0.473      1.22      1.05      0.37    0.38862E+02      6.55      6.55      0.02
 -23   4   1   0.175154E+03   0.155448E+03   0.388619E+02 o    1    -0.490      2.00      2.12      0.25    0.38862E+02     13.23    -13.23     -0.01
 -22   4   1   0.270671E+03   0.283692E+03   0.427481E+02 o    1     0.306      2.70      2.64      0.21    0.38862E+02     16.45     16.45      0.00
 -21   4   1   0.313129E+04   0.290687E+04   0.151561E+03 o    1    -1.357      8.65      8.98      0.24    0.38862E+02     55.96     55.96      0.09
 -20   4   1   0.226768E+03   0.205968E+03   0.349757E+02 o    1    -0.576      2.30      2.42      0.20    0.38862E+02     15.06    -15.06     -0.06
 -19   4   1   0.525861E+01  -0.233172E+02   0.233172E+02 <    1    -0.095      0.00      0.37      3.87    0.38862E+02      2.29      2.29      0.06
 -18   4   1   0.120942E+03   0.893824E+02   0.233172E+02 o    1    -1.248      1.52      1.76      0.20    0.38862E+02     11.00    -11.00     -0.07
 -17   4   1   0.580584E+02   0.544067E+02   0.233172E+02 o    1    -0.154      1.18      1.22      0.25    0.38862E+02      7.62      7.62      0.07
 -16   4   1   0.313763E+03   0.272033E+03   0.272033E+02 o    1    -1.451      2.65      2.84      0.13    0.38862E+02     17.71    -17.71     -0.08
 -15   4   1   0.179037E+03   0.132131E+03   0.233172E+02 o    1    -1.847      1.84      2.15      0.16    0.38862E+02     13.38     13.38      0.06
 -14   4   1   0.171237E+03   0.101041E+03   0.233172E+02 o    1    -2.606      1.61      2.10      0.19    0.38862E+02     13.09    -13.09     -0.05
 -13   4   1   0.160228E+01   0.777238E+01   0.233172E+02 <    1     0.364      0.45      0.20      0.67    0.38862E+02      1.27      1.27      0.02
 -12   4   1   0.274483E+02   0.310895E+02   0.194310E+02 <    1     0.193      0.89      0.84      0.28    0.38862E+02      5.24      5.24      0.00
 -11   4   1   0.250319E+03   0.202082E+03   0.233172E+02 o    1    -1.929      2.28      2.54      0.13    0.38862E+02     15.82    -15.82     -0.03
 -10   4   1   0.379592E+03   0.275920E+03   0.349757E+02 o    1    -2.695      2.66      3.13      0.17    0.38862E+02     19.48     19.48      0.05
  -9   4   1   0.857437E+03   0.854962E+03   0.466343E+02 o    1    -0.050      4.69      4.70      0.14    0.38862E+02     29.28    -29.28     -0.08
  -8   4   1   0.596847E+03   0.489660E+03   0.310895E+02 o    1    -3.126      3.55      3.92      0.12    0.38862E+02     24.43     24.43      0.09
  -7   4   1   0.638948E+03   0.672311E+03   0.388619E+02 o    1     0.822      4.16      4.05      0.13    0.38862E+02     25.28    -25.28     -0.10
  -6   4   1   0.475517E+02  -0.349757E+02   0.310895E+02 <    1    -0.247      0.00      1.11      4.47    0.38862E+02      6.90      6.90      0.08
  -5   4   1   0.539534E+02   0.233172E+02   0.272033E+02 <    1    -0.893      0.77      1.18      0.45    0.38862E+02      7.35      7.35     -0.06
  -4   4   1   0.559641E+03   0.621791E+03   0.544067E+02 o    1     1.143      4.00      3.79      0.18    0.38862E+02     23.66    -23.66      0.04
  -3   4   1   0.395502E+03   0.373074E+03   0.427481E+02 o    1    -0.509      3.10      3.19      0.18    0.38862E+02     19.89     19.89     -0.03
  -2   4   1   0.279554E+01  -0.116586E+02   0.155448E+02 <    1    -0.085      0.00      0.27      3.16    0.38862E+02      1.67      1.67      0.02
  -1   4   1   0.130081E+02   0.777238E+01   0.194310E+02 <    1    -0.235      0.45      0.58      0.56    0.38862E+02      3.61     -3.61     -0.02
   0   4   1   0.936629E+01   0.233172E+02   0.194310E+02 <    1     0.879      0.77      0.49      0.32    0.38862E+02      3.06      3.06     -0.02
   1   4   1   0.260830E+02   0.310895E+02   0.194310E+02 <    1     0.269      0.89      0.82      0.28    0.38862E+02      5.11      5.11      0.05
   2   4   1   0.157169E+03   0.198196E+03   0.272033E+02 o    1     1.579      2.26      2.01      0.16    0.38862E+02     12.54    -12.54     -0.07
   3   4   1   0.312533E+04   0.325663E+04   0.209854E+03 o    1     0.604      9.15      8.97      0.31    0.38862E+02     55.90     55.90      0.12
   4   4   1   0.426379E+04   0.444192E+04   0.279806E+03 o    1     0.613     10.69     10.47      0.35    0.38862E+02     65.30    -65.30     -0.14
   5   4   1   0.612286E+04   0.641222E+04   0.400278E+03 o    1     0.696     12.85     12.55      0.42    0.38862E+02     78.25     78.25      0.15
   6   4   1   0.419726E+04   0.443803E+04   0.198196E+03 o    1     1.124     10.69     10.39      0.26    0.38862E+02     64.79    -64.79     -0.14
   7   4   1   0.353496E+04   0.349369E+04   0.159334E+03 o    1    -0.237      9.48      9.54      0.24    0.38862E+02     59.46     59.46      0.14
   8   4   1   0.176476E+04   0.174879E+04   0.854962E+02 o    1    -0.173      6.71      6.74      0.18    0.38862E+02     42.01    -42.01     -0.11
   9   4   1   0.116374E+04   0.107648E+04   0.505205E+02 o    1    -1.558      5.26      5.47      0.13    0.38862E+02     34.11     34.11      0.09
  10   4   1   0.400324E+03   0.334212E+03   0.310895E+02 o    1    -1.985      2.93      3.21      0.14    0.38862E+02     20.01    -20.01     -0.07
  11   4   1   0.139033E+03   0.112700E+03   0.194310E+02 o    1    -1.276      1.70      1.89      0.15    0.38862E+02     11.79     11.79      0.04
  12   4   1   0.469179E+01   0.000000E+00   0.155448E+02 <    1    -0.110      0.00      0.35      3.16    0.38862E+02      2.17     -2.17     -0.02
  13   4   1   0.736304E+01   0.272033E+02   0.155448E+02 <    1     1.678      0.84      0.44      0.24    0.38862E+02      2.71     -2.71     -0.01
  14   4   1   0.412373E+02   0.272033E+02   0.194310E+02 <    1    -0.647      0.84      1.03      0.30    0.38862E+02      6.42      6.42      0.03
  15   4   1   0.882837E+02   0.699514E+02   0.194310E+02 o    1    -0.886      1.34      1.51      0.19    0.38862E+02      9.40     -9.40     -0.04
  16   4   1   0.581980E+02   0.777238E+01   0.194310E+02 <    1    -1.389      0.45      1.22      0.56    0.38862E+02      7.63      7.63      0.05
  17   4   1   0.260792E+03   0.233171E+03   0.272033E+02 o    1    -0.973      2.45      2.59      0.14    0.38862E+02     16.15    -16.15     -0.07
  18   4   1   0.327670E+02   0.310895E+02   0.194310E+02 <    1    -0.085      0.89      0.92      0.28    0.38862E+02      5.72      5.72      0.06
  19   4   1   0.186240E+04   0.187703E+04   0.893824E+02 o    1     0.151      6.95      6.92      0.18    0.38862E+02     43.16    -43.16     -0.11
  20   4   1   0.311452E+03   0.240944E+03   0.310895E+02 o    1    -2.098      2.49      2.83      0.16    0.38862E+02     17.65    -17.65      0.04
  21   4   1   0.172200E+03   0.101041E+03   0.310895E+02 o    1    -1.981      1.61      2.11      0.25    0.38862E+02     13.12     13.12     -0.04
  22   4   1   0.140504E+04   0.133685E+04   0.738376E+02 o    1    -0.858      5.87      6.01      0.17    0.38862E+02     37.48     37.48      0.08
  23   4   1   0.320498E+03   0.338099E+03   0.388619E+02 o    1     0.452      2.95      2.87      0.17    0.38862E+02     17.90    -17.90     -0.05
  24   4   1   0.514997E+03   0.485774E+03   0.427481E+02 o    1    -0.657      3.54      3.64      0.16    0.38862E+02     22.69     22.69      0.04
  25   4   1   0.661891E+02   0.101041E+03   0.310895E+02 o    1     1.237      1.61      1.31      0.25    0.38862E+02      8.14     -8.14     -0.01
  26   4   1   0.311125E+02   0.194310E+02   0.310895E+02 <    1    -0.332      0.71      0.89      0.57    0.38862E+02      5.58      5.58     -0.01
  27   4   1   0.405856E+02  -0.388619E+01   0.310895E+02 <    1    -0.229      0.00      1.02      4.47    0.38862E+02      6.37      6.37      0.03
  28   4   1   0.212320E+02   0.582929E+02   0.310895E+02 <    1     1.486      1.22      0.74      0.33    0.38862E+02      4.61     -4.61     -0.04
  29   4   1   0.203740E+03   0.112700E+03   0.349757E+02 o    1    -2.216      1.70      2.29      0.26    0.38862E+02     14.27     14.27      0.06
  30   4   1   0.141956E+03   0.202082E+03   0.466343E+02 o    1     1.398      2.28      1.91      0.26    0.38862E+02     11.91    -11.91     -0.06
  31   4   1   0.242803E+03   0.252602E+03   0.427481E+02 o    1     0.230      2.55      2.50      0.22    0.38862E+02     15.58     15.58      0.07
  32   4   1   0.249230E+03   0.233171E+03   0.466343E+02 o    1    -0.337      2.45      2.53      0.25    0.38862E+02     15.79    -15.79     -0.07
  33   4   1   0.276264E+03   0.299237E+03   0.466343E+02 o    1     0.498      2.77      2.67      0.22    0.38862E+02     16.62     16.62      0.07
  34   4   1   0.282758E+03   0.167106E+03   0.466343E+02 o    1    -2.150      2.07      2.70      0.29    0.38862E+02     16.82    -16.82     -0.06
  35   4   1   0.266982E+03   0.159334E+03   0.777238E+02 o    1    -1.206      2.02      2.62      0.49    0.38862E+02     16.34     16.34      0.05
  36   4   1   0.307223E+03   0.244830E+03   0.505205E+02 o    1    -1.160      2.51      2.81      0.26    0.38862E+02     17.53    -17.53     -0.04
  37   4   1   0.182220E+03   0.101041E+03   0.427481E+02 o    1    -1.619      1.61      2.17      0.34    0.38862E+02     13.50     13.50      0.03
  38   4   1   0.975870E+02   0.777238E+01   0.388619E+02 <    1    -1.017      0.45      1.58      1.12    0.38862E+02      9.88     -9.88     -0.01
  39   4   1   0.239230E+02  -0.233172E+02   0.310895E+02 <    1    -0.175      0.00      0.78      4.47    0.38862E+02      4.89     -4.89     -0.02
  40   4   1   0.161908E+03   0.229285E+03   0.427481E+02 o    1     1.703      2.43      2.04      0.23    0.38862E+02     12.72     12.72      0.04
  41   4   1   0.250197E+03   0.295351E+03   0.971548E+02 o    1     0.483      2.76      2.54      0.45    0.38862E+02     15.82    -15.82     -0.04
  42   4   1   0.122838E+03   0.932686E+02   0.466343E+02 <    1    -0.590      1.55      1.78      0.39    0.38862E+02     11.08     11.08      0.04
  43   4   1   0.133548E+03   0.582929E+02   0.427481E+02 <    1    -1.400      1.22      1.85      0.45    0.38862E+02     11.56    -11.56     -0.04
  44   4   1   0.121935E+02   0.272033E+02   0.427481E+02 <    1     0.421      0.84      0.56      0.66    0.38862E+02      3.49      3.49      0.03
  45   4   1   0.313427E+01   0.777238E+01   0.427481E+02 <    1     0.133      0.45      0.28      1.23    0.38862E+02      1.77      1.77     -0.02
  46   4   1   0.309843E+02   0.932686E+02   0.466343E+02 <    1     1.693      1.55      0.89      0.39    0.38862E+02      5.57     -5.57      0.01
  47   4   1   0.159378E+02   0.505205E+02   0.466343E+02 <    1     0.949      1.14      0.64      0.53    0.38862E+02      3.99      3.99      0.00
  48   4   1   0.188983E+02  -0.582929E+02   0.427481E+02 <    1    -0.133      0.00      0.70      5.24    0.38862E+02      4.35     -4.35     -0.01
  49   4   1   0.195670E+02  -0.233172E+02   0.466343E+02 <    1    -0.130      0.00      0.71      5.48    0.38862E+02      4.42      4.42      0.01
  50   4   1   0.109022E+02  -0.582929E+02   0.582929E+02 <    1    -0.086      0.00      0.53      6.12    0.38862E+02      3.30     -3.30     -0.02
  51   4   1   0.173866E+02   0.660653E+02   0.893824E+02 <    1     0.720      1.30      0.67      0.88    0.38862E+02      4.17      4.17      0.02
 -50   5   1   0.289680E+01  -0.466343E+02   0.738376E+02 <    1    -0.040      0.00      0.27      6.89    0.38862E+02      1.70      1.70      0.00
 -49   5   1   0.153478E+00   0.194310E+02   0.427481E+02 <    1     0.828      0.71      0.06      0.78    0.38862E+02      0.39     -0.39      0.00
 -48   5   1   0.353644E+00  -0.272033E+02   0.427481E+02 <    1    -0.018      0.00      0.10      5.24    0.38862E+02      0.59     -0.59      0.00
 -47   5   1   0.902649E+01   0.466343E+02   0.466343E+02 <    1     1.120      1.10      0.48      0.55    0.38862E+02      3.00      3.00      0.00
 -46   5   1   0.107397E+02   0.388619E+02   0.388619E+02 <    1     0.948      1.00      0.53      0.50    0.38862E+02      3.28     -3.28      0.00
 -45   5   1   0.540735E+01  -0.388619E+01   0.388619E+02 <    1    -0.075      0.00      0.37      5.00    0.38862E+02      2.33      2.33      0.00
 -44   5   1   0.775990E-01   0.194310E+02   0.427481E+02 <    1     0.852      0.71      0.04      0.78    0.38862E+02      0.28     -0.28      0.01
 -43   5   1   0.164232E+03   0.971548E+02   0.427481E+02 o    1    -1.363      1.58      2.06      0.35    0.38862E+02     12.82    -12.82     -0.03
 -42   5   1   0.764715E+01   0.310895E+02   0.388619E+02 <    1     0.806      0.89      0.44      0.56    0.38862E+02      2.77     -2.77      0.01
 -41   5   1   0.605886E+00   0.388619E+02   0.349757E+02 <    1     1.944      1.00      0.12      0.45    0.38862E+02      0.78      0.78     -0.01
 -40   5   1   0.147487E+03   0.505205E+02   0.388619E+02 <    1    -1.842      1.14      1.95      0.44    0.38862E+02     12.14     12.14      0.03
 -39   5   1   0.696242E+02  -0.116586E+02   0.388619E+02 <    1    -0.268      0.00      1.34      5.00    0.38862E+02      8.34     -8.34     -0.02
 -38   5   1   0.404005E+02  -0.310895E+02   0.349757E+02 <    1    -0.215      0.00      1.02      4.74    0.38862E+02      6.36      6.36      0.01
 -37   5   1   0.490407E+01  -0.388619E+01   0.388619E+02 <    1    -0.071      0.00      0.36      5.00    0.38862E+02      2.21     -2.21      0.00
 -36   5   1   0.639569E+01   0.155448E+02   0.349757E+02 <    1     0.319      0.63      0.41      0.71    0.38862E+02      2.53     -2.53     -0.01
 -35   5   1   0.132078E+02   0.427481E+02   0.349757E+02 <    1     1.085      1.05      0.58      0.43    0.38862E+02      3.63      3.63      0.01
 -34   5   1   0.395886E+02   0.854962E+02   0.388619E+02 o    1     1.405      1.48      1.01      0.34    0.38862E+02      6.29     -6.29     -0.02
 -33   5   1   0.181633E+02  -0.777238E+01   0.388619E+02 <    1    -0.137      0.00      0.68      5.00    0.38862E+02      4.26      4.26      0.02
 -32   5   1   0.628262E+02   0.272033E+02   0.388619E+02 <    1    -0.728      0.84      1.27      0.60    0.38862E+02      7.93     -7.93     -0.03
 -31   5   1   0.136370E+01  -0.777238E+01   0.427481E+02 <    1    -0.036      0.00      0.19      5.24    0.38862E+02      1.17      1.17      0.02
 -30   5   1   0.137448E+02   0.155448E+02   0.505205E+02 <    1     0.037      0.63      0.59      1.03    0.38862E+02      3.71     -3.71     -0.02
 -29   5   1   0.164337E+01   0.738376E+02   0.466343E+02 <    1     2.693      1.38      0.21      0.44    0.38862E+02      1.28      1.28      0.01
 -28   5   1   0.833108E+00  -0.388619E+01   0.388619E+02 <    1    -0.029      0.00      0.15      5.00    0.38862E+02      0.91      0.91     -0.01
 -27   5   1   0.168091E+02   0.388619E+01   0.272033E+02 <    1    -0.308      0.32      0.66      1.11    0.38862E+02      4.10     -4.10      0.00
 -26   5   1   0.977334E+01  -0.155448E+02   0.272033E+02 <    1    -0.120      0.00      0.50      4.18    0.38862E+02      3.13      3.13      0.00
 -25   5   1   0.826036E+00  -0.194310E+02   0.233172E+02 <    1    -0.038      0.00      0.15      3.87    0.38862E+02      0.91     -0.91      0.00
 -24   5   1   0.311422E+02   0.427481E+02   0.233172E+02 <    1     0.537      1.05      0.90      0.29    0.38862E+02      5.58     -5.58     -0.01
 -23   5   1   0.917401E+02   0.932686E+02   0.272033E+02 o    1     0.056      1.55      1.54      0.23    0.38862E+02      9.58      9.58      0.01
 -22   5   1   0.108177E+03   0.104927E+03   0.272033E+02 o    1    -0.118      1.64      1.67      0.21    0.38862E+02     10.40    -10.40     -0.02
 -21   5   1   0.630466E+03   0.415822E+03   0.505205E+02 o    1    -3.758      3.27      4.03      0.20    0.38862E+02     25.11     25.11      0.04
 -20   5   1   0.639074E+03   0.652880E+03   0.582929E+02 o    1     0.232      4.10      4.06      0.19    0.38862E+02     25.28    -25.28     -0.04
 -19   5   1   0.580816E+03   0.516863E+03   0.544067E+02 o    1    -1.121      3.65      3.87      0.20    0.38862E+02     24.10     24.10      0.04
 -18   5   1   0.402600E+03   0.233171E+03   0.660653E+02 o    1    -2.211      2.45      3.22      0.35    0.38862E+02     20.06    -20.06     -0.04
 -17   5   1   0.273874E+03   0.186537E+03   0.582929E+02 o    1    -1.352      2.19      2.65      0.34    0.38862E+02     16.55     16.55      0.03
 -16   5   1   0.123106E+03   0.124358E+03   0.505205E+02 o    1     0.025      1.79      1.78      0.36    0.38862E+02     11.10    -11.10     -0.03
 -15   5   1   0.394954E+02   0.505205E+02   0.349757E+02 <    1     0.334      1.14      1.01      0.39    0.38862E+02      6.28      6.28      0.02
 -14   5   1   0.124855E+01   0.155448E+02   0.310895E+02 <    1     0.717      0.63      0.18      0.63    0.38862E+02      1.12     -1.12     -0.01
 -13   5   1   0.134816E+01   0.272033E+02   0.272033E+02 <    1     1.554      0.84      0.19      0.42    0.38862E+02      1.16     -1.16      0.00
 -12   5   1   0.523733E+02  -0.388619E+02   0.272033E+02 <    1    -0.278      0.00      1.16      4.18    0.38862E+02      7.24      7.24      0.01
 -11   5   1   0.162291E+02  -0.388619E+01   0.155448E+02 <    1    -0.204      0.00      0.65      3.16    0.38862E+02      4.03     -4.03      0.00
 -10   5   1   0.295526E+02   0.155448E+02   0.272033E+02 <    1    -0.433      0.63      0.87      0.55    0.38862E+02      5.44      5.44      0.00
  -9   5   1   0.625207E+00   0.427481E+02   0.310895E+02 <    1     2.417      1.05      0.13      0.38    0.38862E+02      0.79      0.79      0.01
  -8   5   1   0.427753E-02   0.155448E+02   0.349757E+02 <    1     0.874      0.63      0.01      0.71    0.38862E+02      0.07      0.06     -0.01
  -7   5   1   0.468635E+02   0.505205E+02   0.272033E+02 <    1     0.137      1.14      1.10      0.31    0.38862E+02      6.85      6.85      0.02
  -6   5   1   0.144074E+03   0.136017E+03   0.272033E+02 o    1    -0.290      1.87      1.93      0.19    0.38862E+02     12.00    -12.00     -0.03
  -5   5   1   0.275140E+03   0.268147E+03   0.310895E+02 o    1    -0.220      2.63      2.66      0.15    0.38862E+02     16.59     16.59      0.03
  -4   5   1   0.332530E+03   0.318668E+03   0.310895E+02 o    1    -0.432      2.86      2.93      0.14    0.38862E+02     18.24    -18.24     -0.03
  -3   5   1   0.441966E+03   0.594587E+03   0.582929E+02 o    1     2.755      3.91      3.37      0.20    0.38862E+02     21.02     21.02      0.03
  -2   5   1   0.336081E+03   0.380847E+03   0.427481E+02 o    1     1.063      3.13      2.94      0.18    0.38862E+02     18.33    -18.33     -0.02
  -1   5   1   0.203198E+03   0.237058E+03   0.349757E+02 o    1     0.996      2.47      2.29      0.18    0.38862E+02     14.25     14.25      0.01
   0   5   1   0.576582E+02   0.971548E+02   0.272033E+02 o    1     1.636      1.58      1.22      0.22    0.38862E+02      7.59     -7.59      0.00
   1   5   1   0.155908E+02   0.116586E+02   0.155448E+02 <    1    -0.235      0.55      0.63      0.37    0.38862E+02      3.95      3.95     -0.01
   2   5   1   0.366739E+01   0.777238E+01   0.155448E+02 <    1     0.313      0.45      0.31      0.45    0.38862E+02      1.92      1.91      0.01
   3   5   1   0.149605E+02   0.155448E+02   0.194310E+02 <    1     0.030      0.63      0.62      0.40    0.38862E+02      3.87     -3.87     -0.01
   4   5   1   0.130668E+02   0.349757E+02   0.194310E+02 <    1     1.399      0.95      0.58      0.26    0.38862E+02      3.61      3.61      0.01
   5   5   1   0.153507E-01   0.777238E+01   0.194310E+02 <    1     0.764      0.45      0.02      0.56    0.38862E+02      0.12      0.12      0.00
   6   5   1   0.731084E+01   0.000000E+00   0.155448E+02 <    1    -0.137      0.00      0.43      3.16    0.38862E+02      2.70     -2.70     -0.01
   7   5   1   0.112520E+03   0.466343E+02   0.272033E+02 <    1    -1.896      1.10      1.70      0.32    0.38862E+02     10.61     10.61      0.02
   8   5   1   0.157696E+03   0.237058E+03   0.427481E+02 o    1     2.033      2.47      2.01      0.22    0.38862E+02     12.56    -12.56     -0.03
   9   5   1   0.158533E+03   0.128244E+03   0.155448E+02 o    1    -1.821      1.82      2.02      0.11    0.38862E+02     12.59     12.59      0.03
  10   5   1   0.195018E+03   0.221513E+03   0.233172E+02 o    1     1.152      2.39      2.24      0.13    0.38862E+02     13.96    -13.96     -0.04
  11   5   1   0.158457E+03   0.124358E+03   0.194310E+02 o    1    -1.635      1.79      2.02      0.14    0.38862E+02     12.59     12.59      0.03
  12   5   1   0.140506E+03   0.159334E+03   0.233172E+02 o    1     0.825      2.02      1.90      0.15    0.38862E+02     11.85    -11.85     -0.03
  13   5   1   0.442564E+02   0.699514E+02   0.194310E+02 o    1     1.469      1.34      1.07      0.19    0.38862E+02      6.65      6.65      0.02
  14   5   1   0.253487E+02   0.388619E+01   0.194310E+02 <    1    -0.622      0.32      0.81      0.79    0.38862E+02      5.03     -5.03     -0.01
  15   5   1   0.129379E+00  -0.116586E+02   0.194310E+02 <    1    -0.016      0.00      0.06      3.54    0.38862E+02      0.36      0.36      0.00
  16   5   1   0.587854E+01   0.388619E+02   0.233172E+02 <    1     2.036      1.00      0.39      0.30    0.38862E+02      2.42      2.42      0.01
  17   5   1   0.182924E+02   0.155448E+02   0.272033E+02 <    1    -0.097      0.63      0.69      0.55    0.38862E+02      4.28     -4.28     -0.02
  18   5   1   0.373280E+02   0.108813E+03   0.388619E+02 o    1     2.316      1.67      0.98      0.30    0.38862E+02      6.11      6.11      0.02
  19   5   1   0.262046E+02   0.310895E+02   0.233172E+02 <    1     0.218      0.89      0.82      0.34    0.38862E+02      5.12     -5.12     -0.02
  20   5   1   0.612746E+02   0.388619E+02   0.233172E+02 <    1    -0.852      1.00      1.26      0.30    0.38862E+02      7.83      7.83      0.03
  21   5   1   0.245711E+03   0.225399E+03   0.388619E+02 o    1    -0.508      2.41      2.51      0.21    0.38862E+02     15.68    -15.68     -0.04
  22   5   1   0.227709E+02  -0.155448E+02   0.272033E+02 <    1    -0.183      0.00      0.77      4.18    0.38862E+02      4.77      4.77      0.02
  23   5   1   0.792525E+02   0.505205E+02   0.310895E+02 <    1    -0.820      1.14      1.43      0.35    0.38862E+02      8.90     -8.90     -0.03
  24   5   1   0.230198E+02   0.777238E+01   0.310895E+02 <    1    -0.360      0.45      0.77      0.89    0.38862E+02      4.80      4.80      0.02
  25   5   1   0.300308E+02   0.155448E+02   0.310895E+02 <    1    -0.390      0.63      0.88      0.63    0.38862E+02      5.48     -5.48     -0.02
  26   5   1   0.468023E+01   0.310895E+02   0.349757E+02 <    1     1.088      0.89      0.35      0.50    0.38862E+02      2.16      2.16      0.01
  27   5   1   0.102803E+02  -0.544067E+02   0.310895E+02 <    1    -0.115      0.00      0.51      4.47    0.38862E+02      3.21     -3.21     -0.01
  28   5   1   0.169021E+00  -0.233172E+02   0.310895E+02 <    1    -0.015      0.00      0.07      4.47    0.38862E+02      0.41      0.41      0.00
  29   5   1   0.103442E+01   0.155448E+02   0.349757E+02 <    1     0.660      0.63      0.16      0.71    0.38862E+02      1.02     -1.02      0.00
  30   5   1   0.196445E+02   0.272033E+02   0.427481E+02 <    1     0.191      0.84      0.71      0.66    0.38862E+02      4.43     -4.43     -0.02
  31   5   1   0.180756E+02   0.427481E+02   0.427481E+02 <    1     0.699      1.05      0.68      0.52    0.38862E+02      4.25      4.25      0.02
  32   5   1   0.208014E+02   0.660653E+02   0.388619E+02 <    1     1.491      1.30      0.73      0.38    0.38862E+02      4.56     -4.56     -0.02
  33   5   1   0.400900E+02   0.233172E+02   0.388619E+02 <    1    -0.373      0.77      1.02      0.65    0.38862E+02      6.33      6.33      0.03
  34   5   1   0.100865E+02   0.660653E+02   0.349757E+02 <    1     2.300      1.30      0.51      0.35    0.38862E+02      3.18     -3.18     -0.02
  35   5   1   0.118535E+02   0.194310E+02   0.272033E+02 <    1     0.313      0.71      0.55      0.50    0.38862E+02      3.44      3.44      0.02
  36   5   1   0.567434E+00   0.194310E+02   0.272033E+02 <    1     1.184      0.71      0.12      0.50    0.38862E+02      0.75     -0.75     -0.01
  37   5   1   0.543771E+01   0.777238E+01   0.310895E+02 <    1     0.082      0.45      0.37      0.89    0.38862E+02      2.33      2.33      0.01
  38   5   1   0.371113E+01  -0.155448E+02   0.310895E+02 <    1    -0.069      0.00      0.31      4.47    0.38862E+02      1.93     -1.93      0.00
  39   5   1   0.594517E+02   0.777238E+01   0.310895E+02 <    1    -0.883      0.45      1.24      0.89    0.38862E+02      7.71      7.71      0.01
  40   5   1   0.663722E+02   0.233172E+02   0.310895E+02 <    1    -1.031      0.77      1.31      0.52    0.38862E+02      8.15     -8.15      0.00
  41   5   1   0.103938E+03  -0.116586E+02   0.310895E+02 <    1    -0.366      0.00      1.64      4.47    0.38862E+02     10.20    -10.19     -0.02
  42   5   1   0.721348E+01  -0.388619E+01   0.310895E+02 <    1    -0.096      0.00      0.43      4.47    0.38862E+02      2.69      2.69      0.02
  43   5   1   0.180319E+02  -0.505205E+02   0.310895E+02 <    1    -0.152      0.00      0.68      4.47    0.38862E+02      4.25      4.25     -0.01
  44   5   1   0.343750E+02   0.388619E+02   0.349757E+02 <    1     0.132      1.00      0.94      0.45    0.38862E+02      5.86      5.86      0.02
  45   5   1   0.160512E+02   0.194310E+02   0.349757E+02 <    1     0.101      0.71      0.64      0.64    0.38862E+02      4.01     -4.01     -0.02
  46   5   1   0.587795E+02  -0.155448E+02   0.388619E+02 <    1    -0.246      0.00      1.23      5.00    0.38862E+02      7.67      7.67      0.02
  47   5   1   0.173587E+02   0.349757E+02   0.427481E+02 <    1     0.483      0.95      0.67      0.58    0.38862E+02      4.17     -4.17     -0.01
  48   5   1   0.157083E+02  -0.116586E+02   0.388619E+02 <    1    -0.127      0.00      0.64      5.00    0.38862E+02      3.96      3.96      0.01
  49   5   1   0.798941E+00   0.777238E+01   0.427481E+02 <    1     0.247      0.45      0.14      1.23    0.38862E+02      0.89     -0.89      0.00
 -44   6   1   0.118982E+02   0.000000E+00   0.349757E+02 <    1    -0.117      0.00      0.55      4.74    0.38862E+02      3.45     -3.45     -0.01
 -43   6   1   0.662721E+03   0.104927E+03   0.738376E+02 <    1    -4.299      1.64      4.13      0.58    0.38862E+02     25.74     25.74      0.05
 -42   6   1   0.230803E+03   0.854962E+02   0.388619E+02 o    1    -2.827      1.48      2.44      0.34    0.38862E+02     15.19     15.19      0.00
 -41   6   1   0.877846E+02   0.272033E+02   0.349757E+02 <    1    -1.239      0.84      1.50      0.54    0.38862E+02      9.37     -9.37      0.01
 -40   6   1   0.392821E+03   0.233171E+03   0.466343E+02 o    1    -2.965      2.45      3.18      0.25    0.38862E+02     19.82    -19.82     -0.05
 -39   6   1   0.733591E+02   0.116586E+03   0.621791E+02 <    1     0.775      1.73      1.37      0.46    0.38862E+02      8.56      8.56      0.04
 -38   6   1   0.239098E+03   0.314782E+03   0.738376E+02 o    1     1.091      2.85      2.48      0.34    0.38862E+02     15.46    -15.46     -0.05
 -37   6   1   0.464516E+02   0.738376E+02   0.310895E+02 o    1     0.981      1.38      1.09      0.29    0.38862E+02      6.82      6.82      0.04
 -36   6   1   0.548827E+02   0.505205E+02   0.272033E+02 <    1    -0.157      1.14      1.19      0.31    0.38862E+02      7.41     -7.41     -0.03
 -35   6   1   0.961752E+00   0.349757E+02   0.272033E+02 <    1     2.144      0.95      0.16      0.37    0.38862E+02      0.98      0.98      0.01
 -34   6   1   0.783416E+00   0.427481E+02   0.272033E+02 <    1     2.716      1.05      0.14      0.33    0.38862E+02      0.89     -0.89      0.00
 -33   6   1   0.325611E+02   0.699514E+02   0.427481E+02 <    1     1.039      1.34      0.92      0.41    0.38862E+02      5.71     -5.71     -0.02
 -32   6   1   0.316362E+02   0.349757E+02   0.310895E+02 <    1     0.110      0.95      0.90      0.42    0.38862E+02      5.62      5.62      0.03
 -31   6   1   0.627191E+02   0.544067E+02   0.349757E+02 <    1    -0.229      1.18      1.27      0.38    0.38862E+02      7.92     -7.92     -0.04
 -30   6   1   0.678279E+02   0.388619E+02   0.272033E+02 <    1    -0.917      1.00      1.32      0.35    0.38862E+02      8.24      8.24      0.05
 -29   6   1   0.678682E+02   0.505205E+02   0.310895E+02 <    1    -0.517      1.14      1.32      0.35    0.38862E+02      8.24     -8.24     -0.05
 -28   6   1   0.774959E+02   0.272033E+02   0.310895E+02 <    1    -1.204      0.84      1.41      0.48    0.38862E+02      8.80      8.80      0.05
 -27   6   1   0.352193E+02   0.699514E+02   0.310895E+02 o    1     1.306      1.34      0.95      0.30    0.38862E+02      5.93     -5.93     -0.04
 -26   6   1   0.251182E-02  -0.349757E+02   0.272033E+02 <    1    -0.002      0.00      0.01      4.18    0.38862E+02      0.05      0.04      0.03
 -25   6   1   0.110461E+02   0.000000E+00   0.272033E+02 <    1    -0.127      0.00      0.53      4.18    0.38862E+02      3.32      3.32     -0.01
 -24   6   1   0.460018E+02   0.388619E+02   0.272033E+02 <    1    -0.251      1.00      1.09      0.35    0.38862E+02      6.78     -6.78      0.00
 -23   6   1   0.250730E+00  -0.194310E+02   0.272033E+02 <    1    -0.019      0.00      0.08      4.18    0.38862E+02      0.50     -0.50      0.01
 -22   6   1   0.184203E+03   0.186537E+03   0.349757E+02 o    1     0.067      2.19      2.18      0.21    0.38862E+02     13.57    -13.57     -0.03
 -21   6   1   0.667296E+02   0.233172E+02   0.272033E+02 <    1    -1.186      0.77      1.31      0.45    0.38862E+02      8.17      8.17      0.03
 -20   6   1   0.973391E+02   0.101041E+03   0.233172E+02 o    1     0.160      1.61      1.58      0.19    0.38862E+02      9.87      9.87     -0.02
 -19   6   1   0.559522E+01  -0.388619E+01   0.194310E+02 <    1    -0.107      0.00      0.38      3.54    0.38862E+02      2.37     -2.37      0.03
 -18   6   1   0.261062E+01   0.000000E+00   0.194310E+02 <    1    -0.073      0.00      0.26      3.54    0.38862E+02      1.62      1.62     -0.03
 -17   6   1   0.868637E+01   0.349757E+02   0.194310E+02 <    1     1.805      0.95      0.47      0.26    0.38862E+02      2.95      2.95      0.03
 -16   6   1   0.835840E+00   0.000000E+00   0.155448E+02 <    1    -0.046      0.00      0.15      3.16    0.38862E+02      0.91     -0.91     -0.03
 -15   6   1   0.301124E+01   0.116586E+02   0.116586E+02 <    1     0.983      0.55      0.28      0.27    0.38862E+02      1.74      1.74      0.02
 -14   6   1   0.142191E+00   0.194310E+02   0.155448E+02 <    1     2.285      0.71      0.06      0.28    0.38862E+02      0.38      0.38     -0.02
 -13   6   1   0.241413E+01   0.000000E+00   0.194310E+02 <    1    -0.070      0.00      0.25      3.54    0.38862E+02      1.55      1.55      0.01
 -12   6   1   0.687053E+01  -0.777238E+01   0.194310E+02 <    1    -0.119      0.00      0.42      3.54    0.38862E+02      2.62     -2.62     -0.01
 -11   6   1   0.110485E+02   0.155448E+02   0.194310E+02 <    1     0.251      0.63      0.53      0.40    0.38862E+02      3.32      3.32      0.01
 -10   6   1   0.328928E+02   0.233172E+02   0.194310E+02 <    1    -0.450      0.77      0.92      0.32    0.38862E+02      5.74     -5.74      0.00
  -9   6   1   0.411032E+01  -0.388619E+01   0.155448E+02 <    1    -0.103      0.00      0.33      3.16    0.38862E+02      2.03      2.03     -0.01
  -8   6   1   0.980157E+01  -0.155448E+02   0.155448E+02 <    1    -0.159      0.00      0.50      3.16    0.38862E+02      3.13     -3.13      0.02
  -7   6   1   0.643977E+02   0.349757E+02   0.155448E+02 o    1    -1.604      0.95      1.29      0.21    0.38862E+02      8.02     -8.02     -0.03
  -6   6   1   0.274483E+02   0.349757E+02   0.155448E+02 o    1     0.513      0.95      0.84      0.21    0.38862E+02      5.24      5.24      0.04
  -5   6   1   0.329121E+03   0.361416E+03   0.310895E+02 o    1     1.035      3.05      2.91      0.13    0.38862E+02     18.14    -18.14     -0.06
  -4   6   1   0.508638E+01   0.272033E+02   0.155448E+02 <    1     1.985      0.84      0.36      0.24    0.38862E+02      2.26     -2.25      0.04
  -3   6   1   0.698407E+02   0.699514E+02   0.233172E+02 o    1     0.005      1.34      1.34      0.22    0.38862E+02      8.36     -8.36     -0.05
  -2   6   1   0.247547E+04   0.471395E+04   0.419709E+03 o    1     6.035     11.01      7.98      0.50    0.38862E+02     49.75    -49.75     -0.02
  -1   6   1   0.740353E-01  -0.388619E+01   0.544067E+02 <    1    -0.007      0.00      0.04      5.92    0.38862E+02      0.27     -0.27     -0.02
   1   6   1   0.141752E+04   0.358307E+04   0.240944E+03 o    1    10.577      9.60      6.04      0.34    0.38862E+02     37.65     37.65      0.04
   2   6   1   0.565813E+03   0.485774E+03   0.466343E+02 o    1    -1.616      3.54      3.82      0.17    0.38862E+02     23.79    -23.79     -0.04
   3   6   1   0.620393E+03   0.761694E+03   0.582929E+02 o    1     2.465      4.43      4.00      0.18    0.38862E+02     24.91     24.91      0.06
   4   6   1   0.239061E+03   0.209854E+03   0.272033E+02 o    1    -1.027      2.32      2.48      0.15    0.38862E+02     15.46    -15.46     -0.06
   5   6   1   0.997152E+02   0.893824E+02   0.194310E+02 o    1    -0.515      1.52      1.60      0.17    0.38862E+02      9.99      9.99      0.07
   6   6   1   0.356914E+02   0.310895E+02   0.194310E+02 <    1    -0.229      0.89      0.96      0.28    0.38862E+02      5.97     -5.97     -0.07
   7   6   1   0.241034E+01   0.310895E+02   0.194310E+02 <    1     2.308      0.89      0.25      0.28    0.38862E+02      1.55      1.55      0.06
   8   6   1   0.375996E+00  -0.777238E+01   0.194310E+02 <    1    -0.028      0.00      0.10      3.54    0.38862E+02      0.61      0.61     -0.05
   9   6   1   0.163769E+02  -0.388619E+01   0.194310E+02 <    1    -0.184      0.00      0.65      3.54    0.38862E+02      4.05     -4.05      0.03
  10   6   1   0.420020E+02  -0.388619E+01   0.194310E+02 <    1    -0.294      0.00      1.04      3.54    0.38862E+02      6.48      6.48     -0.01
  11   6   1   0.104776E+03   0.699514E+02   0.233172E+02 o    1    -1.341      1.34      1.64      0.22    0.38862E+02     10.24    -10.24     -0.01
  12   6   1   0.166340E+03   0.124358E+03   0.194310E+02 o    1    -1.988      1.79      2.07      0.14    0.38862E+02     12.90     12.90      0.03
  13   6   1   0.206267E+03   0.893824E+02   0.194310E+02 o    1    -4.756      1.52      2.30      0.17    0.38862E+02     14.36    -14.36     -0.05
  14   6   1   0.264547E+03   0.264261E+03   0.233172E+02 o    1    -0.012      2.61      2.61      0.12    0.38862E+02     16.26     16.26      0.06
  15   6   1   0.184804E+03   0.132131E+03   0.194310E+02 o    1    -2.461      1.84      2.18      0.14    0.38862E+02     13.59    -13.59     -0.06
  16   6   1   0.218673E+03   0.167106E+03   0.194310E+02 o    1    -2.440      2.07      2.37      0.12    0.38862E+02     14.79     14.79      0.07
  17   6   1   0.101022E+03   0.349757E+02   0.155448E+02 o    1    -3.145      0.95      1.61      0.21    0.38862E+02     10.05    -10.05     -0.06
  18   6   1   0.301733E+03   0.221513E+03   0.233172E+02 o    1    -3.119      2.39      2.79      0.13    0.38862E+02     17.37     17.37      0.07
  19   6   1   0.912482E+02   0.816100E+02   0.194310E+02 o    1    -0.480      1.45      1.53      0.17    0.38862E+02      9.55     -9.55     -0.06
  20   6   1   0.364515E+02   0.194310E+02   0.194310E+02 <    1    -0.739      0.71      0.97      0.35    0.38862E+02      6.04     -6.04      0.03
  21   6   1   0.498003E+03   0.415822E+03   0.388619E+02 o    1    -1.975      3.27      3.58      0.16    0.38862E+02     22.32    -22.32     -0.06
  22   6   1   0.154281E+03   0.112700E+03   0.272033E+02 o    1    -1.404      1.70      1.99      0.21    0.38862E+02     12.42     12.42      0.04
  23   6   1   0.157255E+01   0.777238E+01   0.194310E+02 <    1     0.440      0.45      0.20      0.56    0.38862E+02      1.25     -1.25     -0.01
  24   6   1   0.258149E+02   0.194310E+02   0.233172E+02 <    1    -0.254      0.71      0.82      0.42    0.38862E+02      5.08     -5.08     -0.01
  25   6   1   0.118315E+03   0.660653E+02   0.272033E+02 o    1    -1.641      1.30      1.74      0.27    0.38862E+02     10.88     10.88      0.02
  26   6   1   0.757298E+02   0.621791E+02   0.272033E+02 o    1    -0.473      1.26      1.40      0.28    0.38862E+02      8.70     -8.70     -0.03
  27   6   1   0.677883E+02   0.388619E+01   0.272033E+02 <    1    -0.908      0.32      1.32      1.11    0.38862E+02      8.23      8.23      0.04
  28   6   1   0.289359E+02   0.000000E+00   0.272033E+02 <    1    -0.206      0.00      0.86      4.18    0.38862E+02      5.38     -5.38     -0.04
  29   6   1   0.573798E+02   0.349757E+02   0.310895E+02 <    1    -0.632      0.95      1.22      0.42    0.38862E+02      7.57      7.57      0.04
  30   6   1   0.114071E+02   0.155448E+02   0.272033E+02 <    1     0.164      0.63      0.54      0.55    0.38862E+02      3.38     -3.38     -0.04
  31   6   1   0.193741E+02  -0.194310E+02   0.310895E+02 <    1    -0.158      0.00      0.71      4.47    0.38862E+02      4.40      4.40      0.04
  32   6   1   0.578507E+01   0.233172E+02   0.349757E+02 <    1     0.669      0.77      0.39      0.58    0.38862E+02      2.41      2.41     -0.02
  33   6   1   0.916895E+01   0.505205E+02   0.349757E+02 <    1     1.657      1.14      0.49      0.39    0.38862E+02      3.03     -3.03      0.01
  34   6   1   0.648806E+02  -0.777238E+01   0.272033E+02 <    1    -0.309      0.00      1.29      4.18    0.38862E+02      8.05      8.05      0.00
  35   6   1   0.772999E+02   0.427481E+02   0.310895E+02 <    1    -0.948      1.05      1.41      0.38    0.38862E+02      8.79     -8.79     -0.01
  36   6   1   0.142572E+03   0.621791E+02   0.349757E+02 <    1    -1.827      1.26      1.92      0.36    0.38862E+02     11.94     11.94      0.03
  37   6   1   0.699014E+02   0.544067E+02   0.388619E+02 <    1    -0.374      1.18      1.34      0.42    0.38862E+02      8.36     -8.36     -0.03
  38   6   1   0.432665E+02  -0.233172E+02   0.310895E+02 <    1    -0.236      0.00      1.06      4.47    0.38862E+02      6.58      6.58      0.04
  39   6   1   0.235619E+01  -0.466343E+02   0.310895E+02 <    1    -0.055      0.00      0.25      4.47    0.38862E+02      1.53      1.53     -0.03
  40   6   1   0.999756E+02   0.388619E+01   0.349757E+02 <    1    -0.905      0.32      1.60      1.42    0.38862E+02     10.00    -10.00      0.02
  41   6   1   0.101921E+04   0.136017E+03   0.163220E+03 <    1    -2.895      1.87      5.12      1.12    0.38862E+02     31.93    -31.92     -0.07
  42   6   1   0.914129E+01   0.777238E+01   0.427481E+02 <    1    -0.031      0.45      0.48      1.23    0.38862E+02      3.02      3.02      0.03
  43   6   1   0.153485E+03   0.349757E+02   0.466343E+02 <    1    -1.642      0.95      1.99      0.63    0.38862E+02     12.39     12.39      0.00
  44   6   1   0.349354E+01  -0.893824E+02   0.466343E+02 <    1    -0.055      0.00      0.30      5.48    0.38862E+02      1.87     -1.87      0.01
  45   6   1   0.154588E+02   0.388619E+01   0.582929E+02 <    1    -0.133      0.32      0.63      2.37    0.38862E+02      3.93      3.93      0.00
 -40   7   1   0.551771E+01  -0.388619E+01   0.466343E+02 <    1    -0.069      0.00      0.38      5.48    0.38862E+02      2.35     -2.35      0.00
 -39   7   1   0.946763E+00  -0.544067E+02   0.427481E+02 <    1    -0.030      0.00      0.16      5.24    0.38862E+02      0.97      0.97     -0.01
 -38   7   1   0.100159E+01  -0.388619E+02   0.310895E+02 <    1    -0.036      0.00      0.16      4.47    0.38862E+02      1.00     -1.00      0.02
 -37   7   1   0.239478E+00  -0.272033E+02   0.272033E+02 <    1    -0.019      0.00      0.08      4.18    0.38862E+02      0.49     -0.49     -0.03
 -36   7   1   0.613180E+01   0.194310E+02   0.272033E+02 <    1     0.626      0.71      0.40      0.50    0.38862E+02      2.48      2.48      0.04
 -35   7   1   0.237198E+02   0.194310E+02   0.272033E+02 <    1    -0.150      0.71      0.78      0.50    0.38862E+02      4.87     -4.87     -0.04
 -34   7   1   0.467197E+02   0.777238E+01   0.349757E+02 <    1    -0.645      0.45      1.10      1.01    0.38862E+02      6.84      6.84      0.05
 -33   7   1   0.596739E+02   0.194310E+02   0.272033E+02 <    1    -1.075      0.71      1.24      0.50    0.38862E+02      7.72     -7.72     -0.05
 -32   7   1   0.437632E+02   0.310895E+02   0.272033E+02 <    1    -0.426      0.89      1.06      0.39    0.38862E+02      6.62      6.62      0.04
 -31   7   1   0.384762E+02   0.349757E+02   0.272033E+02 <    1    -0.126      0.95      1.00      0.37    0.38862E+02      6.20     -6.20     -0.03
 -30   7   1   0.190645E+02   0.310895E+02   0.272033E+02 <    1     0.496      0.89      0.70      0.39    0.38862E+02      4.37      4.37      0.02
 -29   7   1   0.563045E+01   0.000000E+00   0.272033E+02 <    1    -0.091      0.00      0.38      4.18    0.38862E+02      2.37     -2.37     -0.01
 -28   7   1   0.323643E-01  -0.155448E+02   0.194310E+02 <    1    -0.008      0.00      0.03      3.54    0.38862E+02      0.18     -0.18     -0.01
 -27   7   1   0.392927E+01   0.777238E+01   0.194310E+02 <    1     0.231      0.45      0.32      0.56    0.38862E+02      1.98      1.98      0.02
 -26   7   1   0.231956E+02   0.233172E+02   0.194310E+02 <    1     0.006      0.77      0.77      0.32    0.38862E+02      4.82     -4.82     -0.04
 -25   7   1   0.291786E+02   0.310895E+02   0.194310E+02 <    1     0.100      0.89      0.87      0.28    0.38862E+02      5.40      5.40      0.05
 -24   7   1   0.329366E+02   0.582929E+02   0.194310E+02 o    1     1.487      1.22      0.92      0.20    0.38862E+02      5.74     -5.74     -0.05
 -23   7   1   0.770448E+01  -0.155448E+02   0.194310E+02 <    1    -0.126      0.00      0.45      3.54    0.38862E+02      2.78      2.78      0.05
 -22   7   1   0.970412E+01  -0.310895E+02   0.155448E+02 <    1    -0.158      0.00      0.50      3.16    0.38862E+02      3.12     -3.11     -0.05
 -21   7   1   0.334291E+02   0.155448E+02   0.155448E+02 <    1    -0.933      0.63      0.93      0.32    0.38862E+02      5.78      5.78      0.05
 -20   7   1   0.160254E+01   0.777238E+01   0.155448E+02 <    1     0.546      0.45      0.20      0.45    0.38862E+02      1.27      1.27     -0.03
 -19   7   1   0.104021E+02   0.388619E+01   0.155448E+02 <    1    -0.318      0.32      0.52      0.63    0.38862E+02      3.23     -3.23      0.02
 -18   7   1   0.286746E+00   0.777238E+01   0.233172E+02 <    1     0.539      0.45      0.09      0.67    0.38862E+02      0.54     -0.54     -0.01
 -17   7   1   0.104661E+01  -0.155448E+02   0.194310E+02 <    1    -0.046      0.00      0.16      3.54    0.38862E+02      1.02      1.02      0.00
 -16   7   1   0.207598E+02  -0.194310E+02   0.194310E+02 <    1    -0.207      0.00      0.73      3.54    0.38862E+02      4.56     -4.56      0.00
 -15   7   1   0.236851E+02   0.388619E+01   0.194310E+02 <    1    -0.587      0.32      0.78      0.79    0.38862E+02      4.87      4.87     -0.01
 -14   7   1   0.484942E+02   0.388619E+02   0.194310E+02 <    1    -0.468      1.00      1.12      0.25    0.38862E+02      6.96     -6.96      0.02
 -13   7   1   0.340569E+02   0.310895E+02   0.194310E+02 <    1    -0.149      0.89      0.94      0.28    0.38862E+02      5.84      5.84     -0.02
 -12   7   1   0.405625E+02   0.272033E+02   0.194310E+02 <    1    -0.619      0.84      1.02      0.30    0.38862E+02      6.37     -6.37      0.03
 -11   7   1   0.182637E+02   0.116586E+02   0.155448E+02 <    1    -0.377      0.55      0.69      0.37    0.38862E+02      4.27      4.27     -0.03
 -10   7   1   0.151314E+02   0.272033E+02   0.155448E+02 <    1     0.889      0.84      0.62      0.24    0.38862E+02      3.89     -3.89      0.04
  -9   7   1   0.113270E-01   0.000000E+00   0.116586E+02 <    1    -0.006      0.00      0.02      2.74    0.38862E+02      0.11      0.10     -0.04
   7   7   1   0.127464E+00  -0.155448E+02   0.116586E+02 <    1    -0.021      0.00      0.06      2.74    0.38862E+02      0.36      0.36     -0.01
   8   7   1   0.933746E+01  -0.233172E+02   0.155448E+02 <    1    -0.155      0.00      0.49      3.16    0.38862E+02      3.06      3.06      0.03
   9   7   1   0.309639E+02   0.777238E+01   0.155448E+02 <    1    -0.996      0.45      0.89      0.45    0.38862E+02      5.56     -5.56     -0.04
  10   7   1   0.593721E+02   0.233172E+02   0.155448E+02 <    1    -1.786      0.77      1.24      0.26    0.38862E+02      7.71      7.71      0.06
  11   7   1   0.674578E+02   0.388619E+02   0.194310E+02 <    1    -1.269      1.00      1.32      0.25    0.38862E+02      8.21     -8.21     -0.07
  12   7   1   0.743501E+02   0.621791E+02   0.194310E+02 o    1    -0.597      1.26      1.38      0.20    0.38862E+02      8.62      8.62      0.07
  13   7   1   0.705305E+02   0.427481E+02   0.194310E+02 o    1    -1.251      1.05      1.35      0.24    0.38862E+02      8.40     -8.40     -0.07
  14   7   1   0.598735E+02   0.505205E+02   0.194310E+02 o    1    -0.460      1.14      1.24      0.22    0.38862E+02      7.74      7.74      0.06
  15   7   1   0.427087E+02   0.155448E+02   0.194310E+02 <    1    -1.052      0.63      1.05      0.40    0.38862E+02      6.54     -6.53     -0.05
  16   7   1   0.380392E+02   0.544067E+02   0.310895E+02 <    1     0.573      1.18      0.99      0.34    0.38862E+02      6.17      6.17      0.04
  17   7   1   0.206370E+02   0.116586E+02   0.310895E+02 <    1    -0.248      0.55      0.73      0.73    0.38862E+02      4.54     -4.54     -0.03
  18   7   1   0.890057E+01   0.194310E+02   0.116586E+02 <    1     1.077      0.71      0.48      0.21    0.38862E+02      2.98      2.98      0.01
  19   7   1   0.745238E+01   0.388619E+01   0.155448E+02 <    1    -0.192      0.32      0.44      0.63    0.38862E+02      2.73      2.73      0.01
  20   7   1   0.255142E+02   0.777238E+01   0.155448E+02 <    1    -0.812      0.45      0.81      0.45    0.38862E+02      5.05      5.05     -0.01
  21   7   1   0.280558E+01   0.777238E+01   0.116586E+02 <    1     0.532      0.45      0.27      0.34    0.38862E+02      1.67     -1.67      0.02
  22   7   1   0.116137E+02   0.000000E+00   0.155448E+02 <    1    -0.173      0.00      0.55      3.16    0.38862E+02      3.41     -3.41     -0.04
  23   7   1   0.833596E+01   0.388619E+01   0.155448E+02 <    1    -0.232      0.32      0.46      0.63    0.38862E+02      2.89      2.89      0.04
  24   7   1   0.541425E+01  -0.116586E+02   0.155448E+02 <    1    -0.118      0.00      0.37      3.16    0.38862E+02      2.33     -2.33     -0.04
  25   7   1   0.235954E+01   0.000000E+00   0.155448E+02 <    1    -0.078      0.00      0.25      3.16    0.38862E+02      1.54      1.54      0.04
  26   7   1   0.550628E+01   0.155448E+02   0.194310E+02 <    1     0.648      0.63      0.38      0.40    0.38862E+02      2.35     -2.35     -0.04
  27   7   1   0.128330E+02   0.194310E+02   0.194310E+02 <    1     0.375      0.71      0.57      0.35    0.38862E+02      3.58      3.58      0.04
  28   7   1   0.119906E+02   0.777238E+01   0.194310E+02 <    1    -0.194      0.45      0.56      0.56    0.38862E+02      3.46     -3.46     -0.03
  29   7   1   0.128394E+02   0.777238E+01   0.194310E+02 <    1    -0.228      0.45      0.57      0.56    0.38862E+02      3.58      3.58      0.02
  30   7   1   0.108559E+02   0.233172E+02   0.233172E+02 <    1     0.635      0.77      0.53      0.39    0.38862E+02      3.29     -3.29     -0.01
  31   7   1   0.514601E+01   0.272033E+02   0.272033E+02 <    1     1.130      0.84      0.36      0.42    0.38862E+02      2.27      2.27      0.00
  32   7   1   0.419180E+01   0.272033E+02   0.272033E+02 <    1     1.215      0.84      0.33      0.42    0.38862E+02      2.05     -2.05      0.01
  33   7   1   0.459217E+01  -0.777238E+01   0.272033E+02 <    1    -0.082      0.00      0.34      4.18    0.38862E+02      2.14      2.14     -0.02
  34   7   1   0.891126E+00   0.310895E+02   0.272033E+02 <    1     1.898      0.89      0.15      0.39    0.38862E+02      0.94     -0.94      0.02
  35   7   1   0.257503E+00  -0.233172E+02   0.272033E+02 <    1    -0.019      0.00      0.08      4.18    0.38862E+02      0.51      0.51     -0.03
  36   7   1   0.181613E+01   0.310895E+02   0.272033E+02 <    1     1.733      0.89      0.22      0.39    0.38862E+02      1.35      1.35      0.03
  37   7   1   0.109896E+02  -0.310895E+02   0.388619E+02 <    1    -0.106      0.00      0.53      5.00    0.38862E+02      3.32     -3.31     -0.03
  39   7   1   0.124531E+02   0.194310E+02   0.427481E+02 <    1     0.181      0.71      0.57      0.78    0.38862E+02      3.53     -3.53     -0.02
  16   8   1   0.253346E+02  -0.272033E+02   0.194310E+02 <    1    -0.228      0.00      0.81      3.54    0.38862E+02      5.03     -5.03     -0.05
  17   8   1   0.933628E+02   0.777238E+01   0.272033E+02 <    1    -1.409      0.45      1.55      0.78    0.38862E+02      9.66      9.66      0.06
  18   8   1   0.851092E+02   0.233172E+02   0.272033E+02 <    1    -1.561      0.77      1.48      0.45    0.38862E+02      9.23     -9.23     -0.06
  20   8   1   0.211867E+02   0.155448E+02   0.272033E+02 <    1    -0.191      0.63      0.74      0.55    0.38862E+02      4.60      4.60     -0.04
  21   8   1   0.193935E+02   0.388619E+01   0.310895E+02 <    1    -0.308      0.32      0.71      1.26    0.38862E+02      4.40     -4.40      0.03
  22   8   1   0.458407E+03   0.233172E+02   0.349757E+02 <    1    -4.578      0.77      3.43      0.58    0.38862E+02     21.41    -21.41     -0.06
 -53   0   2   0.108824E+02   0.155448E+02   0.101041E+03 <    1     0.050      0.63      0.53      2.06    0.38862E+02      3.30     -3.30     -0.01
 -52   0   2   0.256787E+02  -0.427481E+02   0.116586E+03 <    1    -0.094      0.00      0.81      8.66    0.38862E+02      5.07      5.07      0.02
 -51   0   2   0.753566E+01  -0.427481E+02   0.112700E+03 <    1    -0.052      0.00      0.44      8.51    0.38862E+02      2.75     -2.74     -0.03
 -50   0   2   0.695802E+02  -0.621791E+02   0.893824E+02 <    1    -0.176      0.00      1.34      7.58    0.38862E+02      8.34      8.34      0.04
 -49   0   2   0.447355E+01  -0.116586E+03   0.112700E+03 <    1    -0.040      0.00      0.34      8.51    0.38862E+02      2.12     -2.11     -0.04
 -48   0   2   0.645422E+02   0.155448E+03   0.116586E+03 <    1     0.948      2.00      1.29      0.75    0.38862E+02      8.03      8.03      0.05
 -47   0   2   0.249644E+01   0.388619E+02   0.699514E+02 <    1     0.829      1.00      0.25      0.90    0.38862E+02      1.58     -1.58     -0.04
 -46   0   2   0.627397E+02   0.108813E+03   0.738376E+02 <    1     0.709      1.67      1.27      0.57    0.38862E+02      7.92      7.92      0.05
 -45   0   2   0.397530E+02   0.349757E+02   0.582929E+02 <    1    -0.079      0.95      1.01      0.79    0.38862E+02      6.30     -6.30     -0.04
 -44   0   2   0.887000E+03   0.750035E+03   0.932686E+02 o    1    -1.389      4.39      4.78      0.28    0.38862E+02     29.78     29.78      0.06
 -42   0   2   0.536249E+04   0.664927E+04   0.446912E+03 o    1     2.908     13.08     11.75      0.46    0.38862E+02     73.23    -73.23     -0.06
 -40   0   2   0.113476E+02  -0.233172E+02   0.427481E+02 <    1    -0.103      0.00      0.54      5.24    0.38862E+02      3.37     -3.37     -0.01
 -39   0   2   0.107768E+03   0.178765E+03   0.466343E+02 o    1     1.709      2.14      1.67      0.28    0.38862E+02     10.38     10.38      0.03
 -38   0   2   0.927202E+02   0.310895E+02   0.388619E+02 <    1    -1.163      0.89      1.54      0.56    0.38862E+02      9.63      9.63     -0.02
 -37   0   2   0.149195E+02  -0.233172E+02   0.427481E+02 <    1    -0.118      0.00      0.62      5.24    0.38862E+02      3.86      3.86      0.04
 -36   0   2   0.916551E+02   0.116586E+03   0.427481E+02 o    1     0.617      1.73      1.54      0.32    0.38862E+02      9.57      9.57     -0.04
 -35   0   2   0.406577E+01  -0.388619E+01   0.349757E+02 <    1    -0.068      0.00      0.32      4.74    0.38862E+02      2.02      2.02      0.06
 -34   0   2   0.651911E+02   0.777238E+02   0.427481E+02 <    1     0.306      1.41      1.30      0.39    0.38862E+02      8.07      8.07     -0.06
 -33   0   2   0.251200E+02   0.582929E+02   0.349757E+02 <    1     1.145      1.22      0.80      0.37    0.38862E+02      5.01      5.01      0.07
 -32   0   2   0.210467E+02   0.660653E+02   0.388619E+02 <    1     1.480      1.30      0.74      0.38    0.38862E+02      4.59      4.59     -0.05
 -23   0   2   0.141468E+04   0.114254E+04   0.170992E+03 o    1    -1.493      5.42      6.03      0.41    0.38862E+02     37.61    -37.61     -0.21
 -22   0   2   0.110644E+06   0.118335E+06   0.101702E+05 o    1     0.749     55.18     53.36      2.43    0.38862E+02    332.63    332.63      0.34
 -21   0   2   0.102433E+05   0.732547E+04   0.676197E+03 o    1    -3.865     13.73     16.24      0.65    0.38862E+02    101.21   -101.21     -0.21
 -20   0   2   0.185180E+04   0.136405E+04   0.178765E+03 o    1    -2.491      5.92      6.90      0.39    0.38862E+02     43.03    -43.03      0.11
 -19   0   2   0.893295E+03   0.559612E+03   0.116586E+03 o    1    -2.517      3.79      4.79      0.40    0.38862E+02     29.89    -29.89     -0.10
 -18   0   2   0.327275E+04   0.263872E+04   0.275920E+03 o    1    -2.136      8.24      9.18      0.44    0.38862E+02     57.21    -57.21      0.01
 -17   0   2   0.610663E+03   0.641222E+03   0.116586E+03 o    1     0.264      4.06      3.96      0.37    0.38862E+02     24.71     24.71      0.03
 -16   0   2   0.769669E+04   0.697571E+04   0.641222E+03 o    1    -1.072     13.40     14.07      0.63    0.38862E+02     87.73    -87.73     -0.10
 -15   0   2   0.340619E+04   0.329160E+04   0.326440E+03 o    1    -0.341      9.20      9.36      0.47    0.38862E+02     58.36     58.36      0.14
 -14   0   2   0.902367E+04   0.819598E+04   0.734490E+03 o    1    -1.073     14.52     15.24      0.67    0.38862E+02     94.99    -94.99     -0.18
 -13   0   2   0.420643E+04   0.350923E+04   0.334212E+03 o    1    -1.949      9.50     10.40      0.46    0.38862E+02     64.86     64.86      0.19
 -12   0   2   0.599843E+04   0.413102E+04   0.384733E+03 o    1    -4.304     10.31     12.42      0.49    0.38862E+02     77.45    -77.45     -0.20
 -11   0   2   0.258367E+04   0.204802E+04   0.205968E+03 o    1    -2.403      7.26      8.15      0.37    0.38862E+02     50.83     50.83      0.18
 -10   0   2   0.226106E+04   0.163997E+04   0.174879E+03 o    1    -3.211      6.50      7.63      0.35    0.38862E+02     47.55    -47.55     -0.17
  -9   0   2   0.813123E+03   0.664539E+03   0.971548E+02 o    1    -1.439      4.14      4.57      0.31    0.38862E+02     28.52     28.52      0.13
  -8   0   2   0.101298E+02   0.233172E+02   0.388619E+02 <    1     0.409      0.77      0.51      0.65    0.38862E+02      3.18     -3.18     -0.09
  -7   0   2   0.970739E+02  -0.544067E+02   0.349757E+02 <    1    -0.333      0.00      1.58      4.74    0.38862E+02      9.85      9.85      0.06
  -6   0   2   0.268193E+04   0.276308E+04   0.260375E+03 o    1     0.307      8.43      8.31      0.41    0.38862E+02     51.79     51.79      0.00
  -5   0   2   0.214736E+03   0.295351E+03   0.544067E+02 o    1     1.590      2.76      2.35      0.26    0.38862E+02     14.65    -14.65     -0.02
  -4   0   2   0.216474E+05   0.222018E+05   0.191978E+04 o    1     0.283     23.90     23.60      1.06    0.38862E+02    147.13    147.13      0.11
  -3   0   2   0.284978E+04   0.349757E+04   0.322554E+03 o    1     2.063      9.49      8.56      0.45    0.38862E+02     53.38    -53.38     -0.11
  -2   0   2   0.214271E+06   0.205191E+06   0.175772E+05 o    1    -0.498     72.66     74.25      3.20    0.38862E+02    462.89    462.89      0.30
  -1   0   2   0.181091E+05   0.170759E+05   0.148453E+04 o    1    -0.668     20.96     21.59      0.93    0.38862E+02    134.57    134.57     -0.09
   0   0   2   0.123153E+06   0.119306E+06   0.102323E+05 o    1    -0.363     55.41     56.29      2.44    0.38862E+02    350.93   -350.93      0.02
   1   0   2   0.134703E+05   0.951728E+04   0.839417E+03 o    1    -4.195     15.65     18.62      0.71    0.38862E+02    116.06   -116.06     -0.21
   2   0   2   0.119305E+04   0.142235E+04   0.151561E+03 o    1     1.552      6.05      5.54      0.33    0.38862E+02     34.54    -34.54      0.15
   3   0   2   0.113321E+05   0.104577E+05   0.921027E+03 o    1    -0.907     16.40     17.08      0.74    0.38862E+02    106.45   -106.45     -0.19
   4   0   2   0.214668E+03   0.116586E+03   0.427481E+02 o    1    -1.944      1.73      2.35      0.32    0.38862E+02     14.65     14.65      0.12
   5   0   2   0.709243E+04   0.601194E+04   0.540181E+03 o    1    -1.872     12.44     13.51      0.57    0.38862E+02     84.22    -84.22     -0.11
   6   0   2   0.969191E+02  -0.155448E+02   0.427481E+02 <    1    -0.301      0.00      1.58      5.24    0.38862E+02      9.84      9.84      0.04
   7   0   2   0.183648E+04   0.107648E+04   0.128244E+03 o    1    -5.069      5.26      6.87      0.32    0.38862E+02     42.85    -42.85      0.00
   8   0   2   0.642676E+03   0.858848E+03   0.108813E+03 o    1     2.104      4.70      4.07      0.30    0.38862E+02     25.35    -25.35     -0.07
   9   0   2   0.263267E+00   0.777238E+01   0.427481E+02 <    1     0.297      0.45      0.08      1.23    0.38862E+02      0.51     -0.50      0.10
  10   0   2   0.328045E+04   0.283303E+04   0.272033E+03 o    1    -1.551      8.54      9.19      0.42    0.38862E+02     57.28    -57.27     -0.16
  11   0   2   0.107802E+04   0.132131E+04   0.147675E+03 o    1     1.704      5.83      5.27      0.33    0.38862E+02     32.83     32.83      0.17
  12   0   2   0.627092E+04   0.668036E+04   0.602360E+03 o    1     0.674     13.11     12.70      0.61    0.38862E+02     79.19    -79.19     -0.20
  13   0   2   0.167994E+04   0.159334E+04   0.170992E+03 o    1    -0.491      6.40      6.57      0.35    0.38862E+02     40.99     40.99      0.18
  14   0   2   0.676404E+04   0.654435E+04   0.594587E+03 o    1    -0.358     12.98     13.19      0.60    0.38862E+02     82.24    -82.24     -0.18
  15   0   2   0.732078E+03   0.594587E+03   0.893824E+02 o    1    -1.446      3.91      4.34      0.30    0.38862E+02     27.06     27.06      0.14
  16   0   2   0.600946E+04   0.575934E+04   0.528522E+03 o    1    -0.457     12.17     12.44      0.57    0.38862E+02     77.52    -77.52     -0.13
  17   0   2   0.282367E+03   0.256489E+03   0.621791E+02 o    1    -0.405      2.57      2.70      0.31    0.38862E+02     16.80    -16.80      0.05
  18   0   2   0.422767E+04   0.455850E+04   0.427481E+03 o    1     0.771     10.83     10.43      0.52    0.38862E+02     65.02    -65.02     -0.05
  19   0   2   0.316305E+05   0.317424E+05   0.275531E+04 o    1     0.040     28.58     28.53      1.27    0.38862E+02    177.85   -177.85     -0.09
  20   0   2   0.387678E+05   0.432144E+05   0.373852E+04 o    1     1.190     33.35     31.58      1.48    0.38862E+02    196.90    196.90      0.13
  21   0   2   0.125101E+05   0.124358E+05   0.110756E+04 o    1    -0.065     17.89     17.94      0.82    0.38862E+02    111.85    111.85     -0.02
  22   0   2   0.314975E+03   0.427481E+03   0.777238E+02 o    1     1.548      3.32      2.85      0.30    0.38862E+02     17.75     17.75      0.11
  23   0   2   0.124880E+03   0.116586E+03   0.582929E+02 <    1    -0.140      1.73      1.79      0.43    0.38862E+02     11.17     11.17     -0.11
  24   0   2   0.668240E+03   0.718945E+03   0.112700E+03 o    1     0.454      4.30      4.15      0.34    0.38862E+02     25.85     25.85      0.14
  25   0   2   0.417053E+03   0.400278E+03   0.893824E+02 o    1    -0.185      3.21      3.28      0.36    0.38862E+02     20.42    -20.42     -0.15
  26   0   2   0.108869E+04   0.122415E+04   0.159334E+03 o    1     0.865      5.61      5.29      0.37    0.38862E+02     33.00     32.99      0.15
  27   0   2   0.108640E+04   0.106870E+04   0.151561E+03 o    1    -0.115      5.24      5.29      0.38    0.38862E+02     32.96    -32.96     -0.14
  28   0   2   0.945827E+03   0.106870E+04   0.147675E+03 o    1     0.849      5.24      4.93      0.37    0.38862E+02     30.75     30.75      0.12
  29   0   2   0.872250E+03   0.796669E+03   0.128244E+03 o    1    -0.572      4.53      4.74      0.37    0.38862E+02     29.53    -29.53     -0.10
  31   0   2   0.150931E+03   0.132131E+03   0.582929E+02 o    1    -0.311      1.84      1.97      0.41    0.38862E+02     12.29    -12.29     -0.02
  32   0   2   0.975310E+02   0.198196E+03   0.699514E+02 o    1     1.689      2.26      1.58      0.40    0.38862E+02      9.88     -9.88     -0.03
  33   0   2   0.572011E+02   0.174879E+03   0.738376E+02 o    1     2.025      2.12      1.21      0.45    0.38862E+02      7.56      7.56      0.06
  34   0   2   0.888029E+03   0.975434E+03   0.151561E+03 o    1     0.585      5.01      4.78      0.39    0.38862E+02     29.80    -29.80     -0.11
  35   0   2   0.322971E+03   0.509091E+03   0.112700E+03 o    1     1.831      3.62      2.88      0.40    0.38862E+02     17.97     17.97      0.12
  36   0   2   0.140273E+04   0.213741E+04   0.260375E+03 o    1     3.076      7.42      6.01      0.46    0.38862E+02     37.45    -37.45     -0.14
  37   0   2   0.201092E+03   0.454684E+03   0.108813E+03 o    1     2.790      3.42      2.27      0.41    0.38862E+02     14.18     14.18      0.12
  38   0   2   0.869793E+03   0.117363E+04   0.178765E+03 o    1     1.811      5.50      4.73      0.42    0.38862E+02     29.49    -29.49     -0.13
  39   0   2   0.324232E+03   0.101041E+03   0.777238E+02 <    1    -2.057      1.61      2.89      0.62    0.38862E+02     18.01    -18.01      0.07
  40   0   2   0.215671E+02   0.310895E+02   0.699514E+02 <    1     0.149      0.89      0.74      1.01    0.38862E+02      4.64      4.64     -0.06
  41   0   2   0.105410E+05   0.145616E+05   0.132908E+04 o    1     3.193     19.36     16.47      0.90    0.38862E+02    102.67    102.67      0.16
  42   0   2   0.754935E+01   0.427481E+02   0.699514E+02 <    1     0.709      1.05      0.44      0.86    0.38862E+02      2.75     -2.75     -0.02
  43   0   2   0.825899E+00  -0.132131E+03   0.738376E+02 <    1    -0.021      0.00      0.15      6.89    0.38862E+02      0.91     -0.91      0.00
  44   0   2   0.723559E+02   0.182651E+03   0.893824E+02 o    1     1.513      2.17      1.36      0.53    0.38862E+02      8.51      8.51      0.03
  45   0   2   0.689245E+02  -0.194310E+02   0.816100E+02 <    1    -0.184      0.00      1.33      7.25    0.38862E+02      8.30     -8.30     -0.04
  46   0   2   0.960024E+02   0.893824E+02   0.854962E+02 <    1    -0.076      1.52      1.57      0.73    0.38862E+02      9.80      9.80      0.05
  47   0   2   0.530469E+02   0.505205E+02   0.699514E+02 <    1    -0.036      1.14      1.17      0.79    0.38862E+02      7.28     -7.28     -0.05
  48   0   2   0.202970E+02  -0.116586E+02   0.777238E+02 <    1    -0.102      0.00      0.72      7.07    0.38862E+02      4.51      4.51      0.04
  49   0   2   0.138001E+02  -0.816100E+02   0.699514E+02 <    1    -0.089      0.00      0.60      6.71    0.38862E+02      3.71      3.71     -0.03
  50   0   2   0.202375E+02  -0.466343E+02   0.699514E+02 <    1    -0.108      0.00      0.72      6.71    0.38862E+02      4.50     -4.50      0.02
  51   0   2   0.422015E+02   0.139903E+03   0.971548E+02 <    1     1.298      1.90      1.04      0.66    0.38862E+02      6.50      6.50     -0.01
 -53   1   2   0.144195E+02  -0.139903E+03   0.101041E+03 <    1    -0.076      0.00      0.61      8.06    0.38862E+02      3.80     -3.80     -0.04
 -52   1   2   0.143334E+02   0.194310E+02   0.582929E+02 <    1     0.094      0.71      0.61      1.06    0.38862E+02      3.79      3.79      0.04
 -51   1   2   0.202931E+01   0.310895E+02   0.505205E+02 <    1     0.916      0.89      0.23      0.73    0.38862E+02      1.42     -1.42     -0.03
 -50   1   2   0.948107E+01  -0.544067E+02   0.544067E+02 <    1    -0.083      0.00      0.49      5.92    0.38862E+02      3.08      3.08      0.03
 -49   1   2   0.639576E+01  -0.544067E+02   0.582929E+02 <    1    -0.066      0.00      0.41      6.12    0.38862E+02      2.53      2.53     -0.02
 -48   1   2   0.401848E+01  -0.194310E+02   0.544067E+02 <    1    -0.054      0.00      0.32      5.92    0.38862E+02      2.00      2.00      0.01
 -47   1   2   0.931993E+00  -0.155448E+02   0.544067E+02 <    1    -0.026      0.00      0.15      5.92    0.38862E+02      0.97      0.97      0.00
 -46   1   2   0.491866E+02   0.427481E+02   0.544067E+02 <    1    -0.114      1.05      1.13      0.67    0.38862E+02      7.01      7.01      0.00
 -45   1   2   0.150572E+02   0.349757E+02   0.544067E+02 <    1     0.442      0.95      0.62      0.74    0.38862E+02      3.88     -3.88      0.01
 -44   1   2   0.181149E+03   0.252602E+03   0.699514E+02 o    1     1.103      2.55      2.16      0.35    0.38862E+02     13.46     13.46      0.00
 -43   1   2   0.484152E+03   0.314782E+03   0.128244E+03 o    1    -1.178      2.85      3.53      0.58    0.38862E+02     22.00    -22.00      0.00
 -42   1   2   0.383055E+03   0.435253E+03   0.699514E+02 o    1     0.764      3.35      3.14      0.27    0.38862E+02     19.57    -19.57     -0.05
 -41   1   2   0.403345E+01   0.427481E+02   0.582929E+02 <    1     1.016      1.05      0.32      0.72    0.38862E+02      2.01      2.01      0.03
 -40   1   2   0.475492E+01  -0.388619E+02   0.544067E+02 <    1    -0.059      0.00      0.35      5.92    0.38862E+02      2.18     -2.18     -0.04
 -39   1   2   0.114892E+01  -0.388619E+01   0.544067E+02 <    1    -0.029      0.00      0.17      5.92    0.38862E+02      1.07      1.07      0.04
 -38   1   2   0.257158E+02   0.427481E+02   0.582929E+02 <    1     0.329      1.05      0.81      0.72    0.38862E+02      5.07     -5.07     -0.04
 -37   1   2   0.909142E+01  -0.582929E+02   0.544067E+02 <    1    -0.082      0.00      0.48      5.92    0.38862E+02      3.02      3.01      0.04
 -36   1   2   0.955898E+02   0.971548E+02   0.544067E+02 <    1     0.029      1.58      1.57      0.44    0.38862E+02      9.78     -9.78     -0.03
 -35   1   2   0.252683E+02  -0.505205E+02   0.505205E+02 <    1    -0.141      0.00      0.81      5.70    0.38862E+02      5.03      5.03      0.02
 -34   1   2   0.955443E+02   0.388619E+02   0.544067E+02 <    1    -0.811      1.00      1.57      0.70    0.38862E+02      9.77     -9.77     -0.01
 -33   1   2   0.317588E+01   0.310895E+02   0.505205E+02 <    1     0.837      0.89      0.29      0.73    0.38862E+02      1.78     -1.78     -0.02
 -32   1   2   0.536877E-01  -0.116586E+02   0.505205E+02 <    1    -0.007      0.00      0.04      5.70    0.38862E+02      0.23      0.23      0.04
 -31   1   2   0.279831E+03   0.151561E+03   0.621791E+02 o    1    -1.747      1.97      2.68      0.41    0.38862E+02     16.73    -16.73     -0.08
 -30   1   2   0.292718E+03   0.334212E+03   0.505205E+02 o    1     0.841      2.93      2.74      0.22    0.38862E+02     17.11     17.11      0.10
 -29   1   2   0.925368E+03   0.761694E+03   0.738376E+02 o    1    -2.065      4.43      4.88      0.22    0.38862E+02     30.42    -30.42     -0.12
 -28   1   2   0.943089E+03   0.100264E+04   0.854962E+02 o    1     0.688      5.08      4.93      0.22    0.38862E+02     30.71     30.71      0.13
 -27   1   2   0.134700E+04   0.101041E+04   0.816100E+02 o    1    -3.716      5.10      5.89      0.21    0.38862E+02     36.70    -36.70     -0.13
 -26   1   2   0.100766E+04   0.967662E+03   0.777238E+02 o    1    -0.494      4.99      5.09      0.21    0.38862E+02     31.74     31.74      0.12
 -25   1   2   0.820102E+03   0.637335E+03   0.582929E+02 o    1    -2.870      4.05      4.59      0.19    0.38862E+02     28.64    -28.64     -0.10
 -24   1   2   0.514882E+03   0.431367E+03   0.466343E+02 o    1    -1.683      3.33      3.64      0.18    0.38862E+02     22.69     22.69      0.06
 -23   1   2   0.574046E+02   0.194310E+02   0.310895E+02 <    1    -0.898      0.71      1.22      0.57    0.38862E+02      7.58     -7.58     -0.02
 -22   1   2   0.961700E+03   0.388619E+03   0.816100E+02 o    1    -5.434      3.16      4.97      0.33    0.38862E+02     31.01     31.01     -0.01
 -21   1   2   0.415462E+02   0.777238E+01   0.427481E+02 <    1    -0.477      0.45      1.03      1.23    0.38862E+02      6.45      6.45      0.06
 -20   1   2   0.115004E+04   0.120861E+04   0.621791E+02 o    1     0.889      5.58      5.44      0.15    0.38862E+02     33.91    -33.91     -0.11
 -19   1   2   0.178131E+04   0.166329E+04   0.777238E+02 o    1    -1.372      6.54      6.77      0.17    0.38862E+02     42.21     42.21      0.14
 -18   1   2   0.243490E+04   0.251048E+04   0.104927E+03 o    1     0.655      8.04      7.92      0.19    0.38862E+02     49.34    -49.34     -0.16
 -17   1   2   0.365166E+04   0.338876E+04   0.136017E+03 o    1    -1.698      9.34      9.69      0.21    0.38862E+02     60.43     60.43      0.17
 -16   1   2   0.287640E+04   0.282915E+04   0.116586E+03 o    1    -0.363      8.53      8.60      0.20    0.38862E+02     53.63    -53.63     -0.17
 -15   1   2   0.393060E+04   0.392505E+04   0.151561E+03 o    1    -0.033     10.05     10.06      0.22    0.38862E+02     62.69     62.69      0.15
 -14   1   2   0.222822E+04   0.209466E+04   0.971548E+02 o    1    -1.243      7.34      7.57      0.19    0.38862E+02     47.20    -47.20     -0.13
 -13   1   2   0.335619E+04   0.312061E+04   0.151561E+03 o    1    -1.411      8.96      9.29      0.24    0.38862E+02     57.93     57.93      0.11
 -12   1   2   0.149701E+04   0.130187E+04   0.660653E+02 o    1    -2.652      5.79      6.21      0.16    0.38862E+02     38.69    -38.69     -0.07
 -11   1   2   0.278231E+04   0.253768E+04   0.124358E+03 o    1    -1.779      8.08      8.46      0.21    0.38862E+02     52.75     52.75      0.04
 -10   1   2   0.753116E+03   0.788897E+03   0.544067E+02 o    1     0.639      4.51      4.40      0.16    0.38862E+02     27.44    -27.44     -0.01
  -9   1   2   0.218024E+04   0.219181E+04   0.108813E+03 o    1     0.099      7.51      7.49      0.20    0.38862E+02     46.69     46.69     -0.01
  -8   1   2   0.300674E+03   0.353643E+03   0.310895E+02 o    1     1.729      3.02      2.78      0.14    0.38862E+02     17.34    -17.34      0.05
  -7   1   2   0.133614E+04   0.119695E+04   0.660653E+02 o    1    -1.926      5.55      5.86      0.16    0.38862E+02     36.55     36.55     -0.06
  -6   1   2   0.206570E-01   0.777238E+01   0.194310E+02 <    1     0.759      0.45      0.02      0.56    0.38862E+02      0.14      0.11      0.09
  -5   1   2   0.334278E+03   0.361416E+03   0.310895E+02 o    1     0.867      3.05      2.93      0.13    0.38862E+02     18.28     18.28     -0.09
  -4   1   2   0.480499E+03   0.435253E+03   0.349757E+02 o    1    -1.224      3.35      3.52      0.14    0.38862E+02     21.92     21.92      0.11
  -3   1   2   0.493189E+02   0.544067E+02   0.194310E+02 o    1     0.268      1.18      1.13      0.21    0.38862E+02      7.02     -7.02     -0.10
  -2   1   2   0.224509E+04   0.206357E+04   0.101041E+03 o    1    -1.628      7.29      7.60      0.19    0.38862E+02     47.38     47.38      0.11
  -1   1   2   0.111475E+04   0.112700E+04   0.621791E+02 o    1     0.186      5.39      5.36      0.16    0.38862E+02     33.39    -33.39     -0.09
   0   1   2   0.420293E+04   0.385899E+04   0.178765E+03 o    1    -1.729      9.96     10.40      0.25    0.38862E+02     64.83     64.83      0.08
   1   1   2   0.147285E+04   0.139126E+04   0.738376E+02 o    1    -1.019      5.98      6.16      0.17    0.38862E+02     38.38    -38.38     -0.04
   2   1   2   0.257712E+04   0.261152E+04   0.124358E+03 o    1     0.256      8.20      8.14      0.21    0.38862E+02     50.77     50.77      0.02
   3   1   2   0.337717E+03   0.376961E+03   0.310895E+02 o    1     1.260      3.11      2.95      0.13    0.38862E+02     18.38    -18.38      0.02
   4   1   2   0.374038E+03   0.400278E+03   0.349757E+02 o    1     0.744      3.21      3.10      0.14    0.38862E+02     19.34     19.34     -0.05
   5   1   2   0.922071E+02   0.104927E+03   0.233172E+02 o    1     0.561      1.64      1.54      0.18    0.38862E+02      9.60      9.60      0.09
   6   1   2   0.246637E+03   0.244830E+03   0.272033E+02 o    1    -0.065      2.51      2.52      0.14    0.38862E+02     15.70    -15.70     -0.11
   7   1   2   0.139669E+04   0.133296E+04   0.738376E+02 o    1    -0.802      5.86      5.99      0.17    0.38862E+02     37.37     37.37      0.14
   8   1   2   0.184769E+04   0.158557E+04   0.854962E+02 o    1    -2.765      6.39      6.90      0.18    0.38862E+02     42.98    -42.98     -0.14
   9   1   2   0.300643E+04   0.252602E+04   0.124358E+03 o    1    -3.423      8.06      8.80      0.21    0.38862E+02     54.83     54.83      0.14
  10   1   2   0.306649E+04   0.296905E+04   0.143789E+03 o    1    -0.621      8.74      8.88      0.23    0.38862E+02     55.38    -55.38     -0.13
  11   1   2   0.338916E+04   0.305455E+04   0.147675E+03 o    1    -2.039      8.87      9.34      0.23    0.38862E+02     58.22     58.22      0.12
  12   1   2   0.300534E+04   0.297682E+04   0.143789E+03 o    1    -0.183      8.75      8.79      0.23    0.38862E+02     54.82    -54.82     -0.09
  13   1   2   0.251554E+04   0.239778E+04   0.120472E+03 o    1    -0.897      7.85      8.05      0.21    0.38862E+02     50.16     50.16      0.06
  14   1   2   0.229751E+04   0.214129E+04   0.108813E+03 o    1    -1.312      7.42      7.69      0.20    0.38862E+02     47.93    -47.93     -0.04
  15   1   2   0.144917E+04   0.136794E+04   0.777238E+02 o    1    -0.972      5.93      6.11      0.18    0.38862E+02     38.07     38.07      0.01
  16   1   2   0.109195E+04   0.101430E+04   0.621791E+02 o    1    -1.165      5.11      5.30      0.16    0.38862E+02     33.04    -33.04      0.01
  17   1   2   0.607608E+03   0.509091E+03   0.427481E+02 o    1    -2.143      3.62      3.95      0.16    0.38862E+02     24.65     24.65     -0.04
  18   1   2   0.330876E+03   0.264261E+03   0.310895E+02 o    1    -1.994      2.61      2.92      0.16    0.38862E+02     18.19    -18.19      0.05
  19   1   2   0.550972E+03   0.547953E+03   0.621791E+02 o    1    -0.048      3.75      3.77      0.22    0.38862E+02     23.47     23.47     -0.06
  20   1   2   0.123699E+04   0.121638E+04   0.738376E+02 o    1    -0.264      5.59      5.64      0.18    0.38862E+02     35.17    -35.17      0.06
  21   1   2   0.889459E+03   0.103373E+04   0.660653E+02 o    1     2.162      5.16      4.78      0.17    0.38862E+02     29.82    -29.82     -0.09
  22   1   2   0.289926E+03   0.376961E+03   0.427481E+02 o    1     2.136      3.11      2.73      0.18    0.38862E+02     17.03     17.03      0.07
  23   1   2   0.114270E+04   0.138737E+04   0.854962E+02 o    1     2.854      5.97      5.42      0.19    0.38862E+02     33.80    -33.80     -0.07
  24   1   2   0.531498E+03   0.579043E+03   0.505205E+02 o    1     0.937      3.86      3.70      0.17    0.38862E+02     23.05     23.05      0.05
  25   1   2   0.665190E+03   0.672311E+03   0.544067E+02 o    1     0.127      4.16      4.14      0.17    0.38862E+02     25.79    -25.79     -0.04
  26   1   2   0.168329E+03   0.151561E+03   0.349757E+02 o    1    -0.465      1.97      2.08      0.23    0.38862E+02     12.97     12.97      0.01
  27   1   2   0.990507E+02   0.120472E+03   0.310895E+02 o    1     0.721      1.76      1.60      0.23    0.38862E+02      9.95     -9.95      0.01
  28   1   2   0.240860E+02   0.388619E+02   0.310895E+02 <    1     0.532      1.00      0.79      0.40    0.38862E+02      4.91     -4.91     -0.05
  29   1   2   0.661814E+02   0.233172E+02   0.310895E+02 <    1    -1.027      0.77      1.30      0.52    0.38862E+02      8.14      8.13      0.07
  30   1   2   0.392829E+03   0.376961E+03   0.427481E+02 o    1    -0.362      3.11      3.18      0.18    0.38862E+02     19.82    -19.82     -0.09
  31   1   2   0.510162E+03   0.551839E+03   0.544067E+02 o    1     0.765      3.77      3.62      0.19    0.38862E+02     22.59     22.59      0.10
  32   1   2   0.679024E+03   0.621791E+03   0.582929E+02 o    1    -0.939      4.00      4.18      0.19    0.38862E+02     26.06    -26.06     -0.11
  33   1   2   0.607395E+03   0.695628E+03   0.893824E+02 o    1     1.008      4.23      3.95      0.28    0.38862E+02     24.65     24.65      0.10
  34   1   2   0.590780E+03   0.575156E+03   0.582929E+02 o    1    -0.261      3.85      3.90      0.20    0.38862E+02     24.31    -24.31     -0.09
  35   1   2   0.432208E+03   0.458571E+03   0.505205E+02 o    1     0.521      3.44      3.33      0.19    0.38862E+02     20.79     20.79      0.07
  36   1   2   0.268013E+03   0.279806E+03   0.427481E+02 o    1     0.276      2.68      2.63      0.21    0.38862E+02     16.37    -16.37     -0.05
  37   1   2   0.218647E+03   0.283692E+03   0.466343E+02 o    1     1.475      2.70      2.37      0.22    0.38862E+02     14.79     14.79      0.03
  38   1   2   0.382835E+02   0.388619E+01   0.310895E+02 <    1    -0.535      0.32      0.99      1.26    0.38862E+02      6.19     -6.19      0.00
  39   1   2   0.568134E+02   0.349757E+02   0.349757E+02 <    1    -0.549      0.95      1.21      0.47    0.38862E+02      7.54      7.54     -0.01
  40   1   2   0.304661E+02   0.233172E+02   0.310895E+02 <    1    -0.215      0.77      0.89      0.52    0.38862E+02      5.52      5.52      0.04
  41   1   2   0.159341E+04   0.164386E+04   0.108813E+03 o    1     0.447      6.50      6.40      0.22    0.38862E+02     39.92    -39.92     -0.09
  42   1   2   0.114635E+03   0.139903E+03   0.427481E+02 o    1     0.619      1.90      1.72      0.29    0.38862E+02     10.71     10.71      0.06
  43   1   2   0.529168E+02   0.104927E+03   0.388619E+02 o    1     1.563      1.64      1.17      0.30    0.38862E+02      7.27     -7.27     -0.05
  44   1   2   0.215590E+02   0.699514E+02   0.388619E+02 <    1     1.600      1.34      0.74      0.37    0.38862E+02      4.64      4.64      0.04
  45   1   2   0.288730E+02   0.893824E+02   0.388619E+02 o    1     1.983      1.52      0.86      0.33    0.38862E+02      5.37      5.37     -0.02
  46   1   2   0.195534E+02   0.112700E+03   0.427481E+02 o    1     3.072      1.70      0.71      0.32    0.38862E+02      4.42     -4.42      0.01
  47   1   2   0.118576E+03   0.272033E+02   0.427481E+02 <    1    -1.384      0.84      1.75      0.66    0.38862E+02     10.89     10.89      0.01
  48   1   2   0.378776E+02   0.505205E+02   0.388619E+02 <    1     0.349      1.14      0.99      0.44    0.38862E+02      6.15     -6.15     -0.01
  49   1   2   0.778079E+02   0.388619E+02   0.427481E+02 <    1    -0.754      1.00      1.41      0.55    0.38862E+02      8.82      8.82      0.02
  50   1   2   0.165667E+02   0.194310E+02   0.427481E+02 <    1     0.070      0.71      0.65      0.78    0.38862E+02      4.07     -4.07     -0.02
  51   1   2   0.118684E+02  -0.101041E+03   0.777238E+02 <    1    -0.078      0.00      0.55      7.07    0.38862E+02      3.45      3.44      0.02
 -53   2   2   0.256771E+00  -0.310895E+02   0.854962E+02 <    1    -0.011      0.00      0.08      7.42    0.38862E+02      0.51      0.51      0.01
 -52   2   2   0.495414E-02  -0.388619E+02   0.466343E+02 <    1    -0.002      0.00      0.01      5.48    0.38862E+02      0.07     -0.07     -0.01
 -51   2   2   0.226175E+01   0.427481E+02   0.582929E+02 <    1     1.129      1.05      0.24      0.72    0.38862E+02      1.50     -1.50      0.00
 -50   2   2   0.129140E+00  -0.777238E+02   0.660653E+02 <    1    -0.009      0.00      0.06      6.52    0.38862E+02      0.36      0.36     -0.01
 -49   2   2   0.654149E+00   0.932686E+02   0.738376E+02 <    1     2.314      1.55      0.13      0.61    0.38862E+02      0.81     -0.81      0.01
 -48   2   2   0.417186E+00  -0.427481E+02   0.699514E+02 <    1    -0.015      0.00      0.10      6.71    0.38862E+02      0.65     -0.65     -0.01
 -47   2   2   0.154941E+02  -0.388619E+01   0.777238E+02 <    1    -0.089      0.00      0.63      7.07    0.38862E+02      3.94      3.94      0.01
 -46   2   2   0.836655E+02   0.349757E+02   0.582929E+02 <    1    -0.656      0.95      1.47      0.79    0.38862E+02      9.15     -9.15     -0.02
 -45   2   2   0.121432E+03   0.582929E+02   0.582929E+02 <    1    -0.886      1.22      1.77      0.61    0.38862E+02     11.02     11.02      0.02
 -44   2   2   0.189329E+03   0.186537E+03   0.621791E+02 o    1    -0.045      2.19      2.21      0.37    0.38862E+02     13.76    -13.76     -0.02
 -43   2   2   0.291337E+00  -0.777238E+01   0.621791E+02 <    1    -0.014      0.00      0.09      6.32    0.38862E+02      0.54     -0.54      0.01
 -42   2   2   0.218823E+02   0.116586E+02   0.660653E+02 <    1    -0.131      0.55      0.75      1.55    0.38862E+02      4.68      4.68      0.00
 -41   2   2   0.593965E+02   0.101041E+03   0.699514E+02 <    1     0.674      1.61      1.24      0.56    0.38862E+02      7.71      7.71      0.01
 -40   2   2   0.454236E+02   0.136017E+03   0.621791E+02 o    1     1.845      1.87      1.08      0.43    0.38862E+02      6.74      6.74      0.00
 -39   2   2   0.281706E-01  -0.388619E+01   0.582929E+02 <    1    -0.004      0.00      0.03      6.12    0.38862E+02      0.17      0.17      0.00
 -38   2   2   0.415858E+00  -0.582929E+02   0.544067E+02 <    1    -0.017      0.00      0.10      5.92    0.38862E+02      0.64      0.64      0.00
 -37   2   2   0.817271E+01   0.699514E+02   0.544067E+02 <    1     1.692      1.34      0.46      0.52    0.38862E+02      2.86      2.86      0.00
 -36   2   2   0.200275E+02   0.427481E+02   0.544067E+02 <    1     0.496      1.05      0.72      0.67    0.38862E+02      4.48     -4.48      0.01
 -35   2   2   0.894647E+01  -0.155448E+02   0.505205E+02 <    1    -0.084      0.00      0.48      5.70    0.38862E+02      2.99      2.99     -0.01
 -34   2   2   0.200774E+02   0.505205E+02   0.544067E+02 <    1     0.686      1.14      0.72      0.61    0.38862E+02      4.48     -4.48      0.01
 -33   2   2   0.170697E+01   0.310895E+02   0.505205E+02 <    1     0.942      0.89      0.21      0.73    0.38862E+02      1.31     -1.31     -0.02
 -32   2   2   0.242932E+01   0.544067E+02   0.505205E+02 <    1     1.698      1.18      0.25      0.55    0.38862E+02      1.56      1.56      0.02
 -31   2   2   0.511566E+02   0.893824E+02   0.466343E+02 <    1     0.933      1.52      1.15      0.40    0.38862E+02      7.15     -7.15     -0.02
 -30   2   2   0.124508E+02   0.388619E+01   0.582929E+02 <    1    -0.105      0.32      0.57      2.37    0.38862E+02      3.53      3.53      0.02
 -29   2   2   0.134936E+03   0.427481E+02   0.544067E+02 <    1    -1.220      1.05      1.86      0.67    0.38862E+02     11.62    -11.62     -0.02
 -28   2   2   0.212093E+02  -0.466343E+02   0.466343E+02 <    1    -0.135      0.00      0.74      5.48    0.38862E+02      4.61      4.61      0.00
 -27   2   2   0.170991E+03   0.132131E+03   0.466343E+02 o    1    -0.778      1.84      2.10      0.33    0.38862E+02     13.08    -13.08      0.00
 -26   2   2   0.300382E+01   0.000000E+00   0.349757E+02 <    1    -0.059      0.00      0.28      4.74    0.38862E+02      1.73      1.73     -0.02
 -25   2   2   0.457427E+02   0.388619E+01   0.388619E+02 <    1    -0.486      0.32      1.08      1.58    0.38862E+02      6.76     -6.76      0.02
 -24   2   2   0.343879E+03   0.272033E+03   0.466343E+02 o    1    -1.441      2.65      2.97      0.23    0.38862E+02     18.54    -18.54     -0.04
 -23   2   2   0.114225E+03   0.132131E+03   0.388619E+02 o    1     0.476      1.84      1.71      0.27    0.38862E+02     10.69    -10.69      0.03
 -22   2   2   0.175526E+03   0.151561E+03   0.388619E+02 o    1    -0.592      1.97      2.13      0.25    0.38862E+02     13.25    -13.25     -0.05
 -21   2   2   0.758771E+04   0.682415E+04   0.283692E+03 o    1    -2.361     13.25     13.97      0.31    0.38862E+02     87.11     87.11      0.08
 -20   2   2   0.503323E+03   0.520750E+03   0.466343E+02 o    1     0.368      3.66      3.60      0.17    0.38862E+02     22.43    -22.43     -0.04
 -19   2   2   0.208431E+03   0.202082E+03   0.349757E+02 o    1    -0.179      2.28      2.32      0.20    0.38862E+02     14.44     14.44      0.03
 -18   2   2   0.796000E+02   0.777238E+01   0.272033E+02 <    1    -1.257      0.45      1.43      0.78    0.38862E+02      8.92      8.92     -0.01
 -17   2   2   0.162991E+03   0.544067E+02   0.272033E+02 <    1    -2.921      1.18      2.05      0.30    0.38862E+02     12.77    -12.77      0.00
 -16   2   2   0.256130E+03   0.163220E+03   0.272033E+02 o    1    -3.011      2.05      2.57      0.17    0.38862E+02     16.00     16.00      0.01
 -15   2   2   0.142896E+03   0.104927E+03   0.272033E+02 o    1    -1.284      1.64      1.92      0.21    0.38862E+02     11.95    -11.95     -0.02
 -14   2   2   0.121261E+03   0.310895E+02   0.272033E+02 <    1    -2.228      0.89      1.77      0.39    0.38862E+02     11.01     11.01      0.03
 -13   2   2   0.427617E+02   0.466343E+02   0.233172E+02 <    1     0.170      1.10      1.05      0.27    0.38862E+02      6.54     -6.54     -0.03
 -12   2   2   0.484224E+01   0.310895E+02   0.194310E+02 <    1     1.936      0.89      0.35      0.28    0.38862E+02      2.20      2.20      0.03
 -11   2   2   0.829447E+02   0.971548E+02   0.233172E+02 o    1     0.631      1.58      1.46      0.19    0.38862E+02      9.11      9.11     -0.02
 -10   2   2   0.327699E+03   0.349757E+03   0.310895E+02 o    1     0.703      3.00      2.90      0.14    0.38862E+02     18.10    -18.10      0.01
  -9   2   2   0.910230E+03   0.101818E+04   0.621791E+02 o    1     1.696      5.12      4.84      0.16    0.38862E+02     30.17     30.17      0.01
  -8   2   2   0.200609E+04   0.222679E+04   0.108813E+03 o    1     1.926      7.57      7.18      0.20    0.38862E+02     44.79    -44.79     -0.02
  -7   2   2   0.325744E+04   0.348980E+04   0.163220E+03 o    1     1.332      9.48      9.16      0.24    0.38862E+02     57.07     57.07      0.04
  -6   2   2   0.612842E+04   0.626454E+04   0.279806E+03 o    1     0.446     12.70     12.56      0.31    0.38862E+02     78.28    -78.28     -0.06
  -5   2   2   0.934495E+04   0.930743E+04   0.408050E+03 o    1    -0.084     15.48     15.51      0.37    0.38862E+02     96.67     96.67      0.08
  -4   2   2   0.109380E+05   0.113360E+05   0.497433E+03 o    1     0.735     17.08     16.78      0.41    0.38862E+02    104.58   -104.58     -0.09
  -3   2   2   0.857486E+04   0.831256E+04   0.365302E+03 o    1    -0.648     14.63     14.85      0.35    0.38862E+02     92.60     92.60      0.09
  -2   2   2   0.162037E+04   0.170215E+04   0.854962E+02 o    1     0.900      6.62      6.46      0.18    0.38862E+02     40.25    -40.25     -0.07
  -1   2   2   0.241697E+04   0.224622E+04   0.108813E+03 o    1    -1.424      7.60      7.89      0.20    0.38862E+02     49.16    -49.16      0.03
   0   2   2   0.352367E+03   0.349757E+03   0.272033E+02 o    1    -0.093      3.00      3.01      0.12    0.38862E+02     18.77    -18.77     -0.05
   1   2   2   0.392760E+03   0.345871E+03   0.272033E+02 o    1    -1.617      2.98      3.18      0.12    0.38862E+02     19.82    -19.82      0.03
   2   2   2   0.119937E+04   0.108813E+04   0.582929E+02 o    1    -1.744      5.29      5.56      0.15    0.38862E+02     34.63     34.63     -0.02
   3   2   2   0.888741E+02   0.854962E+02   0.194310E+02 o    1    -0.171      1.48      1.51      0.17    0.38862E+02      9.43     -9.43      0.02
   4   2   2   0.674524E+02   0.621791E+02   0.155448E+02 o    1    -0.331      1.26      1.32      0.16    0.38862E+02      8.21      8.21     -0.02
   5   2   2   0.255640E+03   0.322554E+03   0.272033E+02 o    1     2.532      2.88      2.56      0.12    0.38862E+02     15.99     15.99      0.03
   6   2   2   0.109211E+03   0.136017E+03   0.233172E+02 o    1     1.204      1.87      1.68      0.16    0.38862E+02     10.45    -10.45     -0.02
   7   2   2   0.692430E+03   0.680083E+03   0.427481E+02 o    1    -0.274      4.18      4.22      0.14    0.38862E+02     26.31     26.31      0.02
   8   2   2   0.224750E+03   0.256489E+03   0.272033E+02 o    1     1.184      2.57      2.40      0.14    0.38862E+02     14.99    -14.99     -0.01
   9   2   2   0.645926E+03   0.676197E+03   0.427481E+02 o    1     0.683      4.17      4.08      0.14    0.38862E+02     25.42     25.42      0.01
  10   2   2   0.813300E+02   0.112700E+03   0.194310E+02 o    1     1.734      1.70      1.45      0.15    0.38862E+02      9.02     -9.02      0.01
  11   2   2   0.172655E+03   0.186537E+03   0.233172E+02 o    1     0.599      2.19      2.11      0.14    0.38862E+02     13.14     13.14     -0.01
  12   2   2   0.371140E+02   0.272033E+02   0.194310E+02 <    1    -0.470      0.84      0.98      0.30    0.38862E+02      6.09      6.09      0.03
  13   2   2   0.291869E+02   0.272033E+02   0.194310E+02 <    1    -0.100      0.84      0.87      0.30    0.38862E+02      5.40     -5.40     -0.03
  14   2   2   0.524704E+03   0.501319E+03   0.388619E+02 o    1    -0.576      3.59      3.67      0.14    0.38862E+02     22.91     22.91      0.05
  15   2   2   0.336907E+03   0.330326E+03   0.349757E+02 o    1    -0.184      2.92      2.94      0.16    0.38862E+02     18.36    -18.35     -0.05
  16   2   2   0.570554E+03   0.559612E+03   0.427481E+02 o    1    -0.246      3.79      3.83      0.15    0.38862E+02     23.89     23.89      0.06
  17   2   2   0.207424E+03   0.139903E+03   0.272033E+02 o    1    -2.227      1.90      2.31      0.19    0.38862E+02     14.40    -14.40     -0.05
  18   2   2   0.156013E+03   0.225399E+03   0.388619E+02 o    1     1.936      2.41      2.00      0.21    0.38862E+02     12.49     12.49      0.04
  19   2   2   0.250420E+04   0.314004E+04   0.182651E+03 o    1     3.478      8.99      8.03      0.28    0.38862E+02     50.04    -50.04     -0.05
  20   2   2   0.200454E+04   0.208689E+04   0.128244E+03 o    1     0.617      7.33      7.18      0.24    0.38862E+02     44.77    -44.77      0.00
  21   2   2   0.542467E+02   0.699514E+02   0.310895E+02 o    1     0.537      1.34      1.18      0.30    0.38862E+02      7.37      7.37     -0.01
  22   2   2   0.545984E+03   0.625677E+03   0.621791E+02 o    1     1.299      4.01      3.75      0.20    0.38862E+02     23.37     23.37      0.01
  23   2   2   0.284452E+03   0.260375E+03   0.427481E+02 o    1    -0.547      2.59      2.71      0.21    0.38862E+02     16.87    -16.87      0.00
  24   2   2   0.415370E+03   0.361416E+03   0.466343E+02 o    1    -1.104      3.05      3.27      0.20    0.38862E+02     20.38     20.38      0.00
  25   2   2   0.991604E+02   0.116586E+03   0.349757E+02 o    1     0.517      1.73      1.60      0.26    0.38862E+02      9.96     -9.96      0.02
  26   2   2   0.442127E+02   0.816100E+02   0.310895E+02 o    1     1.384      1.45      1.07      0.28    0.38862E+02      6.65      6.65     -0.02
  27   2   2   0.206043E-01  -0.388619E+01   0.272033E+02 <    1    -0.006      0.00      0.02      4.18    0.38862E+02      0.14     -0.14      0.03
  28   2   2   0.828885E+01   0.777238E+01   0.310895E+02 <    1    -0.016      0.45      0.46      0.89    0.38862E+02      2.88      2.88     -0.02
  29   2   2   0.135042E+01   0.699514E+02   0.427481E+02 <    1     2.816      1.34      0.19      0.41    0.38862E+02      1.16      1.16      0.02
  30   2   2   0.304140E+02  -0.155448E+02   0.310895E+02 <    1    -0.198      0.00      0.88      4.47    0.38862E+02      5.51      5.51      0.00
  31   2   2   0.150770E+02   0.000000E+00   0.310895E+02 <    1    -0.139      0.00      0.62      4.47    0.38862E+02      3.88     -3.88      0.00
  32   2   2   0.692530E+02   0.505205E+02   0.310895E+02 <    1    -0.555      1.14      1.33      0.35    0.38862E+02      8.32      8.32      0.02
  33   2   2   0.559711E+02   0.854962E+02   0.310895E+02 o    1     1.048      1.48      1.20      0.27    0.38862E+02      7.48     -7.48     -0.03
  34   2   2   0.874926E+02   0.738376E+02   0.310895E+02 o    1    -0.420      1.38      1.50      0.29    0.38862E+02      9.35      9.35      0.03
  35   2   2   0.412582E+02   0.194310E+02   0.272033E+02 <    1    -0.653      0.71      1.03      0.50    0.38862E+02      6.42     -6.42     -0.04
  36   2   2   0.200005E+02   0.233172E+02   0.272033E+02 <    1     0.127      0.77      0.72      0.45    0.38862E+02      4.47      4.47      0.04
  37   2   2   0.751504E+00  -0.310895E+02   0.272033E+02 <    1    -0.033      0.00      0.14      4.18    0.38862E+02      0.87     -0.87     -0.03
  38   2   2   0.778715E+01  -0.116586E+02   0.310895E+02 <    1    -0.100      0.00      0.45      4.47    0.38862E+02      2.79      2.79      0.03
  39   2   2   0.334084E+02  -0.233172E+02   0.310895E+02 <    1    -0.207      0.00      0.93      4.47    0.38862E+02      5.78     -5.78     -0.03
  40   2   2   0.378334E+03   0.287578E+03   0.466343E+02 o    1    -1.799      2.72      3.12      0.22    0.38862E+02     19.45     19.45      0.04
  41   2   2   0.134935E+03   0.505205E+02   0.349757E+02 <    1    -1.832      1.14      1.86      0.39    0.38862E+02     11.62    -11.62     -0.03
  42   2   2   0.114918E+02   0.388619E+02   0.349757E+02 <    1     1.014      1.00      0.54      0.45    0.38862E+02      3.39      3.39      0.01
  43   2   2   0.605885E+02   0.505205E+02   0.388619E+02 <    1    -0.247      1.14      1.25      0.44    0.38862E+02      7.78     -7.78     -0.01
  44   2   2   0.240709E+00   0.582929E+02   0.388619E+02 <    1     2.806      1.22      0.08      0.41    0.38862E+02      0.49      0.49      0.00
  45   2   2   0.213020E+01   0.388619E+02   0.310895E+02 <    1     1.914      1.00      0.23      0.40    0.38862E+02      1.46      1.46      0.01
  46   2   2   0.256662E+02   0.310895E+02   0.349757E+02 <    1     0.162      0.89      0.81      0.50    0.38862E+02      5.07     -5.07     -0.02
  47   2   2   0.944068E+01  -0.310895E+02   0.427481E+02 <    1    -0.094      0.00      0.49      5.24    0.38862E+02      3.07      3.07      0.02
  48   2   2   0.179840E+02   0.272033E+02   0.466343E+02 <    1     0.218      0.84      0.68      0.72    0.38862E+02      4.24     -4.24     -0.02
  49   2   2   0.310036E+01  -0.310895E+02   0.427481E+02 <    1    -0.054      0.00      0.28      5.24    0.38862E+02      1.76      1.76      0.01
  50   2   2   0.194437E+01  -0.660653E+02   0.466343E+02 <    1    -0.041      0.00      0.22      5.48    0.38862E+02      1.39     -1.39     -0.01
  51   2   2   0.996354E-02  -0.466343E+02   0.777238E+02 <    1    -0.002      0.00      0.02      7.07    0.38862E+02      0.10      0.10      0.01
 -52   3   2   0.258058E+02   0.147675E+03   0.108813E+03 <    1     1.579      1.95      0.81      0.72    0.38862E+02      5.08      5.08      0.02
 -51   3   2   0.253702E+02   0.155448E+02   0.738376E+02 <    1    -0.117      0.63      0.81      1.50    0.38862E+02      5.04     -5.04     -0.02
 -50   3   2   0.352426E+02   0.233172E+02   0.621791E+02 <    1    -0.172      0.77      0.95      1.03    0.38862E+02      5.94      5.94      0.02
 -49   3   2   0.261215E+01  -0.544067E+02   0.466343E+02 <    1    -0.047      0.00      0.26      5.48    0.38862E+02      1.62     -1.62     -0.01
 -48   3   2   0.301854E+01  -0.272033E+02   0.427481E+02 <    1    -0.053      0.00      0.28      5.24    0.38862E+02      1.74      1.74      0.01
 -47   3   2   0.126005E+02  -0.194310E+02   0.427481E+02 <    1    -0.109      0.00      0.57      5.24    0.38862E+02      3.55      3.55      0.00
 -46   3   2   0.623082E+01  -0.544067E+02   0.466343E+02 <    1    -0.073      0.00      0.40      5.48    0.38862E+02      2.50     -2.50      0.00
 -45   3   2   0.430271E+02   0.194310E+02   0.427481E+02 <    1    -0.444      0.71      1.05      0.78    0.38862E+02      6.56      6.56      0.01
 -44   3   2   0.458311E+00   0.777238E+02   0.505205E+02 <    1     2.839      1.41      0.11      0.46    0.38862E+02      0.68     -0.68     -0.01
 -43   3   2   0.151197E+03   0.388619E+02   0.427481E+02 <    1    -1.768      1.00      1.97      0.55    0.38862E+02     12.30    -12.30     -0.01
 -42   3   2   0.241009E+03   0.544067E+02   0.544067E+02 <    1    -2.209      1.18      2.49      0.59    0.38862E+02     15.52    -15.52     -0.03
 -41   3   2   0.387976E+02   0.777238E+01   0.466343E+02 <    1    -0.411      0.45      1.00      1.34    0.38862E+02      6.23      6.23      0.02
 -40   3   2   0.780411E+01  -0.272033E+02   0.505205E+02 <    1    -0.079      0.00      0.45      5.70    0.38862E+02      2.79      2.79     -0.01
 -39   3   2   0.399907E+01  -0.310895E+02   0.505205E+02 <    1    -0.056      0.00      0.32      5.70    0.38862E+02      2.00     -2.00      0.01
 -38   3   2   0.586001E+01  -0.505205E+02   0.466343E+02 <    1    -0.071      0.00      0.39      5.48    0.38862E+02      2.42      2.42     -0.01
 -37   3   2   0.186961E+01   0.116586E+03   0.505205E+02 o    1     4.027      1.73      0.22      0.38    0.38862E+02      1.37     -1.37      0.01
 -36   3   2   0.561079E+01  -0.777238E+01   0.466343E+02 <    1    -0.069      0.00      0.38      5.48    0.38862E+02      2.37     -2.37     -0.01
 -35   3   2   0.196120E+00  -0.427481E+02   0.427481E+02 <    1    -0.014      0.00      0.07      5.24    0.38862E+02      0.44      0.44      0.01
 -34   3   2   0.967444E+01   0.699514E+02   0.427481E+02 <    1     2.055      1.34      0.50      0.41    0.38862E+02      3.11     -3.11     -0.01
 -33   3   2   0.247381E+01   0.310895E+02   0.466343E+02 <    1     0.957      0.89      0.25      0.67    0.38862E+02      1.57     -1.57      0.00
 -32   3   2   0.100780E+02  -0.233172E+02   0.427481E+02 <    1    -0.097      0.00      0.51      5.24    0.38862E+02      3.17     -3.17      0.01
 -31   3   2   0.567181E+02   0.388619E+02   0.427481E+02 <    1    -0.378      1.00      1.21      0.55    0.38862E+02      7.53     -7.53     -0.02
 -30   3   2   0.131663E+01  -0.699514E+02   0.505205E+02 <    1    -0.032      0.00      0.18      5.70    0.38862E+02      1.15      1.15      0.02
 -29   3   2   0.636805E+02   0.505205E+02   0.621791E+02 <    1    -0.199      1.14      1.28      0.70    0.38862E+02      7.98     -7.98     -0.04
 -28   3   2   0.486901E+02   0.194310E+02   0.582929E+02 <    1    -0.389      0.71      1.12      1.06    0.38862E+02      6.98      6.98      0.04
 -27   3   2   0.218074E+03   0.136017E+03   0.582929E+02 o    1    -1.241      1.87      2.37      0.40    0.38862E+02     14.77    -14.77     -0.05
 -26   3   2   0.960235E+02   0.116586E+02   0.505205E+02 <    1    -0.863      0.55      1.57      1.19    0.38862E+02      9.80      9.80      0.04
 -25   3   2   0.127813E+03   0.112700E+03   0.505205E+02 o    1    -0.289      1.70      1.81      0.38    0.38862E+02     11.31    -11.31     -0.03
 -24   3   2   0.330008E+01  -0.194310E+02   0.388619E+02 <    1    -0.058      0.00      0.29      5.00    0.38862E+02      1.82      1.82      0.02
 -23   3   2   0.102623E+02   0.777238E+01   0.388619E+02 <    1    -0.060      0.45      0.51      1.12    0.38862E+02      3.20     -3.20     -0.01
 -22   3   2   0.491912E+02   0.582929E+02   0.349757E+02 <    1     0.271      1.22      1.13      0.37    0.38862E+02      7.01      7.01      0.00
 -21   3   2   0.419516E+03   0.338099E+03   0.388619E+02 o    1    -1.953      2.95      3.29      0.17    0.38862E+02     20.48     20.48      0.03
 -20   3   2   0.529211E+03   0.373074E+03   0.893824E+02 o    1    -1.589      3.10      3.69      0.37    0.38862E+02     23.00    -23.00     -0.05
 -19   3   2   0.501300E+03   0.466343E+03   0.427481E+02 o    1    -0.785      3.46      3.59      0.16    0.38862E+02     22.39     22.39      0.05
 -18   3   2   0.421089E+03   0.400278E+03   0.427481E+02 o    1    -0.472      3.21      3.29      0.17    0.38862E+02     20.52    -20.52     -0.06
 -17   3   2   0.361939E+03   0.373074E+03   0.388619E+02 o    1     0.284      3.10      3.05      0.16    0.38862E+02     19.02     19.02      0.06
 -16   3   2   0.261586E+03   0.225399E+03   0.310895E+02 o    1    -1.109      2.41      2.59      0.17    0.38862E+02     16.17    -16.17     -0.06
 -15   3   2   0.352965E+03   0.384733E+03   0.349757E+02 o    1     0.906      3.15      3.01      0.15    0.38862E+02     18.79     18.79      0.06
 -14   3   2   0.316136E+03   0.272033E+03   0.388619E+02 o    1    -1.082      2.65      2.85      0.19    0.38862E+02     17.78    -17.78     -0.06
 -13   3   2   0.542701E+03   0.555725E+03   0.427481E+02 o    1     0.297      3.78      3.74      0.15    0.38862E+02     23.30     23.30      0.06
 -12   3   2   0.446871E+03   0.439140E+03   0.388619E+02 o    1    -0.193      3.36      3.39      0.15    0.38862E+02     21.14    -21.14     -0.05
 -11   3   2   0.103502E+04   0.114643E+04   0.582929E+02 o    1     1.824      5.43      5.16      0.15    0.38862E+02     32.17     32.17      0.06
 -10   3   2   0.625355E+03   0.610132E+03   0.388619E+02 o    1    -0.371      3.96      4.01      0.13    0.38862E+02     25.01    -25.01     -0.04
  -9   3   2   0.111612E+04   0.118140E+04   0.582929E+02 o    1     1.053      5.51      5.36      0.15    0.38862E+02     33.41     33.41      0.04
  -8   3   2   0.280592E+03   0.264261E+03   0.233172E+02 o    1    -0.673      2.61      2.69      0.12    0.38862E+02     16.75    -16.75     -0.01
  -7   3   2   0.425430E+03   0.431367E+03   0.272033E+02 o    1     0.209      3.33      3.31      0.11    0.38862E+02     20.63     20.63      0.00
  -6   3   2   0.177999E+00  -0.116586E+02   0.155448E+02 <    1    -0.021      0.00      0.07      3.16    0.38862E+02      0.42     -0.42      0.03
  -5   3   2   0.668428E+00   0.388619E+01   0.155448E+02 <    1     0.293      0.32      0.13      0.63    0.38862E+02      0.82     -0.82     -0.04
  -4   3   2   0.641498E+03   0.734490E+03   0.427481E+02 o    1     2.127      4.35      4.06      0.13    0.38862E+02     25.33     25.33      0.07
  -3   3   2   0.622883E+03   0.761694E+03   0.466343E+02 o    1     2.972      4.43      4.00      0.14    0.38862E+02     24.96    -24.96     -0.08
  -2   3   2   0.213387E+04   0.263095E+04   0.124358E+03 o    1     3.874      8.23      7.41      0.21    0.38862E+02     46.19     46.19      0.10
  -1   3   2   0.207082E+04   0.245219E+04   0.116586E+03 o    1     3.143      7.94      7.30      0.20    0.38862E+02     45.51    -45.51     -0.10
   0   3   2   0.380233E+04   0.408827E+04   0.186537E+03 o    1     1.429     10.26      9.89      0.26    0.38862E+02     61.66     61.66      0.10
   1   3   2   0.262778E+04   0.282915E+04   0.132131E+03 o    1     1.427      8.53      8.22      0.22    0.38862E+02     51.26    -51.26     -0.08
   2   3   2   0.315712E+04   0.343539E+04   0.159334E+03 o    1     1.638      9.40      9.01      0.24    0.38862E+02     56.19     56.19      0.07
   3   3   2   0.158722E+04   0.177599E+04   0.893824E+02 o    1     2.018      6.76      6.39      0.18    0.38862E+02     39.84    -39.84     -0.04
   4   3   2   0.124678E+04   0.144566E+04   0.738376E+02 o    1     2.601      6.10      5.66      0.17    0.38862E+02     35.31     35.31      0.02
   5   3   2   0.298810E+03   0.314782E+03   0.272033E+02 o    1     0.579      2.85      2.77      0.13    0.38862E+02     17.29    -17.29      0.01
   6   3   2   0.101352E+03   0.116586E+03   0.194310E+02 o    1     0.806      1.73      1.61      0.15    0.38862E+02     10.07     10.07     -0.03
   7   3   2   0.368359E+02   0.310895E+02   0.155448E+02 <    1    -0.354      0.89      0.97      0.22    0.38862E+02      6.07      6.07      0.05
   8   3   2   0.475181E+02  -0.388619E+01   0.155448E+02 <    1    -0.350      0.00      1.11      3.16    0.38862E+02      6.89     -6.89     -0.05
   9   3   2   0.772177E+02   0.621791E+02   0.194310E+02 o    1    -0.731      1.26      1.41      0.20    0.38862E+02      8.79      8.79      0.05
  10   3   2   0.250157E+02  -0.155448E+02   0.155448E+02 <    1    -0.254      0.00      0.80      3.16    0.38862E+02      5.00     -5.00     -0.04
  11   3   2   0.119683E+01   0.116586E+02   0.155448E+02 <    1     1.019      0.55      0.18      0.37    0.38862E+02      1.09      1.09      0.02
  12   3   2   0.226746E+02   0.777238E+01   0.194310E+02 <    1    -0.566      0.45      0.76      0.56    0.38862E+02      4.76      4.76      0.00
  13   3   2   0.125522E+03   0.854962E+02   0.233172E+02 o    1    -1.548      1.48      1.80      0.20    0.38862E+02     11.20    -11.20     -0.02
  14   3   2   0.180265E+03   0.143789E+03   0.272033E+02 o    1    -1.258      1.92      2.15      0.18    0.38862E+02     13.43     13.43      0.03
  15   3   2   0.287503E+03   0.260375E+03   0.310895E+02 o    1    -0.839      2.59      2.72      0.16    0.38862E+02     16.96    -16.96     -0.05
  16   3   2   0.219247E+03   0.190423E+03   0.310895E+02 o    1    -0.888      2.21      2.38      0.18    0.38862E+02     14.81     14.81      0.05
  17   3   2   0.173786E+03   0.116586E+03   0.272033E+02 o    1    -1.887      1.73      2.11      0.20    0.38862E+02     13.18    -13.18     -0.05
  18   3   2   0.742626E+02   0.544067E+02   0.233172E+02 o    1    -0.785      1.18      1.38      0.25    0.38862E+02      8.62      8.62      0.04
  19   3   2   0.840684E+02   0.112700E+03   0.233172E+02 o    1     1.312      1.70      1.47      0.18    0.38862E+02      9.17      9.17     -0.03
  20   3   2   0.341350E+02   0.388619E+01   0.233172E+02 <    1    -0.655      0.32      0.94      0.95    0.38862E+02      5.84     -5.84      0.02
  21   3   2   0.176321E+03   0.167106E+03   0.272033E+02 o    1    -0.332      2.07      2.13      0.17    0.38862E+02     13.28    -13.28     -0.04
  22   3   2   0.284801E+02   0.388619E+02   0.233172E+02 <    1     0.480      1.00      0.86      0.30    0.38862E+02      5.34     -5.34      0.02
  23   3   2   0.366927E+02   0.272033E+02   0.233172E+02 <    1    -0.376      0.84      0.97      0.36    0.38862E+02      6.06     -6.06     -0.02
  24   3   2   0.260287E+00   0.388619E+01   0.233172E+02 <    1     0.247      0.32      0.08      0.95    0.38862E+02      0.51      0.51      0.01
  25   3   2   0.132908E+03   0.163220E+03   0.310895E+02 o    1     1.019      2.05      1.85      0.20    0.38862E+02     11.53    -11.53     -0.02
  26   3   2   0.725859E+02   0.816100E+02   0.272033E+02 o    1     0.341      1.45      1.37      0.24    0.38862E+02      8.52      8.52      0.01
  27   3   2   0.277156E+03   0.353643E+03   0.427481E+02 o    1     1.873      3.02      2.67      0.18    0.38862E+02     16.65    -16.65     -0.02
  28   3   2   0.159220E+03   0.124358E+03   0.349757E+02 o    1    -0.933      1.79      2.02      0.25    0.38862E+02     12.62     12.62      0.01
  29   3   2   0.241451E+03   0.198196E+03   0.388619E+02 o    1    -1.053      2.26      2.49      0.22    0.38862E+02     15.54    -15.54     -0.01
  30   3   2   0.453404E+02   0.621791E+02   0.272033E+02 o    1     0.667      1.26      1.08      0.28    0.38862E+02      6.73      6.73      0.00
  31   3   2   0.606129E+02   0.777238E+02   0.272033E+02 o    1     0.667      1.41      1.25      0.25    0.38862E+02      7.79     -7.79      0.01
  32   3   2   0.639467E+00   0.000000E+00   0.310895E+02 <    1    -0.029      0.00      0.13      4.47    0.38862E+02      0.80      0.80     -0.02
  33   3   2   0.495200E+00   0.777238E+01   0.310895E+02 <    1     0.374      0.45      0.11      0.89    0.38862E+02      0.70      0.70      0.02
  34   3   2   0.149180E+02   0.427481E+02   0.349757E+02 <    1     1.000      1.05      0.62      0.43    0.38862E+02      3.86     -3.86     -0.03
  35   3   2   0.402020E+02   0.660653E+02   0.349757E+02 <    1     0.830      1.30      1.02      0.35    0.38862E+02      6.34      6.34      0.03
  36   3   2   0.579177E+02   0.139903E+03   0.388619E+02 o    1     2.561      1.90      1.22      0.26    0.38862E+02      7.61     -7.61     -0.03
  37   3   2   0.131538E+03   0.120472E+03   0.388619E+02 o    1    -0.278      1.76      1.84      0.28    0.38862E+02     11.47     11.47      0.03
  38   3   2   0.147916E+03   0.205968E+03   0.427481E+02 o    1     1.463      2.30      1.95      0.24    0.38862E+02     12.16    -12.16     -0.02
  39   3   2   0.518962E+03   0.427481E+03   0.505205E+02 o    1    -1.699      3.32      3.65      0.20    0.38862E+02     22.78     22.78      0.03
  40   3   2   0.414464E+03   0.310895E+03   0.466343E+02 o    1    -2.043      2.83      3.27      0.21    0.38862E+02     20.36    -20.36     -0.02
  41   3   2   0.425348E+02   0.116586E+02   0.310895E+02 <    1    -0.683      0.55      1.05      0.73    0.38862E+02      6.52     -6.52     -0.01
  42   3   2   0.783506E+02  -0.388619E+02   0.310895E+02 <    1    -0.318      0.00      1.42      4.47    0.38862E+02      8.85     -8.85     -0.01
  43   3   2   0.105469E+03   0.272033E+02   0.349757E+02 <    1    -1.507      0.84      1.65      0.54    0.38862E+02     10.27     10.27      0.01
  44   3   2   0.617531E+01   0.349757E+02   0.349757E+02 <    1     1.159      0.95      0.40      0.47    0.38862E+02      2.49     -2.49      0.00
  45   3   2   0.134005E+02   0.777238E+01   0.349757E+02 <    1    -0.139      0.45      0.59      1.01    0.38862E+02      3.66      3.66      0.00
  46   3   2   0.717123E+01   0.388619E+02   0.349757E+02 <    1     1.267      1.00      0.43      0.45    0.38862E+02      2.68      2.68      0.01
  47   3   2   0.212877E+00  -0.272033E+02   0.466343E+02 <    1    -0.014      0.00      0.07      5.48    0.38862E+02      0.46      0.46      0.00
  48   3   2   0.108573E+02   0.582929E+02   0.505205E+02 <    1     1.311      1.22      0.53      0.53    0.38862E+02      3.30      3.30      0.01
  49   3   2   0.110442E+00  -0.116586E+02   0.544067E+02 <    1    -0.009      0.00      0.05      5.92    0.38862E+02      0.33     -0.33      0.00
 -52   4   2   0.385484E+02   0.505205E+02   0.816100E+02 <    1     0.157      1.14      1.00      0.92    0.38862E+02      6.21     -6.21     -0.02
 -51   4   2   0.256629E+02   0.777238E+01   0.777238E+02 <    1    -0.163      0.45      0.81      2.24    0.38862E+02      5.07      5.07      0.03
 -50   4   2   0.599386E+02   0.621791E+02   0.699514E+02 <    1     0.032      1.26      1.24      0.71    0.38862E+02      7.74     -7.74     -0.04
 -49   4   2   0.735905E+01   0.155448E+02   0.621791E+02 <    1     0.156      0.63      0.44      1.26    0.38862E+02      2.71      2.71      0.03
 -48   4   2   0.199752E+02  -0.544067E+02   0.505205E+02 <    1    -0.126      0.00      0.72      5.70    0.38862E+02      4.47     -4.47     -0.04
 -47   4   2   0.912358E+01   0.893824E+02   0.621791E+02 <    1     1.956      1.52      0.48      0.53    0.38862E+02      3.02     -3.02      0.03
 -46   4   2   0.828501E-01   0.112700E+03   0.816100E+02 <    1     2.686      1.70      0.05      0.62    0.38862E+02      0.29      0.29     -0.03
 -45   4   2   0.682836E+01   0.971548E+02   0.777238E+02 <    1     1.837      1.58      0.42      0.63    0.38862E+02      2.61     -2.61      0.02
 -44   4   2   0.191218E+03   0.427481E+02   0.660653E+02 <    1    -1.443      1.05      2.22      0.81    0.38862E+02     13.83    -13.83     -0.04
 -43   4   2   0.119981E+04   0.279806E+03   0.101041E+03 o    1    -5.921      2.68      5.56      0.49    0.38862E+02     34.64     34.64      0.06
 -41   4   2   0.186445E+03   0.466343E+02   0.544067E+02 <    1    -1.713      1.10      2.19      0.64    0.38862E+02     13.65    -13.65     -0.02
 -40   4   2   0.175712E+01  -0.233172E+02   0.505205E+02 <    1    -0.037      0.00      0.21      5.70    0.38862E+02      1.33     -1.33      0.01
 -39   4   2   0.235448E+02  -0.505205E+02   0.466343E+02 <    1    -0.142      0.00      0.78      5.48    0.38862E+02      4.85     -4.85     -0.03
 -38   4   2   0.139052E+02   0.660653E+02   0.505205E+02 <    1     1.415      1.30      0.60      0.50    0.38862E+02      3.73     -3.73      0.02
 -37   4   2   0.290528E+02   0.120472E+03   0.544067E+02 o    1     2.252      1.76      0.86      0.40    0.38862E+02      5.39     -5.39     -0.04
 -36   4   2   0.234840E+01   0.582929E+02   0.544067E+02 <    1     1.712      1.22      0.25      0.57    0.38862E+02      1.53      1.53      0.04
 -35   4   2   0.654742E+02   0.505205E+02   0.582929E+02 <    1    -0.240      1.14      1.30      0.66    0.38862E+02      8.09     -8.09     -0.06
 -34   4   2   0.237677E+02   0.272033E+02   0.544067E+02 <    1     0.065      0.84      0.78      0.84    0.38862E+02      4.88      4.87      0.05
 -33   4   2   0.129621E+03   0.136017E+03   0.544067E+02 o    1     0.119      1.87      1.83      0.37    0.38862E+02     11.39    -11.38     -0.06
 -32   4   2   0.420223E+02   0.738376E+02   0.505205E+02 <    1     0.718      1.38      1.04      0.47    0.38862E+02      6.48      6.48      0.05
 -31   4   2   0.409050E+02   0.621791E+02   0.544067E+02 <    1     0.432      1.26      1.03      0.55    0.38862E+02      6.40     -6.40     -0.04
 -30   4   2   0.112802E+01   0.349757E+02   0.466343E+02 <    1     1.230      0.95      0.17      0.63    0.38862E+02      1.06      1.06      0.02
 -29   4   2   0.372596E+01  -0.233172E+02   0.466343E+02 <    1    -0.057      0.00      0.31      5.48    0.38862E+02      1.93      1.93      0.00
 -28   4   2   0.287637E+02   0.621791E+02   0.427481E+02 <    1     0.930      1.26      0.86      0.43    0.38862E+02      5.36     -5.36     -0.02
 -27   4   2   0.118079E+03   0.349757E+02   0.427481E+02 <    1    -1.370      0.95      1.74      0.58    0.38862E+02     10.87     10.87      0.05
 -26   4   2   0.259580E+03   0.240944E+03   0.466343E+02 o    1    -0.390      2.49      2.58      0.24    0.38862E+02     16.11    -16.11     -0.07
 -25   4   2   0.327736E+03   0.303123E+03   0.466343E+02 o    1    -0.513      2.79      2.90      0.22    0.38862E+02     18.10     18.10      0.09
 -24   4   2   0.426422E+03   0.443026E+03   0.699514E+02 o    1     0.238      3.38      3.31      0.27    0.38862E+02     20.65    -20.65     -0.10
 -23   4   2   0.143421E+02   0.777238E+01   0.427481E+02 <    1    -0.130      0.45      0.61      1.23    0.38862E+02      3.79      3.79      0.09
 -21   4   2   0.191714E+03   0.217627E+03   0.427481E+02 o    1     0.622      2.37      2.22      0.23    0.38862E+02     13.85     13.85      0.09
 -20   4   2   0.668768E+03   0.617904E+03   0.738376E+02 o    1    -0.666      3.99      4.15      0.24    0.38862E+02     25.86     25.86     -0.03
 -19   4   2   0.480098E+02   0.101041E+03   0.388619E+02 o    1     1.613      1.61      1.11      0.31    0.38862E+02      6.93     -6.93      0.03
 -18   4   2   0.311998E+03   0.307009E+03   0.427481E+02 o    1    -0.115      2.81      2.83      0.20    0.38862E+02     17.66     17.66      0.00
 -17   4   2   0.212769E+02  -0.272033E+02   0.310895E+02 <    1    -0.165      0.00      0.74      4.47    0.38862E+02      4.61     -4.61     -0.01
 -16   4   2   0.129487E+03   0.132131E+03   0.272033E+02 o    1     0.097      1.84      1.83      0.19    0.38862E+02     11.38     11.38      0.04
 -15   4   2   0.111782E+02   0.155448E+02   0.233172E+02 <    1     0.203      0.63      0.54      0.47    0.38862E+02      3.34     -3.34     -0.05
 -14   4   2   0.119423E+03   0.112700E+03   0.233172E+02 o    1    -0.283      1.70      1.75      0.18    0.38862E+02     10.93     10.93      0.08
 -13   4   2   0.245805E+02   0.699514E+02   0.233172E+02 o    1     2.439      1.34      0.80      0.22    0.38862E+02      4.96     -4.96     -0.08
 -12   4   2   0.142899E+03   0.182651E+03   0.310895E+02 o    1     1.348      2.17      1.92      0.19    0.38862E+02     11.95     11.95      0.10
 -11   4   2   0.101151E+03   0.128244E+03   0.272033E+02 o    1     1.050      1.82      1.61      0.19    0.38862E+02     10.06    -10.06     -0.10
 -10   4   2   0.311596E+03   0.322554E+03   0.310895E+02 o    1     0.348      2.88      2.83      0.14    0.38862E+02     17.65     17.65      0.10
  -9   4   2   0.434989E+03   0.509091E+03   0.388619E+02 o    1     1.917      3.62      3.35      0.14    0.38862E+02     20.86    -20.86     -0.10
  -8   4   2   0.692654E+03   0.800555E+03   0.505205E+02 o    1     2.110      4.54      4.22      0.15    0.38862E+02     26.32     26.32      0.10
  -7   4   2   0.136832E+04   0.171381E+04   0.893824E+02 o    1     3.812      6.64      5.93      0.19    0.38862E+02     36.99    -36.99     -0.09
  -6   4   2   0.986982E+03   0.118140E+04   0.621791E+02 o    1     3.054      5.51      5.04      0.16    0.38862E+02     31.42     31.42      0.07
  -5   4   2   0.172231E+04   0.207134E+04   0.101041E+03 o    1     3.343      7.30      6.66      0.19    0.38862E+02     41.50    -41.50     -0.05
  -4   4   2   0.232324E+00   0.116586E+02   0.155448E+02 <    1     1.288      0.55      0.08      0.37    0.38862E+02      0.48     -0.48     -0.01
  -3   4   2   0.599907E+02   0.582929E+02   0.155448E+02 o    1    -0.108      1.22      1.24      0.16    0.38862E+02      7.75     -7.75      0.03
   0   4   2   0.576271E+04   0.108464E+05   0.478002E+03 o    1    11.203     16.71     12.18      0.40    0.38862E+02     75.91     75.91     -0.04
   1   4   2   0.630837E+04   0.840195E+04   0.369188E+03 o    1     5.530     14.70     12.74      0.35    0.38862E+02     79.43     79.43      0.18
   2   4   2   0.191163E+04   0.211797E+04   0.101041E+03 o    1     1.932      7.38      7.01      0.19    0.38862E+02     43.72    -43.72     -0.15
   3   4   2   0.573723E+04   0.761305E+04   0.338099E+03 o    1     5.416     14.00     12.15      0.34    0.38862E+02     75.74     75.74      0.17
   4   4   2   0.191803E+04   0.241721E+04   0.112700E+03 o    1     4.306      7.89      7.03      0.20    0.38862E+02     43.80    -43.80     -0.13
   5   4   2   0.206678E+04   0.257266E+04   0.120472E+03 o    1     4.073      8.14      7.29      0.21    0.38862E+02     45.46     45.46      0.11
   6   4   2   0.208043E+03   0.225399E+03   0.233172E+02 o    1     0.745      2.41      2.31      0.13    0.38862E+02     14.42    -14.42     -0.05
   7   4   2   0.172414E+02   0.155448E+02   0.155448E+02 <    1    -0.106      0.63      0.67      0.32    0.38862E+02      4.15      4.15      0.01
   8   4   2   0.491235E+03   0.431367E+03   0.310895E+02 o    1    -1.795      3.33      3.56      0.12    0.38862E+02     22.16     22.16      0.05
   9   4   2   0.754329E+03   0.785011E+03   0.466343E+02 o    1     0.630      4.49      4.41      0.14    0.38862E+02     27.47    -27.46     -0.08
  10   4   2   0.191136E+04   0.202859E+04   0.101041E+03 o    1     1.093      7.22      7.01      0.19    0.38862E+02     43.72     43.72      0.12
  11   4   2   0.167919E+04   0.192366E+04   0.971548E+02 o    1     2.419      7.04      6.57      0.19    0.38862E+02     40.98    -40.98     -0.14
  12   4   2   0.220108E+04   0.244053E+04   0.120472E+03 o    1     1.890      7.92      7.53      0.21    0.38862E+02     46.92     46.92      0.15
  13   4   2   0.114998E+04   0.136794E+04   0.738376E+02 o    1     2.888      5.93      5.44      0.17    0.38862E+02     33.91    -33.91     -0.14
  14   4   2   0.121220E+04   0.128244E+04   0.699514E+02 o    1     0.956      5.74      5.59      0.17    0.38862E+02     34.82     34.82      0.13
  15   4   2   0.206028E+03   0.264261E+03   0.272033E+02 o    1     2.232      2.61      2.30      0.14    0.38862E+02     14.35    -14.35     -0.09
  16   4   2   0.365229E+03   0.369188E+03   0.349757E+02 o    1     0.111      3.08      3.07      0.15    0.38862E+02     19.11     19.11      0.08
  17   4   2   0.448884E+02   0.388619E+02   0.194310E+02 <    1    -0.299      1.00      1.07      0.25    0.38862E+02      6.70      6.70     -0.03
  18   4   2   0.428751E+03   0.419709E+03   0.349757E+02 o    1    -0.250      3.29      3.32      0.14    0.38862E+02     20.71     20.71      0.03
  19   4   2   0.193400E+04   0.202859E+04   0.151561E+03 o    1     0.610      7.22      7.05      0.28    0.38862E+02     43.98     43.98      0.06
  20   4   2   0.274204E+04   0.239001E+04   0.170992E+03 o    1    -1.915      7.84      8.40      0.29    0.38862E+02     52.36    -52.36     -0.09
  21   4   2   0.121810E+04   0.141457E+04   0.777238E+02 o    1     2.464      6.03      5.60      0.18    0.38862E+02     34.90    -34.90      0.01
  22   4   2   0.274746E+01   0.272033E+02   0.233172E+02 <    1     1.591      0.84      0.27      0.36    0.38862E+02      1.66     -1.66     -0.06
  23   4   2   0.781121E+00   0.155448E+02   0.194310E+02 <    1     1.241      0.63      0.14      0.40    0.38862E+02      0.88     -0.88      0.06
  24   4   2   0.179671E+03   0.139903E+03   0.272033E+02 o    1    -1.363      1.90      2.15      0.19    0.38862E+02     13.40    -13.40     -0.08
  25   4   2   0.204501E+03   0.163220E+03   0.272033E+02 o    1    -1.422      2.05      2.29      0.17    0.38862E+02     14.30     14.30      0.08
  26   4   2   0.282885E+03   0.237058E+03   0.310895E+02 o    1    -1.393      2.47      2.70      0.16    0.38862E+02     16.82    -16.82     -0.08
  27   4   2   0.235084E+03   0.186537E+03   0.349757E+02 o    1    -1.300      2.19      2.46      0.21    0.38862E+02     15.33     15.33      0.07
  28   4   2   0.191462E+03   0.139903E+03   0.310895E+02 o    1    -1.522      1.90      2.22      0.21    0.38862E+02     13.84    -13.84     -0.06
  29   4   2   0.182546E+03   0.167106E+03   0.388619E+02 o    1    -0.387      2.07      2.17      0.24    0.38862E+02     13.51     13.51      0.05
  30   4   2   0.550194E+02   0.349757E+02   0.272033E+02 <    1    -0.653      0.95      1.19      0.37    0.38862E+02      7.42     -7.42     -0.03
  31   4   2   0.546383E+02   0.544067E+02   0.272033E+02 <    1    -0.008      1.18      1.19      0.30    0.38862E+02      7.39      7.39      0.01
  32   4   2   0.127453E+02  -0.272033E+02   0.233172E+02 <    1    -0.148      0.00      0.57      3.87    0.38862E+02      3.57      3.57      0.01
  33   4   2   0.888173E+01   0.155448E+02   0.272033E+02 <    1     0.279      0.63      0.48      0.55    0.38862E+02      2.98     -2.98     -0.03
  34   4   2   0.188570E+03   0.213741E+03   0.388619E+02 o    1     0.664      2.35      2.20      0.21    0.38862E+02     13.73     13.73      0.05
  35   4   2   0.101454E+03   0.777238E+02   0.310895E+02 o    1    -0.712      1.41      1.62      0.28    0.38862E+02     10.07    -10.07     -0.06
  36   4   2   0.361710E+03   0.334212E+03   0.466343E+02 o    1    -0.572      2.93      3.05      0.21    0.38862E+02     19.02     19.02      0.07
  37   4   2   0.481074E+02   0.777238E+02   0.310895E+02 o    1     1.065      1.41      1.11      0.28    0.38862E+02      6.94     -6.94     -0.06
  38   4   2   0.149168E+03   0.738376E+02   0.388619E+02 <    1    -1.600      1.38      1.96      0.36    0.38862E+02     12.21     12.21      0.06
  39   4   2   0.260691E+03   0.699514E+02   0.427481E+02 <    1    -3.044      1.34      2.59      0.41    0.38862E+02     16.15     16.15     -0.02
  40   4   2   0.694200E+02   0.310895E+02   0.388619E+02 <    1    -0.791      0.89      1.34      0.56    0.38862E+02      8.33     -8.33      0.02
  42   4   2   0.221159E+02  -0.155448E+02   0.388619E+02 <    1    -0.151      0.00      0.75      5.00    0.38862E+02      4.70     -4.70      0.00
  43   4   2   0.597567E+02  -0.388619E+01   0.388619E+02 <    1    -0.248      0.00      1.24      5.00    0.38862E+02      7.73      7.73      0.01
  44   4   2   0.596912E+02   0.582929E+02   0.466343E+02 <    1    -0.030      1.22      1.24      0.49    0.38862E+02      7.73     -7.73     -0.02
  45   4   2   0.476182E+02  -0.427481E+02   0.505205E+02 <    1    -0.194      0.00      1.11      5.70    0.38862E+02      6.90      6.90      0.03
  46   4   2   0.288420E+02   0.505205E+02   0.427481E+02 <    1     0.578      1.14      0.86      0.48    0.38862E+02      5.37     -5.37     -0.03
  47   4   2   0.299392E+02   0.893824E+02   0.505205E+02 <    1     1.490      1.52      0.88      0.43    0.38862E+02      5.47      5.47      0.04
  48   4   2   0.822978E+01   0.349757E+02   0.505205E+02 <    1     0.713      0.95      0.46      0.69    0.38862E+02      2.87     -2.87     -0.03
  49   4   2   0.855340E-01  -0.582929E+02   0.582929E+02 <    1    -0.008      0.00      0.05      6.12    0.38862E+02      0.29     -0.29      0.03
 -50   5   2   0.932265E+01  -0.544067E+02   0.544067E+02 <    1    -0.083      0.00      0.49      5.92    0.38862E+02      3.05     -3.05     -0.02
 -49   5   2   0.324942E+01  -0.971548E+02   0.582929E+02 <    1    -0.047      0.00      0.29      6.12    0.38862E+02      1.80     -1.80      0.01
 -48   5   2   0.521465E+01  -0.427481E+02   0.505205E+02 <    1    -0.064      0.00      0.37      5.70    0.38862E+02      2.28      2.28      0.00
 -47   5   2   0.355729E+02  -0.116586E+02   0.466343E+02 <    1    -0.175      0.00      0.96      5.48    0.38862E+02      5.96     -5.96     -0.01
 -46   5   2   0.629689E+01  -0.349757E+02   0.427481E+02 <    1    -0.077      0.00      0.40      5.24    0.38862E+02      2.51      2.51      0.02
 -45   5   2   0.361823E+02   0.738376E+02   0.466343E+02 <    1     0.949      1.38      0.96      0.44    0.38862E+02      6.02     -6.02     -0.03
 -44   5   2   0.479780E+01   0.233172E+02   0.427481E+02 <    1     0.596      0.77      0.35      0.71    0.38862E+02      2.19      2.19      0.03
 -43   5   2   0.800507E+01  -0.194310E+02   0.388619E+02 <    1    -0.091      0.00      0.45      5.00    0.38862E+02      2.83     -2.83     -0.04
 -41   5   2   0.820392E+02   0.544067E+02   0.427481E+02 <    1    -0.580      1.18      1.45      0.46    0.38862E+02      9.06     -9.06     -0.05
 -40   5   2   0.846901E+02   0.427481E+02   0.388619E+02 <    1    -0.896      1.05      1.48      0.48    0.38862E+02      9.20      9.20      0.05
 -39   5   2   0.444343E+02   0.194310E+02   0.388619E+02 <    1    -0.512      0.71      1.07      0.71    0.38862E+02      6.67     -6.67     -0.05
 -38   5   2   0.344544E+02   0.777238E+02   0.427481E+02 <    1     1.214      1.41      0.94      0.39    0.38862E+02      5.87      5.87      0.04
 -37   5   2   0.632903E+01   0.388619E+02   0.388619E+02 <    1     1.193      1.00      0.40      0.50    0.38862E+02      2.52     -2.52     -0.03
 -36   5   2   0.457208E+01   0.310895E+02   0.349757E+02 <    1     1.096      0.89      0.34      0.50    0.38862E+02      2.14      2.14      0.02
 -35   5   2   0.817345E-01   0.427481E+02   0.349757E+02 <    1     2.337      1.05      0.05      0.43    0.38862E+02      0.29      0.29     -0.01
 -34   5   2   0.442034E+00   0.233172E+02   0.349757E+02 <    1     1.150      0.77      0.11      0.58    0.38862E+02      0.66      0.66     -0.01
 -33   5   2   0.141854E+02  -0.388619E+01   0.349757E+02 <    1    -0.127      0.00      0.60      4.74    0.38862E+02      3.77      3.77      0.03
 -32   5   2   0.274686E+02   0.777238E+02   0.388619E+02 <    1     1.621      1.41      0.84      0.35    0.38862E+02      5.24     -5.24     -0.04
 -31   5   2   0.828796E+02   0.466343E+02   0.427481E+02 <    1    -0.727      1.10      1.46      0.50    0.38862E+02      9.10      9.10      0.06
 -30   5   2   0.124768E+03   0.136017E+03   0.466343E+02 o    1     0.246      1.87      1.79      0.32    0.38862E+02     11.17    -11.17     -0.07
 -29   5   2   0.204961E+03   0.303123E+03   0.505205E+02 o    1     2.117      2.79      2.30      0.23    0.38862E+02     14.32     14.32      0.08
 -28   5   2   0.238057E+03   0.326440E+03   0.505205E+02 o    1     1.872      2.90      2.48      0.23    0.38862E+02     15.43    -15.43     -0.09
 -27   5   2   0.226664E+03   0.365302E+03   0.738376E+02 o    1     2.090      3.07      2.42      0.31    0.38862E+02     15.06     15.06      0.08
 -26   5   2   0.234383E+03   0.186537E+03   0.582929E+02 o    1    -0.772      2.19      2.46      0.34    0.38862E+02     15.31    -15.31     -0.08
 -25   5   2   0.169747E+03   0.155448E+03   0.505205E+02 o    1    -0.276      2.00      2.09      0.33    0.38862E+02     13.03     13.03      0.06
 -24   5   2   0.114989E+03   0.120472E+03   0.544067E+02 o    1     0.102      1.76      1.72      0.40    0.38862E+02     10.72    -10.72     -0.04
 -23   5   2   0.710723E+01   0.777238E+01   0.466343E+02 <    1     0.015      0.45      0.43      1.34    0.38862E+02      2.67      2.67      0.01
 -22   5   2   0.318645E+02  -0.349757E+02   0.466343E+02 <    1    -0.165      0.00      0.91      5.48    0.38862E+02      5.64     -5.64      0.01
 -20   5   2   0.207784E+03   0.777238E+02   0.466343E+02 <    1    -2.116      1.41      2.31      0.42    0.38862E+02     14.41     14.41      0.07
 -19   5   2   0.269114E+03   0.174879E+03   0.582929E+02 o    1    -1.440      2.12      2.63      0.35    0.38862E+02     16.40    -16.40     -0.08
 -18   5   2   0.319716E+03   0.256489E+03   0.582929E+02 o    1    -1.021      2.57      2.87      0.29    0.38862E+02     17.88     17.88      0.10
 -17   5   2   0.330667E+03   0.384733E+03   0.544067E+02 o    1     1.021      3.15      2.92      0.22    0.38862E+02     18.18    -18.18     -0.10
 -16   5   2   0.224207E+03   0.240944E+03   0.466343E+02 o    1     0.363      2.49      2.40      0.24    0.38862E+02     14.97     14.97      0.10
 -15   5   2   0.150890E+03   0.120472E+03   0.388619E+02 o    1    -0.737      1.76      1.97      0.28    0.38862E+02     12.28    -12.28     -0.09
 -14   5   2   0.639037E+02   0.466343E+02   0.388619E+02 <    1    -0.409      1.10      1.28      0.46    0.38862E+02      7.99      7.99      0.07
 -13   5   2   0.451910E+02  -0.349757E+02   0.349757E+02 <    1    -0.227      0.00      1.08      4.74    0.38862E+02      6.72     -6.72     -0.05
 -12   5   2   0.201695E+01   0.310895E+02   0.349757E+02 <    1     1.325      0.89      0.23      0.50    0.38862E+02      1.42      1.42      0.03
 -11   5   2   0.267142E-01   0.000000E+00   0.349757E+02 <    1    -0.006      0.00      0.03      4.74    0.38862E+02      0.16     -0.16     -0.01
 -10   5   2   0.324788E+02   0.233172E+02   0.310895E+02 <    1    -0.270      0.77      0.91      0.52    0.38862E+02      5.70     -5.70     -0.02
  -9   5   2   0.247248E+02   0.854962E+02   0.466343E+02 <    1     1.694      1.48      0.80      0.40    0.38862E+02      4.97      4.97      0.04
  -8   5   2   0.124142E+03   0.174879E+03   0.505205E+02 o    1     1.087      2.12      1.79      0.31    0.38862E+02     11.14    -11.14     -0.06
  -7   5   2   0.720369E+02   0.124358E+03   0.388619E+02 o    1     1.526      1.79      1.36      0.28    0.38862E+02      8.49      8.49      0.08
  -6   5   2   0.264570E+03   0.365302E+03   0.544067E+02 o    1     1.983      3.07      2.61      0.23    0.38862E+02     16.27    -16.27     -0.10
  -5   5   2   0.163353E+03   0.349757E+03   0.544067E+02 o    1     4.037      3.00      2.05      0.24    0.38862E+02     12.78     12.78      0.10
  -4   5   2   0.363256E+03   0.423595E+03   0.582929E+02 o    1     1.064      3.30      3.06      0.23    0.38862E+02     19.06    -19.06     -0.11
  -3   5   2   0.185109E+03   0.233171E+03   0.388619E+02 o    1     1.299      2.45      2.18      0.21    0.38862E+02     13.61     13.61      0.10
  -2   5   2   0.329314E+03   0.345871E+03   0.466343E+02 o    1     0.355      2.98      2.91      0.20    0.38862E+02     18.15    -18.15     -0.10
  -1   5   2   0.150345E+03   0.194310E+03   0.349757E+02 o    1     1.329      2.24      1.97      0.20    0.38862E+02     12.26     12.26      0.08
   0   5   2   0.284980E+03   0.287578E+03   0.427481E+02 o    1     0.060      2.72      2.71      0.20    0.38862E+02     16.88    -16.88     -0.06
   1   5   2   0.528821E+02   0.777238E+01   0.233172E+02 <    1    -1.072      0.45      1.17      0.67    0.38862E+02      7.27      7.27      0.02
   2   5   2   0.125031E+02   0.233172E+02   0.233172E+02 <    1     0.535      0.77      0.57      0.39    0.38862E+02      3.54     -3.54      0.01
   3   5   2   0.697447E+02   0.310895E+02   0.233172E+02 <    1    -1.327      0.89      1.34      0.34    0.38862E+02      8.35     -8.35     -0.05
   4   5   2   0.206994E+03   0.194310E+03   0.310895E+02 o    1    -0.398      2.24      2.31      0.18    0.38862E+02     14.39     14.39      0.08
   5   5   2   0.551675E+03   0.687856E+03   0.621791E+02 o    1     2.256      4.21      3.77      0.19    0.38862E+02     23.49    -23.49     -0.11
   6   5   2   0.767487E+03   0.854962E+03   0.699514E+02 o    1     1.248      4.69      4.44      0.20    0.38862E+02     27.70     27.70      0.13
   7   5   2   0.117329E+04   0.119306E+04   0.932686E+02 o    1     0.206      5.54      5.49      0.22    0.38862E+02     34.25    -34.25     -0.15
   8   5   2   0.117535E+04   0.112700E+04   0.699514E+02 o    1    -0.651      5.39      5.50      0.18    0.38862E+02     34.28     34.28      0.14
   9   5   2   0.112356E+04   0.115031E+04   0.621791E+02 o    1     0.406      5.44      5.38      0.16    0.38862E+02     33.52    -33.52     -0.13
  10   5   2   0.791851E+03   0.757807E+03   0.466343E+02 o    1    -0.687      4.42      4.51      0.14    0.38862E+02     28.14     28.14      0.11
  11   5   2   0.495360E+03   0.528522E+03   0.388619E+02 o    1     0.837      3.69      3.57      0.14    0.38862E+02     22.26    -22.26     -0.08
  12   5   2   0.204188E+03   0.198196E+03   0.272033E+02 o    1    -0.216      2.26      2.29      0.16    0.38862E+02     14.29     14.29      0.05
  13   5   2   0.694918E+02   0.621791E+02   0.233172E+02 o    1    -0.304      1.26      1.34      0.24    0.38862E+02      8.34     -8.34     -0.02
  14   5   2   0.244163E+01  -0.116586E+02   0.233172E+02 <    1    -0.065      0.00      0.25      3.87    0.38862E+02      1.56      1.56     -0.01
  15   5   2   0.679972E+01   0.427481E+02   0.272033E+02 <    1     1.888      1.05      0.42      0.33    0.38862E+02      2.61      2.61      0.04
  16   5   2   0.347319E+02   0.388619E+02   0.310895E+02 <    1     0.137      1.00      0.95      0.40    0.38862E+02      5.89     -5.89     -0.06
  17   5   2   0.215483E+02   0.272033E+02   0.310895E+02 <    1     0.192      0.84      0.74      0.48    0.38862E+02      4.64      4.64      0.07
  18   5   2   0.426827E+02   0.505205E+02   0.272033E+02 <    1     0.300      1.14      1.05      0.31    0.38862E+02      6.53     -6.53     -0.07
  19   5   2   0.269982E+02   0.194310E+02   0.272033E+02 <    1    -0.255      0.71      0.83      0.50    0.38862E+02      5.20      5.20      0.07
  20   5   2   0.981469E+02   0.621791E+02   0.310895E+02 <    1    -1.025      1.26      1.59      0.32    0.38862E+02      9.91      9.91     -0.05
  21   5   2   0.339358E+01  -0.544067E+02   0.310895E+02 <    1    -0.066      0.00      0.30      4.47    0.38862E+02      1.84      1.84      0.06
  22   5   2   0.471538E+00   0.116586E+02   0.272033E+02 <    1     0.685      0.55      0.11      0.64    0.38862E+02      0.69     -0.69     -0.04
  23   5   2   0.151504E+01   0.194310E+02   0.310895E+02 <    1     0.901      0.71      0.20      0.57    0.38862E+02      1.23      1.23      0.03
  24   5   2   0.313163E+01  -0.272033E+02   0.310895E+02 <    1    -0.063      0.00      0.28      4.47    0.38862E+02      1.77      1.77     -0.01
  25   5   2   0.824900E+01   0.505205E+02   0.349757E+02 <    1     1.721      1.14      0.46      0.39    0.38862E+02      2.87     -2.87      0.00
  26   5   2   0.696498E+01   0.194310E+02   0.349757E+02 <    1     0.446      0.71      0.42      0.64    0.38862E+02      2.64      2.64      0.02
  27   5   2   0.149681E+01  -0.427481E+02   0.349757E+02 <    1    -0.041      0.00      0.20      4.74    0.38862E+02      1.22     -1.22     -0.03
  28   5   2   0.678047E+01  -0.777238E+01   0.388619E+02 <    1    -0.084      0.00      0.42      5.00    0.38862E+02      2.60      2.60      0.04
  29   5   2   0.149423E+00  -0.116586E+02   0.388619E+02 <    1    -0.012      0.00      0.06      5.00    0.38862E+02      0.39     -0.38     -0.04
  30   5   2   0.767370E+00  -0.233172E+02   0.349757E+02 <    1    -0.030      0.00      0.14      4.74    0.38862E+02      0.88      0.87      0.05
  31   5   2   0.753234E+00   0.116586E+02   0.349757E+02 <    1     0.497      0.55      0.14      0.82    0.38862E+02      0.87     -0.87     -0.05
  32   5   2   0.600327E-01   0.000000E+00   0.349757E+02 <    1    -0.008      0.00      0.04      4.74    0.38862E+02      0.25     -0.24      0.05
  33   5   2   0.897659E+00   0.000000E+00   0.427481E+02 <    1    -0.029      0.00      0.15      5.24    0.38862E+02      0.95      0.95     -0.04
  34   5   2   0.462065E+00   0.777238E+01   0.388619E+02 <    1     0.302      0.45      0.11      1.12    0.38862E+02      0.68     -0.68      0.03
  35   5   2   0.980600E+00   0.349757E+02   0.349757E+02 <    1     1.665      0.95      0.16      0.47    0.38862E+02      0.99      0.99     -0.02
  36   5   2   0.844874E-01   0.388619E+01   0.310895E+02 <    1     0.213      0.32      0.05      1.26    0.38862E+02      0.29      0.29      0.01
  37   5   2   0.115092E+02   0.272033E+02   0.310895E+02 <    1     0.612      0.84      0.54      0.48    0.38862E+02      3.39     -3.39      0.00
  38   5   2   0.107277E+02   0.544067E+02   0.310895E+02 <    1     1.945      1.18      0.53      0.34    0.38862E+02      3.28      3.28     -0.01
  39   5   2   0.167523E+02   0.466343E+02   0.310895E+02 <    1     1.201      1.10      0.66      0.37    0.38862E+02      4.09     -4.09      0.02
  40   5   2   0.700297E+01   0.582929E+02   0.310895E+02 <    1     2.449      1.22      0.42      0.33    0.38862E+02      2.65     -2.65     -0.04
  41   5   2   0.296893E+03   0.287578E+03   0.660653E+02 o    1    -0.139      2.72      2.76      0.31    0.38862E+02     17.23     17.23      0.06
  42   5   2   0.199066E+02  -0.272033E+02   0.349757E+02 <    1    -0.151      0.00      0.72      4.74    0.38862E+02      4.46     -4.46     -0.04
  43   5   2   0.255930E+02   0.388619E+02   0.349757E+02 <    1     0.419      1.00      0.81      0.45    0.38862E+02      5.06      5.06      0.04
  44   5   2   0.162877E+02   0.000000E+00   0.349757E+02 <    1    -0.136      0.00      0.65      4.74    0.38862E+02      4.04     -4.04     -0.04
  45   5   2   0.662477E-01   0.388619E+02   0.388619E+02 <    1     1.917      1.00      0.04      0.50    0.38862E+02      0.26     -0.26      0.03
  46   5   2   0.591762E-01   0.272033E+02   0.349757E+02 <    1     1.483      0.84      0.04      0.54    0.38862E+02      0.24     -0.24     -0.02
 -45   6   2   0.686485E+02   0.310895E+02   0.582929E+02 <    1    -0.518      0.89      1.33      0.84    0.38862E+02      8.29     -8.29     -0.03
 -43   6   2   0.365432E+01  -0.116586E+02   0.349757E+02 <    1    -0.065      0.00      0.31      4.74    0.38862E+02      1.91      1.91     -0.01
 -42   6   2   0.238788E+02   0.505205E+02   0.388619E+02 <    1     0.812      1.14      0.78      0.44    0.38862E+02      4.89     -4.89      0.00
 -41   6   2   0.282151E+02   0.738376E+02   0.388619E+02 <    1     1.450      1.38      0.85      0.36    0.38862E+02      5.31     -5.31     -0.01
 -40   6   2   0.552967E+02   0.388619E+02   0.505205E+02 <    1    -0.297      1.00      1.19      0.65    0.38862E+02      7.44     -7.44     -0.01
 -39   6   2   0.191937E+01  -0.233172E+02   0.466343E+02 <    1    -0.041      0.00      0.22      5.48    0.38862E+02      1.39      1.39      0.01
 -38   6   2   0.123413E+01  -0.777238E+01   0.349757E+02 <    1    -0.038      0.00      0.18      4.74    0.38862E+02      1.11     -1.11     -0.02
 -37   6   2   0.575831E+00   0.116586E+02   0.349757E+02 <    1     0.518      0.55      0.12      0.82    0.38862E+02      0.76     -0.76      0.02
 -36   6   2   0.644831E+01   0.116586E+02   0.466343E+02 <    1     0.128      0.55      0.41      1.10    0.38862E+02      2.54      2.54     -0.02
 -35   6   2   0.228369E+01   0.000000E+00   0.388619E+02 <    1    -0.048      0.00      0.24      5.00    0.38862E+02      1.51     -1.51      0.02
 -34   6   2   0.986018E+01   0.777238E+01   0.388619E+02 <    1    -0.051      0.45      0.50      1.12    0.38862E+02      3.14      3.14     -0.02
 -33   6   2   0.413511E-01   0.777238E+01   0.272033E+02 <    1     0.530      0.45      0.03      0.78    0.38862E+02      0.20     -0.20      0.02
 -32   6   2   0.226258E+00  -0.777238E+01   0.272033E+02 <    1    -0.018      0.00      0.08      4.18    0.38862E+02      0.48      0.48     -0.02
 -31   6   2   0.214152E+01  -0.233172E+02   0.272033E+02 <    1    -0.056      0.00      0.23      4.18    0.38862E+02      1.46      1.46      0.01
 -30   6   2   0.438423E+01   0.777238E+01   0.272033E+02 <    1     0.142      0.45      0.34      0.78    0.38862E+02      2.09      2.09      0.00
 -29   6   2   0.563336E+01   0.272033E+02   0.272033E+02 <    1     1.090      0.84      0.38      0.42    0.38862E+02      2.37      2.37      0.00
 -28   6   2   0.332977E+01   0.000000E+00   0.272033E+02 <    1    -0.070      0.00      0.29      4.18    0.38862E+02      1.82      1.82      0.01
 -27   6   2   0.151724E+02  -0.777238E+01   0.272033E+02 <    1    -0.149      0.00      0.62      4.18    0.38862E+02      3.90      3.90     -0.01
 -26   6   2   0.194936E-01  -0.272033E+02   0.233172E+02 <    1    -0.006      0.00      0.02      3.87    0.38862E+02      0.14      0.14      0.02
 -25   6   2   0.197207E+02   0.388619E+02   0.233172E+02 <    1     0.958      1.00      0.71      0.30    0.38862E+02      4.44      4.44     -0.02
 -24   6   2   0.450464E+02   0.388619E+02   0.233172E+02 <    1    -0.255      1.00      1.08      0.30    0.38862E+02      6.71      6.71      0.04
 -23   6   2   0.246203E+03   0.411936E+03   0.621791E+02 o    1     2.980      3.26      2.52      0.25    0.38862E+02     15.69     15.69     -0.01
 -22   6   2   0.215329E+02   0.388619E+01   0.194310E+02 <    1    -0.542      0.32      0.74      0.79    0.38862E+02      4.64     -4.64      0.03
 -21   6   2   0.114016E+04   0.155448E+04   0.124358E+03 o    1     3.482      6.32      5.42      0.26    0.38862E+02     33.77    -33.77     -0.07
 -20   6   2   0.790273E+00  -0.388619E+01   0.155448E+02 <    1    -0.045      0.00      0.14      3.16    0.38862E+02      0.89     -0.89      0.03
 -19   6   2   0.197542E+02   0.777238E+01   0.194310E+02 <    1    -0.475      0.45      0.71      0.56    0.38862E+02      4.44      4.44     -0.02
 -18   6   2   0.533216E+02   0.427481E+02   0.155448E+02 o    1    -0.642      1.05      1.17      0.19    0.38862E+02      7.30     -7.30      0.00
 -17   6   2   0.154894E+02   0.777238E+01   0.116586E+02 <    1    -0.549      0.45      0.63      0.34    0.38862E+02      3.94      3.94      0.00
 -16   6   2   0.581499E+01  -0.388619E+01   0.233172E+02 <    1    -0.100      0.00      0.39      3.87    0.38862E+02      2.41      2.41      0.00
 -15   6   2   0.487665E+02   0.349757E+02   0.272033E+02 <    1    -0.465      0.95      1.12      0.37    0.38862E+02      6.98     -6.98      0.01
 -14   6   2   0.812111E+02   0.854962E+02   0.272033E+02 o    1     0.159      1.48      1.45      0.24    0.38862E+02      9.01      9.01     -0.01
 -13   6   2   0.578656E+02   0.194310E+02   0.388619E+02 <    1    -0.726      0.71      1.22      0.71    0.38862E+02      7.61     -7.61      0.02
 -12   6   2   0.256346E+02   0.621791E+02   0.349757E+02 <    1     1.272      1.26      0.81      0.36    0.38862E+02      5.06      5.06     -0.03
 -11   6   2   0.107744E+02   0.310895E+02   0.349757E+02 <    1     0.731      0.89      0.53      0.50    0.38862E+02      3.28     -3.28      0.03
 -10   6   2   0.211774E+00   0.310895E+02   0.310895E+02 <    1     1.835      0.89      0.07      0.45    0.38862E+02      0.46     -0.46     -0.04
  -9   6   2   0.176895E+02  -0.582929E+02   0.310895E+02 <    1    -0.151      0.00      0.67      4.47    0.38862E+02      4.21      4.21      0.04
  -8   6   2   0.194136E+02   0.194310E+02   0.272033E+02 <    1     0.001      0.71      0.71      0.50    0.38862E+02      4.41     -4.41     -0.03
  -7   6   2   0.350907E+02   0.777238E+01   0.272033E+02 <    1    -0.643      0.45      0.95      0.78    0.38862E+02      5.92      5.92      0.02
  -6   6   2   0.195346E+02   0.816100E+02   0.427481E+02 <    1     1.949      1.45      0.71      0.38    0.38862E+02      4.42      4.42      0.00
  -5   6   2   0.192733E+03   0.283692E+03   0.505205E+02 o    1     1.962      2.70      2.23      0.24    0.38862E+02     13.88    -13.88     -0.03
  -4   6   2   0.772613E+03   0.854962E+03   0.816100E+02 o    1     1.013      4.69      4.46      0.23    0.38862E+02     27.80     27.80      0.05
  -3   6   2   0.718142E+03   0.683970E+03   0.660653E+02 o    1    -0.500      4.20      4.30      0.21    0.38862E+02     26.80    -26.80     -0.07
  -2   6   2   0.164513E+03   0.147675E+03   0.349757E+02 o    1    -0.467      1.95      2.06      0.23    0.38862E+02     12.83     12.83      0.06
  -1   6   2   0.297232E+02   0.349757E+02   0.272033E+02 <    1     0.201      0.95      0.87      0.37    0.38862E+02      5.45      5.45     -0.03
   0   6   2   0.122789E+03   0.112700E+03   0.272033E+02 o    1    -0.362      1.70      1.78      0.21    0.38862E+02     11.08     11.08      0.08
   1   6   2   0.688714E-01  -0.155448E+02   0.194310E+02 <    1    -0.012      0.00      0.04      3.54    0.38862E+02      0.26     -0.25     -0.07
   2   6   2   0.483411E+01   0.155448E+02   0.233172E+02 <    1     0.590      0.63      0.35      0.47    0.38862E+02      2.20     -2.20      0.06
   3   6   2   0.159828E+03   0.971548E+02   0.272033E+02 o    1    -2.014      1.58      2.03      0.22    0.38862E+02     12.64    -12.64     -0.07
   4   6   2   0.138934E+03   0.120472E+03   0.272033E+02 o    1    -0.652      1.76      1.89      0.20    0.38862E+02     11.79     11.79      0.05
   5   6   2   0.256840E+03   0.151561E+03   0.310895E+02 o    1    -2.928      1.97      2.57      0.20    0.38862E+02     16.03    -16.03     -0.05
   6   6   2   0.546744E+02   0.116586E+02   0.233172E+02 <    1    -1.165      0.55      1.19      0.55    0.38862E+02      7.39      7.39      0.02
   7   6   2   0.319675E+02   0.349757E+02   0.233172E+02 <    1     0.132      0.95      0.91      0.32    0.38862E+02      5.65     -5.65     -0.01
   8   6   2   0.194546E+02   0.000000E+00   0.233172E+02 <    1    -0.183      0.00      0.71      3.87    0.38862E+02      4.41     -4.41     -0.02
   9   6   2   0.147653E+02   0.233172E+02   0.233172E+02 <    1     0.408      0.77      0.62      0.39    0.38862E+02      3.84      3.84      0.03
  10   6   2   0.151480E+03   0.151561E+03   0.310895E+02 o    1     0.003      1.97      1.97      0.20    0.38862E+02     12.31    -12.31     -0.05
  11   6   2   0.921672E+02   0.621791E+02   0.272033E+02 o    1    -0.993      1.26      1.54      0.28    0.38862E+02      9.60      9.60      0.06
  12   6   2   0.229812E+03   0.217627E+03   0.349757E+02 o    1    -0.341      2.37      2.43      0.19    0.38862E+02     15.16    -15.16     -0.07
  13   6   2   0.125250E+03   0.120472E+03   0.194310E+02 o    1    -0.242      1.76      1.80      0.14    0.38862E+02     11.19     11.19      0.07
  14   6   2   0.226289E+03   0.159334E+03   0.233172E+02 o    1    -2.596      2.02      2.41      0.15    0.38862E+02     15.04    -15.04     -0.07
  15   6   2   0.629505E+02   0.544067E+02   0.194310E+02 o    1    -0.423      1.18      1.27      0.21    0.38862E+02      7.93      7.93      0.06
  16   6   2   0.107073E+03   0.738376E+02   0.194310E+02 o    1    -1.548      1.38      1.66      0.18    0.38862E+02     10.35    -10.35     -0.05
  17   6   2   0.150041E+01  -0.194310E+02   0.233172E+02 <    1    -0.051      0.00      0.20      3.87    0.38862E+02      1.22      1.22      0.03
  18   6   2   0.636205E+01   0.233172E+02   0.233172E+02 <    1     0.955      0.77      0.40      0.39    0.38862E+02      2.52     -2.52     -0.02
  19   6   2   0.448948E+03   0.509091E+03   0.466343E+02 o    1     1.300      3.62      3.40      0.17    0.38862E+02     21.19     21.19      0.03
  21   6   2   0.167610E+03   0.116586E+03   0.233172E+02 o    1    -1.980      1.73      2.08      0.17    0.38862E+02     12.95    -12.95     -0.04
  22   6   2   0.788905E+02   0.466343E+02   0.233172E+02 <    1    -1.202      1.10      1.42      0.27    0.38862E+02      8.88     -8.88      0.02
  23   6   2   0.121386E+02   0.272033E+02   0.233172E+02 <    1     0.774      0.84      0.56      0.36    0.38862E+02      3.48      3.48     -0.03
  24   6   2   0.315610E+02   0.233172E+02   0.233172E+02 <    1    -0.327      0.77      0.90      0.39    0.38862E+02      5.62     -5.62      0.03
  25   6   2   0.201956E+01  -0.233172E+02   0.310895E+02 <    1    -0.051      0.00      0.23      4.47    0.38862E+02      1.42     -1.42     -0.04
  26   6   2   0.159984E+02   0.155448E+02   0.272033E+02 <    1    -0.017      0.63      0.64      0.55    0.38862E+02      4.00      4.00      0.04
  27   6   2   0.500985E+02   0.388619E+02   0.272033E+02 <    1    -0.387      1.00      1.14      0.35    0.38862E+02      7.08     -7.08     -0.04
  28   6   2   0.120296E+02   0.155448E+02   0.272033E+02 <    1     0.137      0.63      0.56      0.55    0.38862E+02      3.47      3.47      0.03
  29   6   2   0.205149E+02   0.155448E+02   0.233172E+02 <    1    -0.198      0.63      0.73      0.47    0.38862E+02      4.53     -4.53     -0.02
  30   6   2   0.622229E+01   0.349757E+02   0.272033E+02 <    1     1.486      0.95      0.40      0.37    0.38862E+02      2.49     -2.49      0.00
  31   6   2   0.764871E+01   0.777238E+01   0.272033E+02 <    1     0.005      0.45      0.44      0.78    0.38862E+02      2.77      2.77      0.01
  32   6   2   0.513501E+02   0.272033E+02   0.233172E+02 <    1    -0.872      0.84      1.15      0.36    0.38862E+02      7.17     -7.17     -0.02
  33   6   2   0.597660E+02   0.388619E+01   0.233172E+02 <    1    -0.974      0.32      1.24      0.95    0.38862E+02      7.73      7.73      0.03
  34   6   2   0.883556E+02   0.310895E+02   0.310895E+02 <    1    -1.371      0.89      1.51      0.45    0.38862E+02      9.40     -9.40     -0.04
  35   6   2   0.451074E+02  -0.155448E+02   0.310895E+02 <    1    -0.241      0.00      1.08      4.47    0.38862E+02      6.72      6.72      0.04
  36   6   2   0.119229E+02   0.272033E+02   0.272033E+02 <    1     0.676      0.84      0.55      0.42    0.38862E+02      3.45     -3.45     -0.04
  37   6   2   0.129445E+01   0.000000E+00   0.310895E+02 <    1    -0.041      0.00      0.18      4.47    0.38862E+02      1.14     -1.14      0.03
  38   6   2   0.493135E+01  -0.427481E+02   0.310895E+02 <    1    -0.080      0.00      0.36      4.47    0.38862E+02      2.22      2.22     -0.03
  39   6   2   0.956272E+00  -0.155448E+02   0.272033E+02 <    1    -0.037      0.00      0.16      4.18    0.38862E+02      0.98      0.98      0.03
  40   6   2   0.144869E+03   0.272033E+02   0.349757E+02 <    1    -2.034      0.84      1.93      0.54    0.38862E+02     12.04    -12.04     -0.04
  41   6   2   0.393544E+02   0.116586E+02   0.310895E+02 <    1    -0.628      0.55      1.01      0.73    0.38862E+02      6.27      6.27      0.03
  42   6   2   0.163173E-01  -0.116586E+02   0.388619E+02 <    1    -0.004      0.00      0.02      5.00    0.38862E+02      0.13      0.13     -0.01
  43   6   2   0.237643E+02  -0.427481E+02   0.505205E+02 <    1    -0.137      0.00      0.78      5.70    0.38862E+02      4.87      4.87      0.01
 -37   7   2   0.669690E+01  -0.349757E+02   0.310895E+02 <    1    -0.093      0.00      0.42      4.47    0.38862E+02      2.59     -2.59     -0.01
 -36   7   2   0.106106E+02   0.777238E+01   0.233172E+02 <    1    -0.112      0.45      0.52      0.67    0.38862E+02      3.26      3.26      0.01
 -35   7   2   0.173827E+02   0.155448E+02   0.310895E+02 <    1    -0.057      0.63      0.67      0.63    0.38862E+02      4.17     -4.17     -0.02
 -34   7   2   0.141115E+02   0.777238E+01   0.272033E+02 <    1    -0.199      0.45      0.60      0.78    0.38862E+02      3.76      3.76      0.02
 -33   7   2   0.717618E+01  -0.582929E+02   0.194310E+02 <    1    -0.122      0.00      0.43      3.54    0.38862E+02      2.68     -2.68     -0.02
 -32   7   2   0.774279E+01   0.116586E+02   0.233172E+02 <    1     0.185      0.55      0.45      0.55    0.38862E+02      2.78      2.78      0.02
 -31   7   2   0.224100E+01   0.388619E+01   0.233172E+02 <    1     0.080      0.32      0.24      0.95    0.38862E+02      1.50      1.50     -0.01
 -30   7   2   0.895614E+00  -0.194310E+02   0.194310E+02 <    1    -0.043      0.00      0.15      3.54    0.38862E+02      0.95      0.95      0.01
 -29   7   2   0.885813E+00  -0.388619E+01   0.194310E+02 <    1    -0.043      0.00      0.15      3.54    0.38862E+02      0.94      0.94      0.00
 -28   7   2   0.454253E+01  -0.310895E+02   0.155448E+02 <    1    -0.108      0.00      0.34      3.16    0.38862E+02      2.13     -2.13      0.00
 -27   7   2   0.206648E+02  -0.116586E+02   0.155448E+02 <    1    -0.231      0.00      0.73      3.16    0.38862E+02      4.55      4.55      0.01
 -26   7   2   0.129810E+02   0.155448E+02   0.155448E+02 <    1     0.172      0.63      0.58      0.32    0.38862E+02      3.60     -3.60     -0.01
 -25   7   2   0.144492E+02   0.116586E+02   0.155448E+02 <    1    -0.170      0.55      0.61      0.37    0.38862E+02      3.80      3.80      0.01
 -24   7   2   0.249736E+01   0.116586E+02   0.155448E+02 <    1     0.806      0.55      0.25      0.37    0.38862E+02      1.58      1.58      0.00
 -23   7   2   0.153342E+00   0.272033E+02   0.155448E+02 <    1     3.235      0.84      0.06      0.24    0.38862E+02      0.39      0.39      0.01
 -22   7   2   0.318742E-01   0.000000E+00   0.155448E+02 <    1    -0.009      0.00      0.03      3.16    0.38862E+02      0.18     -0.18     -0.01
 -21   7   2   0.455389E+02   0.233172E+02   0.194310E+02 <    1    -0.954      0.77      1.08      0.32    0.38862E+02      6.75     -6.75      0.00
 -20   7   2   0.204559E+02  -0.272033E+02   0.194310E+02 <    1    -0.205      0.00      0.73      3.54    0.38862E+02      4.52      4.52      0.00
 -19   7   2   0.469080E+01  -0.777238E+01   0.272033E+02 <    1    -0.083      0.00      0.35      4.18    0.38862E+02      2.17     -2.17      0.00
 -18   7   2   0.258760E+01  -0.777238E+01   0.233172E+02 <    1    -0.067      0.00      0.26      3.87    0.38862E+02      1.61     -1.61     -0.01
 -17   7   2   0.155372E+02   0.194310E+02   0.272033E+02 <    1     0.151      0.71      0.63      0.50    0.38862E+02      3.94      3.94      0.02
 -16   7   2   0.295953E+02   0.233172E+02   0.272033E+02 <    1    -0.217      0.77      0.87      0.45    0.38862E+02      5.44     -5.44     -0.02
 -15   7   2   0.423405E+02   0.466343E+02   0.233172E+02 <    1     0.188      1.10      1.04      0.27    0.38862E+02      6.51      6.51      0.02
 -14   7   2   0.208756E+02   0.000000E+00   0.233172E+02 <    1    -0.189      0.00      0.73      3.87    0.38862E+02      4.57     -4.57     -0.02
 -13   7   2   0.130175E+02  -0.310895E+02   0.194310E+02 <    1    -0.164      0.00      0.58      3.54    0.38862E+02      3.61      3.61      0.01
 -12   7   2   0.983466E+01   0.777238E+01   0.194310E+02 <    1    -0.100      0.45      0.50      0.56    0.38862E+02      3.14     -3.14     -0.01
 -11   7   2   0.387450E+00  -0.388619E+02   0.155448E+02 <    1    -0.032      0.00      0.10      3.16    0.38862E+02      0.62     -0.62      0.00
 -10   7   2   0.121070E+01   0.272033E+02   0.233172E+02 <    1     1.841      0.84      0.18      0.36    0.38862E+02      1.10      1.10      0.00
  -9   7   2   0.152149E+02   0.194310E+02   0.194310E+02 <    1     0.230      0.71      0.63      0.35    0.38862E+02      3.90     -3.90     -0.01
  -8   7   2   0.102759E+01   0.272033E+02   0.272033E+02 <    1     1.611      0.84      0.16      0.42    0.38862E+02      1.01      1.01      0.01
  -7   7   2   0.247494E+01  -0.194310E+02   0.233172E+02 <    1    -0.065      0.00      0.25      3.87    0.38862E+02      1.57     -1.57     -0.01
  -6   7   2   0.651168E+00   0.777238E+01   0.194310E+02 <    1     0.568      0.45      0.13      0.56    0.38862E+02      0.81      0.81      0.01
  -5   7   2   0.392263E+01   0.155448E+02   0.233172E+02 <    1     0.663      0.63      0.32      0.47    0.38862E+02      1.98      1.98     -0.01
  -4   7   2   0.180220E+02   0.233172E+02   0.310895E+02 <    1     0.181      0.77      0.68      0.52    0.38862E+02      4.25     -4.25      0.00
  -3   7   2   0.171540E+02   0.777238E+01   0.194310E+02 <    1    -0.388      0.45      0.66      0.56    0.38862E+02      4.14      4.14      0.00
  -2   7   2   0.294888E+02  -0.388619E+01   0.272033E+02 <    1    -0.208      0.00      0.87      4.18    0.38862E+02      5.43     -5.43     -0.01
  -1   7   2   0.348786E+02   0.427481E+02   0.272033E+02 <    1     0.304      1.05      0.95      0.33    0.38862E+02      5.91      5.91      0.01
   0   7   2   0.405047E+02   0.233172E+02   0.272033E+02 <    1    -0.545      0.77      1.02      0.45    0.38862E+02      6.36     -6.36     -0.02
   1   7   2   0.265701E+02   0.194310E+02   0.272033E+02 <    1    -0.242      0.71      0.83      0.50    0.38862E+02      5.15      5.15      0.02
   2   7   2   0.292216E+02   0.155448E+02   0.272033E+02 <    1    -0.424      0.63      0.87      0.55    0.38862E+02      5.41     -5.41     -0.02
   3   7   2   0.234239E+02   0.777238E+01   0.272033E+02 <    1    -0.421      0.45      0.78      0.78    0.38862E+02      4.84      4.84      0.02
   4   7   2   0.882994E+01  -0.777238E+01   0.233172E+02 <    1    -0.123      0.00      0.48      3.87    0.38862E+02      2.97     -2.97     -0.02
   5   7   2   0.383180E+01  -0.388619E+01   0.194310E+02 <    1    -0.089      0.00      0.31      3.54    0.38862E+02      1.96      1.96      0.02
   6   7   2   0.271758E+01  -0.388619E+01   0.233172E+02 <    1    -0.068      0.00      0.26      3.87    0.38862E+02      1.65     -1.65     -0.01
   7   7   2   0.444959E+01   0.000000E+00   0.233172E+02 <    1    -0.087      0.00      0.34      3.87    0.38862E+02      2.11     -2.11      0.01
   8   7   2   0.722613E-02  -0.388619E+01   0.233172E+02 <    1    -0.004      0.00      0.01      3.87    0.38862E+02      0.09      0.08     -0.01
   9   7   2   0.261486E+01  -0.116586E+02   0.233172E+02 <    1    -0.067      0.00      0.26      3.87    0.38862E+02      1.62      1.62      0.01
  10   7   2   0.467427E+01  -0.155448E+02   0.233172E+02 <    1    -0.090      0.00      0.35      3.87    0.38862E+02      2.16     -2.16     -0.01
  11   7   2   0.805121E+01  -0.194310E+02   0.233172E+02 <    1    -0.118      0.00      0.46      3.87    0.38862E+02      2.84      2.84      0.01
  12   7   2   0.358422E+01   0.777238E+01   0.233172E+02 <    1     0.214      0.45      0.30      0.67    0.38862E+02      1.89     -1.89     -0.01
  13   7   2   0.117954E+02  -0.388619E+02   0.194310E+02 <    1    -0.156      0.00      0.55      3.54    0.38862E+02      3.43      3.43      0.01
  14   7   2   0.378683E+01  -0.388619E+01   0.233172E+02 <    1    -0.081      0.00      0.31      3.87    0.38862E+02      1.95     -1.95     -0.01
  15   7   2   0.266404E+01   0.427481E+02   0.233172E+02 <    1     2.749      1.05      0.26      0.29    0.38862E+02      1.63      1.63      0.00
  16   7   2   0.123074E-01  -0.155448E+02   0.233172E+02 <    1    -0.005      0.00      0.02      3.87    0.38862E+02      0.11     -0.11      0.00
  17   7   2   0.313052E+01   0.233172E+02   0.233172E+02 <    1     1.267      0.77      0.28      0.39    0.38862E+02      1.77     -1.77     -0.01
  18   7   2   0.323435E+01   0.233172E+02   0.388619E+02 <    1     0.753      0.77      0.29      0.65    0.38862E+02      1.80      1.80      0.01
  19   7   2   0.430306E+02   0.233172E+02   0.155448E+02 <    1    -1.075      0.77      1.05      0.26    0.38862E+02      6.56     -6.56     -0.02
  20   7   2   0.152697E+01  -0.116586E+02   0.155448E+02 <    1    -0.063      0.00      0.20      3.16    0.38862E+02      1.24      1.24      0.02
  21   7   2   0.674051E+01   0.155448E+02   0.155448E+02 <    1     0.683      0.63      0.42      0.32    0.38862E+02      2.60      2.60     -0.01
  22   7   2   0.254028E+01   0.194310E+02   0.155448E+02 <    1     1.596      0.71      0.26      0.28    0.38862E+02      1.59      1.59      0.01
  23   7   2   0.648173E+01  -0.155448E+02   0.194310E+02 <    1    -0.116      0.00      0.41      3.54    0.38862E+02      2.55      2.55      0.00
  24   7   2   0.753162E+01   0.000000E+00   0.194310E+02 <    1    -0.125      0.00      0.44      3.54    0.38862E+02      2.74     -2.74     -0.01
  25   7   2   0.266528E+02   0.116586E+02   0.194310E+02 <    1    -0.614      0.55      0.83      0.46    0.38862E+02      5.16      5.16      0.01
  26   7   2   0.406971E+02   0.466343E+02   0.233172E+02 <    1     0.263      1.10      1.02      0.27    0.38862E+02      6.38     -6.38     -0.02
  27   7   2   0.672756E+02   0.427481E+02   0.233172E+02 <    1    -0.933      1.05      1.32      0.29    0.38862E+02      8.20      8.20      0.03
  28   7   2   0.480990E+02   0.272033E+02   0.233172E+02 <    1    -0.769      0.84      1.11      0.36    0.38862E+02      6.94     -6.94     -0.03
  29   7   2   0.419128E+02   0.310895E+02   0.233172E+02 <    1    -0.429      0.89      1.04      0.34    0.38862E+02      6.47      6.47      0.03
  30   7   2   0.605698E+01  -0.155448E+02   0.233172E+02 <    1    -0.102      0.00      0.39      3.87    0.38862E+02      2.46     -2.46     -0.02
  31   7   2   0.675437E+01  -0.194310E+02   0.233172E+02 <    1    -0.108      0.00      0.42      3.87    0.38862E+02      2.60      2.60      0.02
  32   7   2   0.193594E+00  -0.310895E+02   0.233172E+02 <    1    -0.018      0.00      0.07      3.87    0.38862E+02      0.44      0.44     -0.01
  33   7   2   0.919862E+00  -0.233172E+02   0.349757E+02 <    1    -0.032      0.00      0.15      4.74    0.38862E+02      0.96     -0.96      0.01
  34   7   2   0.250171E+00   0.000000E+00   0.388619E+02 <    1    -0.016      0.00      0.08      5.00    0.38862E+02      0.50     -0.50     -0.01
  35   7   2   0.637461E+00  -0.233172E+02   0.349757E+02 <    1    -0.027      0.00      0.13      4.74    0.38862E+02      0.80      0.80      0.01
  36   7   2   0.691761E+01   0.155448E+02   0.466343E+02 <    1     0.222      0.63      0.42      0.95    0.38862E+02      2.63     -2.63     -0.01
 -16   8   2   0.490364E-01   0.116586E+02   0.155448E+02 <    1     1.403      0.55      0.04      0.37    0.38862E+02      0.22     -0.22     -0.01
 -15   8   2   0.412303E+00   0.777238E+01   0.155448E+02 <    1     0.770      0.45      0.10      0.45    0.38862E+02      0.64      0.64      0.01
 -14   8   2   0.908334E+01  -0.388619E+01   0.155448E+02 <    1    -0.153      0.00      0.48      3.16    0.38862E+02      3.01     -3.01     -0.02
 -13   8   2   0.295233E+01   0.777238E+01   0.194310E+02 <    1     0.307      0.45      0.28      0.56    0.38862E+02      1.72      1.72      0.02
 -12   8   2   0.713210E+01   0.155448E+02   0.155448E+02 <    1     0.645      0.63      0.43      0.32    0.38862E+02      2.67     -2.67     -0.02
 -11   8   2   0.310568E+00   0.000000E+00   0.155448E+02 <    1    -0.028      0.00      0.09      3.16    0.38862E+02      0.56      0.56      0.02
 -10   8   2   0.209140E+00  -0.388619E+01   0.116586E+02 <    1    -0.027      0.00      0.07      2.74    0.38862E+02      0.46     -0.46     -0.02
  -9   8   2   0.481733E+00  -0.777238E+01   0.155448E+02 <    1    -0.035      0.00      0.11      3.16    0.38862E+02      0.69     -0.69      0.02
  -8   8   2   0.380166E+01   0.000000E+00   0.155448E+02 <    1    -0.099      0.00      0.31      3.16    0.38862E+02      1.95     -1.95     -0.02
  -7   8   2   0.334468E+02   0.777238E+01   0.116586E+02 <    1    -1.432      0.45      0.93      0.34    0.38862E+02      5.78      5.78      0.03
  -6   8   2   0.141850E+03   0.000000E+00   0.155448E+02 <    1    -0.604      0.00      1.91      3.16    0.38862E+02     11.91    -11.91     -0.03
  -4   8   2   0.102322E+03  -0.194310E+02   0.116586E+02 <    1    -0.593      0.00      1.62      2.74    0.38862E+02     10.12    -10.12     -0.02
  -3   8   2   0.293720E+02   0.388619E+01   0.116586E+02 <    1    -1.166      0.32      0.87      0.47    0.38862E+02      5.42      5.42      0.01
  -2   8   2   0.504300E+03   0.167106E+03   0.194310E+02 o    1   -12.496      2.07      3.60      0.12    0.38862E+02     22.46     22.46      0.03
  -1   8   2   0.495392E+02  -0.310895E+02   0.155448E+02 <    1    -0.357      0.00      1.13      3.16    0.38862E+02      7.04      7.04      0.00
   0   8   2   0.198541E+03   0.124358E+03   0.194310E+02 o    1    -3.346      1.79      2.26      0.14    0.38862E+02     14.09    -14.09      0.00
   1   8   2   0.327351E+03   0.268147E+03   0.233172E+02 o    1    -2.351      2.63      2.90      0.12    0.38862E+02     18.09    -18.09     -0.05
   3   8   2   0.140757E+03   0.621791E+02   0.194310E+02 o    1    -3.223      1.26      1.90      0.20    0.38862E+02     11.86    -11.86     -0.04
   4   8   2   0.479485E+02   0.233172E+02   0.310895E+02 <    1    -0.651      0.77      1.11      0.52    0.38862E+02      6.92      6.92      0.04
   5   8   2   0.377695E+02  -0.116586E+02   0.194310E+02 <    1    -0.279      0.00      0.99      3.54    0.38862E+02      6.15     -6.15     -0.03
   6   8   2   0.166717E+02   0.000000E+00   0.194310E+02 <    1    -0.185      0.00      0.65      3.54    0.38862E+02      4.08      4.08      0.02
   7   8   2   0.222891E+01   0.777238E+01   0.233172E+02 <    1     0.310      0.45      0.24      0.67    0.38862E+02      1.49     -1.49     -0.01
   8   8   2   0.973733E-01  -0.233172E+02   0.233172E+02 <    1    -0.013      0.00      0.05      3.87    0.38862E+02      0.31      0.31      0.00
   9   8   2   0.105239E+01  -0.116586E+02   0.194310E+02 <    1    -0.047      0.00      0.16      3.54    0.38862E+02      1.03      1.03      0.01
  10   8   2   0.122432E+01  -0.116586E+02   0.194310E+02 <    1    -0.050      0.00      0.18      3.54    0.38862E+02      1.11     -1.11     -0.02
  11   8   2   0.392115E+01   0.388619E+01   0.194310E+02 <    1    -0.002      0.32      0.32      0.79    0.38862E+02      1.98      1.98      0.02
  12   8   2   0.440046E+01   0.388619E+01   0.194310E+02 <    1    -0.026      0.32      0.34      0.79    0.38862E+02      2.10     -2.10     -0.02
  13   8   2   0.437079E+01  -0.194310E+02   0.194310E+02 <    1    -0.095      0.00      0.34      3.54    0.38862E+02      2.09      2.09      0.02
  14   8   2   0.500811E+01  -0.194310E+02   0.310895E+02 <    1    -0.080      0.00      0.36      4.47    0.38862E+02      2.24     -2.24     -0.02
  15   8   2   0.941312E-01   0.116586E+02   0.349757E+02 <    1     0.607      0.55      0.05      0.82    0.38862E+02      0.31     -0.31      0.01
  16   8   2   0.448843E+00   0.155448E+02   0.388619E+02 <    1     0.664      0.63      0.11      0.79    0.38862E+02      0.67     -0.67     -0.01
  17   8   2   0.458589E+01  -0.272033E+02   0.310895E+02 <    1    -0.077      0.00      0.34      4.47    0.38862E+02      2.14     -2.14      0.00
  18   8   2   0.858420E+02   0.194310E+02   0.310895E+02 <    1    -1.377      0.71      1.49      0.57    0.38862E+02      9.27     -9.27     -0.02
  19   8   2   0.842715E+01   0.427481E+02   0.310895E+02 <    1     1.528      1.05      0.47      0.38    0.38862E+02      2.90     -2.90      0.00
  20   8   2   0.205625E+02  -0.155448E+02   0.272033E+02 <    1    -0.174      0.00      0.73      4.18    0.38862E+02      4.53      4.53      0.01
  21   8   2   0.238492E+03   0.505205E+02   0.388619E+02 <    1    -3.048      1.14      2.48      0.44    0.38862E+02     15.44     15.44      0.02
  22   8   2   0.761885E+02   0.388619E+01   0.310895E+02 <    1    -0.857      0.32      1.40      1.26    0.38862E+02      8.73     -8.73     -0.01
 -52   1   3   0.147440E+00   0.816100E+02   0.893824E+02 <    1     1.748      1.45      0.06      0.79    0.38862E+02      0.38     -0.38      0.00
 -51   1   3   0.164183E+00   0.349757E+02   0.621791E+02 <    1     1.048      0.95      0.06      0.84    0.38862E+02      0.41      0.41      0.00
 -50   1   3   0.171745E+00  -0.194310E+02   0.582929E+02 <    1    -0.011      0.00      0.07      6.12    0.38862E+02      0.41     -0.41     -0.01
 -49   1   3   0.190055E+02  -0.155448E+02   0.582929E+02 <    1    -0.114      0.00      0.70      6.12    0.38862E+02      4.36      4.36      0.02
 -48   1   3   0.136745E+01   0.349757E+02   0.621791E+02 <    1     0.902      0.95      0.19      0.84    0.38862E+02      1.17     -1.17     -0.02
 -47   1   3   0.242304E+02   0.932686E+02   0.621791E+02 <    1     1.470      1.55      0.79      0.52    0.38862E+02      4.92      4.92      0.03
 -46   1   3   0.195630E+01   0.272033E+02   0.544067E+02 <    1     0.732      0.84      0.22      0.84    0.38862E+02      1.40      1.40     -0.02
 -45   1   3   0.260356E+02   0.544067E+02   0.544067E+02 <    1     0.616      1.18      0.82      0.59    0.38862E+02      5.10      5.10      0.02
 -44   1   3   0.123871E+03  -0.310895E+02   0.544067E+02 <    1    -0.302      0.00      1.79      5.92    0.38862E+02     11.13     11.13      0.00
 -43   1   3   0.231566E+03   0.163220E+03   0.621791E+02 o    1    -1.002      2.05      2.44      0.39    0.38862E+02     15.22    -15.22     -0.01
 -42   1   3   0.608629E+02   0.116586E+02   0.621791E+02 <    1    -0.482      0.55      1.25      1.46    0.38862E+02      7.80     -7.80     -0.01
 -41   1   3   0.148303E+02  -0.971548E+02   0.582929E+02 <    1    -0.101      0.00      0.62      6.12    0.38862E+02      3.85     -3.85     -0.01
 -40   1   3   0.173138E+02   0.349757E+02   0.582929E+02 <    1     0.356      0.95      0.67      0.79    0.38862E+02      4.16      4.16      0.01
 -39   1   3   0.289969E+02   0.777238E+01   0.582929E+02 <    1    -0.248      0.45      0.86      1.68    0.38862E+02      5.38     -5.38     -0.02
 -38   1   3   0.239408E+02   0.777238E+02   0.582929E+02 <    1     1.186      1.41      0.78      0.53    0.38862E+02      4.89      4.89      0.03
 -37   1   3   0.311420E+02   0.136017E+03   0.582929E+02 o    1     2.431      1.87      0.90      0.40    0.38862E+02      5.58     -5.58     -0.03
 -36   1   3   0.271715E+01  -0.621791E+02   0.505205E+02 <    1    -0.046      0.00      0.26      5.70    0.38862E+02      1.65      1.65      0.03
 -35   1   3   0.131040E+02   0.388619E+01   0.544067E+02 <    1    -0.119      0.32      0.58      2.21    0.38862E+02      3.62     -3.62     -0.03
 -34   1   3   0.438469E-01   0.155448E+02   0.466343E+02 <    1     0.631      0.63      0.03      0.95    0.38862E+02      0.21     -0.21      0.03
 -33   1   3   0.335525E+02   0.310895E+02   0.505205E+02 <    1    -0.048      0.89      0.93      0.73    0.38862E+02      5.79     -5.79     -0.04
 -32   1   3   0.101781E+02   0.272033E+02   0.582929E+02 <    1     0.362      0.84      0.51      0.90    0.38862E+02      3.19     -3.19      0.03
 -31   1   3   0.544828E+02   0.194310E+02   0.582929E+02 <    1    -0.450      0.71      1.18      1.06    0.38862E+02      7.38     -7.38     -0.03
 -30   1   3   0.512321E+02   0.544067E+02   0.699514E+02 <    1     0.046      1.18      1.15      0.76    0.38862E+02      7.16     -7.16      0.01
 -29   1   3   0.955091E-02   0.155448E+02   0.544067E+02 <    1     0.557      0.63      0.02      1.11    0.38862E+02      0.10      0.10      0.00
 -28   1   3   0.223514E+03   0.244830E+03   0.505205E+02 o    1     0.430      2.51      2.40      0.26    0.38862E+02     14.95    -14.95     -0.02
 -27   1   3   0.678554E+02   0.112700E+03   0.427481E+02 o    1     1.180      1.70      1.32      0.32    0.38862E+02      8.24      8.24      0.03
 -26   1   3   0.792103E+03   0.695628E+03   0.621791E+02 o    1    -1.465      4.23      4.51      0.19    0.38862E+02     28.14    -28.14     -0.07
 -25   1   3   0.489589E+03   0.536294E+03   0.505205E+02 o    1     0.925      3.71      3.55      0.18    0.38862E+02     22.13     22.13      0.08
 -24   1   3   0.182523E+04   0.162831E+04   0.108813E+03 o    1    -1.684      6.47      6.85      0.23    0.38862E+02     42.72    -42.72     -0.11
 -23   1   3   0.688463E+03   0.427481E+03   0.621791E+02 o    1    -3.665      3.32      4.21      0.24    0.38862E+02     26.24     26.24      0.10
 -22   1   3   0.469573E+02   0.272033E+02   0.310895E+02 <    1    -0.549      0.84      1.10      0.48    0.38862E+02      6.85     -6.85     -0.09
 -21   1   3   0.112813E+04   0.101430E+04   0.699514E+02 o    1    -1.521      5.11      5.39      0.18    0.38862E+02     33.59     33.59      0.10
 -20   1   3   0.852453E+03   0.769466E+03   0.582929E+02 o    1    -1.341      4.45      4.68      0.17    0.38862E+02     29.20    -29.20     -0.09
 -19   1   3   0.269009E+03   0.291464E+03   0.388619E+02 o    1     0.583      2.74      2.63      0.18    0.38862E+02     16.40     16.40      0.06
 -18   1   3   0.622444E+02   0.349757E+02   0.272033E+02 <    1    -0.859      0.95      1.27      0.37    0.38862E+02      7.89     -7.89     -0.04
 -17   1   3   0.143483E+02   0.660653E+02   0.310895E+02 o    1     2.267      1.30      0.61      0.31    0.38862E+02      3.79     -3.79      0.01
 -16   1   3   0.185809E+03   0.139903E+03   0.349757E+02 o    1    -1.216      1.90      2.19      0.24    0.38862E+02     13.63     13.63      0.02
 -15   1   3   0.273870E+03   0.240944E+03   0.388619E+02 o    1    -0.814      2.49      2.65      0.20    0.38862E+02     16.55    -16.55     -0.04
 -14   1   3   0.439346E+03   0.361416E+03   0.427481E+02 o    1    -1.710      3.05      3.36      0.18    0.38862E+02     20.96     20.96      0.06
 -13   1   3   0.222672E+03   0.182651E+03   0.349757E+02 o    1    -1.082      2.17      2.39      0.21    0.38862E+02     14.92    -14.92     -0.07
 -12   1   3   0.162739E+03   0.170992E+03   0.310895E+02 o    1     0.267      2.10      2.05      0.19    0.38862E+02     12.76     12.76      0.07
 -11   1   3   0.119286E+02   0.116586E+02   0.272033E+02 <    1    -0.010      0.55      0.55      0.64    0.38862E+02      3.45      3.45     -0.07
 -10   1   3   0.867723E+01   0.233172E+02   0.233172E+02 <    1     0.780      0.77      0.47      0.39    0.38862E+02      2.95     -2.95      0.06
  -9   1   3   0.529964E+03   0.520750E+03   0.427481E+02 o    1    -0.209      3.66      3.69      0.15    0.38862E+02     23.02     23.02     -0.04
  -8   1   3   0.270045E+03   0.264261E+03   0.310895E+02 o    1    -0.182      2.61      2.64      0.16    0.38862E+02     16.43    -16.43      0.03
  -7   1   3   0.114736E+04   0.126690E+04   0.738376E+02 o    1     1.569      5.71      5.43      0.18    0.38862E+02     33.87     33.87     -0.01
  -6   1   3   0.369961E+03   0.388619E+03   0.349757E+02 o    1     0.527      3.16      3.09      0.15    0.38862E+02     19.23    -19.23      0.00
  -5   1   3   0.129836E+04   0.121638E+04   0.699514E+02 o    1    -1.089      5.59      5.78      0.17    0.38862E+02     36.03     36.03      0.02
  -4   1   3   0.181174E+03   0.205968E+03   0.310895E+02 o    1     0.816      2.30      2.16      0.18    0.38862E+02     13.46    -13.46     -0.03
  -3   1   3   0.782862E+03   0.854962E+03   0.544067E+02 o    1     1.292      4.69      4.49      0.16    0.38862E+02     27.98     27.98      0.05
  -2   1   3   0.889581E+01   0.194310E+02   0.194310E+02 <    1     0.647      0.71      0.48      0.35    0.38862E+02      2.98     -2.98     -0.05
  -1   1   3   0.276778E+03   0.291464E+03   0.310895E+02 o    1     0.470      2.74      2.67      0.15    0.38862E+02     16.64     16.64      0.07
   0   1   3   0.616163E+02   0.582929E+02   0.233172E+02 o    1    -0.140      1.22      1.26      0.25    0.38862E+02      7.85      7.85     -0.06
   1   1   3   0.726953E+02   0.544067E+02   0.233172E+02 o    1    -0.727      1.18      1.37      0.25    0.38862E+02      8.53      8.53      0.08
   2   1   3   0.137807E+03   0.699514E+02   0.233172E+02 o    1    -2.417      1.34      1.88      0.22    0.38862E+02     11.74     11.74     -0.07
   3   1   3   0.198619E+02  -0.777238E+01   0.194310E+02 <    1    -0.202      0.00      0.71      3.54    0.38862E+02      4.46      4.46      0.08
   4   1   3   0.259036E+03   0.221513E+03   0.272033E+02 o    1    -1.308      2.39      2.58      0.15    0.38862E+02     16.09     16.09     -0.05
   5   1   3   0.317620E+02   0.194310E+02   0.194310E+02 <    1    -0.557      0.71      0.90      0.35    0.38862E+02      5.64     -5.64      0.05
   6   1   3   0.535299E+03   0.458571E+03   0.388619E+02 o    1    -1.847      3.44      3.71      0.15    0.38862E+02     23.14     23.14     -0.01
   7   1   3   0.352599E+03   0.345871E+03   0.349757E+02 o    1    -0.188      2.98      3.01      0.15    0.38862E+02     18.78    -18.78     -0.01
   8   1   3   0.138341E+04   0.126690E+04   0.738376E+02 o    1    -1.460      5.71      5.97      0.18    0.38862E+02     37.19     37.19      0.05
   9   1   3   0.142167E+04   0.139903E+04   0.816100E+02 o    1    -0.261      6.00      6.05      0.19    0.38862E+02     37.71    -37.70     -0.08
  10   1   3   0.269524E+04   0.280583E+04   0.139903E+03 o    1     0.741      8.50      8.33      0.23    0.38862E+02     51.92     51.92      0.11
  11   1   3   0.260137E+04   0.263484E+04   0.132131E+03 o    1     0.236      8.23      8.18      0.22    0.38862E+02     51.00    -51.00     -0.13
  12   1   3   0.331951E+04   0.317890E+04   0.159334E+03 o    1    -0.811      9.04      9.24      0.24    0.38862E+02     57.62     57.62      0.15
  13   1   3   0.285075E+04   0.315947E+04   0.159334E+03 o    1     1.847      9.02      8.56      0.24    0.38862E+02     53.39    -53.39     -0.15
  14   1   3   0.242528E+04   0.238224E+04   0.124358E+03 o    1    -0.322      7.83      7.90      0.22    0.38862E+02     49.25     49.25      0.14
  15   1   3   0.169057E+04   0.179153E+04   0.101041E+03 o    1     0.955      6.79      6.60      0.20    0.38862E+02     41.12    -41.12     -0.12
  16   1   3   0.971940E+03   0.100264E+04   0.660653E+02 o    1     0.448      5.08      5.00      0.17    0.38862E+02     31.18     31.18      0.10
  17   1   3   0.372777E+03   0.361416E+03   0.388619E+02 o    1    -0.285      3.05      3.10      0.17    0.38862E+02     19.31    -19.31     -0.07
  18   1   3   0.894878E+02   0.198196E+03   0.349757E+02 o    1     3.694      2.26      1.52      0.20    0.38862E+02      9.46      9.46      0.03
  19   1   3   0.146791E+04   0.134851E+04   0.854962E+02 o    1    -1.304      5.89      6.15      0.20    0.38862E+02     38.31     38.31      0.02
  20   1   3   0.110275E+04   0.118529E+04   0.777238E+02 o    1     1.034      5.52      5.33      0.19    0.38862E+02     33.21    -33.21     -0.04
  21   1   3   0.126276E+02  -0.349757E+02   0.233172E+02 <    1    -0.147      0.00      0.57      3.87    0.38862E+02      3.55      3.55      0.04
  22   1   3   0.608691E+03   0.683970E+03   0.582929E+02 o    1     1.294      4.20      3.96      0.18    0.38862E+02     24.67    -24.67     -0.07
  23   1   3   0.860342E+02   0.108813E+03   0.310895E+02 o    1     0.774      1.67      1.49      0.24    0.38862E+02      9.28      9.28      0.07
  24   1   3   0.399699E+03   0.443026E+03   0.466343E+02 o    1     0.936      3.38      3.21      0.18    0.38862E+02     19.99    -19.99     -0.08
  25   1   3   0.472543E+02   0.893824E+02   0.310895E+02 o    1     1.567      1.52      1.10      0.26    0.38862E+02      6.87      6.87      0.07
  26   1   3   0.174717E+03   0.198196E+03   0.388619E+02 o    1     0.620      2.26      2.12      0.22    0.38862E+02     13.22    -13.22     -0.07
  27   1   3   0.121571E+02   0.388619E+01   0.310895E+02 <    1    -0.192      0.32      0.56      1.26    0.38862E+02      3.49      3.49      0.06
  28   1   3   0.902407E+02   0.116586E+03   0.310895E+02 o    1     0.899      1.73      1.52      0.23    0.38862E+02      9.50     -9.50     -0.05
  29   1   3   0.270733E+01   0.233172E+02   0.272033E+02 <    1     1.130      0.77      0.26      0.45    0.38862E+02      1.65      1.65      0.04
  30   1   3   0.578356E+02   0.816100E+02   0.272033E+02 o    1     0.947      1.45      1.22      0.24    0.38862E+02      7.60     -7.60     -0.03
  31   1   3   0.762005E-01   0.777238E+01   0.272033E+02 <    1     0.515      0.45      0.04      0.78    0.38862E+02      0.28     -0.28      0.01
  32   1   3   0.110219E+02   0.388619E+02   0.272033E+02 <    1     1.335      1.00      0.53      0.35    0.38862E+02      3.32     -3.32      0.00
  33   1   3   0.194153E+02   0.582929E+02   0.310895E+02 <    1     1.585      1.22      0.71      0.33    0.38862E+02      4.41     -4.41     -0.02
  34   1   3   0.927872E+01  -0.388619E+01   0.310895E+02 <    1    -0.109      0.00      0.49      4.47    0.38862E+02      3.05      3.05      0.03
  35   1   3   0.565507E+02   0.310895E+02   0.310895E+02 <    1    -0.697      0.89      1.21      0.45    0.38862E+02      7.52     -7.52     -0.04
  36   1   3   0.382608E+02   0.194310E+02   0.310895E+02 <    1    -0.504      0.71      0.99      0.57    0.38862E+02      6.19      6.19      0.05
  37   1   3   0.346489E+02   0.112700E+03   0.349757E+02 o    1     2.865      1.70      0.94      0.26    0.38862E+02      5.89     -5.89     -0.05
  38   1   3   0.411757E+02   0.349757E+02   0.349757E+02 <    1    -0.170      0.95      1.03      0.47    0.38862E+02      6.42      6.42      0.05
  39   1   3   0.303177E+02   0.427481E+02   0.349757E+02 <    1     0.386      1.05      0.88      0.43    0.38862E+02      5.51      5.51     -0.03
  40   1   3   0.131785E+01  -0.388619E+01   0.310895E+02 <    1    -0.041      0.00      0.18      4.47    0.38862E+02      1.15      1.15      0.03
  41   1   3   0.384067E+03   0.369188E+03   0.544067E+02 o    1    -0.268      3.08      3.14      0.23    0.38862E+02     19.60    -19.60     -0.05
  42   1   3   0.225180E+01   0.544067E+02   0.349757E+02 <    1     2.477      1.18      0.24      0.38    0.38862E+02      1.50     -1.50      0.01
  43   1   3   0.130112E+01   0.194310E+02   0.349757E+02 <    1     0.824      0.71      0.18      0.64    0.38862E+02      1.14     -1.14      0.00
  44   1   3   0.143280E+02   0.000000E+00   0.349757E+02 <    1    -0.128      0.00      0.61      4.74    0.38862E+02      3.79     -3.79     -0.02
  45   1   3   0.267213E+02   0.194310E+02   0.388619E+02 <    1    -0.173      0.71      0.83      0.71    0.38862E+02      5.17      5.17      0.03
  46   1   3   0.304112E+02   0.233172E+02   0.388619E+02 <    1    -0.170      0.77      0.88      0.65    0.38862E+02      5.51     -5.51     -0.03
  47   1   3   0.558193E+02   0.854962E+02   0.427481E+02 <    1     0.767      1.48      1.20      0.37    0.38862E+02      7.47      7.47      0.04
  48   1   3   0.233995E+02   0.000000E+00   0.466343E+02 <    1    -0.142      0.00      0.78      5.48    0.38862E+02      4.84     -4.84     -0.04
  49   1   3   0.328908E+02   0.310895E+02   0.738376E+02 <    1    -0.024      0.89      0.92      1.06    0.38862E+02      5.74      5.73      0.03
 -52   2   3   0.402869E+01   0.116586E+02   0.854962E+02 <    1     0.112      0.55      0.32      2.01    0.38862E+02      2.01     -2.01     -0.03
 -51   2   3   0.347079E+01  -0.893824E+02   0.738376E+02 <    1    -0.043      0.00      0.30      6.89    0.38862E+02      1.86      1.86      0.03
 -50   2   3   0.190203E+02  -0.233172E+02   0.621791E+02 <    1    -0.111      0.00      0.70      6.32    0.38862E+02      4.36     -4.36     -0.03
 -49   2   3   0.129671E+01   0.272033E+02   0.621791E+02 <    1     0.684      0.84      0.18      0.96    0.38862E+02      1.14     -1.14      0.02
 -48   2   3   0.912832E+01  -0.155448E+02   0.582929E+02 <    1    -0.079      0.00      0.48      6.12    0.38862E+02      3.02     -3.02     -0.02
 -47   2   3   0.294876E+02   0.000000E+00   0.544067E+02 <    1    -0.147      0.00      0.87      5.92    0.38862E+02      5.43     -5.43      0.01
 -46   2   3   0.561249E+01  -0.582929E+02   0.544067E+02 <    1    -0.064      0.00      0.38      5.92    0.38862E+02      2.37     -2.37     -0.01
 -45   2   3   0.215548E+02   0.738376E+02   0.621791E+02 <    1     1.091      1.38      0.74      0.58    0.38862E+02      4.64     -4.64     -0.01
 -42   2   3   0.107898E+04   0.668425E+03   0.124358E+03 o    1    -2.891      4.15      5.27      0.39    0.38862E+02     32.85     32.85      0.06
 -41   2   3   0.106618E+02   0.310895E+02   0.893824E+02 <    1     0.288      0.89      0.52      1.29    0.38862E+02      3.27      3.27     -0.02
 -40   2   3   0.262824E+02  -0.427481E+02   0.738376E+02 <    1    -0.119      0.00      0.82      6.89    0.38862E+02      5.13      5.13      0.04
 -39   2   3   0.891012E+01  -0.582929E+02   0.699514E+02 <    1    -0.071      0.00      0.48      6.71    0.38862E+02      2.98      2.98     -0.03
 -38   2   3   0.221492E+01  -0.388619E+02   0.544067E+02 <    1    -0.040      0.00      0.24      5.92    0.38862E+02      1.49     -1.49      0.03
 -37   2   3   0.429193E+00  -0.466343E+02   0.466343E+02 <    1    -0.019      0.00      0.11      5.48    0.38862E+02      0.66     -0.65     -0.03
 -36   2   3   0.423951E+01  -0.194310E+02   0.505205E+02 <    1    -0.058      0.00      0.33      5.70    0.38862E+02      2.06      2.06      0.02
 -35   2   3   0.995622E+01  -0.777238E+01   0.505205E+02 <    1    -0.089      0.00      0.51      5.70    0.38862E+02      3.16     -3.16     -0.02
 -34   2   3   0.164475E+02  -0.272033E+02   0.505205E+02 <    1    -0.114      0.00      0.65      5.70    0.38862E+02      4.06      4.06      0.01
 -33   2   3   0.522489E+02   0.505205E+02   0.505205E+02 <    1    -0.034      1.14      1.16      0.57    0.38862E+02      7.23     -7.23      0.00
 -32   2   3   0.146559E+02  -0.116586E+02   0.544067E+02 <    1    -0.104      0.00      0.61      5.92    0.38862E+02      3.83      3.83     -0.02
 -31   2   3   0.405393E-01  -0.893824E+02   0.544067E+02 <    1    -0.005      0.00      0.03      5.92    0.38862E+02      0.20      0.20      0.03
 -30   2   3   0.550716E+00   0.116586E+02   0.544067E+02 <    1     0.335      0.55      0.12      1.28    0.38862E+02      0.74     -0.74     -0.05
 -29   2   3   0.715919E+02   0.116586E+03   0.621791E+02 <    1     0.811      1.73      1.36      0.46    0.38862E+02      8.46      8.46      0.07
 -28   2   3   0.172442E+01  -0.388619E+01   0.466343E+02 <    1    -0.038      0.00      0.21      5.48    0.38862E+02      1.31     -1.31     -0.07
 -27   2   3   0.141807E+03   0.132131E+03   0.544067E+02 o    1    -0.175      1.84      1.91      0.38    0.38862E+02     11.91     11.91      0.08
 -26   2   3   0.563479E+02   0.388619E+01   0.582929E+02 <    1    -0.374      0.32      1.20      2.37    0.38862E+02      7.51      7.51     -0.07
 -25   2   3   0.112665E+02  -0.233172E+02   0.388619E+02 <    1    -0.108      0.00      0.54      5.00    0.38862E+02      3.36      3.36      0.06
 -24   2   3   0.135514E+04   0.120472E+04   0.738376E+02 o    1    -1.880      5.57      5.91      0.18    0.38862E+02     36.81     36.81     -0.02
 -23   2   3   0.293049E+03   0.182651E+03   0.699514E+02 o    1    -1.391      2.17      2.75      0.42    0.38862E+02     17.12    -17.12      0.01
 -21   2   3   0.616757E+03   0.963775E+03   0.854962E+02 o    1     4.400      4.98      3.98      0.23    0.38862E+02     24.83    -24.83     -0.05
 -20   2   3   0.129766E+04   0.121249E+04   0.699514E+02 o    1    -1.131      5.59      5.78      0.17    0.38862E+02     36.02     36.02      0.08
 -19   2   3   0.117876E+04   0.127856E+04   0.816100E+02 o    1     1.191      5.74      5.51      0.19    0.38862E+02     34.33    -34.33     -0.10
 -18   2   3   0.182596E+04   0.174879E+04   0.932686E+02 o    1    -0.766      6.71      6.85      0.19    0.38862E+02     42.73     42.73      0.13
 -17   2   3   0.636922E+03   0.722832E+03   0.544067E+02 o    1     1.574      4.31      4.05      0.17    0.38862E+02     25.24    -25.24     -0.12
 -16   2   3   0.774055E+03   0.718945E+03   0.505205E+02 o    1    -1.030      4.30      4.46      0.16    0.38862E+02     27.82     27.82      0.12
 -15   2   3   0.227336E+02   0.272033E+02   0.272033E+02 <    1     0.172      0.84      0.76      0.42    0.38862E+02      4.77     -4.77     -0.10
 -14   2   3   0.422198E+02   0.660653E+02   0.349757E+02 <    1     0.757      1.30      1.04      0.35    0.38862E+02      6.50      6.50      0.08
 -13   2   3   0.203424E+03   0.124358E+03   0.388619E+02 o    1    -1.782      1.79      2.29      0.28    0.38862E+02     14.26     14.26     -0.05
 -12   2   3   0.430585E+02   0.621791E+02   0.349757E+02 <    1     0.596      1.26      1.05      0.36    0.38862E+02      6.56     -6.56      0.03
 -11   2   3   0.285705E+03   0.198196E+03   0.349757E+02 o    1    -2.259      2.26      2.71      0.20    0.38862E+02     16.90     16.90      0.00
 -10   2   3   0.814622E+01   0.777238E+01   0.233172E+02 <    1    -0.016      0.45      0.46      0.67    0.38862E+02      2.85      2.85     -0.01
  -9   2   3   0.872735E+00   0.000000E+00   0.272033E+02 <    1    -0.036      0.00      0.15      4.18    0.38862E+02      0.93      0.93      0.03
  -8   2   3   0.691609E+03   0.614018E+03   0.544067E+02 o    1    -1.350      3.97      4.22      0.18    0.38862E+02     26.30     26.30     -0.03
  -7   2   3   0.934278E+03   0.948231E+03   0.699514E+02 o    1     0.193      4.94      4.90      0.19    0.38862E+02     30.57    -30.57      0.04
  -6   2   3   0.254300E+04   0.289133E+04   0.163220E+03 o    1     2.076      8.63      8.09      0.26    0.38862E+02     50.43     50.43     -0.03
  -5   2   3   0.239766E+04   0.274754E+04   0.159334E+03 o    1     2.147      8.41      7.85      0.26    0.38862E+02     48.97    -48.97      0.04
  -4   2   3   0.124082E+04   0.148453E+04   0.971548E+02 o    1     2.506      6.18      5.65      0.21    0.38862E+02     35.23     35.23     -0.05
  -3   2   3   0.132125E+03   0.194310E+03   0.349757E+02 o    1     1.937      2.24      1.84      0.20    0.38862E+02     11.49    -11.49      0.06
  -2   2   3   0.218762E+05   0.216033E+05   0.108813E+04 o    1    -0.232     23.58     23.73      0.64    0.38862E+02    147.91   -147.91     -0.17
  -1   2   3   0.161644E+05   0.165668E+05   0.839417E+03 o    1     0.449     20.65     20.39      0.56    0.38862E+02    127.14   -127.14     -0.04
   0   2   3   0.954342E+04   0.105277E+05   0.540181E+03 o    1     1.739     16.46     15.67      0.45    0.38862E+02     97.69     97.69      0.04
   1   2   3   0.248802E+03   0.287578E+03   0.388619E+02 o    1     1.023      2.72      2.53      0.19    0.38862E+02     15.77    -15.77      0.00
   2   2   3   0.157993E+04   0.170992E+04   0.108813E+03 o    1     1.162      6.63      6.38      0.22    0.38862E+02     39.75     39.75      0.05
   3   2   3   0.129259E+03   0.116586E+03   0.272033E+02 o    1    -0.452      1.73      1.82      0.20    0.38862E+02     11.37    -11.37     -0.05
   4   2   3   0.104457E+04   0.104927E+04   0.738376E+02 o    1     0.061      5.20      5.18      0.19    0.38862E+02     32.32     32.32      0.10
   5   2   3   0.361995E+03   0.408050E+03   0.427481E+02 o    1     1.090      3.24      3.05      0.17    0.38862E+02     19.03    -19.03     -0.11
   6   2   3   0.134984E+04   0.149230E+04   0.971548E+02 o    1     1.437      6.20      5.89      0.21    0.38862E+02     36.74     36.74      0.15
   7   2   3   0.107218E+04   0.998751E+03   0.738376E+02 o    1    -0.943      5.07      5.25      0.19    0.38862E+02     32.74    -32.74     -0.16
   8   2   3   0.188483E+04   0.179931E+04   0.112700E+03 o    1    -0.714      6.80      6.96      0.22    0.38862E+02     43.41     43.41      0.17
   9   2   3   0.104235E+04   0.125524E+04   0.893824E+02 o    1     2.400      5.68      5.18      0.21    0.38862E+02     32.29    -32.29     -0.15
  10   2   3   0.121372E+04   0.143789E+04   0.971548E+02 o    1     2.306      6.08      5.59      0.21    0.38862E+02     34.84     34.84      0.14
  11   2   3   0.350577E+03   0.380847E+03   0.427481E+02 o    1     0.712      3.13      3.00      0.18    0.38862E+02     18.72    -18.72     -0.10
  12   2   3   0.265250E+03   0.225399E+03   0.349757E+02 o    1    -1.084      2.41      2.61      0.19    0.38862E+02     16.29     16.29      0.07
  13   2   3   0.162844E+02  -0.116586E+02   0.233172E+02 <    1    -0.167      0.00      0.65      3.87    0.38862E+02      4.04      4.04     -0.01
  14   2   3   0.415988E+00   0.000000E+00   0.233172E+02 <    1    -0.027      0.00      0.10      3.87    0.38862E+02      0.64     -0.64     -0.03
  15   2   3   0.490748E+03   0.481888E+03   0.466343E+02 o    1    -0.185      3.52      3.55      0.17    0.38862E+02     22.15     22.15      0.08
  16   2   3   0.127688E+00   0.349757E+02   0.233172E+02 <    1     2.817      0.95      0.06      0.32    0.38862E+02      0.36      0.35     -0.09
  17   2   3   0.130248E+04   0.135628E+04   0.854962E+02 o    1     0.606      5.91      5.79      0.20    0.38862E+02     36.09     36.09      0.14
  18   2   3   0.138506E+04   0.146509E+04   0.893824E+02 o    1     0.863      6.14      5.97      0.20    0.38862E+02     37.22     37.22     -0.10
  20   2   3   0.990924E+04   0.117208E+05   0.528522E+03 o    1     3.265     17.37     15.97      0.43    0.38862E+02     99.55    -99.54     -0.19
  21   2   3   0.177978E+04   0.180319E+04   0.104927E+03 o    1     0.212      6.81      6.77      0.21    0.38862E+02     42.19    -42.19      0.07
  22   2   3   0.186712E+03   0.194310E+03   0.349757E+02 o    1     0.218      2.24      2.19      0.20    0.38862E+02     13.66    -13.66     -0.09
  23   2   3   0.583308E+03   0.540181E+03   0.544067E+02 o    1    -0.763      3.73      3.87      0.19    0.38862E+02     24.15    -24.15      0.04
  24   2   3   0.319345E+00  -0.116586E+02   0.233172E+02 <    1    -0.023      0.00      0.09      3.87    0.38862E+02      0.57      0.56     -0.03
  25   2   3   0.314479E+03   0.237058E+03   0.388619E+02 o    1    -1.838      2.47      2.84      0.20    0.38862E+02     17.73    -17.73     -0.01
  26   2   3   0.201352E+02   0.582929E+02   0.310895E+02 <    1     1.545      1.22      0.72      0.33    0.38862E+02      4.49      4.49      0.02
  27   2   3   0.170079E+03   0.233171E+03   0.349757E+02 o    1     1.929      2.45      2.09      0.19    0.38862E+02     13.04    -13.04     -0.05
  28   2   3   0.198049E+02   0.194310E+02   0.272033E+02 <    1    -0.014      0.71      0.71      0.50    0.38862E+02      4.45      4.45      0.06
  29   2   3   0.163980E+03   0.209854E+03   0.349757E+02 o    1     1.382      2.32      2.05      0.20    0.38862E+02     12.81    -12.81     -0.08
  30   2   3   0.917452E+02   0.104927E+03   0.310895E+02 o    1     0.437      1.64      1.54      0.24    0.38862E+02      9.58      9.58      0.09
  31   2   3   0.172506E+03   0.237058E+03   0.388619E+02 o    1     1.780      2.47      2.11      0.20    0.38862E+02     13.13    -13.13     -0.09
  32   2   3   0.256903E+03   0.205968E+03   0.544067E+02 o    1    -0.882      2.30      2.57      0.30    0.38862E+02     16.03     16.03      0.10
  33   2   3   0.221625E+03   0.275920E+03   0.427481E+02 o    1     1.329      2.66      2.39      0.21    0.38862E+02     14.89    -14.89     -0.09
  34   2   3   0.342379E+03   0.326440E+03   0.466343E+02 o    1    -0.334      2.90      2.97      0.21    0.38862E+02     18.50     18.50      0.09
  35   2   3   0.116486E+03   0.932686E+02   0.349757E+02 o    1    -0.626      1.55      1.73      0.29    0.38862E+02     10.79    -10.79     -0.06
  36   2   3   0.247642E+03   0.295351E+03   0.466343E+02 o    1     1.060      2.76      2.52      0.22    0.38862E+02     15.74     15.74      0.05
  37   2   3   0.255720E+01   0.777238E+01   0.310895E+02 <    1     0.213      0.45      0.26      0.89    0.38862E+02      1.60      1.60     -0.01
  38   2   3   0.211954E+02   0.699514E+02   0.427481E+02 <    1     1.470      1.34      0.74      0.41    0.38862E+02      4.60      4.60      0.00
  40   2   3   0.629334E+02   0.544067E+02   0.427481E+02 <    1    -0.192      1.18      1.27      0.46    0.38862E+02      7.93     -7.93     -0.05
  41   2   3   0.922671E+03   0.571270E+03   0.777238E+02 o    1    -3.940      3.83      4.87      0.26    0.38862E+02     30.38    -30.38      0.01
  42   2   3   0.282423E+03   0.221513E+03   0.544067E+02 o    1    -1.048      2.39      2.70      0.29    0.38862E+02     16.81    -16.81     -0.08
  43   2   3   0.517014E+02   0.505205E+02   0.427481E+02 <    1    -0.027      1.14      1.15      0.48    0.38862E+02      7.19      7.19      0.07
  44   2   3   0.197323E+03   0.132131E+03   0.466343E+02 o    1    -1.256      1.84      2.25      0.33    0.38862E+02     14.05    -14.05     -0.07
  45   2   3   0.518120E+02  -0.272033E+02   0.388619E+02 <    1    -0.231      0.00      1.15      5.00    0.38862E+02      7.20      7.20      0.06
  46   2   3   0.900826E+02   0.854962E+02   0.427481E+02 <    1    -0.106      1.48      1.52      0.37    0.38862E+02      9.49     -9.49     -0.05
  47   2   3   0.222812E+02  -0.155448E+02   0.388619E+02 <    1    -0.151      0.00      0.76      5.00    0.38862E+02      4.72      4.72      0.03
  48   2   3   0.144560E+02  -0.544067E+02   0.544067E+02 <    1    -0.103      0.00      0.61      5.92    0.38862E+02      3.80     -3.80     -0.02
  49   2   3   0.156150E+02   0.151561E+03   0.932686E+02 <    1     2.206      1.97      0.63      0.61    0.38862E+02      3.95     -3.95      0.00
 -51   3   3   0.142086E+02  -0.170992E+03   0.738376E+02 <    1    -0.088      0.00      0.60      6.89    0.38862E+02      3.77     -3.77     -0.02
 -50   3   3   0.229469E+02   0.738376E+02   0.816100E+02 <    1     0.801      1.38      0.77      0.76    0.38862E+02      4.79      4.79      0.03
 -49   3   3   0.784305E+02   0.427481E+02   0.544067E+02 <    1    -0.557      1.05      1.42      0.67    0.38862E+02      8.86     -8.86     -0.04
 -48   3   3   0.565742E+02   0.233172E+02   0.582929E+02 <    1    -0.446      0.77      1.21      0.97    0.38862E+02      7.52      7.52      0.04
 -47   3   3   0.112797E+03   0.854962E+02   0.621791E+02 <    1    -0.409      1.48      1.70      0.54    0.38862E+02     10.62    -10.62     -0.05
 -46   3   3   0.171172E+02   0.116586E+02   0.544067E+02 <    1    -0.091      0.55      0.66      1.28    0.38862E+02      4.14      4.14      0.05
 -45   3   3   0.884843E+02   0.155448E+02   0.544067E+02 <    1    -0.792      0.63      1.51      1.11    0.38862E+02      9.41     -9.41     -0.05
 -44   3   3   0.224514E+02  -0.272033E+02   0.505205E+02 <    1    -0.133      0.00      0.76      5.70    0.38862E+02      4.74     -4.74      0.03
 -43   3   3   0.103781E+02  -0.388619E+01   0.544067E+02 <    1    -0.087      0.00      0.52      5.92    0.38862E+02      3.22     -3.22     -0.03
 -42   3   3   0.271541E+03   0.104927E+03   0.582929E+02 <    1    -2.190      1.64      2.64      0.46    0.38862E+02     16.48     16.48      0.04
 -41   3   3   0.957549E+01  -0.427481E+02   0.505205E+02 <    1    -0.087      0.00      0.50      5.70    0.38862E+02      3.09     -3.09     -0.02
 -40   3   3   0.384681E+02   0.660653E+02   0.544067E+02 <    1     0.575      1.30      0.99      0.54    0.38862E+02      6.20      6.20      0.01
 -39   3   3   0.289752E+01   0.155448E+02   0.544067E+02 <    1     0.325      0.63      0.27      1.11    0.38862E+02      1.70     -1.70      0.00
 -38   3   3   0.426519E+01   0.101041E+03   0.544067E+02 <    1     2.949      1.61      0.33      0.43    0.38862E+02      2.07      2.07     -0.01
 -37   3   3   0.846299E+01  -0.777238E+01   0.466343E+02 <    1    -0.085      0.00      0.47      5.48    0.38862E+02      2.91      2.91      0.03
 -36   3   3   0.487603E+01  -0.310895E+02   0.427481E+02 <    1    -0.068      0.00      0.35      5.24    0.38862E+02      2.21     -2.21     -0.04
 -35   3   3   0.338664E+02   0.738376E+02   0.427481E+02 <    1     1.114      1.38      0.93      0.40    0.38862E+02      5.82      5.82      0.05
 -34   3   3   0.812625E+01  -0.388619E+01   0.427481E+02 <    1    -0.087      0.00      0.46      5.24    0.38862E+02      2.85     -2.85     -0.05
 -33   3   3   0.805912E+02   0.582929E+02   0.427481E+02 <    1    -0.479      1.22      1.44      0.45    0.38862E+02      8.98      8.98      0.06
 -32   3   3   0.940457E+01   0.932686E+02   0.466343E+02 <    1     2.728      1.55      0.49      0.39    0.38862E+02      3.07     -3.07     -0.05
 -31   3   3   0.665876E+02   0.108813E+03   0.621791E+02 <    1     0.762      1.67      1.31      0.48    0.38862E+02      8.16      8.16      0.05
 -30   3   3   0.346848E+00   0.621791E+02   0.505205E+02 <    1     2.277      1.26      0.09      0.51    0.38862E+02      0.59      0.59     -0.03
 -29   3   3   0.165854E+01   0.582929E+02   0.505205E+02 <    1     1.918      1.22      0.21      0.53    0.38862E+02      1.29      1.29      0.01
 -28   3   3   0.121043E+03  -0.777238E+01   0.466343E+02 <    1    -0.322      0.00      1.76      5.48    0.38862E+02     11.00     11.00      0.02
 -27   3   3   0.191602E+03   0.260375E+03   0.544067E+02 o    1     1.355      2.59      2.22      0.27    0.38862E+02     13.84    -13.84     -0.04
 -26   3   3   0.665891E+03   0.454684E+03   0.104927E+03 o    1    -1.815      3.42      4.14      0.40    0.38862E+02     25.80     25.80      0.08
 -25   3   3   0.708466E+03   0.602360E+03   0.101041E+03 o    1    -1.000      3.94      4.27      0.33    0.38862E+02     26.62    -26.62     -0.10
 -24   3   3   0.121362E+04   0.112311E+04   0.854962E+02 o    1    -1.004      5.38      5.59      0.21    0.38862E+02     34.84     34.84      0.12
 -23   3   3   0.118445E+04   0.113088E+04   0.971548E+02 o    1    -0.531      5.39      5.52      0.24    0.38862E+02     34.42    -34.42     -0.13
 -22   3   3   0.232197E+03   0.268147E+03   0.466343E+02 o    1     0.793      2.63      2.44      0.23    0.38862E+02     15.24     15.24      0.12
 -21   3   3   0.503060E+03   0.493546E+03   0.544067E+02 o    1    -0.171      3.56      3.60      0.20    0.38862E+02     22.43    -22.43     -0.12
 -20   3   3   0.532499E+03   0.547953E+03   0.544067E+02 o    1     0.280      3.75      3.70      0.19    0.38862E+02     23.08     23.08      0.10
 -19   3   3   0.147437E+03   0.132131E+03   0.388619E+02 o    1    -0.382      1.84      1.95      0.27    0.38862E+02     12.14    -12.14     -0.07
 -18   3   3   0.302911E+02   0.466343E+02   0.310895E+02 <    1     0.582      1.10      0.88      0.37    0.38862E+02      5.50      5.50      0.04
 -17   3   3   0.117499E+02   0.000000E+00   0.349757E+02 <    1    -0.116      0.00      0.55      4.74    0.38862E+02      3.43      3.43     -0.01
 -16   3   3   0.151355E+03   0.151561E+03   0.349757E+02 o    1     0.006      1.97      1.97      0.23    0.38862E+02     12.30    -12.30     -0.03
 -15   3   3   0.418623E+03   0.419709E+03   0.466343E+02 o    1     0.023      3.29      3.28      0.19    0.38862E+02     20.46     20.46      0.06
 -14   3   3   0.613964E+03   0.536294E+03   0.466343E+02 o    1    -1.568      3.71      3.97      0.17    0.38862E+02     24.78    -24.78     -0.09
 -13   3   3   0.603060E+03   0.715059E+03   0.544067E+02 o    1     2.076      4.29      3.94      0.17    0.38862E+02     24.56     24.56      0.11
 -12   3   3   0.564561E+03   0.637335E+03   0.505205E+02 o    1     1.439      4.05      3.81      0.17    0.38862E+02     23.76    -23.76     -0.11
 -11   3   3   0.404315E+03   0.373074E+03   0.505205E+02 o    1    -0.599      3.10      3.23      0.21    0.38862E+02     20.11     20.11      0.12
 -10   3   3   0.256391E+03   0.295351E+03   0.388619E+02 o    1     1.026      2.76      2.57      0.18    0.38862E+02     16.01    -16.01     -0.11
  -9   3   3   0.910990E+02   0.170992E+03   0.349757E+02 o    1     2.628      2.10      1.53      0.22    0.38862E+02      9.54      9.54      0.10
  -8   3   3   0.334852E+02   0.388619E+02   0.272033E+02 <    1     0.205      1.00      0.93      0.35    0.38862E+02      5.79     -5.79     -0.08
  -7   3   3   0.353239E+01  -0.155448E+02   0.233172E+02 <    1    -0.078      0.00      0.30      3.87    0.38862E+02      1.88     -1.88      0.06
  -6   3   3   0.597453E+00  -0.388619E+01   0.233172E+02 <    1    -0.032      0.00      0.12      3.87    0.38862E+02      0.77      0.77     -0.04
  -5   3   3   0.855843E+02   0.777238E+02   0.233172E+02 o    1    -0.328      1.41      1.48      0.21    0.38862E+02      9.25     -9.25      0.01
  -4   3   3   0.237806E+02   0.621791E+02   0.233172E+02 o    1     2.032      1.26      0.78      0.24    0.38862E+02      4.88      4.88      0.01
  -3   3   3   0.188604E+03   0.194310E+03   0.310895E+02 o    1     0.183      2.24      2.20      0.18    0.38862E+02     13.73    -13.73     -0.04
  -2   3   3   0.316207E+02   0.272033E+02   0.233172E+02 <    1    -0.182      0.84      0.90      0.36    0.38862E+02      5.62      5.62      0.05
  -1   3   3   0.182888E+03   0.143789E+03   0.272033E+02 o    1    -1.343      1.92      2.17      0.18    0.38862E+02     13.52    -13.52     -0.08
   0   3   3   0.445326E+02   0.427481E+02   0.194310E+02 o    1    -0.091      1.05      1.07      0.24    0.38862E+02      6.67      6.67      0.10
   1   3   3   0.449278E+03   0.454684E+03   0.427481E+02 o    1     0.124      3.42      3.40      0.16    0.38862E+02     21.20    -21.20     -0.12
   2   3   3   0.345656E+03   0.334212E+03   0.349757E+02 o    1    -0.319      2.93      2.98      0.16    0.38862E+02     18.59     18.59      0.13
   3   3   3   0.114204E+04   0.117752E+04   0.777238E+02 o    1     0.440      5.50      5.42      0.19    0.38862E+02     33.79    -33.79     -0.14
   4   3   3   0.933591E+03   0.967662E+03   0.660653E+02 o    1     0.499      4.99      4.90      0.18    0.38862E+02     30.55     30.55      0.13
   5   3   3   0.153063E+04   0.161277E+04   0.971548E+02 o    1     0.813      6.44      6.28      0.20    0.38862E+02     39.12    -39.12     -0.12
   6   3   3   0.972453E+03   0.102595E+04   0.699514E+02 o    1     0.744      5.14      5.00      0.18    0.38862E+02     31.18     31.18      0.09
   7   3   3   0.101168E+04   0.120083E+04   0.816100E+02 o    1     2.319      5.56      5.10      0.20    0.38862E+02     31.81    -31.81     -0.06
   8   3   3   0.373591E+03   0.404164E+03   0.427481E+02 o    1     0.717      3.22      3.10      0.17    0.38862E+02     19.33     19.33      0.02
   9   3   3   0.134761E+03   0.112700E+03   0.272033E+02 o    1    -0.772      1.70      1.86      0.21    0.38862E+02     11.61    -11.61      0.02
  10   3   3   0.215440E+02   0.349757E+02   0.233172E+02 <    1     0.645      0.95      0.74      0.32    0.38862E+02      4.64     -4.64     -0.07
  11   3   3   0.199969E+03   0.178765E+03   0.310895E+02 o    1    -0.659      2.14      2.27      0.19    0.38862E+02     14.14     14.14      0.10
  12   3   3   0.826527E+03   0.750035E+03   0.621791E+02 o    1    -1.167      4.39      4.61      0.19    0.38862E+02     28.75    -28.75     -0.13
  13   3   3   0.112832E+04   0.104150E+04   0.699515E+02 o    1    -1.166      5.18      5.39      0.18    0.38862E+02     33.59     33.59      0.15
  14   3   3   0.159012E+04   0.181485E+04   0.101041E+03 o    1     2.162      6.83      6.40      0.20    0.38862E+02     39.88    -39.88     -0.16
  15   3   3   0.152457E+04   0.167495E+04   0.971548E+02 o    1     1.498      6.57      6.26      0.20    0.38862E+02     39.05     39.05      0.15
  16   3   3   0.146684E+04   0.145344E+04   0.854962E+02 o    1    -0.148      6.12      6.14      0.19    0.38862E+02     38.30    -38.30     -0.13
  17   3   3   0.671456E+03   0.750035E+03   0.582929E+02 o    1     1.342      4.39      4.16      0.18    0.38862E+02     25.91     25.91      0.10
  18   3   3   0.584117E+03   0.652880E+03   0.505205E+02 o    1     1.354      4.10      3.88      0.16    0.38862E+02     24.17    -24.17     -0.07
  19   3   3   0.207338E+01  -0.777238E+01   0.233172E+02 <    1    -0.060      0.00      0.23      3.87    0.38862E+02      1.44     -1.44      0.02
  20   3   3   0.233229E+03   0.252602E+03   0.349757E+02 o    1     0.559      2.55      2.45      0.18    0.38862E+02     15.27     15.27      0.02
  21   3   3   0.210136E+02   0.233172E+02   0.233172E+02 <    1     0.101      0.77      0.74      0.39    0.38862E+02      4.58      4.58     -0.02
  22   3   3   0.222270E+02   0.310895E+02   0.272033E+02 <    1     0.353      0.89      0.76      0.39    0.38862E+02      4.71      4.71      0.05
  23   3   3   0.444586E+01  -0.116586E+02   0.272033E+02 <    1    -0.081      0.00      0.34      4.18    0.38862E+02      2.11      2.11     -0.06
  24   3   3   0.266059E+02   0.777238E+01   0.233172E+02 <    1    -0.567      0.45      0.83      0.67    0.38862E+02      5.16      5.16      0.08
  25   3   3   0.830538E+01   0.155448E+02   0.233172E+02 <    1     0.359      0.63      0.46      0.47    0.38862E+02      2.88     -2.88     -0.08
  26   3   3   0.272192E+02   0.427481E+02   0.272033E+02 <    1     0.635      1.05      0.84      0.33    0.38862E+02      5.22      5.22      0.08
  27   3   3   0.679123E+01  -0.777238E+01   0.272033E+02 <    1    -0.100      0.00      0.42      4.18    0.38862E+02      2.61     -2.61     -0.07
  28   3   3   0.307274E+02   0.272033E+02   0.272033E+02 <    1    -0.126      0.84      0.89      0.42    0.38862E+02      5.54      5.54      0.06
  29   3   3   0.380923E-01   0.777238E+01   0.233172E+02 <    1     0.620      0.45      0.03      0.67    0.38862E+02      0.20     -0.19     -0.04
  30   3   3   0.314285E+01   0.427481E+02   0.233172E+02 <    1     2.671      1.05      0.28      0.29    0.38862E+02      1.77      1.77      0.03
  31   3   3   0.802253E+01   0.116586E+02   0.272033E+02 <    1     0.146      0.55      0.45      0.64    0.38862E+02      2.83      2.83      0.00
  32   3   3   0.191955E+02   0.544067E+02   0.310895E+02 <    1     1.420      1.18      0.70      0.34    0.38862E+02      4.38     -4.38     -0.02
  33   3   3   0.806561E+02   0.112700E+03   0.349757E+02 o    1     0.991      1.70      1.44      0.26    0.38862E+02      8.98      8.98      0.04
  34   3   3   0.844573E+02   0.777238E+02   0.349757E+02 o    1    -0.188      1.41      1.47      0.32    0.38862E+02      9.19     -9.19     -0.05
  35   3   3   0.147101E+03   0.213741E+03   0.427481E+02 o    1     1.696      2.35      1.95      0.24    0.38862E+02     12.13     12.13      0.07
  36   3   3   0.987457E+02   0.310895E+02   0.388619E+02 <    1    -1.251      0.89      1.59      0.56    0.38862E+02      9.94     -9.94     -0.08
  37   3   3   0.513071E+02   0.466343E+02   0.427481E+02 <    1    -0.107      1.10      1.15      0.50    0.38862E+02      7.16      7.16      0.08
  38   3   3   0.457235E+02   0.505205E+02   0.427481E+02 <    1     0.115      1.14      1.08      0.48    0.38862E+02      6.76     -6.76     -0.08
  39   3   3   0.277391E+01   0.466343E+02   0.427481E+02 <    1     1.649      1.10      0.27      0.50    0.38862E+02      1.67      1.66      0.06
  40   3   3   0.272826E+03   0.108813E+03   0.505205E+02 o    1    -2.511      1.67      2.65      0.39    0.38862E+02     16.52    -16.52     -0.07
  41   3   3   0.639216E+03   0.237058E+03   0.582929E+02 o    1    -5.205      2.47      4.06      0.30    0.38862E+02     25.28     25.28      0.07
  42   3   3   0.580327E+02  -0.233172E+02   0.349757E+02 <    1    -0.258      0.00      1.22      4.74    0.38862E+02      7.62     -7.62     -0.04
  43   3   3   0.149720E+03   0.233172E+02   0.388619E+02 <    1    -1.841      0.77      1.96      0.65    0.38862E+02     12.24     12.24      0.03
  44   3   3   0.199347E+02   0.272033E+02   0.388619E+02 <    1     0.202      0.84      0.72      0.60    0.38862E+02      4.46     -4.46     -0.01
  45   3   3   0.296546E+01   0.582929E+02   0.388619E+02 <    1     2.322      1.22      0.28      0.41    0.38862E+02      1.72      1.72     -0.01
  46   3   3   0.391328E+01  -0.310895E+02   0.349757E+02 <    1    -0.067      0.00      0.32      4.74    0.38862E+02      1.98      1.98      0.02
  47   3   3   0.113963E+02   0.621791E+02   0.544067E+02 <    1     1.307      1.26      0.54      0.55    0.38862E+02      3.38     -3.38     -0.03
  48   3   3   0.758033E+01   0.349757E+02   0.544067E+02 <    1     0.687      0.95      0.44      0.74    0.38862E+02      2.75      2.75      0.03
 -51   4   3   0.780254E-01  -0.544067E+02   0.777238E+02 <    1    -0.006      0.00      0.04      7.07    0.38862E+02      0.28     -0.28     -0.02
 -50   4   3   0.124275E+00   0.388619E+02   0.699514E+02 <    1     1.048      1.00      0.06      0.90    0.38862E+02      0.35      0.35      0.01
 -49   4   3   0.230693E+01   0.582929E+02   0.699514E+02 <    1     1.335      1.22      0.24      0.73    0.38862E+02      1.52      1.52     -0.01
 -48   4   3   0.920172E+00   0.466343E+02   0.544067E+02 <    1     1.473      1.10      0.15      0.64    0.38862E+02      0.96     -0.96      0.01
 -47   4   3   0.342649E+01   0.155448E+02   0.427481E+02 <    1     0.386      0.63      0.30      0.87    0.38862E+02      1.85     -1.85     -0.01
 -46   4   3   0.533277E+02  -0.155448E+02   0.427481E+02 <    1    -0.223      0.00      1.17      5.24    0.38862E+02      7.30      7.30      0.01
 -45   4   3   0.122669E+03  -0.621791E+02   0.427481E+02 <    1    -0.339      0.00      1.78      5.24    0.38862E+02     11.08    -11.08     -0.01
 -44   4   3   0.229263E+03   0.777238E+02   0.505205E+02 <    1    -2.207      1.41      2.43      0.46    0.38862E+02     15.14     15.14      0.01
 -43   4   3   0.951818E+02   0.505205E+02   0.505205E+02 <    1    -0.745      1.14      1.57      0.57    0.38862E+02      9.76      9.76      0.03
 -42   4   3   0.305677E+02   0.388619E+01   0.582929E+02 <    1    -0.241      0.32      0.89      2.37    0.38862E+02      5.53     -5.53     -0.03
 -41   4   3   0.118908E+01  -0.233172E+02   0.544067E+02 <    1    -0.030      0.00      0.17      5.92    0.38862E+02      1.09     -1.09      0.02
 -40   4   3   0.218681E+03   0.124358E+03   0.699514E+02 <    1    -1.159      1.79      2.37      0.50    0.38862E+02     14.79    -14.79     -0.04
 -39   4   3   0.531872E+02  -0.777238E+01   0.505205E+02 <    1    -0.205      0.00      1.17      5.70    0.38862E+02      7.29      7.29      0.04
 -38   4   3   0.179595E+03   0.893824E+02   0.466343E+02 <    1    -1.599      1.52      2.15      0.40    0.38862E+02     13.40    -13.40     -0.04
 -37   4   3   0.490103E+02   0.544067E+02   0.388619E+02 <    1     0.142      1.18      1.12      0.42    0.38862E+02      7.00      7.00      0.03
 -36   4   3   0.505363E+02   0.466343E+02   0.427481E+02 <    1    -0.089      1.10      1.14      0.50    0.38862E+02      7.11     -7.11     -0.02
 -35   4   3   0.323382E+01   0.505205E+02   0.388619E+02 <    1     1.942      1.14      0.29      0.44    0.38862E+02      1.80      1.80      0.01
 -34   4   3   0.976378E+00  -0.388619E+01   0.427481E+02 <    1    -0.030      0.00      0.16      5.24    0.38862E+02      0.99      0.99      0.00
 -33   4   3   0.367752E+01   0.272033E+02   0.427481E+02 <    1     0.805      0.84      0.31      0.66    0.38862E+02      1.92     -1.92     -0.01
 -32   4   3   0.457160E+01  -0.777238E+01   0.388619E+02 <    1    -0.069      0.00      0.34      5.00    0.38862E+02      2.14      2.14      0.02
 -31   4   3   0.165668E+02   0.388619E+02   0.544067E+02 <    1     0.496      1.00      0.65      0.70    0.38862E+02      4.07     -4.07     -0.03
 -30   4   3   0.172802E+02   0.816100E+02   0.544067E+02 <    1     1.619      1.45      0.67      0.48    0.38862E+02      4.16      4.16      0.03
 -29   4   3   0.428332E+00  -0.427481E+02   0.466343E+02 <    1    -0.019      0.00      0.10      5.48    0.38862E+02      0.65     -0.65     -0.03
 -28   4   3   0.913837E-01  -0.310895E+02   0.505205E+02 <    1    -0.009      0.00      0.05      5.70    0.38862E+02      0.30      0.30      0.03
 -27   4   3   0.110707E+03   0.544067E+02   0.427481E+02 <    1    -1.085      1.18      1.69      0.46    0.38862E+02     10.52     10.52     -0.01
 -26   4   3   0.102121E+03   0.699514E+02   0.427481E+02 <    1    -0.681      1.34      1.62      0.41    0.38862E+02     10.11    -10.11      0.00
 -25   4   3   0.265349E+03   0.202082E+03   0.505205E+02 o    1    -1.163      2.28      2.61      0.29    0.38862E+02     16.29     16.29      0.01
 -24   4   3   0.263942E+01   0.777238E+01   0.388619E+02 <    1     0.167      0.45      0.26      1.12    0.38862E+02      1.62     -1.62     -0.01
 -23   4   3   0.153075E+04   0.103373E+04   0.104927E+03 o    1    -4.193      5.16      6.28      0.27    0.38862E+02     39.12     39.12      0.04
 -22   4   3   0.100825E+02  -0.777238E+01   0.349757E+02 <    1    -0.107      0.00      0.51      4.74    0.38862E+02      3.18     -3.18     -0.03
 -21   4   3   0.689995E+03   0.648994E+03   0.699514E+02 o    1    -0.567      4.09      4.21      0.22    0.38862E+02     26.27    -26.27      0.02
 -20   4   3   0.567227E+02  -0.777238E+01   0.349757E+02 <    1    -0.255      0.00      1.21      4.74    0.38862E+02      7.53     -7.53     -0.05
 -19   4   3   0.108500E+03   0.136017E+03   0.349757E+02 o    1     0.829      1.87      1.67      0.24    0.38862E+02     10.42     10.42      0.06
 -18   4   3   0.589441E+03   0.645108E+03   0.544067E+02 o    1     1.018      4.07      3.89      0.18    0.38862E+02     24.28    -24.28     -0.08
 -17   4   3   0.408020E+03   0.435253E+03   0.505205E+02 o    1     0.540      3.35      3.24      0.20    0.38862E+02     20.20     20.20      0.07
 -16   4   3   0.307158E+03   0.283692E+03   0.427481E+02 o    1    -0.533      2.70      2.81      0.21    0.38862E+02     17.53    -17.53     -0.06
 -15   4   3   0.569353E+02   0.427481E+02   0.310895E+02 <    1    -0.424      1.05      1.21      0.38    0.38862E+02      7.55      7.55      0.05
 -14   4   3   0.667307E+01   0.505205E+02   0.310895E+02 <    1     2.068      1.14      0.41      0.35    0.38862E+02      2.58     -2.58     -0.03
 -13   4   3   0.817239E+01   0.272033E+02   0.272033E+02 <    1     0.904      0.84      0.46      0.42    0.38862E+02      2.86     -2.86      0.02
 -12   4   3   0.163336E+02   0.155448E+02   0.233172E+02 <    1    -0.033      0.63      0.65      0.47    0.38862E+02      4.04      4.04      0.00
 -11   4   3   0.716172E+02   0.816100E+02   0.233172E+02 o    1     0.441      1.45      1.36      0.21    0.38862E+02      8.46     -8.46     -0.01
 -10   4   3   0.124890E+02   0.777238E+01   0.194310E+02 <    1    -0.214      0.45      0.57      0.56    0.38862E+02      3.53      3.53      0.02
  -9   4   3   0.313133E+02   0.466343E+02   0.194310E+02 o    1     0.866      1.10      0.90      0.23    0.38862E+02      5.60     -5.60     -0.03
  -8   4   3   0.408820E+00   0.116586E+02   0.155448E+02 <    1     1.219      0.55      0.10      0.37    0.38862E+02      0.64      0.64      0.04
  -7   4   3   0.543324E+01   0.155448E+02   0.155448E+02 <    1     0.817      0.63      0.37      0.32    0.38862E+02      2.33     -2.33     -0.05
  -6   4   3   0.500273E+02   0.582929E+02   0.233172E+02 o    1     0.368      1.22      1.13      0.25    0.38862E+02      7.07      7.07      0.05
  -5   4   3   0.505906E+03   0.579043E+03   0.466343E+02 o    1     1.573      3.86      3.61      0.16    0.38862E+02     22.49    -22.49     -0.07
  -4   4   3   0.922836E+03   0.109979E+04   0.660653E+02 o    1     2.653      5.32      4.87      0.17    0.38862E+02     30.38     30.38      0.07
  -3   4   3   0.158854E+04   0.214129E+04   0.112700E+03 o    1     4.926      7.42      6.39      0.21    0.38862E+02     39.86    -39.86     -0.08
  -2   4   3   0.273918E+02  -0.388619E+01   0.194310E+02 <    1    -0.237      0.00      0.84      3.54    0.38862E+02      5.23     -5.23      0.02
  -1   4   3   0.155467E+04   0.161277E+04   0.854962E+02 o    1     0.642      6.44      6.32      0.18    0.38862E+02     39.43     39.43      0.02
   0   4   3   0.315979E+02   0.349757E+02   0.194310E+02 <    1     0.178      0.95      0.90      0.26    0.38862E+02      5.62      5.62      0.02
   1   4   3   0.957938E+03   0.104927E+04   0.621791E+02 o    1     1.423      5.20      4.96      0.16    0.38862E+02     30.95     30.95      0.03
   2   4   3   0.601622E+03   0.699514E+03   0.466343E+02 o    1     2.086      4.24      3.93      0.15    0.38862E+02     24.53    -24.53     -0.04
   3   4   3   0.454296E+03   0.505205E+03   0.388619E+02 o    1     1.302      3.61      3.42      0.14    0.38862E+02     21.31     21.31      0.05
   4   4   3   0.225704E+03   0.213741E+03   0.272033E+02 o    1    -0.429      2.35      2.41      0.15    0.38862E+02     15.02    -15.02     -0.05
   5   4   3   0.101457E+03   0.660653E+02   0.194310E+02 o    1    -1.623      1.30      1.62      0.19    0.38862E+02     10.07     10.07      0.06
   6   4   3   0.982116E+02   0.104927E+03   0.233172E+02 o    1     0.292      1.64      1.59      0.18    0.38862E+02      9.91     -9.91     -0.07
   7   4   3   0.856399E+02   0.854962E+02   0.194310E+02 o    1    -0.007      1.48      1.48      0.17    0.38862E+02      9.25      9.25      0.07
   8   4   3   0.202068E+03   0.186537E+03   0.233172E+02 o    1    -0.645      2.19      2.28      0.14    0.38862E+02     14.22    -14.21     -0.07
   9   4   3   0.164217E+03   0.124358E+03   0.233172E+02 o    1    -1.582      1.79      2.06      0.17    0.38862E+02     12.81     12.81      0.07
  10   4   3   0.416716E+03   0.361416E+03   0.310895E+02 o    1    -1.671      3.05      3.27      0.13    0.38862E+02     20.41    -20.41     -0.07
  11   4   3   0.221530E+03   0.221513E+03   0.272033E+02 o    1    -0.001      2.39      2.39      0.15    0.38862E+02     14.88     14.88      0.05
  12   4   3   0.503653E+03   0.512977E+03   0.388619E+02 o    1     0.233      3.63      3.60      0.14    0.38862E+02     22.44    -22.44     -0.05
  13   4   3   0.196408E+03   0.229285E+03   0.310895E+02 o    1     1.087      2.43      2.25      0.17    0.38862E+02     14.01     14.01      0.03
  14   4   3   0.520667E+03   0.602360E+03   0.466343E+02 o    1     1.758      3.94      3.66      0.16    0.38862E+02     22.82    -22.82     -0.03
  15   4   3   0.548717E+02   0.388619E+02   0.233172E+02 <    1    -0.627      1.00      1.19      0.30    0.38862E+02      7.41      7.41      0.00
  16   4   3   0.198144E+03   0.182651E+03   0.272033E+02 o    1    -0.553      2.17      2.26      0.16    0.38862E+02     14.08    -14.08      0.01
  17   4   3   0.200308E+03   0.143789E+03   0.272033E+02 o    1    -1.895      1.92      2.27      0.18    0.38862E+02     14.15    -14.15     -0.05
  18   4   3   0.112289E+02   0.233172E+02   0.233172E+02 <    1     0.612      0.77      0.54      0.39    0.38862E+02      3.35     -3.35      0.04
  19   4   3   0.377332E+02   0.932686E+02   0.272033E+02 o    1     2.490      1.55      0.99      0.23    0.38862E+02      6.14      6.14     -0.04
  20   4   3   0.305782E+04   0.309341E+04   0.159334E+03 o    1     0.209      8.92      8.87      0.25    0.38862E+02     55.30     55.30      0.09
  21   4   3   0.246292E+03   0.248716E+03   0.349757E+02 o    1     0.069      2.53      2.52      0.18    0.38862E+02     15.69    -15.69     -0.05
  22   4   3   0.667999E-01   0.155448E+02   0.272033E+02 <    1     1.068      0.63      0.04      0.55    0.38862E+02      0.26      0.26      0.03
  23   4   3   0.181370E+03   0.244830E+03   0.349757E+02 o    1     1.931      2.51      2.16      0.18    0.38862E+02     13.47     13.47      0.00
  24   4   3   0.433812E+03   0.505205E+03   0.544067E+02 o    1     1.339      3.61      3.34      0.20    0.38862E+02     20.83    -20.83     -0.02
  25   4   3   0.541600E+03   0.594587E+03   0.621791E+02 o    1     0.857      3.91      3.73      0.21    0.38862E+02     23.27     23.27      0.04
  26   4   3   0.430103E+03   0.376961E+03   0.505205E+02 o    1    -1.006      3.11      3.33      0.21    0.38862E+02     20.74    -20.74     -0.05
  27   4   3   0.430202E+03   0.431367E+03   0.544067E+02 o    1     0.021      3.33      3.33      0.21    0.38862E+02     20.74     20.74      0.06
  28   4   3   0.362351E+03   0.341985E+03   0.505205E+02 o    1    -0.394      2.97      3.05      0.22    0.38862E+02     19.04    -19.04     -0.06
  29   4   3   0.279602E+03   0.264261E+03   0.466343E+02 o    1    -0.322      2.61      2.68      0.23    0.38862E+02     16.72     16.72      0.07
  30   4   3   0.297417E+03   0.264261E+03   0.388619E+02 o    1    -0.820      2.61      2.77      0.19    0.38862E+02     17.25    -17.25     -0.07
  31   4   3   0.164366E+03   0.198196E+03   0.388619E+02 o    1     0.907      2.26      2.06      0.22    0.38862E+02     12.82     12.82      0.06
  32   4   3   0.136827E+03   0.388619E+01   0.310895E+02 <    1    -1.233      0.32      1.88      1.26    0.38862E+02     11.70    -11.70     -0.05
  33   4   3   0.605505E+02   0.349757E+02   0.310895E+02 <    1    -0.710      0.95      1.25      0.42    0.38862E+02      7.78      7.78      0.04
  34   4   3   0.236272E+02   0.738376E+02   0.310895E+02 o    1     2.061      1.38      0.78      0.29    0.38862E+02      4.86     -4.86     -0.03
  35   4   3   0.180711E+00  -0.233172E+02   0.310895E+02 <    1    -0.015      0.00      0.07      4.47    0.38862E+02      0.43     -0.42      0.01
  36   4   3   0.563806E+02   0.427481E+02   0.310895E+02 <    1    -0.408      1.05      1.20      0.38    0.38862E+02      7.51      7.51      0.00
  37   4   3   0.176091E+03   0.143789E+03   0.388619E+02 o    1    -0.787      1.92      2.13      0.26    0.38862E+02     13.27    -13.27     -0.02
  38   4   3   0.280987E+03   0.167106E+03   0.544067E+02 o    1    -1.819      2.07      2.69      0.34    0.38862E+02     16.76     16.76      0.03
  39   4   3   0.159775E+03   0.147675E+03   0.466343E+02 o    1    -0.254      1.95      2.03      0.31    0.38862E+02     12.64    -12.64     -0.03
  40   4   3   0.747755E+02   0.738376E+02   0.388619E+02 <    1    -0.024      1.38      1.39      0.36    0.38862E+02      8.65     -8.65      0.01
  41   4   3   0.402180E+02   0.104927E+03   0.349757E+02 o    1     2.281      1.64      1.02      0.27    0.38862E+02      6.34     -6.34     -0.03
  42   4   3   0.401169E+02   0.310895E+02   0.349757E+02 <    1    -0.242      0.89      1.02      0.50    0.38862E+02      6.33      6.33      0.04
  43   4   3   0.211763E+00  -0.233172E+02   0.310895E+02 <    1    -0.017      0.00      0.07      4.47    0.38862E+02      0.46     -0.46     -0.03
  44   4   3   0.185647E+02  -0.388619E+02   0.310895E+02 <    1    -0.155      0.00      0.69      4.47    0.38862E+02      4.31      4.31      0.03
  45   4   3   0.201839E+02   0.777238E+02   0.349757E+02 o    1     2.177      1.41      0.72      0.32    0.38862E+02      4.49     -4.49     -0.03
  46   4   3   0.356768E+02   0.582929E+02   0.466343E+02 <    1     0.544      1.22      0.96      0.49    0.38862E+02      5.97      5.97      0.03
  47   4   3   0.154365E+02  -0.427481E+02   0.427481E+02 <    1    -0.120      0.00      0.63      5.24    0.38862E+02      3.93     -3.93     -0.02
  48   4   3   0.275262E+02   0.104927E+03   0.777238E+02 <    1     1.317      1.64      0.84      0.61    0.38862E+02      5.25      5.25      0.02
 -48   5   3   0.405313E+01  -0.116586E+02   0.621791E+02 <    1    -0.051      0.00      0.32      6.32    0.38862E+02      2.01     -2.01     -0.01
 -47   5   3   0.285285E-02  -0.272033E+02   0.466343E+02 <    1    -0.002      0.00      0.01      5.48    0.38862E+02      0.05      0.05      0.00
 -46   5   3   0.389225E+01  -0.777238E+01   0.427481E+02 <    1    -0.060      0.00      0.32      5.24    0.38862E+02      1.97     -1.97     -0.01
 -45   5   3   0.904362E+00  -0.349757E+02   0.427481E+02 <    1    -0.029      0.00      0.15      5.24    0.38862E+02      0.95     -0.95      0.00
 -44   5   3   0.486958E+02   0.388619E+01   0.427481E+02 <    1    -0.462      0.32      1.12      1.74    0.38862E+02      6.98     -6.98     -0.02
 -43   5   3   0.179716E+03   0.108813E+03   0.466343E+02 o    1    -1.329      1.67      2.15      0.36    0.38862E+02     13.41     13.41      0.03
 -42   5   3   0.905822E-02   0.155448E+02   0.388619E+02 <    1     0.781      0.63      0.02      0.79    0.38862E+02      0.10      0.09     -0.01
 -41   5   3   0.195210E+02   0.310895E+02   0.427481E+02 <    1     0.302      0.89      0.71      0.61    0.38862E+02      4.42      4.42      0.01
 -40   5   3   0.385857E+02   0.699514E+02   0.427481E+02 <    1     0.842      1.34      1.00      0.41    0.38862E+02      6.21     -6.21     -0.01
 -39   5   3   0.928512E+01   0.272033E+02   0.388619E+02 <    1     0.582      0.84      0.49      0.60    0.38862E+02      3.05      3.05      0.01
 -38   5   3   0.639133E+01   0.738376E+02   0.427481E+02 <    1     2.437      1.38      0.41      0.40    0.38862E+02      2.53     -2.53      0.00
 -37   5   3   0.567029E+01   0.466343E+02   0.388619E+02 <    1     1.563      1.10      0.38      0.46    0.38862E+02      2.38     -2.38     -0.01
 -36   5   3   0.135895E+02   0.388619E+02   0.388619E+02 <    1     0.817      1.00      0.59      0.50    0.38862E+02      3.69      3.69      0.01
 -35   5   3   0.379009E+02  -0.272033E+02   0.388619E+02 <    1    -0.198      0.00      0.99      5.00    0.38862E+02      6.16     -6.16     -0.01
 -34   5   3   0.297815E+02  -0.155448E+02   0.349757E+02 <    1    -0.185      0.00      0.88      4.74    0.38862E+02      5.46      5.46      0.01
 -33   5   3   0.233760E+02   0.194310E+02   0.349757E+02 <    1    -0.108      0.71      0.78      0.64    0.38862E+02      4.83     -4.83     -0.01
 -32   5   3   0.149854E+02   0.349757E+02   0.310895E+02 <    1     0.777      0.95      0.62      0.42    0.38862E+02      3.87      3.87      0.00
 -31   5   3   0.301084E+01  -0.194310E+02   0.310895E+02 <    1    -0.062      0.00      0.28      4.47    0.38862E+02      1.74      1.74      0.01
 -30   5   3   0.774570E+00  -0.272033E+02   0.272033E+02 <    1    -0.034      0.00      0.14      4.18    0.38862E+02      0.88      0.88     -0.01
 -29   5   3   0.156798E+02  -0.349757E+02   0.272033E+02 <    1    -0.152      0.00      0.64      4.18    0.38862E+02      3.96      3.96      0.02
 -28   5   3   0.310655E+02   0.000000E+00   0.466343E+02 <    1    -0.163      0.00      0.89      5.48    0.38862E+02      5.57     -5.57     -0.02
 -27   5   3   0.134287E+03   0.112700E+03   0.660653E+02 <    1    -0.312      1.70      1.86      0.50    0.38862E+02     11.59     11.59      0.03
 -26   5   3   0.802745E+02   0.116586E+02   0.660653E+02 <    1    -0.573      0.55      1.44      1.55    0.38862E+02      8.96     -8.96     -0.02
 -25   5   3   0.130799E+03   0.816100E+02   0.660653E+02 <    1    -0.657      1.45      1.83      0.59    0.38862E+02     11.44     11.44      0.03
 -24   5   3   0.481631E+01   0.000000E+00   0.699514E+02 <    1    -0.052      0.00      0.35      6.71    0.38862E+02      2.19     -2.19     -0.01
 -23   5   3   0.960024E+02   0.388619E+02   0.388619E+02 <    1    -1.143      1.00      1.57      0.50    0.38862E+02      9.80      9.80      0.02
 -22   5   3   0.472726E+02  -0.388619E+01   0.466343E+02 <    1    -0.201      0.00      1.10      5.48    0.38862E+02      6.88     -6.88     -0.01
 -21   5   3   0.200815E+02   0.310895E+02   0.388619E+02 <    1     0.314      0.89      0.72      0.56    0.38862E+02      4.48     -4.48      0.00
 -20   5   3   0.230833E+02  -0.349757E+02   0.349757E+02 <    1    -0.162      0.00      0.77      4.74    0.38862E+02      4.80      4.80      0.01
 -19   5   3   0.464761E+01   0.000000E+00   0.310895E+02 <    1    -0.077      0.00      0.35      4.47    0.38862E+02      2.16     -2.16      0.00
 -18   5   3   0.461463E+00  -0.621791E+02   0.310895E+02 <    1    -0.024      0.00      0.11      4.47    0.38862E+02      0.68     -0.68      0.00
 -17   5   3   0.324344E+02   0.233172E+02   0.310895E+02 <    1    -0.269      0.77      0.91      0.52    0.38862E+02      5.70      5.70      0.01
 -16   5   3   0.659047E+02   0.505205E+02   0.272033E+02 <    1    -0.528      1.14      1.30      0.31    0.38862E+02      8.12     -8.12     -0.02
 -15   5   3   0.109138E+03   0.116586E+03   0.272033E+02 o    1     0.277      1.73      1.68      0.20    0.38862E+02     10.45     10.45      0.02
 -14   5   3   0.743959E+02   0.621791E+02   0.310895E+02 <    1    -0.375      1.26      1.38      0.32    0.38862E+02      8.63     -8.63     -0.02
 -13   5   3   0.858414E+02   0.132131E+03   0.310895E+02 o    1     1.643      1.84      1.49      0.22    0.38862E+02      9.27      9.27      0.02
 -12   5   3   0.476101E+02   0.544067E+02   0.272033E+02 <    1     0.258      1.18      1.11      0.30    0.38862E+02      6.90     -6.90     -0.02
 -11   5   3   0.682187E+01   0.116586E+02   0.194310E+02 <    1     0.282      0.55      0.42      0.46    0.38862E+02      2.61      2.61      0.01
 -10   5   3   0.143669E+01   0.116586E+02   0.194310E+02 <    1     0.779      0.55      0.19      0.46    0.38862E+02      1.20     -1.20      0.00
  -9   5   3   0.111571E+02   0.155448E+02   0.194310E+02 <    1     0.244      0.63      0.54      0.40    0.38862E+02      3.34     -3.34      0.00
  -8   5   3   0.120684E+01  -0.388619E+01   0.233172E+02 <    1    -0.046      0.00      0.18      3.87    0.38862E+02      1.10      1.10      0.01
  -7   5   3   0.257633E+02  -0.777238E+01   0.194310E+02 <    1    -0.230      0.00      0.81      3.54    0.38862E+02      5.08     -5.08     -0.01
  -6   5   3   0.184508E+02   0.777238E+01   0.155448E+02 <    1    -0.541      0.45      0.69      0.45    0.38862E+02      4.30      4.30      0.01
  -5   5   3   0.281638E+02   0.466343E+02   0.194310E+02 o    1     1.069      1.10      0.85      0.23    0.38862E+02      5.31     -5.31     -0.02
  -4   5   3   0.138725E+02   0.388619E+01   0.155448E+02 <    1    -0.445      0.32      0.60      0.63    0.38862E+02      3.72      3.72      0.01
  -3   5   3   0.735589E+02   0.112700E+03   0.155448E+02 o    1     2.757      1.70      1.38      0.12    0.38862E+02      8.58     -8.58     -0.02
  -2   5   3   0.744969E+02   0.699514E+02   0.155448E+02 o    1    -0.287      1.34      1.38      0.15    0.38862E+02      8.63      8.63      0.02
  -1   5   3   0.129973E+03   0.143789E+03   0.233172E+02 o    1     0.603      1.92      1.83      0.16    0.38862E+02     11.40    -11.40     -0.02
   0   5   3   0.878559E+02   0.932686E+02   0.194310E+02 o    1     0.281      1.55      1.50      0.16    0.38862E+02      9.37      9.37      0.02
   1   5   3   0.128549E+03   0.163220E+03   0.310895E+02 o    1     1.175      2.05      1.82      0.20    0.38862E+02     11.34    -11.34     -0.02
   2   5   3   0.416219E+02   0.233172E+02   0.155448E+02 <    1    -1.008      0.77      1.03      0.26    0.38862E+02      6.45      6.45      0.01
   3   5   3   0.237821E+02   0.155448E+02   0.155448E+02 <    1    -0.474      0.63      0.78      0.32    0.38862E+02      4.88     -4.88     -0.01
   4   5   3   0.126365E+01  -0.233172E+02   0.155448E+02 <    1    -0.057      0.00      0.18      3.16    0.38862E+02      1.12     -1.12      0.00
   5   5   3   0.302949E+02   0.233172E+02   0.155448E+02 <    1    -0.419      0.77      0.88      0.26    0.38862E+02      5.50      5.50      0.01
   6   5   3   0.150759E+03   0.167106E+03   0.194310E+02 o    1     0.850      2.07      1.97      0.12    0.38862E+02     12.28    -12.28     -0.02
   7   5   3   0.154075E+03   0.217627E+03   0.349757E+02 o    1     1.958      2.37      1.99      0.19    0.38862E+02     12.41     12.41      0.03
   8   5   3   0.395562E+03   0.408050E+03   0.310895E+02 o    1     0.392      3.24      3.19      0.13    0.38862E+02     19.89    -19.89     -0.04
   9   5   3   0.446700E+03   0.512977E+03   0.388619E+02 o    1     1.706      3.63      3.39      0.14    0.38862E+02     21.14     21.14      0.05
  10   5   3   0.537193E+03   0.625677E+03   0.427481E+02 o    1     2.062      4.01      3.72      0.14    0.38862E+02     23.18    -23.18     -0.05
  11   5   3   0.402449E+03   0.435253E+03   0.349757E+02 o    1     0.928      3.35      3.22      0.14    0.38862E+02     20.06     20.06      0.05
  12   5   3   0.268113E+03   0.279806E+03   0.272033E+02 o    1     0.425      2.68      2.63      0.13    0.38862E+02     16.37    -16.37     -0.04
  13   5   3   0.136805E+03   0.136017E+03   0.233172E+02 o    1    -0.034      1.87      1.88      0.16    0.38862E+02     11.70     11.70      0.03
  14   5   3   0.312962E+02   0.388619E+02   0.194310E+02 <    1     0.410      1.00      0.90      0.25    0.38862E+02      5.59     -5.59     -0.02
  15   5   3   0.547759E-03  -0.155448E+02   0.194310E+02 <    1    -0.001      0.00      0.00      3.54    0.38862E+02      0.02     -0.02      0.00
  16   5   3   0.338636E+02   0.194310E+02   0.194310E+02 <    1    -0.640      0.71      0.93      0.35    0.38862E+02      5.82      5.82      0.01
  17   5   3   0.787926E+02   0.854962E+02   0.233172E+02 o    1     0.293      1.48      1.42      0.20    0.38862E+02      8.88     -8.88     -0.02
  18   5   3   0.127858E+03   0.143789E+03   0.310895E+02 o    1     0.525      1.92      1.81      0.21    0.38862E+02     11.31     11.31      0.03
  19   5   3   0.617964E+03   0.699514E+03   0.582929E+02 o    1     1.402      4.24      3.99      0.18    0.38862E+02     24.86    -24.86     -0.05
  20   5   3   0.212670E+03   0.225399E+03   0.388619E+02 o    1     0.330      2.41      2.34      0.21    0.38862E+02     14.58     14.58      0.05
  21   5   3   0.938665E+02   0.932686E+02   0.272033E+02 o    1    -0.022      1.55      1.55      0.23    0.38862E+02      9.69     -9.69     -0.04
  22   5   3   0.242650E+03   0.248716E+03   0.388619E+02 o    1     0.156      2.53      2.50      0.20    0.38862E+02     15.58     15.58      0.04
  23   5   3   0.124636E+03   0.893824E+02   0.310895E+02 o    1    -1.038      1.52      1.79      0.26    0.38862E+02     11.16    -11.16     -0.03
  24   5   3   0.163423E+03   0.139903E+03   0.310895E+02 o    1    -0.724      1.90      2.05      0.21    0.38862E+02     12.78     12.78      0.03
  25   5   3   0.637242E+02   0.466343E+02   0.272033E+02 <    1    -0.579      1.10      1.28      0.32    0.38862E+02      7.98     -7.98     -0.02
  26   5   3   0.590702E+02   0.660653E+02   0.272033E+02 o    1     0.264      1.30      1.23      0.27    0.38862E+02      7.69      7.69      0.02
  27   5   3   0.128953E+02  -0.388619E+01   0.233172E+02 <    1    -0.149      0.00      0.58      3.87    0.38862E+02      3.59     -3.59     -0.01
  28   5   3   0.245959E+02   0.349757E+02   0.233172E+02 <    1     0.484      0.95      0.80      0.32    0.38862E+02      4.96      4.96      0.01
  29   5   3   0.164688E+02   0.233172E+02   0.233172E+02 <    1     0.319      0.77      0.65      0.39    0.38862E+02      4.06     -4.06     -0.01
  30   5   3   0.447070E+02   0.349757E+02   0.272033E+02 <    1    -0.336      0.95      1.07      0.37    0.38862E+02      6.69      6.69      0.01
  31   5   3   0.134954E+02   0.349757E+02   0.272033E+02 <    1     0.974      0.95      0.59      0.37    0.38862E+02      3.67     -3.67     -0.01
  32   5   3   0.423946E+02   0.777238E+01   0.233172E+02 <    1    -0.890      0.45      1.04      0.67    0.38862E+02      6.51      6.51      0.01
  33   5   3   0.360596E+01   0.544067E+02   0.310895E+02 <    1     2.597      1.18      0.30      0.34    0.38862E+02      1.90     -1.90     -0.01
  34   5   3   0.253191E-01  -0.544067E+02   0.310895E+02 <    1    -0.006      0.00      0.03      4.47    0.38862E+02      0.16     -0.16      0.00
  35   5   3   0.135567E+02   0.388619E+02   0.310895E+02 <    1     1.023      1.00      0.59      0.40    0.38862E+02      3.68      3.68      0.01
  36   5   3   0.393250E+02   0.777238E+01   0.272033E+02 <    1    -0.714      0.45      1.01      0.78    0.38862E+02      6.27     -6.27     -0.01
  37   5   3   0.650012E+02   0.310895E+02   0.310895E+02 <    1    -0.892      0.89      1.29      0.45    0.38862E+02      8.06      8.06      0.02
  38   5   3   0.507364E+02  -0.116586E+02   0.272033E+02 <    1    -0.273      0.00      1.14      4.18    0.38862E+02      7.12     -7.12     -0.02
  39   5   3   0.828627E+01   0.194310E+02   0.349757E+02 <    1     0.385      0.71      0.46      0.64    0.38862E+02      2.88     -2.88      0.00
  40   5   3   0.145241E+02   0.582929E+02   0.388619E+02 <    1     1.502      1.22      0.61      0.41    0.38862E+02      3.81      3.81      0.00
  41   5   3   0.278307E+02  -0.349757E+02   0.349757E+02 <    1    -0.178      0.00      0.85      4.74    0.38862E+02      5.28      5.28      0.01
  42   5   3   0.305397E+02   0.310895E+02   0.388619E+02 <    1     0.014      0.89      0.89      0.56    0.38862E+02      5.53      5.53      0.01
  43   5   3   0.440709E+02  -0.349757E+02   0.427481E+02 <    1    -0.203      0.00      1.06      5.24    0.38862E+02      6.64     -6.64     -0.02
  44   5   3   0.311958E+02  -0.427481E+02   0.466343E+02 <    1    -0.164      0.00      0.90      5.48    0.38862E+02      5.59      5.59      0.02
  45   5   3   0.358221E+02  -0.466343E+02   0.777238E+02 <    1    -0.136      0.00      0.96      7.07    0.38862E+02      5.99     -5.99     -0.02
 -44   6   3   0.652184E+02  -0.544067E+02   0.427481E+02 <    1    -0.247      0.00      1.30      5.24    0.38862E+02      8.08      8.08      0.00
 -42   6   3   0.253110E+03   0.128244E+03   0.777238E+02 <    1    -1.335      1.82      2.55      0.55    0.38862E+02     15.91    -15.91     -0.03
 -41   6   3   0.464328E+01   0.233172E+02   0.427481E+02 <    1     0.604      0.77      0.35      0.71    0.38862E+02      2.15     -2.15      0.01
 -40   6   3   0.811053E+01  -0.388619E+02   0.388619E+02 <    1    -0.091      0.00      0.46      5.00    0.38862E+02      2.85      2.85     -0.01
 -39   6   3   0.259841E+02   0.388619E+02   0.310895E+02 <    1     0.456      1.00      0.82      0.40    0.38862E+02      5.10     -5.10      0.00
 -38   6   3   0.356516E+02   0.155448E+02   0.310895E+02 <    1    -0.514      0.63      0.96      0.63    0.38862E+02      5.97      5.97      0.00
 -37   6   3   0.782322E+01   0.349757E+02   0.310895E+02 <    1     1.186      0.95      0.45      0.42    0.38862E+02      2.80     -2.80      0.01
 -36   6   3   0.115733E+01  -0.155448E+02   0.272033E+02 <    1    -0.041      0.00      0.17      4.18    0.38862E+02      1.08      1.08     -0.01
 -35   6   3   0.237346E+01   0.388619E+01   0.272033E+02 <    1     0.062      0.32      0.25      1.11    0.38862E+02      1.54      1.54      0.01
 -34   6   3   0.143376E+02   0.388619E+02   0.272033E+02 <    1     1.121      1.00      0.61      0.35    0.38862E+02      3.79     -3.79     -0.01
 -33   6   3   0.561859E+02   0.349757E+02   0.272033E+02 <    1    -0.687      0.95      1.20      0.37    0.38862E+02      7.50      7.50      0.02
 -32   6   3   0.379487E+02   0.505205E+02   0.310895E+02 <    1     0.433      1.14      0.99      0.35    0.38862E+02      6.16     -6.16     -0.01
 -31   6   3   0.412707E+02   0.000000E+00   0.427481E+02 <    1    -0.197      0.00      1.03      5.24    0.38862E+02      6.42      6.42      0.01
 -30   6   3   0.205793E+02   0.388619E+01   0.427481E+02 <    1    -0.237      0.32      0.73      1.74    0.38862E+02      4.54     -4.54      0.00
 -29   6   3   0.413511E+00   0.233172E+02   0.233172E+02 <    1     1.733      0.77      0.10      0.39    0.38862E+02      0.64      0.64     -0.01
 -28   6   3   0.399906E+01   0.388619E+01   0.233172E+02 <    1    -0.005      0.32      0.32      0.95    0.38862E+02      2.00     -2.00      0.01
 -27   6   3   0.218379E+02   0.349757E+02   0.272033E+02 <    1     0.539      0.95      0.75      0.37    0.38862E+02      4.67     -4.67     -0.03
 -26   6   3   0.160142E+00   0.388619E+01   0.233172E+02 <    1     0.266      0.32      0.06      0.95    0.38862E+02      0.40      0.40      0.02
 -25   6   3   0.483089E+02   0.427481E+02   0.233172E+02 <    1    -0.231      1.05      1.11      0.29    0.38862E+02      6.95     -6.95     -0.03
 -24   6   3   0.946388E+02   0.155448E+02   0.310895E+02 <    1    -1.467      0.63      1.56      0.63    0.38862E+02      9.73     -9.73      0.01
 -23   6   3   0.479611E+02   0.699514E+02   0.310895E+02 o    1     0.773      1.34      1.11      0.30    0.38862E+02      6.93      6.93     -0.01
 -21   6   3   0.141037E+03   0.893824E+02   0.349757E+02 o    1    -1.308      1.52      1.91      0.30    0.38862E+02     11.88     11.88      0.02
 -20   6   3   0.412077E+03   0.419709E+03   0.466343E+02 o    1     0.162      3.29      3.26      0.19    0.38862E+02     20.30    -20.30     -0.04
 -19   6   3   0.241934E+03   0.143789E+03   0.349757E+02 o    1    -2.435      1.92      2.50      0.23    0.38862E+02     15.55     15.55      0.04
 -18   6   3   0.139160E+03   0.120472E+03   0.349757E+02 o    1    -0.514      1.76      1.89      0.26    0.38862E+02     11.80    -11.80     -0.04
 -17   6   3   0.795257E+01   0.272033E+02   0.272033E+02 <    1     0.918      0.84      0.45      0.42    0.38862E+02      2.82      2.82      0.04
 -16   6   3   0.179671E+01  -0.116586E+02   0.272033E+02 <    1    -0.051      0.00      0.22      4.18    0.38862E+02      1.34      1.34     -0.03
 -15   6   3   0.606390E+02   0.155448E+02   0.272033E+02 <    1    -1.114      0.63      1.25      0.55    0.38862E+02      7.79     -7.79      0.02
 -14   6   3   0.881995E+02   0.660653E+02   0.272033E+02 o    1    -0.754      1.30      1.51      0.27    0.38862E+02      9.39      9.39     -0.01
 -13   6   3   0.246661E+03   0.170992E+03   0.349757E+02 o    1    -1.957      2.10      2.52      0.22    0.38862E+02     15.71    -15.71      0.00
 -12   6   3   0.204527E+03   0.132131E+03   0.272033E+02 o    1    -2.361      1.84      2.29      0.19    0.38862E+02     14.30     14.30      0.01
 -11   6   3   0.366302E+03   0.279806E+03   0.660653E+02 o    1    -1.217      2.68      3.07      0.32    0.38862E+02     19.14    -19.14     -0.03
 -10   6   3   0.249023E+03   0.326440E+03   0.660653E+02 o    1     1.245      2.90      2.53      0.29    0.38862E+02     15.78     15.78      0.03
  -9   6   3   0.344859E+03   0.579043E+03   0.777238E+02 o    1     3.364      3.86      2.98      0.26    0.38862E+02     18.57    -18.57     -0.05
  -8   6   3   0.112866E+03   0.310895E+02   0.388619E+02 <    1    -1.448      0.89      1.70      0.56    0.38862E+02     10.62     10.62      0.05
  -7   6   3   0.530908E+02   0.777238E+01   0.349757E+02 <    1    -0.717      0.45      1.17      1.01    0.38862E+02      7.29     -7.29     -0.05
  -6   6   3   0.413293E+02   0.194310E+02   0.310895E+02 <    1    -0.573      0.71      1.03      0.57    0.38862E+02      6.43     -6.43      0.03
  -5   6   3   0.474519E+02  -0.388619E+01   0.310895E+02 <    1    -0.247      0.00      1.11      4.47    0.38862E+02      6.89      6.89     -0.04
  -4   6   3   0.607639E+02  -0.349757E+02   0.272033E+02 <    1    -0.299      0.00      1.25      4.18    0.38862E+02      7.80     -7.80      0.04
  -3   6   3   0.568926E+02   0.621791E+02   0.310895E+02 <    1     0.174      1.26      1.21      0.32    0.38862E+02      7.54     -7.54     -0.05
  -2   6   3   0.272122E+04   0.374629E+04   0.256489E+03 o    1     4.142      9.82      8.37      0.35    0.38862E+02     52.17     52.17      0.09
  -1   6   3   0.506444E+03   0.746149E+03   0.777238E+02 o    1     3.321      4.38      3.61      0.23    0.38862E+02     22.50     22.50     -0.01
   0   6   3   0.191472E+03   0.167106E+03   0.388619E+02 o    1    -0.603      2.07      2.22      0.24    0.38862E+02     13.84    -13.84      0.01
   1   6   3   0.260525E+03   0.279806E+03   0.427481E+02 o    1     0.455      2.68      2.59      0.21    0.38862E+02     16.14    -16.14     -0.03
   2   6   3   0.206391E+02   0.427481E+02   0.272033E+02 <    1     0.959      1.05      0.73      0.33    0.38862E+02      4.54      4.54      0.00
   3   6   3   0.670826E+02  -0.777238E+01   0.272033E+02 <    1    -0.314      0.00      1.31      4.18    0.38862E+02      8.19     -8.19      0.00
   4   6   3   0.662444E+01  -0.272033E+02   0.233172E+02 <    1    -0.107      0.00      0.41      3.87    0.38862E+02      2.57     -2.57     -0.03
   5   6   3   0.732307E+01  -0.349757E+02   0.194310E+02 <    1    -0.123      0.00      0.43      3.54    0.38862E+02      2.71      2.71      0.04
   6   6   3   0.700942E+02   0.104927E+03   0.310895E+02 o    1     1.230      1.64      1.34      0.24    0.38862E+02      8.37     -8.37     -0.05
   7   6   3   0.901208E+02   0.738376E+02   0.272033E+02 o    1    -0.568      1.38      1.52      0.25    0.38862E+02      9.49      9.49      0.06
   8   6   3   0.849412E+02   0.128244E+03   0.310895E+02 o    1     1.531      1.82      1.48      0.22    0.38862E+02      9.22     -9.22     -0.05
   9   6   3   0.314785E+02   0.777238E+01   0.233172E+02 <    1    -0.675      0.45      0.90      0.67    0.38862E+02      5.61      5.61      0.04
  10   6   3   0.405602E+00  -0.388619E+01   0.155448E+02 <    1    -0.032      0.00      0.10      3.16    0.38862E+02      0.64     -0.64     -0.03
  11   6   3   0.185000E+02   0.233172E+02   0.155448E+02 <    1     0.328      0.77      0.69      0.26    0.38862E+02      4.30     -4.30      0.01
  12   6   3   0.998404E+02   0.544067E+02   0.194310E+02 o    1    -1.983      1.18      1.60      0.21    0.38862E+02      9.99      9.99      0.01
  13   6   3   0.190338E+03   0.124358E+03   0.233172E+02 o    1    -2.515      1.79      2.21      0.17    0.38862E+02     13.80    -13.80     -0.03
  14   6   3   0.256514E+03   0.112700E+03   0.388619E+02 o    1    -2.945      1.70      2.57      0.29    0.38862E+02     16.02     16.02      0.04
  15   6   3   0.295227E+03   0.816100E+02   0.388619E+02 o    1    -3.785      1.45      2.76      0.35    0.38862E+02     17.18    -17.18     -0.05
  16   6   3   0.149109E+03   0.124358E+03   0.272033E+02 o    1    -0.865      1.79      1.96      0.20    0.38862E+02     12.21     12.21      0.05
  18   6   3   0.299845E+03   0.427481E+03   0.466343E+02 o    1     2.930      3.32      2.78      0.18    0.38862E+02     17.32    -17.32      0.02
  20   6   3   0.103126E+03   0.116586E+03   0.272033E+02 o    1     0.508      1.73      1.63      0.20    0.38862E+02     10.16     10.15      0.04
  21   6   3   0.100853E+04   0.110756E+04   0.699514E+02 o    1     1.381      5.34      5.09      0.18    0.38862E+02     31.76     31.76      0.01
  22   6   3   0.204249E+03   0.170992E+03   0.310895E+02 o    1    -1.016      2.10      2.29      0.19    0.38862E+02     14.29    -14.29      0.00
  23   6   3   0.248650E+03   0.186537E+03   0.310895E+02 o    1    -1.841      2.19      2.53      0.18    0.38862E+02     15.77     15.77      0.01
  24   6   3   0.890286E+01  -0.116586E+02   0.233172E+02 <    1    -0.124      0.00      0.48      3.87    0.38862E+02      2.98     -2.98      0.00
  25   6   3   0.197085E+01  -0.155448E+02   0.272033E+02 <    1    -0.054      0.00      0.23      4.18    0.38862E+02      1.40      1.40      0.01
  26   6   3   0.117564E+02   0.116586E+02   0.233172E+02 <    1    -0.004      0.55      0.55      0.55    0.38862E+02      3.43      3.43     -0.01
  27   6   3   0.598289E+01   0.310895E+02   0.272033E+02 <    1     1.283      0.89      0.39      0.39    0.38862E+02      2.45     -2.45      0.01
  28   6   3   0.203571E+02  -0.388619E+01   0.310895E+02 <    1    -0.162      0.00      0.72      4.47    0.38862E+02      4.51      4.51     -0.01
  29   6   3   0.414910E+01   0.000000E+00   0.272033E+02 <    1    -0.078      0.00      0.33      4.18    0.38862E+02      2.04     -2.04      0.02
  30   6   3   0.587999E+01   0.388619E+01   0.272033E+02 <    1    -0.066      0.32      0.39      1.11    0.38862E+02      2.42      2.42     -0.02
  31   6   3   0.514385E+00  -0.310895E+02   0.272033E+02 <    1    -0.028      0.00      0.12      4.18    0.38862E+02      0.72     -0.72      0.03
  32   6   3   0.696556E+01   0.116586E+02   0.272033E+02 <    1     0.195      0.55      0.42      0.64    0.38862E+02      2.64     -2.64     -0.03
  33   6   3   0.130926E+02   0.000000E+00   0.272033E+02 <    1    -0.139      0.00      0.58      4.18    0.38862E+02      3.62      3.62      0.03
  34   6   3   0.518356E+02   0.000000E+00   0.272033E+02 <    1    -0.276      0.00      1.15      4.18    0.38862E+02      7.20     -7.20     -0.03
  35   6   3   0.634824E+02   0.310895E+02   0.272033E+02 <    1    -0.980      0.89      1.28      0.39    0.38862E+02      7.97      7.97      0.03
  36   6   3   0.113083E+03   0.466343E+02   0.310895E+02 <    1    -1.671      1.10      1.71      0.37    0.38862E+02     10.63    -10.63     -0.03
  37   6   3   0.340777E+02   0.466343E+02   0.310895E+02 <    1     0.435      1.10      0.94      0.37    0.38862E+02      5.84      5.84      0.01
  38   6   3   0.188974E+02  -0.388619E+01   0.310895E+02 <    1    -0.156      0.00      0.70      4.47    0.38862E+02      4.35     -4.35      0.00
  39   6   3   0.243140E+03   0.167106E+03   0.388619E+02 o    1    -1.767      2.07      2.50      0.24    0.38862E+02     15.59    -15.59     -0.03
  40   6   3   0.111923E+02   0.233172E+02   0.427481E+02 <    1     0.335      0.77      0.54      0.71    0.38862E+02      3.35      3.35      0.02
 -34   7   3   0.114815E+01   0.116586E+02   0.310895E+02 <    1     0.515      0.55      0.17      0.73    0.38862E+02      1.07      1.07      0.03
 -33   7   3   0.848267E+01  -0.388619E+01   0.233172E+02 <    1    -0.121      0.00      0.47      3.87    0.38862E+02      2.91     -2.91     -0.03
 -32   7   3   0.949004E+01  -0.777238E+01   0.233172E+02 <    1    -0.128      0.00      0.49      3.87    0.38862E+02      3.08      3.08      0.03
 -31   7   3   0.208432E+02   0.000000E+00   0.233172E+02 <    1    -0.189      0.00      0.73      3.87    0.38862E+02      4.57     -4.57     -0.03
 -30   7   3   0.213451E+02   0.155448E+02   0.233172E+02 <    1    -0.229      0.63      0.74      0.47    0.38862E+02      4.62      4.62      0.03
 -29   7   3   0.427707E+02   0.194310E+02   0.233172E+02 <    1    -0.806      0.71      1.05      0.42    0.38862E+02      6.54     -6.54     -0.03
 -28   7   3   0.273078E+02   0.155448E+02   0.194310E+02 <    1    -0.521      0.63      0.84      0.40    0.38862E+02      5.23      5.23      0.02
 -27   7   3   0.286647E+02   0.116586E+02   0.194310E+02 <    1    -0.682      0.55      0.86      0.46    0.38862E+02      5.35     -5.35     -0.01
 -26   7   3   0.138115E+02   0.000000E+00   0.194310E+02 <    1    -0.169      0.00      0.60      3.54    0.38862E+02      3.72      3.72      0.00
 -25   7   3   0.101814E+02  -0.272033E+02   0.194310E+02 <    1    -0.145      0.00      0.51      3.54    0.38862E+02      3.19     -3.19      0.02
 -24   7   3   0.710803E-01  -0.116586E+02   0.194310E+02 <    1    -0.012      0.00      0.04      3.54    0.38862E+02      0.27      0.27     -0.03
 -23   7   3   0.699266E+01   0.272033E+02   0.194310E+02 <    1     1.380      0.84      0.42      0.30    0.38862E+02      2.64      2.64      0.04
 -22   7   3   0.223294E-01   0.388619E+01   0.155448E+02 <    1     0.462      0.32      0.02      0.63    0.38862E+02      0.15      0.14     -0.04
 -21   7   3   0.227416E+02  -0.388619E+01   0.155448E+02 <    1    -0.242      0.00      0.76      3.16    0.38862E+02      4.77      4.77      0.05
 -20   7   3   0.101328E+03   0.155448E+02   0.194310E+02 <    1    -2.485      0.63      1.61      0.40    0.38862E+02     10.07    -10.07     -0.05
 -19   7   3   0.720788E+02  -0.388619E+02   0.466343E+02 <    1    -0.249      0.00      1.36      5.48    0.38862E+02      8.49      8.49      0.04
 -18   7   3   0.585448E+02  -0.233172E+02   0.349757E+02 <    1    -0.259      0.00      1.23      4.74    0.38862E+02      7.65     -7.65     -0.03
 -17   7   3   0.274933E+02   0.310895E+02   0.310895E+02 <    1     0.119      0.89      0.84      0.45    0.38862E+02      5.24      5.24      0.02
 -16   7   3   0.190846E+01   0.777238E+01   0.349757E+02 <    1     0.224      0.45      0.22      1.01    0.38862E+02      1.38     -1.38      0.00
 -15   7   3   0.940793E+01   0.777238E+01   0.349757E+02 <    1    -0.045      0.45      0.49      1.01    0.38862E+02      3.07     -3.07     -0.02
 -14   7   3   0.407167E+02   0.000000E+00   0.310895E+02 <    1    -0.229      0.00      1.02      4.47    0.38862E+02      6.38      6.38      0.04
 -13   7   3   0.645489E+02   0.000000E+00   0.310895E+02 <    1    -0.288      0.00      1.29      4.47    0.38862E+02      8.03     -8.03     -0.05
 -12   7   3   0.105628E+03   0.101041E+03   0.349757E+02 o    1    -0.129      1.61      1.65      0.28    0.38862E+02     10.28     10.28      0.07
 -11   7   3   0.146276E+03   0.155448E+02   0.893824E+02 <    1    -0.719      0.63      1.94      1.82    0.38862E+02     12.09    -12.09     -0.07
 -10   7   3   0.168632E+03   0.132131E+03   0.349757E+02 o    1    -0.977      1.84      2.08      0.24    0.38862E+02     12.99     12.99      0.08
  -9   7   3   0.208931E+03   0.252602E+03   0.388619E+02 o    1     1.167      2.55      2.32      0.20    0.38862E+02     14.45    -14.45     -0.08
  -8   7   3   0.188684E+03   0.505205E+02   0.854962E+02 <    1    -1.102      1.14      2.20      0.96    0.38862E+02     13.74     13.74      0.07
  -7   7   3   0.148892E+03   0.139903E+03   0.466343E+02 o    1    -0.189      1.90      1.96      0.32    0.38862E+02     12.20    -12.20     -0.06
  -6   7   3   0.131143E+03   0.124358E+03   0.427481E+02 o    1    -0.156      1.79      1.84      0.31    0.38862E+02     11.45     11.45      0.05
  -5   7   3   0.620613E+02   0.310895E+02   0.388619E+02 <    1    -0.661      0.89      1.26      0.56    0.38862E+02      7.88     -7.88     -0.03
  -4   7   3   0.248854E+02  -0.777238E+01   0.310895E+02 <    1    -0.179      0.00      0.80      4.47    0.38862E+02      4.99      4.99      0.01
  -3   7   3   0.180716E+01   0.699514E+02   0.544067E+02 <    1     2.157      1.34      0.22      0.52    0.38862E+02      1.34      1.34      0.01
  -2   7   3   0.270120E+02   0.194310E+02   0.505205E+02 <    1    -0.138      0.71      0.83      0.92    0.38862E+02      5.20     -5.20     -0.03
  -1   7   3   0.810673E+02  -0.272033E+02   0.544067E+02 <    1    -0.244      0.00      1.44      5.92    0.38862E+02      9.00      9.00      0.05
   0   7   3   0.853712E+02   0.466343E+02   0.349757E+02 <    1    -0.941      1.10      1.48      0.41    0.38862E+02      9.24     -9.24     -0.06
   1   7   3   0.174253E+03   0.159334E+03   0.349757E+02 o    1    -0.415      2.02      2.12      0.22    0.38862E+02     13.20     13.20      0.08
   2   7   3   0.179697E+03   0.932686E+02   0.310895E+02 o    1    -2.324      1.55      2.15      0.26    0.38862E+02     13.41    -13.40     -0.08
   3   7   3   0.229883E+03   0.174879E+03   0.388619E+02 o    1    -1.313      2.12      2.43      0.24    0.38862E+02     15.16     15.16      0.08
   4   7   3   0.182973E+03   0.147675E+03   0.349757E+02 o    1    -0.952      1.95      2.17      0.23    0.38862E+02     13.53    -13.53     -0.08
   5   7   3   0.159619E+03   0.699514E+02   0.272033E+02 o    1    -2.622      1.34      2.03      0.26    0.38862E+02     12.63     12.63      0.07
   6   7   3   0.919740E+02   0.466343E+02   0.272033E+02 <    1    -1.386      1.10      1.54      0.32    0.38862E+02      9.59     -9.59     -0.05
   7   7   3   0.671300E+02   0.388619E+01   0.233172E+02 <    1    -1.052      0.32      1.31      0.95    0.38862E+02      8.19      8.19      0.03
   8   7   3   0.210062E+02  -0.388619E+01   0.233172E+02 <    1    -0.190      0.00      0.74      3.87    0.38862E+02      4.58     -4.58     -0.01
   9   7   3   0.415089E+01  -0.466343E+02   0.272033E+02 <    1    -0.078      0.00      0.33      4.18    0.38862E+02      2.04      2.04     -0.01
  10   7   3   0.182949E+01   0.116586E+02   0.272033E+02 <    1     0.518      0.55      0.22      0.64    0.38862E+02      1.35      1.35      0.03
  11   7   3   0.157418E+02   0.388619E+01   0.233172E+02 <    1    -0.338      0.32      0.64      0.95    0.38862E+02      3.97     -3.97     -0.04
  12   7   3   0.420994E+02   0.000000E+00   0.272033E+02 <    1    -0.249      0.00      1.04      4.18    0.38862E+02      6.49      6.49      0.06
  13   7   3   0.462083E+02  -0.155448E+02   0.272033E+02 <    1    -0.261      0.00      1.09      4.18    0.38862E+02      6.80     -6.80     -0.06
  14   7   3   0.673336E+02   0.155448E+02   0.272033E+02 <    1    -1.236      0.63      1.32      0.55    0.38862E+02      8.21      8.21      0.06
  15   7   3   0.664708E+02   0.621791E+02   0.310895E+02 <    1    -0.136      1.26      1.31      0.32    0.38862E+02      8.15     -8.15     -0.06
  16   7   3   0.641158E+02  -0.116586E+02   0.272033E+02 <    1    -0.307      0.00      1.28      4.18    0.38862E+02      8.01      8.01      0.05
  17   7   3   0.152050E+02   0.155448E+02   0.155448E+02 <    1     0.022      0.63      0.63      0.32    0.38862E+02      3.90     -3.90     -0.04
  18   7   3   0.472099E+02   0.349757E+02   0.194310E+02 <    1    -0.582      0.95      1.10      0.26    0.38862E+02      6.87      6.87      0.03
  19   7   3   0.662142E+00   0.427481E+02   0.194310E+02 o    1     3.849      1.05      0.13      0.24    0.38862E+02      0.81     -0.81     -0.01
  20   7   3   0.420901E+02   0.349757E+02   0.194310E+02 <    1    -0.349      0.95      1.04      0.26    0.38862E+02      6.49     -6.49     -0.01
  21   7   3   0.185625E+00   0.155448E+02   0.194310E+02 <    1     1.425      0.63      0.07      0.40    0.38862E+02      0.43      0.43      0.02
  22   7   3   0.146172E+01   0.194310E+02   0.194310E+02 <    1     1.451      0.71      0.19      0.35    0.38862E+02      1.21     -1.21     -0.02
  23   7   3   0.290331E+00   0.310895E+02   0.194310E+02 <    1     2.889      0.89      0.09      0.28    0.38862E+02      0.54      0.54      0.03
  24   7   3   0.121729E+02   0.155448E+02   0.194310E+02 <    1     0.184      0.63      0.56      0.40    0.38862E+02      3.49     -3.49     -0.04
  25   7   3   0.241228E+02   0.310895E+02   0.233172E+02 <    1     0.318      0.89      0.79      0.34    0.38862E+02      4.91      4.91      0.04
  26   7   3   0.261416E+02   0.388619E+01   0.233172E+02 <    1    -0.531      0.32      0.82      0.95    0.38862E+02      5.11     -5.11     -0.04
  27   7   3   0.253498E+02  -0.116586E+02   0.233172E+02 <    1    -0.209      0.00      0.81      3.87    0.38862E+02      5.03      5.03      0.04
  28   7   3   0.364887E+02   0.194310E+02   0.233172E+02 <    1    -0.617      0.71      0.97      0.42    0.38862E+02      6.04     -6.04     -0.04
  29   7   3   0.274159E+02   0.310895E+02   0.272033E+02 <    1     0.139      0.89      0.84      0.39    0.38862E+02      5.24      5.24      0.04
  30   7   3   0.312339E+02   0.310895E+02   0.505205E+02 <    1    -0.003      0.89      0.90      0.73    0.38862E+02      5.59     -5.59     -0.03
  31   7   3   0.200713E+02  -0.388619E+01   0.233172E+02 <    1    -0.186      0.00      0.72      3.87    0.38862E+02      4.48      4.48      0.02
  33   7   3   0.542736E-02   0.349757E+02   0.544067E+02 <    1     1.270      0.95      0.01      0.74    0.38862E+02      0.07      0.07      0.00
  34   7   3   0.417965E+01  -0.505205E+02   0.505205E+02 <    1    -0.058      0.00      0.33      5.70    0.38862E+02      2.04      2.04      0.02
 -16   8   3   0.298871E+02  -0.194310E+02   0.388619E+02 <    1    -0.175      0.00      0.88      5.00    0.38862E+02      5.47      5.47      0.04
 -15   8   3   0.521272E+00   0.233172E+02   0.272033E+02 <    1     1.458      0.77      0.12      0.45    0.38862E+02      0.72     -0.72     -0.03
 -14   8   3   0.491894E+01   0.000000E+00   0.233172E+02 <    1    -0.092      0.00      0.36      3.87    0.38862E+02      2.22     -2.22      0.03
 -13   8   3   0.147598E+02   0.155448E+02   0.272033E+02 <    1     0.029      0.63      0.62      0.55    0.38862E+02      3.84      3.84     -0.02
 -12   8   3   0.181698E+02  -0.116586E+02   0.233172E+02 <    1    -0.177      0.00      0.68      3.87    0.38862E+02      4.26     -4.26      0.01
 -11   8   3   0.277016E+02  -0.388619E+01   0.272033E+02 <    1    -0.202      0.00      0.84      4.18    0.38862E+02      5.26      5.26      0.00
 -10   8   3   0.827904E+01   0.544067E+02   0.310895E+02 <    1     2.133      1.18      0.46      0.34    0.38862E+02      2.88     -2.88     -0.01
  -9   8   3   0.426895E+01  -0.272033E+02   0.272033E+02 <    1    -0.079      0.00      0.33      4.18    0.38862E+02      2.07      2.07      0.02
  -8   8   3   0.284564E+01   0.388619E+02   0.272033E+02 <    1     2.083      1.00      0.27      0.35    0.38862E+02      1.69      1.69     -0.02
  -7   8   3   0.882364E+01  -0.116586E+02   0.233172E+02 <    1    -0.123      0.00      0.48      3.87    0.38862E+02      2.97     -2.97      0.03
  -6   8   3   0.370787E+01   0.155448E+02   0.233172E+02 <    1     0.682      0.63      0.31      0.47    0.38862E+02      1.93      1.93     -0.04
  -5   8   3   0.278353E+02   0.116586E+02   0.272033E+02 <    1    -0.467      0.55      0.85      0.64    0.38862E+02      5.28      5.28      0.05
  -4   8   3   0.108800E+03   0.505205E+02   0.272033E+02 <    1    -1.735      1.14      1.67      0.31    0.38862E+02     10.43    -10.43     -0.06
  -3   8   3   0.443031E+03   0.217627E+03   0.738376E+02 o    1    -2.511      2.37      3.38      0.40    0.38862E+02     21.05     21.05      0.07
  -1   8   3   0.198955E+03   0.147675E+03   0.388619E+02 o    1    -1.218      1.95      2.26      0.26    0.38862E+02     14.11    -14.11      0.01
   0   8   3   0.158279E+03   0.738376E+02   0.388619E+02 <    1    -1.762      1.38      2.02      0.36    0.38862E+02     12.58    -12.58     -0.03
   1   8   3   0.917158E+01   0.155448E+02   0.310895E+02 <    1     0.232      0.63      0.49      0.63    0.38862E+02      3.03     -3.03      0.00
   2   8   3   0.145141E+02  -0.272033E+02   0.310895E+02 <    1    -0.137      0.00      0.61      4.47    0.38862E+02      3.81      3.81      0.01
   3   8   3   0.145965E+02   0.000000E+00   0.310895E+02 <    1    -0.137      0.00      0.61      4.47    0.38862E+02      3.82     -3.82     -0.03
   4   8   3   0.273718E+02   0.000000E+00   0.349757E+02 <    1    -0.177      0.00      0.84      4.74    0.38862E+02      5.23      5.23      0.04
   5   8   3   0.251056E+02   0.388619E+02   0.349757E+02 <    1     0.436      1.00      0.80      0.45    0.38862E+02      5.01     -5.01     -0.04
   6   8   3   0.347695E+02   0.233172E+02   0.272033E+02 <    1    -0.379      0.77      0.95      0.45    0.38862E+02      5.90      5.90      0.05
   7   8   3   0.320929E+02   0.310895E+02   0.272033E+02 <    1    -0.037      0.89      0.91      0.39    0.38862E+02      5.67     -5.66     -0.05
   8   8   3   0.315424E+02   0.233172E+02   0.233172E+02 <    1    -0.326      0.77      0.90      0.39    0.38862E+02      5.62      5.62      0.05
   9   8   3   0.888710E+01  -0.388619E+01   0.272033E+02 <    1    -0.114      0.00      0.48      4.18    0.38862E+02      2.98     -2.98     -0.04
  10   8   3   0.100519E+02  -0.116586E+02   0.233172E+02 <    1    -0.131      0.00      0.51      3.87    0.38862E+02      3.17      3.17      0.03
  11   8   3   0.164687E+01  -0.310895E+02   0.233172E+02 <    1    -0.053      0.00      0.21      3.87    0.38862E+02      1.28      1.28     -0.02
  12   8   3   0.633223E+00  -0.155448E+02   0.233172E+02 <    1    -0.033      0.00      0.13      3.87    0.38862E+02      0.80     -0.80      0.01
  13   8   3   0.152513E+02  -0.388619E+01   0.388619E+02 <    1    -0.125      0.00      0.63      5.00    0.38862E+02      3.91      3.91      0.00
  14   8   3   0.224180E+01   0.155448E+02   0.349757E+02 <    1     0.551      0.63      0.24      0.71    0.38862E+02      1.50     -1.50     -0.01
  15   8   3   0.279145E+02  -0.582929E+02   0.349757E+02 <    1    -0.179      0.00      0.85      4.74    0.38862E+02      5.28      5.28      0.02
  16   8   3   0.428512E+00   0.388619E+01   0.349757E+02 <    1     0.148      0.32      0.11      1.42    0.38862E+02      0.65     -0.65     -0.03
  17   8   3   0.988681E+02   0.582929E+02   0.427481E+02 <    1    -0.824      1.22      1.60      0.45    0.38862E+02      9.94      9.94      0.04
  18   8   3   0.888473E+00  -0.116586E+02   0.272033E+02 <    1    -0.036      0.00      0.15      4.18    0.38862E+02      0.94      0.94     -0.03
  20   8   3   0.326080E+03   0.582929E+02   0.466343E+02 <    1    -3.412      1.22      2.90      0.49    0.38862E+02     18.06    -18.06     -0.06
  21   8   3   0.854150E+01   0.272033E+02   0.349757E+02 <    1     0.684      0.84      0.47      0.54    0.38862E+02      2.92      2.92      0.03
 -50   0   4   0.648074E+02  -0.233172E+02   0.116586E+03 <    1    -0.149      0.00      1.29      8.66    0.38862E+02      8.05      8.05      0.03
 -49   0   4   0.159619E+03  -0.194310E+02   0.101041E+03 <    1    -0.251      0.00      2.03      8.06    0.38862E+02     12.63    -12.63     -0.05
 -48   0   4   0.174204E+03   0.303123E+03   0.108813E+03 o    1     1.346      2.79      2.12      0.50    0.38862E+02     13.20     13.20      0.06
 -47   0   4   0.379069E+03   0.205968E+03   0.112700E+03 <    1    -1.303      2.30      3.12      0.63    0.38862E+02     19.47    -19.47     -0.08
 -46   0   4   0.285367E+03   0.159334E+03   0.932686E+02 <    1    -1.155      2.02      2.71      0.59    0.38862E+02     16.89     16.89      0.08
 -45   0   4   0.435357E+03   0.303123E+03   0.112700E+03 o    1    -1.066      2.79      3.35      0.52    0.38862E+02     20.87    -20.87     -0.08
 -44   0   4   0.210867E+03  -0.233172E+02   0.816100E+02 <    1    -0.321      0.00      2.33      7.25    0.38862E+02     14.52    -14.52      0.03
 -43   0   4   0.355994E+02   0.427481E+02   0.738376E+02 <    1     0.101      1.05      0.96      0.91    0.38862E+02      5.97      5.97     -0.03
 -42   0   4   0.372792E+03   0.174879E+03   0.893824E+02 <    1    -1.799      2.12      3.10      0.54    0.38862E+02     19.31     19.31      0.06
 -41   0   4   0.214164E-01  -0.582929E+02   0.582929E+02 <    1    -0.004      0.00      0.02      6.12    0.38862E+02      0.15      0.15     -0.02
 -40   0   4   0.468429E+02   0.466343E+02   0.738376E+02 <    1    -0.003      1.10      1.10      0.87    0.38862E+02      6.84      6.84      0.01
 -39   0   4   0.553463E+02   0.505205E+02   0.621791E+02 <    1    -0.076      1.14      1.19      0.70    0.38862E+02      7.44      7.44      0.02
 -38   0   4   0.317277E+02   0.427481E+02   0.621791E+02 <    1     0.190      1.05      0.90      0.76    0.38862E+02      5.63     -5.63     -0.03
 -37   0   4   0.117530E+03   0.170992E+03   0.660653E+02 o    1     0.884      2.10      1.74      0.41    0.38862E+02     10.84     10.84      0.05
 -36   0   4   0.746740E+02   0.159334E+03   0.854962E+02 <    1     1.175      2.02      1.39      0.54    0.38862E+02      8.64     -8.64     -0.06
 -35   0   4   0.212791E+03   0.264261E+03   0.932686E+02 o    1     0.581      2.61      2.34      0.46    0.38862E+02     14.59     14.59      0.08
 -34   0   4   0.108337E+03   0.128244E+03   0.854962E+02 <    1     0.243      1.82      1.67      0.61    0.38862E+02     10.41    -10.41     -0.07
 -33   0   4   0.145632E+03   0.893824E+02   0.738376E+02 <    1    -0.669      1.52      1.94      0.63    0.38862E+02     12.07     12.07      0.08
 -32   0   4   0.184800E+03   0.932686E+02   0.738376E+02 <    1    -1.029      1.55      2.18      0.61    0.38862E+02     13.59    -13.59     -0.07
 -31   0   4   0.261518E+03   0.287578E+03   0.738376E+02 o    1     0.360      2.72      2.59      0.35    0.38862E+02     16.17     16.17      0.07
 -30   0   4   0.116472E+03   0.582929E+02   0.660653E+02 <    1    -0.730      1.22      1.73      0.69    0.38862E+02     10.79    -10.79     -0.05
 -29   0   4   0.305270E+03   0.101041E+03   0.699514E+02 <    1    -2.132      1.61      2.80      0.56    0.38862E+02     17.47     17.47      0.05
 -28   0   4   0.917935E+00  -0.194310E+02   0.582929E+02 <    1    -0.025      0.00      0.15      6.12    0.38862E+02      0.96      0.96     -0.01
 -27   0   4   0.865118E+02   0.932686E+02   0.660653E+02 <    1     0.104      1.55      1.49      0.55    0.38862E+02      9.30      9.30      0.00
 -26   0   4   0.122992E+04   0.101041E+04   0.151561E+03 o    1    -1.365      5.10      5.63      0.39    0.38862E+02     35.07     35.07      0.05
 -25   0   4   0.138709E+03   0.190423E+03   0.699514E+02 o    1     0.797      2.21      1.89      0.41    0.38862E+02     11.78    -11.78     -0.05
 -24   0   4   0.147099E+05   0.174412E+05   0.909369E+03 o    1     2.924     21.18     19.46      0.59    0.38862E+02    121.28    121.28      0.16
 -23   0   4   0.113575E+01  -0.544067E+02   0.738376E+02 <    1    -0.025      0.00      0.17      6.89    0.38862E+02      1.07      1.06     -0.08
 -22   0   4   0.286595E+05   0.273277E+05   0.172158E+04 o    1    -0.729     26.52     27.16      0.88    0.38862E+02    169.29   -169.29     -0.04
 -20   0   4   0.932530E+02   0.349757E+02   0.621791E+02 <    1    -0.712      0.95      1.55      0.84    0.38862E+02      9.66     -9.66      0.09
 -19   0   4   0.108663E+04   0.928800E+03   0.112700E+03 o    1    -1.328      4.89      5.29      0.30    0.38862E+02     32.96    -32.96     -0.11
 -18   0   4   0.130476E+03   0.186537E+03   0.582929E+02 o    1     1.045      2.19      1.83      0.34    0.38862E+02     11.42     11.42      0.08
 -17   0   4   0.615866E+03   0.450798E+03   0.738376E+02 o    1    -2.046      3.41      3.98      0.28    0.38862E+02     24.82    -24.82     -0.06
 -16   0   4   0.221240E+03   0.205968E+03   0.582929E+02 o    1    -0.257      2.30      2.39      0.33    0.38862E+02     14.87     14.87      0.03
 -15   0   4   0.326696E+03   0.369188E+03   0.660653E+02 o    1     0.659      3.08      2.90      0.28    0.38862E+02     18.07    -18.07     -0.01
 -14   0   4   0.210244E+03   0.170992E+03   0.544067E+02 o    1    -0.683      2.10      2.33      0.33    0.38862E+02     14.50     14.50     -0.02
 -13   0   4   0.199873E+03   0.155448E+03   0.466343E+02 o    1    -0.891      2.00      2.27      0.30    0.38862E+02     14.14    -14.14      0.05
 -12   0   4   0.302860E+03   0.314782E+03   0.544067E+02 o    1     0.220      2.85      2.79      0.25    0.38862E+02     17.40     17.40     -0.06
 -11   0   4   0.338377E+03   0.365302E+03   0.582929E+02 o    1     0.467      3.07      2.95      0.25    0.38862E+02     18.40    -18.39      0.07
 -10   0   4   0.744722E+03   0.854962E+03   0.893824E+02 o    1     1.253      4.69      4.38      0.25    0.38862E+02     27.29     27.29     -0.07
  -9   0   4   0.422839E+03   0.501319E+03   0.699514E+02 o    1     1.158      3.59      3.30      0.25    0.38862E+02     20.56    -20.56      0.07
  -8   0   4   0.102617E+04   0.102984E+04   0.971548E+02 o    1     0.037      5.15      5.14      0.25    0.38862E+02     32.03     32.03     -0.05
  -7   0   4   0.361598E+03   0.509091E+03   0.660653E+02 o    1     2.395      3.62      3.05      0.24    0.38862E+02     19.02    -19.02      0.05
  -6   0   4   0.721640E+03   0.722832E+03   0.777238E+02 o    1     0.015      4.31      4.31      0.24    0.38862E+02     26.86     26.86     -0.02
  -5   0   4   0.516905E+02   0.388619E+02   0.349757E+02 <    1    -0.341      1.00      1.15      0.45    0.38862E+02      7.19     -7.19      0.02
  -4   0   4   0.231432E+03   0.209854E+03   0.466343E+02 o    1    -0.450      2.32      2.44      0.26    0.38862E+02     15.21     15.21      0.01
  -3   0   4   0.114388E+04   0.101041E+04   0.971548E+02 o    1    -1.303      5.10      5.43      0.25    0.38862E+02     33.82     33.82      0.02
  -2   0   4   0.724914E+04   0.611687E+04   0.404164E+03 o    1    -2.568     12.55     13.66      0.43    0.38862E+02     85.14    -85.14     -0.05
  -1   0   4   0.857232E+03   0.823873E+03   0.854962E+02 o    1    -0.379      4.60      4.70      0.24    0.38862E+02     29.28    -29.28     -0.10
   0   0   4   0.729071E+02   0.544067E+02   0.349757E+02 <    1    -0.490      1.18      1.37      0.38    0.38862E+02      8.54     -8.54      0.08
   1   0   4   0.235035E+00   0.155448E+02   0.349757E+02 <    1     0.780      0.63      0.08      0.71    0.38862E+02      0.48     -0.47     -0.10
   2   0   4   0.311339E+02   0.272033E+02   0.388619E+02 <    1    -0.098      0.84      0.90      0.60    0.38862E+02      5.58     -5.58      0.10
   3   0   4   0.575683E+02   0.971548E+02   0.388619E+02 o    1     1.150      1.58      1.22      0.32    0.38862E+02      7.59     -7.59     -0.11
   4   0   4   0.283698E+02   0.893824E+02   0.388619E+02 o    1     2.006      1.52      0.85      0.33    0.38862E+02      5.33      5.33      0.11
   5   0   4   0.211446E+03   0.268147E+03   0.505205E+02 o    1     1.182      2.63      2.33      0.25    0.38862E+02     14.54    -14.54     -0.10
   6   0   4   0.409434E+02   0.777238E+02   0.388619E+02 <    1     1.096      1.41      1.03      0.35    0.38862E+02      6.40      6.40      0.08
   7   0   4   0.933423E+02   0.621791E+02   0.349757E+02 <    1    -0.800      1.26      1.55      0.36    0.38862E+02      9.66     -9.66     -0.05
   8   0   4   0.111704E+03   0.699514E+02   0.388619E+02 <    1    -0.949      1.34      1.70      0.37    0.38862E+02     10.57    -10.57      0.00
   9   0   4   0.186747E+03   0.244830E+03   0.505205E+02 o    1     1.222      2.51      2.19      0.26    0.38862E+02     13.67     13.67      0.04
  10   0   4   0.128879E+04   0.120472E+04   0.108813E+03 o    1    -0.742      5.57      5.76      0.26    0.38862E+02     35.90    -35.90     -0.09
  11   0   4   0.118383E+04   0.110756E+04   0.104927E+03 o    1    -0.699      5.34      5.52      0.26    0.38862E+02     34.41     34.41      0.13
  12   0   4   0.268182E+04   0.245607E+04   0.190423E+03 o    1    -1.123      7.95      8.31      0.32    0.38862E+02     51.79    -51.79     -0.16
  13   0   4   0.146523E+04   0.147675E+04   0.132131E+03 o    1     0.085      6.16      6.14      0.28    0.38862E+02     38.28     38.28      0.17
  14   0   4   0.195892E+04   0.193532E+04   0.159334E+03 o    1    -0.143      7.06      7.10      0.30    0.38862E+02     44.26    -44.26     -0.18
  15   0   4   0.203073E+03   0.116586E+03   0.427481E+02 o    1    -1.742      1.73      2.29      0.32    0.38862E+02     14.25     14.25      0.16
  16   0   4   0.338194E+02   0.101041E+03   0.427481E+02 o    1     1.990      1.61      0.93      0.34    0.38862E+02      5.82     -5.81     -0.13
  17   0   4   0.884049E+03   0.101041E+04   0.108813E+03 o    1     1.180      5.10      4.77      0.28    0.38862E+02     29.73    -29.73      0.08
  18   0   4   0.570074E+04   0.640833E+04   0.435253E+03 o    1     1.605     12.84     12.11      0.45    0.38862E+02     75.50     75.50     -0.01
  19   0   4   0.411844E+05   0.460125E+05   0.284469E+04 o    1     1.660     34.41     32.55      1.12    0.38862E+02    202.94    202.94      0.19
  20   0   4   0.980749E+03   0.125524E+04   0.124358E+03 o    1     2.297      5.68      5.02      0.29    0.38862E+02     31.32    -31.32     -0.02
  22   0   4   0.709292E+01  -0.194310E+02   0.349757E+02 <    1    -0.090      0.00      0.43      4.74    0.38862E+02      2.66      2.66      0.06
  23   0   4   0.526170E+03   0.528522E+03   0.738376E+02 o    1     0.032      3.69      3.68      0.26    0.38862E+02     22.94    -22.94     -0.09
  24   0   4   0.426868E+01   0.777238E+01   0.349757E+02 <    1     0.115      0.45      0.33      1.01    0.38862E+02      2.07      2.06      0.07
  25   0   4   0.603310E+02   0.427481E+02   0.388619E+02 <    1    -0.413      1.05      1.25      0.48    0.38862E+02      7.77     -7.77     -0.08
  26   0   4   0.117364E+03   0.136017E+03   0.466343E+02 o    1     0.414      1.87      1.74      0.32    0.38862E+02     10.83    -10.83      0.05
  27   0   4   0.145065E+03   0.120472E+03   0.466343E+02 o    1    -0.502      1.76      1.93      0.34    0.38862E+02     12.04     12.04     -0.04
  28   0   4   0.688881E+03   0.528522E+03   0.816100E+02 o    1    -1.820      3.69      4.21      0.29    0.38862E+02     26.25    -26.25      0.01
  29   0   4   0.338749E+03   0.252602E+03   0.582929E+02 o    1    -1.364      2.55      2.95      0.30    0.38862E+02     18.41     18.41      0.00
  30   0   4   0.800678E+03   0.660653E+03   0.854962E+02 o    1    -1.541      4.12      4.54      0.27    0.38862E+02     28.30    -28.30     -0.03
  31   0   4   0.374494E+03   0.256489E+03   0.621791E+02 o    1    -1.713      2.57      3.10      0.31    0.38862E+02     19.35     19.35      0.03
  32   0   4   0.391911E+03   0.314782E+03   0.660653E+02 o    1    -1.099      2.85      3.18      0.30    0.38862E+02     19.80    -19.80     -0.05
  33   0   4   0.153470E+03   0.699514E+02   0.505205E+02 <    1    -1.332      1.34      1.99      0.48    0.38862E+02     12.39     12.39      0.05
  34   0   4   0.122348E+03   0.932686E+02   0.505205E+02 <    1    -0.536      1.55      1.77      0.42    0.38862E+02     11.06    -11.06     -0.05
  35   0   4   0.489401E+02  -0.388619E+02   0.505205E+02 <    1    -0.197      0.00      1.12      5.70    0.38862E+02      7.00      7.00      0.06
  36   0   4   0.994510E+01   0.388619E+01   0.505205E+02 <    1    -0.092      0.32      0.51      2.06    0.38862E+02      3.15     -3.15     -0.06
  37   0   4   0.110055E+02   0.544067E+02   0.505205E+02 <    1     1.185      1.18      0.53      0.55    0.38862E+02      3.32      3.32      0.06
  38   0   4   0.388890E+01   0.621791E+02   0.466343E+02 <    1     1.999      1.26      0.32      0.47    0.38862E+02      1.97     -1.97     -0.06
  39   0   4   0.911548E+03   0.462457E+03   0.893824E+02 o    1    -4.158      3.45      4.84      0.34    0.38862E+02     30.19     30.19      0.09
  40   0   4   0.249878E+02   0.854962E+02   0.544067E+02 <    1     1.443      1.48      0.80      0.47    0.38862E+02      5.00      5.00     -0.04
  41   0   4   0.145821E+03   0.139903E+03   0.621791E+02 o    1    -0.094      1.90      1.94      0.42    0.38862E+02     12.08    -12.08      0.02
  42   0   4   0.118796E+02   0.000000E+00   0.544067E+02 <    1    -0.093      0.00      0.55      5.92    0.38862E+02      3.45     -3.45     -0.03
  43   0   4   0.653693E+01  -0.582929E+02   0.505205E+02 <    1    -0.072      0.00      0.41      5.70    0.38862E+02      2.56     -2.56      0.01
  44   0   4   0.120329E+00  -0.310895E+02   0.466343E+02 <    1    -0.010      0.00      0.06      5.48    0.38862E+02      0.35      0.35      0.00
  45   0   4   0.211598E+02   0.155448E+02   0.544067E+02 <    1    -0.095      0.63      0.74      1.11    0.38862E+02      4.60     -4.60     -0.02
  46   0   4   0.892075E+01   0.971548E+02   0.854962E+02 <    1     1.584      1.58      0.48      0.70    0.38862E+02      2.99      2.99      0.03
 -50   1   4   0.584981E+02  -0.116586E+03   0.932686E+02 <    1    -0.158      0.00      1.23      7.75    0.38862E+02      7.65      7.65      0.04
 -49   1   4   0.593409E+02  -0.272033E+02   0.738376E+02 <    1    -0.179      0.00      1.24      6.89    0.38862E+02      7.70     -7.70     -0.04
 -48   1   4   0.299225E+02   0.777238E+02   0.738376E+02 <    1     0.799      1.41      0.88      0.67    0.38862E+02      5.47      5.47      0.03
 -47   1   4   0.155901E+02  -0.854962E+02   0.660653E+02 <    1    -0.097      0.00      0.63      6.52    0.38862E+02      3.95     -3.95     -0.02
 -46   1   4   0.267595E+01  -0.116586E+02   0.582929E+02 <    1    -0.043      0.00      0.26      6.12    0.38862E+02      1.64     -1.64      0.00
 -45   1   4   0.387813E-01   0.544067E+02   0.505205E+02 <    1     2.096      1.18      0.03      0.55    0.38862E+02      0.20      0.20      0.01
 -44   1   4   0.302891E+03   0.229285E+03   0.660653E+02 o    1    -1.034      2.43      2.79      0.35    0.38862E+02     17.40    -17.40     -0.05
 -43   1   4   0.971124E+02   0.893824E+02   0.544067E+02 <    1    -0.139      1.52      1.58      0.46    0.38862E+02      9.85      9.85      0.05
 -42   1   4   0.492583E+02   0.777238E+02   0.466343E+02 <    1     0.679      1.41      1.13      0.42    0.38862E+02      7.02     -7.02     -0.05
 -41   1   4   0.207186E+03   0.186537E+03   0.544067E+02 o    1    -0.369      2.19      2.31      0.32    0.38862E+02     14.39     14.39      0.07
 -40   1   4   0.159989E+03   0.143789E+03   0.582929E+02 o    1    -0.270      1.92      2.03      0.39    0.38862E+02     12.65    -12.65     -0.07
 -39   1   4   0.193047E+03   0.221513E+03   0.544067E+02 o    1     0.539      2.39      2.23      0.29    0.38862E+02     13.89     13.89      0.07
 -38   1   4   0.177274E+03   0.893824E+02   0.505205E+02 <    1    -1.444      1.52      2.14      0.43    0.38862E+02     13.31    -13.31     -0.06
 -37   1   4   0.160433E+03   0.213741E+03   0.505205E+02 o    1     1.127      2.35      2.03      0.28    0.38862E+02     12.67     12.67      0.05
 -36   1   4   0.101854E+03   0.466343E+02   0.388619E+02 <    1    -1.147      1.10      1.62      0.46    0.38862E+02     10.09    -10.09     -0.04
 -35   1   4   0.483377E+02   0.660653E+02   0.388619E+02 <    1     0.491      1.30      1.12      0.38    0.38862E+02      6.95      6.95      0.02
 -34   1   4   0.239115E+02  -0.272033E+02   0.466343E+02 <    1    -0.143      0.00      0.78      5.48    0.38862E+02      4.89     -4.89     -0.01
 -33   1   4   0.201304E+02   0.427481E+02   0.505205E+02 <    1     0.531      1.05      0.72      0.62    0.38862E+02      4.49      4.49     -0.01
 -32   1   4   0.564792E+01  -0.544067E+02   0.427481E+02 <    1    -0.073      0.00      0.38      5.24    0.38862E+02      2.38      2.38      0.03
 -31   1   4   0.112686E+01  -0.466343E+02   0.388619E+02 <    1    -0.034      0.00      0.17      5.00    0.38862E+02      1.06      1.06     -0.04
 -30   1   4   0.859323E+02   0.139903E+03   0.466343E+02 o    1     1.295      1.90      1.49      0.32    0.38862E+02      9.27      9.27      0.06
 -29   1   4   0.254469E+02   0.116586E+03   0.427481E+02 o    1     2.902      1.73      0.81      0.32    0.38862E+02      5.04     -5.04     -0.06
 -28   1   4   0.337270E+03   0.384733E+03   0.544067E+02 o    1     0.892      3.15      2.95      0.22    0.38862E+02     18.36     18.36      0.08
 -27   1   4   0.174079E+03   0.174879E+03   0.466343E+02 o    1     0.017      2.12      2.12      0.28    0.38862E+02     13.19    -13.19     -0.08
 -26   1   4   0.836800E+03   0.975434E+03   0.101041E+03 o    1     1.399      5.01      4.64      0.26    0.38862E+02     28.93     28.93      0.09
 -25   1   4   0.332531E+03   0.244830E+03   0.466343E+02 o    1    -1.727      2.51      2.93      0.24    0.38862E+02     18.24    -18.24     -0.07
 -24   1   4   0.129351E+04   0.128633E+04   0.101041E+03 o    1    -0.069      5.75      5.77      0.23    0.38862E+02     35.97     35.97      0.07
 -22   1   4   0.749207E+02  -0.388619E+02   0.101041E+03 <    1    -0.172      0.00      1.39      8.06    0.38862E+02      8.66     -8.66      0.00
 -21   1   4   0.247827E+01  -0.194310E+02   0.505205E+02 <    1    -0.044      0.00      0.25      5.70    0.38862E+02      1.57      1.57      0.01
 -20   1   4   0.997225E+02   0.101041E+03   0.505205E+02 <    1     0.026      1.61      1.60      0.40    0.38862E+02      9.99     -9.99     -0.04
 -19   1   4   0.593064E+03   0.446912E+03   0.660653E+02 o    1    -2.037      3.39      3.91      0.25    0.38862E+02     24.35     24.35      0.08
 -18   1   4   0.729890E+03   0.703401E+03   0.777238E+02 o    1    -0.332      4.25      4.33      0.24    0.38862E+02     27.02    -27.02     -0.10
 -17   1   4   0.138289E+04   0.128244E+04   0.104927E+03 o    1    -0.912      5.74      5.97      0.24    0.38862E+02     37.19     37.19      0.12
 -16   1   4   0.150494E+04   0.190423E+04   0.225399E+03 o    1     1.849      7.00      6.22      0.42    0.38862E+02     38.79    -38.79     -0.13
 -15   1   4   0.191978E+04   0.180708E+04   0.124358E+03 o    1    -0.857      6.82      7.03      0.24    0.38862E+02     43.82     43.82      0.14
 -14   1   4   0.157674E+04   0.177599E+04   0.120472E+03 o    1     1.634      6.76      6.37      0.24    0.38862E+02     39.71    -39.71     -0.13
 -13   1   4   0.145454E+04   0.146121E+04   0.104927E+03 o    1     0.061      6.13      6.12      0.23    0.38862E+02     38.14     38.14      0.12
 -12   1   4   0.105835E+04   0.928800E+03   0.738376E+02 o    1    -1.646      4.89      5.22      0.20    0.38862E+02     32.53    -32.53     -0.10
 -11   1   4   0.823374E+03   0.847190E+03   0.738376E+02 o    1     0.317      4.67      4.60      0.21    0.38862E+02     28.69     28.69      0.07
 -10   1   4   0.589705E+03   0.547953E+03   0.582929E+02 o    1    -0.691      3.75      3.90      0.20    0.38862E+02     24.28    -24.28     -0.05
  -9   1   4   0.374873E+03   0.411936E+03   0.505205E+02 o    1     0.741      3.26      3.11      0.20    0.38862E+02     19.36     19.36      0.02
  -8   1   4   0.274347E+03   0.307009E+03   0.427481E+02 o    1     0.778      2.81      2.66      0.20    0.38862E+02     16.56    -16.56      0.01
  -7   1   4   0.142577E+03   0.124358E+03   0.310895E+02 o    1    -0.564      1.79      1.92      0.22    0.38862E+02     11.94     11.94     -0.03
  -6   1   4   0.781194E+02   0.310895E+02   0.272033E+02 <    1    -1.337      0.89      1.42      0.39    0.38862E+02      8.84     -8.84      0.05
  -5   1   4   0.100798E+02   0.738376E+02   0.310895E+02 o    1     2.992      1.38      0.51      0.29    0.38862E+02      3.17     -3.17     -0.08
  -4   1   4   0.241471E+02   0.388619E+02   0.272033E+02 <    1     0.605      1.00      0.79      0.35    0.38862E+02      4.91      4.91      0.09
  -3   1   4   0.334386E+03   0.384733E+03   0.466343E+02 o    1     1.103      3.15      2.93      0.19    0.38862E+02     18.29    -18.29     -0.10
  -2   1   4   0.231373E+03   0.268147E+03   0.388619E+02 o    1     0.972      2.63      2.44      0.19    0.38862E+02     15.21     15.21      0.10
  -1   1   4   0.756980E+03   0.773352E+03   0.660653E+02 o    1     0.243      4.46      4.41      0.20    0.38862E+02     27.51    -27.51     -0.10
   0   1   4   0.500816E+03   0.485774E+03   0.544067E+02 o    1    -0.270      3.54      3.59      0.20    0.38862E+02     22.38     22.38      0.08
   1   1   4   0.857931E+03   0.808328E+03   0.699514E+02 o    1    -0.681      4.56      4.70      0.20    0.38862E+02     29.29    -29.29     -0.07
   2   1   4   0.242413E+03   0.318668E+03   0.427481E+02 o    1     1.885      2.86      2.50      0.19    0.38862E+02     15.57     15.57      0.04
   3   1   4   0.200664E+03   0.233171E+03   0.388619E+02 o    1     0.862      2.45      2.27      0.21    0.38862E+02     14.17    -14.17     -0.01
   4   1   4   0.657441E+02   0.116586E+02   0.272033E+02 <    1    -1.178      0.55      1.30      0.64    0.38862E+02      8.11     -8.11     -0.04
   5   1   4   0.221774E+03   0.136017E+03   0.349757E+02 o    1    -2.147      1.87      2.39      0.24    0.38862E+02     14.89     14.89      0.07
   6   1   4   0.145079E+04   0.140292E+04   0.101041E+03 o    1    -0.453      6.01      6.11      0.22    0.38862E+02     38.09    -38.09     -0.12
   7   1   4   0.205408E+04   0.201693E+04   0.132131E+03 o    1    -0.268      7.20      7.27      0.25    0.38862E+02     45.32     45.32      0.14
   8   1   4   0.368403E+04   0.359473E+04   0.205968E+03 o    1    -0.407      9.62      9.74      0.29    0.38862E+02     60.70    -60.70     -0.17
[truncated: 369,151 more chars]
