# Supplementary material for: The structure of magnesium stearate trihydrate determined from a micrometre-sized single crystal using a microfocused synchrotron X-ray beam
Source: Acta Crystallogr B Struct Sci Cryst Eng Mater. 2023 Jul 8;79(Pt 4):330–5. doi: 10.1107/S2052520623005607 (PMC10410307; doi:10.1107/S2052520623005607)
Supplement: Supplementary file 5 [file b-79-00330-sup5.zip › option3/run30_full_H_opt3.ref]

Refinement program                                                                                                  page=  1
structure :                                                                                                18:45:24 01-12-22 

The following lines were read as a control data : 
=>cycles 1000 autkeys 0 convchck 0 keydynam 0 damp 0.1 corr 0.6 siglevel 2<=         
=>uisolim 0<=                                                                        
=>distfix = 0.005 Ow H1w; Ow H2w;<=                                                  
=>anglefix 104.4 0.005 H1w Ow H2w;<=                                                 
=>keep hydro tetrahed C3 2 2 C1 C10 0.96 H1c3 H2c3<=                                 
=>keep ADP riding C3 1.2 H1c3 H2c3<=                                                 
=>keep hydro tetrahed C4 2 2 C10 C33 0.96 H1c4 H2c4<=                                
=>keep ADP riding C4 1.2 H1c4 H2c4<=                                                 
=>keep hydro tetrahed C5 2 2 C18 C11 0.96 H1c5 H2c5<=                                
=>keep ADP riding C5 1.2 H1c5 H2c5<=                                                 
=>keep hydro tetrahed C6 1 3 C11 0.96 H1c6 H2c6 H3c6<=                               
=>keep ADP riding C6 1.2 H1c6 H2c6 H3c6<=                                            
=>keep hydro tetrahed C7 2 2 C28 C36 0.96 H1c7 H2c7<=                                
=>keep ADP riding C7 1.2 H1c7 H2c7<=                                                 
=>keep hydro tetrahed C8 2 2 C21 C18 0.96 H1c8 H2c8<=                                
=>keep ADP riding C8 1.2 H1c8 H2c8<=                                                 
=>keep hydro tetrahed C9 2 2 C16 C12 0.96 H1c9 H2c9<=                                
=>keep ADP riding C9 1.2 H1c9 H2c9<=                                                 
=>keep hydro tetrahed C10 2 2 C3 C4 0.96 H1c10 H2c10<=                               
=>keep ADP riding C10 1.2 H1c10 H2c10<=                                              
=>keep hydro tetrahed C11 2 2 C5 C6 0.96 H1c11 H2c11<=                               
=>keep ADP riding C11 1.2 H1c11 H2c11<=                                              
=>keep hydro tetrahed C12 2 2 C9 C30 0.96 H1c12 H2c12<=                              
=>keep ADP riding C12 1.2 H1c12 H2c12<=                                              
=>keep hydro tetrahed C13 2 2 C25 C29 0.96 H1c13 H2c13<=                             
=>keep ADP riding C13 1.2 H1c13 H2c13<=                                              
=>keep hydro tetrahed C14 2 2 C16 C26 0.96 H1c14 H2c14<=                             
=>keep ADP riding C14 1.2 H1c14 H2c14<=                                              
=>keep hydro tetrahed C15 2 2 C35 C36 0.96 H1c15 H2c15<=                             
=>keep ADP riding C15 1.2 H1c15 H2c15<=                                              
=>keep hydro tetrahed C16 2 2 C14 C9 0.96 H1c16 H2c16<=                              
=>keep ADP riding C16 1.2 H1c16 H2c16<=                                              
=>keep hydro tetrahed C17 2 2 C21 C25 0.96 H1c17 H2c17<=                             
=>keep ADP riding C17 1.2 H1c17 H2c17<=                                              
=>keep hydro tetrahed C18 2 2 C5 C8 0.96 H1c18 H2c18<=                               
=>keep ADP riding C18 1.2 H1c18 H2c18<=                                              
=>keep hydro tetrahed C19 2 2 C32 C29 0.96 H1c19 H2c19<=                             
=>keep ADP riding C19 1.2 H1c19 H2c19<=                                              
=>keep hydro tetrahed C20 2 2 C34 C35 0.96 H1c20 H2c20<=                             
=>keep ADP riding C20 1.2 H1c20 H2c20<=                                              
=>keep hydro tetrahed C21 2 2 C17 C8 0.96 H1c21 H2c21<=                              
=>keep ADP riding C21 1.2 H1c21 H2c21<=                                              
=>keep hydro tetrahed C22 2 2 C33 C32 0.96 H1c22 H2c22<=                             
=>keep ADP riding C22 1.2 H1c22 H2c22<=                                              
=>keep hydro tetrahed C23 2 2 C26 C24 0.96 H1c23 H2c23<=                             
=>keep ADP riding C23 1.2 H1c23 H2c23<=                                              
=>keep hydro tetrahed C24 2 2 C31#s3t1,1,1 C23 0.96 H1c24 H2c24<=                    
=>keep ADP riding C24 1.2 H1c24 H2c24<=                                              
=>keep hydro tetrahed C25 2 2 C13 C17 0.96 H1c25 H2c25<=                             
=>keep ADP riding C25 1.2 H1c25 H2c25<=                                              
=>keep hydro tetrahed C26 2 2 C23 C14 0.96 H1c26 H2c26<=                             
Refinement program                                                                                                  page=  2
structure :                                                                                                18:45:24 01-12-22 

=>keep ADP riding C26 1.2 H1c26 H2c26<=                                              
=>keep hydro tetrahed C27 2 2 C34 C31 0.96 H1c27 H2c27<=                             
=>keep ADP riding C27 1.2 H1c27 H2c27<=                                              
=>keep hydro tetrahed C28 2 2 C2 C7 0.96 H1c28 H2c28<=                               
=>keep ADP riding C28 1.2 H1c28 H2c28<=                                              
=>keep hydro tetrahed C29 2 2 C19 C13 0.96 H1c29 H2c29<=                             
=>keep ADP riding C29 1.2 H1c29 H2c29<=                                              
=>keep hydro tetrahed C30 1 3 C12 0.96 H1c30 H2c30 H3c30<=                           
=>keep ADP riding C30 1.2 H1c30 H2c30 H3c30<=                                        
=>keep hydro tetrahed C31 2 2 C24#s3t1,1,1 C27 0.96 H1c31 H2c31<=                    
=>keep ADP riding C31 1.2 H1c31 H2c31<=                                              
=>keep hydro tetrahed C32 2 2 C22 C19 0.96 H1c32 H2c32<=                             
=>keep ADP riding C32 1.2 H1c32 H2c32<=                                              
=>keep hydro tetrahed C33 2 2 C22 C4 0.96 H1c33 H2c33<=                              
=>keep ADP riding C33 1.2 H1c33 H2c33<=                                              
=>keep hydro tetrahed C34 2 2 C27 C20 0.96 H1c34 H2c34<=                             
=>keep ADP riding C34 1.2 H1c34 H2c34<=                                              
=>keep hydro tetrahed C35 2 2 C15 C20 0.96 H1c35 H2c35<=                             
=>keep ADP riding C35 1.2 H1c35 H2c35<=                                              
=>keep hydro tetrahed C36 2 2 C15 C7 0.96 H1c36 H2c36<=                              
=>keep ADP riding C36 1.2 H1c36 H2c36<=                                              
=>keep ADP riding Ow 1.2 H1w H2w<=                                                   

******************
* Run parameters *
******************

Structure refinement in 1000 cycles with damping 0.1 will be performed
Refinement based on F
Weight 1/sig(Fo)**2 coefficient of unstability : 0.01
Only not-matching reflections flagged by # (see below) will be printed
Print of reflections after last cycle of refinement
Reflections with I<2sig(I) will be classified as unobserved - flag *
Reflections with |Fo-Fc|>3sig(I) will be flagged by #
Correlations larger than 0.6 will be printed

Extinction correction:
----------------------
will not be applied

Automatic procedure for setting of refinement keys will be applied

*************
* Radiation *
*************

Radiation type: X-rays synchrotron
Wave length:   0.78720


Refinement program                                                                                                  page=  3
structure :                                                                                                18:45:24 01-12-22 


******************
* Structure data *
******************

Cell parameters       :    53.1859    8.2190    8.8910    90.000    94.691    90.000    Volume :     3873.5
Reciprocal parameters :   0.018865  0.121669  0.112851    90.000    85.309    90.000    Volume :   0.000258

Centrosymmetric space group: P21/c  Number : 14

List of centring vectors:

  0.000000  0.000000  0.000000

Symmetry operators:

     x      y      z
    -x      y+1/2 -z+1/2
    -x     -y     -z
     x     -y+1/2  z+1/2

                           Source and type of used form-factors

C         0.004   0.002          Atomic scattering tables - in steps as in IT, vol.C
                                    6.0000   5.9900   5.9580   5.9070   5.8370   5.7490   5.6450   5.5260
                                    5.3960   5.2550   5.1070   4.9520   4.7940   4.6330   4.4720   4.3110
                                    4.1530   3.9980   3.8470   3.7010   3.5600   3.2970   3.0580   2.9490
                                    2.8460   2.6580   2.4940   2.3510   2.2270   2.1710   2.1200   2.0280
                                    1.9480   1.8800   1.8210   1.7940   1.7700   1.7250   1.6850   1.6030
                                    1.5370   1.4790   1.4260   1.3220   1.2190   1.1140   1.0120   0.9140
                                    0.8220   0.7360   0.6590   0.5880   0.5250   0.4680   0.4180   0.3730
                                    0.2160   0.1300   0.0810   0.0530   0.0250   0.0130

O         0.014   0.008          Atomic scattering tables - in steps as in IT, vol.C
                                    8.0000   7.9920   7.9670   7.9260   7.8690   7.7980   7.7120   7.6120
                                    7.5010   7.3780   7.2450   7.1030   6.9540   6.7980   6.6370   6.4720
                                    6.3040   6.1340   5.9640   5.7930   5.6230   5.2890   4.9650   4.8080
                                    4.6550   4.3630   4.0890   3.8340   3.5990   3.4890   3.3830   3.1860
                                    3.0060   2.8440   2.6970   2.6290   2.5640   2.4450   2.3380   2.1150
                                    1.9460   1.8160   1.7140   1.5680   1.4630   1.3770   1.2980   1.2210
                                    1.1450   1.0700   0.9970   0.9260   0.8570   0.7920   0.7310   0.6740
                                    0.4430   0.2920   0.1960   0.1340   0.0670   0.0370

H         0.000   0.000          Atomic scattering tables - in steps as in IT, vol.C
                                    1.0000   0.9924   0.9704   0.9352   0.8892   0.8350   0.7752   0.7125
                                    0.6492   0.5871   0.5277   0.4201   0.3301   0.2573   0.1998   0.1552
                                    0.1208   0.0945   0.0744   0.0592   0.0474   0.0383   0.0311   0.0254
                                    0.0208   0.0171   0.0140   0.0116   0.0096   0.0080   0.0066   0.0056
                                    0.0047   0.0040   0.0035   0.0031   0.0027   0.0025   0.0022   0.0020
                                    0.0018   0.0016   0.0015   0.0013   0.0011   0.0010   0.0000   0.0000
                                    0.0000   0.0000   0.0000   0.0000   0.0000   0.0000   0.0000   0.0000
                                    0.0000   0.0000   0.0000   0.0000   0.0000   0.0000
Refinement program                                                                                                  page=  4
structure :                                                                                                18:45:24 01-12-22 


Mg        0.061   0.046          Atomic scattering tables - in steps as in IT, vol.C
                                   12.0000  11.9780  11.9140  11.8110  11.6740  11.5070  11.3190  11.1160
                                   10.9030  10.6870  10.4720  10.2620  10.0590   9.8640   9.6780   9.5020
                                    9.3340   9.1750   9.0230   8.8760   8.7350   8.4650   8.2050   8.0780
                                    7.9510   7.6980   7.4460   7.1940   6.9430   6.8170   6.6910   6.4420
                                    6.1940   5.9510   5.7120   5.5950   5.4800   5.2530   5.0340   4.5200
                                    4.0590   3.6520   3.2970   2.7290   2.3170   2.0220   1.8120   1.6600
                                    1.5460   1.4590   1.3870   1.3260   1.2700   1.2190   1.1690   1.1200
                                    0.8920   0.6910   0.5270   0.4010   0.2340   0.1410


F(000)  for X-rays    :     1440.000    1441.295       0.706
F(000)  for neutrons  :        4.352


*************************************
* User defined constrains/restrains *
*************************************


The following restrains will be used :

Angle H1w-Ow-H2w restrained to  104.400 with s.u. 0.005

******************************
* User defined keep commands *
******************************

The following hydrogens will be kept to make a regular tetrahedron with the central and neighbor atoms
======================================================================================================
The central atom C3,neighbor atoms C1 C10 and hydrogens H1c3 H2c3
Distance to central atom set to 0.96 Angstroems
The central atom C4,neighbor atoms C10 C33 and hydrogens H1c4 H2c4
Distance to central atom set to 0.96 Angstroems
The central atom C5,neighbor atoms C18 C11 and hydrogens H1c5 H2c5
Distance to central atom set to 0.96 Angstroems
The central atom C6,neighbor atom C11 and hydrogens H1c6 H2c6 H3c6
Distance to central atom set to 0.96 Angstroems
The central atom C7,neighbor atoms C28 C36 and hydrogens H1c7 H2c7
Distance to central atom set to 0.96 Angstroems
The central atom C8,neighbor atoms C21 C18 and hydrogens H1c8 H2c8
Distance to central atom set to 0.96 Angstroems
The central atom C9,neighbor atoms C16 C12 and hydrogens H1c9 H2c9
Distance to central atom set to 0.96 Angstroems
The central atom C10,neighbor atoms C3 C4 and hydrogens H1c10 H2c10
Distance to central atom set to 0.96 Angstroems
The central atom C11,neighbor atoms C5 C6 and hydrogens H1c11 H2c11
Distance to central atom set to 0.96 Angstroems
The central atom C12,neighbor atoms C9 C30 and hydrogens H1c12 H2c12
Distance to central atom set to 0.96 Angstroems

Refinement program                                                                                                  page=  5
structure :                                                                                                18:45:24 01-12-22 

The central atom C13,neighbor atoms C25 C29 and hydrogens H1c13 H2c13
Distance to central atom set to 0.96 Angstroems
The central atom C14,neighbor atoms C16 C26 and hydrogens H1c14 H2c14
Distance to central atom set to 0.96 Angstroems
The central atom C15,neighbor atoms C35 C36 and hydrogens H1c15 H2c15
Distance to central atom set to 0.96 Angstroems
The central atom C16,neighbor atoms C14 C9 and hydrogens H1c16 H2c16
Distance to central atom set to 0.96 Angstroems
The central atom C17,neighbor atoms C21 C25 and hydrogens H1c17 H2c17
Distance to central atom set to 0.96 Angstroems
The central atom C18,neighbor atoms C5 C8 and hydrogens H1c18 H2c18
Distance to central atom set to 0.96 Angstroems
The central atom C19,neighbor atoms C32 C29 and hydrogens H1c19 H2c19
Distance to central atom set to 0.96 Angstroems
The central atom C20,neighbor atoms C34 C35 and hydrogens H1c20 H2c20
Distance to central atom set to 0.96 Angstroems
The central atom C21,neighbor atoms C17 C8 and hydrogens H1c21 H2c21
Distance to central atom set to 0.96 Angstroems
The central atom C22,neighbor atoms C33 C32 and hydrogens H1c22 H2c22
Distance to central atom set to 0.96 Angstroems
The central atom C23,neighbor atoms C26 C24 and hydrogens H1c23 H2c23
Distance to central atom set to 0.96 Angstroems
The central atom C24,neighbor atoms C31#s3t1,1,1 C23 and hydrogens H1c24 H2c24
Distance to central atom set to 0.96 Angstroems
The central atom C25,neighbor atoms C13 C17 and hydrogens H1c25 H2c25
Distance to central atom set to 0.96 Angstroems
The central atom C26,neighbor atoms C23 C14 and hydrogens H1c26 H2c26
Distance to central atom set to 0.96 Angstroems
The central atom C27,neighbor atoms C34 C31 and hydrogens H1c27 H2c27
Distance to central atom set to 0.96 Angstroems
The central atom C28,neighbor atoms C2 C7 and hydrogens H1c28 H2c28
Distance to central atom set to 0.96 Angstroems
The central atom C29,neighbor atoms C19 C13 and hydrogens H1c29 H2c29
Distance to central atom set to 0.96 Angstroems
The central atom C30,neighbor atom C12 and hydrogens H1c30 H2c30 H3c30
Distance to central atom set to 0.96 Angstroems
The central atom C31,neighbor atoms C24#s3t1,1,1 C27 and hydrogens H1c31 H2c31
Distance to central atom set to 0.96 Angstroems
The central atom C32,neighbor atoms C22 C19 and hydrogens H1c32 H2c32
Distance to central atom set to 0.96 Angstroems
The central atom C33,neighbor atoms C22 C4 and hydrogens H1c33 H2c33
Distance to central atom set to 0.96 Angstroems
The central atom C34,neighbor atoms C27 C20 and hydrogens H1c34 H2c34
Distance to central atom set to 0.96 Angstroems
The central atom C35,neighbor atoms C15 C20 and hydrogens H1c35 H2c35
Distance to central atom set to 0.96 Angstroems
The central atom C36,neighbor atoms C15 C7 and hydrogens H1c36 H2c36
Distance to central atom set to 0.96 Angstroems

ADP parameter of hydrogen atoms
===============================
ADP parameter of hydrogens H1c3 H2c3 derived from that of the central atom C3 by applying of riding factor 1.2
Refinement program                                                                                                  page=  6
structure :                                                                                                18:45:24 01-12-22 

ADP parameter of hydrogens H1c4 H2c4 derived from that of the central atom C4 by applying of riding factor 1.2
ADP parameter of hydrogens H1c5 H2c5 derived from that of the central atom C5 by applying of riding factor 1.2
ADP parameter of hydrogens H1c6 H2c6 H3c6 derived from that of the central atom C6 by applying of riding factor 1.2
ADP parameter of hydrogens H1c7 H2c7 derived from that of the central atom C7 by applying of riding factor 1.2
ADP parameter of hydrogens H1c8 H2c8 derived from that of the central atom C8 by applying of riding factor 1.2
ADP parameter of hydrogens H1c9 H2c9 derived from that of the central atom C9 by applying of riding factor 1.2
ADP parameter of hydrogens H1c10 H2c10 derived from that of the central atom C10 by applying of riding factor 1.2
ADP parameter of hydrogens H1c11 H2c11 derived from that of the central atom C11 by applying of riding factor 1.2
ADP parameter of hydrogens H1c12 H2c12 derived from that of the central atom C12 by applying of riding factor 1.2
ADP parameter of hydrogens H1c13 H2c13 derived from that of the central atom C13 by applying of riding factor 1.2
ADP parameter of hydrogens H1c14 H2c14 derived from that of the central atom C14 by applying of riding factor 1.2
ADP parameter of hydrogens H1c15 H2c15 derived from that of the central atom C15 by applying of riding factor 1.2
ADP parameter of hydrogens H1c16 H2c16 derived from that of the central atom C16 by applying of riding factor 1.2
ADP parameter of hydrogens H1c17 H2c17 derived from that of the central atom C17 by applying of riding factor 1.2
ADP parameter of hydrogens H1c18 H2c18 derived from that of the central atom C18 by applying of riding factor 1.2
ADP parameter of hydrogens H1c19 H2c19 derived from that of the central atom C19 by applying of riding factor 1.2
ADP parameter of hydrogens H1c20 H2c20 derived from that of the central atom C20 by applying of riding factor 1.2
ADP parameter of hydrogens H1c21 H2c21 derived from that of the central atom C21 by applying of riding factor 1.2
ADP parameter of hydrogens H1c22 H2c22 derived from that of the central atom C22 by applying of riding factor 1.2
ADP parameter of hydrogens H1c23 H2c23 derived from that of the central atom C23 by applying of riding factor 1.2
ADP parameter of hydrogens H1c24 H2c24 derived from that of the central atom C24 by applying of riding factor 1.2
ADP parameter of hydrogens H1c25 H2c25 derived from that of the central atom C25 by applying of riding factor 1.2
ADP parameter of hydrogens H1c26 H2c26 derived from that of the central atom C26 by applying of riding factor 1.2
ADP parameter of hydrogens H1c27 H2c27 derived from that of the central atom C27 by applying of riding factor 1.2
ADP parameter of hydrogens H1c28 H2c28 derived from that of the central atom C28 by applying of riding factor 1.2
ADP parameter of hydrogens H1c29 H2c29 derived from that of the central atom C29 by applying of riding factor 1.2
ADP parameter of hydrogens H1c30 H2c30 H3c30 derived from that of the central atom C30 by applying of riding factor 1.2
ADP parameter of hydrogens H1c31 H2c31 derived from that of the central atom C31 by applying of riding factor 1.2
ADP parameter of hydrogens H1c32 H2c32 derived from that of the central atom C32 by applying of riding factor 1.2
ADP parameter of hydrogens H1c33 H2c33 derived from that of the central atom C33 by applying of riding factor 1.2
ADP parameter of hydrogens H1c34 H2c34 derived from that of the central atom C34 by applying of riding factor 1.2
ADP parameter of hydrogens H1c35 H2c35 derived from that of the central atom C35 by applying of riding factor 1.2
ADP parameter of hydrogens H1c36 H2c36 derived from that of the central atom C36 by applying of riding factor 1.2
ADP parameter of hydrogens H1w H2w derived from that of the central atom Ow by applying of riding factor 1.2


Refinement program                                                                                                  page=  7
structure :                                                                                                18:45:24 01-12-22 


*******************************
* Fo/Fc list after last cycle *
*******************************

   h   k   l     Fo        Fc        A         B        Fo-Fc    sig(Fo) sqr(1/wt) sqr(wdFq)   nref    sinthl   ext  sc
   2   0   0   12.1244   13.5059   84.1945    0.3018   -1.3816    0.3670    0.3865   -3.5742      1 # 0.018865 1.000  1
   3   0   0   18.2346   20.1870 -125.8440   -0.2615   -1.9524    0.5566    0.5857   -3.3332      2 # 0.028298 1.000  1
   6   0   0    6.8411    7.9786  -49.7381   -0.0088   -1.1376    0.2193    0.2297   -4.9526      5 # 0.056595 1.000  1
   8   0   0   12.6925   14.2834  -89.0418   -0.1434   -1.5909    0.3900    0.4101   -3.8791      7 # 0.075461 1.000  1
   9   0   0    7.2870    8.1176   50.6041    0.1704   -0.8306    0.2402    0.2510   -3.3096      8 # 0.084893 1.000  1
  10   0   0   13.3529   15.0154  -93.6048   -0.2095   -1.6625    0.4156    0.4366   -3.8082      9 # 0.094326 1.000  1
  12   0   0   10.5546   11.7678  -73.3591   -0.2066   -1.2131    0.3363    0.3525   -3.4413     11 # 0.113191 1.000  1
  41   0   0   20.5815   17.0716 -106.4230   -0.0690    3.5099    0.6511    0.6828    5.1403     39 # 0.386736 1.000  1
  43   0   0   11.5152   10.2382   63.8240    0.0523    1.2770    0.3734    0.3908    3.2680     41 # 0.405601 1.000  1
   1   1   0    3.3764    3.0530   19.0324    0.0535    0.3234    0.0740    0.0814    3.9734     52 # 0.061562 1.000  1
   2   1   0    4.5166    4.1680  -25.9828   -0.0980    0.3486    0.0886    0.0994    3.5069     53 # 0.063693 1.000  1
   7   1   0    5.8481    6.4350   40.1152    0.1440   -0.5869    0.1368    0.1488   -3.9452     58 # 0.089781 1.000  1
  41   1   0    5.5045    4.7729   29.7541   -0.0126    0.7316    0.2180    0.2248    3.2539     92 # 0.391491 1.000  1
   1   2   0   14.4222   13.2734   82.7454    0.0897    1.1488    0.3120    0.3437    3.3421    106 # 0.122034 1.000  1
   5   2   0    7.3485    7.9416  -49.5074   -0.0102   -0.5931    0.1633    0.1791   -3.3123    110 # 0.130490 1.000  1
  22   3   0    2.5884    3.4174   21.3035    0.0454   -0.8289    0.2125    0.2141   -3.8724    180 # 0.276353 1.000  1
   2   4   0    4.3243    3.0168   18.8066   -0.0990    1.3075    0.1850    0.1900    6.8821    211 # 0.244069 1.000  1
  40   4   0    6.0745    5.2980   33.0271    0.0576    0.7766    0.1975    0.2067    3.7574    249 # 0.448967 1.000  1
  42   4   0    2.3664    3.5040  -21.8438   -0.0332   -1.1376    0.3169    0.3178   -3.5794    250 # 0.464933 1.000  1
  37   7   0    1.1402    0.1397   -0.8710    0.0029    1.0005    0.3070    0.3072    3.2569    361*# 0.550588 1.000  1
 -47   1   1    2.3022    1.3129    8.1846    0.0427    0.9893    0.3041    0.3049    3.2442    371 # 0.446471 1.000  1
 -15   1   1    4.2308    4.7298  -29.4853   -0.0649   -0.4990    0.1064    0.1145   -4.3591    403 # 0.159994 1.000  1
 -13   1   1    4.4609    4.8566  -30.2755   -0.0883   -0.3956    0.1121    0.1206   -3.2796    405 # 0.144186 1.000  1
 -11   1   1    4.8477    5.4370  -33.8939   -0.0985   -0.5894    0.1341    0.1426   -4.1335    407 # 0.129201 1.000  1
 -41   2   1   11.7047    9.7055   60.5034    0.0296    1.9992    0.2819    0.3053    6.5490    481 # 0.404948 1.000  1
 -38   2   1    2.4900    3.7875   23.6110    0.0619   -1.2975    0.3614    0.3623   -3.5813    484 # 0.378361 1.000  1
  -6   2   1    3.9115    3.4246   21.3483   -0.1185    0.4869    0.1406    0.1459    3.3364    516 # 0.143764 1.000  1
  -4   2   1   13.5941   12.6872   79.0912   -0.0982    0.9069    0.2648    0.2977    3.0466    518 # 0.138068 1.000  1
  -2   2   1   44.2041   39.9396  248.9810    0.0100    4.2645    0.9524    1.0500    4.0615    520 # 0.134793 1.000  1
  -1   2   1    9.0829    8.3453   52.0242    0.0856    0.7376    0.2037    0.2230    3.3075    521 # 0.134124 1.000  1
  24   2   1    1.3784    0.5843    3.6427    0.0018    0.7941    0.2539    0.2543    3.1227    545 # 0.267068 1.000  1
  -8   4   1    3.5496    3.9190   24.4303    0.0875   -0.3693    0.1127    0.1181   -3.1258    721 # 0.259606 1.000  1
 -21   5   1    3.2711    4.0278   25.1091    0.0401   -0.7567    0.1987    0.2014   -3.7576    810 # 0.364849 1.000  1
 -43   6   1    1.6432    4.1296   25.7433    0.0482   -2.4864    0.5782    0.5784   -4.2988    882*# 0.545145 1.000  1
  -2   6   1   11.0136    7.9812  -49.7541   -0.0183    3.0325    0.4903    0.5025    6.0345    923 # 0.369590 1.000  1
   1   6   1    9.6021    6.0395   37.6499    0.0411    3.5626    0.3228    0.3368   10.5769    925 # 0.369582 1.000  1
  13   6   1    1.5166    2.3038  -14.3619   -0.0462   -0.7873    0.1648    0.1655   -4.7557    937 # 0.390619 1.000  1
  17   6   1    0.9487    1.6123  -10.0508   -0.0630   -0.6636    0.2108    0.2110   -3.1446    941 # 0.404485 1.000  1
  18   6   1    2.3875    2.7864   17.3703    0.0705   -0.3990    0.1257    0.1279   -3.1193    942 # 0.408423 1.000  1
  22   8   1    0.7746    3.4345  -21.4104   -0.0586   -2.6599    0.5809    0.5810   -4.5781   1039*# 0.533870 1.000  1
 -21   0   2   13.7295   16.2352 -101.2090   -0.2100   -2.5057    0.6337    0.6484   -3.8645   1062 # 0.219810 1.000  1
 -12   0   2   10.3102   12.4239  -77.4493   -0.1979   -2.1137    0.4801    0.4911   -4.3044   1071 # 0.153161 1.000  1
 -10   0   2    6.4962    7.6277  -47.5503   -0.1653   -1.1315    0.3464    0.3524   -3.2110   1073 # 0.141038 1.000  1
   1   0   2   15.6493   18.6177 -116.0610   -0.2103   -2.9684    0.6901    0.7076   -4.1948   1084 # 0.114011 1.000  1
   7   0   2    5.2631    6.8743  -42.8542   -0.0044   -1.6113    0.3135    0.3179   -5.0686   1090 # 0.135329 1.000  1
  36   0   2    7.4162    6.0079  -37.4528   -0.1448    1.4083    0.4517    0.4578    3.0764   1118 # 0.366487 1.000  1
Refinement program                                                                                                  page=  8
structure :                                                                                                18:45:24 01-12-22 

  41   0   2   19.3572   16.4694  102.6690    0.1554    2.8878    0.8834    0.9044    3.1932   1123 # 0.411629 1.000  1
 -27   1   2    5.0990    5.8874  -36.7012   -0.1318   -0.7884    0.2059    0.2121   -3.7162   1160 # 0.276762 1.000  1
 -22   1   2    3.1623    4.9746   31.0113   -0.0076   -1.8123    0.3320    0.3335   -5.4336   1165 # 0.235943 1.000  1
   9   1   2    8.0623    8.7956   54.8307    0.1445   -0.7333    0.1985    0.2142   -3.4233   1196 # 0.158777 1.000  1
  46   1   2    1.7029    0.7093   -4.4219    0.0117    0.9936    0.3230    0.3234    3.0722   1233 # 0.461208 1.000  1
 -16   2   2    2.0494    2.5673   16.0041    0.0148   -0.5179    0.1708    0.1720   -3.0107   1276 # 0.218015 1.000  1
  19   2   2    8.9889    8.0274  -50.0419   -0.0538    0.9615    0.2614    0.2765    3.4781   1311 # 0.250931 1.000  1
 -37   3   2    1.7320    0.2193   -1.3673    0.0121    1.5127    0.3753    0.3757    4.0266   1359 # 0.401754 1.000  1
  -2   3   2    8.2280    7.4101   46.1937    0.0986    0.8179    0.1945    0.2111    3.8738   1394 # 0.214594 1.000  1
  -1   3   2    7.9436    7.2998  -45.5061   -0.0974    0.6438    0.1888    0.2049    3.1426   1395 # 0.214378 1.000  1
 -43   4   2    2.6833    5.5564   34.6383    0.0565   -2.8731    0.4845    0.4852   -5.9212   1455 # 0.478513 1.000  1
  -7   4   2    6.6408    5.9338  -36.9907   -0.0910    0.7070    0.1732    0.1855    3.8119   1489 # 0.274026 1.000  1
  -6   4   2    5.5136    5.0396   31.4162    0.0695    0.4741    0.1451    0.1552    3.0542   1490 # 0.272227 1.000  1
  -5   4   2    7.3007    6.6572  -41.5007   -0.0537    0.6434    0.1781    0.1925    3.3434   1491 # 0.270745 1.000  1
   0   4   2   16.7063   12.1773   75.9125   -0.0398    4.5290    0.3681    0.4043   11.2032   1494 # 0.268233 1.000  1
   1   4   2   14.7037   12.7408   79.4250    0.1828    1.9629    0.3230    0.3549    5.5304   1495 # 0.268723 1.000  1
   3   4   2   13.9964   12.1504   75.7443    0.1719    1.8461    0.3108    0.3409    5.4160   1497 # 0.270688 1.000  1
   4   4   2    7.8867    7.0253  -43.7951   -0.1287    0.8614    0.1839    0.2001    4.3057   1498 # 0.272156 1.000  1
   5   4   2    8.1363    7.2926   45.4617    0.1073    0.8437    0.1905    0.2072    4.0729   1499 # 0.273941 1.000  1
  39   4   2    1.3416    2.5900   16.1459   -0.0219   -1.2484    0.4099    0.4102   -3.0436   1533*# 0.462675 1.000  1
  -5   5   2    3.0000    2.0502   12.7805    0.1039    0.9498    0.2333    0.2353    4.0372   1586 # 0.326513 1.000  1
 -21   6   2    6.3246    5.4165  -33.7662   -0.0722    0.9080    0.2530    0.2608    3.4821   1661 # 0.426084 1.000  1
 -23   7   2    0.8367    0.0628    0.3915    0.0061    0.7738    0.2390    0.2392    3.2352   1739*# 0.486970 1.000  1
  -2   8   2    2.0736    3.6023   22.4566    0.0310   -1.5287    0.1206    0.1223  -12.4962   1812 # 0.499598 1.000  1
   0   8   2    1.7888    2.2603  -14.0904    0.0030   -0.4714    0.1398    0.1409   -3.3460   1814 # 0.499590 1.000  1
   3   8   2    1.2649    1.9031  -11.8640   -0.0440   -0.6382    0.1976    0.1980   -3.2227   1816 # 0.500912 1.000  1
  21   8   2    1.1402    2.4773   15.4432    0.0177   -1.3371    0.4385    0.4387   -3.0480   1834*# 0.540818 1.000  1
 -23   1   3    3.3166    4.2090   26.2384    0.1027   -0.8924    0.2412    0.2435   -3.6651   1865 # 0.270954 1.000  1
  18   1   3    2.2583    1.5175    9.4597    0.0332    0.7408    0.1993    0.2005    3.6943   1906 # 0.256678 1.000  1
 -21   2   3    4.9800    3.9838  -24.8345   -0.0498    0.9962    0.2209    0.2264    4.3995   1966 # 0.277869 1.000  1
  20   2   3   17.3666   15.9683  -99.5450   -0.1908    1.3984    0.3916    0.4283    3.2646   2006 # 0.290294 1.000  1
  41   2   3    3.8341    4.8726  -30.3755    0.0107   -1.0386    0.2608    0.2636   -3.9395   2026 # 0.451365 1.000  1
  41   3   3    2.4698    4.0557   25.2826    0.0744   -1.5858    0.3037    0.3047   -5.2051   2127 # 0.471417 1.000  1
 -23   4   3    5.1575    6.2761   39.1247    0.0447   -1.1186    0.2618    0.2668   -4.1928   2163 # 0.359067 1.000  1
  -3   4   3    7.4229    6.3935  -39.8564   -0.0796    1.0295    0.1953    0.2090    4.9264   2183 # 0.296455 1.000  1
  -9   6   3    3.8600    2.9789  -18.5703   -0.0473    0.8811    0.2591    0.2619    3.3641   2362 # 0.408340 1.000  1
  -2   6   3    9.8183    8.3680   52.1653    0.0944    1.4504    0.3361    0.3502    4.1421   2369 # 0.402143 1.000  1
  -1   6   3    4.3818    3.6100   22.5043   -0.0104    0.7718    0.2282    0.2324    3.3212   2370 # 0.402136 1.000  1
  15   6   3    1.4491    2.7562  -17.1821   -0.0539   -1.3071    0.3450    0.3453   -3.7850   2386 # 0.431071 1.000  1
  19   7   3    1.0488    0.1305   -0.8137   -0.0082    0.9183    0.2384    0.2386    3.8487   2463 # 0.497069 1.000  1
  20   8   3    1.2247    2.8967  -18.0576   -0.0558   -1.6719    0.4899    0.4901   -3.4118   2512*# 0.553464 1.000  1
  39   0   4    3.4496    4.8432   30.1917    0.0942   -1.3935    0.3334    0.3351   -4.1579   2601 # 0.447046 1.000  1
  37   1   4    1.5811    0.4543   -2.8320    0.0113    1.1269    0.3479    0.3482    3.2361   2695 # 0.435122 1.000  1
 -23   2   4    3.3764    2.5249   15.7400    0.0370    0.8515    0.2369    0.2393    3.5578   2732 # 0.323733 1.000  1
  -4   2   4    7.5895    6.9117   43.0873    0.0562    0.6777    0.2042    0.2179    3.1106   2751 # 0.256468 1.000  1
  -3   2   4   16.3401   14.4237  -89.9166   -0.0664    1.9164    0.3703    0.4047    4.7353   2752 # 0.255932 1.000  1
  -2   2   4    3.9243    3.0659  -19.1129    0.0123    0.8583    0.1656    0.1702    5.0425   2753 # 0.255743 1.000  1
  16   2   4    1.7320    0.9451   -5.8913    0.0317    0.7870    0.2309    0.2316    3.3983   2771 # 0.306747 1.000  1
 -10   3   4    1.1402    0.0550   -0.3430   -0.0067    1.0851    0.3508    0.3510    3.0915   2842*# 0.299441 1.000  1
 -22   4   4   10.5972    8.5763   53.4638   -0.0020    2.0209    0.2501    0.2716    7.4409   2925 # 0.381521 1.000  1
 -19   4   4    7.2595    6.5099   40.5822    0.1104    0.7496    0.2342    0.2452    3.0573   2928 # 0.368319 1.000  1
  -4   4   4    5.3104    4.6999  -29.2989   -0.0251    0.6105    0.1695    0.1776    3.4372   2943 # 0.331943 1.000  1
Refinement program                                                                                                  page=  9
structure :                                                                                                18:45:24 01-12-22 

  -3   4   4    3.0659    2.5255  -15.7440   -0.0008    0.5404    0.1631    0.1659    3.2567   2944 # 0.331529 1.000  1
  -2   4   4   10.6066    8.5325   53.1909    0.0197    2.0741    0.2546    0.2758    7.5211   2945 # 0.331383 1.000  1
  -1   4   4    7.6354    6.0405   37.6558    0.0733    1.5950    0.2881    0.2981    5.3509   2946 # 0.331506 1.000  1
  39   4   4    2.1679    3.9476  -24.6087   -0.0719   -1.7796    0.2998    0.3006   -5.9201   2985 # 0.508983 1.000  1
 -17   5   4    3.8079    3.0415  -18.9599   -0.1046    0.7664    0.2101    0.2135    3.5896   3020 # 0.404051 1.000  1
 -15   5   4    4.2895    3.5928  -22.3968   -0.1132    0.6967    0.1865    0.1914    3.6408   3022 # 0.397818 1.000  1
  -6   5   4    2.2803    1.6980  -10.5849   -0.0769    0.5824    0.1754    0.1769    3.2922   3031 # 0.380233 1.000  1
  -4   5   4    2.8461    2.1194  -13.2121   -0.0906    0.7266    0.1757    0.1780    4.0827   3033 # 0.378806 1.000  1
  -3   5   4    3.3466    2.4461   15.2487    0.0915    0.9005    0.1643    0.1677    5.3693   3034 # 0.378443 1.000  1
  -2   5   4    3.0000    2.2065  -13.7547   -0.0828    0.7935    0.1667    0.1693    4.6859   3035 # 0.378315 1.000  1
  -1   5   4    2.8810    1.9451   12.1253    0.0714    0.9359    0.1736    0.1759    5.3198   3036 # 0.378423 1.000  1
   1   5   4    2.0000    1.4600    9.1015    0.0387    0.5400    0.1750    0.1761    3.0657   3038 # 0.379342 1.000  1
   5   6   4    1.0488    0.2971   -1.8521   -0.0321    0.7517    0.2384    0.2386    3.1504   3124 # 0.433749 1.000  1
   3   8   4    1.3784    0.1835   -1.1435   -0.0177    1.1949    0.3627    0.3630    3.2919   3240*# 0.538184 1.000  1
  -3   2   5    2.2583    1.2651    7.8862    0.1041    0.9932    0.3100    0.3108    3.1957   3387 # 0.306422 1.000  1
 -25   3   5    2.7018    1.0759   -6.7069   -0.0436    1.6260    0.4812    0.4819    3.3740   3454 # 0.397028 1.000  1
 -37   4   5    1.4142    0.0976    0.6080    0.0139    1.3167    0.4243    0.4245    3.1017   3530*# 0.494480 1.000  1
  -3   4   5    8.9219    7.7905   48.5655    0.0155    1.1314    0.2410    0.2570    4.4028   3564 # 0.371894 1.000  1
  -2   4   5    6.0745    5.2236   32.5634    0.0532    0.8510    0.1975    0.2067    4.1174   3565 # 0.371881 1.000  1
  14   4   5    3.7013    3.1141   19.4129    0.0325    0.5873    0.1756    0.1795    3.2723   3581 # 0.402917 1.000  1
  18   4   5    3.5214    2.6470   16.5011    0.0501    0.8744    0.2130    0.2159    4.0503   3585 # 0.418894 1.000  1
 -23   5   5    2.1679    1.2582   -7.8435   -0.0060    0.9098    0.2076    0.2087    4.3592   3628 # 0.457355 1.000  1
 -24   6   5    3.8210    5.5978   34.8960    0.0693   -1.7768    0.3664    0.3684   -4.8232   3704 # 0.503617 1.000  1
 -22   6   5    1.8708    3.4477  -21.4928   -0.0081   -1.5769    0.3742    0.3746   -4.2091   3706 # 0.496301 1.000  1
  12   6   5    0.8367    1.8102  -11.2843   -0.0476   -0.9735    0.2988    0.2989   -3.2567   3740*# 0.480481 1.000  1
  14   6   5    1.7888    2.7113  -16.9017   -0.0396   -0.9224    0.1957    0.1965   -4.6948   3742 # 0.486168 1.000  1
  16   6   5    0.8367    1.9188  -11.9616   -0.0085   -1.0821    0.3586    0.3587   -3.0171   3744*# 0.492512 1.000  1
  18   6   5    1.5811    2.5034   15.6058    0.0490   -0.9222    0.2530    0.2535   -3.6384   3745 # 0.499489 1.000  1
  22   6   5    1.9748    2.7055   16.8659    0.0609   -0.7307    0.2279    0.2287   -3.1946   3748 # 0.515234 1.000  1
  -3   0   6    4.6152    5.5673   34.7061    0.0493   -0.9521    0.2817    0.2854   -3.3356   3864 # 0.337420 1.000  1
  33   1   6    1.7607    0.6880    4.2886    0.0533    1.0727    0.3124    0.3129    3.4285   3981 # 0.482129 1.000  1
  -2   2   6    5.4037    4.1360   25.7832    0.0103    1.2678    0.2498    0.2556    4.9598   4028 # 0.358794 1.000  1
  -1   2   6    1.9494    0.3401    2.1202    0.0184    1.6092    0.3078    0.3084    5.2179   4029 # 0.359150 1.000  1
  20   2   6    1.5492    0.7454    4.6467    0.0197    0.8038    0.2582    0.2587    3.1075   4050 # 0.418877 1.000  1
 -11   4   6    1.5811    0.2059   -1.2830   -0.0363    1.3752    0.2846    0.2850    4.8247   4181 # 0.422910 1.000  1
  -2   6   6    3.5071    4.3331  -27.0123   -0.0296   -0.8260    0.2709    0.2731   -3.0240   4330 # 0.497153 1.000  1
  16   6   6    1.1402    2.6594  -16.5782   -0.0671   -1.5192    0.3508    0.3510   -4.3281   4348*# 0.528189 1.000  1
 -16   1   7    1.9494    0.7517   -4.6857   -0.0262    1.1977    0.3847    0.3852    3.1090   4412 # 0.415617 1.000  1
  -3   2   7    2.1213    0.6807   -4.2426    0.0756    1.4406    0.3064    0.3071    4.6904   4495 # 0.412050 1.000  1
 -17   3   7    1.7888    0.3445   -2.1476   -0.0274    1.4443    0.3634    0.3638    3.9701   4552 # 0.452405 1.000  1
  -9   3   7    1.7607    2.8961   18.0538    0.0920   -1.1354    0.3408    0.3412   -3.3274   4560 # 0.437080 1.000  1
  16   3   7    1.7320    2.7470  -17.1243   -0.0830   -1.0149    0.3175    0.3180   -3.1915   4585 # 0.471003 1.000  1
  -5   0   8    4.2308    6.1148   38.1191    0.0945   -1.8839    0.3545    0.3571   -5.2764   4784 # 0.450010 1.000  1
 -19   1   8    1.7029    0.2206    1.3750    0.0072    1.4824    0.4698    0.4701    3.1534   4819*# 0.475768 1.000  1
  -5   2   9    1.9494    4.9329  -30.7516   -0.0174   -2.9836    0.5130    0.5134   -5.8119   5087*# 0.520579 1.000  1
  -3   2   9    2.4083    5.0226   31.3107    0.0880   -2.6143    0.4775    0.4781   -5.4679   5089 # 0.520717 1.000  1


Refinement program                                                                                                  page= 10
structure :                                                                                                18:45:24 01-12-22 


******************************************
* Fo/Fc list of worst fitted reflections *
******************************************

   h   k   l     Fo        Fc        A         B        Fo-Fc    sig(Fo) sqr(1/wt) sqr(wdFq)   nref    sinthl   ext  sc
  -2   8   2    2.0736    3.6023   22.4566    0.0310   -1.5287    0.1206    0.1223  -12.4962   1812 # 0.499598 1.000  1         
   0   4   2   16.7063   12.1773   75.9125   -0.0398    4.5290    0.3681    0.4043   11.2032   1494 # 0.268233 1.000  1         
   1   6   1    9.6021    6.0395   37.6499    0.0411    3.5626    0.3228    0.3368   10.5769    925 # 0.369582 1.000  1         
  -2   4   4   10.6066    8.5325   53.1909    0.0197    2.0741    0.2546    0.2758    7.5211   2945 # 0.331383 1.000  1         
 -22   4   4   10.5972    8.5763   53.4638   -0.0020    2.0209    0.2501    0.2716    7.4409   2925 # 0.381521 1.000  1         
   2   4   0    4.3243    3.0168   18.8066   -0.0990    1.3075    0.1850    0.1900    6.8821    211 # 0.244069 1.000  1         
 -41   2   1   11.7047    9.7055   60.5034    0.0296    1.9992    0.2819    0.3053    6.5490    481 # 0.404948 1.000  1         
  -2   6   1   11.0136    7.9812  -49.7541   -0.0183    3.0325    0.4903    0.5025    6.0345    923 # 0.369590 1.000  1         
 -43   4   2    2.6833    5.5564   34.6383    0.0565   -2.8731    0.4845    0.4852   -5.9212   1455 # 0.478513 1.000  1         
  39   4   4    2.1679    3.9476  -24.6087   -0.0719   -1.7796    0.2998    0.3006   -5.9201   2985 # 0.508983 1.000  1         

Statistics as a function of sin(th)/lambda and structure factors
sin(th)/lambda
                  limits       0.195866  0.252248  0.294789  0.332830  0.366118  0.401096  0.436116  0.554437
                  number +           84       109       101       128       124       125       118        93
                         -          136       111       119        93        96        95       102       127
                  together          220       220       220       221       220       220       220       220
                  av. wd F       3.0059    2.2662    3.3648    2.1858    2.0380    3.5099    2.9791    4.1873
                  numerator +      24.2      31.6      40.6      39.7      34.8      56.2      51.8      36.9
                            -     -51.9     -30.1     -27.4     -17.3     -27.6     -24.3     -31.6     -59.5
                  together         76.1      61.8      68.0      57.0      62.4      80.5      83.3      96.4
                  denominator    1470.8    1115.8     969.1     748.2     706.9     662.6     597.3     465.9
                  R factor         5.17      5.53      7.02      7.62      8.82     12.15     13.95     20.69
struct. factors
                  limits            1.6       1.9       2.3       2.7       3.3       4.3       6.2      72.8      unobs
                  number +           98       116        94        99       119       110       124       122      1220
                         -          124       123       116       112       101       109        96        98      2146
                  together          222       239       210       211       220       219       220       220      3366
                  av. wd F       2.0152    2.2554    3.0382    2.1718    2.0667    2.8168    3.0349    6.1746    0.6711
                  numerator +      30.6      41.4      31.5      26.5      27.2      30.2      37.8      90.5     554.8
                            -     -31.4     -36.1     -34.9     -33.9     -28.6     -30.5     -25.1     -49.1   -1026.7
                  together         62.1      77.5      66.4      60.4      55.9      60.7      62.9     139.7    1581.5
                  denominator     308.6     416.8     436.0     521.2     652.5     826.8    1139.5    2435.3    1851.6
                  R factor        20.11     18.59     15.23     11.58      8.56      7.34      5.52      5.73     85.41

                                 final check                    sin(th)/lambda     structure factors
                                               number +               882                   882
                                                      -               879                   879
                                               together              1761                  1761
                                               numerator +          315.7                 315.7
                                                         -         -269.7                -269.7
                                               together             585.5                 585.5
                                               denominator         6736.7                6736.7
                                               R-factor              8.69                  8.69


Refinement program                                                                                                  page= 11
structure :                                                                                                18:45:24 01-12-22 


Last screen information window:

--------------------------------------------------------------------------
|R factors : [5127=1761+3366/397],    Damping factor:   0.3000           |
|GOF(obs)=  1.95    GOF(all)=  1.25                                      |
|R(obs)=   8.69    wR(obs)=   9.02    R(all)=   25.23    wR(all)=  10.73 |
|Last wR(all): 10.73 10.73 10.73 10.73 10.73 10.73 10.73 10.73           |
|Maximum change/s.u. :    0.0080 for psi[Wat#2]                          |
--------------------------------------------------------------------------

**********************
* R-factors overview *
**********************

Cycle   Robs  wRobs   Rall  wRall  nobs  nall   np nall/np nskip nover  damp  gofobs gofall av ch/su       max ch/su            
 178    8.69   9.02  25.23  10.73  1761  5127  397   12.91     0     0 0.3000   1.95   1.25   0.0012    -0.0107 phi[Wat#3]      
 179    8.69   9.02  25.23  10.73  1761  5127  397   12.91     0     0 0.3000   1.95   1.25   0.0009     0.0098 psi[Wat#2]      
 180    8.69   9.02  25.23  10.73  1761  5127  397   12.91     0     0 0.3000   1.95   1.25   0.0007     0.0091 psi[Wat#2]      
 181    8.69   9.02  25.23  10.73  1761  5127  397   12.91     0     0 0.3000   1.95   1.25   0.0006     0.0086 psi[Wat#2]      
 182    8.69   9.02  25.23  10.73  1761  5127  397   12.91     0     0 0.3000   1.95   1.25   0.0005     0.0080 psi[Wat#2]      
 183    8.69   9.02  25.23  10.73  1761  5127  397   12.91                                                                      


Refinement program                                                                                                  page= 12
structure :                                                                                                18:45:24 01-12-22 


********************
* Changes overview *
********************


            scale1    scale2    scale3    scale4    scale5    scale6
 178        0.160412* 0.000000  0.000000  0.000000  0.000000  0.000000   0.00
 179        0.160412* 0.000000  0.000000  0.000000  0.000000  0.000000   0.00
 180        0.160412* 0.000000  0.000000  0.000000  0.000000  0.000000   0.00
 181        0.160412* 0.000000  0.000000  0.000000  0.000000  0.000000   0.00
 182        0.160412* 0.000000  0.000000  0.000000  0.000000  0.000000   0.00
 183        0.160412  0.000000  0.000000  0.000000  0.000000  0.000000
  su        0.000512  0.000000  0.000000  0.000000  0.000000  0.000000
================================================================================================================================
           TOverall   sclam/2   sc3lam
 178        0.000000  0.000000  0.000000   0.00
 179        0.000000  0.000000  0.000000   0.00
 180        0.000000  0.000000  0.000000   0.00
 181        0.000000  0.000000  0.000000   0.00
 182        0.000000  0.000000  0.000000   0.00
 183        0.000000  0.000000  0.000000
  su        0.000000  0.000000  0.000000
================================================================================================================================
Mg1           ai         x         y         z        U11       U22       U33       U12       U13       U23      Ueq
 178        1.000000  0.541843  0.147734  0.475892  0.073793  0.061677  0.055505 -0.008011*-0.008503  0.003951  0.064415  -0.01
 179        1.000000  0.541843  0.147734  0.475892  0.073790  0.061678  0.055505 -0.008013*-0.008501  0.003953  0.064414   0.00
 180        1.000000  0.541843  0.147734  0.475892  0.073788  0.061679  0.055504 -0.008015*-0.008500  0.003954  0.064414   0.00
 181        1.000000  0.541843  0.147734  0.475892  0.073787  0.061680  0.055504 -0.008016*-0.008499  0.003955  0.064413   0.00
 182        1.000000  0.541843  0.147734  0.475892  0.073785  0.061680  0.055504 -0.008017*-0.008498  0.003956  0.064413   0.00
 183        1.000000  0.541843  0.147734  0.475892  0.073784  0.061681  0.055504 -0.008018 -0.008498  0.003956  0.064413
  su        0.000000  0.000044  0.000229  0.000246  0.001748  0.001339  0.001494  0.001219  0.001301  0.001061  0.000894
================================================================================================================================
O1            ai         x         y         z        U11       U22       U33       U12       U13       U23      Ueq
 178        1.000000  0.560318  0.216636  0.670034  0.072633  0.097585  0.053894 -0.024182*-0.011641 -0.009377  0.075627   0.00
 179        1.000000  0.560318  0.216636  0.670034  0.072635  0.097586  0.053892 -0.024180*-0.011641 -0.009379  0.075627   0.00
 180        1.000000  0.560318  0.216637  0.670034  0.072637  0.097586  0.053891 -0.024178 -0.011641 -0.009381* 0.075628   0.00
 181        1.000000  0.560318  0.216637  0.670034  0.072638  0.097587  0.053889 -0.024176 -0.011641 -0.009382* 0.075628   0.00
 182        1.000000  0.560318  0.216637  0.670034  0.072639  0.097587  0.053888 -0.024175 -0.011641 -0.009384* 0.075628   0.00
 183        1.000000  0.560318  0.216637  0.670034  0.072640  0.097588  0.053887 -0.024175 -0.011641 -0.009385  0.075628
  su        0.000000  0.000084  0.000510  0.000470  0.003626  0.003255  0.003112  0.002704  0.002707  0.002539  0.001942
================================================================================================================================
O2            ai         x         y         z        U11       U22       U33       U12       U13       U23      Ueq
 178        1.000000  0.536065  0.657718  0.590679  0.109780  0.071733  0.072847 -0.019890 -0.004144 -0.009384* 0.085424   0.00
 179        1.000000  0.536065  0.657718  0.590679  0.109778  0.071735  0.072847 -0.019893 -0.004144 -0.009382* 0.085424   0.00
 180        1.000000  0.536065  0.657718  0.590679  0.109777  0.071736  0.072847 -0.019895 -0.004143 -0.009380* 0.085424   0.00
 181        1.000000  0.536065  0.657718  0.590679  0.109775  0.071737  0.072847 -0.019896 -0.004143 -0.009378* 0.085424   0.00
 182        1.000000  0.536065  0.657718  0.590679  0.109774  0.071737  0.072847 -0.019897 -0.004143 -0.009377* 0.085423   0.00
 183        1.000000  0.536065  0.657718  0.590679  0.109772  0.071738  0.072848 -0.019898 -0.004143 -0.009376  0.085423
  su        0.000000  0.000088  0.000489  0.000475  0.004282  0.003262  0.003477  0.002885  0.003006  0.002528  0.002153
================================================================================================================================

Refinement program                                                                                                  page= 13
structure :                                                                                                18:45:24 01-12-22 

O3            ai         x         y         z        U11       U22       U33       U12       U13       U23      Ueq
 178        1.000000  0.573336  0.122933  0.359694  0.058724  0.057542  0.064676 -0.002730  0.005739*-0.000605  0.060276  -0.01
 179        1.000000  0.573336  0.122933  0.359694  0.058728  0.057544  0.064674 -0.002728  0.005734*-0.000605  0.060277   0.00
 180        1.000000  0.573336  0.122933  0.359694  0.058731  0.057545  0.064672 -0.002727  0.005730*-0.000604  0.060278   0.00
 181        1.000000  0.573336  0.122933  0.359694  0.058733  0.057546  0.064671 -0.002726  0.005728*-0.000604  0.060279   0.00
 182        1.000000  0.573336  0.122933  0.359695  0.058735  0.057546  0.064669 -0.002725  0.005726*-0.000604  0.060279   0.00
 183        1.000000  0.573336  0.122933  0.359695  0.058736  0.057547  0.064668 -0.002724  0.005724 -0.000604  0.060280
  su        0.000000  0.000076  0.000430  0.000504  0.003296  0.002572  0.003220  0.002148  0.002653  0.002277  0.001774
================================================================================================================================
O4            ai         x         y         z        U11       U22       U33       U12       U13       U23      Ueq
 178        1.000000  0.541351 -0.083165  0.549321  0.085263* 0.074385  0.102250  0.011079 -0.006856  0.040267  0.088097   0.00
 179        1.000000  0.541351 -0.083165  0.549321  0.085266* 0.074384  0.102250  0.011078 -0.006857  0.040268  0.088097   0.00
 180        1.000000  0.541351 -0.083164  0.549321  0.085269* 0.074383  0.102250  0.011077 -0.006857  0.040269  0.088098   0.00
 181        1.000000  0.541351 -0.083164  0.549321  0.085270  0.074382* 0.102251  0.011077 -0.006857  0.040269  0.088098   0.00
 182        1.000000  0.541351 -0.083164  0.549321  0.085272  0.074381* 0.102252  0.011077 -0.006858  0.040269  0.088099   0.00
 183        1.000000  0.541351 -0.083164  0.549321  0.085273  0.074380  0.102252  0.011077 -0.006858  0.040270  0.088099
  su        0.000000  0.000085  0.000509  0.000536  0.003905  0.003241  0.004072  0.002617  0.003069  0.002767  0.002186
================================================================================================================================
C1            ai         x         y         z        U11       U22       U33       U12       U13       U23      Ueq
 178        1.000000  0.548460  0.788361  0.617280  0.068110  0.076430  0.060843 -0.010602* 0.006753 -0.017746  0.068380   0.00
 179        1.000000  0.548460  0.788361  0.617280  0.068106  0.076431  0.060846 -0.010607* 0.006754 -0.017744  0.068380   0.00
 180        1.000000  0.548460  0.788361  0.617280  0.068104  0.076432  0.060848 -0.010611* 0.006754 -0.017743  0.068380   0.00
 181        1.000000  0.548460  0.788361  0.617280  0.068102  0.076432  0.060850 -0.010614* 0.006754 -0.017742  0.068380   0.00
 182        1.000000  0.548460  0.788360  0.617280  0.068101  0.076432  0.060852 -0.010617* 0.006754 -0.017741  0.068380   0.00
 183        1.000000  0.548460  0.788360  0.617280  0.068101  0.076432  0.060853 -0.010619  0.006754 -0.017741  0.068381
  su        0.000000  0.000130  0.000885  0.000761  0.005953  0.005204  0.005374  0.004332  0.004437  0.004147  0.003211
================================================================================================================================
C2            ai         x         y         z        U11       U22       U33       U12       U13       U23      Ueq
 178        1.000000  0.576586  0.309877  0.731704  0.051502  0.066101  0.079384  0.009584  0.005808* 0.004540  0.065637  -0.01
 179        1.000000  0.576586  0.309877  0.731705  0.051513  0.066102  0.079380  0.009581  0.005796* 0.004541  0.065640  -0.01
 180        1.000000  0.576586  0.309877  0.731705  0.051520  0.066103  0.079377  0.009579  0.005787* 0.004542  0.065643   0.00
 181        1.000000  0.576586  0.309878  0.731705  0.051525  0.066104  0.079375  0.009577  0.005781* 0.004543  0.065644   0.00
 182        1.000000  0.576586  0.309878  0.731706  0.051529  0.066104  0.079373  0.009576  0.005776* 0.004544  0.065645   0.00
 183        1.000000  0.576586  0.309878  0.731706  0.051531  0.066105  0.079372  0.009576  0.005773  0.004544  0.065646
  su        0.000000  0.000139  0.000792  0.000896  0.005612  0.004799  0.006228  0.003948  0.004927  0.004304  0.003248
================================================================================================================================
C3            ai         x         y         z        U11       U22       U33       U12       U13       U23      Ueq
 178        1.000000  0.572135  0.788107  0.723242  0.065288* 0.050935  0.076698  0.003590  0.005197 -0.007776  0.064341   0.00
 179        1.000000  0.572135  0.788108  0.723241  0.065282* 0.050936  0.076700  0.003593  0.005202 -0.007778  0.064339   0.00
 180        1.000000  0.572135  0.788108  0.723241  0.065277* 0.050937  0.076702  0.003595  0.005206 -0.007779  0.064338   0.00
 181        1.000000  0.572135  0.788108  0.723241  0.065274* 0.050937  0.076703  0.003597  0.005209 -0.007780  0.064337   0.00
 182        1.000000  0.572135  0.788109  0.723240  0.065271* 0.050938  0.076703  0.003598  0.005211 -0.007781  0.064337   0.00
 183        1.000000  0.572135  0.788109  0.723240  0.065269  0.050939  0.076703  0.003599  0.005212 -0.007781  0.064336
  su        0.000000  0.000117  0.000614  0.000758  0.005133  0.003847  0.005349  0.003450  0.004634  0.003381  0.002810
================================================================================================================================


Refinement program                                                                                                  page= 14
structure :                                                                                                18:45:24 01-12-22 

C4            ai         x         y         z        U11       U22       U33       U12       U13       U23      Ueq
 178        1.000000  0.619920  0.834384  0.752024  0.064084  0.066501  0.056030  0.005968*-0.000976  0.002484  0.062528  -0.01
 179        1.000000  0.619920  0.834384  0.752024  0.064082  0.066501  0.056031  0.005961*-0.000974  0.002488  0.062528   0.00
 180        1.000000  0.619920  0.834383  0.752024  0.064081  0.066501  0.056031  0.005955*-0.000973  0.002491  0.062527   0.00
 181        1.000000  0.619920  0.834383  0.752024  0.064080  0.066501  0.056032  0.005952*-0.000971  0.002493  0.062527   0.00
 182        1.000000  0.619920  0.834383  0.752024  0.064079  0.066501  0.056032  0.005949*-0.000970  0.002495  0.062527   0.00
 183        1.000000  0.619920  0.834383  0.752024  0.064079  0.066501  0.056032  0.005948 -0.000969  0.002496  0.062527
  su        0.000000  0.000112  0.000601  0.000696  0.005006  0.004350  0.004661  0.003611  0.004197  0.003366  0.002725
================================================================================================================================
C5            ai         x         y         z        U11       U22       U33       U12       U13       U23      Ueq
 178        1.000000  0.909202  0.859231  0.893567  0.062590  0.079798  0.067210  0.000470  0.014080*-0.001340  0.069385   0.00
 179        1.000000  0.909202  0.859232  0.893568  0.062587  0.079798  0.067210  0.000469  0.014085*-0.001340  0.069383   0.00
 180        1.000000  0.909202  0.859232  0.893568  0.062584  0.079798  0.067210  0.000469  0.014089*-0.001340  0.069382   0.00
 181        1.000000  0.909202  0.859232  0.893568  0.062582  0.079797  0.067210  0.000469  0.014092*-0.001340  0.069381   0.00
 182        1.000000  0.909202  0.859233  0.893568  0.062581  0.079797  0.067210  0.000469  0.014095*-0.001340  0.069380   0.00
 183        1.000000  0.909202  0.859233  0.893568  0.062580  0.079797  0.067210  0.000469  0.014096 -0.001341  0.069380
  su        0.000000  0.000117  0.000649  0.000749  0.005290  0.004550  0.005073  0.003959  0.004428  0.003656  0.002900
================================================================================================================================
C6            ai         x         y         z        U11       U22       U33       U12       U13       U23      Ueq
 178        1.000000  0.957666  0.853412  0.920798  0.085424  0.093085  0.097450  0.003887 -0.004124* 0.003434  0.092623   0.00
 179        1.000000  0.957666  0.853413  0.920798  0.085423  0.093085  0.097452  0.003888 -0.004127* 0.003433  0.092624   0.00
 180        1.000000  0.957666  0.853413  0.920798  0.085423  0.093085  0.097453  0.003888 -0.004130* 0.003432  0.092624   0.00
 181        1.000000  0.957666  0.853413  0.920798  0.085423  0.093085  0.097455  0.003889 -0.004132* 0.003432  0.092625   0.00
 182        1.000000  0.957666  0.853413  0.920798  0.085422  0.093085  0.097455  0.003889 -0.004133* 0.003431  0.092625   0.00
 183        1.000000  0.957666  0.853413  0.920798  0.085422  0.093085  0.097456  0.003889 -0.004134  0.003431  0.092625
  su        0.000000  0.000121  0.000800  0.000810  0.005975  0.005544  0.006101  0.004894  0.005455  0.004476  0.003423
================================================================================================================================
C7            ai         x         y         z        U11       U22       U33       U12       U13       U23      Ueq
 178        1.000000  0.623650  0.340949  0.759788  0.047602  0.064136  0.065391 -0.002329* 0.001217  0.000858  0.059230   0.00
 179        1.000000  0.623650  0.340950* 0.759788  0.047605  0.064135  0.065390 -0.002326  0.001214  0.000857  0.059230   0.00
 180        1.000000  0.623650  0.340950* 0.759788  0.047607  0.064135  0.065389 -0.002324  0.001212  0.000857  0.059231   0.00
 181        1.000000  0.623650  0.340951* 0.759788  0.047608  0.064134  0.065389 -0.002322  0.001210  0.000857  0.059231   0.00
 182        1.000000  0.623650  0.340951* 0.759788  0.047609  0.064134  0.065389 -0.002321  0.001209  0.000857  0.059231   0.00
 183        1.000000  0.623650  0.340951  0.759788  0.047610  0.064133  0.065389 -0.002321  0.001208  0.000857  0.059231
  su        0.000000  0.000105  0.000592  0.000705  0.004563  0.004261  0.004811  0.003373  0.004092  0.003350  0.002649
================================================================================================================================
C8            ai         x         y         z        U11       U22       U33       U12       U13       U23      Ueq
 178        1.000000  0.860992  0.859901* 0.871891  0.053356  0.073090  0.065568  0.012672 -0.005346 -0.006520  0.064565   0.00
 179        1.000000  0.860992  0.859902* 0.871892  0.053355  0.073089  0.065569  0.012671 -0.005346 -0.006520  0.064565   0.00
 180        1.000000  0.860992  0.859902* 0.871892  0.053355  0.073088  0.065569  0.012670 -0.005346 -0.006520  0.064565   0.00
 181        1.000000  0.860992  0.859902* 0.871892  0.053355  0.073088  0.065570  0.012669 -0.005346 -0.006520  0.064565   0.00
 182        1.000000  0.860992  0.859902* 0.871892  0.053355  0.073088  0.065569  0.012669 -0.005346 -0.006520  0.064564   0.00
 183        1.000000  0.860992  0.859903  0.871892  0.053355  0.073088  0.065569  0.012669 -0.005346 -0.006521  0.064564
  su        0.000000  0.000112  0.000620  0.000722  0.004848  0.004243  0.004934  0.003696  0.004215  0.003479  0.002728
================================================================================================================================


Refinement program                                                                                                  page= 15
structure :                                                                                                18:45:24 01-12-22 

C9            ai         x         y         z        U11       U22       U33       U12       U13       U23      Ueq
 178        1.000000  0.064022  0.612935  0.179245  0.054771* 0.093958  0.075513  0.015513  0.002488 -0.005086  0.074903   0.00
 179        1.000000  0.064022  0.612935  0.179245  0.054767* 0.093958  0.075516  0.015515  0.002492 -0.005087  0.074903   0.00
 180        1.000000  0.064022  0.612935  0.179245  0.054764  0.093958  0.075519  0.015516  0.002494*-0.005087  0.074903   0.00
 181        1.000000  0.064021  0.612935  0.179245  0.054762  0.093958  0.075521  0.015517  0.002496*-0.005088  0.074903   0.00
 182        1.000000  0.064021  0.612935  0.179245  0.054761  0.093958  0.075523  0.015517  0.002498*-0.005088  0.074903   0.00
 183        1.000000  0.064021  0.612935  0.179245  0.054760  0.093958  0.075524  0.015518  0.002499 -0.005088  0.074903
  su        0.000000  0.000117  0.000682  0.000780  0.005279  0.005009  0.005471  0.004055  0.004607  0.003926  0.003060
================================================================================================================================
C10           ai         x         y         z        U11       U22       U33       U12       U13       U23      Ueq
 178        1.000000  0.595806  0.837662  0.645679  0.056975* 0.073172  0.062876 -0.001883  0.000913 -0.001210  0.064560   0.00
 179        1.000000  0.595807  0.837661  0.645679  0.056969* 0.073174  0.062876 -0.001879  0.000918 -0.001211  0.064558   0.00
 180        1.000000  0.595807  0.837661  0.645679  0.056964* 0.073176  0.062876 -0.001876  0.000921 -0.001213  0.064557   0.00
 181        1.000000  0.595807  0.837661  0.645679  0.056961* 0.073177  0.062876 -0.001874  0.000923 -0.001214  0.064556   0.00
 182        1.000000  0.595807  0.837661  0.645679  0.056958* 0.073179  0.062876 -0.001873  0.000924 -0.001215  0.064556   0.00
 183        1.000000  0.595807  0.837661  0.645678  0.056956  0.073180  0.062876 -0.001872  0.000925 -0.001215  0.064555
  su        0.000000  0.000110  0.000626  0.000723  0.004946  0.004563  0.004821  0.003603  0.004219  0.003502  0.002782
================================================================================================================================
C11           ai         x         y         z        U11       U22       U33       U12       U13       U23      Ueq
 178        1.000000  0.933161  0.889194  0.820622* 0.064538  0.083350  0.084263  0.012051  0.006176 -0.004431  0.077379   0.00
 179        1.000000  0.933161  0.889194  0.820623* 0.064538  0.083349  0.084261  0.012051  0.006178 -0.004432  0.077377   0.00
 180        1.000000  0.933161  0.889194  0.820624* 0.064538  0.083348  0.084259  0.012050  0.006179 -0.004433  0.077377   0.00
 181        1.000000  0.933161  0.889194  0.820625* 0.064538  0.083348  0.084258  0.012050  0.006181 -0.004434  0.077376   0.00
 182        1.000000  0.933161  0.889194  0.820625* 0.064539  0.083347  0.084256  0.012050  0.006181 -0.004435  0.077375   0.00
 183        1.000000  0.933161  0.889193  0.820626  0.064539  0.083347  0.084255  0.012050  0.006182 -0.004435  0.077375
  su        0.000000  0.000122  0.000668  0.000800  0.005423  0.004758  0.005799  0.004058  0.004899  0.003923  0.003112
================================================================================================================================
C12           ai         x         y         z        U11       U22       U33       U12       U13       U23      Ueq
 178        1.000000  0.039701  0.648385  0.081067  0.051021  0.094998  0.093602 -0.002842* 0.000382  0.010720  0.080177   0.00
 179        1.000000  0.039701  0.648384  0.081067  0.051022  0.094998  0.093603 -0.002838* 0.000384  0.010718  0.080178   0.00
 180        1.000000  0.039701  0.648384  0.081067  0.051023  0.094998  0.093604 -0.002835* 0.000386  0.010717  0.080178   0.00
 181        1.000000  0.039701  0.648384  0.081066  0.051024  0.094998  0.093604 -0.002833* 0.000388  0.010716  0.080179   0.00
 182        1.000000  0.039701  0.648384  0.081066  0.051025  0.094998  0.093605 -0.002832* 0.000389  0.010715  0.080179   0.00
 183        1.000000  0.039701  0.648384  0.081066  0.051025  0.094998  0.093605 -0.002831  0.000389  0.010714  0.080179
  su        0.000000  0.000118  0.000702  0.000807  0.004999  0.005289  0.005892  0.004162  0.004837  0.004187  0.003147
================================================================================================================================
C13           ai         x         y         z        U11       U22       U33       U12       U13       U23      Ueq
 178        1.000000  0.764628  0.863956  0.826116  0.050484  0.071888  0.074513  0.006074*-0.006229 -0.011270  0.066251   0.00
 179        1.000000  0.764628  0.863957  0.826116  0.050483  0.071888  0.074514  0.006069*-0.006227 -0.011268  0.066251   0.00
 180        1.000000  0.764628  0.863957  0.826117  0.050483  0.071888  0.074515  0.006065*-0.006225 -0.011266  0.066251   0.00
 181        1.000000  0.764628  0.863957  0.826117  0.050482  0.071888  0.074515  0.006063*-0.006224 -0.011265  0.066250   0.00
 182        1.000000  0.764628  0.863957  0.826117  0.050482  0.071888  0.074515  0.006061*-0.006223 -0.011265  0.066250   0.00
 183        1.000000  0.764628  0.863957  0.826117  0.050481  0.071888  0.074515  0.006060 -0.006223 -0.011264  0.066250
  su        0.000000  0.000113  0.000634  0.000744  0.004798  0.004331  0.005143  0.003718  0.004375  0.003565  0.002777
================================================================================================================================


Refinement program                                                                                                  page= 16
structure :                                                                                                18:45:24 01-12-22 

C14           ai         x         y         z        U11       U22       U33       U12       U13       U23      Ueq
 178        1.000000  0.112099  0.607838  0.202206  0.052552  0.069424  0.070329  0.003927  0.010646*-0.002544  0.063793   0.00
 179        1.000000  0.112099  0.607838  0.202206  0.052548  0.069423  0.070331  0.003930  0.010649*-0.002546  0.063792   0.00
 180        1.000000  0.112099  0.607838  0.202206  0.052546  0.069423  0.070332  0.003931  0.010652 -0.002548* 0.063792   0.00
 181        1.000000  0.112099  0.607838  0.202206  0.052544  0.069423  0.070333  0.003932  0.010653 -0.002549* 0.063791   0.00
 182        1.000000  0.112099  0.607838  0.202205  0.052543  0.069422  0.070334  0.003933  0.010654 -0.002550* 0.063791   0.00
 183        1.000000  0.112099  0.607838  0.202205  0.052543  0.069422  0.070334  0.003933  0.010655 -0.002551  0.063791
  su        0.000000  0.000110  0.000613  0.000730  0.004927  0.004228  0.005105  0.003520  0.004301  0.003412  0.002777
================================================================================================================================
C15           ai         x         y         z        U11       U22       U33       U12       U13       U23      Ueq
 178        1.000000  0.671745  0.356333  0.784027  0.060522  0.062445  0.074061  0.010912* 0.002576 -0.009225  0.065836   0.01
 179        1.000000  0.671745  0.356333  0.784027  0.060516  0.062447  0.074062  0.010918* 0.002578 -0.009229  0.065836   0.00
 180        1.000000  0.671745  0.356334  0.784027  0.060512  0.062448  0.074064  0.010922* 0.002579 -0.009232  0.065835   0.00
 181        1.000000  0.671745  0.356334  0.784027  0.060509  0.062449  0.074065  0.010926* 0.002579 -0.009234  0.065835   0.00
 182        1.000000  0.671745  0.356334  0.784027  0.060506  0.062450  0.074066  0.010928* 0.002580 -0.009236  0.065834   0.00
 183        1.000000  0.671745  0.356334  0.784027  0.060504  0.062451  0.074067  0.010929  0.002580 -0.009237  0.065834
  su        0.000000  0.000113  0.000615  0.000754  0.005007  0.004144  0.005106  0.003641  0.004419  0.003459  0.002780
================================================================================================================================
C16           ai         x         y         z        U11       U22       U33       U12       U13       U23      Ueq
 178        1.000000  0.087770  0.641601  0.103167  0.053974  0.081803  0.073465  0.002803*-0.004692  0.002326  0.070291   0.00
 179        1.000000  0.087770  0.641602  0.103168  0.053976  0.081802  0.073466  0.002807*-0.004695  0.002325  0.070292   0.00
 180        1.000000  0.087770  0.641602  0.103168  0.053978  0.081801  0.073467  0.002810*-0.004698  0.002325  0.070293   0.00
 181        1.000000  0.087770  0.641601  0.103168  0.053980  0.081800  0.073468  0.002812*-0.004700  0.002324  0.070293   0.00
 182        1.000000  0.087770  0.641601  0.103168  0.053981  0.081799  0.073468  0.002813*-0.004701  0.002324  0.070293   0.00
 183        1.000000  0.087770  0.641601  0.103168  0.053981  0.081798  0.073468  0.002814 -0.004702  0.002324  0.070293
  su        0.000000  0.000114  0.000652  0.000758  0.004979  0.004595  0.005188  0.003915  0.004442  0.003751  0.002868
================================================================================================================================
C17           ai         x         y         z        U11       U22       U33       U12       U13       U23      Ueq
 178        1.000000  0.812763  0.861965  0.849545  0.051685  0.072713  0.070087 -0.003766  0.007161*-0.008115  0.064708   0.01
 179        1.000000  0.812762  0.861965  0.849546  0.051682  0.072712  0.070087 -0.003770  0.007168*-0.008114  0.064707   0.00
 180        1.000000  0.812762  0.861965  0.849546  0.051680  0.072711  0.070086 -0.003772  0.007172*-0.008114  0.064705   0.00
 181        1.000000  0.812762* 0.861966  0.849546  0.051679  0.072710  0.070086 -0.003774  0.007176 -0.008114  0.064705   0.00
 182        1.000000  0.812762* 0.861966  0.849546  0.051678  0.072710  0.070086 -0.003776  0.007179 -0.008114  0.064704   0.00
 183        1.000000  0.812762  0.861966  0.849546  0.051677  0.072710  0.070086 -0.003776  0.007181 -0.008114  0.064703
  su        0.000000  0.000113  0.000630  0.000730  0.004778  0.004288  0.005005  0.003727  0.004310  0.003556  0.002737
================================================================================================================================
C18           ai         x         y         z        U11       U22       U33       U12       U13       U23      Ueq
 178        1.000000  0.884802* 0.892280  0.794584  0.056175  0.085458  0.071209  0.005101 -0.007368 -0.003591  0.071638   0.00
 179        1.000000  0.884802* 0.892280  0.794584  0.056176  0.085459  0.071210  0.005099 -0.007369 -0.003589  0.071639   0.00
 180        1.000000  0.884801* 0.892280  0.794584  0.056178  0.085459  0.071210  0.005098 -0.007370 -0.003587  0.071639   0.00
 181        1.000000  0.884801* 0.892280  0.794584  0.056178  0.085459  0.071210  0.005098 -0.007371 -0.003586  0.071639   0.00
 182        1.000000  0.884801* 0.892280  0.794584  0.056179  0.085460  0.071210  0.005097 -0.007371 -0.003586  0.071640   0.00
 183        1.000000  0.884801  0.892280  0.794584  0.056179  0.085460  0.071210  0.005097 -0.007372 -0.003585  0.071640
  su        0.000000  0.000115  0.000653  0.000757  0.005206  0.004782  0.005232  0.003865  0.004546  0.003711  0.002956
================================================================================================================================


Refinement program                                                                                                  page= 17
structure :                                                                                                18:45:24 01-12-22 

C19           ai         x         y         z        U11       U22       U33       U12       U13       U23      Ueq
 178        1.000000  0.716698* 0.863631  0.802761  0.055696  0.070310  0.066163 -0.002755 -0.006344 -0.003525  0.064678   0.00
 179        1.000000  0.716698* 0.863631  0.802762  0.055693  0.070311  0.066163 -0.002760 -0.006340 -0.003524  0.064677   0.00
 180        1.000000  0.716698  0.863631  0.802762  0.055691  0.070312  0.066162 -0.002764*-0.006337 -0.003523  0.064677   0.00
 181        1.000000  0.716698* 0.863631  0.802763  0.055690  0.070313  0.066162 -0.002766 -0.006335 -0.003522  0.064676   0.00
 182        1.000000  0.716698* 0.863631  0.802763  0.055689  0.070313  0.066162 -0.002768 -0.006334 -0.003522  0.064676   0.00
 183        1.000000  0.716698  0.863631  0.802763  0.055689  0.070314  0.066161 -0.002769 -0.006333 -0.003521  0.064676
  su        0.000000  0.000113  0.000623  0.000731  0.004889  0.004179  0.004929  0.003667  0.004263  0.003423  0.002725
================================================================================================================================
C20           ai         x         y         z        U11       U22       U33       U12       U13       U23      Ueq
 178        1.000000  0.719612  0.364816  0.807191  0.051009  0.057596  0.072695  0.002058* 0.003421 -0.008900  0.060523   0.00
 179        1.000000  0.719612  0.364816  0.807191  0.051009  0.057595  0.072696  0.002063* 0.003419 -0.008901  0.060523   0.00
 180        1.000000  0.719612  0.364816  0.807190  0.051009  0.057594  0.072696  0.002067* 0.003418 -0.008901  0.060523   0.00
 181        1.000000  0.719612  0.364816  0.807190  0.051008  0.057594  0.072697  0.002069* 0.003417 -0.008901  0.060523   0.00
 182        1.000000  0.719612  0.364816  0.807190  0.051008  0.057594  0.072697  0.002070* 0.003416 -0.008902  0.060523   0.00
 183        1.000000  0.719612  0.364816  0.807189  0.051008  0.057593  0.072697  0.002071  0.003415 -0.008902  0.060523
  su        0.000000  0.000108  0.000599  0.000732  0.004698  0.003871  0.004974  0.003382  0.004189  0.003268  0.002644
================================================================================================================================
C21           ai         x         y         z        U11       U22       U33       U12       U13       U23      Ueq
 178        1.000000  0.836504* 0.894046  0.774296  0.061883  0.065866  0.066066  0.005428 -0.002174 -0.000283  0.065012   0.00
 179        1.000000  0.836504* 0.894046  0.774297  0.061887  0.065865  0.066064  0.005428 -0.002177 -0.000285  0.065012   0.00
 180        1.000000  0.836504* 0.894045  0.774297  0.061890  0.065865  0.066062  0.005428 -0.002179 -0.000286  0.065012   0.00
 181        1.000000  0.836504* 0.894045  0.774297  0.061891  0.065864  0.066061  0.005428 -0.002181 -0.000286  0.065012   0.00
 182        1.000000  0.836504* 0.894045  0.774298  0.061892  0.065864  0.066060  0.005428 -0.002182 -0.000287  0.065012   0.00
 183        1.000000  0.836504  0.894045  0.774298  0.061893  0.065863  0.066059  0.005428 -0.002183 -0.000287  0.065012
  su        0.000000  0.000113  0.000622  0.000726  0.005133  0.004211  0.005022  0.003557  0.004345  0.003331  0.002799
================================================================================================================================
C22           ai         x         y         z        U11       U22       U33       U12       U13       U23      Ueq
 178        1.000000  0.668292  0.857159  0.777479  0.060701  0.070409  0.062592  0.004290*-0.002992 -0.004129  0.065009  -0.01
 179        1.000000  0.668292  0.857159  0.777479  0.060704  0.070408  0.062593  0.004283*-0.002992 -0.004127  0.065009   0.00
 180        1.000000  0.668292  0.857159  0.777479  0.060706  0.070407  0.062593  0.004278*-0.002992 -0.004125  0.065010   0.00
 181        1.000000  0.668292  0.857159  0.777478  0.060707  0.070406  0.062593  0.004274*-0.002992 -0.004124  0.065010   0.00
 182        1.000000  0.668292  0.857159  0.777478  0.060708  0.070406  0.062593  0.004272*-0.002992 -0.004123  0.065010   0.00
 183        1.000000  0.668292  0.857159  0.777478  0.060709  0.070405  0.062593  0.004270 -0.002991 -0.004123  0.065010
  su        0.000000  0.000114  0.000620  0.000735  0.005005  0.004289  0.004884  0.003756  0.004291  0.003441  0.002758
================================================================================================================================
C23           ai         x         y         z        U11       U22       U33       U12       U13       U23      Ueq
 178        1.000000  0.160203  0.606705  0.224761  0.063273  0.068949  0.066338  0.004082 -0.000108*-0.004190  0.066483   0.01
 179        1.000000  0.160203  0.606705  0.224761  0.063266  0.068949  0.066341  0.004081 -0.000101*-0.004190  0.066482   0.00
 180        1.000000  0.160203  0.606705  0.224762  0.063261  0.068949  0.066343  0.004081 -0.000096*-0.004190  0.066481   0.00
 181        1.000000  0.160203  0.606705  0.224762  0.063258  0.068949  0.066345  0.004080 -0.000092*-0.004190  0.066480   0.00
 182        1.000000  0.160203  0.606705  0.224762  0.063255  0.068949  0.066346  0.004080 -0.000089*-0.004190  0.066479   0.00
 183        1.000000  0.160203  0.606705  0.224762  0.063253  0.068949  0.066347  0.004079 -0.000088 -0.004190  0.066479
  su        0.000000  0.000114  0.000632  0.000727  0.005231  0.004304  0.005074  0.003605  0.004450  0.003386  0.002846
================================================================================================================================


Refinement program                                                                                                  page= 18
structure :                                                                                                18:45:24 01-12-22 

C24           ai         x         y         z        U11       U22       U33       U12       U13       U23      Ueq
 178        1.000000  0.184197  0.639184  0.147917  0.051885  0.068942  0.068060  0.005888* 0.000132 -0.001559  0.063225   0.01
 179        1.000000  0.184196  0.639184  0.147918  0.051888  0.068942  0.068060  0.005894* 0.000127 -0.001561  0.063226   0.00
 180        1.000000  0.184196  0.639184  0.147918  0.051890  0.068942  0.068059  0.005899* 0.000124 -0.001562  0.063226   0.00
 181        1.000000  0.184196* 0.639184  0.147918  0.051892  0.068942  0.068058  0.005902  0.000121 -0.001562  0.063226   0.00
 182        1.000000  0.184196* 0.639184  0.147919  0.051893  0.068942  0.068057  0.005904  0.000120 -0.001563  0.063227   0.00
 183        1.000000  0.184196  0.639184  0.147919  0.051894  0.068942  0.068057  0.005906  0.000118 -0.001563  0.063227
  su        0.000000  0.000109  0.000620  0.000718  0.004758  0.004186  0.004930  0.003602  0.004250  0.003459  0.002700
================================================================================================================================
C25           ai         x         y         z        U11       U22       U33       U12       U13       U23      Ueq
 178        1.000000  0.788453* 0.894128  0.751352  0.060012  0.061622  0.073425  0.001593 -0.006120 -0.003972  0.065655   0.00
 179        1.000000  0.788453* 0.894128  0.751352  0.060016  0.061622  0.073423  0.001591 -0.006125 -0.003970  0.065656   0.00
 180        1.000000  0.788453* 0.894128  0.751352  0.060019  0.061623  0.073422  0.001590 -0.006129 -0.003969  0.065657   0.00
 181        1.000000  0.788453* 0.894128  0.751352  0.060020  0.061623  0.073421  0.001589 -0.006132 -0.003968  0.065657   0.00
 182        1.000000  0.788453* 0.894128  0.751352  0.060021  0.061623  0.073420  0.001589 -0.006134 -0.003967  0.065658   0.00
 183        1.000000  0.788453  0.894128  0.751352  0.060022  0.061623  0.073419  0.001589 -0.006136 -0.003967  0.065658
  su        0.000000  0.000116  0.000609  0.000740  0.005123  0.004067  0.005278  0.003546  0.004526  0.003391  0.002827
================================================================================================================================
C26           ai         x         y         z        U11       U22       U33       U12       U13       U23      Ueq
 178        1.000000  0.135979  0.640121  0.124717  0.059945  0.068729  0.062730  0.007976*-0.007044 -0.007154  0.064463   0.00
 179        1.000000  0.135979  0.640121  0.124718  0.059945  0.068729  0.062730  0.007981*-0.007045 -0.007157  0.064463   0.00
 180        1.000000  0.135979  0.640121  0.124718  0.059944  0.068730  0.062730  0.007984*-0.007047 -0.007159  0.064463   0.00
 181        1.000000  0.135979  0.640122  0.124718  0.059943  0.068730  0.062730  0.007986*-0.007047 -0.007160  0.064463   0.00
 182        1.000000  0.135979  0.640122  0.124718  0.059943  0.068730  0.062731  0.007987*-0.007048 -0.007161  0.064463   0.00
 183        1.000000  0.135979  0.640122  0.124718  0.059942  0.068730  0.062731  0.007988 -0.007048 -0.007161  0.064463
  su        0.000000  0.000112  0.000612  0.000714  0.004973  0.004206  0.004784  0.003642  0.004259  0.003404  0.002717
================================================================================================================================
C27           ai         x         y         z        U11       U22       U33       U12       U13       U23      Ueq
 178        1.000000  0.767609  0.362825  0.828320  0.064847  0.062988  0.061276 -0.001997*-0.005673 -0.005033  0.063631   0.01
 179        1.000000  0.767609  0.362825  0.828320  0.064846  0.062988  0.061276 -0.001992*-0.005675 -0.005036  0.063631   0.00
 180        1.000000  0.767609  0.362825  0.828320  0.064845  0.062989  0.061276 -0.001988*-0.005676 -0.005038  0.063631   0.00
 181        1.000000  0.767609  0.362825  0.828319  0.064845  0.062990  0.061275 -0.001985*-0.005676 -0.005040  0.063631   0.00
 182        1.000000  0.767609  0.362825  0.828319  0.064844  0.062990  0.061275 -0.001984*-0.005677 -0.005041  0.063631   0.00
 183        1.000000  0.767609  0.362825  0.828319  0.064844  0.062991  0.061275 -0.001982 -0.005677 -0.005042  0.063631
  su        0.000000  0.000112  0.000612  0.000714  0.005091  0.004015  0.004778  0.003639  0.004282  0.003329  0.002708
================================================================================================================================
C28           ai         x         y         z        U11       U22       U33       U12       U13       U23      Ueq
 178        1.000000  0.599435  0.352341  0.658422  0.061519  0.072137  0.056922  0.002851*-0.000623 -0.015491  0.063826  -0.01
 179        1.000000  0.599435  0.352342  0.658421  0.061522  0.072137  0.056923  0.002845*-0.000624 -0.015489  0.063827   0.00
 180        1.000000  0.599435  0.352342  0.658421  0.061524  0.072137  0.056923  0.002842*-0.000625 -0.015487  0.063828   0.00
 181        1.000000  0.599435  0.352342  0.658421  0.061525  0.072137  0.056923  0.002839*-0.000626 -0.015486  0.063829   0.00
 182        1.000000  0.599435  0.352342  0.658421  0.061527* 0.072137  0.056923  0.002838 -0.000626 -0.015486  0.063829   0.00
 183        1.000000  0.599435  0.352342  0.658421  0.061528  0.072137  0.056923  0.002838 -0.000627 -0.015485  0.063829
  su        0.000000  0.000116  0.000632  0.000722  0.005035  0.004402  0.004716  0.003781  0.004308  0.003395  0.002751
================================================================================================================================


Refinement program                                                                                                  page= 19
structure :                                                                                                18:45:24 01-12-22 

C29           ai         x         y         z        U11       U22       U33       U12       U13       U23      Ueq
 178        1.000000  0.740443  0.895253  0.728552  0.052652  0.069634  0.074106 -0.002103  0.002183*-0.006678  0.065628   0.00
 179        1.000000  0.740443* 0.895253  0.728553  0.052657  0.069634  0.074103 -0.002102  0.002177 -0.006679  0.065630   0.00
 180        1.000000  0.740443* 0.895253  0.728553  0.052661  0.069634  0.074102 -0.002101  0.002173 -0.006680  0.065631   0.00
 181        1.000000  0.740443* 0.895253  0.728553  0.052663  0.069635  0.074100 -0.002100  0.002170 -0.006680  0.065631   0.00
 182        1.000000  0.740443* 0.895253  0.728553  0.052665  0.069635  0.074099 -0.002100  0.002169 -0.006681  0.065632   0.00
 183        1.000000  0.740443  0.895253  0.728553  0.052666  0.069635  0.074099 -0.002100  0.002168 -0.006681  0.065632
  su        0.000000  0.000113  0.000626  0.000751  0.004926  0.004329  0.005270  0.003574  0.004362  0.003480  0.002828
================================================================================================================================
C30           ai         x         y         z        U11       U22       U33       U12       U13       U23      Ueq
 178        1.000000  0.016254  0.623961  0.163286  0.066066  0.146858  0.093868 -0.008167 -0.006195 -0.005004* 0.102963   0.00
 179        1.000000  0.016254  0.623962  0.163286  0.066070  0.146855  0.093868 -0.008161 -0.006197 -0.005011* 0.102963   0.00
 180        1.000000  0.016254  0.623962  0.163286  0.066072  0.146853  0.093868 -0.008156 -0.006199 -0.005015* 0.102963   0.00
 181        1.000000  0.016254  0.623962  0.163286  0.066074  0.146851  0.093868 -0.008152 -0.006200 -0.005019* 0.102963   0.00
 182        1.000000  0.016254  0.623963  0.163285  0.066076  0.146849  0.093868 -0.008150 -0.006201 -0.005022* 0.102963   0.00
 183        1.000000  0.016254  0.623963  0.163285  0.066078  0.146847  0.093868 -0.008148 -0.006201 -0.005024  0.102964
  su        0.000000  0.000125  0.000960  0.000777  0.006056  0.007136  0.006581  0.005622  0.005302  0.005147  0.003841
================================================================================================================================
C31           ai         x         y         z        U11       U22       U33       U12       U13       U23      Ueq
 178        1.000000  0.791530  0.394765  0.752854  0.058055  0.073616  0.059298  0.002509  0.010640* 0.005801  0.063336   0.00
 179        1.000000  0.791530  0.394765  0.752854  0.058049  0.073616  0.059301  0.002510  0.010646* 0.005800  0.063334   0.00
 180        1.000000  0.791530  0.394765  0.752854  0.058045  0.073616  0.059303  0.002511  0.010650* 0.005799  0.063333   0.00
 181        1.000000  0.791530  0.394765  0.752854  0.058042  0.073616  0.059304  0.002511  0.010653* 0.005799  0.063333   0.00
 182        1.000000  0.791530  0.394765  0.752854  0.058040* 0.073616  0.059305  0.002512  0.010655  0.005799  0.063332   0.00
 183        1.000000  0.791530  0.394765  0.752854  0.058039  0.073616  0.059306  0.002512  0.010656  0.005799  0.063332
  su        0.000000  0.000112  0.000620  0.000707  0.005008  0.004379  0.004821  0.003592  0.004200  0.003360  0.002762
================================================================================================================================
C32           ai         x         y         z        U11       U22       U33       U12       U13       U23      Ueq
 178        1.000000  0.692138  0.893375  0.704576  0.059418* 0.066343  0.060537  0.003506  0.005561 -0.004965  0.062063   0.00
 179        1.000000  0.692138  0.893375  0.704575  0.059424* 0.066343  0.060535  0.003504  0.005556 -0.004963  0.062065   0.00
 180        1.000000  0.692138  0.893376  0.704575  0.059428* 0.066343  0.060533  0.003502  0.005553 -0.004962  0.062066   0.00
 181        1.000000  0.692138  0.893376  0.704575  0.059431* 0.066343  0.060532  0.003501  0.005551 -0.004961  0.062066   0.00
 182        1.000000  0.692138  0.893376  0.704575  0.059433* 0.066343  0.060531  0.003501  0.005549 -0.004961  0.062067   0.00
 183        1.000000  0.692138  0.893376  0.704575  0.059435  0.066343  0.060530  0.003500  0.005548 -0.004961  0.062067
  su        0.000000  0.000113  0.000612  0.000703  0.005045  0.004095  0.004891  0.003547  0.004337  0.003260  0.002735
================================================================================================================================
C33           ai         x         y         z        U11       U22       U33       U12       U13       U23      Ueq
 178        1.000000  0.643951  0.876391  0.678669  0.055830  0.082873  0.058431  0.002002  0.003203* 0.001729  0.065792   0.00
 179        1.000000  0.643951  0.876391  0.678670  0.055836  0.082873  0.058429  0.002002  0.003198* 0.001729  0.065794   0.00
 180        1.000000  0.643951  0.876391  0.678670  0.055841  0.082873  0.058428  0.002002  0.003194* 0.001729  0.065795   0.00
 181        1.000000  0.643950  0.876391  0.678670  0.055844  0.082873  0.058427  0.002002  0.003191* 0.001729  0.065796   0.00
 182        1.000000  0.643950  0.876391  0.678670  0.055846  0.082873  0.058426  0.002003  0.003188* 0.001730  0.065797   0.00
 183        1.000000  0.643950  0.876391  0.678670  0.055848  0.082873  0.058426  0.002003  0.003187  0.001730  0.065797
  su        0.000000  0.000113  0.000637  0.000727  0.004951  0.004562  0.004809  0.003765  0.004237  0.003500  0.002780
================================================================================================================================


Refinement program                                                                                                  page= 20
structure :                                                                                                18:45:24 01-12-22 

C34           ai         x         y         z        U11       U22       U33       U12       U13       U23      Ueq
 178        1.000000  0.743560  0.395052  0.730911  0.059634  0.068097  0.051129  0.003702  0.002886* 0.000355  0.059710   0.01
 179        1.000000  0.743560  0.395052  0.730911  0.059626  0.068096  0.051132  0.003700  0.002893* 0.000356  0.059708   0.00
 180        1.000000  0.743560  0.395051  0.730911  0.059621  0.068096  0.051134  0.003699  0.002897* 0.000356  0.059707   0.00
 181        1.000000  0.743560  0.395051  0.730911  0.059617* 0.068096  0.051135  0.003698  0.002901  0.000357  0.059705   0.00
 182        1.000000  0.743560  0.395051  0.730911  0.059614* 0.068095  0.051137  0.003697  0.002903  0.000357  0.059705   0.00
 183        1.000000  0.743560  0.395051  0.730910  0.059612  0.068095  0.051138  0.003696  0.002904  0.000357  0.059704
  su        0.000000  0.000110  0.000604  0.000685  0.005054  0.004199  0.004502  0.003483  0.004077  0.003162  0.002677
================================================================================================================================
C35           ai         x         y         z        U11       U22       U33       U12       U13       U23      Ueq
 178        1.000000  0.695267  0.392755  0.707096  0.060495* 0.075623  0.054693  0.006663  0.008609 -0.011944  0.063390   0.00
 179        1.000000  0.695267  0.392755  0.707097  0.060491* 0.075623  0.054694  0.006665  0.008611 -0.011946  0.063389   0.00
 180        1.000000  0.695267  0.392755  0.707097  0.060489  0.075623  0.054695  0.006667  0.008613 -0.011947* 0.063388   0.00
 181        1.000000  0.695267  0.392755  0.707097  0.060487  0.075623  0.054696  0.006667  0.008614 -0.011949* 0.063388   0.00
 182        1.000000  0.695267  0.392755  0.707097  0.060486  0.075623  0.054696  0.006668  0.008615 -0.011950* 0.063387   0.00
 183        1.000000  0.695267  0.392755  0.707097  0.060486  0.075623  0.054696  0.006669  0.008616 -0.011950  0.063387
  su        0.000000  0.000113  0.000633  0.000694  0.005161  0.004342  0.004741  0.003675  0.004271  0.003321  0.002771
================================================================================================================================
C36           ai         x         y         z        U11       U22       U33       U12       U13       U23      Ueq
 178        1.000000  0.647191  0.379203  0.682757  0.056901  0.075783  0.063726 -0.003537  0.010515*-0.001703  0.065164   0.01
 179        1.000000  0.647191  0.379203  0.682757  0.056896  0.075783  0.063727 -0.003540  0.010522*-0.001701  0.065162   0.00
 180        1.000000  0.647191  0.379203  0.682757  0.056892  0.075783  0.063728 -0.003542  0.010527*-0.001699  0.065161   0.00
 181        1.000000  0.647191  0.379203  0.682757  0.056889  0.075784  0.063728 -0.003543  0.010531*-0.001698  0.065160   0.00
 182        1.000000  0.647191  0.379203  0.682757  0.056887  0.075784  0.063728 -0.003545  0.010533*-0.001698  0.065159   0.00
 183        1.000000  0.647191  0.379203  0.682757  0.056886  0.075784  0.063728 -0.003545  0.010535 -0.001697  0.065158
  su        0.000000  0.000112  0.000632  0.000729  0.005005  0.004431  0.004940  0.003647  0.004251  0.003437  0.002794
================================================================================================================================
H1c3          ai         x         y         z       Uiso
 178        1.000000  0.574589  0.681966  0.767070  0.077209   0.00
 179        1.000000  0.574589  0.681967  0.767071  0.077207   0.00
 180        1.000000  0.574589  0.681968  0.767071  0.077206   0.00
 181        1.000000  0.574589  0.681968  0.767071  0.077205   0.00
 182        1.000000  0.574589  0.681969  0.767071  0.077204   0.00
 183        1.000000  0.574589  0.681969  0.767071  0.077204
  su        0.000000 -0.100000 -0.100000 -0.100000  0.000000
================================================================================================================================
H2c3          ai         x         y         z       Uiso
 178        1.000000  0.569998  0.860226  0.806170  0.077209   0.00
 179        1.000000  0.569998  0.860226  0.806169  0.077207   0.00
 180        1.000000  0.569998  0.860227  0.806169  0.077206   0.00
 181        1.000000  0.569998  0.860227  0.806169  0.077205   0.00
 182        1.000000  0.569998  0.860227  0.806169  0.077204   0.00
 183        1.000000  0.569998  0.860227  0.806168  0.077204
  su        0.000000 -0.100000 -0.100000 -0.100000  0.000000
================================================================================================================================


Refinement program                                                                                                  page= 21
structure :                                                                                                18:45:24 01-12-22 

H1c4          ai         x         y         z       Uiso
 178        1.000000  0.621717  0.729407  0.799017  0.075034   0.00
 179        1.000000  0.621717  0.729407  0.799016  0.075033   0.00
 180        1.000000  0.621717  0.729406  0.799016  0.075033   0.00
 181        1.000000  0.621716  0.729406  0.799016  0.075033   0.00
 182        1.000000  0.621716  0.729406  0.799016  0.075032   0.00
 183        1.000000  0.621716  0.729405  0.799016  0.075032
  su        0.000000 -0.100000 -0.100000 -0.100000  0.000000
================================================================================================================================
H2c4          ai         x         y         z       Uiso
 178        1.000000  0.618083  0.906404  0.835423  0.075034   0.00
 179        1.000000  0.618083  0.906404  0.835423  0.075033   0.00
 180        1.000000  0.618083  0.906404  0.835423  0.075033   0.00
 181        1.000000  0.618083  0.906404  0.835423  0.075033   0.00
 182        1.000000  0.618083  0.906403  0.835423  0.075032   0.00
 183        1.000000  0.618083  0.906403  0.835423  0.075032
  su        0.000000 -0.100000 -0.100000 -0.100000  0.000000
================================================================================================================================
H1c5          ai         x         y         z       Uiso
 178        1.000000  0.909065  0.749502  0.930494  0.083262   0.00
 179        1.000000  0.909065  0.749503  0.930496  0.083260   0.00
 180        1.000000  0.909065  0.749504  0.930497  0.083258   0.00
 181        1.000000  0.909064  0.749504  0.930497  0.083257   0.00
 182        1.000000  0.909064  0.749504  0.930498  0.083257   0.00
 183        1.000000  0.909064  0.749505  0.930498  0.083256
  su        0.000000 -0.100000 -0.100000 -0.100000  0.000000
================================================================================================================================
H2c5          ai         x         y         z       Uiso
 178        1.000000  0.909254  0.921987  0.984658  0.083262   0.00
 179        1.000000  0.909254  0.921987  0.984659  0.083260   0.00
 180        1.000000  0.909254  0.921988  0.984659  0.083258   0.00
 181        1.000000  0.909254  0.921988  0.984659  0.083257   0.00
 182        1.000000  0.909254  0.921989  0.984659  0.083257   0.00
 183        1.000000  0.909254  0.921989  0.984659  0.083256
  su        0.000000 -0.100000 -0.100000 -0.100000  0.000000
================================================================================================================================
H1c6          ai         x         y         z       Uiso
 178        1.000000  0.971924  0.890778  0.870852  0.111148   0.00
 179        1.000000  0.971923  0.890777  0.870850  0.111148   0.00
 180        1.000000  0.971923  0.890776  0.870849  0.111149   0.00
 181        1.000000  0.971923  0.890776  0.870848  0.111150   0.00
 182        1.000000  0.971923  0.890775  0.870847  0.111150   0.00
 183        1.000000  0.971923  0.890774  0.870846  0.111150
  su        0.000000 -0.100000 -0.100000 -0.100000  0.000000
================================================================================================================================


Refinement program                                                                                                  page= 22
structure :                                                                                                18:45:24 01-12-22 

H2c6          ai         x         y         z       Uiso
 178        1.000000  0.957176  0.908835  1.015558  0.111148   0.00
 179        1.000000  0.957176  0.908837  1.015558  0.111148   0.00
 180        1.000000  0.957177  0.908838  1.015557  0.111149   0.00
 181        1.000000  0.957177  0.908839  1.015557  0.111150   0.00
 182        1.000000  0.957177  0.908840  1.015556  0.111150   0.00
 183        1.000000  0.957177  0.908841  1.015556  0.111150
  su        0.000000 -0.100000 -0.100000 -0.100000  0.000000
================================================================================================================================
H3c6          ai         x         y         z       Uiso
 178        1.000000  0.959120  0.738397  0.938209  0.111148   0.00
 179        1.000000  0.959120  0.738397  0.938211  0.111148   0.00
 180        1.000000  0.959120  0.738398  0.938212  0.111149   0.00
 181        1.000000  0.959120  0.738398  0.938212  0.111150   0.00
 182        1.000000  0.959120  0.738398  0.938213  0.111150   0.00
 183        1.000000  0.959120  0.738398  0.938214  0.111150
  su        0.000000 -0.100000 -0.100000 -0.100000  0.000000
================================================================================================================================
H1c7          ai         x         y         z       Uiso
 178        1.000000  0.625080  0.234244  0.803568  0.071076   0.00
 179        1.000000  0.625080  0.234245  0.803568  0.071077   0.00
 180        1.000000  0.625080  0.234245  0.803568  0.071077   0.00
 181        1.000000  0.625080  0.234245  0.803568  0.071077   0.00
 182        1.000000  0.625080  0.234246  0.803568  0.071077   0.00
 183        1.000000  0.625080  0.234246  0.803568  0.071078
  su        0.000000 -0.100000 -0.100000 -0.100000  0.000000
================================================================================================================================
H2c7          ai         x         y         z       Uiso
 178        1.000000  0.622655  0.411723  0.844993  0.071076   0.00
 179        1.000000  0.622655  0.411724  0.844992  0.071077   0.00
 180        1.000000  0.622655  0.411724  0.844992  0.071077   0.00
 181        1.000000  0.622655  0.411724  0.844992  0.071077   0.00
 182        1.000000  0.622655  0.411725  0.844992  0.071077   0.00
 183        1.000000  0.622655  0.411725  0.844992  0.071078
  su        0.000000 -0.100000 -0.100000 -0.100000  0.000000
================================================================================================================================
H1c8          ai         x         y         z       Uiso
 178        1.000000  0.861003  0.749237  0.906440  0.077478   0.00
 179        1.000000  0.861003  0.749238  0.906440  0.077478   0.00
 180        1.000000  0.861003  0.749238  0.906441  0.077478   0.00
 181        1.000000  0.861003  0.749239  0.906442  0.077477   0.00
 182        1.000000  0.861003  0.749239  0.906442  0.077477   0.00
 183        1.000000  0.861003  0.749239  0.906442  0.077477
  su        0.000000 -0.100000 -0.100000 -0.100000  0.000000
================================================================================================================================


Refinement program                                                                                                  page= 23
structure :                                                                                                18:45:24 01-12-22 

H2c8          ai         x         y         z       Uiso
 178        1.000000  0.861266  0.922737  0.963030  0.077478   0.00
 179        1.000000  0.861266  0.922737  0.963030  0.077478   0.00
 180        1.000000  0.861266  0.922737  0.963030  0.077478   0.00
 181        1.000000  0.861266  0.922738  0.963030  0.077477   0.00
 182        1.000000  0.861266  0.922738  0.963030  0.077477   0.00
 183        1.000000  0.861266  0.922738  0.963030  0.077477
  su        0.000000 -0.100000 -0.100000 -0.100000  0.000000
================================================================================================================================
H1c9          ai         x         y         z       Uiso
 178        1.000000  0.064381  0.676649  0.269890  0.089884   0.00
 179        1.000000  0.064381  0.676650  0.269890  0.089883   0.00
 180        1.000000  0.064381  0.676650  0.269890  0.089883   0.00
 181        1.000000  0.064381  0.676650  0.269890  0.089883   0.00
 182        1.000000  0.064381  0.676650  0.269890  0.089883   0.00
 183        1.000000  0.064381  0.676650  0.269890  0.089883
  su        0.000000 -0.100000 -0.100000 -0.100000  0.000000
================================================================================================================================
H2c9          ai         x         y         z       Uiso
 178        1.000000  0.063746  0.502745  0.214886  0.089884   0.00
 179        1.000000  0.063746  0.502745  0.214886  0.089883   0.00
 180        1.000000  0.063746  0.502745  0.214886  0.089883   0.00
 181        1.000000  0.063746  0.502745  0.214886  0.089883   0.00
 182        1.000000  0.063745  0.502745  0.214886  0.089883   0.00
 183        1.000000  0.063745  0.502745  0.214886  0.089883
  su        0.000000 -0.100000 -0.100000 -0.100000  0.000000
================================================================================================================================
H1c10         ai         x         y         z       Uiso
 178        1.000000  0.593469  0.944590  0.603381  0.077472   0.00
 179        1.000000  0.593469  0.944590  0.603381  0.077470   0.00
 180        1.000000  0.593469  0.944589  0.603381  0.077469   0.00
 181        1.000000  0.593469  0.944589  0.603381  0.077468   0.00
 182        1.000000  0.593469  0.944589  0.603381  0.077467   0.00
 183        1.000000  0.593469  0.944589  0.603381  0.077466
  su        0.000000 -0.100000 -0.100000 -0.100000  0.000000
================================================================================================================================
H2c10         ai         x         y         z       Uiso
 178        1.000000  0.597745  0.766972  0.561453  0.077472   0.00
 179        1.000000  0.597745  0.766971  0.561453  0.077470   0.00
 180        1.000000  0.597745  0.766971  0.561453  0.077469   0.00
 181        1.000000  0.597745  0.766970  0.561453  0.077468   0.00
 182        1.000000  0.597745  0.766970  0.561453  0.077467   0.00
 183        1.000000  0.597745  0.766970  0.561453  0.077466
  su        0.000000 -0.100000 -0.100000 -0.100000  0.000000
================================================================================================================================


Refinement program                                                                                                  page= 24
structure :                                                                                                18:45:24 01-12-22 

H1c11         ai         x         y         z       Uiso
 178        1.000000  0.933437  0.999520  0.785339  0.092854   0.00
 179        1.000000  0.933437  0.999519  0.785339  0.092853   0.00
 180        1.000000  0.933437  0.999518  0.785339  0.092852   0.00
 181        1.000000  0.933437  0.999518  0.785339  0.092851   0.00
 182        1.000000  0.933437  0.999518  0.785339  0.092851   0.00
 183        1.000000  0.933437  0.999517  0.785339  0.092850
  su        0.000000 -0.100000 -0.100000 -0.100000  0.000000
================================================================================================================================
H2c11         ai         x         y         z       Uiso
 178        1.000000  0.933054  0.827063  0.729141  0.092854   0.00
 179        1.000000  0.933054  0.827063  0.729142  0.092853   0.00
 180        1.000000  0.933054  0.827063  0.729142  0.092852   0.00
 181        1.000000  0.933054  0.827064  0.729143  0.092851   0.00
 182        1.000000  0.933054  0.827064  0.729143  0.092851   0.00
 183        1.000000  0.933053  0.827064  0.729144  0.092850
  su        0.000000 -0.100000 -0.100000 -0.100000  0.000000
================================================================================================================================
H1c12         ai         x         y         z       Uiso
 178        1.000000  0.038896  0.580241 -0.006890  0.096212   0.00
 179        1.000000  0.038896  0.580240 -0.006890  0.096213   0.00
 180        1.000000  0.038896  0.580240 -0.006890  0.096214   0.00
 181        1.000000  0.038896  0.580239 -0.006889  0.096214   0.00
 182        1.000000  0.038896  0.580239 -0.006889  0.096215   0.00
 183        1.000000  0.038896  0.580238 -0.006889  0.096215
  su        0.000000 -0.100000 -0.100000 -0.100000  0.000000
================================================================================================================================
H2c12         ai         x         y         z       Uiso
 178        1.000000  0.040102  0.757990  0.044025  0.096212   0.00
 179        1.000000  0.040102  0.757990  0.044025  0.096213   0.00
 180        1.000000  0.040102  0.757990  0.044024  0.096214   0.00
 181        1.000000  0.040102  0.757990  0.044024  0.096214   0.00
 182        1.000000  0.040103  0.757990  0.044024  0.096215   0.00
 183        1.000000  0.040103  0.757989  0.044024  0.096215
  su        0.000000 -0.100000 -0.100000 -0.100000  0.000000
================================================================================================================================
H1c13         ai         x         y         z       Uiso
 178        1.000000  0.764735  0.927918  0.916513  0.079501   0.00
 179        1.000000  0.764735  0.927918  0.916513  0.079501   0.00
 180        1.000000  0.764735  0.927919  0.916513  0.079501   0.00
 181        1.000000  0.764735  0.927919  0.916513  0.079501   0.00
 182        1.000000  0.764735  0.927919  0.916513  0.079500   0.00
 183        1.000000  0.764735  0.927919  0.916513  0.079500
  su        0.000000 -0.100000 -0.100000 -0.100000  0.000000
================================================================================================================================


Refinement program                                                                                                  page= 25
structure :                                                                                                18:45:24 01-12-22 

H2c13         ai         x         y         z       Uiso
 178        1.000000  0.764616  0.754386  0.863515  0.079501   0.00
 179        1.000000  0.764616  0.754387  0.863516  0.079501   0.00
 180        1.000000  0.764616  0.754387  0.863516  0.079501   0.00
 181        1.000000  0.764616  0.754387  0.863516  0.079501   0.00
 182        1.000000  0.764616  0.754387  0.863516  0.079500   0.00
 183        1.000000  0.764616  0.754387  0.863516  0.079500
  su        0.000000 -0.100000 -0.100000 -0.100000  0.000000
================================================================================================================================
H1c14         ai         x         y         z       Uiso
 178        1.000000  0.112088  0.497169  0.236729  0.076552   0.00
 179        1.000000  0.112088  0.497169  0.236729  0.076551   0.00
 180        1.000000  0.112088  0.497169  0.236729  0.076550   0.00
 181        1.000000  0.112088  0.497169  0.236729  0.076549   0.00
 182        1.000000  0.112088  0.497169  0.236729  0.076549   0.00
 183        1.000000  0.112088  0.497169  0.236729  0.076549
  su        0.000000 -0.100000 -0.100000 -0.100000  0.000000
================================================================================================================================
H2c14         ai         x         y         z       Uiso
 178        1.000000  0.112283  0.671719  0.292684  0.076552   0.00
 179        1.000000  0.112283  0.671719  0.292684  0.076551   0.00
 180        1.000000  0.112283  0.671719  0.292684  0.076550   0.00
 181        1.000000  0.112283  0.671719  0.292684  0.076549   0.00
 182        1.000000  0.112283  0.671718  0.292684  0.076549   0.00
 183        1.000000  0.112283  0.671718  0.292684  0.076549
  su        0.000000 -0.100000 -0.100000 -0.100000  0.000000
================================================================================================================================
H1c15         ai         x         y         z       Uiso
 178        1.000000  0.671324  0.423291  0.872257  0.079004   0.00
 179        1.000000  0.671324  0.423291  0.872257  0.079003   0.00
 180        1.000000  0.671324  0.423291  0.872257  0.079002   0.00
 181        1.000000  0.671324  0.423292  0.872257  0.079002   0.00
 182        1.000000  0.671324  0.423292  0.872257  0.079001   0.00
 183        1.000000  0.671324  0.423292  0.872257  0.079001
  su        0.000000 -0.100000 -0.100000 -0.100000  0.000000
================================================================================================================================
H2c15         ai         x         y         z       Uiso
 178        1.000000  0.672542  0.247103  0.822364  0.079004   0.00
 179        1.000000  0.672542  0.247103  0.822364  0.079003   0.00
 180        1.000000  0.672542  0.247103  0.822364  0.079002   0.00
 181        1.000000  0.672542  0.247103  0.822365  0.079002   0.00
 182        1.000000  0.672542  0.247103  0.822365  0.079001   0.00
 183        1.000000  0.672542  0.247103  0.822365  0.079001
  su        0.000000 -0.100000 -0.100000 -0.100000  0.000000
================================================================================================================================


Refinement program                                                                                                  page= 26
structure :                                                                                                18:45:24 01-12-22 

H1c16         ai         x         y         z       Uiso
 178        1.000000  0.087504  0.576867  0.013177  0.084349   0.00
 179        1.000000  0.087504  0.576867  0.013177  0.084350   0.00
 180        1.000000  0.087504  0.576867  0.013177  0.084351   0.00
 181        1.000000  0.087504  0.576867  0.013177  0.084352   0.00
 182        1.000000  0.087504  0.576867  0.013177  0.084352   0.00
 183        1.000000  0.087504  0.576867  0.013177  0.084352
  su        0.000000 -0.100000 -0.100000 -0.100000  0.000000
================================================================================================================================
H2c16         ai         x         y         z       Uiso
 178        1.000000  0.087966  0.751468  0.066627  0.084349   0.00
 179        1.000000  0.087966  0.751468  0.066628  0.084350   0.00
 180        1.000000  0.087966  0.751468  0.066628  0.084351   0.00
 181        1.000000  0.087966  0.751468  0.066628  0.084352   0.00
 182        1.000000  0.087966  0.751468  0.066628  0.084352   0.00
 183        1.000000  0.087966  0.751467  0.066628  0.084352
  su        0.000000 -0.100000 -0.100000 -0.100000  0.000000
================================================================================================================================
H1c17         ai         x         y         z       Uiso
 178        1.000000  0.812849  0.925288  0.940316  0.077650   0.00
 179        1.000000  0.812849  0.925288  0.940316  0.077648   0.00
 180        1.000000  0.812849  0.925288  0.940316  0.077647   0.00
 181        1.000000  0.812849  0.925289  0.940316  0.077646   0.00
 182        1.000000  0.812849  0.925289  0.940316  0.077645   0.00
 183        1.000000  0.812849  0.925289  0.940316  0.077644
  su        0.000000 -0.100000 -0.100000 -0.100000  0.000000
================================================================================================================================
H2c17         ai         x         y         z       Uiso
 178        1.000000  0.812824  0.751736  0.885285  0.077650   0.00
 179        1.000000  0.812824  0.751736  0.885285  0.077648   0.00
 180        1.000000  0.812824  0.751737  0.885286  0.077647   0.00
 181        1.000000  0.812824  0.751737  0.885286  0.077646   0.00
 182        1.000000  0.812824  0.751737  0.885287  0.077645   0.00
 183        1.000000  0.812824  0.751737  0.885287  0.077644
  su        0.000000 -0.100000 -0.100000 -0.100000  0.000000
================================================================================================================================
H1c18         ai         x         y         z       Uiso
 178        1.000000  0.884636  0.828301  0.704172  0.085965   0.00
 179        1.000000  0.884636  0.828301  0.704173  0.085966   0.00
 180        1.000000  0.884636  0.828300  0.704173  0.085967   0.00
 181        1.000000  0.884636  0.828300  0.704173  0.085967   0.00
 182        1.000000  0.884636  0.828300  0.704173  0.085968   0.00
 183        1.000000  0.884636  0.828299  0.704174  0.085968
  su        0.000000 -0.100000 -0.100000 -0.100000  0.000000
================================================================================================================================


Refinement program                                                                                                  page= 27
structure :                                                                                                18:45:24 01-12-22 

H2c18         ai         x         y         z       Uiso
 178        1.000000  0.884756  1.002809  0.759653  0.085965   0.00
 179        1.000000  0.884756  1.002809  0.759652  0.085966   0.00
 180        1.000000  0.884756  1.002808  0.759652  0.085967   0.00
 181        1.000000  0.884756  1.002808  0.759652  0.085967   0.00
 182        1.000000  0.884756  1.002808  0.759651  0.085968   0.00
 183        1.000000  0.884756  1.002808  0.759651  0.085968
  su        0.000000 -0.100000 -0.100000 -0.100000  0.000000
================================================================================================================================
H1c19         ai         x         y         z       Uiso
 178        1.000000  0.716877  0.754229  0.840657  0.077614   0.00
 179        1.000000  0.716876  0.754229  0.840657  0.077613   0.00
 180        1.000000  0.716876  0.754229  0.840658  0.077612   0.00
 181        1.000000  0.716876  0.754229  0.840658  0.077611   0.00
 182        1.000000  0.716876  0.754229  0.840658  0.077611   0.00
 183        1.000000  0.716876  0.754229  0.840658  0.077611
  su        0.000000 -0.100000 -0.100000 -0.100000  0.000000
================================================================================================================================
H2c19         ai         x         y         z       Uiso
 178        1.000000  0.716704  0.927208  0.893342  0.077614   0.00
 179        1.000000  0.716704  0.927209  0.893342  0.077613   0.00
 180        1.000000  0.716704  0.927209  0.893342  0.077612   0.00
 181        1.000000  0.716704  0.927210  0.893342  0.077611   0.00
 182        1.000000  0.716704  0.927210  0.893342  0.077611   0.00
 183        1.000000  0.716704  0.927211  0.893342  0.077611
  su        0.000000 -0.100000 -0.100000 -0.100000  0.000000
================================================================================================================================
H1c20         ai         x         y         z       Uiso
 178        1.000000  0.719563  0.431499  0.895816  0.072628   0.00
 179        1.000000  0.719563  0.431498  0.895815  0.072628   0.00
 180        1.000000  0.719563  0.431498  0.895815  0.072628   0.00
 181        1.000000  0.719563  0.431498  0.895815  0.072628   0.00
 182        1.000000  0.719563  0.431498  0.895815  0.072628   0.00
 183        1.000000  0.719563  0.431498  0.895815  0.072628
  su        0.000000 -0.100000 -0.100000 -0.100000  0.000000
================================================================================================================================
H2c20         ai         x         y         z       Uiso
 178        1.000000  0.719769  0.255943  0.846362  0.072628   0.00
 179        1.000000  0.719769  0.255943  0.846362  0.072628   0.00
 180        1.000000  0.719769  0.255943  0.846362  0.072628   0.00
 181        1.000000  0.719770  0.255943  0.846362  0.072628   0.00
 182        1.000000  0.719770  0.255944  0.846362  0.072628   0.00
 183        1.000000  0.719770  0.255944  0.846362  0.072628
  su        0.000000 -0.100000 -0.100000 -0.100000  0.000000
================================================================================================================================


Refinement program                                                                                                  page= 28
structure :                                                                                                18:45:24 01-12-22 

H1c21         ai         x         y         z       Uiso
 178        1.000000  0.836520  1.004594  0.739445  0.078014   0.00
 179        1.000000  0.836519  1.004593  0.739444  0.078015   0.00
 180        1.000000  0.836519  1.004593  0.739444  0.078015   0.00
 181        1.000000  0.836519  1.004592  0.739444  0.078015   0.00
 182        1.000000  0.836519  1.004592  0.739444  0.078014   0.00
 183        1.000000  0.836519  1.004592  0.739444  0.078014
  su        0.000000 -0.100000 -0.100000 -0.100000  0.000000
================================================================================================================================
H2c21         ai         x         y         z       Uiso
 178        1.000000  0.836301  0.831981  0.682735  0.078014   0.00
 179        1.000000  0.836301  0.831981  0.682735  0.078015   0.00
 180        1.000000  0.836301  0.831981  0.682736  0.078015   0.00
 181        1.000000  0.836300  0.831981  0.682736  0.078015   0.00
 182        1.000000  0.836300  0.831981  0.682736  0.078014   0.00
 183        1.000000  0.836300  0.831981  0.682737  0.078014
  su        0.000000 -0.100000 -0.100000 -0.100000  0.000000
================================================================================================================================
H1c22         ai         x         y         z       Uiso
 178        1.000000  0.669177  0.749366  0.819160  0.078010   0.00
 179        1.000000  0.669177  0.749366  0.819160  0.078011   0.00
 180        1.000000  0.669177  0.749366  0.819160  0.078011   0.00
 181        1.000000  0.669177  0.749366  0.819160  0.078012   0.00
 182        1.000000  0.669177  0.749366  0.819160  0.078012   0.00
 183        1.000000  0.669177  0.749366  0.819160  0.078012
  su        0.000000 -0.100000 -0.100000 -0.100000  0.000000
================================================================================================================================
H2c22         ai         x         y         z       Uiso
 178        1.000000  0.667643  0.922684  0.866461  0.078010   0.00
 179        1.000000  0.667643  0.922684  0.866461  0.078011   0.00
 180        1.000000  0.667643  0.922684  0.866461  0.078011   0.00
 181        1.000000  0.667643  0.922684  0.866461  0.078012   0.00
 182        1.000000  0.667643  0.922683  0.866461  0.078012   0.00
 183        1.000000  0.667642  0.922683  0.866461  0.078012
  su        0.000000 -0.100000 -0.100000 -0.100000  0.000000
================================================================================================================================
H1c23         ai         x         y         z       Uiso
 178        1.000000  0.160183  0.496053  0.259326  0.079780   0.00
 179        1.000000  0.160183  0.496053  0.259326  0.079778   0.00
 180        1.000000  0.160182  0.496053  0.259326  0.079777   0.00
 181        1.000000  0.160182  0.496052  0.259326  0.079776   0.00
 182        1.000000  0.160182  0.496052  0.259326  0.079775   0.00
 183        1.000000  0.160182  0.496052  0.259326  0.079775
  su        0.000000 -0.100000 -0.100000 -0.100000  0.000000
================================================================================================================================


Refinement program                                                                                                  page= 29
structure :                                                                                                18:45:24 01-12-22 

H2c23         ai         x         y         z       Uiso
 178        1.000000  0.160277  0.670832  0.315042  0.079780   0.00
 179        1.000000  0.160277  0.670832  0.315042  0.079778   0.00
 180        1.000000  0.160277  0.670832  0.315043  0.079777   0.00
 181        1.000000  0.160277  0.670832  0.315043  0.079776   0.00
 182        1.000000  0.160277  0.670832  0.315043  0.079775   0.00
 183        1.000000  0.160277  0.670832  0.315043  0.079775
  su        0.000000 -0.100000 -0.100000 -0.100000  0.000000
================================================================================================================================
H1c24         ai         x         y         z       Uiso
 178        1.000000  0.184064  0.575679  0.057235  0.075870   0.00
 179        1.000000  0.184064  0.575679  0.057235  0.075871   0.00
 180        1.000000  0.184064  0.575679  0.057235  0.075871   0.00
 181        1.000000  0.184064  0.575679  0.057236  0.075872   0.00
 182        1.000000  0.184063  0.575679  0.057236  0.075872   0.00
 183        1.000000  0.184063  0.575679  0.057236  0.075872
  su        0.000000 -0.100000 -0.100000 -0.100000  0.000000
================================================================================================================================
H2c24         ai         x         y         z       Uiso
 178        1.000000  0.184232  0.749894  0.113518  0.075870   0.00
 179        1.000000  0.184232  0.749894  0.113519  0.075871   0.00
 180        1.000000  0.184231  0.749894  0.113519  0.075871   0.00
 181        1.000000  0.184231  0.749894  0.113519  0.075872   0.00
 182        1.000000  0.184231  0.749894  0.113519  0.075872   0.00
 183        1.000000  0.184231  0.749893  0.113519  0.075872
  su        0.000000 -0.100000 -0.100000 -0.100000  0.000000
================================================================================================================================
H1c25         ai         x         y         z       Uiso
 178        1.000000  0.788503  1.003865  0.714393  0.078786   0.00
 179        1.000000  0.788503  1.003865  0.714393  0.078787   0.00
 180        1.000000  0.788503  1.003865  0.714393  0.078788   0.00
 181        1.000000  0.788503  1.003865  0.714393  0.078789   0.00
 182        1.000000  0.788503  1.003865  0.714392  0.078789   0.00
 183        1.000000  0.788503  1.003864  0.714392  0.078789
  su        0.000000 -0.100000 -0.100000 -0.100000  0.000000
================================================================================================================================
H2c25         ai         x         y         z       Uiso
 178        1.000000  0.788327  0.830378  0.660820  0.078786   0.00
 179        1.000000  0.788327  0.830377  0.660820  0.078787   0.00
 180        1.000000  0.788327  0.830377  0.660820  0.078788   0.00
 181        1.000000  0.788327  0.830376  0.660820  0.078789   0.00
 182        1.000000  0.788327  0.830376  0.660821  0.078789   0.00
 183        1.000000  0.788327  0.830376  0.660821  0.078789
  su        0.000000 -0.100000 -0.100000 -0.100000  0.000000
================================================================================================================================


Refinement program                                                                                                  page= 30
structure :                                                                                                18:45:24 01-12-22 

H1c26         ai         x         y         z       Uiso
 178        1.000000  0.135861  0.575539  0.034695  0.077356   0.00
 179        1.000000  0.135861  0.575539  0.034695  0.077356   0.00
 180        1.000000  0.135861  0.575539  0.034695  0.077356   0.00
 181        1.000000  0.135861  0.575539  0.034695  0.077356   0.00
 182        1.000000  0.135861  0.575540  0.034695  0.077356   0.00
 183        1.000000  0.135861  0.575540  0.034695  0.077356
  su        0.000000 -0.100000 -0.100000 -0.100000  0.000000
================================================================================================================================
H2c26         ai         x         y         z       Uiso
 178        1.000000  0.135992  0.750802  0.090228  0.077356   0.00
 179        1.000000  0.135992  0.750802  0.090228  0.077356   0.00
 180        1.000000  0.135992  0.750803  0.090228  0.077356   0.00
 181        1.000000  0.135992  0.750803  0.090229  0.077356   0.00
 182        1.000000  0.135992  0.750803  0.090229  0.077356   0.00
 183        1.000000  0.135992  0.750803  0.090229  0.077356
  su        0.000000 -0.100000 -0.100000 -0.100000  0.000000
================================================================================================================================
H1c27         ai         x         y         z       Uiso
 178        1.000000  0.767623  0.252594  0.864033  0.076358   0.00
 179        1.000000  0.767623  0.252594  0.864033  0.076358   0.00
 180        1.000000  0.767623  0.252594  0.864033  0.076357   0.00
 181        1.000000  0.767623  0.252594  0.864033  0.076357   0.00
 182        1.000000  0.767623  0.252594  0.864033  0.076357   0.00
 183        1.000000  0.767623  0.252594  0.864033  0.076357
  su        0.000000 -0.100000 -0.100000 -0.100000  0.000000
================================================================================================================================
H2c27         ai         x         y         z       Uiso
 178        1.000000  0.767697  0.426100  0.919120  0.076358   0.00
 179        1.000000  0.767697  0.426099  0.919120  0.076358   0.00
 180        1.000000  0.767697  0.426099  0.919120  0.076357   0.00
 181        1.000000  0.767697  0.426099  0.919120  0.076357   0.00
 182        1.000000  0.767697  0.426099  0.919120  0.076357   0.00
 183        1.000000  0.767697  0.426099  0.919120  0.076357
  su        0.000000 -0.100000 -0.100000 -0.100000  0.000000
================================================================================================================================
H1c28         ai         x         y         z       Uiso
 178        1.000000  0.597735  0.460120  0.617229  0.076591   0.00
 179        1.000000  0.597735  0.460120  0.617229  0.076593   0.00
 180        1.000000  0.597735  0.460121  0.617228  0.076594   0.00
 181        1.000000  0.597735  0.460121  0.617228  0.076594   0.00
 182        1.000000  0.597735  0.460121  0.617228  0.076595   0.00
 183        1.000000  0.597735  0.460121  0.617228  0.076595
  su        0.000000 -0.100000 -0.100000 -0.100000  0.000000
================================================================================================================================


Refinement program                                                                                                  page= 31
structure :                                                                                                18:45:24 01-12-22 

H2c28         ai         x         y         z       Uiso
 178        1.000000  0.600664  0.284551  0.571401  0.076591   0.00
 179        1.000000  0.600665  0.284551  0.571401  0.076593   0.00
 180        1.000000  0.600665  0.284551  0.571401  0.076594   0.00
 181        1.000000  0.600664  0.284551  0.571401  0.076594   0.00
 182        1.000000  0.600664  0.284551  0.571401  0.076595   0.00
 183        1.000000  0.600664  0.284551  0.571401  0.076595
  su        0.000000 -0.100000 -0.100000 -0.100000  0.000000
================================================================================================================================
H1c29         ai         x         y         z       Uiso
 178        1.000000  0.740379  1.005167  0.691992  0.078754   0.00
 179        1.000000  0.740379  1.005167  0.691992  0.078756   0.00
 180        1.000000  0.740379  1.005167  0.691992  0.078757   0.00
 181        1.000000  0.740378  1.005167  0.691993  0.078758   0.00
 182        1.000000  0.740378  1.005167  0.691993  0.078758   0.00
 183        1.000000  0.740378  1.005167  0.691993  0.078758
  su        0.000000 -0.100000 -0.100000 -0.100000  0.000000
================================================================================================================================
H2c29         ai         x         y         z       Uiso
 178        1.000000  0.740404  0.832033  0.637742  0.078754   0.00
 179        1.000000  0.740404  0.832033  0.637742  0.078756   0.00
 180        1.000000  0.740404  0.832033  0.637743  0.078757   0.00
 181        1.000000  0.740404  0.832033  0.637743  0.078758   0.00
 182        1.000000  0.740404  0.832033  0.637743  0.078758   0.00
 183        1.000000  0.740404  0.832032  0.637743  0.078758
  su        0.000000 -0.100000 -0.100000 -0.100000  0.000000
================================================================================================================================
H1c30         ai         x         y         z       Uiso
 178        1.000000  0.001654  0.651947  0.097729  0.123556   0.00
 179        1.000000  0.001654  0.651950  0.097730  0.123556   0.00
 180        1.000000  0.001654  0.651952  0.097730  0.123556   0.00
 181        1.000000  0.001654  0.651953  0.097730  0.123556   0.00
 182        1.000000  0.001654  0.651954  0.097730  0.123556   0.00
 183        1.000000  0.001654  0.651955  0.097730  0.123556
  su        0.000000 -0.100000 -0.100000 -0.100000  0.000000
================================================================================================================================
H2c30         ai         x         y         z       Uiso
 178        1.000000  0.015154  0.512149  0.193275  0.123556   0.00
 179        1.000000  0.015154  0.512149  0.193273  0.123556   0.00
 180        1.000000  0.015154  0.512149  0.193272  0.123556   0.00
 181        1.000000  0.015153  0.512150  0.193271  0.123556   0.00
 182        1.000000  0.015153  0.512150  0.193271  0.123556   0.00
 183        1.000000  0.015153  0.512150  0.193270  0.123556
  su        0.000000 -0.100000 -0.100000 -0.100000  0.000000
================================================================================================================================


Refinement program                                                                                                  page= 32
structure :                                                                                                18:45:24 01-12-22 

H3c30         ai         x         y         z       Uiso
 178        1.000000  0.017045  0.692255  0.251140  0.123556   0.00
 179        1.000000  0.017045  0.692254  0.251141  0.123556   0.00
 180        1.000000  0.017045  0.692254  0.251142  0.123556   0.00
 181        1.000000  0.017045  0.692253  0.251142  0.123556   0.00
 182        1.000000  0.017045  0.692253  0.251142  0.123556   0.00
 183        1.000000  0.017045  0.692253  0.251142  0.123556
  su        0.000000 -0.100000 -0.100000 -0.100000  0.000000
================================================================================================================================
H1c31         ai         x         y         z       Uiso
 178        1.000000  0.791431  0.331611  0.661977  0.076003   0.00
 179        1.000000  0.791431  0.331611  0.661977  0.076001   0.00
 180        1.000000  0.791431  0.331612  0.661977  0.076000   0.00
 181        1.000000  0.791431  0.331612  0.661977  0.075999   0.00
 182        1.000000  0.791431  0.331612  0.661977  0.075999   0.00
 183        1.000000  0.791431  0.331612  0.661977  0.075998
  su        0.000000 -0.100000 -0.100000 -0.100000  0.000000
================================================================================================================================
H2c31         ai         x         y         z       Uiso
 178        1.000000  0.791599  0.505337  0.718096  0.076003   0.00
 179        1.000000  0.791599  0.505337  0.718096  0.076001   0.00
 180        1.000000  0.791599  0.505337  0.718096  0.076000   0.00
 181        1.000000  0.791599  0.505337  0.718096  0.075999   0.00
 182        1.000000  0.791599  0.505337  0.718095  0.075999   0.00
 183        1.000000  0.791599  0.505337  0.718095  0.075998
  su        0.000000 -0.100000 -0.100000 -0.100000  0.000000
================================================================================================================================
H1c32         ai         x         y         z       Uiso
 178        1.000000  0.691747  1.003702  0.669007  0.074476   0.00
 179        1.000000  0.691747  1.003702  0.669007  0.074478   0.00
 180        1.000000  0.691747  1.003702  0.669007  0.074479   0.00
 181        1.000000  0.691746  1.003702  0.669007  0.074480   0.00
 182        1.000000  0.691746  1.003702  0.669007  0.074480   0.00
 183        1.000000  0.691746  1.003702  0.669007  0.074481
  su        0.000000 -0.100000 -0.100000 -0.100000  0.000000
================================================================================================================================
H2c32         ai         x         y         z       Uiso
 178        1.000000  0.692350  0.832327  0.612636  0.074476   0.00
 179        1.000000  0.692350  0.832326  0.612636  0.074478   0.00
 180        1.000000  0.692350  0.832326  0.612636  0.074479   0.00
 181        1.000000  0.692350  0.832326  0.612636  0.074480   0.00
 182        1.000000  0.692350  0.832325  0.612636  0.074480   0.00
 183        1.000000  0.692350  0.832325  0.612636  0.074481
  su        0.000000 -0.100000 -0.100000 -0.100000  0.000000
================================================================================================================================


Refinement program                                                                                                  page= 33
structure :                                                                                                18:45:24 01-12-22 

H1c33         ai         x         y         z       Uiso
 178        1.000000  0.644782  0.813194  0.588406  0.078950   0.00
 179        1.000000  0.644782  0.813194  0.588406  0.078952   0.00
 180        1.000000  0.644782  0.813195  0.588406  0.078954   0.00
 181        1.000000  0.644782  0.813195  0.588406  0.078955   0.00
 182        1.000000  0.644782  0.813195  0.588406  0.078956   0.00
 183        1.000000  0.644782  0.813195  0.588406  0.078956
  su        0.000000 -0.100000 -0.100000 -0.100000  0.000000
================================================================================================================================
H2c33         ai         x         y         z       Uiso
 178        1.000000  0.642778  0.985397  0.639943  0.078950   0.00
 179        1.000000  0.642778  0.985397  0.639944  0.078952   0.00
 180        1.000000  0.642778  0.985397  0.639944  0.078954   0.00
 181        1.000000  0.642778  0.985397  0.639944  0.078955   0.00
 182        1.000000  0.642778  0.985397  0.639945  0.078956   0.00
 183        1.000000  0.642778  0.985397  0.639945  0.078956
  su        0.000000 -0.100000 -0.100000 -0.100000  0.000000
================================================================================================================================
H1c34         ai         x         y         z       Uiso
 178        1.000000  0.743379  0.330789  0.640666  0.071652   0.00
 179        1.000000  0.743379  0.330789  0.640665  0.071650   0.00
 180        1.000000  0.743379  0.330789  0.640665  0.071648   0.00
 181        1.000000  0.743379  0.330789  0.640665  0.071647   0.00
 182        1.000000  0.743379  0.330789  0.640665  0.071646   0.00
 183        1.000000  0.743379  0.330789  0.640665  0.071645
  su        0.000000 -0.100000 -0.100000 -0.100000  0.000000
================================================================================================================================
H2c34         ai         x         y         z       Uiso
 178        1.000000  0.743627  0.504926  0.694311  0.071652   0.00
 179        1.000000  0.743627  0.504926  0.694311  0.071650   0.00
 180        1.000000  0.743627  0.504925  0.694311  0.071648   0.00
 181        1.000000  0.743627  0.504925  0.694311  0.071647   0.00
 182        1.000000  0.743627  0.504925  0.694310  0.071646   0.00
 183        1.000000  0.743627  0.504925  0.694310  0.071645
  su        0.000000 -0.100000 -0.100000 -0.100000  0.000000
================================================================================================================================
H1c35         ai         x         y         z       Uiso
 178        1.000000  0.694736  0.503198  0.671836  0.076068   0.00
 179        1.000000  0.694736  0.503198  0.671836  0.076067   0.00
 180        1.000000  0.694736  0.503197  0.671835  0.076066   0.00
 181        1.000000  0.694736  0.503197  0.671835  0.076065   0.00
 182        1.000000  0.694736  0.503197  0.671835  0.076065   0.00
 183        1.000000  0.694736  0.503197  0.671835  0.076065
  su        0.000000 -0.100000 -0.100000 -0.100000  0.000000
================================================================================================================================


Refinement program                                                                                                  page= 34
structure :                                                                                                18:45:24 01-12-22 

H2c35         ai         x         y         z       Uiso
 178        1.000000  0.695475  0.327814  0.617460  0.076068   0.00
 179        1.000000  0.695475  0.327814  0.617460  0.076067   0.00
 180        1.000000  0.695475  0.327814  0.617460  0.076066   0.00
 181        1.000000  0.695475  0.327814  0.617460  0.076065   0.00
 182        1.000000  0.695475  0.327814  0.617460  0.076065   0.00
 183        1.000000  0.695475  0.327814  0.617460  0.076065
  su        0.000000 -0.100000 -0.100000 -0.100000  0.000000
================================================================================================================================
H1c36         ai         x         y         z       Uiso
 178        1.000000  0.647672  0.312946  0.594117  0.078196   0.00
 179        1.000000  0.647672  0.312946  0.594117  0.078194   0.00
 180        1.000000  0.647672  0.312946  0.594117  0.078193   0.00
 181        1.000000  0.647672  0.312946  0.594117  0.078191   0.00
 182        1.000000  0.647672  0.312946  0.594118  0.078190   0.00
 183        1.000000  0.647672  0.312946  0.594118  0.078190
  su        0.000000 -0.100000 -0.100000 -0.100000  0.000000
================================================================================================================================
H2c36         ai         x         y         z       Uiso
 178        1.000000  0.646298  0.488809  0.645386  0.078196   0.00
 179        1.000000  0.646298  0.488808  0.645385  0.078194   0.00
 180        1.000000  0.646298  0.488808  0.645385  0.078193   0.00
 181        1.000000  0.646298  0.488808  0.645385  0.078191   0.00
 182        1.000000  0.646298  0.488808  0.645385  0.078190   0.00
 183        1.000000  0.646298  0.488808  0.645385  0.078190
  su        0.000000 -0.100000 -0.100000 -0.100000  0.000000
================================================================================================================================
Ow            ai         x         y         z        U11       U22       U33       U12       U13       U23      Ueq
 178        1.000000  0.000000  0.000000  0.000000  0.078604* 0.055151  0.064455  0.005165  0.018131  0.006976  0.065396   0.01
 179        1.000000  0.000000  0.000000  0.000000  0.078609* 0.055154  0.064453  0.005165  0.018128  0.006977  0.065398   0.01
 180        1.000000  0.000000  0.000000  0.000000  0.078613  0.055157* 0.064452  0.005165  0.018126  0.006978  0.065400   0.01
 181        1.000000  0.000000  0.000000  0.000000  0.078617  0.055159* 0.064450  0.005165  0.018124  0.006978  0.065402   0.00
 182        1.000000  0.000000  0.000000  0.000000  0.078619  0.055162* 0.064448  0.005166  0.018122  0.006979  0.065403   0.00
 183        1.000000  0.000000  0.000000  0.000000  0.078622  0.055164  0.064447  0.005166  0.018121  0.006980  0.065404
  su        0.000000  0.000000  0.000000  0.000000  0.002284  0.001641  0.001880  0.001360  0.001465  0.001314  0.001136
================================================================================================================================
H1w           ai         x         y         z       Uiso
 178        1.000000  0.013486* 0.014933 -0.055276  0.078475   0.00
 179        1.000000  0.013485* 0.014935 -0.055276  0.078478   0.00
 180        1.000000  0.013484* 0.014938 -0.055276  0.078480   0.00
 181        1.000000  0.013484* 0.014940 -0.055276  0.078482   0.00
 182        1.000000  0.013483* 0.014942 -0.055277  0.078483   0.00
 183        1.000000  0.013483  0.014944 -0.055278  0.078485
  su        0.000000  0.000711  0.004451  0.005419  0.000000
================================================================================================================================


Refinement program                                                                                                  page= 35
structure :                                                                                                18:45:24 01-12-22 

H2w           ai         x         y         z       Uiso
 178        1.000000 -0.004800  0.102886* 0.023972  0.078475   0.00
 179        1.000000 -0.004801  0.102882* 0.023967  0.078478   0.00
 180        1.000000 -0.004801  0.102878* 0.023962  0.078480   0.00
 181        1.000000 -0.004802* 0.102875  0.023958  0.078482   0.00
 182        1.000000 -0.004803* 0.102873  0.023954  0.078483   0.00
 183        1.000000 -0.004804  0.102870  0.023950  0.078485
  su        0.000000  0.000758  0.002822  0.004917  0.000000
================================================================================================================================
Wat#1        aimol      phi       chi       psi     xtrans    ytrans    ztrans
 178        1.000000  0.000000  0.000000  0.000000  0.535397  0.387132* 0.402954   0.00
 179        1.000000  0.000000  0.000000  0.000000  0.535397  0.387132* 0.402954   0.00
 180        1.000000  0.000000  0.000000  0.000000  0.535397  0.387132* 0.402954   0.00
 181        1.000000  0.000000  0.000000  0.000000  0.535397  0.387132* 0.402954   0.00
 182        1.000000  0.000000  0.000000  0.000000  0.535397  0.387131* 0.402955   0.00
 183        1.000000  0.000000  0.000000  0.000000  0.535397  0.387131  0.402955
  su        0.000000  0.000000  0.000000  0.000000  0.000080  0.000419  0.000480
================================================================================================================================
Wat#2        aimol      phi       chi       psi     xtrans    ytrans    ztrans
 178        1.000000 -44.33400  5.826854  125.0713* 0.518749  0.064997  0.280232   0.01
 179        1.000000 -44.33101  5.840003  125.0852* 0.518749  0.064997  0.280233   0.01
 180        1.000000 -44.32848  5.852798  125.0982* 0.518749  0.064998  0.280234   0.01
 181        1.000000 -44.32620  5.865283  125.1103* 0.518749  0.064999  0.280234   0.01
 182        1.000000 -44.32406  5.877127  125.1217* 0.518749  0.064999  0.280235   0.01
 183        1.000000 -44.32208  5.888552  125.1323  0.518749  0.065000  0.280235
  su        0.000000   3.76981  4.743601    4.4220  0.000086  0.000500  0.000445
================================================================================================================================
Wat#3        aimol      phi       chi       psi     xtrans    ytrans    ztrans
 178        1.000000  209.6574* 154.7012  122.8367  0.506989  0.187765  0.582359  -0.01
 179        1.000000  209.6437* 154.6900  122.8298  0.506989  0.187766  0.582359  -0.01
 180        1.000000  209.6311* 154.6802  122.8235  0.506990  0.187767  0.582359  -0.01
 181        1.000000  209.6196* 154.6715  122.8177  0.506990  0.187768  0.582359  -0.01
 182        1.000000  209.6094* 154.6638  122.8126  0.506990  0.187769  0.582359  -0.01
 183        1.000000  209.5999  154.6570  122.8079  0.506990  0.187770  0.582360
  su        0.000000    4.2969    4.5416    5.0912  0.000082  0.000518  0.000410
================================================================================================================================

************************************
* ADP eigenvalues and eigenvectors *
************************************


Eigenvalues and eigenvectors are related to the orthonormal system defined by the following transformation matrix:

                              53.1859      0.0000     -0.7271
                               0.0000      8.2190      0.0000
                               0.0000      0.0000      8.8612

Atom           Eigenvalues               Eigenvectors

Mg1             0.049144         -0.439713 -0.010157 -0.898081
                0.058150         -0.316001 -0.934251  0.165285
Refinement program                                                                                                  page= 36
structure :                                                                                                18:45:24 01-12-22 

                0.085945         -0.840712  0.356472  0.407593

O1              0.038285         -0.546110 -0.337608 -0.766671
                0.076119          0.641075  0.420695 -0.641902
                0.112480          0.539246 -0.842043 -0.013314

O2              0.055004          0.352097  0.731239  0.584224
                0.081072         -0.104545 -0.589563  0.800928
                0.120193          0.930106 -0.343082 -0.131136

O3              0.055345          0.631512  0.775093  0.020581
                0.060692          0.765166 -0.618693 -0.178157
                0.064803          0.125355 -0.128256  0.983787

O4              0.040697         -0.312320  0.757620 -0.573121
                0.091184          0.931864  0.361579 -0.029837
                0.132415         -0.184623  0.543389  0.818927

C1              0.048548          0.198963  0.571951  0.795793
                0.065319         -0.914906 -0.182621  0.359996
                0.091275          0.351228 -0.799702  0.486946

C2              0.046783         -0.891597  0.445376 -0.081823
                0.069207          0.445133  0.828840 -0.338941
                0.080950          0.083139  0.338621  0.937243

C3              0.047932          0.215141 -0.944692 -0.247531
                0.065855          0.963432  0.163856  0.212013
                0.079221         -0.159728 -0.284092  0.945399

C4              0.051738          0.481492 -0.325525  0.813756
                0.064006         -0.521515  0.639801  0.564515
                0.071836         -0.704405 -0.696195  0.138293

C5              0.054960         -0.813896  0.050256  0.578834
                0.073233          0.580469  0.113367  0.806352
                0.079946         -0.025097  0.992281 -0.121441

C6              0.077669          0.787466 -0.304223  0.536046
                0.094593         -0.293684 -0.949824 -0.107624
                0.105614         -0.541891  0.072678  0.837300

C7              0.046953         -0.969164 -0.124737 -0.212512
                0.063701         -0.009930  0.881483 -0.472112
                0.067040         -0.246215  0.455444  0.855540

C8              0.045536          0.871597 -0.334151  0.358696
                0.062075          0.100814 -0.593882 -0.798211
                0.086082         -0.479746 -0.731879  0.483938

C9              0.049358          0.941589 -0.329687  0.068670
                0.074218         -0.013104 -0.239626 -0.970777
Refinement program                                                                                                  page= 37
structure :                                                                                                18:45:24 01-12-22 

                0.101131         -0.336508 -0.913173  0.229950

C10             0.055007         -0.867029 -0.117222 -0.484272
                0.065221          0.489926 -0.023572 -0.871445
                0.073438          0.090737 -0.992826  0.077867

C11             0.058253          0.890764 -0.451404 -0.052658
                0.081921         -0.262384 -0.416211 -0.870588
                0.091951         -0.371071 -0.789305  0.489187

C12             0.050612         -0.986717 -0.045020 -0.156087
                0.083787          0.079834  0.702418 -0.707273
                0.106139         -0.141480  0.710339  0.689494

C13             0.046669          0.923296 -0.089645  0.373481
                0.062338          0.157019 -0.799320 -0.580028
                0.089744         -0.350527 -0.594181  0.723933

C14             0.049322          0.941968 -0.226245 -0.248010
                0.069488         -0.325465 -0.796531 -0.509520
                0.072561          0.082272 -0.560670  0.823942

C15             0.049300          0.671049 -0.720650 -0.174232
                0.065085         -0.618779 -0.414917 -0.667051
                0.083117         -0.408418 -0.555436  0.724352

C16             0.050210          0.898562 -0.106220  0.425797
                0.078266         -0.438701 -0.242301  0.865350
                0.082404          0.011253 -0.964369 -0.264321

C17             0.050863          0.990689  0.134956 -0.017979
                0.063245          0.072580 -0.635233 -0.768903
                0.080002          0.115189 -0.760438  0.639113

C18             0.049780          0.853922 -0.077730  0.514564
                0.075920         -0.407696  0.514590  0.754308
                0.089220         -0.323422 -0.853906  0.407729

C19             0.048552          0.799512  0.183976  0.571781
                0.070538          0.343615 -0.920874 -0.184172
                0.074936         -0.492656 -0.343721  0.799466

C20             0.050160          0.906343 -0.417830 -0.062940
                0.054122         -0.400993 -0.803558 -0.439885
                0.077287         -0.133221 -0.423925  0.895846

C21             0.055186         -0.763466  0.376973 -0.524415
                0.065657          0.000109  0.812055  0.583581
                0.074193         -0.645848 -0.445487  0.620017

C22             0.054155          0.727440 -0.033035  0.685375
                0.064263         -0.467292  0.707570  0.530078
Refinement program                                                                                                  page= 38
structure :                                                                                                18:45:24 01-12-22 

                0.076612         -0.502462 -0.705871  0.499278

C23             0.059507          0.807135 -0.123034  0.577403
                0.063868          0.305278 -0.750151 -0.586582
                0.076062         -0.505310 -0.649720  0.567914

C24             0.049459         -0.929981  0.268846 -0.250712
                0.066890          0.020433 -0.643153 -0.765465
                0.073333         -0.367039 -0.716991  0.592627

C25             0.054170         -0.835682 -0.074384 -0.544152
                0.060723          0.175499 -0.975007 -0.136241
                0.082080         -0.520418 -0.209352  0.827850

C26             0.049998          0.742833 -0.087377  0.663750
                0.060229         -0.357672  0.786295  0.503796
                0.083162         -0.565924 -0.611641  0.552834

C27             0.050860          0.545678  0.381059  0.746344
                0.064720          0.364066 -0.909990  0.198429
                0.075313         -0.754779 -0.163440  0.635292

C28             0.046903          0.159188  0.497364  0.852812
                0.060922         -0.944886  0.327084 -0.014381
                0.083663         -0.286094 -0.803521  0.522020

C29             0.051993          0.960710  0.168419  0.220614
                0.065789          0.262667 -0.808503 -0.526621
                0.079114         -0.089674 -0.563878  0.820975

C30             0.061105         -0.909207 -0.105910 -0.402648
                0.099922          0.407685 -0.030265 -0.912621
                0.147864          0.084469 -0.993915  0.070695

C31             0.052020         -0.730928 -0.111594  0.673269
                0.061481          0.650098 -0.414021  0.637149
                0.076494          0.207646  0.903401  0.375167

C32             0.055640          0.631469 -0.504240 -0.589057
                0.060442         -0.719981 -0.099248 -0.686861
                0.070120         -0.287881 -0.857841  0.425715

C33             0.055065          0.881407 -0.088068  0.464076
                0.059217          0.467870  0.027666 -0.883364
                0.083109         -0.064957 -0.995730 -0.065589

C34             0.050905         -0.163407  0.055441 -0.985000
                0.058705          0.919343 -0.353666 -0.172421
                0.069503         -0.357920 -0.933727  0.006823

C35             0.045665         -0.459756  0.428100  0.778046
                0.062135         -0.854313  0.025968 -0.519110
Refinement program                                                                                                  page= 39
structure :                                                                                                18:45:24 01-12-22 

                0.082362         -0.242435 -0.903359  0.353792

C36             0.053007         -0.896711 -0.102487  0.430588
                0.065566          0.390149  0.276405  0.878285
                0.076901         -0.209030  0.955561 -0.207870

Owa             0.051144          0.135783  0.817083 -0.560302
                0.058417          0.576855 -0.524993 -0.625796
                0.086651          0.805482  0.238241  0.542623

Owb             0.051144         -0.160976  0.173949 -0.971508
                0.058417         -0.974107 -0.186334  0.128044
                0.086651         -0.158752  0.966965  0.199440

Owc             0.051144         -0.247943 -0.173299 -0.953148
                0.058417          0.891636 -0.425552 -0.154568
                0.086651         -0.378827 -0.888185  0.260032


There were 3 correlations larger than  0.600 in last refinement cycle

 0.777 correlation  : x[H1w]/z[H1w]                            -0.694 correlation  : y[H1w]/x[H2w]
-0.605 correlation  : z[H2w]/psi[Wat#2]


Refinement program                                                                                                  page= 40
structure :                                                                                                18:45:24 01-12-22 


Program started at 18:45:24 ended   at 18:56:12 cpu time :    625.16
