# Supplementary material for: The structure of magnesium stearate trihydrate determined from a micrometre-sized single crystal using a microfocused synchrotron X-ray beam
Source: Acta Crystallogr B Struct Sci Cryst Eng Mater. 2023 Jul 8;79(Pt 4):330–5. doi: 10.1107/S2052520623005607 (PMC10410307; doi:10.1107/S2052520623005607)
Supplement: Supplementary file 5 [file b-79-00330-sup5.zip › option3/run30_full_H_opt3.s40]

  111    1    0    1    0
    3    3
 0.160956 0.000000 0.000000 0.000000 0.000000 0.000000      100000
 0.000000 0.000000 0.000000                                 000
 0.000000 0.000000 0.000000 0.000000 0.000000 0.000000      000000
 0.000000 0.000000 0.000000 0.000000 0.000000 0.000000      000000
Mg1       4  2     1.000000 0.541767 0.147222 0.475839
 0.075432 0.062064 0.054268-0.007509-0.007480 0.004847      0111111111
O1        2  2     1.000000 0.560333 0.216820 0.670045
 0.072355 0.100331 0.055631-0.021927-0.014249-0.014461      0111111111
O2        2  2     1.000000 0.536077 0.658462 0.590718
 0.112373 0.071626 0.069562-0.020469-0.007424-0.005147      0111111111
O3        2  2     1.000000 0.573271 0.123095 0.359807
 0.061464 0.057819 0.062661 0.000106 0.001891-0.001259      0111111111
O4        2  2     1.000000 0.541355-0.083343 0.548825
 0.086767 0.070561 0.104881 0.010672-0.006329 0.039338      0111111111
C1        1  2     1.000000 0.548436 0.788377 0.616752
 0.070442 0.071773 0.060945-0.012318 0.008536-0.015833      0111111111
C2        1  2     1.000000 0.576575 0.309807 0.731941
 0.051976 0.071968 0.071635 0.011623 0.002642 0.004317      0111111111
C3        1  2     1.000000 0.572227 0.787963 0.723250
 0.066446 0.052884 0.074851 0.006354 0.004928-0.007068      0111111111
C4        1  2     1.000000 0.620022 0.834132 0.751843
 0.062423 0.065144 0.057901 0.003092-0.003035 0.002955      0111111111
C5        1  2     1.000000 0.909233 0.859289 0.893741
 0.062690 0.081506 0.067833 0.000571 0.010557-0.001273      0111111111
C6        1  2     1.000000 0.957648 0.853302 0.921047
 0.082290 0.095176 0.099431 0.005542-0.002540 0.001252      0111111111
C7        1  2     1.000000 0.623704 0.340592 0.759698
 0.046868 0.064900 0.067883 0.000200 0.001661 0.000232      0111111111
C8        1  2     1.000000 0.860946 0.859965 0.872342
 0.053725 0.071685 0.066837 0.011208-0.002918-0.005950      0111111111
C9        1  2     1.000000 0.064070 0.613180 0.179044
 0.057341 0.094646 0.072727 0.012549 0.001444-0.004744      0111111111
C10       1  2     1.000000 0.595806 0.836940 0.646257
 0.059216 0.076652 0.065138-0.003373 0.002362-0.001979      0111111111
C11       1  2     1.000000 0.933211 0.889397 0.821063
 0.064078 0.085325 0.084853 0.010592 0.006272-0.003504      0111111111
C12       1  2     1.000000 0.039702 0.648603 0.080724
 0.052397 0.095704 0.094225-0.006034 0.001601 0.010300      0111111111
C13       1  2     1.000000 0.764596 0.864075 0.826101
 0.054067 0.072502 0.072310 0.005669-0.005212-0.009093      0111111111
C14       1  2     1.000000 0.112166 0.608190 0.202019
 0.050841 0.071828 0.070454 0.001955 0.005781-0.003239      0111111111
C15       1  2     1.000000 0.671839 0.356264 0.784090
 0.060421 0.063449 0.077372 0.012110-0.001035-0.010436      0111111111
C16       1  2     1.000000 0.087818 0.641578 0.103212
 0.054967 0.082972 0.074257 0.000362-0.000480 0.002256      0111111111
C17       1  2     1.000000 0.812774 0.862197 0.849874
 0.051949 0.072393 0.069609-0.004333 0.006538-0.008454      0111111111
C18       1  2     1.000000 0.884820 0.892123 0.795256
 0.057394 0.085646 0.072226 0.004723-0.008499-0.003399      0111111111
C19       1  2     1.000000 0.716672 0.863855 0.802089
 0.058817 0.071036 0.065014-0.001084-0.002553-0.003642      0111111111
C20       1  2     1.000000 0.719587 0.364618 0.806975
 0.049517 0.058101 0.075223-0.000761 0.004270-0.008214      0111111111
C21       1  2     1.000000 0.836463 0.893792 0.774231
 0.062005 0.066553 0.064751 0.006219-0.003372 0.000419      0111111111
C22       1  2     1.000000 0.668199 0.856947 0.777397
 0.060790 0.070537 0.061941 0.003538 0.000618-0.006163      0111111111
C23       1  2     1.000000 0.160223 0.606622 0.225151
 0.058528 0.070590 0.066662 0.003328-0.001988-0.004957      0111111111
C24       1  2     1.000000 0.184194 0.639000 0.148116
 0.052652 0.068848 0.067844 0.007652-0.000916-0.002195      0111111111
C25       1  2     1.000000 0.788451 0.894144 0.751291
 0.059880 0.062675 0.071788 0.002152-0.005074-0.004364      0111111111
C26       1  2     1.000000 0.136046 0.639960 0.124537
 0.059768 0.070325 0.064198 0.007103-0.003158-0.005983      0111111111
C27       1  2     1.000000 0.767556 0.362723 0.828297
 0.067774 0.061923 0.061105-0.001637-0.006466-0.004443      0111111111
C28       1  2     1.000000 0.599523 0.352335 0.658478
 0.058736 0.073928 0.058822 0.005182 0.001405-0.014106      0111111111
C29       1  2     1.000000 0.740410 0.895290 0.727762
 0.055204 0.072351 0.071837-0.002106 0.000049-0.006438      0111111111
C30       1  2     1.000000 0.016255 0.623768 0.163170
 0.069096 0.146000 0.096548-0.011881-0.005141-0.002772      0111111111
C31       1  2     1.000000 0.791473 0.394851 0.752442
 0.058375 0.072374 0.060626 0.003927 0.008736 0.005093      0111111111
C32       1  2     1.000000 0.692025 0.893398 0.704087
 0.059341 0.065366 0.059505 0.004236 0.003941-0.004914      0111111111
C33       1  2     1.000000 0.643982 0.876654 0.678241
 0.052648 0.082465 0.062762-0.001072 0.002452 0.002937      0111111111
C34       1  2     1.000000 0.743487 0.395016 0.730560
 0.060126 0.066973 0.051315 0.003847 0.000534 0.001827      0111111111
C35       1  2     1.000000 0.695250 0.392729 0.706757
 0.058361 0.077928 0.056650 0.006642 0.009461-0.011945      0111111111
C36       1  2     1.000000 0.647211 0.379134 0.683120
 0.058937 0.075436 0.066982-0.002155 0.013010-0.002894      0111111111
H1c3      3  1     1.000000 0.574648 0.681854 0.767197
 0.077728 0.000000 0.000000 0.000000 0.000000 0.000000      0000000000
H2c3      3  1     1.000000 0.570100 0.860096 0.806182
 0.077728 0.000000 0.000000 0.000000 0.000000 0.000000      0000000000
H1c4      3  1     1.000000 0.621899 0.729250 0.798945
 0.074711 0.000000 0.000000 0.000000 0.000000 0.000000      0000000000
H2c4      3  1     1.000000 0.618211 0.905811 0.835522
 0.074711 0.000000 0.000000 0.000000 0.000000 0.000000      0000000000
H1c5      3  1     1.000000 0.909116 0.749627 0.930851
 0.084468 0.000000 0.000000 0.000000 0.000000 0.000000      0000000000
H2c5      3  1     1.000000 0.909282 0.921673 0.985048
 0.084468 0.000000 0.000000 0.000000 0.000000 0.000000      0000000000
H1c6      3  1     1.000000 0.971910 0.891430 0.871578
 0.111415 0.000000 0.000000 0.000000 0.000000 0.000000      0000000000
H2c6      3  1     1.000000 0.957101 0.907845 1.016203
 0.111415 0.000000 0.000000 0.000000 0.000000 0.000000      0000000000
H3c6      3  1     1.000000 0.959143 0.738163 0.937598
 0.111415 0.000000 0.000000 0.000000 0.000000 0.000000      0000000000
H1c7      3  1     1.000000 0.625128 0.233726 0.803138
 0.072060 0.000000 0.000000 0.000000 0.000000 0.000000      0000000000
H2c7      3  1     1.000000 0.622700 0.410947 0.845188
 0.072060 0.000000 0.000000 0.000000 0.000000 0.000000      0000000000
H1c8      3  1     1.000000 0.860949 0.749427 0.907230
 0.077416 0.000000 0.000000 0.000000 0.000000 0.000000      0000000000
H2c8      3  1     1.000000 0.861179 0.923081 0.963299
 0.077416 0.000000 0.000000 0.000000 0.000000 0.000000      0000000000
H1c9      3  1     1.000000 0.064427 0.676899 0.269686
 0.090141 0.000000 0.000000 0.000000 0.000000 0.000000      0000000000
H2c9      3  1     1.000000 0.063784 0.503084 0.214923
 0.090141 0.000000 0.000000 0.000000 0.000000 0.000000      0000000000
H1c10     3  1     1.000000 0.593459 0.943557 0.603289
 0.080582 0.000000 0.000000 0.000000 0.000000 0.000000      0000000000
H2c10     3  1     1.000000 0.597706 0.766449 0.561840
 0.080582 0.000000 0.000000 0.000000 0.000000 0.000000      0000000000
H1c11     3  1     1.000000 0.933506 0.999825 0.786069
 0.093690 0.000000 0.000000 0.000000 0.000000 0.000000      0000000000
H2c11     3  1     1.000000 0.933113 0.827579 0.729404
 0.093690 0.000000 0.000000 0.000000 0.000000 0.000000      0000000000
H1c12     3  1     1.000000 0.038906 0.580504-0.007261
 0.097220 0.000000 0.000000 0.000000 0.000000 0.000000      0000000000
H2c12     3  1     1.000000 0.040076 0.758294 0.043872
 0.097220 0.000000 0.000000 0.000000 0.000000 0.000000      0000000000
H1c13     3  1     1.000000 0.764670 0.928450 0.916231
 0.080235 0.000000 0.000000 0.000000 0.000000 0.000000      0000000000
H2c13     3  1     1.000000 0.764571 0.754521 0.863533
 0.080235 0.000000 0.000000 0.000000 0.000000 0.000000      0000000000
H1c14     3  1     1.000000 0.112154 0.497726 0.237097
 0.077195 0.000000 0.000000 0.000000 0.000000 0.000000      0000000000
H2c14     3  1     1.000000 0.112368 0.672270 0.292383
 0.077195 0.000000 0.000000 0.000000 0.000000 0.000000      0000000000
H1c15     3  1     1.000000 0.671463 0.423250 0.872331
 0.080936 0.000000 0.000000 0.000000 0.000000 0.000000      0000000000
H2c15     3  1     1.000000 0.672666 0.247001 0.822338
 0.080936 0.000000 0.000000 0.000000 0.000000 0.000000      0000000000
H1c16     3  1     1.000000 0.087554 0.576837 0.013226
 0.085258 0.000000 0.000000 0.000000 0.000000 0.000000      0000000000
H2c16     3  1     1.000000 0.088006 0.751269 0.066219
 0.085258 0.000000 0.000000 0.000000 0.000000 0.000000      0000000000
H1c17     3  1     1.000000 0.812877 0.926174 0.940259
 0.077477 0.000000 0.000000 0.000000 0.000000 0.000000      0000000000
H2c17     3  1     1.000000 0.812829 0.752072 0.885885
 0.077477 0.000000 0.000000 0.000000 0.000000 0.000000      0000000000
H1c18     3  1     1.000000 0.884646 0.828378 0.704700
 0.087015 0.000000 0.000000 0.000000 0.000000 0.000000      0000000000
H2c18     3  1     1.000000 0.884776 1.002498 0.759911
 0.087015 0.000000 0.000000 0.000000 0.000000 0.000000      0000000000
H1c19     3  1     1.000000 0.716865 0.754589 0.840323
 0.078448 0.000000 0.000000 0.000000 0.000000 0.000000      0000000000
H2c19     3  1     1.000000 0.716702 0.927440 0.892676
 0.078448 0.000000 0.000000 0.000000 0.000000 0.000000      0000000000
H1c20     3  1     1.000000 0.719541 0.431337 0.895578
 0.073191 0.000000 0.000000 0.000000 0.000000 0.000000      0000000000
H2c20     3  1     1.000000 0.719748 0.255625 0.845862
 0.073191 0.000000 0.000000 0.000000 0.000000 0.000000      0000000000
H1c21     3  1     1.000000 0.836483 1.004228 0.739080
 0.077887 0.000000 0.000000 0.000000 0.000000 0.000000      0000000000
H2c21     3  1     1.000000 0.836255 0.830944 0.683126
 0.077887 0.000000 0.000000 0.000000 0.000000 0.000000      0000000000
H1c22     3  1     1.000000 0.669066 0.748843 0.818382
 0.077597 0.000000 0.000000 0.000000 0.000000 0.000000      0000000000
H2c22     3  1     1.000000 0.667542 0.922744 0.866202
 0.077597 0.000000 0.000000 0.000000 0.000000 0.000000      0000000000
H1c23     3  1     1.000000 0.160194 0.495949 0.259654
 0.078780 0.000000 0.000000 0.000000 0.000000 0.000000      0000000000
H2c23     3  1     1.000000 0.160278 0.671228 0.315131
 0.078780 0.000000 0.000000 0.000000 0.000000 0.000000      0000000000
H1c24     3  1     1.000000 0.184053 0.575299 0.057547
 0.076122 0.000000 0.000000 0.000000 0.000000 0.000000      0000000000
H2c24     3  1     1.000000 0.184221 0.749667 0.113593
 0.076122 0.000000 0.000000 0.000000 0.000000 0.000000      0000000000
H1c25     3  1     1.000000 0.788501 1.003809 0.714149
 0.078426 0.000000 0.000000 0.000000 0.000000 0.000000      0000000000
H2c25     3  1     1.000000 0.788345 0.830121 0.660932
 0.078426 0.000000 0.000000 0.000000 0.000000 0.000000      0000000000
H1c26     3  1     1.000000 0.135943 0.574856 0.034843
 0.078258 0.000000 0.000000 0.000000 0.000000 0.000000      0000000000
H2c26     3  1     1.000000 0.136093 0.750560 0.089843
 0.078258 0.000000 0.000000 0.000000 0.000000 0.000000      0000000000
H1c27     3  1     1.000000 0.767580 0.252412 0.863805
 0.077094 0.000000 0.000000 0.000000 0.000000 0.000000      0000000000
H2c27     3  1     1.000000 0.767646 0.426206 0.918974
 0.077094 0.000000 0.000000 0.000000 0.000000 0.000000      0000000000
H1c28     3  1     1.000000 0.597849 0.460186 0.617424
 0.076818 0.000000 0.000000 0.000000 0.000000 0.000000      0000000000
H2c28     3  1     1.000000 0.600738 0.284680 0.571354
 0.076818 0.000000 0.000000 0.000000 0.000000 0.000000      0000000000
H1c29     3  1     1.000000 0.740357 1.005189 0.691167
 0.080096 0.000000 0.000000 0.000000 0.000000 0.000000      0000000000
H2c29     3  1     1.000000 0.740394 0.831551 0.637274
 0.080096 0.000000 0.000000 0.000000 0.000000 0.000000      0000000000
H1c30     3  1     1.000000 0.001650 0.652918 0.098142
 0.125442 0.000000 0.000000 0.000000 0.000000 0.000000      0000000000
H2c30     3  1     1.000000 0.015082 0.511631 0.191989
 0.125442 0.000000 0.000000 0.000000 0.000000 0.000000      0000000000
H3c30     3  1     1.000000 0.017137 0.690977 0.251753
 0.125442 0.000000 0.000000 0.000000 0.000000 0.000000      0000000000
H1c31     3  1     1.000000 0.791368 0.331532 0.661660
 0.076295 0.000000 0.000000 0.000000 0.000000 0.000000      0000000000
H2c31     3  1     1.000000 0.791518 0.505441 0.717722
 0.076295 0.000000 0.000000 0.000000 0.000000 0.000000      0000000000
H1c32     3  1     1.000000 0.691594 1.003707 0.668469
 0.073745 0.000000 0.000000 0.000000 0.000000 0.000000      0000000000
H2c32     3  1     1.000000 0.692213 0.832360 0.612127
 0.073745 0.000000 0.000000 0.000000 0.000000 0.000000      0000000000
H1c33     3  1     1.000000 0.644835 0.813320 0.588077
 0.079299 0.000000 0.000000 0.000000 0.000000 0.000000      0000000000
H2c33     3  1     1.000000 0.642807 0.986012 0.640388
 0.079299 0.000000 0.000000 0.000000 0.000000 0.000000      0000000000
H1c34     3  1     1.000000 0.743311 0.330614 0.640402
 0.071630 0.000000 0.000000 0.000000 0.000000 0.000000      0000000000
H2c34     3  1     1.000000 0.743544 0.504975 0.694171
 0.071630 0.000000 0.000000 0.000000 0.000000 0.000000      0000000000
H1c35     3  1     1.000000 0.694711 0.503288 0.671812
 0.076863 0.000000 0.000000 0.000000 0.000000 0.000000      0000000000
H2c35     3  1     1.000000 0.695435 0.327531 0.617266
 0.076863 0.000000 0.000000 0.000000 0.000000 0.000000      0000000000
H1c36     3  1     1.000000 0.647693 0.313391 0.594156
 0.080024 0.000000 0.000000 0.000000 0.000000 0.000000      0000000000
H2c36     3  1     1.000000 0.646295 0.488748 0.645780
 0.080024 0.000000 0.000000 0.000000 0.000000 0.000000      0000000000
Wat       0 1               Ow
Ow        2  2     1.000000 0.000000 0.000000 0.000000
 0.070182 0.067848 0.057879-0.005121 0.003994 0.003491      0000111111
H1w       3  1     1.000000 0.003276-0.003383 0.102375
 0.078446 0.000000 0.000000 0.000000 0.000000 0.000000      0111000000
H2w       3  1     1.000000-0.003451 0.107060-0.020697
 0.078446 0.000000 0.000000 0.000000 0.000000 0.000000      0111000000
pos#1     1  0     1.000000
    0.000    0.000    0.000 0.535305 0.387947 0.401238      0000111
pos#2     1  0     1.000000
  100.000   50.000    0.000 0.519085 0.067522 0.283991      0111111
pos#3     1  0     1.000000
  100.000  210.000   60.000 0.506929 0.185805 0.581808      0111111
----------------------------   s.u. block   ----------------------------
 0.000526 0.000000 0.000000 0.000000 0.000000 0.000000
 0.000000 0.000000 0.000000
 0.000000 0.000000 0.000000 0.000000 0.000000 0.000000
 0.000000 0.000000 0.000000 0.000000 0.000000 0.000000
Mg1                0.000000 0.000045 0.000228 0.000244
 0.001794 0.001344 0.001481 0.001187 0.001292 0.001056
O1                 0.000000 0.000085 0.000516 0.000476
 0.003656 0.003317 0.003175 0.002731 0.002748 0.002596
O2                 0.000000 0.000088 0.000492 0.000472
 0.004350 0.003281 0.003429 0.002912 0.003007 0.002521
O3                 0.000000 0.000077 0.000430 0.000506
 0.003356 0.002581 0.003200 0.002164 0.002676 0.002276
O4                 0.000000 0.000085 0.000505 0.000538
 0.003934 0.003193 0.004123 0.002607 0.003105 0.002761
C1                 0.000000 0.000131 0.000875 0.000758
 0.006016 0.005080 0.005360 0.004288 0.004448 0.004081
C2                 0.000000 0.000139 0.000806 0.000882
 0.005644 0.004959 0.005981 0.004041 0.004850 0.004311
C3                 0.000000 0.000118 0.000621 0.000759
 0.005206 0.003914 0.005346 0.003505 0.004661 0.003408
C4                 0.000000 0.000112 0.000600 0.000701
 0.004971 0.004324 0.004714 0.003586 0.004213 0.003370
C5                 0.000000 0.000117 0.000656 0.000757
 0.005330 0.004621 0.005130 0.004012 0.004472 0.003709
C6                 0.000000 0.000121 0.000805 0.000817
 0.005940 0.005642 0.006182 0.004913 0.005467 0.004536
C7                 0.000000 0.000106 0.000598 0.000716
 0.004588 0.004310 0.004919 0.003408 0.004150 0.003403
C8                 0.000000 0.000113 0.000621 0.000727
 0.004871 0.004224 0.004987 0.003696 0.004250 0.003486
C9                 0.000000 0.000119 0.000686 0.000779
 0.005376 0.005042 0.005420 0.004107 0.004628 0.003926
C10                0.000000 0.000112 0.000639 0.000739
 0.005092 0.004732 0.004962 0.003722 0.004344 0.003609
C11                0.000000 0.000122 0.000676 0.000806
 0.005456 0.004840 0.005860 0.004113 0.004940 0.003977
C12                0.000000 0.000120 0.000708 0.000814
 0.005065 0.005351 0.005950 0.004214 0.004899 0.004233
C13                0.000000 0.000114 0.000638 0.000744
 0.004914 0.004374 0.005118 0.003779 0.004425 0.003575
C14                0.000000 0.000110 0.000618 0.000736
 0.004905 0.004293 0.005133 0.003551 0.004310 0.003461
C15                0.000000 0.000114 0.000622 0.000767
 0.005058 0.004207 0.005243 0.003693 0.004502 0.003533
C16                0.000000 0.000115 0.000657 0.000765
 0.005046 0.004662 0.005250 0.003966 0.004499 0.003796
C17                0.000000 0.000113 0.000631 0.000731
 0.004799 0.004289 0.005009 0.003737 0.004322 0.003560
C18                0.000000 0.000116 0.000657 0.000764
 0.005269 0.004811 0.005285 0.003901 0.004599 0.003746
C19                0.000000 0.000115 0.000629 0.000735
 0.005006 0.004226 0.004941 0.003735 0.004324 0.003443
C20                0.000000 0.000108 0.000603 0.000740
 0.004687 0.003908 0.005066 0.003397 0.004225 0.003311
C21                0.000000 0.000114 0.000624 0.000725
 0.005152 0.004238 0.005002 0.003580 0.004344 0.003339
C22                0.000000 0.000115 0.000623 0.000734
 0.005026 0.004308 0.004871 0.003770 0.004298 0.003446
C23                0.000000 0.000112 0.000635 0.000728
 0.005109 0.004341 0.005079 0.003581 0.004401 0.003408
C24                0.000000 0.000109 0.000622 0.000719
 0.004794 0.004194 0.004938 0.003620 0.004265 0.003468
C25                0.000000 0.000117 0.000612 0.000740
 0.005128 0.004105 0.005248 0.003561 0.004515 0.003398
C26                0.000000 0.000113 0.000618 0.000721
 0.005019 0.004276 0.004858 0.003686 0.004308 0.003453
C27                0.000000 0.000114 0.000614 0.000717
 0.005190 0.004016 0.004796 0.003673 0.004335 0.003334
C28                0.000000 0.000115 0.000638 0.000730
 0.004994 0.004462 0.004789 0.003793 0.004324 0.003443
C29                0.000000 0.000115 0.000634 0.000753
 0.005026 0.004426 0.005252 0.003658 0.004410 0.003523
C30                0.000000 0.000127 0.000972 0.000788
 0.006189 0.007182 0.006732 0.005716 0.005424 0.005212
C31                0.000000 0.000113 0.000622 0.000713
 0.005040 0.004370 0.004876 0.003597 0.004235 0.003374
C32                0.000000 0.000113 0.000610 0.000702
 0.005037 0.004074 0.004867 0.003533 0.004319 0.003244
C33                0.000000 0.000113 0.000640 0.000738
 0.004897 0.004569 0.004939 0.003744 0.004269 0.003553
C34                0.000000 0.000110 0.000604 0.000686
 0.005077 0.004180 0.004516 0.003480 0.004090 0.003160
C35                0.000000 0.000113 0.000641 0.000702
 0.005154 0.004434 0.004827 0.003716 0.004304 0.003386
C36                0.000000 0.000114 0.000639 0.000742
 0.005122 0.004466 0.005077 0.003708 0.004358 0.003493
H1c3               0.000000-0.100000-0.100000-0.100000
 0.000000 0.000000 0.000000 0.000000 0.000000 0.000000
H2c3               0.000000-0.100000-0.100000-0.100000
 0.000000 0.000000 0.000000 0.000000 0.000000 0.000000
H1c4               0.000000-0.100000-0.100000-0.100000
 0.000000 0.000000 0.000000 0.000000 0.000000 0.000000
H2c4               0.000000-0.100000-0.100000-0.100000
 0.000000 0.000000 0.000000 0.000000 0.000000 0.000000
H1c5               0.000000-0.100000-0.100000-0.100000
 0.000000 0.000000 0.000000 0.000000 0.000000 0.000000
H2c5               0.000000-0.100000-0.100000-0.100000
 0.000000 0.000000 0.000000 0.000000 0.000000 0.000000
H1c6               0.000000-0.100000-0.100000-0.100000
 0.000000 0.000000 0.000000 0.000000 0.000000 0.000000
H2c6               0.000000-0.100000-0.100000-0.100000
 0.000000 0.000000 0.000000 0.000000 0.000000 0.000000
H3c6               0.000000-0.100000-0.100000-0.100000
 0.000000 0.000000 0.000000 0.000000 0.000000 0.000000
H1c7               0.000000-0.100000-0.100000-0.100000
 0.000000 0.000000 0.000000 0.000000 0.000000 0.000000
H2c7               0.000000-0.100000-0.100000-0.100000
 0.000000 0.000000 0.000000 0.000000 0.000000 0.000000
H1c8               0.000000-0.100000-0.100000-0.100000
 0.000000 0.000000 0.000000 0.000000 0.000000 0.000000
H2c8               0.000000-0.100000-0.100000-0.100000
 0.000000 0.000000 0.000000 0.000000 0.000000 0.000000
H1c9               0.000000-0.100000-0.100000-0.100000
 0.000000 0.000000 0.000000 0.000000 0.000000 0.000000
H2c9               0.000000-0.100000-0.100000-0.100000
 0.000000 0.000000 0.000000 0.000000 0.000000 0.000000
H1c10              0.000000-0.100000-0.100000-0.100000
 0.000000 0.000000 0.000000 0.000000 0.000000 0.000000
H2c10              0.000000-0.100000-0.100000-0.100000
 0.000000 0.000000 0.000000 0.000000 0.000000 0.000000
H1c11              0.000000-0.100000-0.100000-0.100000
 0.000000 0.000000 0.000000 0.000000 0.000000 0.000000
H2c11              0.000000-0.100000-0.100000-0.100000
 0.000000 0.000000 0.000000 0.000000 0.000000 0.000000
H1c12              0.000000-0.100000-0.100000-0.100000
 0.000000 0.000000 0.000000 0.000000 0.000000 0.000000
H2c12              0.000000-0.100000-0.100000-0.100000
 0.000000 0.000000 0.000000 0.000000 0.000000 0.000000
H1c13              0.000000-0.100000-0.100000-0.100000
 0.000000 0.000000 0.000000 0.000000 0.000000 0.000000
H2c13              0.000000-0.100000-0.100000-0.100000
 0.000000 0.000000 0.000000 0.000000 0.000000 0.000000
H1c14              0.000000-0.100000-0.100000-0.100000
 0.000000 0.000000 0.000000 0.000000 0.000000 0.000000
H2c14              0.000000-0.100000-0.100000-0.100000
 0.000000 0.000000 0.000000 0.000000 0.000000 0.000000
H1c15              0.000000-0.100000-0.100000-0.100000
 0.000000 0.000000 0.000000 0.000000 0.000000 0.000000
H2c15              0.000000-0.100000-0.100000-0.100000
 0.000000 0.000000 0.000000 0.000000 0.000000 0.000000
H1c16              0.000000-0.100000-0.100000-0.100000
 0.000000 0.000000 0.000000 0.000000 0.000000 0.000000
H2c16              0.000000-0.100000-0.100000-0.100000
 0.000000 0.000000 0.000000 0.000000 0.000000 0.000000
H1c17              0.000000-0.100000-0.100000-0.100000
 0.000000 0.000000 0.000000 0.000000 0.000000 0.000000
H2c17              0.000000-0.100000-0.100000-0.100000
 0.000000 0.000000 0.000000 0.000000 0.000000 0.000000
H1c18              0.000000-0.100000-0.100000-0.100000
 0.000000 0.000000 0.000000 0.000000 0.000000 0.000000
H2c18              0.000000-0.100000-0.100000-0.100000
 0.000000 0.000000 0.000000 0.000000 0.000000 0.000000
H1c19              0.000000-0.100000-0.100000-0.100000
 0.000000 0.000000 0.000000 0.000000 0.000000 0.000000
H2c19              0.000000-0.100000-0.100000-0.100000
 0.000000 0.000000 0.000000 0.000000 0.000000 0.000000
H1c20              0.000000-0.100000-0.100000-0.100000
 0.000000 0.000000 0.000000 0.000000 0.000000 0.000000
H2c20              0.000000-0.100000-0.100000-0.100000
 0.000000 0.000000 0.000000 0.000000 0.000000 0.000000
H1c21              0.000000-0.100000-0.100000-0.100000
 0.000000 0.000000 0.000000 0.000000 0.000000 0.000000
H2c21              0.000000-0.100000-0.100000-0.100000
 0.000000 0.000000 0.000000 0.000000 0.000000 0.000000
H1c22              0.000000-0.100000-0.100000-0.100000
 0.000000 0.000000 0.000000 0.000000 0.000000 0.000000
H2c22              0.000000-0.100000-0.100000-0.100000
 0.000000 0.000000 0.000000 0.000000 0.000000 0.000000
H1c23              0.000000-0.100000-0.100000-0.100000
 0.000000 0.000000 0.000000 0.000000 0.000000 0.000000
H2c23              0.000000-0.100000-0.100000-0.100000
 0.000000 0.000000 0.000000 0.000000 0.000000 0.000000
H1c24              0.000000-0.100000-0.100000-0.100000
 0.000000 0.000000 0.000000 0.000000 0.000000 0.000000
H2c24              0.000000-0.100000-0.100000-0.100000
 0.000000 0.000000 0.000000 0.000000 0.000000 0.000000
H1c25              0.000000-0.100000-0.100000-0.100000
 0.000000 0.000000 0.000000 0.000000 0.000000 0.000000
H2c25              0.000000-0.100000-0.100000-0.100000
 0.000000 0.000000 0.000000 0.000000 0.000000 0.000000
H1c26              0.000000-0.100000-0.100000-0.100000
 0.000000 0.000000 0.000000 0.000000 0.000000 0.000000
H2c26              0.000000-0.100000-0.100000-0.100000
 0.000000 0.000000 0.000000 0.000000 0.000000 0.000000
H1c27              0.000000-0.100000-0.100000-0.100000
 0.000000 0.000000 0.000000 0.000000 0.000000 0.000000
H2c27              0.000000-0.100000-0.100000-0.100000
 0.000000 0.000000 0.000000 0.000000 0.000000 0.000000
H1c28              0.000000-0.100000-0.100000-0.100000
 0.000000 0.000000 0.000000 0.000000 0.000000 0.000000
H2c28              0.000000-0.100000-0.100000-0.100000
 0.000000 0.000000 0.000000 0.000000 0.000000 0.000000
H1c29              0.000000-0.100000-0.100000-0.100000
 0.000000 0.000000 0.000000 0.000000 0.000000 0.000000
H2c29              0.000000-0.100000-0.100000-0.100000
 0.000000 0.000000 0.000000 0.000000 0.000000 0.000000
H1c30              0.000000-0.100000-0.100000-0.100000
 0.000000 0.000000 0.000000 0.000000 0.000000 0.000000
H2c30              0.000000-0.100000-0.100000-0.100000
 0.000000 0.000000 0.000000 0.000000 0.000000 0.000000
H3c30              0.000000-0.100000-0.100000-0.100000
 0.000000 0.000000 0.000000 0.000000 0.000000 0.000000
H1c31              0.000000-0.100000-0.100000-0.100000
 0.000000 0.000000 0.000000 0.000000 0.000000 0.000000
H2c31              0.000000-0.100000-0.100000-0.100000
 0.000000 0.000000 0.000000 0.000000 0.000000 0.000000
H1c32              0.000000-0.100000-0.100000-0.100000
 0.000000 0.000000 0.000000 0.000000 0.000000 0.000000
H2c32              0.000000-0.100000-0.100000-0.100000
 0.000000 0.000000 0.000000 0.000000 0.000000 0.000000
H1c33              0.000000-0.100000-0.100000-0.100000
 0.000000 0.000000 0.000000 0.000000 0.000000 0.000000
H2c33              0.000000-0.100000-0.100000-0.100000
 0.000000 0.000000 0.000000 0.000000 0.000000 0.000000
H1c34              0.000000-0.100000-0.100000-0.100000
 0.000000 0.000000 0.000000 0.000000 0.000000 0.000000
H2c34              0.000000-0.100000-0.100000-0.100000
 0.000000 0.000000 0.000000 0.000000 0.000000 0.000000
H1c35              0.000000-0.100000-0.100000-0.100000
 0.000000 0.000000 0.000000 0.000000 0.000000 0.000000
H2c35              0.000000-0.100000-0.100000-0.100000
 0.000000 0.000000 0.000000 0.000000 0.000000 0.000000
H1c36              0.000000-0.100000-0.100000-0.100000
 0.000000 0.000000 0.000000 0.000000 0.000000 0.000000
H2c36              0.000000-0.100000-0.100000-0.100000
 0.000000 0.000000 0.000000 0.000000 0.000000 0.000000
Wat
Ow                 0.000000 0.000000 0.000000 0.000000
 0.001797 0.001871 0.001738 0.001539 0.001560 0.001324
H1w                0.000000 0.000955 0.004376 0.002311
 0.000000 0.000000 0.000000 0.000000 0.000000 0.000000
H2w                0.000000 0.001021 0.002840 0.003963
 0.000000 0.000000 0.000000 0.000000 0.000000 0.000000
pos#1              0.000000
    0.000    0.000    0.000 0.000072 0.000433 0.000503
pos#2              0.000000
    8.593    3.855    8.064 0.000088 0.000417 0.000497
pos#3              0.000000
    4.455    5.401    4.462 0.000081 0.000477 0.000461
--------------------------   Saved points   ----------------------------
    0
--------------------------   Fourier maxima   --------------------------
    1    1    1
max1      1  1     1.000000 0.550239 0.090644 0.792456      000  0  0  0
     0.30     0.22
max2      1  1     1.000000 0.497922 0.022424 0.335017      000  0  0  0
     0.27     0.21
max3      1  1     1.000000 0.565101 0.126501 0.851447      000  0  0  0
     0.29     0.19
max4      1  1     1.000000 0.525577 0.021348 0.958348      000  0  0  0
     0.24     0.18
max5      1  1     1.000000 0.507868 0.035092 0.237910      000  0  0  0
     0.27     0.17
max6      1  1     1.000000 0.997349 0.028887 0.981716      000  0  0  0
     0.24     0.17
max7      1  1     1.000000 0.502957 0.116763 0.731659      000  0  0  0
     0.32     0.17
max8      1  1     1.000000 0.468419-0.000103 0.795456      000  0  0  0
     0.25     0.16
max9      1  1     1.000000 0.525067 0.103816 0.832871      000  0  0  0
     0.29     0.16
max10     1  1     1.000000 0.543690 0.061498 0.276967      000  0  0  0
     0.25     0.15
--------------------------   Fourier minima   --------------------------
    1    1    1
min1      1  1     1.000000 0.552704 0.046978 0.514804      000  0  0  0
     0.31     0.17
min2      1  1     1.000000 0.532212 0.025717 0.457428      000  0  0  0
     0.36     0.17
min3      1  1     1.000000 0.536542 0.159265 0.337785      000  0  0  0
     0.35     0.16
min4      1  1     1.000000 0.546497 0.115127 0.625697      000  0  0  0
     0.35     0.16
min5      1  1     1.000000 0.804149 0.235186 0.271408      000  0  0  0
     0.36     0.15
min6      1  1     1.000000 0.469461 0.091008 0.430719      000  0  0  0
     0.34     0.15
min7      1  1     1.000000 0.460617 0.189180 0.490557      000  0  0  0
     0.27     0.14
min8      1  1     1.000000 0.503793 0.140730 0.066796      000  0  0  0
     0.25     0.14
min9      1  1     1.000000 0.200122 0.223838 0.241803      000  0  0  0
     0.28     0.14
min10     1  1     1.000000 0.549218 0.207035 0.982298      000  0  0  0
     0.32     0.14
------------------------------------------------------------------------
