# Supplementary material for: The structure of magnesium stearate trihydrate determined from a micrometre-sized single crystal using a microfocused synchrotron X-ray beam
Source: Acta Crystallogr B Struct Sci Cryst Eng Mater. 2023 Jul 8;79(Pt 4):330–5. doi: 10.1107/S2052520623005607 (PMC10410307; doi:10.1107/S2052520623005607)
Supplement: Supplementary file 5 [file b-79-00330-sup5.zip › option3/run30_full_H_opt3_tmp.cif]

data_I
_chemical_formula_sum                    'C36 H76 Mg1 O7'
_symmetry_cell_setting                   monoclinic
_symmetry_space_group_name_H-M           'P 1 21/c 1'
_symmetry_space_group_name_Hall          '-P 2ycb'
_symmetry_Int_Tables_number              14

loop_
 _space_group_symop_id
 _space_group_symop_operation_xyz
 1   x,y,z
 2   -x,y+1/2,-z+1/2
 3   -x,-y,-z
 4   x,-y+1/2,z+1/2

_cell_length_a                           53.1859
_cell_length_b                           8.219
_cell_length_c                           8.891
_cell_angle_alpha                        90
_cell_angle_beta                         94.6908
_cell_angle_gamma                        90
_cell_volume                             3873.549

loop_
 _twin_individual_id
 _twin_individual_mass_fraction_refined
 _twin_individual_twin_matrix_11
 _twin_individual_twin_matrix_12
 _twin_individual_twin_matrix_13
 _twin_individual_twin_matrix_21
 _twin_individual_twin_matrix_22
 _twin_individual_twin_matrix_23
 _twin_individual_twin_matrix_31
 _twin_individual_twin_matrix_32
 _twin_individual_twin_matrix_33
 ? ? ? ? ? ? ? ? ? ? ?

_cell_formula_units_Z                    4

loop_
 _atom_type_symbol
 _atom_type_scat_dispersion_real
 _atom_type_scat_dispersion_imag
 _atom_type_scat_source
 C    0.0045  0.0021
 'International Tables Vol C tables 4.2.6.8 and 6.1.1.1'
 H    0.0000  0.0000
 'International Tables Vol C tables 4.2.6.8 and 6.1.1.1'
 Mg   0.0608  0.0463
 'International Tables Vol C tables 4.2.6.8 and 6.1.1.1'
 O    0.0144  0.0078
 'International Tables Vol C tables 4.2.6.8 and 6.1.1.1'

loop_
 _atom_site_label
 _atom_site_type_symbol
 _atom_site_fract_x
 _atom_site_fract_y
 _atom_site_fract_z
 _atom_site_adp_type
 _atom_site_U_iso_or_equiv
 _atom_site_site_symmetry_multiplicity
 _atom_site_occupancy
 _atom_site_calc_flag
 _atom_site_refinement_flags
 _atom_site_disorder_assembly
 _atom_site_disorder_group
  Mg1 Mg 0.541843 0.147734 0.475892 Uani 0.0644 4 1 d . . .
  O1 O 0.560318 0.216637 0.670034 Uani 0.0756 4 1 d . . .
  O2 O 0.536065 0.657718 0.590679 Uani 0.0854 4 1 d . . .
  O3 O 0.573336 0.122933 0.359695 Uani 0.0603 4 1 d . . .
  O4 O 0.541351 -0.083164 0.549321 Uani 0.0881 4 1 d . . .
  C1 C 0.54846 0.78836 0.61728 Uani 0.0684 4 1 d . . .
  C2 C 0.576586 0.309878 0.731706 Uani 0.0656 4 1 d . . .
  C3 C 0.572135 0.788109 0.72324 Uani 0.0644 4 1 d . . .
  C4 C 0.61992 0.834383 0.752024 Uani 0.0625 4 1 d . . .
  C5 C 0.909202 0.859233 0.893568 Uani 0.0694 4 1 d . . .
  C6 C 0.957666 0.853413 0.920798 Uani 0.0926 4 1 d . . .
  C7 C 0.62365 0.340951 0.759788 Uani 0.0592 4 1 d . . .
  C8 C 0.860992 0.859903 0.871892 Uani 0.0646 4 1 d . . .
  C9 C 0.064021 0.612935 0.179245 Uani 0.0749 4 1 d . . .
  C10 C 0.595807 0.837661 0.645678 Uani 0.0645 4 1 d . . .
  C11 C 0.933161 0.889193 0.820626 Uani 0.0774 4 1 d . . .
  C12 C 0.039701 0.648384 0.081066 Uani 0.0802 4 1 d . . .
  C13 C 0.764628 0.863957 0.826117 Uani 0.0663 4 1 d . . .
  C14 C 0.112099 0.607838 0.202205 Uani 0.0638 4 1 d . . .
  C15 C 0.671745 0.356334 0.784027 Uani 0.0658 4 1 d . . .
  C16 C 0.08777 0.641601 0.103168 Uani 0.0703 4 1 d . . .
  C17 C 0.812762 0.861966 0.849546 Uani 0.0647 4 1 d . . .
  C18 C 0.884801 0.89228 0.794584 Uani 0.0717 4 1 d . . .
  C19 C 0.716698 0.863631 0.802763 Uani 0.0647 4 1 d . . .
  C20 C 0.719612 0.364816 0.807189 Uani 0.0605 4 1 d . . .
  C21 C 0.836504 0.894045 0.774298 Uani 0.065 4 1 d . . .
  C22 C 0.668292 0.857159 0.777478 Uani 0.065 4 1 d . . .
  C23 C 0.160203 0.606705 0.224762 Uani 0.0665 4 1 d . . .
  C24 C 0.184196 0.639184 0.147919 Uani 0.0632 4 1 d . . .
  C25 C 0.788453 0.894128 0.751352 Uani 0.0657 4 1 d . . .
  C26 C 0.135979 0.640122 0.124718 Uani 0.0645 4 1 d . . .
  C27 C 0.767609 0.362825 0.828319 Uani 0.0637 4 1 d . . .
  C28 C 0.599435 0.352342 0.658421 Uani 0.0638 4 1 d . . .
  C29 C 0.740443 0.895253 0.728553 Uani 0.0656 4 1 d . . .
  C30 C 0.016254 0.623963 0.163285 Uani 0.103 4 1 d . . .
  C31 C 0.79153 0.394765 0.752854 Uani 0.0633 4 1 d . . .
  C32 C 0.692138 0.893376 0.704575 Uani 0.0621 4 1 d . . .
  C33 C 0.64395 0.876391 0.67867 Uani 0.0658 4 1 d . . .
  C34 C 0.74356 0.395051 0.73091 Uani 0.0597 4 1 d . . .
  C35 C 0.695267 0.392755 0.707097 Uani 0.0634 4 1 d . . .
  C36 C 0.647191 0.379203 0.682757 Uani 0.0652 4 1 d . . .
  H1c3 H 0.574589 0.681969 0.767071 Uiso 0.0772 4 1 d . . .
  H2c3 H 0.569998 0.860227 0.806168 Uiso 0.0772 4 1 d . . .
  H1c4 H 0.621716 0.729405 0.799016 Uiso 0.075 4 1 d . . .
  H2c4 H 0.618083 0.906403 0.835423 Uiso 0.075 4 1 d . . .
  H1c5 H 0.909064 0.749505 0.930498 Uiso 0.0833 4 1 d . . .
  H2c5 H 0.909254 0.921989 0.984659 Uiso 0.0833 4 1 d . . .
  H1c6 H 0.971923 0.890774 0.870846 Uiso 0.1112 4 1 d . . .
  H2c6 H 0.957177 0.908841 1.015556 Uiso 0.1112 4 1 d . . .
  H3c6 H 0.95912 0.738398 0.938214 Uiso 0.1112 4 1 d . . .
  H1c7 H 0.62508 0.234246 0.803568 Uiso 0.0711 4 1 d . . .
  H2c7 H 0.622655 0.411725 0.844992 Uiso 0.0711 4 1 d . . .
  H1c8 H 0.861003 0.749239 0.906442 Uiso 0.0775 4 1 d . . .
  H2c8 H 0.861266 0.922738 0.96303 Uiso 0.0775 4 1 d . . .
  H1c9 H 0.064381 0.67665 0.26989 Uiso 0.0899 4 1 d . . .
  H2c9 H 0.063745 0.502745 0.214886 Uiso 0.0899 4 1 d . . .
  H1c10 H 0.593469 0.944589 0.603381 Uiso 0.0775 4 1 d . . .
  H2c10 H 0.597745 0.76697 0.561453 Uiso 0.0775 4 1 d . . .
  H1c11 H 0.933437 0.999517 0.785339 Uiso 0.0928 4 1 d . . .
  H2c11 H 0.933053 0.827064 0.729144 Uiso 0.0928 4 1 d . . .
  H1c12 H 0.038896 0.580238 -0.006889 Uiso 0.0962 4 1 d . . .
  H2c12 H 0.040103 0.757989 0.044024 Uiso 0.0962 4 1 d . . .
  H1c13 H 0.764735 0.927919 0.916513 Uiso 0.0795 4 1 d . . .
  H2c13 H 0.764616 0.754387 0.863516 Uiso 0.0795 4 1 d . . .
  H1c14 H 0.112088 0.497169 0.236729 Uiso 0.0765 4 1 d . . .
  H2c14 H 0.112283 0.671718 0.292684 Uiso 0.0765 4 1 d . . .
  H1c15 H 0.671324 0.423292 0.872257 Uiso 0.079 4 1 d . . .
  H2c15 H 0.672542 0.247103 0.822365 Uiso 0.079 4 1 d . . .
  H1c16 H 0.087504 0.576867 0.013177 Uiso 0.0844 4 1 d . . .
  H2c16 H 0.087966 0.751467 0.066628 Uiso 0.0844 4 1 d . . .
  H1c17 H 0.812849 0.925289 0.940316 Uiso 0.0776 4 1 d . . .
  H2c17 H 0.812824 0.751737 0.885287 Uiso 0.0776 4 1 d . . .
  H1c18 H 0.884636 0.828299 0.704174 Uiso 0.086 4 1 d . . .
  H2c18 H 0.884756 1.002808 0.759651 Uiso 0.086 4 1 d . . .
  H1c19 H 0.716876 0.754229 0.840658 Uiso 0.0776 4 1 d . . .
  H2c19 H 0.716704 0.927211 0.893342 Uiso 0.0776 4 1 d . . .
  H1c20 H 0.719563 0.431498 0.895815 Uiso 0.0726 4 1 d . . .
  H2c20 H 0.71977 0.255944 0.846362 Uiso 0.0726 4 1 d . . .
  H1c21 H 0.836519 1.004592 0.739444 Uiso 0.078 4 1 d . . .
  H2c21 H 0.8363 0.831981 0.682737 Uiso 0.078 4 1 d . . .
  H1c22 H 0.669177 0.749366 0.81916 Uiso 0.078 4 1 d . . .
  H2c22 H 0.667642 0.922683 0.866461 Uiso 0.078 4 1 d . . .
  H1c23 H 0.160182 0.496052 0.259326 Uiso 0.0798 4 1 d . . .
  H2c23 H 0.160277 0.670832 0.315043 Uiso 0.0798 4 1 d . . .
  H1c24 H 0.184063 0.575679 0.057236 Uiso 0.0759 4 1 d . . .
  H2c24 H 0.184231 0.749893 0.113519 Uiso 0.0759 4 1 d . . .
  H1c25 H 0.788503 1.003864 0.714392 Uiso 0.0788 4 1 d . . .
  H2c25 H 0.788327 0.830376 0.660821 Uiso 0.0788 4 1 d . . .
  H1c26 H 0.135861 0.57554 0.034695 Uiso 0.0774 4 1 d . . .
  H2c26 H 0.135992 0.750803 0.090229 Uiso 0.0774 4 1 d . . .
  H1c27 H 0.767623 0.252594 0.864033 Uiso 0.0764 4 1 d . . .
  H2c27 H 0.767697 0.426099 0.91912 Uiso 0.0764 4 1 d . . .
  H1c28 H 0.597735 0.460121 0.617228 Uiso 0.0766 4 1 d . . .
  H2c28 H 0.600664 0.284551 0.571401 Uiso 0.0766 4 1 d . . .
  H1c29 H 0.740378 1.005167 0.691993 Uiso 0.0788 4 1 d . . .
  H2c29 H 0.740404 0.832032 0.637743 Uiso 0.0788 4 1 d . . .
  H1c30 H 0.001654 0.651955 0.09773 Uiso 0.1236 4 1 d . . .
  H2c30 H 0.015153 0.51215 0.19327 Uiso 0.1236 4 1 d . . .
  H3c30 H 0.017045 0.692253 0.251142 Uiso 0.1236 4 1 d . . .
  H1c31 H 0.791431 0.331612 0.661977 Uiso 0.076 4 1 d . . .
  H2c31 H 0.791599 0.505337 0.718095 Uiso 0.076 4 1 d . . .
  H1c32 H 0.691746 1.003702 0.669007 Uiso 0.0745 4 1 d . . .
  H2c32 H 0.69235 0.832325 0.612636 Uiso 0.0745 4 1 d . . .
  H1c33 H 0.644782 0.813195 0.588406 Uiso 0.079 4 1 d . . .
  H2c33 H 0.642778 0.985397 0.639945 Uiso 0.079 4 1 d . . .
  H1c34 H 0.743379 0.330789 0.640665 Uiso 0.0716 4 1 d . . .
  H2c34 H 0.743627 0.504925 0.69431 Uiso 0.0716 4 1 d . . .
  H1c35 H 0.694736 0.503197 0.671835 Uiso 0.0761 4 1 d . . .
  H2c35 H 0.695475 0.327814 0.61746 Uiso 0.0761 4 1 d . . .
  H1c36 H 0.647672 0.312946 0.594118 Uiso 0.0782 4 1 d . . .
  H2c36 H 0.646298 0.488808 0.645385 Uiso 0.0782 4 1 d . . .
  Owa O 0.535397 0.387131 0.402955 Uani 0.0654 4 1 d . . .
  H1wa H 0.54888 0.402075 0.347677 Uiso 0.0785 4 1 d . . .
  H2wa H 0.530593 0.490001 0.426905 Uiso 0.0785 4 1 d . . .
  Owb O 0.518749 0.065 0.280235 Uani 0.0654 4 1 d . . .
  H1wb H 0.534211 0.026345 0.314385 Uiso 0.0785 4 1 d . . .
  H2wb H 0.508128 0.025653 0.347306 Uiso 0.0785 4 1 d . . .
  Owc O 0.50699 0.18777 0.58236 Uani 0.0654 4 1 d . . .
  H1wc H 0.517791 0.182905 0.508182 Uiso 0.0785 4 1 d . . .
  H2wc H 0.492228 0.224959 0.534794 Uiso 0.0785 4 1 d . . .

loop_
 _atom_site_aniso_label
 _atom_site_aniso_type_symbol
 _atom_site_aniso_U_11
 _atom_site_aniso_U_22
 _atom_site_aniso_U_33
 _atom_site_aniso_U_12
 _atom_site_aniso_U_13
 _atom_site_aniso_U_23
 Mg1 Mg 0.073736 0.061682 0.055504 -0.008012 -0.008495 0.003955
 O1 O 0.072597 0.097588 0.053885 -0.024168 -0.011636 -0.009386
 O2 O 0.10975 0.071737 0.072848 -0.019908 -0.00414 -0.009375
 O3 O 0.058789 0.057548 0.064669 -0.002715 0.005735 -0.000605
 O4 O 0.085266 0.074379 0.102253 0.01108 -0.006853 0.040269
 C1 C 0.068042 0.076432 0.060854 -0.010616 0.006758 -0.01774
 C2 C 0.05153 0.066104 0.079372 0.009579 0.005782 0.004546
 C3 C 0.065337 0.05094 0.076702 0.003598 0.005211 -0.007781
 C4 C 0.064056 0.066501 0.056033 0.005937 -0.000976 0.002494
 C5 C 0.062633 0.079796 0.067211 0.000463 0.014087 -0.001339
 C6 C 0.085408 0.093084 0.097455 0.003885 -0.00414 0.003431
 C7 C 0.047544 0.064132 0.065389 -0.002317 0.001214 0.000856
 C8 C 0.05338 0.073088 0.065568 0.012669 -0.005354 -0.00652
 C9 C 0.054804 0.093957 0.075525 0.015516 0.002499 -0.005088
 C10 C 0.056939 0.073181 0.062875 -0.001876 0.000928 -0.001214
 C11 C 0.064483 0.083348 0.084257 0.012051 0.006187 -0.004435
 C12 C 0.05096 0.094997 0.093605 -0.002825 0.000381 0.010715
 C13 C 0.050533 0.071887 0.074515 0.00607 -0.006235 -0.011264
 C14 C 0.052526 0.069423 0.070334 0.003929 0.010661 -0.00255
 C15 C 0.060498 0.062452 0.074065 0.010925 0.00257 -0.009239
 C16 C 0.05395 0.081798 0.073468 0.002803 -0.004712 0.002324
 C17 C 0.051672 0.072709 0.070087 -0.003774 0.007186 -0.008113
 C18 C 0.056227 0.08546 0.071209 0.005098 -0.007377 -0.003586
 C19 C 0.055658 0.070313 0.066161 -0.002759 -0.00633 -0.00352
 C20 C 0.05096 0.057593 0.072697 0.002075 0.003427 -0.008903
 C21 C 0.061921 0.065864 0.066058 0.00543 -0.002189 -0.000288
 C22 C 0.06064 0.070405 0.062593 0.00426 -0.002998 -0.004121
 C23 C 0.063202 0.068948 0.066348 0.004083 -0.000095 -0.004191
 C24 C 0.051957 0.068941 0.068058 0.005915 0.000119 -0.001564
 C25 C 0.060071 0.061624 0.073421 0.001589 -0.006139 -0.003966
 C26 C 0.059928 0.068729 0.062732 0.00799 -0.007044 -0.007162
 C27 C 0.06491 0.062989 0.061276 -0.001986 -0.005687 -0.005044
 C28 C 0.061494 0.072137 0.056924 0.002847 -0.000619 -0.015485
 C29 C 0.052668 0.069635 0.074101 -0.002097 0.002165 -0.006682
 C30 C 0.066049 0.146848 0.093867 -0.008144 -0.006211 -0.005025
 C31 C 0.058078 0.073615 0.059307 0.002516 0.010661 0.0058
 C32 C 0.059501 0.066343 0.060528 0.003509 0.005544 -0.004963
 C33 C 0.0558 0.082873 0.058428 0.002008 0.003189 0.00173
 C34 C 0.059644 0.068095 0.051136 0.003686 0.002903 0.000358
 C35 C 0.060498 0.075624 0.054697 0.006666 0.008614 -0.011951
 C36 C 0.056939 0.075785 0.063726 -0.003553 0.010542 -0.001697
 Owa O 0.078576 0.055163 0.064446 0.005165 0.018133 0.006981
 Owb O 0.058505 0.084597 0.052676 -0.003576 0.002284 0.006675
 Owc O 0.061209 0.080474 0.053718 0.00852 -0.000095 -0.007722

loop_
 _jana_atom_site_ADP_C_label
 _jana_atom_site_ADP_C_type_symbol
 _jana_atom_site_ADP_C_111
 _jana_atom_site_ADP_C_112
 _jana_atom_site_ADP_C_113
 _jana_atom_site_ADP_C_122
 _jana_atom_site_ADP_C_123
 _jana_atom_site_ADP_C_133
 _jana_atom_site_ADP_C_222
 _jana_atom_site_ADP_C_223
 _jana_atom_site_ADP_C_233
 _jana_atom_site_ADP_C_333
 ? ? ? ? ? ? ? ? ? ? ? ?

loop_
 _jana_atom_site_ADP_D_label
 _jana_atom_site_ADP_D_type_symbol
 _jana_atom_site_ADP_D_1111
 _jana_atom_site_ADP_D_1112
 _jana_atom_site_ADP_D_1113
 _jana_atom_site_ADP_D_1122
 _jana_atom_site_ADP_D_1123
 _jana_atom_site_ADP_D_1133
 _jana_atom_site_ADP_D_1222
 _jana_atom_site_ADP_D_1223
 _jana_atom_site_ADP_D_1233
 _jana_atom_site_ADP_D_1333
 _jana_atom_site_ADP_D_2222
 _jana_atom_site_ADP_D_2223
 _jana_atom_site_ADP_D_2233
 _jana_atom_site_ADP_D_2333
 _jana_atom_site_ADP_D_3333
 ? ? ? ? ? ? ? ? ? ? ? ? ? ? ? ? ?

loop_
 _jana_atom_site_ADP_E_label
 _jana_atom_site_ADP_E_type_symbol
 _jana_atom_site_ADP_E_11111
 _jana_atom_site_ADP_E_11112
 _jana_atom_site_ADP_E_11113
 _jana_atom_site_ADP_E_11122
 _jana_atom_site_ADP_E_11123
 _jana_atom_site_ADP_E_11133
 _jana_atom_site_ADP_E_11222
 _jana_atom_site_ADP_E_11223
 _jana_atom_site_ADP_E_11233
 _jana_atom_site_ADP_E_11333
 _jana_atom_site_ADP_E_12222
 _jana_atom_site_ADP_E_12223
 _jana_atom_site_ADP_E_12233
 _jana_atom_site_ADP_E_12333
 _jana_atom_site_ADP_E_13333
 _jana_atom_site_ADP_E_22222
 _jana_atom_site_ADP_E_22223
 _jana_atom_site_ADP_E_22233
 _jana_atom_site_ADP_E_22333
 _jana_atom_site_ADP_E_23333
 _jana_atom_site_ADP_E_33333
 ? ? ? ? ? ? ? ? ? ? ? ? ? ? ? ? ? ? ? ? ? ? ?

loop_
 _jana_atom_site_ADP_F_label
 _jana_atom_site_ADP_F_type_symbol
 _jana_atom_site_ADP_F_111111
 _jana_atom_site_ADP_F_111112
 _jana_atom_site_ADP_F_111113
 _jana_atom_site_ADP_F_111122
 _jana_atom_site_ADP_F_111123
 _jana_atom_site_ADP_F_111133
 _jana_atom_site_ADP_F_111222
 _jana_atom_site_ADP_F_111223
 _jana_atom_site_ADP_F_111233
 _jana_atom_site_ADP_F_111333
 _jana_atom_site_ADP_F_112222
 _jana_atom_site_ADP_F_112223
 _jana_atom_site_ADP_F_112233
 _jana_atom_site_ADP_F_112333
 _jana_atom_site_ADP_F_113333
 _jana_atom_site_ADP_F_122222
 _jana_atom_site_ADP_F_122223
 _jana_atom_site_ADP_F_122233
 _jana_atom_site_ADP_F_122333
 _jana_atom_site_ADP_F_123333
 _jana_atom_site_ADP_F_133333
 _jana_atom_site_ADP_F_222222
 _jana_atom_site_ADP_F_222223
 _jana_atom_site_ADP_F_222233
 _jana_atom_site_ADP_F_222333
 _jana_atom_site_ADP_F_223333
 _jana_atom_site_ADP_F_233333
 _jana_atom_site_ADP_F_333333
 ? ? ? ? ? ? ? ? ? ? ? ? ? ? ? ? ? ? ? ? ? ? ? ? ? ? ? ? ? ?
