# Supplementary material for: The structure of magnesium stearate trihydrate determined from a micrometre-sized single crystal using a microfocused synchrotron X-ray beam
Source: Acta Crystallogr B Struct Sci Cryst Eng Mater. 2023 Jul 8;79(Pt 4):330–5. doi: 10.1107/S2052520623005607 (PMC10410307; doi:10.1107/S2052520623005607)
Supplement: Supplementary file 5 [file b-79-00330-sup5.zip › option4/run30_full_H_opt4.fcf]

#
# h,k,l, Fc-squared, Fo-squared, sigma(Fo-squared) and status flag
#
data_I
_shelx_title                             '   '
_shelx_reFln_list_code                   4
_shelx_F_calc_maximum                    451.63
_exptl_crystal_F_000                     1440
_reflns_d_resolution_high                0.8763

loop_
 _symmetry_equiv_pos_as_xyz
 'x, y, z'
 '-x, y+1/2, -z+1/2'
 '-x, -y, -z'
 'x, -y+1/2, z+1/2'

_cell_length_a                           53.1859
_cell_length_b                           8.219
_cell_length_c                           8.891
_cell_angle_alpha                        90
_cell_angle_beta                         94.6908
_cell_angle_gamma                        90

_shelx_F_squared_multiplier              1.000

loop_
 _refln_index_h
 _refln_index_k
 _refln_index_l
 _refln_F_squared_calc
 _refln_F_squared_meas
 _refln_F_squared_sigma
 _refln_observed_status
   2   0   0   7056.86   5678.72    343.81 o
   3   0   0  15824.30  12844.70    784.21 o
   4   0   0    379.14    424.94     30.90 o
   5   0   0   2255.78   1970.17    123.62 o
   6   0   0   2407.14   1807.92    115.89 o
   7   0   0    326.26    324.50     30.90 o
   8   0   0   7897.85   6223.42    382.45 o
   9   0   0   2512.37   2051.29    135.21 o
  10   0   0   8779.52   6887.87    428.80 o
  11   0   0   2564.52   2317.85    154.52 o
  12   0   0   5312.63   4303.47    274.28 o
  13   0   0   1272.27   1189.83     92.71 o
  14   0   0   2416.85   2078.34    146.80 o
  15   0   0    527.29    494.47     57.95 o
  16   0   0    776.46    664.45     65.67 o
  17   0   0    249.20    239.51     46.36 o
  18   0   0    370.11    312.91     46.36 o
  19   0   0     42.57     34.77     34.77 <
  21   0   0    155.09     88.85     38.63 o
  22   0   0    770.31    757.16     73.40 o
  23   0   0    839.66    869.19     81.12 o
  24   0   0   1839.21   1792.47    135.21 o
  25   0   0   1785.08   1703.62    131.35 o
  26   0   0   2866.98   2480.10    177.70 o
  27   0   0   2102.93   1865.87    142.93 o
  28   0   0   2249.40   1823.37    142.93 o
  29   0   0    849.00    733.98     77.26 o
  30   0   0    340.74    216.33     46.36 o
  31   0   0     40.00     -7.73     34.77 <
  32   0   0     50.59    146.80     73.40 <
  33   0   0    346.77    498.34     81.12 o
  34   0   0   1098.59   1506.60    123.62 o
  35   0   0    991.33   1390.71    119.75 o
  36   0   0   2055.35   2735.06    200.88 o
  37   0   0    837.37   1073.94    104.30 o
  38   0   0   2593.66   3179.31    212.47 o
  39   0   0     80.37    131.35     77.26 <
  40   0   0   3763.02   4546.84    289.73 o
  41   0   0  11299.60  16364.00   1035.30 o
  42   0   0   2351.57   2595.99    216.33 o
  43   0   0   4161.77   5122.44    332.23 o
  44   0   0     12.18   -127.48     96.58 <
  45   0   0    410.10    347.68    108.17 o
  46   0   0      9.19     57.95     84.99 <
  47   0   0      7.11     34.77     81.12 <
  48   0   0     81.48    204.74     96.58 o
  49   0   0     61.52     77.26     77.26 <
  50   0   0    189.66    189.29     88.85 o
  51   0   0     99.71     88.85     84.99 <
  52   0   0     92.93    270.42     88.85 o
  53   0   0     40.94    231.79    123.62 <
   1   1   0    361.96    440.39     19.32 o
   2   1   0    665.43    788.07     30.90 o
   3   1   0   2093.08   2186.50     96.58 o
   4   1   0   1269.08   1328.90     54.08 o
   5   1   0   2744.13   2711.88    108.17 o
   6   1   0    737.81    718.53     34.77 o
   7   1   0   1570.35   1321.17     61.81 o
   8   1   0     19.56      3.86     15.45 <
   9   1   0    373.54    332.23     23.18 o
  10   1   0    188.98    208.61     23.18 o
  11   1   0    125.76     81.12     19.32 o
  12   1   0    208.21    193.15     23.18 o
  13   1   0    304.93    262.69     27.04 o
  14   1   0      3.05     -3.86     19.32 <
  15   1   0   1148.47   1104.84     61.81 o
  16   1   0    290.23    324.50     30.90 o
  17   1   0   2171.47   1977.90     96.58 o
  18   1   0    662.10    618.09     42.49 o
  19   1   0   1962.21   1885.18     96.58 o
  20   1   0    216.55    258.83     30.90 o
  21   1   0    408.56    440.39     38.63 o
  22   1   0    105.23    131.35     27.04 o
  23   1   0    141.13    146.80     27.04 o
  24   1   0      1.58    -15.45     27.04 <
  25   1   0     23.36     -3.86     23.18 <
  26   1   0      0.10    -11.59     27.04 <
  27   1   0     40.32     54.08     27.04 <
  28   1   0     24.86     50.22     27.04 <
  29   1   0    150.12    123.62     30.90 o
  30   1   0    165.24    123.62     34.77 o
  31   1   0    213.91    220.20     38.63 o
  32   1   0    253.79    204.74     34.77 o
  33   1   0    234.31    224.06     77.26 o
  34   1   0    157.01    258.83     57.95 o
  35   1   0     66.12    115.89     50.22 o
  36   1   0     35.70     69.54     42.49 <
  37   1   0      1.88      3.86     42.49 <
  38   1   0      0.36    -61.81     42.49 <
  39   1   0      4.95    -15.45     50.22 <
  40   1   0     17.86    -34.77     57.95 <
  41   1   0    902.86   1170.51     92.71 o
  42   1   0    426.34    301.32     65.67 o
  43   1   0    590.17    676.04     77.26 o
  44   1   0      8.10    123.62     69.54 <
  45   1   0    289.25    309.05     69.54 o
  46   1   0     35.30      7.73     54.08 <
  47   1   0     85.28    158.39     57.95 o
  48   1   0      1.26     27.04     54.08 <
  49   1   0      5.99    -50.22     50.22 <
  50   1   0      6.03    -19.32     54.08 <
  51   1   0     13.48     54.08     57.95 <
  52   1   0     52.96    127.48     57.95 o
  53   1   0     42.62     -3.86     54.08 <
   0   2   0  10202.60  10863.00    660.59 o
   1   2   0   6978.73   8035.20    347.68 o
   2   2   0   4873.53   5137.89    200.88 o
   3   2   0      2.40      3.86      7.73 <
   4   2   0    846.37    776.48     38.63 o
   5   2   0   2420.34   2086.06     92.71 o
   6   2   0   1944.57   1854.28     84.99 o
   7   2   0   1350.45   1305.72     54.08 o
   8   2   0    927.96    842.15     38.63 o
   9   2   0    275.98    254.96     19.32 o
  10   2   0    154.84    104.30     15.45 o
  11   2   0     34.02     42.49     19.32 o
  12   2   0     84.59     61.81     19.32 o
  13   2   0    665.94    621.96     34.77 o
  14   2   0    457.55    405.62     30.90 o
  15   2   0   1444.44   1464.11     69.54 o
  16   2   0    713.59    749.44     42.49 o
  17   2   0   2348.05   2310.12    100.44 o
  18   2   0    581.67    544.69     38.63 o
  19   2   0   3201.27   2808.46    123.62 o
  20   2   0     55.56     54.08     23.18 o
  21   2   0   2612.63   2549.63    115.89 o
  22   2   0   2043.68   2066.75     96.58 o
  23   2   0    132.09     77.26     30.90 o
  24   2   0    237.19    231.79     34.77 o
  25   2   0     41.28     27.04     30.90 <
  26   2   0     80.26     65.67     30.90 o
  27   2   0     27.17     65.67     30.90 o
  28   2   0     92.22    146.80     30.90 o
  29   2   0     81.71     81.12     34.77 o
  30   2   0     86.29     73.40     34.77 o
  31   2   0    123.62    108.17     42.49 o
  32   2   0     45.09     -3.86     42.49 <
  33   2   0     36.57     46.36     46.36 <
  34   2   0      0.46     15.45     38.63 <
  35   2   0      0.73     15.45     42.49 <
  36   2   0     57.79     92.71     42.49 o
  37   2   0     16.48      3.86     42.49 <
  38   2   0     21.15    104.30     57.95 <
  39   2   0     43.83     77.26     65.67 <
  40   2   0     56.58    -30.90     65.67 <
  41   2   0     32.54     84.99     77.26 <
  42   2   0     15.54    -23.18     73.40 <
  43   2   0      0.63    104.30     88.85 <
  44   2   0     45.60     96.58     81.12 <
  45   2   0     97.31    139.07     73.40 <
  46   2   0     87.11     46.36     73.40 <
  47   2   0     42.30      0.00     54.08 <
  48   2   0      6.89    -23.18     57.95 <
  49   2   0      5.02     34.77     73.40 <
  50   2   0      0.00    -65.67     50.22 <
  51   2   0      0.16    -69.54     50.22 <
  52   2   0      0.59     84.99     54.08 <
  53   2   0      0.80    -30.90     73.40 <
   1   3   0    135.25    146.80     11.59 o
   2   3   0    405.54    413.35     19.32 o
   3   3   0    768.36    741.71     34.77 o
   4   3   0    612.55    637.41     30.90 o
   5   3   0    676.35    691.49     34.77 o
   6   3   0    277.15    332.23     27.04 o
   7   3   0    257.28    262.69     23.18 o
   8   3   0     35.17     61.81     15.45 o
   9   3   0    246.54    220.20     19.32 o
  10   3   0     48.74     61.81     15.45 o
  11   3   0    350.43    347.68     27.04 o
  12   3   0    113.28    135.21     19.32 o
  13   3   0    566.59    594.91     34.77 o
  14   3   0    207.72    193.15     23.18 o
  15   3   0    534.23    517.65     34.77 o
  16   3   0    154.10     84.99     23.18 o
  17   3   0    229.06    158.39     27.04 o
  18   3   0     12.66    -11.59     23.18 <
  19   3   0      8.50     46.36     34.77 <
  20   3   0     28.36     27.04     30.90 <
  21   3   0      4.86    -27.04     34.77 <
  22   3   0    416.34    258.83     42.49 o
  23   3   0    172.36    119.75     38.63 o
  24   3   0    253.27    224.06     42.49 o
  25   3   0     80.61    104.30     42.49 o
  26   3   0     71.97    -38.63     42.49 <
  27   3   0      2.39     11.59     50.22 <
  28   3   0      5.99     -3.86     42.49 <
  29   3   0     64.52     77.26     42.49 <
  30   3   0     47.95     61.81     34.77 <
  31   3   0     19.25     42.49     46.36 <
  32   3   0     38.17     11.59     34.77 <
  33   3   0      1.43     -3.86     34.77 <
  34   3   0      4.15    -30.90     34.77 <
  35   3   0     74.43     38.63     38.63 <
  36   3   0     93.71    139.07     46.36 o
  37   3   0    267.05    166.11     50.22 o
  38   3   0    276.65    231.79     54.08 o
  39   3   0    328.25    301.32     57.95 o
  40   3   0    360.92    239.51     61.81 o
  41   3   0    116.07    108.17     57.95 <
  42   3   0     81.87    112.03     54.08 o
  43   3   0    205.99    208.61     54.08 o
  44   3   0     29.63    115.89     54.08 o
  45   3   0      0.22    -34.77     46.36 <
  46   3   0     30.99     30.90     50.22 <
  47   3   0      1.17     46.36     50.22 <
  48   3   0      0.44     19.32     46.36 <
  49   3   0     18.84     15.45     46.36 <
  50   3   0     21.26    -46.36     46.36 <
  51   3   0     23.43     61.81     50.22 <
  52   3   0     23.40    -30.90     57.95 <
   2   4   0    357.59    722.40     61.81 o
   3   4   0    233.12    247.24     15.45 o
   4   4   0      0.01     -3.86      7.73 <
   5   4   0    336.04    339.95     19.32 o
   6   4   0      5.87     -3.86      7.73 <
   7   4   0     19.26     23.18      7.73 o
   8   4   0    284.66    258.83     19.32 o
   9   4   0    172.06    139.07     15.45 o
  10   4   0    810.58    753.30     42.49 o
  11   4   0    580.14    525.38     30.90 o
  12   4   0   1137.11   1143.47     61.81 o
  13   4   0    941.97    927.14     54.08 o
  14   4   0   1300.60   1178.24     65.67 o
  15   4   0   1170.65   1162.79     69.54 o
  16   4   0   1202.76   1205.28     65.67 o
  17   4   0    861.65    807.38     50.22 o
  18   4   0    421.54    374.72     34.77 o
  19   4   0     56.70     73.40     27.04 o
  20   4   0     24.09    -27.04     23.18 <
  21   4   0     74.94     88.85     23.18 o
  22   4   0    382.33    254.96     50.22 o
  23   4   0    451.49    401.76     57.95 o
  24   4   0    632.69    649.00     46.36 o
  25   4   0    660.26    764.89     54.08 o
  26   4   0    910.78    923.28     57.95 o
  27   4   0    777.27    834.42     57.95 o
  28   4   0    694.65    784.21     50.22 o
  29   4   0    230.34    309.05     42.49 o
  30   4   0     77.48     81.12     38.63 o
  31   4   0      1.32     11.59     46.36 <
  32   4   0     16.96     38.63     42.49 <
  33   4   0     76.44     96.58     38.63 o
  34   4   0    209.73    262.69     46.36 o
  35   4   0    183.66    189.29     46.36 o
  36   4   0    354.97    312.91     50.22 o
  37   4   0    208.86    123.62     46.36 o
  38   4   0    597.90    683.77     61.81 o
  39   4   0    103.13    158.39     42.49 o
  40   4   0   1183.57   1425.48     92.71 o
  42   4   0    404.58    216.33     57.95 o
  44   4   0      2.17      3.86     54.08 <
  45   4   0     54.03     30.90     54.08 <
  46   4   0     24.05     30.90     42.49 <
  47   4   0      2.43    -11.59     42.49 <
  48   4   0     28.36      3.86     46.36 <
  49   4   0     19.74    -11.59     42.49 <
  50   4   0     28.02     27.04     54.08 <
  51   4   0     12.42    -65.67     61.81 <
   7   5   0    121.24    135.21     27.04 o
   8   5   0      8.15      3.86     15.45 <
   9   5   0      0.46     11.59     15.45 <
  10   5   0     54.65     65.67     23.18 o
  11   5   0     38.68     27.04     15.45 <
  12   5   0    151.80    135.21     15.45 o
  13   5   0     82.07     84.99     15.45 o
  14   5   0    191.66    239.51     23.18 o
  15   5   0    101.09     92.71     19.32 o
  16   5   0    215.06    185.43     23.18 o
  17   5   0    106.74     96.58     19.32 o
  18   5   0    203.24    227.92     27.04 o
  19   5   0     55.11     34.77     23.18 <
  20   5   0    254.28    193.15     27.04 o
  21   5   0    259.56    197.02     30.90 o
  22   5   0     94.57     84.99     23.18 o
  23   5   0     34.99     46.36     23.18 <
  24   5   0      9.06    -11.59     23.18 <
  25   5   0      2.46    -23.18     27.04 <
  26   5   0     48.69     23.18     27.04 <
  27   5   0    186.35     77.26     38.63 <
  28   5   0    266.80    239.51     50.22 o
  29   5   0    405.05    320.64     57.95 o
  30   5   0    439.98    459.71     65.67 o
  31   5   0    402.62    421.08     57.95 o
  32   5   0    281.00    301.32     54.08 o
  33   5   0    205.17    197.02     46.36 o
  34   5   0     60.80    -42.49     38.63 <
  35   5   0      7.79    -23.18     34.77 <
  36   5   0     10.43     15.45     38.63 <
  37   5   0     45.91      7.73     38.63 <
  38   5   0     87.21    104.30     42.49 o
  39   5   0     38.01      3.86     38.63 <
  40   5   0     54.29     69.54     38.63 <
  41   5   0     70.52     38.63     34.77 <
  42   5   0     78.01     27.04     38.63 <
  43   5   0     47.88     19.32     38.63 <
  44   5   0      4.77     54.08     42.49 <
  45   5   0      8.69    -46.36     38.63 <
  46   5   0      4.30     19.32     42.49 <
  47   5   0      4.15    -50.22     42.49 <
  48   5   0     19.24    100.44     46.36 o
  49   5   0      7.86    -50.22     46.36 <
  50   5   0      7.43    -27.04     81.12 <
  10   6   0      9.15      3.86      7.73 <
  11   6   0      9.38      0.00      7.73 <
  12   6   0      2.32     -3.86     15.45 <
  13   6   0      5.56      3.86     15.45 <
  14   6   0     55.34     34.77     19.32 <
  15   6   0     28.48      3.86     19.32 <
  16   6   0     51.59     11.59     19.32 <
  17   6   0      8.98     34.77     19.32 <
  18   6   0      1.00    -11.59     19.32 <
  19   6   0    393.75    305.18     30.90 o
  20   6   0     27.91     27.04     23.18 <
  21   6   0    462.47    394.03     34.77 o
  22   6   0    759.47    695.35     57.95 o
  23   6   0    189.12    104.30     27.04 o
  24   6   0    161.43     92.71     23.18 o
  25   6   0     76.04     27.04     23.18 <
  26   6   0     59.03     46.36     23.18 <
  27   6   0     19.19    -23.18     23.18 <
  28   6   0     36.42     -3.86     27.04 <
  29   6   0     26.47     38.63     30.90 <
  30   6   0     22.52     -7.73     27.04 <
  31   6   0     45.25    -15.45     27.04 <
  32   6   0     11.99     30.90     30.90 <
  33   6   0     13.49    -42.49     30.90 <
  34   6   0      0.86     -7.73     34.77 <
  35   6   0      1.98    -46.36     50.22 <
  36   6   0     50.64      3.86     50.22 <
  37   6   0     34.35     23.18     34.77 <
  38   6   0     61.25     69.54     34.77 <
  39   6   0      3.02     34.77     34.77 <
  40   6   0     12.32    -30.90     30.90 <
  41   6   0      8.43     50.22     38.63 <
  42   6   0     12.00    -50.22     27.04 <
  43   6   0      0.24     19.32     38.63 <
  44   6   0     16.13     34.77     38.63 <
  45   6   0     35.38    -96.58     69.54 <
  15   7   0      4.10     -3.86      7.73 <
  16   7   0      4.45     -3.86     11.59 <
  17   7   0     15.68     23.18     11.59 <
  18   7   0     17.16      3.86     11.59 <
  19   7   0     20.46     34.77     15.45 o
  20   7   0      9.94     11.59     15.45 <
  21   7   0      0.03      0.00     15.45 <
  22   7   0     55.72     50.22     19.32 o
  23   7   0     25.43      0.00     15.45 <
  24   7   0     33.03    -15.45     15.45 <
  25   7   0     33.66     23.18     19.32 <
  26   7   0     33.27     -7.73     19.32 <
  27   7   0     19.91     19.32     19.32 <
  28   7   0     12.86     11.59     19.32 <
  29   7   0      1.80     -7.73     19.32 <
  30   7   0      4.59      7.73     23.18 <
  31   7   0      8.58     -7.73     19.32 <
  32   7   0      0.06    -11.59     27.04 <
  33   7   0      4.10     27.04     23.18 <
  34   7   0      1.75    -15.45     23.18 <
  35   7   0      0.75     -7.73     23.18 <
  36   7   0      3.12     15.45     27.04 <
  37   7   0      0.01     50.22     27.04 <
  38   7   0      0.01    -50.22     23.18 <
  39   7   0      7.99    -38.63     50.22 <
  40   7   0     18.98    -50.22     38.63 <
 -53   1   1      0.48    -65.67     57.95 <
 -52   1   1      1.02    -27.04     50.22 <
 -51   1   1      3.39    -15.45     54.08 <
 -50   1   1     28.74    100.44     54.08 <
 -49   1   1     23.59    104.30     57.95 <
 -48   1   1     33.51      7.73     50.22 <
 -47   1   1     48.68    204.74     54.08 o
 -46   1   1     66.00     81.12     54.08 <
 -45   1   1    157.49    162.25     69.54 o
 -44   1   1    102.42     23.18     61.81 <
 -43   1   1   1179.70   1367.53    104.30 o
 -42   1   1    215.37    181.57     65.67 o
 -41   1   1     36.69     61.81     61.81 <
 -40   1   1    215.51    282.01     65.67 o
 -39   1   1    131.04    185.43     57.95 o
 -38   1   1    103.24     61.81     50.22 <
 -37   1   1     69.30      7.73     42.49 <
 -36   1   1      1.55      7.73     46.36 <
 -35   1   1      2.96    -15.45     50.22 <
 -34   1   1    118.08     96.58     50.22 <
 -33   1   1     90.84     73.40     50.22 <
 -32   1   1    288.14    254.96     54.08 o
 -31   1   1     87.22    108.17     38.63 o
 -30   1   1    144.74    131.35     34.77 o
 -29   1   1     33.82    -15.45     30.90 <
 -28   1   1      1.83    -19.32     30.90 <
 -27   1   1     72.69     88.85     30.90 o
 -26   1   1    250.80    189.29     34.77 o
 -25   1   1    268.46    235.65     34.77 o
 -24   1   1    609.78    560.15     42.49 o
 -23   1   1    307.04    212.47     30.90 o
 -22   1   1   1487.53   1769.29     88.85 o
 -21   1   1      9.01     23.18     23.18 <
 -20   1   1     22.50     30.90     23.18 <
 -19   1   1    141.81     65.67     23.18 o
 -18   1   1     56.11     30.90     23.18 <
 -17   1   1    543.79    455.84     34.77 o
 -16   1   1     73.62     57.95     19.32 o
 -15   1   1    856.35    691.49     34.77 o
 -14   1   1     32.13     15.45     15.45 <
 -13   1   1    922.31    768.75     38.63 o
 -12   1   1     10.44     -3.86     15.45 <
 -11   1   1   1175.72    907.82     50.22 o
 -10   1   1      1.28     -3.86     15.45 <
  -9   1   1   1204.58   1012.13     54.08 o
  -8   1   1      3.40     11.59     15.45 <
  -7   1   1    982.23    888.51     42.49 o
  -6   1   1     41.16     73.40     15.45 o
  -5   1   1    400.71    336.09     23.18 o
  -4   1   1    373.20    432.67     27.04 o
  -3   1   1      0.08      3.86     11.59 <
  -2   1   1   1562.65   1607.04     73.40 o
  -1   1   1    885.18    942.59     46.36 o
   0   1   1   3746.19   3538.58    158.39 o
   1   1   1   2155.02   2167.19    100.44 o
   2   1   1   3237.81   3001.61    135.21 o
   3   1   1   1444.39   1510.46     73.40 o
   4   1   1    973.66    985.09     50.22 o
   5   1   1    203.05    235.65     19.32 o
   6   1   1      2.45      0.00     15.45 <
   7   1   1    100.56    108.17     19.32 o
   8   1   1    454.26    409.49     30.90 o
   9   1   1     98.57    119.75     23.18 o
  10   1   1    179.93    204.74     27.04 o
  11   1   1    119.23     81.12     23.18 o
  12   1   1    107.49    108.17     23.18 o
  13   1   1   1500.09   1444.79     77.26 o
  14   1   1   1038.40   1112.57     65.67 o
  15   1   1   3187.92   2905.03    139.07 o
  16   1   1   1800.53   1692.03     88.85 o
  17   1   1   3009.29   3098.19    150.66 o
  18   1   1   1168.85   1023.72     61.81 o
  19   1   1    895.53    780.34     54.08 o
  20   1   1     14.19    -19.32     23.18 <
  21   1   1   1995.21   1935.40    104.30 o
  22   1   1     97.15     81.12     27.04 o
  23   1   1    322.87    316.77     38.63 o
  24   1   1     25.53     38.63     27.04 <
  25   1   1    133.97    108.17     30.90 o
  26   1   1      3.07     -3.86     27.04 <
  27   1   1     33.99      7.73     23.18 <
  28   1   1      4.93    -15.45     27.04 <
  29   1   1      1.41    -15.45     23.18 <
  30   1   1    129.86     81.12     27.04 o
  31   1   1    227.03    231.79     42.49 o
  32   1   1    384.84    274.28     42.49 o
  33   1   1    588.08    679.90     57.95 o
  34   1   1    720.59    791.93     65.67 o
  35   1   1    905.44   1004.40     77.26 o
  36   1   1    753.95    699.22     65.67 o
  37   1   1    858.68    985.09     77.26 o
  38   1   1    543.70    560.15     57.95 o
  39   1   1    488.30    486.75     54.08 o
  40   1   1    312.97    421.08     50.22 o
  41   1   1    960.62    919.41    104.30 o
  42   1   1    194.79    200.88     38.63 o
  43   1   1     27.57    -19.32     30.90 <
  44   1   1    119.54    127.48     34.77 o
  45   1   1      0.02     11.59     30.90 <
  46   1   1     80.94     77.26     34.77 o
  47   1   1      1.73     46.36     34.77 <
  48   1   1     35.09     46.36     50.22 <
  49   1   1      0.91    -42.49     50.22 <
  50   1   1      7.77    -50.22     50.22 <
  51   1   1      0.08    -27.04     50.22 <
  52   1   1      3.67     65.67     81.12 <
 -52   2   1     34.19     73.40     73.40 <
 -51   2   1     71.19     50.22     57.95 <
 -50   2   1     50.27     15.45     50.22 <
 -49   2   1     60.76     -3.86     57.95 <
 -48   2   1     46.97    -19.32     50.22 <
 -47   2   1     27.68     -7.73     57.95 <
 -46   2   1     37.44    104.30     57.95 <
 -45   2   1     30.45     46.36     61.81 <
 -44   2   1     12.09     65.67     61.81 <
 -42   2   1   4835.52   5184.25    251.10 o
 -41   2   1   3657.44   5292.42    254.96 o
 -40   2   1    343.05    193.15     61.81 o
 -39   2   1    159.71    227.92     73.40 o
 -38   2   1    537.42    239.51     69.54 o
 -37   2   1      8.64    -88.85     57.95 <
 -36   2   1    534.86    421.08     69.54 o
 -35   2   1     72.39     61.81     57.95 <
 -34   2   1    428.31    220.20     61.81 o
 -33   2   1     26.04     69.54     73.40 <
 -32   2   1     84.32     19.32     50.22 <
 -31   2   1      8.89     27.04     65.67 <
 -30   2   1      2.76     -3.86     34.77 <
 -29   2   1    132.55    119.75     34.77 o
 -28   2   1     99.38      7.73     30.90 <
 -27   2   1    260.74    235.65     34.77 o
 -26   2   1     19.91    -27.04     27.04 <
 -25   2   1    101.41     84.99     30.90 o
 -24   2   1    189.10    231.79     34.77 o
 -23   2   1    104.57     96.58     30.90 o
 -22   2   1   6853.46   7235.54    270.42 o
 -21   2   1   1895.12   2140.14     96.58 o
 -20   2   1   3748.31   3619.70    139.07 o
 -19   2   1      0.27     46.36     27.04 <
 -18   2   1    513.48    451.98     34.77 o
 -17   2   1      1.70     23.18     23.18 <
 -16   2   1    222.12    181.57     27.04 o
 -15   2   1     76.28     69.54     23.18 o
 -14   2   1    212.34    177.70     23.18 o
 -13   2   1    323.17    309.05     27.04 o
 -12   2   1    126.29    112.03     23.18 o
 -11   2   1    570.30    567.87     30.90 o
 -10   2   1     30.47     38.63     15.45 o
  -9   2   1   1055.60   1046.89     46.36 o
  -8   2   1     13.63     30.90     15.45 <
  -7   2   1   1873.69   1834.96     84.99 o
  -6   2   1    475.02    591.05     42.49 o
  -5   2   1   1781.36   2062.88     84.99 o
  -4   2   1   6367.66   7138.97    278.14 o
  -3   2   1    219.18    247.24     15.45 o
  -2   2   1  62595.20  75484.50   3252.71 o
  -1   2   1   2607.25   3187.04    142.93 o
   1   2   1  15290.30  15846.30    683.77 o
   2   2   1     65.36     96.58     15.45 o
   3   2   1  11837.90  12643.90    548.56 o
   4   2   1   3083.08   3287.48    146.80 o
   5   2   1   7330.21   7023.07    309.05 o
   6   2   1   2046.79   2151.73    100.44 o
   7   2   1   1974.83   2008.80     96.58 o
   8   2   1     75.39     88.85     19.32 o
   9   2   1      4.05     34.77     15.45 o
  10   2   1    505.25    451.98     46.36 o
  11   2   1    609.81    552.42     34.77 o
  12   2   1   1338.16   1359.80     69.54 o
  13   2   1    607.05    602.64     38.63 o
  14   2   1    637.16    591.05     38.63 o
  15   2   1      7.79     -7.73     19.32 <
  16   2   1     16.01      7.73     19.32 <
  17   2   1    663.23    633.54     42.49 o
  18   2   1    208.88    266.55     30.90 o
  19   2   1   3015.10   3310.66    158.39 o
  20   2   1  13097.90  12647.70    556.28 o
  21   2   1   2519.07   2530.32    127.48 o
  22   2   1    125.01     84.99     27.04 o
  23   2   1     14.29     23.18     27.04 <
  24   2   1     17.23     73.40     27.04 o
  25   2   1    256.11    266.55     34.77 o
  26   2   1    103.86    112.03     30.90 o
  27   2   1    538.88    533.10     46.36 o
  28   2   1    313.50    332.23     38.63 o
  29   2   1   1211.45   1174.38    104.30 o
  30   2   1    770.55    830.56     69.54 o
  31   2   1   1394.63   1545.23    131.35 o
  32   2   1    677.44    838.29     73.40 o
  33   2   1   1018.49   1131.88    150.66 o
  34   2   1    318.68    336.09     46.36 o
  35   2   1    393.66    355.40     50.22 o
  36   2   1     50.65     84.99     34.77 o
  37   2   1     77.89     84.99     38.63 o
  38   2   1     18.41     54.08     34.77 <
  39   2   1     18.79    -11.59     34.77 <
  40   2   1    573.48    529.24     61.81 o
  42   2   1    704.66    432.67    104.30 o
  43   2   1    184.48    -57.95     54.08 <
  44   2   1     22.80     61.81     50.22 <
  45   2   1     62.22     27.04     54.08 <
  46   2   1      0.16    -46.36     50.22 <
  47   2   1     32.75    139.07     69.54 <
  48   2   1      0.53    -61.81     57.95 <
  49   2   1      0.92     61.81     65.67 <
  50   2   1      3.99     27.04     57.95 <
  51   2   1      2.18     -7.73     57.95 <
  52   2   1      0.45    -54.08     57.95 <
 -52   3   1      0.21    -50.22     54.08 <
 -51   3   1      0.63     23.18     57.95 <
 -50   3   1     12.56    -30.90     50.22 <
 -49   3   1      6.59      7.73     54.08 <
 -48   3   1     15.92     11.59     54.08 <
 -47   3   1     30.34    -15.45     57.95 <
 -46   3   1     66.99    -23.18     57.95 <
 -45   3   1    131.29     69.54     61.81 <
 -44   3   1     56.18    127.48     54.08 o
 -43   3   1    411.01    448.12     61.81 o
 -42   3   1    286.86    289.73     57.95 o
 -41   3   1     51.24     -7.73     61.81 <
 -40   3   1      5.31     42.49     57.95 <
 -39   3   1      1.27    -54.08     57.95 <
 -38   3   1      5.98    -11.59     54.08 <
 -37   3   1      2.57    -27.04     57.95 <
 -36   3   1      5.39    -34.77     57.95 <
 -35   3   1     28.13      3.86     54.08 <
 -34   3   1    125.11     81.12     54.08 <
 -33   3   1    199.15    197.02     65.67 o
 -32   3   1    237.88    235.65     73.40 o
 -31   3   1    248.66    274.28     54.08 o
 -30   3   1    180.74    278.14     57.95 o
 -29   3   1     99.34    123.62     50.22 o
 -28   3   1      3.10      7.73     46.36 <
 -27   3   1      6.81     34.77     46.36 <
 -26   3   1    214.75    181.57     42.49 o
 -25   3   1    406.06    312.91     42.49 o
 -24   3   1    997.81    961.91     61.81 o
 -23   3   1    968.62    865.33     57.95 o
 -22   3   1   1917.45   1950.85    104.30 o
 -21   3   1   2257.06   2449.19    162.25 o
 -20   3   1   1126.08   1170.51     69.54 o
 -19   3   1    628.95    533.10     46.36 o
 -18   3   1    762.69    753.30     46.36 o
 -17   3   1    288.81    204.74     27.04 o
 -16   3   1    546.78    475.16     42.49 o
 -15   3   1    147.04    127.48     30.90 o
 -14   3   1    416.31    394.03     38.63 o
 -13   3   1     45.63     30.90     23.18 <
 -12   3   1    278.27    220.20     27.04 o
 -11   3   1      0.58     11.59     19.32 <
 -10   3   1    165.81    220.20     34.77 o
  -9   3   1     20.36     23.18     23.18 <
  -8   3   1     80.03     96.58     38.63 o
  -7   3   1     36.09     61.81     30.90 <
  -6   3   1    125.38     65.67     27.04 o
  -5   3   1      1.55     -3.86     27.04 <
  -4   3   1    475.59    409.49     42.49 o
  -3   3   1    258.71    169.98     27.04 o
  -2   3   1   1298.35   1328.90     92.71 o
  -1   3   1   1030.97   1112.57     81.12 o
   0   3   1   2185.65   2298.53    150.66 o
   1   3   1   1454.21   1390.71     96.58 o
   2   3   1   1355.45   1255.50     88.85 o
   3   3   1    502.45    471.30     30.90 o
   4   3   1    178.34    173.84     19.32 o
   5   3   1      1.67      0.00     11.59 <
   6   3   1     77.66    100.44     19.32 o
   7   3   1    280.14    293.59     27.04 o
   8   3   1    482.79    509.93     38.63 o
   9   3   1    385.08    421.08     34.77 o
  10   3   1    307.34    316.77     30.90 o
  11   3   1     42.95     57.95     19.32 o
  12   3   1      3.57    -19.32     15.45 <
  13   3   1    118.42    166.11     27.04 o
  14   3   1    130.96    173.84     27.04 o
  15   3   1    429.89    486.75     42.49 o
  16   3   1    209.12    254.96     34.77 o
  17   3   1    331.82    339.95     38.63 o
  18   3   1     49.79    104.30     23.18 o
  19   3   1    133.99    169.98     27.04 o
  20   3   1    289.99    282.01     30.90 o
  21   3   1      1.03     23.18     23.18 <
  22   3   1      1.31      7.73     19.32 <
  23   3   1      0.56      7.73     23.18 <
  24   3   1      0.11     -3.86     19.32 <
  25   3   1      7.43    -23.18     19.32 <
  26   3   1     30.34    -19.32     23.18 <
  27   3   1     86.70     11.59     23.18 <
  28   3   1     58.06     61.81     27.04 o
  29   3   1     71.53    108.17     27.04 o
  30   3   1     28.33    -15.45     27.04 <
  31   3   1      0.25      3.86     27.04 <
  32   3   1     14.33    -19.32     30.90 <
  33   3   1     63.60    108.17     50.22 o
  34   3   1    203.99    243.37     50.22 o
  35   3   1    317.40    312.91     57.95 o
  36   3   1    400.21    312.91     57.95 o
  37   3   1    454.71    370.86     57.95 o
  38   3   1    331.29    332.23     65.67 o
  39   3   1    131.38     57.95     57.95 <
  40   3   1     43.28     46.36     54.08 <
  41   3   1    746.42    950.32     73.40 o
  42   3   1    163.58     27.04     69.54 <
  43   3   1      0.00    -54.08     50.22 <
  44   3   1     58.23     23.18     46.36 <
  45   3   1      7.55    -34.77     46.36 <
  46   3   1      8.17      7.73     42.49 <
  47   3   1      3.69     15.45     42.49 <
  48   3   1      5.84      0.00     42.49 <
  49   3   1      4.22    -50.22     42.49 <
  50   3   1      0.06    -73.40     42.49 <
  51   3   1      3.87     50.22     54.08 <
 -52   4   1      4.99    -11.59     54.08 <
 -51   4   1      9.33     -7.73     50.22 <
 -50   4   1      2.74      3.86     42.49 <
 -49   4   1      0.14     50.22     65.67 <
 -48   4   1      2.55     61.81     81.12 <
 -47   4   1     58.78     88.85     57.95 <
 -46   4   1    151.68    -23.18     46.36 <
 -45   4   1    195.83     54.08     46.36 <
 -44   4   1    122.95     15.45     46.36 <
 -43   4   1      0.30     69.54     46.36 <
 -42   4   1     96.28     23.18     46.36 <
 -41   4   1     31.11     23.18     54.08 <
 -40   4   1    265.05    285.87     69.54 o
 -39   4   1    222.64    108.17     61.81 <
 -38   4   1     56.96      3.86     50.22 <
 -37   4   1     78.19     30.90     54.08 <
 -36   4   1     19.11      3.86     54.08 <
 -35   4   1     91.28     38.63     50.22 <
 -34   4   1     45.58     69.54     50.22 <
 -33   4   1    198.68    112.03     46.36 o
 -32   4   1    164.84    127.48     46.36 o
 -31   4   1    380.73    359.27     65.67 o
 -30   4   1    198.22    189.29     46.36 o
 -29   4   1    423.30    394.03     50.22 o
 -28   4   1    264.98    146.80     42.49 o
 -27   4   1    392.81    347.68     46.36 o
 -26   4   1    249.72    208.61     38.63 o
 -25   4   1    277.32    274.28     42.49 o
 -24   4   1     49.13     57.95     34.77 <
 -23   4   1    181.93    154.52     38.63 o
 -22   4   1    272.38    282.01     42.49 o
 -21   4   1   3135.71   2889.58    150.66 o
 -20   4   1    237.01    204.74     34.77 o
 -19   4   1      9.38    -23.18     23.18 <
 -18   4   1    121.06     88.85     23.18 o
 -17   4   1     72.55     54.08     23.18 o
 -16   4   1    333.73    270.42     27.04 o
 -15   4   1    205.04    131.35     23.18 o
 -14   4   1    189.48    100.44     23.18 o
 -13   4   1      4.77      7.73     23.18 <
 -12   4   1     20.33     30.90     19.32 <
 -11   4   1    228.56    200.88     23.18 o
 -10   4   1    344.56    274.28     34.77 o
  -9   4   1    809.62    849.88     46.36 o
  -8   4   1    579.31    486.75     30.90 o
  -7   4   1    610.12    668.31     38.63 o
  -6   4   1     39.48    -34.77     30.90 <
  -5   4   1     56.27     23.18     27.04 <
  -4   4   1    576.25    618.09     54.08 o
  -3   4   1    399.83    370.86     42.49 o
  -2   4   1      3.87    -11.59     15.45 <
  -1   4   1     13.11      7.73     19.32 <
   0   4   1     10.20     23.18     19.32 <
   1   4   1     23.79     30.90     19.32 <
   2   4   1    150.00    197.02     27.04 o
   3   4   1   3111.70   3237.26    208.61 o
   4   4   1   4203.11   4415.50    278.14 o
   5   4   1   6034.76   6374.08    397.90 o
   6   4   1   4123.64   4411.63    197.02 o
   7   4   1   3477.39   3472.91    158.39 o
   8   4   1   1714.83   1738.38     84.99 o
   9   4   1   1146.94   1070.07     50.22 o
  10   4   1    398.94    332.23     30.90 o
  11   4   1    144.25    112.03     19.32 o
  12   4   1      6.45      0.00     15.45 <
  13   4   1      4.41     27.04     15.45 <
  14   4   1     31.45     27.04     19.32 <
  15   4   1     78.78     69.54     19.32 o
  16   4   1     52.84      7.73     19.32 <
  17   4   1    245.79    231.79     27.04 o
  18   4   1     33.40     30.90     19.32 <
  19   4   1   1830.69   1865.87     88.85 o
  20   4   1    295.24    239.51     30.90 o
  21   4   1    164.25    100.44     30.90 o
  22   4   1   1442.12   1328.90     73.40 o
  23   4   1    349.36    336.09     38.63 o
  24   4   1    545.36    482.89     42.49 o
  25   4   1     82.95    100.44     30.90 o
  26   4   1     37.27     19.32     30.90 <
  27   4   1     38.26     -3.86     30.90 <
  28   4   1     21.18     57.95     30.90 <
  29   4   1    203.88    112.03     34.77 o
  30   4   1    145.57    200.88     46.36 o
  31   4   1    248.78    251.10     42.49 o
  32   4   1    251.99    231.79     46.36 o
  33   4   1    283.11    297.46     46.36 o
  34   4   1    285.87    166.11     46.36 o
  35   4   1    279.19    158.39     77.26 o
  36   4   1    331.21    243.37     50.22 o
  37   4   1    224.77    100.44     42.49 o
  38   4   1    112.33      7.73     38.63 <
  39   4   1     13.16    -23.18     30.90 <
  40   4   1    141.16    227.92     42.49 o
  41   4   1    222.21    293.59     96.58 o
  42   4   1     97.04     92.71     46.36 <
  43   4   1    113.93     57.95     42.49 <
  44   4   1      3.93     27.04     42.49 <
  45   4   1      5.61      7.73     42.49 <
  46   4   1     38.46     92.71     46.36 <
  47   4   1     17.35     50.22     46.36 <
  48   4   1     16.68    -57.95     42.49 <
  49   4   1     15.17    -23.18     46.36 <
  50   4   1      8.38    -57.95     57.95 <
  51   4   1     13.83     65.67     88.85 <
 -50   5   1      2.19    -46.36     73.40 <
 -49   5   1      0.30     19.32     42.49 <
 -48   5   1      1.18    -27.04     42.49 <
 -47   5   1      9.73     46.36     46.36 <
 -46   5   1      6.56     38.63     38.63 <
 -45   5   1      5.09     -3.86     38.63 <
 -44   5   1      0.41     19.32     42.49 <
 -43   5   1    155.74     96.58     42.49 o
 -42   5   1      8.95     30.90     38.63 <
 -41   5   1      1.42     38.63     34.77 <
 -40   5   1    132.68     50.22     38.63 <
 -39   5   1     58.76    -11.59     38.63 <
 -38   5   1     34.33    -30.90     34.77 <
 -37   5   1      7.93     -3.86     38.63 <
 -36   5   1      7.62     15.45     34.77 <
 -35   5   1     14.65     42.49     34.77 <
 -34   5   1     47.49     84.99     38.63 o
 -33   5   1     19.10     -7.73     38.63 <
 -32   5   1     66.19     27.04     38.63 <
 -31   5   1      2.17     -7.73     42.49 <
 -30   5   1     20.28     15.45     50.22 <
 -29   5   1      2.18     73.40     46.36 <
 -28   5   1      0.22     -3.86     38.63 <
 -27   5   1     13.93      3.86     27.04 <
 -26   5   1      3.74    -15.45     27.04 <
 -25   5   1      0.06    -19.32     23.18 <
 -24   5   1     36.41     42.49     23.18 <
 -23   5   1    100.35     92.71     27.04 o
 -22   5   1    121.01    104.30     27.04 o
 -21   5   1    667.28    413.35     50.22 o
 -20   5   1    666.25    649.00     57.95 o
 -19   5   1    626.62    513.79     54.08 o
 -18   5   1    444.67    231.79     65.67 o
 -17   5   1    325.01    185.43     57.95 o
 -16   5   1    156.90    123.62     50.22 o
 -15   5   1     61.62     50.22     34.77 <
 -14   5   1      8.30     15.45     30.90 <
 -13   5   1      0.80     27.04     27.04 <
 -12   5   1     26.80    -38.63     27.04 <
 -11   5   1      5.45     -3.86     15.45 <
 -10   5   1     13.32     15.45     27.04 <
  -9   5   1      5.18     42.49     30.90 <
  -8   5   1      1.67     15.45     34.77 <
  -7   5   1     57.28     50.22     27.04 <
  -6   5   1    148.42    135.21     27.04 o
  -5   5   1    276.18    266.55     30.90 o
  -4   5   1    325.11    316.77     30.90 o
  -3   5   1    411.44    591.05     57.95 o
  -2   5   1    303.72    378.58     42.49 o
  -1   5   1    172.42    235.65     34.77 o
   0   5   1     40.97     96.58     27.04 o
   1   5   1      6.47     11.59     15.45 <
   2   5   1     10.17      7.73     15.45 <
   3   5   1     23.11     15.45     19.32 <
   4   5   1     22.66     34.77     19.32 <
   5   5   1      0.80      7.73     19.32 <
   6   5   1      5.85      0.00     15.45 <
   7   5   1    109.55     46.36     27.04 <
   8   5   1    159.22    235.65     42.49 o
   9   5   1    161.44    127.48     15.45 o
  10   5   1    204.18    220.20     23.18 o
  11   5   1    172.03    123.62     19.32 o
  12   5   1    154.94    158.39     23.18 o
  13   5   1     52.45     69.54     19.32 o
  14   5   1     31.97      3.86     19.32 <
  15   5   1      0.53    -11.59     19.32 <
  16   5   1      4.24     38.63     23.18 <
  17   5   1     14.32     15.45     27.04 <
  18   5   1     37.43    108.17     38.63 o
  19   5   1     25.90     30.90     23.18 <
  20   5   1     63.54     38.63     23.18 <
  21   5   1    255.69    224.06     38.63 o
  22   5   1     28.16    -15.45     27.04 <
  23   5   1     78.59     50.22     30.90 <
  24   5   1     25.27      7.73     30.90 <
  25   5   1     40.18     15.45     30.90 <
  26   5   1      5.22     30.90     34.77 <
  27   5   1     10.34    -54.08     30.90 <
  28   5   1      0.02    -23.18     30.90 <
  29   5   1      1.05     15.45     34.77 <
  30   5   1     20.60     27.04     42.49 <
  31   5   1     21.59     42.49     42.49 <
  32   5   1     29.21     65.67     38.63 <
  33   5   1     48.81     23.18     38.63 <
  34   5   1     15.24     65.67     34.77 <
  35   5   1     19.90     19.32     27.04 <
  36   5   1      6.35     19.32     27.04 <
  37   5   1     19.54      7.73     30.90 <
  38   5   1     10.27    -15.45     30.90 <
  39   5   1     79.97      7.73     30.90 <
  40   5   1     75.15     23.18     30.90 <
  41   5   1     86.89    -11.59     30.90 <
  42   5   1     10.12     -3.86     30.90 <
  43   5   1     19.55    -50.22     30.90 <
  44   5   1     31.42     38.63     34.77 <
  45   5   1     13.97     19.32     34.77 <
  46   5   1     53.35    -15.45     38.63 <
  47   5   1     24.28     34.77     42.49 <
  48   5   1     17.95    -11.59     38.63 <
  49   5   1      0.71      7.73     42.49 <
 -44   6   1     14.25      0.00     34.77 <
 -43   6   1    672.46    104.30     73.40 <
 -42   6   1    220.75     84.99     38.63 o
 -41   6   1     78.50     27.04     34.77 <
 -40   6   1    396.09    231.79     46.36 o
 -39   6   1     73.82    115.89     61.81 <
 -38   6   1    229.89    312.91     73.40 o
 -37   6   1     43.66     73.40     30.90 o
 -36   6   1     48.01     50.22     27.04 <
 -35   6   1      0.34     34.77     27.04 <
 -34   6   1      0.25     42.49     27.04 <
 -33   6   1     35.80     69.54     42.49 <
 -32   6   1     37.63     34.77     30.90 <
 -31   6   1     73.57     54.08     34.77 <
 -30   6   1     72.56     38.63     27.04 <
 -29   6   1     83.99     50.22     30.90 <
 -28   6   1    101.81     27.04     30.90 <
 -27   6   1     52.24     69.54     30.90 o
 -26   6   1      1.34    -34.77     27.04 <
 -25   6   1      4.81      0.00     27.04 <
 -24   6   1     38.53     38.63     27.04 <
 -23   6   1      0.90    -19.32     27.04 <
 -22   6   1    173.12    185.43     34.77 o
 -21   6   1     66.57     23.18     27.04 <
 -20   6   1     93.63    100.44     23.18 o
 -19   6   1      4.46     -3.86     19.32 <
 -18   6   1      0.93      0.00     19.32 <
 -17   6   1     14.18     34.77     19.32 <
 -16   6   1      2.72      0.00     15.45 <
 -15   6   1      4.23     11.59     11.59 <
 -14   6   1      0.03     19.32     15.45 <
 -13   6   1      2.45      0.00     19.32 <
 -12   6   1      5.78     -7.73     19.32 <
 -11   6   1      8.87     15.45     19.32 <
 -10   6   1     29.37     23.18     19.32 <
  -9   6   1      2.51     -3.86     15.45 <
  -8   6   1      6.17    -15.45     15.45 <
  -7   6   1     80.69     34.77     15.45 o
  -6   6   1     42.73     34.77     15.45 o
  -5   6   1    366.73    359.27     30.90 o
  -4   6   1      0.28     27.04     15.45 <
  -3   6   1     93.30     69.54     23.18 o
  -2   6   1   2328.56   4685.91    417.21 o
  -1   6   1      2.30     -3.86     54.08 <
   1   6   1   1330.86   3561.76    239.51 o
   2   6   1    533.35    482.89     46.36 o
   3   6   1    592.61    757.16     57.95 o
   4   6   1    233.78    208.61     27.04 o
   5   6   1    100.78     88.85     19.32 o
   6   6   1     35.65     30.90     19.32 <
   7   6   1      2.94     30.90     19.32 <
   8   6   1      0.05     -7.73     19.32 <
   9   6   1     11.72     -3.86     19.32 <
  10   6   1     35.66     -3.86     19.32 <
  11   6   1     94.65     69.54     23.18 o
  12   6   1    155.29    123.62     19.32 o
  13   6   1    198.18     88.85     19.32 o
  14   6   1    257.76    262.69     23.18 o
  15   6   1    182.68    131.35     19.32 o
  16   6   1    207.70    166.11     19.32 o
  17   6   1     94.03     34.77     15.45 o
  18   6   1    295.50    220.20     23.18 o
  19   6   1     87.21     81.12     19.32 o
  20   6   1     36.93     19.32     19.32 <
  21   6   1    485.82    413.35     38.63 o
  22   6   1    155.50    112.03     27.04 o
  23   6   1      0.87      7.73     19.32 <
  24   6   1     26.87     19.32     23.18 <
  25   6   1    112.50     65.67     27.04 o
  26   6   1     73.05     61.81     27.04 o
  27   6   1     60.41      3.86     27.04 <
  28   6   1     23.29      0.00     27.04 <
  29   6   1     54.97     34.77     30.90 <
  30   6   1     13.28     15.45     27.04 <
  31   6   1     20.01    -19.32     30.90 <
  32   6   1      3.55     23.18     34.77 <
  33   6   1      6.97     50.22     34.77 <
  34   6   1     57.72     -7.73     27.04 <
  35   6   1     73.71     42.49     30.90 <
  36   6   1    141.56     61.81     34.77 <
  37   6   1     71.57     54.08     38.63 <
  38   6   1     43.82    -23.18     30.90 <
  39   6   1      2.21    -46.36     30.90 <
  40   6   1     95.86      3.86     34.77 <
  41   6   1   1011.82    135.21    162.25 <
  42   6   1     10.08      7.73     42.49 <
  43   6   1    148.07     34.77     46.36 <
  44   6   1      1.93    -88.85     46.36 <
  45   6   1     13.34      3.86     57.95 <
 -40   7   1      1.71     -3.86     46.36 <
 -39   7   1      0.02    -54.08     42.49 <
 -38   7   1      0.04    -38.63     30.90 <
 -37   7   1      0.96    -27.04     27.04 <
 -36   7   1      8.67     19.32     27.04 <
 -35   7   1     27.03     19.32     27.04 <
 -34   7   1     50.72      7.73     34.77 <
 -33   7   1     67.45     19.32     27.04 <
 -32   7   1     52.66     30.90     27.04 <
 -31   7   1     45.52     34.77     27.04 <
 -30   7   1     24.49     30.90     27.04 <
 -29   7   1      7.47      0.00     27.04 <
 -28   7   1      0.03    -15.45     19.32 <
 -27   7   1      2.73      7.73     19.32 <
 -26   7   1     22.08     23.18     19.32 <
 -25   7   1     26.40     30.90     19.32 <
 -24   7   1     29.42     57.95     19.32 o
 -23   7   1      7.09    -15.45     19.32 <
 -22   7   1     12.93    -30.90     15.45 <
 -21   7   1     38.79     15.45     15.45 <
 -20   7   1      0.19      7.73     15.45 <
 -19   7   1      6.70      3.86     15.45 <
 -18   7   1      1.55      7.73     23.18 <
 -17   7   1      2.52    -15.45     19.32 <
 -16   7   1     23.95    -19.32     19.32 <
 -15   7   1     30.93      3.86     19.32 <
 -14   7   1     58.85     38.63     19.32 <
 -13   7   1     42.39     30.90     19.32 <
 -12   7   1     50.48     27.04     19.32 <
 -11   7   1     22.95     11.59     15.45 <
 -10   7   1     19.21     27.04     15.45 <
  -9   7   1      0.37      0.00     11.59 <
   7   7   1      0.01    -15.45     11.59 <
   8   7   1     11.18    -23.18     15.45 <
   9   7   1     34.58      7.73     15.45 <
  10   7   1     62.17     23.18     15.45 <
  11   7   1     71.08     38.63     19.32 <
  12   7   1     78.13     61.81     19.32 o
  13   7   1     75.44     42.49     19.32 o
  14   7   1     68.36     50.22     19.32 o
  15   7   1     47.87     15.45     19.32 <
  16   7   1     45.99     54.08     30.90 <
  17   7   1     32.29     11.59     30.90 <
  18   7   1     14.96     19.32     11.59 <
  19   7   1      2.07      3.86     15.45 <
  20   7   1     40.21      7.73     15.45 <
  21   7   1      8.61      7.73     11.59 <
  22   7   1      4.23      0.00     15.45 <
  23   7   1      6.41      3.86     15.45 <
  24   7   1      4.09    -11.59     15.45 <
  25   7   1      1.18      0.00     15.45 <
  26   7   1      4.72     15.45     19.32 <
  27   7   1     12.46     19.32     19.32 <
  28   7   1     10.33      7.73     19.32 <
  29   7   1     12.03      7.73     19.32 <
  30   7   1     10.38     23.18     23.18 <
  31   7   1      5.70     27.04     27.04 <
  32   7   1      5.20     27.04     27.04 <
  33   7   1      5.11     -7.73     27.04 <
  34   7   1      0.74     30.90     27.04 <
  35   7   1      0.13    -23.18     27.04 <
  36   7   1      2.57     30.90     27.04 <
  37   7   1     13.21    -30.90     38.63 <
  39   7   1     13.79     19.32     42.49 <
  16   8   1     24.93    -27.04     19.32 <
  17   8   1     87.54      7.73     27.04 <
  18   8   1     84.53     23.18     27.04 <
  20   8   1     22.34     15.45     27.04 <
  21   8   1     22.09      3.86     30.90 <
  22   8   1    441.49     23.18     34.77 <
 -53   0   2     18.23     15.45    100.44 <
 -52   0   2     36.43    -42.49    115.89 <
 -51   0   2      9.05    -42.49    112.03 <
 -50   0   2     73.55    -61.81     88.85 <
 -49   0   2      7.88   -115.89    112.03 <
 -48   0   2     59.94    154.52    115.89 <
 -47   0   2      0.73     38.63     69.54 <
 -46   0   2     69.56    108.17     73.40 <
 -45   0   2     38.17     34.77     57.95 <
 -44   0   2    910.03    745.57     92.71 o
 -42   0   2   5414.00   6609.73    444.25 o
 -40   0   2     16.44    -23.18     42.49 <
 -39   0   2    134.48    177.70     46.36 o
 -38   0   2     76.63     30.90     38.63 <
 -37   0   2     23.12    -23.18     42.49 <
 -36   0   2     79.08    115.89     42.49 o
 -35   0   2      6.34     -3.86     34.77 <
 -34   0   2     67.54     77.26     42.49 <
 -33   0   2     20.76     57.95     34.77 <
 -32   0   2     19.11     65.67     38.63 <
 -23   0   2   1441.47   1135.74    169.98 o
 -22   0   2 110304.00 117631.00  10109.70 o
 -21   0   2  10438.50   7281.90    672.17 o
 -20   0   2   1808.65   1355.94    177.70 o
 -19   0   2    861.04    556.28    115.89 o
 -18   0   2   3130.55   2623.03    274.28 o
 -17   0   2    569.34    637.41    115.89 o
 -16   0   2   7344.07   6934.22    637.41 o
 -15   0   2   3311.37   3272.03    324.50 o
 -14   0   2   8846.91   8147.23    730.12 o
 -13   0   2   4008.43   3488.36    332.23 o
 -12   0   2   5852.30   4106.45    382.45 o
 -11   0   2   2438.12   2035.84    204.74 o
 -10   0   2   2180.83   1630.22    173.84 o
  -9   0   2    786.53    660.59     96.58 o
  -8   0   2      4.57     23.18     38.63 <
  -7   0   2     79.91    -54.08     34.77 <
  -6   0   2   2791.09   2746.65    258.83 o
  -5   0   2    254.34    293.59     54.08 o
  -4   0   2  21822.10  22069.80   1908.36 o
  -3   0   2   2890.98   3476.77    320.64 o
  -2   0   2 214854.00 203970.00  17472.70 o
  -1   0   2  18050.20  16974.40   1475.70 o
   0   0   2 122806.00 118596.00  10171.50 o
   1   0   2  13145.00   9460.68    834.42 o
   2   0   2   1265.00   1413.89    150.66 o
   3   0   2  11123.20  10395.50    915.55 o
   4   0   2    163.99    115.89     42.49 o
   5   0   2   6632.49   5976.18    536.97 o
   6   0   2     42.79    -15.45     42.49 <
   7   0   2   1532.07   1070.07    127.48 o
   8   0   2    831.84    853.74    108.17 o
   9   0   2     17.37      7.73     42.49 <
  10   0   2   3766.81   2816.18    270.42 o
  11   0   2   1368.54   1313.45    146.80 o
  12   0   2   6954.60   6640.63    598.78 o
  13   0   2   1949.10   1583.86    169.98 o
  14   0   2   7140.30   6505.42    591.05 o
  15   0   2    857.94    591.05     88.85 o
  16   0   2   6076.14   5725.08    525.38 o
  17   0   2    264.97    254.96     61.81 o
  18   0   2   4405.09   4531.39    424.94 o
  19   0   2  31611.50  31553.60   2738.92 o
  20   0   2  38915.40  42957.40   3716.28 o
  21   0   2  12507.90  12361.80   1100.98 o
  22   0   2    322.64    424.94     77.26 o
  23   0   2    129.86    115.89     57.95 <
  24   0   2    660.84    714.67    112.03 o
  25   0   2    402.93    397.90     88.85 o
  26   0   2   1058.56   1216.87    158.39 o
  27   0   2   1040.56   1062.35    150.66 o
  28   0   2    892.88   1062.35    146.80 o
  29   0   2    848.64    791.93    127.48 o
  31   0   2    137.78    131.35     57.95 o
  32   0   2     95.30    197.02     69.54 o
  33   0   2     57.03    173.84     73.40 o
  34   0   2    856.37    969.63    150.66 o
  35   0   2    297.47    506.06    112.03 o
  36   0   2   1330.83   2124.69    258.83 o
  37   0   2    185.29    451.98    108.17 o
  38   0   2    826.25   1166.65    177.70 o
  39   0   2    320.05    100.44     77.26 <
  40   0   2     14.30     30.90     69.54 <
  41   0   2  10560.90  14475.00   1321.17 o
  42   0   2     11.64     42.49     69.54 <
  43   0   2      0.69   -131.35     73.40 <
  44   0   2     54.91    181.57     88.85 o
  45   0   2     81.50    -19.32     81.12 <
  46   0   2     87.37     88.85     84.99 <
  47   0   2     45.78     50.22     69.54 <
  48   0   2     17.40    -11.59     77.26 <
  49   0   2     17.90    -81.12     69.54 <
  50   0   2     28.31    -46.36     69.54 <
  51   0   2     47.83    139.07     96.58 <
 -53   1   2     13.33   -139.07    100.44 <
 -52   1   2     12.24     19.32     57.95 <
 -51   1   2      0.79     30.90     50.22 <
 -50   1   2      9.10    -54.08     54.08 <
 -49   1   2      4.00    -54.08     57.95 <
 -48   1   2      2.32    -19.32     54.08 <
 -47   1   2      1.28    -15.45     54.08 <
 -46   1   2     44.20     42.49     54.08 <
 -45   1   2     14.34     34.77     54.08 <
 -44   1   2    191.73    251.10     69.54 o
 -43   1   2    476.21    312.91    127.48 o
 -42   1   2    380.46    432.67     69.54 o
 -41   1   2      2.78     42.49     57.95 <
 -40   1   2      4.01    -38.63     54.08 <
 -39   1   2      0.59     -3.86     54.08 <
 -38   1   2     20.67     42.49     57.95 <
 -37   1   2      6.45    -57.95     54.08 <
 -36   1   2     85.53     96.58     54.08 <
 -35   1   2     17.74    -50.22     50.22 <
 -34   1   2     80.58     38.63     54.08 <
 -33   1   2      4.80     30.90     50.22 <
 -32   1   2      0.32    -11.59     50.22 <
 -31   1   2    263.10    150.66     61.81 o
 -30   1   2    254.74    332.23     50.22 o
 -29   1   2    874.05    757.16     73.40 o
 -28   1   2    889.49    996.67     84.99 o
 -27   1   2   1261.68   1004.40     81.12 o
 -26   1   2    949.91    961.91     77.26 o
 -25   1   2    768.73    633.54     57.95 o
 -24   1   2    464.71    428.80     46.36 o
 -23   1   2     37.73     19.32     30.90 <
 -22   1   2    895.20    386.31     81.12 o
 -21   1   2     51.65      7.73     42.49 <
 -20   1   2   1156.82   1201.42     61.81 o
 -19   1   2   1772.88   1653.40     77.26 o
 -18   1   2   2463.06   2495.55    104.30 o
 -17   1   2   3626.24   3368.60    135.21 o
 -16   1   2   2848.57   2812.32    115.89 o
 -15   1   2   3835.30   3901.71    150.66 o
 -14   1   2   2161.31   2082.20     96.58 o
 -13   1   2   3275.10   3102.05    150.66 o
 -12   1   2   1462.50   1294.13     65.67 o
 -11   1   2   2775.01   2522.59    123.62 o
 -10   1   2    759.48    784.21     54.08 o
  -9   1   2   2172.11   2178.78    108.17 o
  -8   1   2    296.55    351.54     30.90 o
  -7   1   2   1318.22   1189.83     65.67 o
  -6   1   2      0.13      7.73     19.32 <
  -5   1   2    319.53    359.27     30.90 o
  -4   1   2    491.33    432.67     34.77 o
  -3   1   2     48.14     54.08     19.32 o
  -2   1   2   2270.37   2051.29    100.44 o
  -1   1   2   1117.63   1120.29     61.81 o
   0   1   2   4178.24   3836.04    177.70 o
   1   1   2   1458.04   1382.98     73.40 o
   2   1   2   2478.82   2595.99    123.62 o
   3   1   2    310.71    374.72     30.90 o
   4   1   2    342.26    397.90     34.77 o
   5   1   2    104.21    104.30     23.18 o
   6   1   2    267.62    243.37     27.04 o
   7   1   2   1476.75   1325.04     73.40 o
   8   1   2   1916.49   1576.14     84.99 o
   9   1   2   3101.86   2511.00    123.62 o
  10   1   2   3142.77   2951.39    142.93 o
  11   1   2   3429.60   3036.38    146.80 o
  12   1   2   3019.15   2959.12    142.93 o
  13   1   2   2507.55   2383.52    119.75 o
  14   1   2   2265.88   2128.56    108.17 o
  15   1   2   1422.73   1359.80     77.26 o
  16   1   2   1066.49   1008.26     61.81 o
  17   1   2    594.91    506.06     42.49 o
  18   1   2    301.04    262.69     30.90 o
  19   1   2    522.71    544.69     61.81 o
  20   1   2   1193.64   1209.14     73.40 o
  21   1   2    915.41   1027.58     65.67 o
  22   1   2    309.21    374.72     42.49 o
  23   1   2   1227.65   1379.12     84.99 o
  24   1   2    571.65    575.60     50.22 o
  25   1   2    699.81    668.31     54.08 o
  26   1   2    202.44    150.66     34.77 o
  27   1   2    126.48    119.75     30.90 o
  28   1   2     11.90     38.63     30.90 <
  29   1   2     48.20     23.18     30.90 <
  30   1   2    341.18    374.72     42.49 o
  31   1   2    465.68    548.56     54.08 o
  32   1   2    623.48    618.09     57.95 o
  33   1   2    557.30    691.49     88.85 o
  34   1   2    557.87    571.73     57.95 o
  35   1   2    425.66    455.84     50.22 o
  36   1   2    257.37    278.14     42.49 o
  37   1   2    229.28    282.01     46.36 o
  38   1   2     41.81      3.86     30.90 <
  39   1   2     68.09     34.77     34.77 <
  40   1   2     22.51     23.18     30.90 <
  41   1   2   1491.07   1634.08    108.17 o
  42   1   2    111.03    139.07     42.49 o
  43   1   2     34.89    104.30     38.63 o
  44   1   2      9.34     69.54     38.63 <
  45   1   2     33.48     88.85     38.63 o
  46   1   2     23.43    112.03     42.49 o
  47   1   2     97.68     27.04     42.49 <
  48   1   2     37.96     50.22     38.63 <
  49   1   2     81.39     38.63     42.49 <
  50   1   2     16.35     19.32     42.49 <
  51   1   2     12.01   -100.44     77.26 <
 -53   2   2      0.72    -30.90     84.99 <
 -52   2   2      0.22    -38.63     46.36 <
 -51   2   2      0.93     42.49     57.95 <
 -50   2   2      0.00    -77.26     65.67 <
 -49   2   2      0.27     92.71     73.40 <
 -48   2   2      0.88    -42.49     69.54 <
 -47   2   2     21.40     -3.86     77.26 <
 -46   2   2     88.53     34.77     57.95 <
 -45   2   2    134.56     57.95     57.95 <
 -44   2   2    206.84    185.43     61.81 o
 -43   2   2      0.02     -7.73     61.81 <
 -42   2   2     15.51     11.59     65.67 <
 -41   2   2     61.54    100.44     69.54 <
 -40   2   2     31.74    135.21     61.81 o
 -39   2   2      0.30     -3.86     57.95 <
 -38   2   2      0.46    -57.95     54.08 <
 -37   2   2     15.59     69.54     54.08 <
 -36   2   2     32.40     42.49     54.08 <
 -35   2   2     21.57    -15.45     50.22 <
 -34   2   2     33.35     50.22     54.08 <
 -33   2   2      0.06     30.90     50.22 <
 -32   2   2      0.62     54.08     50.22 <
 -31   2   2     45.13     88.85     46.36 <
 -30   2   2      9.03      3.86     57.95 <
 -29   2   2    127.86     42.49     54.08 <
 -28   2   2     18.97    -46.36     46.36 <
 -27   2   2    170.49    131.35     46.36 o
 -26   2   2      2.97      0.00     34.77 <
 -25   2   2     55.45      3.86     38.63 <
 -24   2   2    339.37    270.42     46.36 o
 -23   2   2    124.13    131.35     38.63 o
 -22   2   2    169.15    150.66     38.63 o
 -21   2   2   7512.37   6783.56    282.01 o
 -20   2   2    493.89    517.65     46.36 o
 -19   2   2    207.35    200.88     34.77 o
 -18   2   2     94.50      7.73     27.04 <
 -17   2   2    159.58     54.08     27.04 <
 -16   2   2    264.62    162.25     27.04 o
 -15   2   2    142.97    104.30     27.04 o
 -14   2   2    124.31     30.90     27.04 <
 -13   2   2     39.16     46.36     23.18 <
 -12   2   2      4.99     30.90     19.32 <
 -11   2   2     84.54     96.58     23.18 o
 -10   2   2    333.31    347.68     30.90 o
  -9   2   2    922.41   1012.13     61.81 o
  -8   2   2   1970.11   2213.54    108.17 o
  -7   2   2   3289.08   3469.04    162.25 o
  -6   2   2   6179.67   6227.28    278.14 o
  -5   2   2   9390.51   9252.07    405.62 o
  -4   2   2  11052.10  11268.60    494.47 o
  -3   2   2   8650.29   8263.12    363.13 o
  -2   2   2   1644.10   1692.03     84.99 o
  -1   2   2   2348.72   2232.86    108.17 o
   0   2   2    370.08    347.68     27.04 o
   1   2   2    363.34    343.81     27.04 o
   2   2   2   1107.58   1081.66     57.95 o
   3   2   2     68.36     84.99     19.32 o
   4   2   2     46.56     61.81     15.45 o
   5   2   2    296.53    320.64     27.04 o
   6   2   2    144.02    135.21     23.18 o
   7   2   2    773.00    676.04     42.49 o
   8   2   2    266.42    254.96     27.04 o
   9   2   2    714.15    672.17     42.49 o
  10   2   2    102.85    112.03     19.32 o
  11   2   2    199.54    185.43     23.18 o
  12   2   2     27.13     27.04     19.32 <
  13   2   2     20.99     27.04     19.32 <
  14   2   2    497.82    498.34     38.63 o
  15   2   2    334.87    328.36     34.77 o
  16   2   2    570.09    556.28     42.49 o
  17   2   2    205.57    139.07     27.04 o
  18   2   2    159.41    224.06     38.63 o
  19   2   2   2472.84   3121.37    181.57 o
  20   2   2   1962.99   2074.47    127.48 o
  21   2   2     59.05     69.54     30.90 o
  22   2   2    541.97    621.96     61.81 o
  23   2   2    281.40    258.83     42.49 o
  24   2   2    393.71    359.27     46.36 o
  25   2   2     90.17    115.89     34.77 o
  26   2   2     30.35     81.12     30.90 o
  27   2   2      1.48     -3.86     27.04 <
  28   2   2      1.69      7.73     30.90 <
  29   2   2      7.48     69.54     42.49 <
  30   2   2     14.66    -15.45     30.90 <
  31   2   2      5.58      0.00     30.90 <
  32   2   2     44.70     50.22     30.90 <
  33   2   2     35.40     84.99     30.90 o
  34   2   2     63.77     73.40     30.90 o
  35   2   2     23.90     19.32     27.04 <
  36   2   2      6.91     23.18     27.04 <
  37   2   2      1.29    -30.90     27.04 <
  38   2   2      1.77    -11.59     30.90 <
  39   2   2     16.61    -23.18     30.90 <
  40   2   2    340.63    285.87     46.36 o
  41   2   2    108.98     50.22     34.77 <
  42   2   2      6.36     38.63     34.77 <
  43   2   2     47.08     50.22     38.63 <
  44   2   2      0.37     57.95     38.63 <
  45   2   2      4.39     38.63     30.90 <
  46   2   2     31.75     30.90     34.77 <
  47   2   2     10.78    -30.90     42.49 <
  48   2   2     17.37     27.04     46.36 <
  49   2   2      2.17    -30.90     42.49 <
  50   2   2      1.20    -65.67     46.36 <
  51   2   2      0.10    -46.36     77.26 <
 -52   3   2     23.24    146.80    108.17 <
 -51   3   2     21.19     15.45     73.40 <
 -50   3   2     36.21     23.18     61.81 <
 -49   3   2      5.36    -54.08     46.36 <
 -48   3   2      2.27    -27.04     42.49 <
 -47   3   2      8.01    -19.32     42.49 <
 -46   3   2      2.26    -54.08     46.36 <
 -45   3   2     32.68     19.32     42.49 <
 -44   3   2      1.30     77.26     50.22 <
 -43   3   2    162.56     38.63     42.49 <
 -42   3   2    212.25     54.08     54.08 <
 -41   3   2     33.93      7.73     46.36 <
 -40   3   2     10.78    -27.04     50.22 <
 -39   3   2      4.77    -30.90     50.22 <
 -38   3   2     11.86    -50.22     46.36 <
 -37   3   2      8.39    115.89     50.22 o
 -36   3   2      1.25     -7.73     46.36 <
 -35   3   2      1.25    -42.49     42.49 <
 -34   3   2      2.77     69.54     42.49 <
 -33   3   2     10.81     30.90     46.36 <
 -32   3   2      2.05    -23.18     42.49 <
 -31   3   2     79.78     38.63     42.49 <
 -30   3   2      4.32    -69.54     50.22 <
 -29   3   2     94.12     50.22     61.81 <
 -28   3   2     65.47     19.32     57.95 <
 -27   3   2    240.55    135.21     57.95 o
 -26   3   2     87.53     11.59     50.22 <
 -25   3   2    130.38    112.03     50.22 o
 -24   3   2      2.84    -19.32     38.63 <
 -23   3   2     10.81      7.73     38.63 <
 -22   3   2     44.96     57.95     34.77 <
 -21   3   2    411.52    336.09     38.63 o
 -20   3   2    523.48    370.86     88.85 o
 -19   3   2    490.72    463.57     42.49 o
 -18   3   2    421.32    397.90     42.49 o
 -17   3   2    367.41    370.86     38.63 o
 -16   3   2    252.57    224.06     30.90 o
 -15   3   2    338.93    382.45     34.77 o
 -14   3   2    301.40    270.42     38.63 o
 -13   3   2    548.46    552.42     42.49 o
 -12   3   2    446.98    436.53     38.63 o
 -11   3   2   1025.29   1139.61     57.95 o
 -10   3   2    627.09    606.50     38.63 o
  -9   3   2   1116.30   1174.38     57.95 o
  -8   3   2    282.48    262.69     23.18 o
  -7   3   2    417.13    428.80     27.04 o
  -6   3   2      0.00    -11.59     15.45 <
  -5   3   2      2.14      3.86     15.45 <
  -4   3   2    645.15    730.12     42.49 o
  -3   3   2    622.24    757.16     46.36 o
  -2   3   2   2134.77   2615.30    123.62 o
  -1   3   2   2072.94   2437.60    115.89 o
   0   3   2   3751.69   4063.96    185.43 o
   1   3   2   2624.55   2812.32    131.35 o
   2   3   2   3122.15   3414.96    158.39 o
   3   3   2   1557.85   1765.43     88.85 o
   4   3   2   1245.23   1437.06     73.40 o
   5   3   2    302.54    312.91     27.04 o
   6   3   2     95.68    115.89     19.32 o
   7   3   2     42.19     30.90     15.45 <
   8   3   2     53.72     -3.86     15.45 <
   9   3   2     84.22     61.81     19.32 o
  10   3   2     29.50    -15.45     15.45 <
  11   3   2      1.63     11.59     15.45 <
  12   3   2     21.42      7.73     19.32 <
  13   3   2    128.69     84.99     23.18 o
  14   3   2    177.93    142.93     27.04 o
  15   3   2    298.15    258.83     30.90 o
  16   3   2    214.79    189.29     30.90 o
  17   3   2    159.82    115.89     27.04 o
  18   3   2     65.42     54.08     23.18 o
  19   3   2     95.92    112.03     23.18 o
  20   3   2     45.15      3.86     23.18 <
  21   3   2    158.21    166.11     27.04 o
  22   3   2     32.30     38.63     23.18 <
  23   3   2     24.76     27.04     23.18 <
  24   3   2      0.15      3.86     23.18 <
  25   3   2    128.75    162.25     30.90 o
  26   3   2     68.87     81.12     27.04 o
  27   3   2    272.83    351.54     42.49 o
  28   3   2    157.05    123.62     34.77 o
  29   3   2    253.24    197.02     38.63 o
  30   3   2     53.19     61.81     27.04 o
  31   3   2     70.37     77.26     27.04 o
  32   3   2      2.04      0.00     30.90 <
  33   3   2      0.17      7.73     30.90 <
  34   3   2      8.14     42.49     34.77 <
  35   3   2     31.65     65.67     34.77 <
  36   3   2     57.55    139.07     38.63 o
  37   3   2    134.05    119.75     38.63 o
  38   3   2    152.13    204.74     42.49 o
  39   3   2    519.71    424.94     50.22 o
  40   3   2    406.09    309.05     46.36 o
  41   3   2     40.21     11.59     30.90 <
  42   3   2     55.40    -38.63     30.90 <
  43   3   2    102.19     27.04     34.77 <
  44   3   2      5.11     34.77     34.77 <
  45   3   2     12.99      7.73     34.77 <
  46   3   2      9.46     38.63     34.77 <
  47   3   2      1.19    -27.04     46.36 <
  48   3   2     16.53     57.95     50.22 <
  49   3   2      0.81    -11.59     54.08 <
 -52   4   2     33.12     50.22     81.12 <
 -51   4   2     18.47      7.73     77.26 <
 -50   4   2     50.18     61.81     69.54 <
 -49   4   2      5.96     15.45     61.81 <
 -48   4   2     12.23    -54.08     50.22 <
 -47   4   2     16.33     88.85     61.81 <
 -46   4   2      0.53    112.03     81.12 <
 -45   4   2     11.09     96.58     77.26 <
 -44   4   2    187.19     42.49     65.67 <
 -43   4   2   1169.21    278.14    100.44 o
 -41   4   2    179.40     46.36     54.08 <
 -40   4   2      0.80    -23.18     50.22 <
 -39   4   2     30.48    -50.22     46.36 <
 -38   4   2      9.07     65.67     50.22 <
 -37   4   2     34.89    119.75     54.08 o
 -36   4   2      4.37     57.95     54.08 <
 -35   4   2     69.62     50.22     57.95 <
 -34   4   2     22.75     27.04     54.08 <
 -33   4   2    115.32    135.21     54.08 o
 -32   4   2     36.68     73.40     50.22 <
 -31   4   2     29.29     61.81     54.08 <
 -30   4   2      0.44     34.77     46.36 <
 -29   4   2     10.57    -23.18     46.36 <
 -28   4   2     43.31     61.81     42.49 <
 -27   4   2    142.41     34.77     42.49 <
 -26   4   2    295.91    239.51     46.36 o
 -25   4   2    364.61    301.32     46.36 o
 -24   4   2    469.62    440.39     69.54 o
 -23   4   2     22.02      7.73     42.49 <
 -21   4   2    219.81    216.33     42.49 o
 -20   4   2    632.67    614.23     73.40 o
 -19   4   2     43.46    100.44     38.63 o
 -18   4   2    278.78    305.18     42.49 o
 -17   4   2     13.47    -27.04     30.90 <
 -16   4   2    104.16    131.35     27.04 o
 -15   4   2      7.57     15.45     23.18 <
 -14   4   2    108.37    112.03     23.18 o
 -13   4   2     20.18     69.54     23.18 o
 -12   4   2    139.59    181.57     30.90 o
 -11   4   2     97.83    127.48     27.04 o
 -10   4   2    309.27    320.64     30.90 o
  -9   4   2    436.42    506.06     38.63 o
  -8   4   2    689.39    795.79     50.22 o
  -7   4   2   1397.07   1703.62     88.85 o
  -6   4   2   1027.62   1174.38     61.81 o
  -5   4   2   1760.43   2059.02    100.44 o
  -4   4   2      1.04     11.59     15.45 <
  -3   4   2     75.06     57.95     15.45 o
   0   4   2   5757.90  10781.80    475.16 o
   1   4   2   6277.90   8351.97    366.99 o
   2   4   2   1925.40   2105.38    100.44 o
   3   4   2   5812.29   7567.77    336.09 o
   4   4   2   1982.95   2402.83    112.03 o
   5   4   2   2124.34   2557.36    119.75 o
   6   4   2    222.02    224.06     23.18 o
   7   4   2     20.87     15.45     15.45 <
   8   4   2    463.75    428.80     30.90 o
   9   4   2    735.02    780.34     46.36 o
  10   4   2   1885.40   2016.53    100.44 o
  11   4   2   1648.82   1912.22     96.58 o
  12   4   2   2187.23   2426.01    119.75 o
  13   4   2   1139.26   1359.80     73.40 o
  14   4   2   1201.61   1274.82     69.54 o
  15   4   2    214.50    262.69     27.04 o
  16   4   2    358.57    366.99     34.77 o
  17   4   2     39.45     38.63     19.32 <
  18   4   2    454.15    417.21     34.77 o
  19   4   2   1886.16   2016.53    150.66 o
  20   4   2   2668.18   2375.79    169.98 o
  21   4   2   1254.01   1406.16     77.26 o
  22   4   2      0.84     27.04     23.18 <
  23   4   2      1.71     15.45     19.32 <
  24   4   2    162.45    139.07     27.04 o
  25   4   2    182.88    162.25     27.04 o
  26   4   2    261.03    235.65     30.90 o
  27   4   2    214.54    185.43     34.77 o
  28   4   2    171.03    139.07     30.90 o
  29   4   2    179.54    166.11     38.63 o
  30   4   2     59.25     34.77     27.04 <
  31   4   2     58.76     54.08     27.04 <
  32   4   2      6.83    -27.04     23.18 <
  33   4   2      4.83     15.45     27.04 <
  34   4   2    161.07    212.47     38.63 o
  35   4   2     83.16     77.26     30.90 o
  36   4   2    331.11    332.23     46.36 o
  37   4   2     41.02     77.26     30.90 o
  38   4   2    133.92     73.40     38.63 <
  39   4   2    265.70     69.54     42.49 <
  40   4   2     68.49     30.90     38.63 <
  42   4   2     20.82    -15.45     38.63 <
  43   4   2     55.75     -3.86     38.63 <
  44   4   2     46.27     57.95     46.36 <
  45   4   2     44.96    -42.49     50.22 <
  46   4   2     20.83     50.22     42.49 <
  47   4   2     19.96     88.85     50.22 <
  48   4   2      4.35     34.77     50.22 <
  49   4   2      1.68    -57.95     57.95 <
 -50   5   2      9.77    -54.08     54.08 <
 -49   5   2      1.51    -96.58     57.95 <
 -48   5   2      3.46    -42.49     50.22 <
 -47   5   2     27.99    -11.59     46.36 <
 -46   5   2      4.15    -34.77     42.49 <
 -45   5   2     26.05     73.40     46.36 <
 -44   5   2      1.99     23.18     42.49 <
 -43   5   2      4.65    -19.32     38.63 <
 -41   5   2     68.71     54.08     42.49 <
 -40   5   2     70.17     42.49     38.63 <
 -39   5   2     34.35     19.32     38.63 <
 -38   5   2     24.15     77.26     42.49 <
 -37   5   2      2.28     38.63     38.63 <
 -36   5   2      1.25     30.90     34.77 <
 -35   5   2      2.17     42.49     34.77 <
 -34   5   2      0.31     23.18     34.77 <
 -33   5   2     22.08     -3.86     34.77 <
 -32   5   2     38.47     77.26     38.63 <
 -31   5   2     98.28     46.36     42.49 <
 -30   5   2    139.99    135.21     46.36 o
 -29   5   2    230.74    301.32     50.22 o
 -28   5   2    263.30    324.50     50.22 o
 -27   5   2    259.68    363.13     73.40 o
 -26   5   2    271.51    185.43     57.95 o
 -25   5   2    189.78    154.52     50.22 o
 -24   5   2    128.50    119.75     54.08 o
 -23   5   2      8.92      7.73     46.36 <
 -22   5   2     40.22    -34.77     46.36 <
 -20   5   2    177.68     77.26     46.36 <
 -19   5   2    241.97    173.84     57.95 o
 -18   5   2    290.49    254.96     57.95 o
 -17   5   2    308.80    382.45     54.08 o
 -16   5   2    202.57    239.51     46.36 o
 -15   5   2    128.17    119.75     38.63 o
 -14   5   2     51.02     46.36     38.63 <
 -13   5   2     34.78    -34.77     34.77 <
 -12   5   2      0.58     30.90     34.77 <
 -11   5   2      0.01      0.00     34.77 <
 -10   5   2     30.74     23.18     30.90 <
  -9   5   2     19.51     84.99     46.36 <
  -8   5   2    109.49    173.84     50.22 o
  -7   5   2     64.68    123.62     38.63 o
  -6   5   2    235.20    363.13     54.08 o
  -5   5   2    138.12    347.68     54.08 o
  -4   5   2    332.05    421.08     57.95 o
  -3   5   2    155.86    231.79     38.63 o
  -2   5   2    295.55    343.81     46.36 o
  -1   5   2    127.10    193.15     34.77 o
   0   5   2    258.74    285.87     42.49 o
   1   5   2     42.71      7.73     23.18 <
   2   5   2      8.42     23.18     23.18 <
   3   5   2     82.48     30.90     23.18 <
   4   5   2    215.54    193.15     30.90 o
   5   5   2    551.53    683.77     61.81 o
   6   5   2    775.71    849.88     69.54 o
   7   5   2   1162.83   1185.96     92.71 o
   8   5   2   1170.54   1120.29     69.54 o
   9   5   2   1109.40   1143.47     61.81 o
  10   5   2    778.91    753.30     46.36 o
  11   5   2    481.73    525.38     38.63 o
  12   5   2    193.38    197.02     27.04 o
  13   5   2     62.45     61.81     23.18 o
  14   5   2      1.13    -11.59     23.18 <
  15   5   2     11.43     42.49     27.04 <
  16   5   2     38.24     38.63     30.90 <
  17   5   2     23.03     27.04     30.90 <
  18   5   2     53.49     50.22     27.04 <
  19   5   2     29.63     19.32     27.04 <
  20   5   2     88.73     61.81     30.90 <
  21   5   2      4.27    -54.08     30.90 <
  22   5   2      0.89     11.59     27.04 <
  23   5   2      7.15     19.32     30.90 <
  24   5   2      0.98    -27.04     30.90 <
  25   5   2      4.95     50.22     34.77 <
  26   5   2      3.18     19.32     34.77 <
  27   5   2      0.39    -42.49     34.77 <
  28   5   2      5.24     -7.73     38.63 <
  29   5   2      0.07    -11.59     38.63 <
  30   5   2      0.49    -23.18     34.77 <
  31   5   2      0.34     11.59     34.77 <
  32   5   2      0.39      0.00     34.77 <
  33   5   2      1.64      0.00     42.49 <
  34   5   2      0.68      7.73     38.63 <
  35   5   2      1.32     34.77     34.77 <
  36   5   2      0.01      3.86     30.90 <
  37   5   2     11.28     27.04     30.90 <
  38   5   2      9.44     54.08     30.90 <
  39   5   2     17.32     46.36     30.90 <
  40   5   2      6.27     57.95     30.90 <
  41   5   2    292.99    285.87     65.67 o
  42   5   2     19.97    -27.04     34.77 <
  43   5   2     20.61     38.63     34.77 <
  44   5   2     10.52      0.00     34.77 <
  45   5   2      0.08     38.63     38.63 <
  46   5   2      0.13     27.04     34.77 <
 -45   6   2     63.56     30.90     57.95 <
 -43   6   2      4.38    -11.59     34.77 <
 -42   6   2     26.04     50.22     38.63 <
 -41   6   2     20.44     73.40     38.63 <
 -40   6   2     54.50     38.63     50.22 <
 -39   6   2      4.61    -23.18     46.36 <
 -38   6   2      1.13     -7.73     34.77 <
 -37   6   2      0.25     11.59     34.77 <
 -36   6   2      4.96     11.59     46.36 <
 -35   6   2      3.26      0.00     38.63 <
 -34   6   2      9.95      7.73     38.63 <
 -33   6   2      0.06      7.73     27.04 <
 -32   6   2      0.24     -7.73     27.04 <
 -31   6   2      2.12    -23.18     27.04 <
 -30   6   2      5.07      7.73     27.04 <
 -29   6   2      4.68     27.04     27.04 <
 -28   6   2      4.21      0.00     27.04 <
 -27   6   2     14.19     -7.73     27.04 <
 -26   6   2      0.01    -27.04     23.18 <
 -25   6   2     23.00     38.63     23.18 <
 -24   6   2     45.71     38.63     23.18 <
 -23   6   2    250.99    409.49     61.81 o
 -22   6   2     21.57      3.86     19.32 <
 -21   6   2   1119.04   1545.23    123.62 o
 -20   6   2      0.48     -3.86     15.45 <
 -19   6   2     18.62      7.73     19.32 <
 -18   6   2     56.63     42.49     15.45 o
 -17   6   2     12.06      7.73     11.59 <
 -16   6   2      7.52     -3.86     23.18 <
 -15   6   2     56.85     34.77     27.04 <
 -14   6   2     92.85     84.99     27.04 o
 -13   6   2     75.42     19.32     38.63 <
 -12   6   2     37.05     61.81     34.77 <
 -11   6   2     21.77     30.90     34.77 <
 -10   6   2      1.64     30.90     30.90 <
  -9   6   2      6.30    -57.95     30.90 <
  -8   6   2      9.13     19.32     27.04 <
  -7   6   2     17.52      7.73     27.04 <
  -6   6   2     35.07     81.12     42.49 <
  -5   6   2    223.85    282.01     50.22 o
  -4   6   2    830.93    849.88     81.12 o
  -3   6   2    754.49    679.90     65.67 o
  -2   6   2    175.92    146.80     34.77 o
  -1   6   2     22.24     34.77     27.04 <
   0   6   2    134.18    112.03     27.04 o
   1   6   2      0.86    -15.45     19.32 <
   2   6   2      2.55     15.45     23.18 <
   3   6   2    168.37     96.58     27.04 o
   4   6   2    144.19    119.75     27.04 o
   5   6   2    247.02    150.66     30.90 o
   6   6   2     49.94     11.59     23.18 <
   7   6   2     26.03     34.77     23.18 <
   8   6   2     26.84      0.00     23.18 <
   9   6   2     21.31     23.18     23.18 <
  10   6   2    169.25    150.66     30.90 o
  11   6   2    105.49     61.81     27.04 o
  12   6   2    246.51    216.33     34.77 o
  13   6   2    132.84    119.75     19.32 o
  14   6   2    237.11    158.39     23.18 o
  15   6   2     75.50     54.08     19.32 o
  16   6   2    121.10     73.40     19.32 o
  17   6   2      3.15    -19.32     23.18 <
  18   6   2     10.80     23.18     23.18 <
  19   6   2    464.03    506.06     46.36 o
  21   6   2    159.62    115.89     23.18 o
  22   6   2     89.01     46.36     23.18 <
  23   6   2     16.21     27.04     23.18 <
  24   6   2     34.64     23.18     23.18 <
  25   6   2      0.49    -23.18     30.90 <
  26   6   2     13.27     15.45     27.04 <
  27   6   2     46.15     38.63     27.04 <
  28   6   2     10.67     15.45     27.04 <
  29   6   2     17.70     15.45     23.18 <
  30   6   2      7.23     34.77     27.04 <
  31   6   2      9.46      7.73     27.04 <
  32   6   2     56.08     27.04     23.18 <
  33   6   2     68.20      3.86     23.18 <
  34   6   2    105.98     30.90     30.90 <
  35   6   2     57.37    -15.45     30.90 <
  36   6   2     15.30     27.04     27.04 <
  37   6   2      0.83      0.00     30.90 <
  38   6   2      2.79    -42.49     30.90 <
  39   6   2      1.46    -15.45     27.04 <
  40   6   2    157.07     27.04     34.77 <
  41   6   2     40.65     11.59     30.90 <
  42   6   2      0.00    -11.59     38.63 <
  43   6   2     23.64    -42.49     50.22 <
 -37   7   2      5.93    -34.77     30.90 <
 -36   7   2     12.34      7.73     23.18 <
 -35   7   2     20.36     15.45     30.90 <
 -34   7   2     16.88      7.73     27.04 <
 -33   7   2      7.94    -57.95     19.32 <
 -32   7   2      8.64     11.59     23.18 <
 -31   7   2      1.06      3.86     23.18 <
 -30   7   2      2.79    -19.32     19.32 <
 -29   7   2      0.30     -3.86     19.32 <
 -28   7   2      2.74    -30.90     15.45 <
 -27   7   2     17.01    -11.59     15.45 <
 -26   7   2      6.42     15.45     15.45 <
 -25   7   2     11.01     11.59     15.45 <
 -24   7   2      2.72     11.59     15.45 <
 -23   7   2      0.51     27.04     15.45 <
 -22   7   2      0.21      0.00     15.45 <
 -21   7   2     38.72     23.18     19.32 <
 -20   7   2     15.79    -27.04     19.32 <
 -19   7   2      2.79     -7.73     27.04 <
 -18   7   2      3.64     -7.73     23.18 <
 -17   7   2     15.40     19.32     27.04 <
 -16   7   2     33.82     23.18     27.04 <
 -15   7   2     44.28     46.36     23.18 <
 -14   7   2     21.48      0.00     23.18 <
 -13   7   2     11.14    -30.90     19.32 <
 -12   7   2      9.31      7.73     19.32 <
 -11   7   2      0.26    -38.63     15.45 <
 -10   7   2      1.53     27.04     23.18 <
  -9   7   2     17.17     19.32     19.32 <
  -8   7   2      2.03     27.04     27.04 <
  -7   7   2      3.17    -19.32     23.18 <
  -6   7   2      0.68      7.73     19.32 <
  -5   7   2      2.41     15.45     23.18 <
  -4   7   2     13.55     23.18     30.90 <
  -3   7   2     14.33      7.73     19.32 <
  -2   7   2     26.17     -3.86     27.04 <
  -1   7   2     33.27     42.49     27.04 <
   0   7   2     39.89     23.18     27.04 <
   1   7   2     29.58     19.32     27.04 <
   2   7   2     33.16     15.45     27.04 <
   3   7   2     25.94      7.73     27.04 <
   4   7   2     13.00     -7.73     23.18 <
   5   7   2      7.83     -3.86     19.32 <
   6   7   2      4.60     -3.86     23.18 <
   7   7   2      2.58      0.00     23.18 <
   8   7   2      0.21     -3.86     23.18 <
   9   7   2      5.71    -11.59     23.18 <
  10   7   2      8.96    -15.45     23.18 <
  11   7   2     12.97    -19.32     23.18 <
  12   7   2      7.36      7.73     23.18 <
  13   7   2     17.49    -38.63     19.32 <
  14   7   2      8.00     -3.86     23.18 <
  15   7   2      6.89     42.49     23.18 <
  16   7   2      0.49    -15.45     23.18 <
  17   7   2      1.51     23.18     23.18 <
  18   7   2      1.57     23.18     38.63 <
  19   7   2     38.08     23.18     15.45 <
  20   7   2      0.87    -11.59     15.45 <
  21   7   2      8.14     15.45     15.45 <
  22   7   2      1.64     19.32     15.45 <
  23   7   2      4.79    -15.45     19.32 <
  24   7   2      7.99      0.00     19.32 <
  25   7   2     30.37     11.59     19.32 <
  26   7   2     41.85     46.36     23.18 <
  27   7   2     68.90     42.49     23.18 <
  28   7   2     50.08     27.04     23.18 <
  29   7   2     48.32     30.90     23.18 <
  30   7   2      9.14    -15.45     23.18 <
  31   7   2      8.92    -19.32     23.18 <
  32   7   2      0.07    -30.90     23.18 <
  33   7   2      0.39    -23.18     34.77 <
  34   7   2      0.67      0.00     38.63 <
  35   7   2      1.01    -23.18     34.77 <
  36   7   2      4.05     15.45     46.36 <
 -16   8   2      0.12     11.59     15.45 <
 -15   8   2      0.89      7.73     15.45 <
 -14   8   2     10.20     -3.86     15.45 <
 -13   8   2      4.00      7.73     19.32 <
 -12   8   2      8.34     15.45     15.45 <
 -11   8   2      0.44      0.00     15.45 <
 -10   8   2      0.07     -3.86     11.59 <
  -9   8   2      1.15     -7.73     15.45 <
  -8   8   2      1.67      0.00     15.45 <
  -7   8   2     27.99      7.73     11.59 <
  -6   8   2    126.50      0.00     15.45 <
  -4   8   2     96.85    -19.32     11.59 <
  -3   8   2     23.37      3.86     11.59 <
  -2   8   2    514.04    166.11     19.32 o
  -1   8   2     43.72    -30.90     15.45 <
   0   8   2    187.56    123.62     19.32 o
   1   8   2    329.03    266.55     23.18 o
   3   8   2    141.07     61.81     19.32 o
   4   8   2     50.76     23.18     30.90 <
   5   8   2     38.93    -11.59     19.32 <
   6   8   2     16.26      0.00     19.32 <
   7   8   2      1.97      7.73     23.18 <
   8   8   2      0.07    -23.18     23.18 <
   9   8   2      1.38    -11.59     19.32 <
  10   8   2      2.13    -11.59     19.32 <
  11   8   2      5.65      3.86     19.32 <
  12   8   2      6.91      3.86     19.32 <
  13   8   2      7.84    -19.32     19.32 <
  14   8   2      8.79    -19.32     30.90 <
  15   8   2      0.29     11.59     34.77 <
  16   8   2      1.28     15.45     38.63 <
  17   8   2      2.21    -27.04     30.90 <
  18   8   2     96.39     19.32     30.90 <
  19   8   2      5.43     42.49     30.90 <
  20   8   2     16.03    -15.45     27.04 <
  21   8   2    245.23     50.22     38.63 <
  22   8   2     81.52      3.86     30.90 <
 -52   1   3      0.22     81.12     88.85 <
 -51   1   3      1.00     34.77     61.81 <
 -50   1   3      0.03    -19.32     57.95 <
 -49   1   3     14.37    -15.45     57.95 <
 -48   1   3      2.07     34.77     61.81 <
 -47   1   3     20.30     92.71     61.81 <
 -46   1   3      1.79     27.04     54.08 <
 -45   1   3     22.86     54.08     54.08 <
 -44   1   3    141.06    -30.90     54.08 <
 -43   1   3    226.35    162.25     61.81 o
 -42   1   3     56.47     11.59     61.81 <
 -41   1   3     12.95    -96.58     57.95 <
 -40   1   3     15.79     34.77     57.95 <
 -39   1   3     26.32      7.73     57.95 <
 -38   1   3     25.07     77.26     57.95 <
 -37   1   3     31.57    135.21     57.95 o
 -36   1   3      2.23    -61.81     50.22 <
 -35   1   3     13.93      3.86     54.08 <
 -34   1   3      0.03     15.45     46.36 <
 -33   1   3     32.14     30.90     50.22 <
 -32   1   3     10.12     27.04     57.95 <
 -31   1   3     39.33     19.32     57.95 <
 -30   1   3     74.83     54.08     69.54 <
 -29   1   3      1.29     15.45     54.08 <
 -28   1   3    264.05    243.37     50.22 o
 -27   1   3    100.64    112.03     42.49 o
 -26   1   3    895.88    691.49     61.81 o
 -25   1   3    526.49    533.10     50.22 o
 -24   1   3   1947.60   1618.63    108.17 o
 -23   1   3    759.77    424.94     61.81 o
 -22   1   3     64.96     27.04     30.90 <
 -21   1   3   1163.28   1008.26     69.54 o
 -20   1   3    876.43    764.89     57.95 o
 -19   1   3    279.52    289.73     38.63 o
 -18   1   3     74.94     34.77     27.04 <
 -17   1   3     11.88     65.67     30.90 o
 -16   1   3    183.22    139.07     34.77 o
 -15   1   3    288.85    239.51     38.63 o
 -14   1   3    458.75    359.27     42.49 o
 -13   1   3    238.35    181.57     34.77 o
 -12   1   3    178.56    169.98     30.90 o
 -11   1   3      8.26     11.59     27.04 <
 -10   1   3      7.68     23.18     23.18 <
  -9   1   3    524.05    517.65     42.49 o
  -8   1   3    270.97    262.69     30.90 o
  -7   1   3   1158.08   1259.36     73.40 o
  -6   1   3    370.63    386.31     34.77 o
  -5   1   3   1303.01   1209.14     69.54 o
  -4   1   3    196.65    204.74     30.90 o
  -3   1   3    826.78    849.88     54.08 o
  -2   1   3     12.49     19.32     19.32 <
  -1   1   3    296.30    289.73     30.90 o
   0   1   3     48.94     57.95     23.18 o
   1   1   3     77.23     54.08     23.18 o
   2   1   3    123.81     69.54     23.18 o
   3   1   3     19.40     -7.73     19.32 <
   4   1   3    266.30    220.20     27.04 o
   5   1   3     40.71     19.32     19.32 <
   6   1   3    571.29    455.84     38.63 o
   7   1   3    378.70    343.81     34.77 o
   8   1   3   1452.50   1259.36     73.40 o
   9   1   3   1479.52   1390.71     81.12 o
  10   1   3   2774.11   2789.14    139.07 o
  11   1   3   2677.13   2619.17    131.35 o
  12   1   3   3424.91   3160.00    158.39 o
  13   1   3   2956.33   3140.68    158.39 o
  14   1   3   2491.79   2368.07    123.62 o
  15   1   3   1752.59   1780.88    100.44 o
  16   1   3    995.28    996.67     65.67 o
  17   1   3    370.08    359.27     38.63 o
  18   1   3     82.06    197.02     34.77 o
  19   1   3   1510.28   1340.49     84.99 o
  20   1   3   1176.83   1178.24     77.26 o
  21   1   3     22.89    -34.77     23.18 <
  22   1   3    655.22    679.90     57.95 o
  23   1   3    116.83    108.17     30.90 o
  24   1   3    453.33    440.39     46.36 o
  25   1   3     74.37     88.85     30.90 o
  26   1   3    211.67    197.02     38.63 o
  27   1   3     21.36      3.86     30.90 <
  28   1   3    108.93    115.89     30.90 o
  29   1   3      5.92     23.18     27.04 <
  30   1   3     64.35     81.12     27.04 o
  31   1   3      0.07      7.73     27.04 <
  32   1   3     10.70     38.63     27.04 <
  33   1   3     25.37     57.95     30.90 <
  34   1   3     16.17     -3.86     30.90 <
  35   1   3     74.79     30.90     30.90 <
  36   1   3     59.47     19.32     30.90 <
  37   1   3     58.71    112.03     34.77 o
  38   1   3     64.81     34.77     34.77 <
  39   1   3     11.66     42.49     34.77 <
  40   1   3      9.74     -3.86     30.90 <
  41   1   3    454.20    366.99     54.08 o
  42   1   3      2.15     54.08     34.77 <
  43   1   3      4.31     19.32     34.77 <
  44   1   3      7.58      0.00     34.77 <
  45   1   3     21.22     19.32     38.63 <
  46   1   3     22.57     23.18     38.63 <
  47   1   3     37.03     84.99     42.49 <
  48   1   3     22.71      0.00     46.36 <
  49   1   3     35.08     30.90     73.40 <
 -52   2   3      5.25     11.59     84.99 <
 -51   2   3      2.92    -88.85     73.40 <
 -50   2   3     21.60    -23.18     61.81 <
 -49   2   3      0.19     27.04     61.81 <
 -48   2   3      7.87    -15.45     57.95 <
 -47   2   3     31.10      0.00     54.08 <
 -46   2   3      7.68    -57.95     54.08 <
 -45   2   3     20.24     73.40     61.81 <
 -42   2   3   1046.35    664.45    123.62 o
 -41   2   3     24.09     30.90     88.85 <
 -40   2   3     24.98    -42.49     73.40 <
 -39   2   3      9.59    -57.95     69.54 <
 -38   2   3      2.31    -38.63     54.08 <
 -37   2   3      0.13    -46.36     46.36 <
 -36   2   3      1.26    -19.32     50.22 <
 -35   2   3      5.68     -7.73     50.22 <
 -34   2   3      6.40    -27.04     50.22 <
 -33   2   3     29.64     50.22     50.22 <
 -32   2   3      7.10    -11.59     54.08 <
 -31   2   3      4.73    -88.85     54.08 <
 -30   2   3      8.29     11.59     54.08 <
 -29   2   3    103.39    115.89     61.81 <
 -28   2   3      9.09     -3.86     46.36 <
 -27   2   3    169.55    131.35     54.08 o
 -26   2   3     41.86      3.86     57.95 <
 -25   2   3     18.53    -23.18     38.63 <
 -24   2   3   1343.64   1197.55     73.40 o
 -23   2   3    295.04    181.57     69.54 o
 -21   2   3    620.93    958.04     84.99 o
 -20   2   3   1366.32   1205.28     69.54 o
 -19   2   3   1272.96   1270.95     81.12 o
 -18   2   3   1913.94   1738.38     92.71 o
 -17   2   3    703.25    718.53     54.08 o
 -16   2   3    826.22    714.67     50.22 o
 -15   2   3     48.60     27.04     27.04 <
 -14   2   3     73.00     65.67     34.77 <
 -13   2   3    155.56    123.62     38.63 o
 -12   2   3     21.61     61.81     34.77 <
 -11   2   3    239.67    197.02     34.77 o
 -10   2   3     20.75      7.73     23.18 <
  -9   2   3      0.16      0.00     27.04 <
  -8   2   3    727.78    610.37     54.08 o
  -7   2   3    963.51    942.59     69.54 o
  -6   2   3   2548.53   2874.13    162.25 o
  -5   2   3   2386.45   2731.20    158.39 o
  -4   2   3   1273.82   1475.70     96.58 o
  -3   2   3    138.11    193.15     34.77 o
  -2   2   3  21733.00  21474.80   1081.66 o
  -1   2   3  16112.60  16468.30    834.42 o
   0   2   3   9491.79  10465.10    536.97 o
   1   2   3    258.06    285.87     38.63 o
   2   2   3   1574.26   1699.75    108.17 o
   3   2   3    115.24    115.89     27.04 o
   4   2   3   1013.46   1043.03     73.40 o
   5   2   3    342.50    405.62     42.49 o
   6   2   3   1320.07   1483.42     96.58 o
   7   2   3   1022.32    992.81     73.40 o
   8   2   3   1791.06   1788.60    112.03 o
   9   2   3   1026.77   1247.77     88.85 o
  10   2   3   1152.03   1429.34     96.58 o
  11   2   3    326.53    378.58     42.49 o
  12   2   3    243.08    224.06     34.77 o
  13   2   3     26.54    -11.59     23.18 <
  14   2   3      3.75      0.00     23.18 <
  15   2   3    540.64    479.02     46.36 o
  16   2   3      4.18     34.77     23.18 <
  17   2   3   1355.44   1348.21     84.99 o
  18   2   3   1328.63   1456.38     88.85 o
  20   2   3  10013.70  11651.00    525.38 o
  21   2   3   1738.73   1792.47    104.30 o
  22   2   3    191.35    193.15     34.77 o
  23   2   3    580.96    536.97     54.08 o
  24   2   3      0.53    -11.59     23.18 <
  25   2   3    330.23    235.65     38.63 o
  26   2   3     24.30     57.95     30.90 <
  27   2   3    187.86    231.79     34.77 o
  28   2   3     30.36     19.32     27.04 <
  29   2   3    180.14    208.61     34.77 o
  30   2   3    111.92    104.30     30.90 o
  31   2   3    203.23    235.65     38.63 o
  32   2   3    280.86    204.74     54.08 o
  33   2   3    271.22    274.28     42.49 o
  34   2   3    382.32    324.50     46.36 o
  35   2   3    128.47     92.71     34.77 o
  36   2   3    268.00    293.59     46.36 o
  37   2   3      1.13      7.73     30.90 <
  38   2   3     21.86     69.54     42.49 <
  40   2   3     59.11     54.08     42.49 <
  41   2   3    914.12    567.87     77.26 o
  42   2   3    302.27    220.20     54.08 o
  43   2   3     63.92     50.22     42.49 <
  44   2   3    216.92    131.35     46.36 o
  45   2   3     88.32    -27.04     38.63 <
  46   2   3    114.35     84.99     42.49 <
  47   2   3     38.56    -15.45     38.63 <
  48   2   3     26.11    -54.08     54.08 <
  49   2   3      8.42    150.66     92.71 <
 -51   3   3     16.53   -169.98     73.40 <
 -50   3   3     21.95     73.40     81.12 <
 -49   3   3     73.16     42.49     54.08 <
 -48   3   3     59.30     23.18     57.95 <
 -47   3   3    112.81     84.99     61.81 <
 -46   3   3     21.04     11.59     54.08 <
 -45   3   3     88.09     15.45     54.08 <
 -44   3   3     22.34    -27.04     50.22 <
 -43   3   3     12.19     -3.86     54.08 <
 -42   3   3    277.58    104.30     57.95 <
 -41   3   3     10.83    -42.49     50.22 <
 -40   3   3     40.74     65.67     54.08 <
 -39   3   3      2.78     15.45     54.08 <
 -38   3   3      5.64    100.44     54.08 <
 -37   3   3      6.57     -7.73     46.36 <
 -36   3   3      2.54    -30.90     42.49 <
 -35   3   3     31.11     73.40     42.49 <
 -34   3   3      6.02     -3.86     42.49 <
 -33   3   3     74.07     57.95     42.49 <
 -32   3   3      7.88     92.71     46.36 <
 -31   3   3     54.45    108.17     61.81 <
 -30   3   3      2.50     61.81     50.22 <
 -29   3   3      0.20     57.95     50.22 <
 -28   3   3    141.79     -7.73     46.36 <
 -27   3   3    201.64    258.83     54.08 o
 -26   3   3    671.86    451.98    104.30 o
 -25   3   3    707.06    598.78    100.44 o
 -24   3   3   1243.83   1116.43     84.99 o
 -23   3   3   1274.68   1124.16     96.58 o
 -22   3   3    266.13    266.55     46.36 o
 -21   3   3    576.12    490.61     54.08 o
 -20   3   3    582.05    544.69     54.08 o
 -19   3   3    197.81    131.35     38.63 o
 -18   3   3     56.28     46.36     30.90 <
 -17   3   3      0.91      0.00     34.77 <
 -16   3   3    102.60    150.66     34.77 o
 -15   3   3    339.15    417.21     46.36 o
 -14   3   3    524.20    533.10     46.36 o
 -13   3   3    535.32    710.81     54.08 o
 -12   3   3    505.73    633.54     50.22 o
 -11   3   3    353.73    370.86     50.22 o
 -10   3   3    226.25    293.59     38.63 o
  -9   3   3     75.04    169.98     34.77 o
  -8   3   3     27.85     38.63     27.04 <
  -7   3   3      3.47    -15.45     23.18 <
  -6   3   3      0.41     -3.86     23.18 <
  -5   3   3     74.63     77.26     23.18 o
  -4   3   3     17.68     61.81     23.18 o
  -3   3   3    164.54    193.15     30.90 o
  -2   3   3     18.92     27.04     23.18 <
  -1   3   3    154.99    142.93     27.04 o
   0   3   3     30.02     42.49     19.32 o
   1   3   3    415.95    451.98     42.49 o
   2   3   3    316.55    332.23     34.77 o
   3   3   3   1087.16   1170.51     77.26 o
   4   3   3    902.42    961.91     65.67 o
   5   3   3   1479.90   1603.18     96.58 o
   6   3   3    950.07   1019.85     69.54 o
   7   3   3    988.57   1193.69     81.12 o
   8   3   3    366.92    401.76     42.49 o
   9   3   3    134.29    112.03     27.04 o
  10   3   3     19.05     34.77     23.18 <
  11   3   3    190.39    177.70     30.90 o
  12   3   3    790.39    745.57     61.81 o
  13   3   3   1089.25   1035.30     69.54 o
  14   3   3   1542.94   1804.06    100.44 o
  15   3   3   1486.14   1664.99     96.58 o
  16   3   3   1394.68   1444.79     84.99 o
  17   3   3    633.02    745.57     57.95 o
  18   3   3    579.97    649.00     50.22 o
  19   3   3      3.85     -7.73     23.18 <
  20   3   3    231.40    251.10     34.77 o
  21   3   3     16.01     23.18     23.18 <
  22   3   3     21.25     30.90     27.04 <
  23   3   3      8.82    -11.59     27.04 <
  24   3   3     27.66      7.73     23.18 <
  25   3   3      7.57     15.45     23.18 <
  26   3   3     24.89     42.49     27.04 <
  27   3   3      5.50     -7.73     27.04 <
  28   3   3     29.40     27.04     27.04 <
  29   3   3      0.13      7.73     23.18 <
  30   3   3      3.61     42.49     23.18 <
  31   3   3      5.43     11.59     27.04 <
  32   3   3     15.07     54.08     30.90 <
  33   3   3     68.62    112.03     34.77 o
  34   3   3     68.15     77.26     34.77 o
  35   3   3    126.09    212.47     42.49 o
  36   3   3     86.21     30.90     38.63 <
  37   3   3     41.26     46.36     42.49 <
  38   3   3     36.81     50.22     42.49 <
  39   3   3      0.87     46.36     42.49 <
  40   3   3    248.60    108.17     50.22 o
  41   3   3    599.95    235.65     57.95 o
  42   3   3     54.81    -23.18     34.77 <
  43   3   3    111.33     23.18     38.63 <
  44   3   3     10.33     27.04     38.63 <
  45   3   3      0.87     57.95     38.63 <
  46   3   3      5.99    -30.90     34.77 <
  47   3   3      9.22     61.81     54.08 <
  48   3   3     10.23     34.77     54.08 <
 -51   4   3      1.16    -54.08     77.26 <
 -50   4   3      0.92     38.63     69.54 <
 -49   4   3      1.36     57.95     69.54 <
 -48   4   3      0.31     46.36     54.08 <
 -47   4   3      6.00     15.45     42.49 <
 -46   4   3     50.18    -15.45     42.49 <
 -45   4   3    125.70    -61.81     42.49 <
 -44   4   3    225.54     77.26     50.22 <
 -43   4   3     89.01     50.22     50.22 <
 -42   4   3     32.49      3.86     57.95 <
 -41   4   3      0.45    -23.18     54.08 <
 -40   4   3    213.73    123.62     69.54 <
 -39   4   3     64.38     -7.73     50.22 <
 -38   4   3    174.74     88.85     46.36 <
 -37   4   3     59.66     54.08     38.63 <
 -36   4   3     55.87     46.36     42.49 <
 -35   4   3      3.83     50.22     38.63 <
 -34   4   3      0.11     -3.86     42.49 <
 -33   4   3      1.11     27.04     42.49 <
 -32   4   3      0.70     -7.73     38.63 <
 -31   4   3      6.70     38.63     54.08 <
 -30   4   3      9.10     81.12     54.08 <
 -29   4   3      0.16    -42.49     46.36 <
 -28   4   3      0.37    -30.90     50.22 <
 -27   4   3    122.14     54.08     42.49 <
 -26   4   3    106.94     69.54     42.49 <
 -25   4   3    277.13    200.88     50.22 o
 -24   4   3      0.89      7.73     38.63 <
 -23   4   3   1501.19   1027.58    104.30 o
 -22   4   3      4.54     -7.73     34.77 <
 -21   4   3    721.65    645.13     69.54 o
 -20   4   3     39.07     -7.73     34.77 <
 -19   4   3     89.16    135.21     34.77 o
 -18   4   3    558.02    641.27     54.08 o
 -17   4   3    361.22    432.67     50.22 o
 -16   4   3    278.97    282.01     42.49 o
 -15   4   3     50.58     42.49     30.90 <
 -14   4   3      4.92     50.22     30.90 <
 -13   4   3     10.54     27.04     27.04 <
 -12   4   3     15.13     15.45     23.18 <
 -11   4   3     66.24     81.12     23.18 o
 -10   4   3     10.39      7.73     19.32 <
  -9   4   3     23.31     46.36     19.32 o
  -8   4   3      0.58     11.59     15.45 <
  -7   4   3      2.25     15.45     15.45 <
  -6   4   3     34.44     57.95     23.18 o
  -5   4   3    452.19    575.60     46.36 o
  -4   4   3    841.61   1093.25     65.67 o
  -3   4   3   1489.72   2128.56    112.03 o
  -2   4   3     41.94     -3.86     19.32 <
  -1   4   3   1609.74   1603.18     84.99 o
   0   4   3     20.43     34.77     19.32 <
   1   4   3    965.15   1043.03     61.81 o
   2   4   3    605.53    695.35     46.36 o
   3   4   3    458.08    502.20     38.63 o
   4   4   3    218.80    212.47     27.04 o
   5   4   3    102.21     65.67     19.32 o
   6   4   3     88.77    104.30     23.18 o
   7   4   3     80.16     84.99     19.32 o
   8   4   3    189.15    185.43     23.18 o
   9   4   3    153.80    123.62     23.18 o
  10   4   3    392.45    359.27     30.90 o
  11   4   3    205.45    220.20     27.04 o
  12   4   3    459.83    509.93     38.63 o
  13   4   3    168.53    227.92     30.90 o
  14   4   3    485.98    598.78     46.36 o
  15   4   3     52.74     38.63     23.18 <
  16   4   3    191.10    181.57     27.04 o
  17   4   3    204.52    142.93     27.04 o
  18   4   3     10.83     23.18     23.18 <
  19   4   3     37.87     92.71     27.04 o
  20   4   3   2974.93   3075.01    158.39 o
  21   4   3    252.54    247.24     34.77 o
  22   4   3      0.17     15.45     27.04 <
  23   4   3    184.73    243.37     34.77 o
  24   4   3    436.77    502.20     54.08 o
  25   4   3    545.80    591.05     61.81 o
  26   4   3    410.73    374.72     50.22 o
  27   4   3    403.84    428.80     54.08 o
  28   4   3    328.19    339.95     50.22 o
  29   4   3    245.87    262.69     46.36 o
  30   4   3    255.28    262.69     38.63 o
  31   4   3    136.83    197.02     38.63 o
  32   4   3    106.27      3.86     30.90 <
  33   4   3     45.83     34.77     30.90 <
  34   4   3     17.46     73.40     30.90 o
  35   4   3      1.53    -23.18     30.90 <
  36   4   3     75.18     42.49     30.90 <
  37   4   3    199.55    142.93     38.63 o
  38   4   3    298.77    166.11     54.08 o
  39   4   3    166.45    146.80     46.36 o
  40   4   3     80.54     73.40     38.63 <
  41   4   3     36.74    104.30     34.77 o
  42   4   3     30.83     30.90     34.77 <
  43   4   3      0.00    -23.18     30.90 <
  44   4   3     15.46    -38.63     30.90 <
  45   4   3     15.80     77.26     34.77 o
  46   4   3     29.68     57.95     46.36 <
  47   4   3     10.99    -42.49     42.49 <
  48   4   3     20.30    104.30     77.26 <
 -48   5   3      5.17    -11.59     61.81 <
 -47   5   3      1.40    -27.04     46.36 <
 -46   5   3      6.42     -7.73     42.49 <
 -45   5   3      0.01    -34.77     42.49 <
 -44   5   3     63.00      3.86     42.49 <
 -43   5   3    186.12    108.17     46.36 o
 -42   5   3      0.16     15.45     38.63 <
 -41   5   3     18.44     30.90     42.49 <
 -40   5   3     39.58     69.54     42.49 <
 -39   5   3      7.69     27.04     38.63 <
 -38   5   3     10.95     73.40     42.49 <
 -37   5   3      1.70     46.36     38.63 <
 -36   5   3      7.14     38.63     38.63 <
 -35   5   3     25.92    -27.04     38.63 <
 -34   5   3     18.15    -15.45     34.77 <
 -33   5   3     13.71     19.32     34.77 <
 -32   5   3      7.02     34.77     30.90 <
 -31   5   3      4.74    -19.32     30.90 <
 -30   5   3      0.38    -27.04     27.04 <
 -29   5   3     18.63    -34.77     27.04 <
 -28   5   3     30.34      0.00     46.36 <
 -27   5   3    115.69    112.03     65.67 <
 -26   5   3     53.31     11.59     65.67 <
 -25   5   3    105.40     81.12     65.67 <
 -24   5   3      0.56      0.00     69.54 <
 -23   5   3     76.98     38.63     38.63 <
 -22   5   3     30.98     -3.86     46.36 <
 -21   5   3     26.13     30.90     38.63 <
 -20   5   3     34.00    -34.77     34.77 <
 -19   5   3      7.70      0.00     30.90 <
 -18   5   3      0.27    -61.81     30.90 <
 -17   5   3     20.10     23.18     30.90 <
 -16   5   3     56.18     50.22     27.04 <
 -15   5   3     98.68    115.89     27.04 o
 -14   5   3     67.41     61.81     30.90 <
 -13   5   3     73.48    131.35     30.90 o
 -12   5   3     45.14     54.08     27.04 <
 -11   5   3      7.35     11.59     19.32 <
 -10   5   3      1.67     11.59     19.32 <
  -9   5   3     11.05     15.45     19.32 <
  -8   5   3      1.17     -3.86     23.18 <
  -7   5   3     23.04     -7.73     19.32 <
  -6   5   3     13.38      7.73     15.45 <
  -5   5   3     25.27     46.36     19.32 o
  -4   5   3     13.73      3.86     15.45 <
  -3   5   3     75.20    112.03     15.45 o
  -2   5   3     75.87     69.54     15.45 o
  -1   5   3    131.45    142.93     23.18 o
   0   5   3     92.98     92.71     19.32 o
   1   5   3    126.21    162.25     30.90 o
   2   5   3     42.87     23.18     15.45 <
   3   5   3     25.48     15.45     15.45 <
   4   5   3      1.74    -23.18     15.45 <
   5   5   3     33.79     23.18     15.45 <
   6   5   3    146.09    166.11     19.32 o
   7   5   3    147.22    216.33     34.77 o
   8   5   3    383.48    405.62     30.90 o
   9   5   3    444.62    509.93     38.63 o
  10   5   3    541.97    621.96     42.49 o
  11   5   3    413.11    432.67     34.77 o
  12   5   3    284.72    278.14     27.04 o
  13   5   3    150.05    135.21     23.18 o
  14   5   3     41.74     38.63     19.32 <
  15   5   3      1.32    -15.45     19.32 <
  16   5   3     26.42     19.32     19.32 <
  17   5   3     68.21     84.99     23.18 o
  18   5   3    120.89    142.93     30.90 o
  19   5   3    602.23    695.35     57.95 o
  20   5   3    216.66    224.06     38.63 o
  21   5   3     91.77     92.71     27.04 o
  22   5   3    240.97    247.24     38.63 o
  23   5   3    136.85     88.85     30.90 o
  24   5   3    160.36    139.07     30.90 o
  25   5   3     67.05     46.36     27.04 <
  26   5   3     62.51     65.67     27.04 o
  27   5   3     16.62     -3.86     23.18 <
  28   5   3     29.73     34.77     23.18 <
  29   5   3     18.86     23.18     23.18 <
  30   5   3     47.48     34.77     27.04 <
  31   5   3     16.06     34.77     27.04 <
  32   5   3     44.16      7.73     23.18 <
  33   5   3      2.81     54.08     30.90 <
  34   5   3      0.58    -54.08     30.90 <
  35   5   3     17.31     38.63     30.90 <
  36   5   3     40.40      7.73     27.04 <
  37   5   3     69.77     30.90     30.90 <
  38   5   3     50.60    -11.59     27.04 <
  39   5   3      5.26     19.32     34.77 <
  40   5   3     12.37     57.95     38.63 <
  41   5   3     33.53    -34.77     34.77 <
  42   5   3     18.31     30.90     38.63 <
  43   5   3     37.41    -34.77     42.49 <
  44   5   3     29.03    -42.49     46.36 <
  45   5   3     42.65    -46.36     77.26 <
 -44   6   3     76.47    -54.08     42.49 <
 -42   6   3    237.70    127.48     77.26 <
 -41   6   3      7.27     23.18     42.49 <
 -40   6   3      8.62    -38.63     38.63 <
 -39   6   3     24.26     38.63     30.90 <
 -38   6   3     32.20     15.45     30.90 <
 -37   6   3      7.93     34.77     30.90 <
 -36   6   3      1.37    -15.45     27.04 <
 -35   6   3      1.82      3.86     27.04 <
 -34   6   3     10.35     38.63     27.04 <
 -33   6   3     42.57     34.77     27.04 <
 -32   6   3     30.43     50.22     30.90 <
 -31   6   3     26.64      0.00     42.49 <
 -30   6   3      9.46      3.86     42.49 <
 -29   6   3      0.23     23.18     23.18 <
 -28   6   3      0.78      3.86     23.18 <
 -27   6   3     30.57     34.77     27.04 <
 -26   6   3      1.91      3.86     23.18 <
 -25   6   3     59.67     42.49     23.18 <
 -24   6   3     78.15     15.45     30.90 <
 -23   6   3     37.08     69.54     30.90 o
 -21   6   3    122.51     88.85     34.77 o
 -20   6   3    386.98    417.21     46.36 o
 -19   6   3    223.78    142.93     34.77 o
 -18   6   3    125.00    119.75     34.77 o
 -17   6   3      4.77     27.04     27.04 <
 -16   6   3      3.44    -11.59     27.04 <
 -15   6   3     63.26     15.45     27.04 <
 -14   6   3     90.48     65.67     27.04 o
 -13   6   3    243.38    169.98     34.77 o
 -12   6   3    199.97    131.35     27.04 o
 -11   6   3    360.49    278.14     65.67 o
 -10   6   3    248.49    324.50     65.67 o
  -9   6   3    352.88    575.60     77.26 o
  -8   6   3    125.74     30.90     38.63 <
  -7   6   3     55.32      7.73     34.77 <
  -6   6   3     34.39     19.32     30.90 <
  -5   6   3     44.28     -3.86     30.90 <
  -4   6   3     64.11    -34.77     27.04 <
  -3   6   3     57.70     61.81     30.90 <
  -2   6   3   2687.10   3724.01    254.96 o
  -1   6   3    496.36    741.71     77.26 o
   0   6   3    188.86    166.11     38.63 o
   1   6   3    256.71    278.14     42.49 o
   2   6   3     19.16     42.49     27.04 <
   3   6   3     69.28     -7.73     27.04 <
   4   6   3      5.76    -27.04     23.18 <
   5   6   3      6.88    -34.77     19.32 <
   6   6   3     74.42    104.30     30.90 o
   7   6   3     93.30     73.40     27.04 o
   8   6   3     87.92    127.48     30.90 o
   9   6   3     36.18      7.73     23.18 <
  10   6   3      1.33     -3.86     15.45 <
  11   6   3     15.43     23.18     15.45 <
  12   6   3     89.84     54.08     19.32 o
  13   6   3    178.86    123.62     23.18 o
  14   6   3    242.45    112.03     38.63 o
  15   6   3    283.02     81.12     38.63 o
  16   6   3    153.48    123.62     27.04 o
  18   6   3    299.96    424.94     46.36 o
  20   6   3    104.56    115.89     27.04 o
  21   6   3    984.23   1100.98     69.54 o
  22   6   3    190.81    169.98     30.90 o
  23   6   3    216.62    185.43     30.90 o
  24   6   3      4.99    -11.59     23.18 <
  25   6   3      0.28    -15.45     27.04 <
  26   6   3     18.71     11.59     23.18 <
  27   6   3      9.87     30.90     27.04 <
  28   6   3     23.82     -3.86     30.90 <
  29   6   3      7.44      0.00     27.04 <
  30   6   3      8.68      3.86     27.04 <
  31   6   3      1.72    -30.90     27.04 <
  32   6   3      3.23     11.59     27.04 <
  33   6   3      9.74      0.00     27.04 <
  34   6   3     42.81      0.00     27.04 <
  35   6   3     53.27     30.90     27.04 <
  36   6   3    106.78     46.36     30.90 <
  37   6   3     30.32     46.36     30.90 <
  38   6   3     15.46     -3.86     30.90 <
  39   6   3    249.87    166.11     38.63 o
  40   6   3     14.92     23.18     42.49 <
 -34   7   3      1.27     11.59     30.90 <
 -33   7   3      8.90     -3.86     23.18 <
 -32   7   3     10.41     -7.73     23.18 <
 -31   7   3     21.50      0.00     23.18 <
 -30   7   3     22.84     15.45     23.18 <
 -29   7   3     45.24     19.32     23.18 <
 -28   7   3     28.69     15.45     19.32 <
 -27   7   3     34.76     11.59     19.32 <
 -26   7   3     17.43      0.00     19.32 <
 -25   7   3     13.22    -27.04     19.32 <
 -24   7   3      0.17    -11.59     19.32 <
 -23   7   3      6.61     27.04     19.32 <
 -22   7   3      0.05      3.86     15.45 <
 -21   7   3     22.22     -3.86     15.45 <
 -20   7   3     98.97     15.45     19.32 <
 -19   7   3     75.32    -38.63     46.36 <
 -18   7   3     62.36    -23.18     34.77 <
 -17   7   3     37.51     30.90     30.90 <
 -16   7   3      4.28      7.73     34.77 <
 -15   7   3      6.17      7.73     34.77 <
 -14   7   3     33.27      0.00     30.90 <
 -13   7   3     58.71      0.00     30.90 <
 -12   7   3     98.07    100.44     34.77 o
 -11   7   3    132.35     15.45     88.85 <
 -10   7   3    158.31    131.35     34.77 o
  -9   7   3    191.60    251.10     38.63 o
  -8   7   3    181.51     50.22     84.99 <
  -7   7   3    149.18    139.07     46.36 o
  -6   7   3    128.64    123.62     42.49 o
  -5   7   3     66.20     30.90     38.63 <
  -4   7   3     28.04     -7.73     30.90 <
  -3   7   3      1.08     69.54     54.08 <
  -2   7   3     23.62     19.32     50.22 <
  -1   7   3     77.81    -27.04     54.08 <
   0   7   3     82.69     46.36     34.77 <
   1   7   3    174.77    158.39     34.77 o
   2   7   3    183.43     92.71     30.90 o
   3   7   3    235.61    173.84     38.63 o
   4   7   3    189.48    146.80     34.77 o
   5   7   3    172.28     69.54     27.04 o
   6   7   3    103.27     46.36     27.04 <
   7   7   3     76.09      3.86     23.18 <
   8   7   3     28.11     -3.86     23.18 <
   9   7   3      7.46    -46.36     27.04 <
  10   7   3      0.44     11.59     27.04 <
  11   7   3     11.29      3.86     23.18 <
  12   7   3     36.82      0.00     27.04 <
  13   7   3     39.68    -15.45     27.04 <
  14   7   3     62.93     15.45     27.04 <
  15   7   3     68.37     61.81     30.90 <
  16   7   3     59.01    -11.59     27.04 <
  17   7   3     14.71     15.45     15.45 <
  18   7   3     50.57     34.77     19.32 <
  19   7   3      0.63     42.49     19.32 o
  20   7   3     36.73     34.77     19.32 <
  21   7   3      0.18     15.45     19.32 <
  22   7   3      0.60     19.32     19.32 <
  23   7   3      0.42     30.90     19.32 <
  24   7   3      7.88     15.45     19.32 <
  25   7   3     17.42     30.90     23.18 <
  26   7   3     17.31      3.86     23.18 <
  27   7   3     17.64    -11.59     23.18 <
  28   7   3     28.66     19.32     23.18 <
  29   7   3     22.17     30.90     27.04 <
  30   7   3     26.16     30.90     50.22 <
  31   7   3     16.17     -3.86     23.18 <
  33   7   3      0.13     34.77     54.08 <
  34   7   3      5.56    -50.22     50.22 <
 -16   8   3     25.83    -19.32     38.63 <
 -15   8   3      0.20     23.18     27.04 <
 -14   8   3      6.45      0.00     23.18 <
 -13   8   3     17.09     15.45     27.04 <
 -12   8   3     19.32    -11.59     23.18 <
 -11   8   3     30.64     -3.86     27.04 <
 -10   8   3     10.77     54.08     30.90 <
  -9   8   3      5.15    -27.04     27.04 <
  -8   8   3      2.60     38.63     27.04 <
  -7   8   3      7.01    -11.59     23.18 <
  -6   8   3      3.21     15.45     23.18 <
  -5   8   3     25.07     11.59     27.04 <
  -4   8   3    102.57     50.22     27.04 <
  -3   8   3    416.46    216.33     73.40 o
  -1   8   3    206.18    146.80     38.63 o
   0   8   3    144.66     73.40     38.63 <
   1   8   3      8.49     15.45     30.90 <
   2   8   3     14.07    -27.04     30.90 <
   3   8   3     12.68      0.00     30.90 <
   4   8   3     22.96      0.00     34.77 <
   5   8   3     22.43     38.63     34.77 <
   6   8   3     28.87     23.18     27.04 <
   7   8   3     27.02     30.90     27.04 <
   8   8   3     26.97     23.18     23.18 <
   9   8   3      6.69     -3.86     27.04 <
  10   8   3      7.49    -11.59     23.18 <
  11   8   3      2.69    -30.90     23.18 <
  12   8   3      1.62    -15.45     23.18 <
  13   8   3     18.92     -3.86     38.63 <
  14   8   3      3.05     15.45     34.77 <
  15   8   3     25.50    -57.95     34.77 <
  16   8   3      0.25      3.86     34.77 <
  17   8   3     89.98     57.95     42.49 <
  18   8   3      2.11    -11.59     27.04 <
  20   8   3    291.73     57.95     46.36 <
  21   8   3      6.65     27.04     34.77 <
 -50   0   4     64.14    -23.18    115.89 <
 -49   0   4    151.58    -19.32    100.44 <
 -48   0   4    186.55    301.32    108.17 o
 -47   0   4    390.96    204.74    112.03 <
 -46   0   4    285.89    158.39     92.71 <
 -45   0   4    439.59    301.32    112.03 o
 -44   0   4    227.51    -23.18     81.12 <
 -43   0   4     26.61     42.49     73.40 <
 -42   0   4    359.06    173.84     88.85 <
 -41   0   4      2.18    -57.95     57.95 <
 -40   0   4     54.90     46.36     73.40 <
 -39   0   4     52.55     50.22     61.81 <
 -38   0   4     19.67     42.49     61.81 <
 -37   0   4    108.82    169.98     65.67 o
 -36   0   4     76.52    158.39     84.99 <
 -35   0   4    190.40    262.69     92.71 o
 -34   0   4    110.72    127.48     84.99 <
 -33   0   4    134.64     88.85     73.40 <
 -32   0   4    153.67     92.71     73.40 <
 -31   0   4    243.84    285.87     73.40 o
 -30   0   4     90.73     57.95     65.67 <
 -29   0   4    254.99    100.44     69.54 <
 -28   0   4      6.10    -19.32     57.95 <
 -27   0   4     52.40     92.71     65.67 <
 -26   0   4   1340.30   1004.40    150.66 o
 -25   0   4    175.38    189.29     69.54 o
 -24   0   4  15138.90  17337.50    903.96 o
 -23   0   4      0.19    -54.08     73.40 <
 -22   0   4  28040.30  27165.20   1711.34 o
 -20   0   4     81.49     34.77     61.81 <
 -19   0   4   1119.65    923.28    112.03 o
 -18   0   4    128.49    185.43     57.95 o
 -17   0   4    609.57    448.12     73.40 o
 -16   0   4    209.59    204.74     57.95 o
 -15   0   4    357.74    366.99     65.67 o
 -14   0   4    228.63    169.98     54.08 o
 -13   0   4    209.17    154.52     46.36 o
 -12   0   4    314.21    312.91     54.08 o
 -11   0   4    338.86    363.13     57.95 o
 -10   0   4    788.69    849.88     88.85 o
  -9   0   4    448.87    498.34     69.54 o
  -8   0   4   1062.89   1023.72     96.58 o
  -7   0   4    371.60    506.06     65.67 o
  -6   0   4    739.36    718.53     77.26 o
  -5   0   4     55.60     38.63     34.77 <
  -4   0   4    236.81    208.61     46.36 o
  -3   0   4   1074.01   1004.40     96.58 o
  -2   0   4   6996.79   6080.48    401.76 o
  -1   0   4    923.87    818.97     84.99 o
   0   0   4     48.34     54.08     34.77 <
   1   0   4      9.03     15.45     34.77 <
   2   0   4     12.32     27.04     38.63 <
   3   0   4     91.55     96.58     38.63 o
   4   0   4     57.97     88.85     38.63 o
   5   0   4    275.70    266.55     50.22 o
   6   0   4     76.09     77.26     38.63 <
   7   0   4    120.19     61.81     34.77 <
   8   0   4     86.60     69.54     38.63 <
   9   0   4    141.56    243.37     50.22 o
  10   0   4   1228.63   1197.55    108.17 o
  11   0   4   1104.49   1100.98    104.30 o
  12   0   4   2611.24   2441.46    189.29 o
  13   0   4   1426.25   1467.97    131.35 o
  14   0   4   1918.62   1923.81    158.39 o
  15   0   4    216.72    115.89     42.49 o
  16   0   4     55.41    100.44     42.49 o
  17   0   4    898.95   1004.40    108.17 o
  18   0   4   5618.38   6370.21    432.67 o
  19   0   4  40981.10  45738.80   2827.77 o
  20   0   4    980.80   1247.77    123.62 o
  22   0   4     12.82    -19.32     34.77 <
  23   0   4    579.96    525.38     73.40 o
  24   0   4     10.90      7.73     34.77 <
  25   0   4     87.06     42.49     38.63 <
  26   0   4     92.94    135.21     46.36 o
  27   0   4    109.33    119.75     46.36 o
  28   0   4    607.49    525.38     81.12 o
  29   0   4    298.73    251.10     57.95 o
  30   0   4    699.26    656.72     84.99 o
  31   0   4    317.74    254.96     61.81 o
  32   0   4    330.91    312.91     65.67 o
  33   0   4     85.16     69.54     50.22 <
  34   0   4     78.47     92.71     50.22 <
  35   0   4     28.01    -38.63     50.22 <
  36   0   4      1.06      3.86     50.22 <
  37   0   4      3.29     54.08     50.22 <
  38   0   4      0.06     61.81     46.36 <
  39   0   4    759.17    459.71     88.85 o
  40   0   4     44.91     84.99     54.08 <
  41   0   4    195.48    139.07     61.81 o
  42   0   4      6.46      0.00     54.08 <
  43   0   4     13.06    -57.95     50.22 <
  44   0   4      0.39    -30.90     46.36 <
  45   0   4     12.02     15.45     54.08 <
  46   0   4      5.83     96.58     84.99 <
 -50   1   4     47.53   -115.89     92.71 <
 -49   1   4     50.15    -27.04     73.40 <
 -48   1   4     27.97     77.26     73.40 <
 -47   1   4     13.59    -84.99     65.67 <
 -46   1   4      1.59    -11.59     57.95 <
 -45   1   4      0.30     54.08     50.22 <
 -44   1   4    311.15    227.92     65.67 o
 -43   1   4     95.30     88.85     54.08 <
 -42   1   4     51.97     77.26     46.36 <
 -41   1   4    198.29    185.43     54.08 o
 -40   1   4    165.02    142.93     57.95 o
 -39   1   4    199.68    220.20     54.08 o
 -38   1   4    181.86     88.85     50.22 <
 -37   1   4    160.51    212.47     50.22 o
 -36   1   4     96.36     46.36     38.63 <
 -35   1   4     51.55     65.67     38.63 <
 -34   1   4     24.91    -27.04     46.36 <
 -33   1   4     25.98     42.49     50.22 <
 -32   1   4      2.41    -54.08     42.49 <
 -31   1   4      1.25    -46.36     38.63 <
 -30   1   4     87.07    139.07     46.36 o
 -29   1   4     24.68    115.89     42.49 o
 -28   1   4    339.67    382.45     54.08 o
 -27   1   4    172.74    173.84     46.36 o
 -26   1   4    801.30    969.63    100.44 o
 -25   1   4    282.34    243.37     46.36 o
 -24   1   4   1262.20   1278.68    100.44 o
 -22   1   4     77.56    -38.63    100.44 <
 -21   1   4      3.65    -19.32     50.22 <
 -20   1   4    107.44    100.44     50.22 <
 -19   1   4    574.53    444.25     65.67 o
 -18   1   4    709.87    699.22     77.26 o
 -17   1   4   1334.09   1274.82    104.30 o
 -16   1   4   1480.16   1892.91    224.06 o
 -15   1   4   1881.15   1796.33    123.62 o
 -14   1   4   1551.45   1765.43    119.75 o
 -13   1   4   1443.41   1452.52    104.30 o
 -12   1   4   1052.07    923.28     73.40 o
 -11   1   4    823.18    842.15     73.40 o
 -10   1   4    589.36    544.69     57.95 o
  -9   1   4    374.67    409.49     50.22 o
  -8   1   4    273.42    305.18     42.49 o
  -7   1   4    142.07    123.62     30.90 o
  -6   1   4     77.37     30.90     27.04 <
  -5   1   4     11.01     73.40     30.90 o
  -4   1   4     26.10     38.63     27.04 <
  -3   1   4    336.91    382.45     46.36 o
  -2   1   4    233.88    266.55     38.63 o
  -1   1   4    770.89    768.75     65.67 o
   0   1   4    517.36    482.89     54.08 o
   1   1   4    900.10    803.52     69.54 o
   2   1   4    262.77    316.77     42.49 o
   3   1   4    206.42    231.79     38.63 o
   4   1   4     52.50     11.59     27.04 <
   5   1   4    209.80    135.21     34.77 o
   6   1   4   1390.10   1394.57    100.44 o
   7   1   4   2014.01   2004.94    131.35 o
   8   1   4   3650.88   3573.35    204.74 o
   9   1   4   3721.43   3751.05    216.33 o
  10   1   4   4435.18   4871.34    270.42 o
  11   1   4   3272.56   3341.56    197.02 o
  12   1   4   2875.06   2781.42    169.98 o
  13   1   4   1401.19   1243.91     92.71 o
  14   1   4    723.38    714.67     69.54 o
  15   1   4    170.81    166.11     38.63 o
  16   1   4      2.50    -38.63     27.04 <
  17   1   4    113.08    131.35     34.77 o
  18   1   4    243.92    343.81     61.81 o
  19   1   4   3362.23   3581.07    212.47 o
  20   1   4   1489.97   1514.33    108.17 o
  21   1   4    330.45    258.83     42.49 o
  22   1   4    246.15    224.06     42.49 o
  23   1   4      0.37    -23.18     30.90 <
  24   1   4      3.08     -3.86     30.90 <
  25   1   4     72.75     84.99     34.77 o
  26   1   4     24.49      3.86     30.90 <
  27   1   4     60.64    100.44     38.63 o
  28   1   4      0.16    -15.45     34.77 <
  29   1   4      3.95    -30.90     27.04 <
  30   1   4     34.23     54.08     34.77 <
  31   1   4     13.85     57.95     38.63 <
  32   1   4     78.27    142.93     46.36 o
  33   1   4     12.31     -3.86     34.77 <
  34   1   4     43.39     42.49     38.63 <
  35   1   4      1.71     42.49     42.49 <
  36   1   4     28.46      7.73     42.49 <
  37   1   4      5.65     96.58     42.49 o
  38   1   4     22.66    -61.81     38.63 <
  39   1   4     50.84     23.18     42.49 <
  40   1   4     28.59     30.90     42.49 <
  41   1   4     59.78     -7.73     46.36 <
  42   1   4      2.71    -23.18     46.36 <
  43   1   4      4.21      3.86     46.36 <
  44   1   4     14.18     92.71     50.22 <
  45   1   4      8.58     57.95     57.95 <
  46   1   4     36.47     88.85     92.71 <
 -50   2   4      9.21     50.22     88.85 <
 -49   2   4     17.87     54.08     73.40 <
 -48   2   4     27.35    -11.59     61.81 <
 -47   2   4     11.57    -42.49     50.22 <
 -46   2   4      6.24     19.32     54.08 <
 -45   2   4     19.31     23.18     50.22 <
 -44   2   4     29.95     38.63     50.22 <
 -43   2   4    327.06    270.42     65.67 o
 -42   2   4     26.84     88.85     50.22 <
 -41   2   4     14.44     61.81     50.22 <
 -40   2   4     65.41    119.75     54.08 o
 -39   2   4     11.02    -15.45     42.49 <
 -38   2   4     50.15    -15.45     38.63 <
 -37   2   4      3.78     50.22     61.81 <
 -36   2   4     11.92    -54.08     69.54 <
 -35   2   4      3.54     84.99     77.26 <
 -34   2   4      0.21    -50.22     84.99 <
 -33   2   4      0.93     46.36     88.85 <
 -32   2   4      7.47     15.45     84.99 <
 -31   2   4      2.73    115.89     73.40 <
 -30   2   4     48.73     42.49     65.67 <
 -29   2   4     65.93     23.18     61.81 <
 -28   2   4    204.94    254.96     65.67 o
 -27   2   4    412.12    301.32     69.54 o
 -26   2   4    568.30    490.61     61.81 o
 -25   2   4    391.29    479.02     57.95 o
 -24   2   4     63.00     65.67     46.36 <
 -23   2   4    231.38    440.39     61.81 o
 -22   2   4    181.31    216.33     50.22 o
 -21   2   4    578.55    726.26     65.67 o
 -20   2   4    573.76    494.47     54.08 o
 -19   2   4    236.52    293.59     42.49 o
 -18   2   4     57.88     11.59     38.63 <
 -17   2   4      0.01    -23.18     34.77 <
 -16   2   4     12.88     65.67     34.77 <
 -15   2   4     54.10     11.59     34.77 <
 -14   2   4     73.61     34.77     30.90 <
 -13   2   4    138.48    166.11     34.77 o
 -12   2   4    140.70     81.12     30.90 o
 -11   2   4    120.20     92.71     30.90 o
 -10   2   4    112.21     54.08     27.04 <
  -9   2   4     14.02     27.04     27.04 <
  -8   2   4      5.37      7.73     27.04 <
  -7   2   4     92.03     88.85     27.04 o
  -6   2   4    242.02    254.96     34.77 o
  -5   2   4   1574.85   1908.36    108.17 o
  -4   2   4   1824.21   2225.13    119.75 o
  -3   2   4   8079.89  10314.40    467.43 o
  -2   2   4    355.84    594.91     50.22 o
  -1   2   4    565.13    737.85     57.95 o
   0   2   4   1357.04   1487.28     88.85 o
   1   2   4     65.65     54.08     27.04 <
   2   2   4     47.45     84.99     27.04 o
   3   2   4    167.58    127.48     27.04 o
   4   2   4     13.72    -27.04     23.18 <
   5   2   4    131.44    139.07     30.90 o
   6   2   4      0.99     19.32     23.18 <
   7   2   4     13.08     -3.86     27.04 <
   8   2   4     34.82    -23.18     23.18 <
   9   2   4     32.67     30.90     27.04 <
  10   2   4    115.73     88.85     27.04 o
  11   2   4    143.49    139.07     30.90 o
  12   2   4    124.52     57.95     27.04 o
  13   2   4     85.97     96.58     30.90 o
  14   2   4      0.78      0.00     23.18 <
  15   2   4      0.65     42.49     27.04 <
  16   2   4     53.14    115.89     30.90 o
  17   2   4    112.22    115.89     30.90 o
  18   2   4     11.29     50.22     27.04 <
  19   2   4     33.14     46.36     27.04 <
  20   2   4    443.21    614.23     57.95 o
  21   2   4     56.50    100.44     30.90 o
  22   2   4      0.19     15.45     27.04 <
  23   2   4     97.12    112.03     38.63 o
  24   2   4    165.79     23.18     30.90 <
  25   2   4    211.52    104.30     34.77 o
  26   2   4     89.00     34.77     34.77 <
  27   2   4     68.19     46.36     34.77 <
  28   2   4      5.54    -11.59     30.90 <
  29   2   4      1.10    -23.18     34.77 <
  30   2   4      5.40     61.81     34.77 <
  31   2   4     11.28     50.22     38.63 <
  32   2   4     29.02      0.00     34.77 <
  33   2   4     18.25     30.90     38.63 <
  34   2   4     30.47      7.73     34.77 <
  35   2   4     15.54     -3.86     34.77 <
  36   2   4     82.69      7.73     34.77 <
  37   2   4     53.97     19.32     34.77 <
  38   2   4    252.62    127.48     42.49 o
  39   2   4     34.90    -15.45     34.77 <
  40   2   4    104.44     77.26     38.63 <
  41   2   4     72.32     57.95     38.63 <
  42   2   4     17.17    -19.32     38.63 <
  43   2   4     17.41    -15.45     34.77 <
  44   2   4     23.49     30.90     42.49 <
  45   2   4     31.05     88.85     57.95 <
  46   2   4     23.98    -23.18     57.95 <
 -50   3   4      0.04     96.58     92.71 <
 -49   3   4      1.27    -38.63     65.67 <
 -48   3   4      0.02    -84.99     69.54 <
 -47   3   4      0.39    -50.22     54.08 <
 -46   3   4      1.96      7.73     57.95 <
 -45   3   4     10.31      3.86     54.08 <
 -44   3   4     97.98     46.36     50.22 <
 -43   3   4    153.26    119.75     57.95 o
 -42   3   4      0.90    -77.26     38.63 <
 -41   3   4     36.06    -61.81     42.49 <
 -40   3   4     27.06     -3.86     42.49 <
 -39   3   4     17.50    -30.90     42.49 <
 -38   3   4     34.34     23.18     42.49 <
 -37   3   4     13.79     50.22     54.08 <
 -36   3   4     19.98     27.04     57.95 <
 -35   3   4      6.02      7.73     61.81 <
 -34   3   4     22.43     84.99     61.81 <
 -33   3   4     16.47    -19.32     54.08 <
 -32   3   4      8.80     92.71     54.08 <
 -31   3   4     11.00    -30.90     50.22 <
 -30   3   4     26.49     50.22     50.22 <
 -29   3   4     28.43    -46.36     57.95 <
 -28   3   4    163.11    197.02     69.54 o
 -27   3   4    151.36     96.58     65.67 <
 -26   3   4    570.38    710.81    181.57 o
 -25   3   4    463.91    386.31     77.26 o
 -24   3   4   1438.38   1104.84    131.35 o
 -23   3   4    365.28    339.95     69.54 o
 -22   3   4    414.02    312.91     61.81 o
 -21   3   4    718.47    846.01     84.99 o
 -20   3   4    582.38    594.91     65.67 o
 -19   3   4    203.17    166.11     50.22 o
 -18   3   4    109.53     61.81     42.49 <
 -17   3   4      2.61    -11.59     38.63 <
 -16   3   4     32.51     42.49     38.63 <
 -15   3   4    148.73    181.57     54.08 o
 -14   3   4    113.15    119.75     46.36 o
 -13   3   4    186.83    150.66     42.49 o
 -12   3   4     67.51     38.63     30.90 <
 -11   3   4     34.09    -27.04     30.90 <
 -10   3   4      2.61     50.22     30.90 <
  -9   3   4      2.62     57.95     30.90 <
  -8   3   4      1.98     -7.73     27.04 <
  -7   3   4      8.44      0.00     30.90 <
  -6   3   4      0.03    -38.63     23.18 <
  -5   3   4      3.00     30.90     27.04 <
  -4   3   4      7.38     38.63     27.04 <
  -3   3   4      9.15     19.32     27.04 <
  -2   3   4      0.01    -50.22     23.18 <
  -1   3   4     84.84     81.12     27.04 o
   0   3   4     38.02     46.36     27.04 <
   1   3   4    209.29    197.02     34.77 o
   2   3   4    108.75     19.32     23.18 <
   3   3   4    330.12    301.32     42.49 o
   4   3   4    102.29     84.99     27.04 o
   5   3   4    154.57    142.93     30.90 o
   6   3   4     15.28    -34.77     23.18 <
   7   3   4     30.38      0.00     23.18 <
   8   3   4     38.61     73.40     30.90 o
   9   3   4     40.58     57.95     27.04 o
  10   3   4    253.50    254.96     38.63 o
  11   3   4    193.91    212.47     34.77 o
  12   3   4    356.71    382.45     46.36 o
  13   3   4    302.51    262.69     38.63 o
  14   3   4    376.09    366.99     46.36 o
  15   3   4    304.85    270.42     42.49 o
  16   3   4    277.03    320.64     46.36 o
  17   3   4    358.70    309.05     46.36 o
  18   3   4    225.75    127.48     30.90 o
  19   3   4    129.07    127.48     34.77 o
  20   3   4      1.26     15.45     27.04 <
  21   3   4      7.81      3.86     27.04 <
  22   3   4     44.52     15.45     30.90 <
  23   3   4     57.10     77.26     27.04 o
  24   3   4    220.43    224.06     38.63 o
  25   3   4    168.84    100.44     34.77 o
  26   3   4    268.02    243.37     42.49 o
  27   3   4    161.62    112.03     34.77 o
  28   3   4    223.13    185.43     38.63 o
  29   3   4    130.69     81.12     34.77 o
  30   3   4    129.35     92.71     34.77 o
  31   3   4     34.87     54.08     34.77 <
  32   3   4     43.98    -11.59     30.90 <
  33   3   4      5.77     57.95     34.77 <
  34   3   4     13.41     -3.86     34.77 <
  35   3   4     79.82     69.54     38.63 <
  36   3   4     71.76     38.63     34.77 <
  37   3   4    111.48     61.81     34.77 <
  38   3   4     60.56     11.59     34.77 <
  39   3   4     12.73    -27.04     34.77 <
  40   3   4     18.12     11.59     38.63 <
  41   3   4     15.46     11.59     42.49 <
  42   3   4     45.58     -3.86     42.49 <
  43   3   4     20.89     34.77     50.22 <
  44   3   4     45.98    -96.58     77.26 <
  45   3   4     19.97    -30.90     84.99 <
 -49   4   4      5.24     84.99     65.67 <
 -48   4   4     28.01    -77.26     57.95 <
 -47   4   4    126.92     -3.86     61.81 <
 -46   4   4    131.15    -42.49     57.95 <
 -45   4   4    206.79     23.18     50.22 <
 -44   4   4    181.23    -27.04     46.36 <
 -43   4   4     27.81      7.73     42.49 <
 -42   4   4    161.51     50.22     42.49 <
 -41   4   4     16.04     34.77     42.49 <
 -40   4   4      7.56    -19.32     38.63 <
 -39   4   4     19.01    -23.18     34.77 <
 -38   4   4      1.50      7.73     34.77 <
 -37   4   4      4.34     42.49     34.77 <
 -36   4   4      0.24     11.59     50.22 <
 -35   4   4      4.53      7.73     65.67 <
 -34   4   4      1.58     38.63     61.81 <
 -33   4   4      3.45     11.59     61.81 <
 -32   4   4     34.99     -7.73     54.08 <
 -31   4   4     80.46     88.85     50.22 <
 -30   4   4    142.99     92.71     50.22 <
 -29   4   4    298.80    394.03     77.26 o
 -28   4   4    157.38    173.84     54.08 o
 -27   4   4    344.83    305.18     61.81 o
 -26   4   4      1.17    -15.45     42.49 <
 -25   4   4     45.72     61.81     50.22 <
 -24   4   4   2505.89   2843.22    146.80 o
 -23   4   4     35.37     81.12     46.36 <
 -22   4   4   2792.48   4338.24    204.74 o
 -21   4   4   1466.22   1695.89    115.89 o
 -20   4   4    786.02    919.41     84.99 o
 -19   4   4   1640.02   2035.84    131.35 o
 -18   4   4    770.10    888.51     73.40 o
 -17   4   4    476.07    552.42     57.95 o
 -16   4   4     56.75     42.49     34.77 <
 -15   4   4      2.71     27.04     38.63 <
 -14   4   4    169.67    204.74     38.63 o
 -13   4   4    441.46    506.06     54.08 o
 -12   4   4    579.27    741.71     61.81 o
 -11   4   4    691.52    764.89     73.40 o
 -10   4   4    428.87    571.73     54.08 o
  -9   4   4    393.38    432.67     46.36 o
  -8   4   4     32.91     34.77     27.04 <
  -7   4   4      0.00      0.00     27.04 <
  -6   4   4    455.46    536.97     50.22 o
  -5   4   4    314.78    332.23     38.63 o
  -4   4   4    885.43   1089.39     69.54 o
  -3   4   4    233.01    363.13     38.63 o
  -2   4   4   2770.51   4345.96    208.61 o
  -1   4   4   1413.29   2252.17    169.98 o
   0   4   4     17.05     46.36     30.90 <
   1   4   4      3.93      3.86     19.32 <
   2   4   4      3.98     19.32     19.32 <
   3   4   4      2.85    -11.59     19.32 <
   4   4   4      6.24      3.86     19.32 <
   5   4   4      6.53     15.45     19.32 <
   6   4   4     29.61     27.04     19.32 <
   7   4   4     51.52      7.73     27.04 <
   8   4   4     17.71     23.18     23.18 <
   9   4   4     15.40     23.18     27.04 <
  10   4   4     13.96     19.32     27.04 <
  11   4   4     17.51     23.18     27.04 <
  12   4   4    172.32    150.66     38.63 o
  13   4   4     94.12    131.35     30.90 o
  14   4   4    254.37    224.06     46.36 o
  15   4   4     21.06     46.36     27.04 <
  16   4   4     29.26     38.63     30.90 <
  17   4   4    292.30    278.14     42.49 o
  18   4   4   1513.75   1587.72     96.58 o
  20   4   4      5.05      0.00     23.18 <
  21   4   4    882.85    776.48     61.81 o
  22   4   4    256.96    235.65     38.63 o
  23   4   4    436.70    529.24     54.08 o
  24   4   4     50.06    104.30     42.49 o
  25   4   4     41.29     77.26     30.90 o
  26   4   4     10.17      0.00     27.04 <
  27   4   4     15.66    -23.18     27.04 <
  28   4   4     84.22    104.30     34.77 o
  29   4   4     23.10     15.45     27.04 <
  30   4   4     70.32     42.49     38.63 <
  31   4   4     14.73    -23.18     34.77 <
  32   4   4     11.84    -23.18     34.77 <
  33   4   4      0.04     23.18     34.77 <
  34   4   4      0.22      0.00     30.90 <
  35   4   4      5.47      7.73     30.90 <
  36   4   4     12.83     23.18     34.77 <
  37   4   4      0.66     15.45     34.77 <
  38   4   4      9.60      0.00     30.90 <
  39   4   4    562.94    181.57     50.22 o
  40   4   4      0.00     -7.73     34.77 <
  41   4   4     32.45    -27.04     34.77 <
  42   4   4     35.17     -7.73     38.63 <
  43   4   4      0.21     30.90     50.22 <
  44   4   4      0.63    -30.90     46.36 <
  45   4   4     22.76    -46.36     81.12 <
 -46   5   4      0.05     19.32     61.81 <
 -44   5   4     78.15    -54.08     46.36 <
 -43   5   4      0.89    -23.18     38.63 <
 -42   5   4      0.01      0.00     38.63 <
 -41   5   4     18.58     11.59     38.63 <
 -40   5   4      3.68    -50.22     34.77 <
 -39   5   4      6.07    -11.59     30.90 <
 -38   5   4      0.90     11.59     34.77 <
 -37   5   4      1.20    -42.49     30.90 <
 -36   5   4      0.27     15.45     30.90 <
 -35   5   4      0.15    -19.32     30.90 <
 -34   5   4      2.39      3.86     34.77 <
 -33   5   4      0.59    -42.49     34.77 <
 -32   5   4      9.72     27.04     38.63 <
 -31   5   4      4.38     19.32     38.63 <
 -30   5   4     24.84    100.44     42.49 o
 -29   5   4      5.41    -27.04     42.49 <
 -28   5   4     53.74    -42.49     69.54 <
 -27   5   4     22.82     42.49     57.95 <
 -26   5   4     69.74     19.32     50.22 <
 -25   5   4      7.08    -19.32     50.22 <
 -24   5   4     49.41    -19.32     54.08 <
 -23   5   4      1.52     27.04     42.49 <
 -22   5   4    126.57    108.17     38.63 o
 -21   5   4     76.73     84.99     42.49 <
 -20   5   4    122.98    139.07     42.49 o
 -19   5   4    268.63    274.28     42.49 o
 -18   5   4    323.15    363.13     54.08 o
 -17   5   4    372.64    560.15     61.81 o
 -16   5   4    446.97    529.24     57.95 o
 -15   5   4    521.02    710.81     61.81 o
 -14   5   4    408.48    467.43     46.36 o
 -13   5   4    257.93    247.24     46.36 o
 -12   5   4    134.63    115.89     27.04 o
 -11   5   4     46.65     61.81     30.90 <
 -10   5   4      1.20     11.59     27.04 <
  -9   5   4      2.14     -7.73     23.18 <
  -8   5   4     49.19     61.81     23.18 o
  -7   5   4     71.54     54.08     23.18 o
  -6   5   4    130.62    200.88     30.90 o
  -5   5   4    141.59    185.43     30.90 o
  -4   5   4    197.22    312.91     38.63 o
  -3   5   4    248.10    432.67     42.49 o
  -2   5   4    202.27    347.68     38.63 o
  -1   5   4    160.51    320.64     38.63 o
   0   5   4     81.54    112.03     27.04 o
   1   5   4     92.49    154.52     27.04 o
   2   5   4     16.73     57.95     23.18 o
   3   5   4     14.16     54.08     23.18 o
   4   5   4      1.65    -11.59     19.32 <
   5   5   4      3.43     11.59     19.32 <
   6   5   4     54.59     77.26     23.18 o
   7   5   4     38.46      7.73     19.32 <
   8   5   4     83.24     65.67     27.04 o
   9   5   4     57.82     38.63     19.32 <
  10   5   4     78.77     96.58     27.04 o
  11   5   4     46.62     46.36     23.18 <
  12   5   4     47.65     11.59     23.18 <
  13   5   4      9.22    -27.04     19.32 <
  14   5   4      7.97      3.86     19.32 <
  15   5   4      5.97      3.86     23.18 <
  16   5   4      0.92     19.32     19.32 <
  17   5   4     11.65     19.32     23.18 <
  18   5   4      0.20    -38.63     23.18 <
  19   5   4    254.05    239.51     38.63 o
  20   5   4    231.72    200.88     34.77 o
  21   5   4     44.87    104.30     30.90 o
  22   5   4     31.06     61.81     30.90 <
  23   5   4      0.05      7.73     27.04 <
  24   5   4      9.86     19.32     23.18 <
  25   5   4      1.83     11.59     27.04 <
  26   5   4      0.90      7.73     23.18 <
  27   5   4      0.01    -42.49     27.04 <
  28   5   4      0.79    -11.59     27.04 <
  29   5   4      2.65      3.86     27.04 <
  30   5   4      0.99     -3.86     27.04 <
  31   5   4     14.47     57.95     30.90 <
  32   5   4     27.11     15.45     30.90 <
  33   5   4     67.05     61.81     38.63 <
  34   5   4     72.36     92.71     38.63 o
  35   5   4    121.63     54.08     38.63 <
  36   5   4     58.11     81.12     38.63 o
  37   5   4     24.40     30.90     38.63 <
  38   5   4      2.93     42.49     34.77 <
  39   5   4     14.71     -7.73     30.90 <
  40   5   4     20.70     11.59     30.90 <
  41   5   4      0.00     -7.73     42.49 <
 -41   6   4      0.04    -23.18     42.49 <
 -39   6   4      5.98     -3.86     34.77 <
 -38   6   4     51.57     46.36     34.77 <
 -37   6   4     17.04     27.04     30.90 <
 -36   6   4     30.03      7.73     34.77 <
 -35   6   4      1.46     11.59     30.90 <
 -34   6   4      1.23    -42.49     27.04 <
 -33   6   4      0.03    -19.32     27.04 <
 -32   6   4      0.31     -3.86     27.04 <
 -31   6   4     10.39     42.49     34.77 <
 -30   6   4      3.13     27.04     30.90 <
 -29   6   4     12.77    -50.22     27.04 <
 -28   6   4      0.00    -19.32     27.04 <
 -27   6   4     22.29     46.36     30.90 <
 -26   6   4    103.76     19.32     30.90 <
 -25   6   4     61.67     42.49     34.77 <
 -24   6   4     11.19     27.04     42.49 <
 -23   6   4    385.61    312.91     61.81 o
 -22   6   4     12.28     -3.86     42.49 <
 -21   6   4     94.69     65.67     34.77 <
 -20   6   4      2.13      0.00     27.04 <
 -19   6   4     34.65      0.00     27.04 <
 -18   6   4    127.08     61.81     38.63 <
 -17   6   4    109.37    154.52     30.90 o
 -16   6   4     43.18     42.49     19.32 o
 -15   6   4      0.30     30.90     30.90 <
 -14   6   4     33.88      7.73     27.04 <
 -13   6   4     78.64     23.18     30.90 <
 -12   6   4    155.11     54.08     27.04 <
 -11   6   4    171.95    100.44     27.04 o
 -10   6   4    120.68     54.08     27.04 <
  -9   6   4     84.43     30.90     23.18 <
  -8   6   4      8.33    -15.45     23.18 <
  -7   6   4      0.11      7.73     23.18 <
  -6   6   4      0.78    -50.22     30.90 <
  -5   6   4     47.45     50.22     34.77 <
  -4   6   4    180.05    115.89     34.77 o
  -3   6   4   1045.74    996.67    150.66 o
  -2   6   4    260.55    262.69     42.49 o
  -1   6   4    312.17    355.40     92.71 o
   0   6   4    154.17     50.22     57.95 <
   1   6   4    103.03    108.17     34.77 o
   2   6   4      3.75     46.36     65.67 <
   3   6   4     43.67     19.32     61.81 <
   4   6   4      2.22      3.86     19.32 <
   5   6   4      5.74     42.49     19.32 o
   6   6   4      7.19     11.59     19.32 <
   7   6   4      2.49     -7.73     15.45 <
   8   6   4     31.91      7.73     15.45 <
   9   6   4     21.50    -15.45     15.45 <
  10   6   4     42.81     23.18     19.32 <
  11   6   4     60.81      0.00     19.32 <
  12   6   4     56.85     19.32     19.32 <
  13   6   4     45.43     19.32     19.32 <
  14   6   4      0.08    -42.49     19.32 <
  15   6   4      0.19     11.59     19.32 <
  16   6   4     35.82    -23.18     19.32 <
  17   6   4    106.64     96.58     23.18 o
  18   6   4     64.07     73.40     27.04 o
  19   6   4      3.53      0.00     23.18 <
  20   6   4    446.79    428.80     50.22 o
  21   6   4     37.30     15.45     27.04 <
  22   6   4      1.70     11.59     23.18 <
  23   6   4     85.21     92.71     27.04 o
  24   6   4    126.20     50.22     27.04 <
  25   6   4    105.96    100.44     27.04 o
  26   6   4     28.45     38.63     23.18 <
  27   6   4     12.72     11.59     23.18 <
  28   6   4      0.02    -11.59     23.18 <
  29   6   4      0.02     -7.73     23.18 <
  30   6   4      0.55    -11.59     23.18 <
  31   6   4      0.27     46.36     27.04 <
  32   6   4      0.07      3.86     27.04 <
  33   6   4      1.72     -3.86     27.04 <
  34   6   4      2.57     30.90     27.04 <
  35   6   4      2.42    -38.63     34.77 <
  36   6   4     17.13     -3.86     30.90 <
  37   6   4     28.26     27.04     42.49 <
 -32   7   4     12.64    -27.04     61.81 <
 -31   7   4     12.70     77.26     42.49 <
 -30   7   4      1.77    -46.36     34.77 <
 -29   7   4      0.44    -57.95     34.77 <
 -28   7   4      0.94    -23.18     19.32 <
 -27   7   4      0.07    -11.59     23.18 <
 -26   7   4      3.68     19.32     27.04 <
 -25   7   4     13.05    -27.04     23.18 <
 -24   7   4     79.38     61.81     27.04 o
 -23   7   4     15.50     -7.73     27.04 <
 -22   7   4     33.10     -3.86     19.32 <
 -21   7   4     87.70     23.18     38.63 <
 -20   7   4     88.09    -23.18     38.63 <
 -19   7   4     49.53     27.04     15.45 <
 -18   7   4     29.30      0.00     23.18 <
 -17   7   4      5.77    -27.04     34.77 <
 -16   7   4      0.38     11.59     34.77 <
 -15   7   4      1.52      0.00     30.90 <
 -14   7   4      0.72     -7.73     30.90 <
 -13   7   4      0.08    -34.77     30.90 <
 -12   7   4      1.59    -23.18     30.90 <
 -11   7   4      2.11     34.77     38.63 <
 -10   7   4      2.13    -23.18     42.49 <
  -9   7   4      4.30     19.32     42.49 <
  -8   7   4      0.26    -38.63     27.04 <
  -7   7   4      0.74      7.73     34.77 <
  -6   7   4     14.06     38.63     34.77 <
  -5   7   4     36.23    -23.18     42.49 <
  -4   7   4     60.35     15.45     42.49 <
  -3   7   4     33.37      7.73     38.63 <
  -2   7   4     23.68    -46.36     27.04 <
  -1   7   4      0.63    -15.45     27.04 <
   0   7   4      3.91    -11.59     30.90 <
   1   7   4     40.15     11.59     30.90 <
   2   7   4     75.47     15.45     30.90 <
   3   7   4    141.03     50.22     38.63 <
   4   7   4    169.76    139.07     46.36 o
   5   7   4    132.86    112.03     34.77 o
   6   7   4    114.43     92.71     30.90 o
   7   7   4    117.20      0.00     30.90 <
   8   7   4     37.93     30.90     30.90 <
   9   7   4     15.74      7.73     30.90 <
  10   7   4      0.19     -3.86     27.04 <
  11   7   4      0.01     15.45     30.90 <
  12   7   4      0.08     34.77     30.90 <
  13   7   4      0.13      0.00     27.04 <
  14   7   4      0.02    -15.45     15.45 <
  15   7   4      0.11      7.73     15.45 <
  16   7   4      0.12      7.73     15.45 <
  17   7   4     10.03    -27.04     19.32 <
  18   7   4     11.65    -11.59     27.04 <
  19   7   4      2.13     30.90     23.18 <
  20   7   4     28.88     -3.86     23.18 <
  21   7   4     40.97     -3.86     27.04 <
  22   7   4     13.47     11.59     23.18 <
  23   7   4     13.26     30.90     23.18 <
  24   7   4      4.41    -30.90     23.18 <
  25   7   4      3.89     15.45     34.77 <
  26   7   4      4.90     34.77     38.63 <
  27   7   4      5.72     30.90     38.63 <
  28   7   4      0.10    -11.59     46.36 <
  29   7   4      1.76    -27.04     46.36 <
 -18   8   4     35.46    -65.67     88.85 <
 -17   8   4      7.02   -181.57     88.85 <
 -16   8   4      0.18     30.90     84.99 <
 -15   8   4      2.74     23.18     81.12 <
 -14   8   4     11.50     -7.73     81.12 <
 -13   8   4     17.98    -30.90     77.26 <
 -12   8   4     15.75    -34.77     42.49 <
 -11   8   4     30.03    -27.04     30.90 <
 -10   8   4     41.86      0.00     30.90 <
  -9   8   4     79.64    -46.36     30.90 <
  -8   8   4     75.04      3.86     30.90 <
  -7   8   4     32.42    -34.77     27.04 <
  -6   8   4      1.82     -3.86     27.04 <
  -5   8   4     12.27    -38.63     42.49 <
  -4   8   4     31.21     92.71     42.49 o
  -3   8   4     48.92    -11.59     27.04 <
  -2   8   4    160.96     27.04     30.90 <
  -1   8   4     24.54      0.00     34.77 <
   0   8   4      7.26     -3.86     30.90 <
   1   8   4     22.60     23.18     34.77 <
   2   8   4      0.20     11.59     34.77 <
   3   8   4      3.69     73.40     38.63 <
   4   8   4     33.37    -42.49     30.90 <
   5   8   4     31.20      3.86     27.04 <
   6   8   4     58.66      3.86     27.04 <
   7   8   4     68.98     -7.73     27.04 <
   8   8   4     65.73    -23.18     42.49 <
   9   8   4     58.31    -69.54     46.36 <
  10   8   4     27.43     27.04     42.49 <
  11   8   4     15.52     23.18     46.36 <
  12   8   4      0.00     34.77     50.22 <
  13   8   4      0.86     30.90     46.36 <
  14   8   4     26.37    -30.90     42.49 <
  15   8   4     11.06    -69.54     42.49 <
  17   8   4     10.78    -50.22     38.63 <
 -47   1   5     31.98    -84.99     96.58 <
 -46   1   5     24.83     15.45     61.81 <
 -45   1   5      0.57    -27.04     50.22 <
 -44   1   5     81.72      3.86     50.22 <
 -43   1   5     22.28     54.08     50.22 <
 -42   1   5      0.05    -77.26     42.49 <
 -41   1   5      0.38    -15.45     54.08 <
 -40   1   5     11.67     61.81     57.95 <
 -39   1   5     24.16     23.18     57.95 <
 -38   1   5     15.88    -23.18     57.95 <
 -37   1   5     22.15     19.32     65.67 <
 -36   1   5      8.38     81.12     65.67 <
 -35   1   5     18.06     -3.86     65.67 <
 -34   1   5      4.23     46.36     65.67 <
 -33   1   5      5.22     19.32     65.67 <
 -32   1   5     34.07     65.67     61.81 <
 -31   1   5     47.10     84.99     57.95 <
 -30   1   5     28.38    -88.85     57.95 <
 -29   1   5     43.56     38.63     54.08 <
 -28   1   5      8.99      3.86     50.22 <
 -27   1   5     25.92    -11.59     50.22 <
 -26   1   5      9.03    -57.95     50.22 <
 -25   1   5      0.11     50.22     54.08 <
 -24   1   5    348.67    235.65     73.40 o
 -23   1   5     47.09     73.40     57.95 <
 -22   1   5     11.12      7.73     50.22 <
 -21   1   5      8.42     34.77     46.36 <
 -20   1   5     25.44      7.73     42.49 <
 -19   1   5      3.92      7.73     38.63 <
 -18   1   5    109.68     15.45     38.63 <
 -17   1   5     47.79     88.85     50.22 <
 -16   1   5    216.49    158.39     42.49 o
 -15   1   5    202.37    212.47     50.22 o
 -14   1   5    591.07    529.24     57.95 o
 -13   1   5    476.10    451.98     54.08 o
 -12   1   5    854.04    834.42     84.99 o
 -11   1   5    631.57    714.67     61.81 o
 -10   1   5    674.03    714.67     61.81 o
  -9   1   5    359.19    343.81     42.49 o
  -8   1   5    197.29    135.21     34.77 o
  -7   1   5      5.88      0.00     27.04 <
  -6   1   5     13.59     15.45     30.90 <
  -5   1   5    123.38    135.21     34.77 o
  -4   1   5    345.02    401.76     50.22 o
  -3   1   5    522.01    587.19     57.95 o
  -2   1   5    875.11    880.78     69.54 o
  -1   1   5    562.63    556.28     54.08 o
   0   1   5    761.84    687.63     57.95 o
   1   1   5    478.70    390.17     46.36 o
   2   1   5    656.08    544.69     54.08 o
   3   1   5    312.68    297.46     42.49 o
   4   1   5    503.66    448.12     50.22 o
   5   1   5    209.12    193.15     38.63 o
   6   1   5    294.56    227.92     38.63 o
   7   1   5     62.50     46.36     30.90 <
   8   1   5     67.78     77.26     30.90 o
   9   1   5      9.90     23.18     27.04 <
  10   1   5     13.06     30.90     27.04 <
  11   1   5    256.71    235.65     38.63 o
  12   1   5    275.64    220.20     42.49 o
  13   1   5    604.08    525.38     54.08 o
  14   1   5    456.80    436.53     46.36 o
  15   1   5    464.92    424.94     54.08 o
  16   1   5    305.38    278.14     42.49 o
  17   1   5     38.46     42.49     27.04 <
  18   1   5     22.35      3.86     23.18 <
  19   1   5    920.70    799.66     69.54 o
  20   1   5     23.81      7.73     27.04 <
  21   1   5      0.07    -11.59     27.04 <
  22   1   5     30.41     27.04     27.04 <
  23   1   5     67.80     -7.73     27.04 <
  24   1   5     43.01     34.77     30.90 <
  25   1   5     87.68     96.58     34.77 o
  26   1   5     40.73     27.04     30.90 <
  27   1   5     38.69     42.49     34.77 <
  28   1   5      3.06    -46.36     27.04 <
  29   1   5      0.98     27.04     34.77 <
  30   1   5      5.12      3.86     30.90 <
  31   1   5      6.78     23.18     30.90 <
  32   1   5     41.25    135.21     42.49 o
  33   1   5      5.41    -11.59     34.77 <
  34   1   5     24.10     73.40     38.63 <
  35   1   5      4.59     61.81     42.49 <
  36   1   5     40.50     19.32     42.49 <
  37   1   5     11.99      0.00     42.49 <
  38   1   5     36.73     84.99     50.22 <
  39   1   5     77.37      7.73     46.36 <
  40   1   5     65.38     27.04     50.22 <
  41   1   5     21.36     27.04     65.67 <
  42   1   5     68.75    -92.71     69.54 <
 -47   2   5     25.37     57.95     73.40 <
 -46   2   5     35.74     88.85     73.40 <
 -45   2   5      5.60      3.86     54.08 <
 -44   2   5    235.25    -11.59     50.22 <
 -43   2   5    105.07    108.17     50.22 o
 -42   2   5     85.49     30.90     57.95 <
 -41   2   5    167.10    131.35     61.81 o
 -40   2   5     68.96    181.57     57.95 o
 -39   2   5    149.66     69.54     54.08 <
 -38   2   5     52.62     92.71     54.08 <
 -37   2   5     47.63     30.90     50.22 <
 -36   2   5     15.47     30.90     54.08 <
 -35   2   5     22.17     61.81     54.08 <
 -34   2   5      2.19     54.08     61.81 <
 -33   2   5      4.96     11.59     61.81 <
 -32   2   5     53.18     77.26     57.95 <
 -31   2   5     48.65     77.26     61.81 <
 -30   2   5    136.10    119.75     61.81 <
 -29   2   5    184.65    119.75     57.95 o
 -28   2   5    130.67     88.85     54.08 <
 -27   2   5    140.78    135.21     57.95 o
 -26   2   5    106.25    142.93     57.95 o
 -25   2   5     67.11     50.22     57.95 <
 -23   2   5    592.44    633.54     92.71 o
 -22   2   5   4431.48   4025.33    347.68 o
 -21   2   5    300.11    270.42     92.71 o
 -20   2   5    278.11    309.05     73.40 o
 -19   2   5     83.30      7.73     57.95 <
 -18   2   5    238.84    274.28     65.67 o
 -17   2   5     46.25    -77.26     50.22 <
 -16   2   5    541.64    486.75     73.40 o
 -15   2   5    327.27    424.94     65.67 o
 -14   2   5    773.91    822.84     88.85 o
 -13   2   5    491.79    533.10     77.26 o
 -12   2   5    533.61    575.60     81.12 o
 -11   2   5    160.85    247.24     57.95 o
 -10   2   5     53.73     42.49     34.77 <
  -9   2   5      5.10     38.63     30.90 <
  -8   2   5    124.82    131.35     42.49 o
  -7   2   5    349.27    405.62     61.81 o
  -6   2   5    848.83   1100.98    115.89 o
  -5   2   5    967.09   1085.52    112.03 o
  -4   2   5   1604.29   1645.67    146.80 o
  -3   2   5     55.33    197.02     54.08 o
  -2   2   5      0.78     15.45     38.63 <
  -1   2   5    665.49    753.30     88.85 o
   0   2   5     33.72     54.08     38.63 <
   1   2   5     93.72     88.85     38.63 o
   2   2   5      0.02     -3.86     30.90 <
   3   2   5      5.03     27.04     30.90 <
   4   2   5     28.38     -7.73     30.90 <
   5   2   5     40.56      7.73     30.90 <
   6   2   5    178.79    189.29     42.49 o
   7   2   5    263.84    239.51     57.95 o
   8   2   5    744.81    726.26     73.40 o
   9   2   5    704.39    567.87     65.67 o
  10   2   5   1452.09   1487.28    112.03 o
  11   2   5    914.50    954.18     84.99 o
  12   2   5   1534.90   1572.27    115.89 o
  13   2   5    364.23    417.21     54.08 o
  14   2   5    717.28    718.53     73.40 o
  15   2   5    141.18     84.99     34.77 o
  16   2   5      0.42     54.08     42.49 <
  17   2   5   6380.70   6771.97    378.58 o
  18   2   5   2715.93   3044.10    193.15 o
  20   2   5    398.37    363.13     46.36 o
  21   2   5    153.52     73.40     30.90 o
  22   2   5    343.77    339.95     46.36 o
  23   2   5    205.94    197.02     38.63 o
  24   2   5    142.50    100.44     30.90 o
  25   2   5     61.12     34.77     30.90 <
  26   2   5     13.43     34.77     30.90 <
  27   2   5      6.71     42.49     30.90 <
  28   2   5     18.33     30.90     30.90 <
  29   2   5     10.70     34.77     30.90 <
  30   2   5     51.85      0.00     30.90 <
  31   2   5     17.85     19.32     34.77 <
  32   2   5     24.58    -54.08     30.90 <
  33   2   5      4.27    -38.63     34.77 <
  34   2   5     20.41     57.95     34.77 <
  35   2   5      8.15    -46.36     34.77 <
  36   2   5      3.25      7.73     34.77 <
  37   2   5      0.27     30.90     38.63 <
  38   2   5     20.74     27.04     38.63 <
  39   2   5     79.65     54.08     38.63 <
  40   2   5     21.74     46.36     50.22 <
  41   2   5     18.64    -11.59     50.22 <
  42   2   5     16.81    -69.54     69.54 <
 -47   3   5     26.45    139.07    104.30 <
 -46   3   5     13.07     30.90     65.67 <
 -45   3   5     32.21    -46.36     61.81 <
 -44   3   5     85.06     11.59     57.95 <
 -43   3   5      5.00     -7.73     46.36 <
 -42   3   5      0.04      7.73     42.49 <
 -41   3   5      3.91     -7.73     50.22 <
 -40   3   5     15.48      7.73     46.36 <
 -39   3   5     27.83     -3.86     46.36 <
 -38   3   5     32.04     -7.73     50.22 <
 -37   3   5     35.37     81.12     54.08 <
 -36   3   5     19.68     84.99     50.22 <
 -35   3   5     24.34     19.32     46.36 <
 -34   3   5      0.07      3.86     57.95 <
 -33   3   5      0.42     61.81     57.95 <
 -32   3   5     14.45     15.45     65.67 <
 -31   3   5     26.53    100.44     77.26 <
 -30   3   5     43.06    -27.04     77.26 <
 -29   3   5     87.03    181.57     81.12 o
 -28   3   5     34.25     57.95     77.26 <
 -27   3   5     64.60    166.11     81.12 o
 -26   3   5      7.56    123.62     77.26 <
 -25   3   5     51.62    282.01    100.44 o
 -24   3   5     23.39     -3.86     54.08 <
 -23   3   5    184.07    355.40     69.54 o
 -22   3   5    161.30    239.51     65.67 o
 -21   3   5     88.04    158.39     50.22 o
 -20   3   5     95.01    216.33     65.67 o
 -19   3   5    143.67    212.47     57.95 o
 -18   3   5     42.87     61.81     46.36 <
 -17   3   5     18.15     30.90     42.49 <
 -16   3   5      0.69    -42.49     38.63 <
 -15   3   5     10.69     -7.73     34.77 <
 -14   3   5    142.03    216.33     46.36 o
 -13   3   5    301.57    301.32     46.36 o
 -12   3   5    537.71    513.79     57.95 o
 -11   3   5    714.27    757.16     69.54 o
 -10   3   5    862.16    985.09     77.26 o
  -9   3   5    737.19    811.25     69.54 o
  -8   3   5    702.72    733.98     65.67 o
  -7   3   5    383.92    316.77     46.36 o
  -6   3   5    308.29    324.50     46.36 o
  -5   3   5     95.12    108.17     30.90 o
  -4   3   5     52.02     84.99     30.90 o
  -3   3   5      0.07     -7.73     27.04 <
  -2   3   5     35.98      0.00     27.04 <
  -1   3   5    142.29     42.49     30.90 <
   0   3   5    195.77    212.47     34.77 o
   1   3   5    252.89    231.79     38.63 o
   3   3   5    353.79    247.24     38.63 o
   4   3   5    326.99    243.37     38.63 o
   5   3   5    176.59    139.07     30.90 o
   6   3   5    126.86    131.35     30.90 o
   7   3   5      5.41     11.59     23.18 <
   8   3   5     15.36     34.77     27.04 <
   9   3   5    196.95    220.20     38.63 o
  10   3   5    390.52    471.30     50.22 o
  11   3   5    810.73    900.10     69.54 o
  12   3   5    910.01    923.28     73.40 o
  13   3   5   1266.65   1278.68    100.44 o
  14   3   5   1014.51   1023.72     84.99 o
  15   3   5    735.34    927.14    104.30 o
  16   3   5    536.92    579.46     65.67 o
  17   3   5    296.64    324.50     61.81 o
  18   3   5    227.70    127.48     38.63 o
  19   3   5   1067.65   1170.51     96.58 o
  20   3   5    183.90    131.35     38.63 o
  21   3   5     46.87     61.81     30.90 <
  22   3   5      8.46     27.04     30.90 <
  23   3   5    100.03     30.90     30.90 <
  24   3   5    115.73     69.54     34.77 <
  25   3   5    215.28    142.93     38.63 o
  26   3   5    205.29    115.89     38.63 o
  27   3   5    178.02    142.93     42.49 o
  28   3   5    121.93    135.21     38.63 o
  29   3   5    100.07    112.03     38.63 o
  30   3   5     45.32     30.90     34.77 <
  31   3   5     36.04     -3.86     34.77 <
  32   3   5     11.69    -34.77     34.77 <
  33   3   5     15.91     54.08     34.77 <
  34   3   5      1.19    -34.77     30.90 <
  35   3   5      2.77     38.63     34.77 <
  36   3   5     18.93    -11.59     42.49 <
  37   3   5     29.76    -38.63     38.63 <
  38   3   5    197.20     57.95     46.36 <
  39   3   5    114.08     30.90     42.49 <
  40   3   5     23.04    -34.77     42.49 <
  41   3   5     91.98     15.45     50.22 <
  42   3   5    102.92    -65.67     69.54 <
 -46   4   5      2.99     15.45     54.08 <
 -45   4   5    160.68    146.80     65.67 o
 -44   4   5     68.49     23.18     54.08 <
 -43   4   5    106.86    -23.18     54.08 <
 -42   4   5     41.34    -19.32     50.22 <
 -41   4   5      5.12      0.00     38.63 <
 -40   4   5     10.13      7.73     46.36 <
 -39   4   5      7.58    -42.49     42.49 <
 -38   4   5      0.80     19.32     46.36 <
 -37   4   5      0.01     77.26     46.36 <
 -36   4   5      5.61     46.36     42.49 <
 -35   4   5      1.71     23.18     42.49 <
 -34   4   5      0.34     42.49     46.36 <
 -33   4   5      1.68    -30.90     38.63 <
 -32   4   5      1.68     42.49     42.49 <
 -31   4   5     19.86     19.32     42.49 <
 -30   4   5      9.34     65.67     46.36 <
 -29   4   5     37.66    -19.32     42.49 <
 -28   4   5      0.02    -19.32     42.49 <
 -27   4   5     29.84     57.95     46.36 <
 -26   4   5    198.49    278.14     69.54 o
 -25   4   5     89.10     -3.86     65.67 <
 -24   4   5     31.01      0.00     73.40 <
 -23   4   5     23.50     34.77     88.85 <
 -22   4   5     79.30    173.84     92.71 <
 -21   4   5    286.14    293.59     69.54 o
 -20   4   5    380.05    266.55     96.58 o
 -19   4   5    132.62    131.35     42.49 o
 -18   4   5     78.21     50.22     38.63 <
 -17   4   5     14.19     54.08     38.63 <
 -16   4   5     25.93     54.08     34.77 <
 -15   4   5     33.63    100.44     46.36 o
 -14   4   5    131.62    146.80     46.36 o
 -13   4   5    139.76    197.02     42.49 o
 -12   4   5    310.90    297.46     46.36 o
 -11   4   5    209.15    262.69     42.49 o
 -10   4   5    269.08    312.91     46.36 o
  -9   4   5    129.68    154.52     38.63 o
  -8   4   5     95.23    146.80     38.63 o
  -7   4   5     12.12     -3.86     27.04 <
  -6   4   5     34.65     84.99     30.90 o
  -5   4   5     61.23     81.12     30.90 o
  -4   4   5    654.30    726.26     84.99 o
  -3   4   5   2382.01   3075.01    166.11 o
  -2   4   5   1012.77   1425.48     92.71 o
  -1   4   5     39.23    108.17     42.49 o
   0   4   5    186.26    162.25     34.77 o
   1   4   5      1.49      0.00     27.04 <
   2   4   5     96.81    100.44     30.90 o
   3   4   5      5.44      3.86     23.18 <
   4   4   5     72.07     65.67     27.04 o
   5   4   5     17.44    -15.45     23.18 <
   6   4   5     84.84     88.85     27.04 o
   7   4   5     17.82      7.73     23.18 <
   8   4   5     57.43     34.77     23.18 <
   9   4   5      0.01     -7.73     23.18 <
  10   4   5      2.41     15.45     23.18 <
  11   4   5     22.61    -15.45     23.18 <
  12   4   5     21.81     27.04     27.04 <
  13   4   5    185.03    162.25     30.90 o
  14   4   5    412.57    529.24     50.22 o
  15   4   5    785.56    907.82     69.54 o
  16   4   5    792.09    822.84     65.67 o
  17   4   5    181.27    166.11     34.77 o
  18   4   5    246.71    479.02     57.95 o
  19   4   5      1.31     -7.73     27.04 <
  20   4   5    149.12    146.80     38.63 o
  21   4   5    203.15    266.55     50.22 o
  22   4   5     76.53     19.32     34.77 <
  23   4   5     10.95     19.32     30.90 <
  24   4   5      4.50     42.49     30.90 <
  25   4   5      9.90      3.86     27.04 <
  26   4   5      7.60     23.18     27.04 <
  27   4   5      5.53     -3.86     30.90 <
  28   4   5      1.60     11.59     30.90 <
  29   4   5      2.74    -15.45     30.90 <
  30   4   5      2.94     27.04     30.90 <
  31   4   5      4.48     27.04     30.90 <
  32   4   5      7.03      3.86     30.90 <
  33   4   5     14.27     27.04     30.90 <
  34   4   5     20.21     50.22     30.90 <
  35   4   5     26.10     65.67     34.77 <
  36   4   5      0.25     34.77     30.90 <
  37   4   5      1.75      3.86     34.77 <
  38   4   5    181.09     57.95     46.36 <
  39   4   5     34.14     -7.73     46.36 <
  40   4   5    194.67    -77.26     46.36 <
  41   4   5     10.74    -42.49     46.36 <
 -43   5   5     13.81      0.00     54.08 <
 -42   5   5      3.92    -38.63     42.49 <
 -41   5   5      0.57     -7.73     46.36 <
 -39   5   5      2.41    -46.36     54.08 <
 -38   5   5      3.82    -77.26     34.77 <
 -37   5   5      6.88     11.59     38.63 <
 -36   5   5      3.50      7.73     42.49 <
 -35   5   5     10.75     42.49     38.63 <
 -34   5   5      1.07    -42.49     38.63 <
 -33   5   5      2.21     11.59     38.63 <
 -32   5   5      0.53     54.08     38.63 <
 -31   5   5      0.09     27.04     34.77 <
 -30   5   5      3.89    -30.90     34.77 <
 -29   5   5      5.53     77.26     42.49 <
 -28   5   5      0.24     -7.73     50.22 <
 -27   5   5      0.27     34.77     50.22 <
 -26   5   5      0.19     69.54     57.95 <
 -25   5   5      0.00    -19.32     50.22 <
 -24   5   5     15.55      3.86     50.22 <
 -23   5   5     60.51    181.57     34.77 o
 -22   5   5     37.89     38.63     57.95 <
 -21   5   5      2.45     11.59     34.77 <
 -20   5   5      0.00     -7.73     34.77 <
 -19   5   5      0.10    -19.32     34.77 <
 -18   5   5     13.73     15.45     30.90 <
 -17   5   5      9.08     57.95     30.90 <
 -16   5   5     33.97     38.63     30.90 <
 -15   5   5     35.97     42.49     34.77 <
 -14   5   5    115.79    135.21     34.77 o
 -13   5   5     68.33     61.81     30.90 <
 -12   5   5    129.91     81.12     34.77 o
 -11   5   5     54.35     65.67     30.90 o
 -10   5   5     43.49     23.18     38.63 <
  -9   5   5      3.48    -42.49     30.90 <
  -8   5   5      4.71    -15.45     27.04 <
  -7   5   5     60.42    123.62     34.77 o
  -6   5   5    148.85    243.37     38.63 o
  -5   5   5    285.00    251.10     38.63 o
  -4   5   5    361.02    417.21     46.36 o
  -3   5   5    319.30    370.86     46.36 o
  -2   5   5    290.41    312.91     42.49 o
  -1   5   5    120.90    208.61     34.77 o
   0   5   5     80.44     57.95     27.04 o
   1   5   5     14.50     27.04     23.18 <
   2   5   5      5.99     15.45     23.18 <
   3   5   5      4.60    -11.59     23.18 <
   4   5   5      0.41     15.45     23.18 <
   5   5   5      0.10      0.00     23.18 <
   6   5   5      5.06     -7.73     19.32 <
   7   5   5      5.34      3.86     19.32 <
   8   5   5     39.93     15.45     23.18 <
   9   5   5     32.69     34.77     23.18 <
  10   5   5     67.47     42.49     23.18 <
  11   5   5     13.73    -19.32     19.32 <
  12   5   5      2.26    -11.59     23.18 <
  13   5   5      3.35     -3.86     23.18 <
  14   5   5      9.99     -3.86     23.18 <
  15   5   5     26.56      7.73     23.18 <
  16   5   5     20.75     15.45     23.18 <
  17   5   5     16.78    -23.18     27.04 <
  18   5   5     19.43     65.67     27.04 o
  19   5   5      9.69      0.00     27.04 <
  20   5   5    100.69     27.04     38.63 <
  21   5   5    127.94     23.18     30.90 <
  22   5   5    116.21     96.58     34.77 o
  23   5   5     92.11     65.67     30.90 o
  24   5   5     47.91     30.90     27.04 <
  25   5   5     35.66     23.18     27.04 <
  26   5   5     24.79     15.45     27.04 <
  27   5   5     19.10    -23.18     34.77 <
  28   5   5      0.86     -3.86     30.90 <
  29   5   5      1.12    -38.63     34.77 <
  30   5   5      5.55     27.04     30.90 <
  31   5   5     19.37    -38.63     30.90 <
  32   5   5     47.25    -19.32     30.90 <
  33   5   5     19.07     42.49     34.77 <
  34   5   5     17.08     19.32     34.77 <
  35   5   5      2.91    -38.63     42.49 <
  36   5   5      0.03     30.90     57.95 <
  37   5   5      8.78     30.90     38.63 <
  38   5   5     15.87    -57.95     65.67 <
 -38   6   5      1.08      0.00     57.95 <
 -37   6   5      4.33    -34.77     38.63 <
 -36   6   5     11.76    -50.22     50.22 <
 -35   6   5     16.37     23.18     34.77 <
 -34   6   5     29.62     15.45     34.77 <
 -33   6   5     38.05    -34.77     34.77 <
 -32   6   5     20.15    -34.77     34.77 <
 -31   6   5     34.70     38.63     34.77 <
 -30   6   5      3.18    -23.18     34.77 <
 -29   6   5      0.52    -30.90     30.90 <
 -28   6   5     12.56    -11.59     30.90 <
 -27   6   5     26.57     -7.73     30.90 <
 -26   6   5      4.13     34.77     34.77 <
 -25   6   5      3.28    -50.22     30.90 <
 -24   6   5   1191.01    564.01    108.17 o
 -23   6   5     75.73     27.04     30.90 <
 -22   6   5    454.31    135.21     54.08 o
 -21   6   5    162.36    131.35     34.77 o
 -20   6   5     31.19    -11.59     27.04 <
 -19   6   5    133.28     34.77     30.90 <
 -18   6   5      7.44     15.45     30.90 <
 -17   6   5      1.29     -7.73     27.04 <
 -16   6   5     27.94     30.90     30.90 <
 -15   6   5     27.96      7.73     27.04 <
 -14   6   5     77.91    108.17     30.90 o
 -13   6   5     42.77     38.63     23.18 <
 -12   6   5     27.28     23.18     27.04 <
 -11   6   5      6.07    -15.45     23.18 <
 -10   6   5      0.82     -7.73     23.18 <
  -9   6   5      0.14    -23.18     23.18 <
  -8   6   5      0.84      7.73     27.04 <
  -7   6   5     28.31     61.81     34.77 <
  -6   6   5    138.88     73.40     34.77 o
  -5   6   5    201.45    139.07     38.63 o
  -4   6   5    205.26    146.80     38.63 o
  -3   6   5     17.68     15.45     30.90 <
  -2   6   5     48.72     30.90     30.90 <
  -1   6   5     14.28     15.45     27.04 <
   0   6   5     40.74     38.63     30.90 <
   1   6   5     13.53     38.63     27.04 <
   2   6   5      1.31    -30.90     27.04 <
   3   6   5      7.69    -19.32     27.04 <
   4   6   5     34.89    -11.59     23.18 <
   5   6   5     37.45     30.90     19.32 <
   6   6   5     58.54     15.45     19.32 <
   7   6   5     39.84     30.90     19.32 <
   8   6   5     16.50    -30.90     15.45 <
   9   6   5      3.93      0.00     15.45 <
  10   6   5      8.50     19.32     19.32 <
  11   6   5     22.01      3.86     19.32 <
  12   6   5    122.01     27.04     19.32 <
  13   6   5    103.22     96.58     23.18 o
  14   6   5    272.82    123.62     27.04 o
  15   6   5     44.38     34.77     23.18 <
  16   6   5    147.16     27.04     23.18 <
  18   6   5    248.29     96.58     30.90 o
  20   6   5    171.73    127.48     30.90 o
  21   6   5    324.28    239.51     46.36 o
  22   6   5    287.72    150.66     34.77 o
  23   6   5    190.38     84.99     30.90 o
  24   6   5     63.64    -19.32     27.04 <
  25   6   5     20.00      7.73     27.04 <
  26   6   5      0.06     23.18     27.04 <
  27   6   5     11.60     42.49     27.04 <
  28   6   5     21.11      3.86     27.04 <
  29   6   5     19.42    -15.45     27.04 <
  30   6   5     35.11      0.00     27.04 <
  31   6   5     25.56     11.59     30.90 <
  32   6   5     24.69     15.45     42.49 <
 -28   7   5      0.77    -30.90    119.75 <
 -26   7   5      3.46   -100.44     65.67 <
 -25   7   5     27.19    -42.49     42.49 <
 -24   7   5     20.75     30.90     46.36 <
 -23   7   5    123.99      7.73     46.36 <
 -22   7   5    154.03    -27.04     46.36 <
 -21   7   5    102.14     65.67     50.22 <
 -20   7   5     87.53     -7.73     46.36 <
 -19   7   5     81.83      3.86     42.49 <
 -18   7   5     32.94      3.86     27.04 <
 -17   7   5      8.01      7.73     19.32 <
 -16   7   5      0.40      7.73     19.32 <
 -15   7   5      0.26      0.00     15.45 <
 -14   7   5     13.21      3.86     15.45 <
 -13   7   5     40.44      0.00     19.32 <
 -12   7   5     60.61    -15.45     34.77 <
 -11   7   5     92.29    -15.45     42.49 <
 -10   7   5     91.20     23.18     46.36 <
  -9   7   5     63.34     23.18     42.49 <
  -8   7   5     48.93      7.73     42.49 <
  -7   7   5     21.60     34.77     42.49 <
  -6   7   5      4.99    -57.95     38.63 <
  -5   7   5      1.43     69.54     46.36 <
  -4   7   5      3.73    -42.49     30.90 <
  -3   7   5      5.08    -11.59     34.77 <
  -2   7   5     12.58    -11.59     30.90 <
  -1   7   5     21.93     -7.73     34.77 <
   0   7   5     18.42     30.90     38.63 <
   1   7   5     11.14    -46.36     34.77 <
   2   7   5     22.24     38.63     34.77 <
   3   7   5     25.07      3.86     34.77 <
   4   7   5     23.79     15.45     34.77 <
   5   7   5     21.92     27.04     30.90 <
   6   7   5     29.47     54.08     38.63 <
   7   7   5     16.43    -34.77     34.77 <
   8   7   5      8.85     46.36     38.63 <
   9   7   5      0.14     -7.73     23.18 <
  10   7   5      4.14     11.59     23.18 <
  11   7   5     22.69     50.22     27.04 <
  12   7   5     51.23     30.90     27.04 <
  13   7   5    111.92     38.63     30.90 <
  14   7   5    109.26     11.59     34.77 <
  15   7   5     69.72    -23.18     38.63 <
  16   7   5     64.46      0.00     30.90 <
  17   7   5     27.52    -19.32     34.77 <
  18   7   5      5.05      3.86     34.77 <
  19   7   5     56.63     -3.86     38.63 <
  20   7   5      7.12      3.86     38.63 <
  21   7   5      0.57     19.32     50.22 <
  23   7   5     58.54     23.18     50.22 <
 -12   8   5     30.19     11.59     92.71 <
 -10   8   5     21.28    -65.67     77.26 <
  -9   8   5      3.68    -73.40     81.12 <
  -7   8   5     20.59     34.77     77.26 <
  -6   8   5     18.21    -81.12     65.67 <
  -3   8   5    235.52    -11.59     84.99 <
  -1   8   5     18.94    -34.77     81.12 <
   0   8   5     65.10    -19.32     65.67 <
   2   8   5     20.45     -7.73     50.22 <
   3   8   5      0.13     -3.86     50.22 <
   4   8   5      0.00     19.32     54.08 <
   5   8   5      5.75      0.00     50.22 <
   6   8   5      3.15    -23.18     50.22 <
   7   8   5      9.54    -69.54     50.22 <
   8   8   5      1.22      0.00     50.22 <
 -43   0   6    113.68    142.93    115.89 <
 -42   0   6    130.48    -38.63     81.12 <
 -41   0   6     63.88     42.49     84.99 <
 -40   0   6     37.99    -30.90     73.40 <
 -39   0   6     29.01     69.54     73.40 <
 -38   0   6      7.81      7.73     73.40 <
 -37   0   6      1.63     81.12     73.40 <
 -36   0   6      1.40    -81.12     65.67 <
 -35   0   6      0.73     69.54     73.40 <
 -34   0   6      1.61    -50.22     57.95 <
 -33   0   6      0.04      0.00     61.81 <
 -32   0   6     30.20     42.49     73.40 <
 -31   0   6      0.32    -30.90     77.26 <
 -30   0   6     57.67    173.84     84.99 o
 -29   0   6      1.55     42.49     81.12 <
 -28   0   6     42.85     54.08     81.12 <
 -27   0   6     39.37     42.49    100.44 <
 -26   0   6     84.82    150.66    100.44 <
 -25   0   6   1326.25   1479.56    200.88 o
 -24   0   6  13315.70  13049.50    896.23 o
 -23   0   6    817.84    564.01    115.89 o
 -22   0   6    576.13    409.49     96.58 o
 -21   0   6      0.25     -3.86     57.95 <
 -20   0   6    358.44    270.42     84.99 o
 -19   0   6     34.13    123.62     73.40 <
 -18   0   6    530.29    618.09    112.03 o
 -17   0   6    175.20     92.71     65.67 <
 -16   0   6    418.96    544.69     96.58 o
 -15   0   6     48.58     84.99     57.95 <
 -14   0   6     41.96     57.95     54.08 <
 -13   0   6     64.15     88.85     54.08 <
 -12   0   6    164.96    100.44     54.08 <
 -11   0   6    693.91    660.59     96.58 o
 -10   0   6    872.72    753.30     96.58 o
  -9   0   6   1340.21   1344.35    139.07 o
  -8   0   6   1117.01   1286.40    135.21 o
  -7   0   6    945.43    876.92    108.17 o
  -6   0   6    450.02    475.16     77.26 o
  -5   0   6    415.53    421.08     73.40 o
  -4   0   6     73.21     54.08     46.36 <
  -3   0   6   1069.91    822.84    100.44 o
  -2   0   6    251.66    475.16     77.26 o
  -1   0   6      4.27     15.45     34.77 <
   0   0   6     57.49     30.90     38.63 <
   1   0   6     18.67     57.95     42.49 <
   2   0   6     69.38     84.99     42.49 <
   3   0   6     87.29     84.99     46.36 <
   4   0   6    126.12    104.30     46.36 o
   5   0   6    137.85    100.44     50.22 <
   6   0   6    163.14    112.03     46.36 o
   7   0   6     44.66    -30.90     34.77 <
   8   0   6      5.64     -3.86     34.77 <
   9   0   6      7.46      0.00     42.49 <
  10   0   6    124.86    185.43     57.95 o
  11   0   6    148.07    115.89     46.36 o
  12   0   6    372.28    359.27     69.54 o
  13   0   6    106.79     88.85     46.36 <
  14   0   6    409.44    324.50     65.67 o
  15   0   6     47.97     42.49     38.63 <
  16   0   6    110.54     92.71     46.36 <
  17   0   6   8749.73   9456.81    629.68 o
  18   0   6    109.57    212.47     57.95 o
  19   0   6   5421.34   5570.56    397.90 o
  20   0   6     59.23     57.95     50.22 <
  21   0   6    255.78    239.51     61.81 o
  22   0   6      5.53      7.73     42.49 <
  23   0   6     47.54    108.17     50.22 o
  24   0   6      5.95    -11.59     38.63 <
  25   0   6      3.74      7.73     42.49 <
  26   0   6     13.15    -15.45     38.63 <
  27   0   6     11.12     -7.73     46.36 <
  28   0   6     12.78    -42.49     42.49 <
  29   0   6      0.30    -19.32     46.36 <
  30   0   6      3.48     50.22     50.22 <
  31   0   6      1.61     30.90     46.36 <
  32   0   6     13.92     15.45     46.36 <
  33   0   6      8.89     15.45     46.36 <
  34   0   6      7.50    112.03     61.81 <
  35   0   6      0.27    -15.45     50.22 <
  36   0   6     27.68      7.73     50.22 <
  37   0   6      0.19      7.73     73.40 <
 -43   1   6     26.23    146.80     92.71 <
 -42   1   6     30.01      7.73     65.67 <
 -41   1   6     70.31      3.86     57.95 <
 -40   1   6     83.71    108.17     54.08 <
 -39   1   6     98.51     57.95     54.08 <
 -38   1   6     78.85     38.63     54.08 <
 -37   1   6     67.85     69.54     54.08 <
 -36   1   6     47.17     61.81     54.08 <
 -35   1   6     54.44      3.86     54.08 <
 -34   1   6      4.96    -42.49     50.22 <
 -33   1   6     15.09     34.77     54.08 <
 -32   1   6      0.01    -34.77     50.22 <
 -31   1   6      9.00     -7.73     54.08 <
 -30   1   6      0.04    -81.12     54.08 <
 -29   1   6      8.62     23.18     54.08 <
 -28   1   6      3.39      7.73     61.81 <
 -27   1   6     10.44      7.73     57.95 <
 -26   1   6      8.14    112.03     84.99 <
 -25   1   6     31.32     30.90     61.81 <
 -24   1   6    182.87    162.25     65.67 o
 -23   1   6     52.89     34.77     54.08 <
 -22   1   6      0.01    -50.22     42.49 <
 -21   1   6      1.10     30.90     57.95 <
 -20   1   6      6.25    -23.18     46.36 <
 -19   1   6     10.73     42.49     50.22 <
 -18   1   6    134.06    123.62     50.22 o
 -17   1   6    163.47    131.35     50.22 o
 -16   1   6    356.40    343.81     61.81 o
 -15   1   6    373.95    509.93     65.67 o
 -14   1   6    676.74    710.81     73.40 o
 -13   1   6    468.02    560.15     65.67 o
 -12   1   6    505.91    517.65     61.81 o
 -11   1   6    209.39    239.51     46.36 o
 -10   1   6     99.25    104.30     34.77 o
  -9   1   6      1.53     34.77     34.77 <
  -8   1   6     62.40    100.44     34.77 o
  -7   1   6    383.88    301.32     46.36 o
  -6   1   6    419.80    355.40     50.22 o
  -5   1   6    679.33    606.50     65.67 o
  -4   1   6    472.38    509.93     57.95 o
  -3   1   6    536.04    525.38     57.95 o
  -2   1   6    277.08    266.55     46.36 o
  -1   1   6     65.14     46.36     27.04 <
   0   1   6      2.19      7.73     23.18 <
   1   1   6     67.81     61.81     30.90 <
   2   1   6    117.99    104.30     30.90 o
   3   1   6    208.87    169.98     38.63 o
   4   1   6    178.16    154.52     38.63 o
   5   1   6    162.88     88.85     34.77 o
   6   1   6     49.34      0.00     27.04 <
   7   1   6     35.43     23.18     30.90 <
   8   1   6      4.65     27.04     27.04 <
   9   1   6      4.32     42.49     30.90 <
  10   1   6      2.06     -7.73     27.04 <
  11   1   6      0.81    -38.63     27.04 <
  12   1   6      4.36     23.18     27.04 <
  13   1   6      0.49     15.45     30.90 <
  14   1   6     40.54      0.00     30.90 <
  15   1   6     73.16     57.95     34.77 <
  16   1   6    131.14    112.03     38.63 o
  17   1   6    410.68    339.95     54.08 o
  18   1   6     87.51     96.58     42.49 o
  19   1   6     72.49     34.77     34.77 <
  20   1   6     55.05     46.36     38.63 <
  21   1   6      6.59     19.32     34.77 <
  22   1   6    105.01    131.35     42.49 o
  23   1   6     50.53     88.85     42.49 o
  24   1   6     72.20    123.62     42.49 o
  25   1   6     69.42     38.63     38.63 <
  26   1   6     62.80     65.67     42.49 <
  27   1   6     30.74     69.54     42.49 <
  28   1   6     20.87    -15.45     34.77 <
  29   1   6      2.85     -7.73     34.77 <
  30   1   6      0.57    -23.18     30.90 <
  31   1   6      6.86     -7.73     34.77 <
  32   1   6     17.42    -15.45     34.77 <
  33   1   6     19.11    119.75     42.49 o
  34   1   6     27.35    -19.32     34.77 <
  35   1   6     26.90     46.36     38.63 <
  36   1   6     46.81     27.04     46.36 <
  37   1   6     25.12      7.73     69.54 <
 -44   2   6      0.22    -19.32     84.99 <
 -43   2   6     51.55    131.35     73.40 <
 -42   2   6      0.29     57.95     65.67 <
 -41   2   6     19.91    -88.85     57.95 <
 -40   2   6      1.97    -27.04     57.95 <
 -39   2   6     11.44     27.04     50.22 <
 -38   2   6     10.66     81.12     50.22 <
 -37   2   6     15.08    -92.71     50.22 <
 -36   2   6     13.57     38.63     50.22 <
 -35   2   6      3.22     15.45     50.22 <
 -34   2   6      1.74     42.49     50.22 <
 -33   2   6      0.95      7.73     50.22 <
 -32   2   6      0.00    -69.54     50.22 <
 -31   2   6      0.04     -7.73     50.22 <
 -30   2   6      0.00     15.45     46.36 <
 -29   2   6      0.02     54.08     61.81 <
 -28   2   6     22.06    112.03     61.81 <
 -27   2   6    147.91    177.70     65.67 o
 -26   2   6    327.85    282.01     73.40 o
 -25   2   6    516.75    397.90     92.71 o
 -24   2   6     59.86     -3.86     65.67 <
 -23   2   6     15.99     73.40     57.95 <
 -22   2   6     23.76     11.59     54.08 <
 -21   2   6    124.64     65.67     54.08 <
 -20   2   6    177.06    127.48     54.08 o
 -19   2   6    234.46    185.43     73.40 o
 -18   2   6    215.55    224.06     54.08 o
 -17   2   6    133.95    158.39     46.36 o
 -16   2   6     86.27    100.44     42.49 o
 -15   2   6     32.37     50.22     38.63 <
 -14   2   6     14.60     42.49     38.63 <
 -13   2   6      1.76    -61.81     30.90 <
 -12   2   6      7.79     -7.73     34.77 <
 -11   2   6    105.34    135.21     38.63 o
 -10   2   6    102.23     61.81     38.63 <
  -9   2   6    260.09    316.77     50.22 o
  -8   2   6    167.17     96.58     38.63 o
  -7   2   6    303.47    227.92     42.49 o
  -6   2   6    102.56     15.45     30.90 <
  -5   2   6    195.70    220.20     50.22 o
  -4   2   6    151.18    123.62     46.36 o
  -3   2   6    330.43    328.36     57.95 o
  -2   2   6    693.70   1128.02    104.30 o
  -1   2   6      0.97    146.80     46.36 o
   0   2   6      2.21    -15.45     27.04 <
   1   2   6     17.19      7.73     27.04 <
   2   2   6     30.67     15.45     27.04 <
   3   2   6     13.16     34.77     30.90 <
   4   2   6      3.81     -3.86     30.90 <
   5   2   6      0.30    -34.77     27.04 <
   6   2   6      2.77    -23.18     27.04 <
   7   2   6     12.54     -7.73     27.04 <
   8   2   6     13.36    -30.90     27.04 <
   9   2   6     36.88     61.81     30.90 <
  10   2   6     27.19     -3.86     27.04 <
  11   2   6     41.10     30.90     30.90 <
  12   2   6     25.54     84.99     30.90 o
  13   2   6     83.62     84.99     30.90 o
  14   2   6    206.54    169.98     38.63 o
  15   2   6    436.06    436.53     54.08 o
  16   2   6    558.03    652.86     65.67 o
  17   2   6    288.14    378.58     50.22 o
  18   2   6      0.68      7.73     27.04 <
  19   2   6     56.16    104.30     34.77 o
  20   2   6     12.87     92.71     30.90 o
  21   2   6      6.27    -19.32     27.04 <
  22   2   6      1.57     34.77     30.90 <
  23   2   6      1.92     30.90     30.90 <
  24   2   6     26.83     34.77     30.90 <
  25   2   6     15.53     65.67     34.77 <
  26   2   6     16.22     34.77     34.77 <
  27   2   6      1.62     -3.86     30.90 <
  28   2   6      0.10     34.77     34.77 <
  29   2   6      6.40     -7.73     34.77 <
  30   2   6      9.64      7.73     38.63 <
  31   2   6     24.60     -3.86     38.63 <
  32   2   6     19.59    -11.59     34.77 <
  33   2   6     27.12     57.95     38.63 <
  34   2   6      8.35     27.04     38.63 <
  35   2   6      5.44     42.49     42.49 <
  36   2   6      0.29    -38.63     46.36 <
  37   2   6      0.02      7.73     50.22 <
  38   2   6     46.61     81.12     84.99 <
 -44   3   6     45.26     34.77     84.99 <
 -41   3   6      3.29     88.85    119.75 <
 -40   3   6      1.44    -54.08     57.95 <
 -39   3   6      4.18    -15.45     61.81 <
 -38   3   6      9.22    -61.81     54.08 <
 -37   3   6     10.09    -46.36     50.22 <
 -36   3   6     11.26    -27.04     61.81 <
 -35   3   6     27.45     54.08     61.81 <
 -34   3   6      4.25    -61.81     61.81 <
 -33   3   6     10.16     11.59     73.40 <
 -32   3   6      0.09    -65.67     69.54 <
 -31   3   6      5.41      3.86     73.40 <
 -30   3   6      4.49    139.07     81.12 <
 -29   3   6     12.21    -54.08     57.95 <
 -28   3   6      0.82    -57.95     54.08 <
 -27   3   6      1.27     -7.73     57.95 <
 -26   3   6      0.66    -57.95     42.49 <
 -25   3   6      1.65     19.32     50.22 <
 -24   3   6     46.58    115.89     50.22 o
 -23   3   6     86.67     54.08     46.36 <
 -22   3   6     52.29     38.63     46.36 <
 -21   3   6     19.37    -38.63     54.08 <
 -20   3   6     14.69     54.08     50.22 <
 -19   3   6      9.86     92.71     50.22 <
 -18   3   6      2.43      0.00     42.49 <
 -17   3   6      0.44     34.77     46.36 <
 -16   3   6     16.71    -30.90     34.77 <
 -15   3   6     16.51      3.86     34.77 <
 -14   3   6     76.76     15.45     34.77 <
 -13   3   6     26.56     -7.73     38.63 <
 -12   3   6     86.16     34.77     38.63 <
 -11   3   6     20.26      3.86     38.63 <
 -10   3   6     36.77     34.77     38.63 <
  -9   3   6      4.54     11.59     30.90 <
  -8   3   6      7.03      7.73     30.90 <
  -7   3   6      9.67     27.04     30.90 <
  -6   3   6      3.92     19.32     30.90 <
  -5   3   6     36.96     54.08     34.77 <
  -4   3   6     24.31     27.04     30.90 <
  -3   3   6     81.42     34.77     34.77 <
  -2   3   6     83.23     57.95     34.77 <
  -1   3   6     56.74     30.90     34.77 <
   0   3   6     84.98     77.26     34.77 o
   1   3   6    101.94    104.30     34.77 o
   2   3   6    145.57    193.15     38.63 o
   3   3   6    101.83    112.03     34.77 o
   4   3   6    166.60    154.52     42.49 o
   5   3   6    129.34    100.44     38.63 o
   6   3   6    128.78    104.30     30.90 o
   7   3   6     58.86     88.85     30.90 o
   8   3   6     38.09     57.95     30.90 <
   9   3   6      0.45      3.86     27.04 <
  10   3   6      0.01    -23.18     23.18 <
  11   3   6     75.80     42.49     30.90 <
  12   3   6    108.15     84.99     30.90 o
  13   3   6    221.06    212.47     38.63 o
  14   3   6    138.90    162.25     38.63 o
  15   3   6    149.37    131.35     34.77 o
  16   3   6     41.29      3.86     27.04 <
  17   3   6     73.50     19.32     30.90 <
  18   3   6     78.71     69.54     38.63 <
  19   3   6      2.81      3.86     30.90 <
  20   3   6    173.20    142.93     42.49 o
  21   3   6    108.26    108.17     38.63 o
  22   3   6    132.85    108.17     38.63 o
  23   3   6     29.46     23.18     34.77 <
  24   3   6      0.70    -34.77     42.49 <
  25   3   6     11.70     23.18     46.36 <
  26   3   6     43.50     -7.73     46.36 <
  27   3   6     84.05    127.48     57.95 o
  28   3   6    145.87    158.39     57.95 o
  29   3   6    163.64    197.02     46.36 o
  30   3   6    132.89     69.54     42.49 <
  31   3   6    144.10     88.85     38.63 o
  32   3   6    113.88    112.03     42.49 o
  33   3   6     41.18    -19.32     34.77 <
  34   3   6     17.71     34.77     46.36 <
  35   3   6      0.84     15.45     46.36 <
  36   3   6      0.00    -27.04     57.95 <
  37   3   6      9.39    -38.63     65.67 <
  38   3   6     27.93    -46.36     61.81 <
 -43   4   6     44.37     27.04     73.40 <
 -42   4   6     76.87     30.90     61.81 <
 -41   4   6     64.06    -54.08     61.81 <
 -40   4   6     31.37     -7.73     50.22 <
 -39   4   6     25.21     69.54     54.08 <
 -38   4   6      1.07    -23.18     46.36 <
 -37   4   6      2.07     19.32     46.36 <
 -36   4   6     16.87    -96.58     54.08 <
 -35   4   6     32.98     54.08     46.36 <
 -34   4   6     75.09     77.26     42.49 <
 -33   4   6     70.26    119.75     46.36 o
 -32   4   6     33.09     46.36     42.49 <
 -31   4   6     59.74     61.81     42.49 <
 -30   4   6      0.25    -19.32     38.63 <
 -29   4   6      0.28      3.86     42.49 <
 -28   4   6     98.26    100.44     46.36 o
 -27   4   6     42.32    100.44     38.63 o
 -26   4   6    116.79     92.71     46.36 <
 -25   4   6     50.85    -19.32     50.22 <
 -23   4   6    758.62    664.45     88.85 o
 -22   4   6    463.08    324.50     65.67 o
 -21   4   6      1.10     54.08     38.63 <
 -20   4   6     40.06     42.49     38.63 <
 -19   4   6     13.30     19.32     34.77 <
 -18   4   6     23.23    -38.63     38.63 <
 -17   4   6      0.10    -50.22     34.77 <
 -16   4   6     28.80      7.73     42.49 <
 -15   4   6      1.86      3.86     38.63 <
 -14   4   6     22.38     69.54     38.63 <
 -13   4   6      0.42    -54.08     30.90 <
 -12   4   6      0.82    -23.18     30.90 <
 -11   4   6      6.81     96.58     34.77 o
 -10   4   6      5.58     50.22     42.49 <
  -9   4   6      9.33      3.86     30.90 <
  -8   4   6      2.58    -30.90     30.90 <
  -7   4   6     16.59     15.45     30.90 <
  -6   4   6     32.38     19.32     34.77 <
  -5   4   6     99.44     88.85     38.63 o
  -4   4   6     56.56     -7.73     30.90 <
  -3   4   6      2.20     19.32     30.90 <
  -2   4   6      0.10     34.77     34.77 <
  -1   4   6      0.98    -27.04     27.04 <
   0   4   6     22.32     27.04     30.90 <
   1   4   6      4.61    -27.04     27.04 <
   2   4   6      2.18      7.73     27.04 <
   3   4   6      5.02     15.45     30.90 <
   4   4   6     10.36     34.77     34.77 <
   5   4   6     15.30     15.45     27.04 <
   6   4   6     26.90    -19.32     27.04 <
   7   4   6      4.04     -3.86     27.04 <
   8   4   6      1.79      7.73     30.90 <
   9   4   6      1.69    -15.45     23.18 <
  10   4   6     14.10     15.45     27.04 <
  11   4   6     26.24     30.90     27.04 <
  12   4   6     67.15     77.26     30.90 o
  13   4   6     43.40     34.77     27.04 <
  14   4   6    135.42    154.52     34.77 o
  15   4   6      2.75      7.73     27.04 <
  16   4   6     32.05     38.63     46.36 <
  18   4   6     80.89     96.58     34.77 o
  20   4   6     70.32     54.08     34.77 <
  21   4   6     11.97     -7.73     27.04 <
  22   4   6     11.77     -7.73     27.04 <
  23   4   6     12.42    -34.77     27.04 <
  24   4   6      4.78    -19.32     30.90 <
  25   4   6     28.54      3.86     30.90 <
  26   4   6     24.07     57.95     34.77 <
  27   4   6     62.40    -23.18     30.90 <
  28   4   6     12.64     46.36     34.77 <
  29   4   6      7.78     23.18     30.90 <
  30   4   6      0.36     11.59     30.90 <
  31   4   6      2.17    -19.32     34.77 <
  32   4   6     14.37    -30.90     38.63 <
  33   4   6     18.63    -46.36     38.63 <
  34   4   6     23.14     -3.86     46.36 <
  35   4   6     18.81    -42.49     42.49 <
  36   4   6     46.10     -3.86     50.22 <
  37   4   6      4.11    -54.08     81.12 <
 -39   5   6     11.89      3.86     69.54 <
 -38   5   6     14.55     -7.73     46.36 <
 -37   5   6     10.81     -3.86     42.49 <
 -36   5   6      6.91     -7.73     42.49 <
 -35   5   6      3.92    -38.63     38.63 <
 -34   5   6      0.13      0.00     54.08 <
 -33   5   6      0.06     -3.86     38.63 <
 -32   5   6      4.75    -19.32     57.95 <
 -31   5   6      0.27     57.95     65.67 <
 -30   5   6     10.83     -3.86     42.49 <
 -29   5   6      6.04     46.36     38.63 <
 -28   5   6      8.54    -46.36     42.49 <
 -27   5   6      3.84      0.00     57.95 <
 -26   5   6      7.82     50.22     50.22 <
 -25   5   6      5.40     11.59     42.49 <
 -24   5   6      0.75     30.90     42.49 <
 -23   5   6     75.08    112.03     50.22 o
 -22   5   6     26.42     30.90     46.36 <
 -21   5   6     13.94     23.18     46.36 <
 -20   5   6      5.93     15.45     30.90 <
 -19   5   6      5.81     11.59     34.77 <
 -18   5   6      4.36    -30.90     34.77 <
 -17   5   6     16.00     19.32     34.77 <
 -16   5   6     34.49     -3.86     30.90 <
 -15   5   6     21.64      7.73     34.77 <
 -14   5   6     52.39     38.63     30.90 <
 -13   5   6     38.07     15.45     34.77 <
 -12   5   6     32.30     23.18     30.90 <
 -11   5   6     23.38    -11.59     27.04 <
 -10   5   6      6.82     -7.73     27.04 <
  -9   5   6      0.03     -7.73     27.04 <
  -8   5   6      4.49      3.86     27.04 <
  -7   5   6     14.49     50.22     27.04 <
  -6   5   6     19.49     34.77     27.04 <
  -5   5   6     37.90     42.49     30.90 <
  -4   5   6     12.89      3.86     27.04 <
  -3   5   6     10.61      7.73     27.04 <
  -2   5   6      5.15     34.77     27.04 <
  -1   5   6      1.61     30.90     27.04 <
   0   5   6      5.98     38.63     27.04 <
   1   5   6     14.73    -30.90     27.04 <
   2   5   6      8.17     23.18     27.04 <
   3   5   6      5.58     54.08     27.04 <
   4   5   6     12.32    -11.59     23.18 <
   5   5   6      8.06      0.00     27.04 <
   6   5   6      4.15     11.59     23.18 <
   7   5   6     12.38      3.86     23.18 <
   8   5   6     24.07     57.95     27.04 o
   9   5   6     51.94     46.36     30.90 <
  10   5   6     77.97     34.77     23.18 <
  11   5   6    112.18     77.26     27.04 o
  12   5   6    108.21     96.58     30.90 o
  13   5   6    139.74     84.99     30.90 o
  14   5   6     41.36     57.95     38.63 <
  15   5   6      0.02    -54.08     34.77 <
  16   5   6     20.84    -38.63     42.49 <
  17   5   6    149.90    142.93     54.08 o
  18   5   6    114.14    135.21     50.22 o
  19   5   6     12.65    -19.32     30.90 <
  20   5   6    126.24     50.22     34.77 <
  21   5   6     88.49     30.90     30.90 <
  22   5   6    166.37     42.49     34.77 <
  23   5   6    120.48    104.30     34.77 o
  24   5   6     68.71     77.26     34.77 o
  25   5   6     36.04    -27.04     30.90 <
  26   5   6     13.26    -30.90     34.77 <
  27   5   6      0.09     57.95     38.63 <
  28   5   6      2.05     15.45     34.77 <
  29   5   6     13.10    -11.59     38.63 <
  30   5   6     21.77     11.59     38.63 <
  31   5   6     29.22     -3.86     38.63 <
  32   5   6     18.60   -115.89     57.95 <
 -32   6   6     35.00     34.77     38.63 <
 -31   6   6     14.27    -30.90     30.90 <
 -30   6   6      1.09     19.32     46.36 <
 -29   6   6      9.90     42.49     42.49 <
 -28   6   6      6.42     65.67     38.63 <
 -27   6   6      0.92     -3.86     34.77 <
 -26   6   6     37.80    -34.77     34.77 <
 -25   6   6     31.83    -54.08     30.90 <
 -24   6   6      0.03    -15.45     30.90 <
 -23   6   6     20.41     23.18     30.90 <
 -22   6   6     10.82    -15.45     34.77 <
 -21   6   6    149.87    197.02     54.08 o
 -20   6   6    140.20    181.57     57.95 o
 -19   6   6     64.70     42.49     34.77 <
 -18   6   6     28.47     27.04     30.90 <
 -17   6   6      1.16     15.45     27.04 <
 -16   6   6      0.33     30.90     27.04 <
 -15   6   6      1.68     27.04     27.04 <
 -14   6   6      0.29      7.73     27.04 <
 -13   6   6      1.17    -15.45     23.18 <
 -12   6   6      0.26      0.00     27.04 <
 -11   6   6      7.60    -19.32     27.04 <
 -10   6   6      2.36     34.77     23.18 <
  -9   6   6     33.07     23.18     23.18 <
  -8   6   6     25.68    -23.18     19.32 <
  -7   6   6    120.79     65.67     23.18 o
  -6   6   6     64.55      0.00     27.04 <
  -5   6   6    207.41    127.48     30.90 o
  -4   6   6     85.96    -15.45     27.04 <
  -3   6   6    142.04    158.39     38.63 o
  -2   6   6    737.65    475.16     73.40 o
  -1   6   6      8.89     46.36     30.90 <
   0   6   6      4.94     15.45     23.18 <
   1   6   6     14.85     23.18     23.18 <
   2   6   6     57.40     88.85     27.04 o
   3   6   6     30.25     30.90     27.04 <
   4   6   6     23.78     27.04     27.04 <
   5   6   6      6.69    -27.04     23.18 <
   6   6   6      5.21     23.18     23.18 <
   7   6   6      1.09     27.04     23.18 <
   8   6   6      2.56     46.36     27.04 <
   9   6   6      0.32     23.18     23.18 <
  10   6   6      1.65    -11.59     19.32 <
  11   6   6      0.47      7.73     23.18 <
  12   6   6     11.10     -3.86     19.32 <
  13   6   6      1.27     -7.73     23.18 <
  14   6   6     26.65    -19.32     23.18 <
  15   6   6    210.31     19.32     38.63 <
  16   6   6    271.35     50.22     30.90 <
  17   6   6    152.95     34.77     30.90 <
  18   6   6     53.25     23.18     27.04 <
  19   6   6     45.63     -7.73     27.04 <
  20   6   6      5.73     38.63     27.04 <
  21   6   6      3.05    -23.18     23.18 <
  22   6   6      3.18     30.90     27.04 <
  23   6   6      5.52    -27.04     27.04 <
  24   6   6     17.77     -3.86     34.77 <
  26   6   6      0.10      3.86     42.49 <
 -18   7   6     34.27   -108.17    108.17 <
 -17   7   6     26.95    -65.67     92.71 <
 -16   7   6     23.73   -123.62    104.30 <
 -15   7   6     13.76     84.99     57.95 <
 -14   7   6      1.06     15.45     57.95 <
 -13   7   6      0.31     11.59     46.36 <
 -12   7   6      5.85    -30.90     42.49 <
 -11   7   6      3.26    -50.22     42.49 <
 -10   7   6     11.41     15.45     46.36 <
  -9   7   6     12.49    -23.18     42.49 <
  -8   7   6     22.26     -3.86     54.08 <
  -7   7   6     18.19    -38.63     42.49 <
  -6   7   6     17.82      7.73     57.95 <
  -5   7   6      5.69    -30.90     42.49 <
  -4   7   6      7.15    -46.36     42.49 <
  -3   7   6      2.41     23.18     50.22 <
  -2   7   6      1.02     11.59     46.36 <
  -1   7   6      2.78    -30.90     38.63 <
   0   7   6      0.17     46.36     46.36 <
   1   7   6      0.03    -23.18     46.36 <
   2   7   6      0.87     19.32     46.36 <
   3   7   6      0.07     46.36     42.49 <
   4   7   6      0.65     -3.86     38.63 <
   5   7   6      5.77    -23.18     38.63 <
   6   7   6      8.46     34.77     38.63 <
   7   7   6     11.21    -27.04     42.49 <
   8   7   6     21.90     34.77     42.49 <
   9   7   6     23.39    -77.26     34.77 <
  10   7   6     39.85    -42.49     61.81 <
  12   7   6      2.71    -27.04     54.08 <
  13   7   6      0.47     23.18     61.81 <
  14   7   6      8.62      3.86     54.08 <
 -38   1   7      0.34   -162.25    154.52 <
 -37   1   7      4.42    -92.71    154.52 <
 -36   1   7      3.75   -108.17     84.99 <
 -35   1   7      1.72     46.36    127.48 <
 -34   1   7     12.25     96.58    112.03 <
 -33   1   7      3.16    -42.49     84.99 <
 -32   1   7      9.58   -189.29     84.99 <
 -31   1   7      0.33    -23.18     73.40 <
 -30   1   7      0.04     73.40     73.40 <
 -29   1   7     19.48     -7.73     61.81 <
 -28   1   7      3.08    -77.26     84.99 <
 -27   1   7     21.12     69.54     81.12 <
 -26   1   7      0.89     -3.86     77.26 <
 -25   1   7     75.92     -7.73     73.40 <
 -24   1   7    135.71    162.25     69.54 o
 -23   1   7      2.37     23.18     61.81 <
 -22   1   7      9.10     11.59     57.95 <
 -21   1   7     10.48    -46.36     54.08 <
 -20   1   7      8.67    -42.49     57.95 <
 -19   1   7     12.40    -23.18     50.22 <
 -18   1   7     43.15    -92.71     50.22 <
 -17   1   7     20.24    -34.77     57.95 <
 -16   1   7     17.89    146.80     57.95 o
 -15   1   7      4.05     -7.73     54.08 <
 -14   1   7      6.00      0.00     50.22 <
 -13   1   7     18.71    -30.90     50.22 <
 -12   1   7     16.83     30.90     50.22 <
 -11   1   7    119.70    189.29     61.81 o
 -10   1   7    132.11    127.48     57.95 o
  -9   1   7    237.66    293.59     65.67 o
  -8   1   7    205.50    220.20     57.95 o
  -7   1   7    293.39    162.25     54.08 o
  -6   1   7    143.28    189.29     57.95 o
  -5   1   7    135.54     65.67     50.22 <
  -4   1   7     23.16     19.32     46.36 <
  -3   1   7     65.85     77.26     50.22 <
  -2   1   7      7.68      3.86     42.49 <
  -1   1   7      0.13    -11.59     38.63 <
   0   1   7     16.22    -30.90     38.63 <
   1   1   7      6.60    -27.04     38.63 <
   2   1   7      4.60      0.00     42.49 <
   3   1   7      4.01     27.04     38.63 <
   4   1   7      0.00    -11.59     34.77 <
   5   1   7      2.88     81.12     46.36 <
   6   1   7     15.21     81.12     42.49 <
   7   1   7     16.98     69.54     42.49 <
   8   1   7     15.56      3.86     34.77 <
   9   1   7     12.01      7.73     38.63 <
  10   1   7     17.86     -7.73     34.77 <
  11   1   7      0.27     30.90     34.77 <
  12   1   7      0.24    -27.04     34.77 <
  13   1   7      3.66    -27.04     38.63 <
  14   1   7     15.12     27.04     38.63 <
  15   1   7      6.04    -38.63     38.63 <
  16   1   7     54.03     30.90     42.49 <
  17   1   7    335.41    216.33     57.95 o
  18   1   7     93.65    123.62     50.22 o
  19   1   7      0.31    -27.04     34.77 <
  20   1   7     50.46     61.81     42.49 <
  21   1   7      0.04     11.59     38.63 <
  22   1   7      8.35     50.22     46.36 <
  23   1   7     25.11     92.71     50.22 <
  24   1   7     33.18    119.75     50.22 o
  25   1   7     84.09     65.67     46.36 <
  26   1   7     84.54    139.07     54.08 o
  27   1   7    105.08     69.54     46.36 <
  28   1   7     84.70     73.40     54.08 <
  29   1   7     74.63     54.08     61.81 <
  30   1   7     27.81    -34.77     77.26 <
  31   1   7     35.91     46.36     84.99 <
 -39   2   7     29.85     73.40     96.58 <
 -38   2   7     51.05     34.77     92.71 <
 -37   2   7     46.72     50.22     65.67 <
 -36   2   7     32.77     73.40     69.54 <
 -35   2   7     22.45     15.45     61.81 <
 -34   2   7     26.88     19.32     54.08 <
 -33   2   7      0.00    -34.77     46.36 <
 -32   2   7     14.10     11.59     46.36 <
 -31   2   7     16.75     15.45     46.36 <
 -30   2   7    147.98     96.58     57.95 <
 -29   2   7    122.72    135.21     57.95 o
 -28   2   7    543.33    529.24     77.26 o
 -27   2   7    199.05    247.24     61.81 o
 -26   2   7    836.68    861.47    119.75 o
 -25   2   7    346.92    185.43     65.67 o
 -23   2   7   1003.58    965.77    104.30 o
 -22   2   7     39.47     38.63     46.36 <
 -21   2   7     47.02    100.44     50.22 <
 -20   2   7      1.17    -23.18     38.63 <
 -19   2   7     21.58    -15.45     42.49 <
 -18   2   7     30.37     57.95     42.49 <
 -17   2   7    151.81     84.99     46.36 <
 -16   2   7    210.25    243.37     54.08 o
 -15   2   7    456.12    343.81     65.67 o
 -14   2   7    508.54    421.08     65.67 o
 -13   2   7    682.69    733.98     81.12 o
 -12   2   7    655.07    556.28     73.40 o
 -11   2   7    571.26    479.02     73.40 o
 -10   2   7    421.59    374.72     61.81 o
  -9   2   7    174.96     96.58     42.49 o
  -8   2   7     37.13     34.77     42.49 <
  -7   2   7     42.87    -27.04     38.63 <
  -6   2   7    193.16    154.52     46.36 o
  -5   2   7    605.28    564.01     69.54 o
  -4   2   7    901.48    710.81     77.26 o
  -3   2   7     18.06    173.84     50.22 o
  -2   2   7    309.17    158.39     42.49 o
  -1   2   7    502.76    378.58     57.95 o
   0   2   7    256.22    343.81     54.08 o
   1   2   7    252.73    216.33     46.36 o
   2   2   7    120.64     69.54     34.77 <
   3   2   7     76.59    115.89     34.77 o
   4   2   7     28.05     38.63     34.77 <
   5   2   7      4.41      0.00     30.90 <
   6   2   7      6.38    -15.45     30.90 <
   7   2   7      0.28    -19.32     27.04 <
   8   2   7     30.90    -27.04     27.04 <
   9   2   7      7.04    -15.45     30.90 <
  10   2   7     28.45     -3.86     30.90 <
  11   2   7      2.49    -11.59     30.90 <
  12   2   7     26.15     -3.86     30.90 <
  13   2   7      0.33     46.36     30.90 <
  14   2   7      1.19     11.59     30.90 <
  15   2   7      0.84     30.90     30.90 <
  16   2   7     11.42    -15.45     30.90 <
  18   2   7     93.97    108.17     42.49 o
  19   2   7   1181.58   1147.33    100.44 o
  20   2   7     61.26    127.48     42.49 o
  21   2   7    541.34    629.68     69.54 o
  22   2   7    244.82    278.14     54.08 o
  23   2   7    478.61    556.28     69.54 o
  24   2   7    243.70    200.88     50.22 o
  25   2   7    242.31    204.74     50.22 o
  26   2   7    107.91     46.36     34.77 <
  27   2   7    110.22     27.04     46.36 <
  28   2   7      5.09     19.32     50.22 <
  29   2   7      3.36     42.49     46.36 <
  30   2   7      6.21     54.08     54.08 <
  31   2   7     13.25    -34.77     73.40 <
  32   2   7     41.88     11.59     81.12 <
 -39   3   7      0.37     -7.73     84.99 <
 -38   3   7      0.08     77.26     65.67 <
 -37   3   7      3.11    -19.32     61.81 <
 -36   3   7      4.74     19.32     54.08 <
 -35   3   7     14.10     23.18     61.81 <
 -34   3   7     30.80    -61.81     73.40 <
 -33   3   7     30.07     34.77    131.35 <
 -32   3   7     45.55    -50.22     81.12 <
 -31   3   7     16.33     81.12     81.12 <
 -30   3   7     44.26     11.59     54.08 <
 -29   3   7      9.80     34.77     54.08 <
 -28   3   7     25.33     69.54     50.22 <
 -27   3   7      2.07     61.81     46.36 <
 -26   3   7     18.82     61.81     46.36 <
 -25   3   7     12.06     54.08     42.49 <
 -24   3   7     12.82     57.95     46.36 <
 -23   3   7     20.19    -34.77     46.36 <
 -22   3   7      2.54     11.59     42.49 <
 -21   3   7      2.10     -3.86     42.49 <
 -20   3   7      4.02     11.59     42.49 <
 -19   3   7      2.09     11.59     38.63 <
 -18   3   7     16.14     -3.86     38.63 <
 -17   3   7      6.07    123.62     50.22 o
 -16   3   7      0.94     15.45     38.63 <
 -15   3   7      9.96     34.77     38.63 <
 -14   3   7     12.18    -15.45     38.63 <
 -13   3   7     91.41     57.95     46.36 <
 -12   3   7    118.13    112.03     46.36 o
 -11   3   7    218.02    100.44     50.22 <
 -10   3   7    241.90    142.93     50.22 o
  -9   3   7    309.64    119.75     46.36 o
  -8   3   7    276.67    162.25     50.22 o
  -7   3   7    217.63    100.44     50.22 <
  -6   3   7    106.29      0.00     42.49 <
  -5   3   7     59.63     73.40     42.49 <
  -4   3   7      1.40     46.36     38.63 <
  -3   3   7      0.16     30.90     38.63 <
  -2   3   7     17.61     34.77     42.49 <
  -1   3   7     54.99     88.85     42.49 o
   0   3   7    167.08    127.48     46.36 o
   1   3   7    167.49     84.99     42.49 <
   2   3   7    120.51    127.48     42.49 o
   3   3   7     80.44     61.81     38.63 <
   4   3   7     61.59     57.95     38.63 <
   5   3   7     12.13    -81.12     30.90 <
   6   3   7      0.01    -27.04     30.90 <
   7   3   7      3.52     57.95     34.77 <
   8   3   7      4.83      0.00     30.90 <
   9   3   7      9.87     -7.73     34.77 <
  10   3   7      6.96      0.00     34.77 <
  11   3   7      6.00      7.73     34.77 <
  12   3   7      7.10     11.59     27.04 <
  13   3   7      3.59      0.00     27.04 <
  14   3   7     77.45     42.49     34.77 <
  15   3   7    156.66     77.26     34.77 o
  16   3   7    324.61    115.89     42.49 o
  17   3   7    587.97    517.65     65.67 o
  18   3   7    155.58     77.26     42.49 <
  19   3   7     23.96    -23.18     34.77 <
  20   3   7     64.46     69.54     38.63 <
  21   3   7      0.21     11.59     34.77 <
  22   3   7      3.49    -42.49     42.49 <
  23   3   7     23.98     15.45     42.49 <
  24   3   7     37.83     57.95     42.49 <
  25   3   7     83.18     65.67     57.95 <
  26   3   7     94.18     50.22     69.54 <
  27   3   7    118.43     23.18     57.95 <
  28   3   7     82.31    104.30     73.40 <
  29   3   7     76.58     61.81     46.36 <
  30   3   7     30.28      0.00     50.22 <
  31   3   7     24.22     34.77     50.22 <
  32   3   7      1.90    -46.36     61.81 <
 -35   4   7     31.93    -61.81     54.08 <
 -34   4   7     34.83     54.08     57.95 <
 -33   4   7     25.52    -19.32     54.08 <
 -32   4   7      9.27    -34.77     46.36 <
 -31   4   7      1.04     42.49     46.36 <
 -30   4   7      7.87      3.86     46.36 <
 -29   4   7     42.66      0.00     46.36 <
 -28   4   7     33.67     42.49     46.36 <
 -27   4   7      0.08     61.81     46.36 <
 -26   4   7     54.51     15.45     38.63 <
 -25   4   7    192.94    127.48     46.36 o
 -24   4   7      1.29     54.08     42.49 <
 -23   4   7      3.09    -19.32     34.77 <
 -22   4   7     26.42     42.49     38.63 <
 -21   4   7     52.01     27.04     34.77 <
 -20   4   7     19.60    -11.59     46.36 <
 -19   4   7     39.16     50.22     38.63 <
 -18   4   7      8.84    -34.77     38.63 <
 -17   4   7      0.46     38.63     38.63 <
 -16   4   7      5.77     77.26     46.36 <
 -15   4   7      6.43     30.90     34.77 <
 -14   4   7      7.70      0.00     38.63 <
 -13   4   7      0.46    -30.90     30.90 <
 -12   4   7      0.11      7.73     38.63 <
 -11   4   7      0.26    -19.32     30.90 <
 -10   4   7      5.94    -38.63     34.77 <
  -9   4   7      4.96    -15.45     30.90 <
  -8   4   7     35.60    -15.45     34.77 <
  -7   4   7     15.00     19.32     34.77 <
  -6   4   7     38.83     34.77     34.77 <
  -5   4   7      3.46      7.73     30.90 <
  -4   4   7    526.48    533.10     61.81 o
  -3   4   7    103.31    224.06     61.81 o
  -2   4   7    258.40    324.50     65.67 o
  -1   4   7      0.68     46.36     34.77 <
   0   4   7     21.28     42.49     38.63 <
   1   4   7      0.79    -27.04     27.04 <
   2   4   7      1.73     27.04     30.90 <
   3   4   7      7.27     46.36     30.90 <
   4   4   7      1.81    -11.59     34.77 <
   5   4   7      2.18     15.45     27.04 <
   6   4   7      1.11     27.04     30.90 <
   7   4   7      5.82    -11.59     30.90 <
   8   4   7      5.49      0.00     27.04 <
   9   4   7     10.08     27.04     30.90 <
  10   4   7     16.02    -11.59     27.04 <
  11   4   7     32.02     23.18     27.04 <
  12   4   7     53.94     30.90     30.90 <
  13   4   7     20.41     34.77     30.90 <
  14   4   7      5.18     42.49     30.90 <
  15   4   7    129.89    119.75     38.63 o
  16   4   7    365.64    386.31     54.08 o
  17   4   7    114.99     88.85     34.77 o
  18   4   7      2.77     23.18     30.90 <
  19   4   7     48.94     57.95     34.77 <
  20   4   7      6.09      7.73     30.90 <
  21   4   7     40.68     50.22     38.63 <
  22   4   7     34.38     11.59     38.63 <
  23   4   7     30.71      0.00     42.49 <
  24   4   7     10.76     23.18     42.49 <
  25   4   7      9.46     27.04     42.49 <
  26   4   7      6.81     -7.73     38.63 <
  27   4   7      8.86    -19.32     46.36 <
  28   4   7      5.33     27.04     46.36 <
  29   4   7     10.76    -50.22     46.36 <
 -31   5   7      4.91     -7.73     34.77 <
 -29   5   7     37.25     54.08     46.36 <
 -28   5   7     34.21    -15.45     42.49 <
 -27   5   7     45.33     27.04     42.49 <
 -26   5   7     23.79     19.32     38.63 <
 -25   5   7     68.03    -15.45     50.22 <
 -24   5   7     73.02    -54.08     46.36 <
 -23   5   7      0.02     30.90     50.22 <
 -22   5   7      0.01      0.00     46.36 <
 -21   5   7      0.47     50.22     42.49 <
 -20   5   7      0.36    -11.59     34.77 <
 -19   5   7      0.13    -30.90     50.22 <
 -18   5   7      1.65     27.04     73.40 <
 -17   5   7      5.82     23.18     65.67 <
 -16   5   7      6.10     30.90     69.54 <
 -15   5   7     16.41    -23.18     50.22 <
 -14   5   7     26.39      3.86     38.63 <
 -13   5   7     18.44    -15.45     30.90 <
 -12   5   7     28.95    -38.63     30.90 <
 -11   5   7      5.20     27.04     30.90 <
 -10   5   7      3.47     23.18     27.04 <
  -9   5   7      0.01    -15.45     27.04 <
  -8   5   7      0.11    -34.77     27.04 <
  -7   5   7      4.32     -3.86     30.90 <
  -6   5   7      1.08    -11.59     30.90 <
  -5   5   7      6.02     -3.86     27.04 <
  -4   5   7      0.28     15.45     30.90 <
  -3   5   7      4.10     11.59     23.18 <
  -2   5   7      0.02     23.18     30.90 <
  -1   5   7      1.18     15.45     34.77 <
   0   5   7      1.96      0.00     27.04 <
   1   5   7      0.26    -23.18     30.90 <
   2   5   7      0.39      0.00     27.04 <
   3   5   7      5.48    -38.63     27.04 <
   4   5   7      2.89      7.73     27.04 <
   5   5   7      2.34     11.59     30.90 <
   6   5   7      1.92     -3.86     27.04 <
   7   5   7      1.25    -54.08     27.04 <
   8   5   7      0.60     -7.73     38.63 <
   9   5   7      0.01      7.73     38.63 <
  10   5   7      4.19     34.77     46.36 <
  11   5   7      0.38    -27.04     34.77 <
  12   5   7      2.42    -38.63     38.63 <
  13   5   7     14.00     23.18     42.49 <
  14   5   7     18.22    -15.45     30.90 <
  15   5   7     63.67     61.81     30.90 <
  16   5   7     42.29     50.22     30.90 <
  17   5   7      1.96      7.73     30.90 <
  18   5   7      0.80      0.00     30.90 <
  19   5   7     12.15     -7.73     34.77 <
  20   5   7      7.65     30.90     34.77 <
  21   5   7      3.30    -11.59     34.77 <
  22   5   7     11.40    -38.63     34.77 <
  23   5   7      1.64    -57.95     34.77 <
 -23   6   7    259.40     -7.73     46.36 <
 -22   6   7     39.94     23.18     34.77 <
 -21   6   7      9.14     34.77     30.90 <
 -20   6   7      2.54      7.73     30.90 <
 -19   6   7      0.45     11.59     42.49 <
 -18   6   7      0.51    -27.04     38.63 <
 -17   6   7      0.15    -30.90     27.04 <
 -16   6   7      0.11     46.36     30.90 <
 -15   6   7      3.58     42.49     34.77 <
 -14   6   7      3.43    -30.90     27.04 <
 -13   6   7     17.93     -3.86     30.90 <
 -12   6   7     26.08    -11.59     30.90 <
 -11   6   7     34.27     11.59     30.90 <
 -10   6   7     41.58    -15.45     27.04 <
  -9   6   7     11.61     57.95     34.77 <
  -8   6   7      5.11    -42.49     27.04 <
  -7   6   7      0.58    -27.04     30.90 <
  -6   6   7      0.43    -19.32     30.90 <
  -5   6   7     11.84      3.86     30.90 <
  -4   6   7     62.73     61.81     42.49 <
  -3   6   7     15.79     15.45     34.77 <
  -2   6   7     34.19     19.32     38.63 <
  -1   6   7    140.97     69.54     42.49 <
   0   6   7    142.56    200.88     46.36 o
   1   6   7    113.32     96.58     34.77 o
   2   6   7     57.62      7.73     30.90 <
   3   6   7     16.16      7.73     27.04 <
   4   6   7      0.85     30.90     30.90 <
   5   6   7      4.38     11.59     27.04 <
   6   6   7     28.96     38.63     27.04 <
   7   6   7     31.64    -15.45     34.77 <
   8   6   7     75.71    -15.45     30.90 <
   9   6   7     78.73     27.04     34.77 <
  10   6   7    123.22     42.49     38.63 <
  11   6   7     96.54      0.00     42.49 <
  12   6   7    100.48    -30.90     34.77 <
  13   6   7     18.33    -38.63     34.77 <
  14   6   7      4.37     -7.73     42.49 <
  15   6   7      8.34      0.00     42.49 <
  16   6   7      0.54      3.86     42.49 <
 -29   0   8    140.11    251.10    169.98 <
 -28   0   8    266.27    189.29    100.44 <
 -27   0   8    113.70     -7.73     73.40 <
 -26   0   8    621.26    378.58    108.17 o
 -24   0   8   1294.16    811.25    142.93 o
 -23   0   8     91.48    146.80     77.26 <
 -22   0   8     69.78     27.04     69.54 <
 -21   0   8     14.86     30.90     69.54 <
 -20   0   8     16.99    -11.59     57.95 <
 -19   0   8      0.38      7.73     65.67 <
 -18   0   8      1.08     77.26     65.67 <
 -17   0   8      0.53     61.81     65.67 <
 -16   0   8      0.03    -27.04     46.36 <
 -15   0   8      0.67     15.45     57.95 <
 -14   0   8      2.19     38.63     57.95 <
 -13   0   8      4.54     46.36     54.08 <
 -12   0   8      7.28     19.32     57.95 <
 -11   0   8      0.23     42.49     50.22 <
 -10   0   8      4.96      0.00     54.08 <
  -9   0   8      8.20     -7.73     50.22 <
  -8   0   8      1.22     -7.73     54.08 <
  -7   0   8    218.72     38.63     57.95 <
  -6   0   8    119.59    154.52     69.54 o
  -5   0   8   1583.80    691.49    115.89 o
  -4   0   8    491.78    285.87     88.85 o
  -2   0   8     21.48     34.77     69.54 <
  -1   0   8      6.62      7.73     50.22 <
   0   0   8      8.06    -46.36     54.08 <
   1   0   8     16.60    -15.45     65.67 <
   2   0   8     20.24     77.26     57.95 <
   3   0   8     14.76     38.63     50.22 <
   4   0   8      4.98     -7.73     46.36 <
   5   0   8     14.36    -54.08     50.22 <
   6   0   8      8.86    -46.36     42.49 <
   7   0   8      0.41    -15.45     50.22 <
   8   0   8      8.25    -30.90     46.36 <
   9   0   8      2.67     15.45     50.22 <
  10   0   8      1.48     15.45     57.95 <
  11   0   8     58.67     77.26     54.08 <
  12   0   8     13.33     57.95     54.08 <
  13   0   8    178.07    197.02     69.54 o
  14   0   8     83.71     34.77     50.22 <
  15   0   8    586.96    343.81     84.99 o
  16   0   8      7.60    127.48     61.81 o
  19   0   8    334.59    324.50     88.85 o
  20   0   8    140.25    104.30     65.67 <
  21   0   8    153.16     77.26    100.44 <
 -30   1   8      1.17    -69.54    169.98 <
 -29   1   8     20.59   -127.48     81.12 <
 -28   1   8      5.82     84.99     77.26 <
 -27   1   8     16.41    -23.18     65.67 <
 -26   1   8      0.42     15.45     61.81 <
 -25   1   8     62.04     23.18     50.22 <
 -24   1   8     10.61    -46.36     42.49 <
 -23   1   8      7.79     11.59     46.36 <
 -22   1   8      0.31    -38.63     54.08 <
 -21   1   8      3.34     -3.86     50.22 <
 -20   1   8      5.94     -3.86     54.08 <
 -19   1   8      2.17    112.03     61.81 <
 -18   1   8      0.53    -50.22     50.22 <
 -17   1   8      1.47      0.00     57.95 <
 -16   1   8      1.33     15.45     46.36 <
 -15   1   8      5.98     -7.73     50.22 <
 -14   1   8     12.72    -11.59     46.36 <
 -13   1   8      2.33     57.95     50.22 <
 -12   1   8     10.58    -46.36     42.49 <
 -11   1   8      1.13     46.36     46.36 <
 -10   1   8      4.54    -77.26     42.49 <
  -9   1   8      0.23     19.32     42.49 <
  -8   1   8      2.42     69.54     46.36 <
  -7   1   8      1.61     19.32     46.36 <
  -6   1   8      8.02    -27.04     46.36 <
  -5   1   8      5.04     27.04     46.36 <
  -4   1   8     14.16     65.67     50.22 <
  -3   1   8      5.26     30.90     46.36 <
  -2   1   8      0.26     11.59     46.36 <
  -1   1   8      0.26    -46.36     42.49 <
   0   1   8     10.99    -46.36     42.49 <
   1   1   8      0.64    -57.95     46.36 <
   2   1   8      1.01      0.00     50.22 <
   3   1   8      1.64     30.90     38.63 <
   4   1   8      5.30     50.22     42.49 <
   5   1   8      0.13    -23.18     38.63 <
   6   1   8      0.01    -46.36     38.63 <
   7   1   8      0.26     19.32     42.49 <
   8   1   8      0.47     34.77     42.49 <
   9   1   8      0.56    -15.45     42.49 <
  10   1   8      0.02      0.00     42.49 <
  11   1   8      0.25    -30.90     42.49 <
  12   1   8      6.36     19.32     42.49 <
  13   1   8      7.83     38.63     46.36 <
  14   1   8      1.89      7.73     38.63 <
  15   1   8      0.00     11.59     42.49 <
  16   1   8     19.45    -42.49     42.49 <
  17   1   8     56.66    -42.49     34.77 <
  18   1   8     16.99     19.32     38.63 <
  19   1   8     73.39    -23.18     46.36 <
  20   1   8     77.62    123.62     65.67 <
  21   1   8    185.92     77.26     65.67 <
  22   1   8    137.50    -73.40     96.58 <
 -31   2   8     42.10    -42.49     81.12 <
 -30   2   8     68.14     34.77     65.67 <
 -29   2   8     99.86    -57.95     57.95 <
 -28   2   8     68.00     23.18     81.12 <
 -27   2   8     20.23      0.00     73.40 <
 -26   2   8     19.14     57.95     73.40 <
 -25   2   8    118.45     -7.73     65.67 <
 -24   2   8      2.65     73.40     65.67 <
 -23   2   8     19.13     61.81     50.22 <
 -22   2   8     45.96    -11.59     42.49 <
 -21   2   8      0.79    -34.77     42.49 <
 -20   2   8      2.93      7.73     46.36 <
 -19   2   8      7.52    -15.45     42.49 <
 -18   2   8      7.07    -11.59     38.63 <
 -17   2   8     20.87      7.73     38.63 <
 -16   2   8     15.64    -23.18     42.49 <
 -15   2   8     30.41      7.73     42.49 <
 -14   2   8     29.44     54.08     46.36 <
 -13   2   8     55.13     -3.86     38.63 <
 -12   2   8     42.67      7.73     42.49 <
 -11   2   8     47.05     57.95     38.63 <
 -10   2   8     32.10    -30.90     34.77 <
  -9   2   8     38.43     81.12     42.49 <
  -8   2   8     59.97    -15.45     34.77 <
  -7   2   8     73.92     88.85     38.63 o
  -6   2   8     60.41     69.54     38.63 <
  -5   2   8     20.82     11.59     34.77 <
  -4   2   8     97.55     46.36     42.49 <
  -3   2   8      6.57    -11.59     34.77 <
  -2   2   8      6.59     54.08     38.63 <
  -1   2   8      6.12     42.49     38.63 <
   0   2   8     14.48     -7.73     34.77 <
   1   2   8      5.00    -27.04     34.77 <
   2   2   8      4.45    -19.32     34.77 <
   3   2   8      3.40    -11.59     30.90 <
   4   2   8     10.78     27.04     34.77 <
   5   2   8     16.65    -15.45     34.77 <
   6   2   8     23.23     19.32     34.77 <
   7   2   8     21.52      7.73     34.77 <
   8   2   8     24.06    -11.59     34.77 <
   9   2   8     14.04    -11.59     34.77 <
  10   2   8      8.93    -19.32     34.77 <
  11   2   8      0.04      7.73     34.77 <
  12   2   8      4.95     23.18     34.77 <
  13   2   8     12.82     46.36     38.63 <
  14   2   8      1.79     38.63     34.77 <
  15   2   8      2.95     11.59     34.77 <
  16   2   8     87.47      7.73     42.49 <
  17   2   8      3.13     42.49     42.49 <
  18   2   8     42.10     19.32     46.36 <
  19   2   8      1.58     88.85     57.95 <
  20   2   8     21.76     77.26     54.08 <
  21   2   8     10.77    -30.90     46.36 <
  22   2   8      9.02    -23.18     54.08 <
  23   2   8      0.29     46.36     77.26 <
 -32   3   8      0.40     61.81     84.99 <
 -31   3   8      4.28    -92.71     73.40 <
 -30   3   8      7.30    -42.49     50.22 <
 -29   3   8     20.05     11.59     54.08 <
 -28   3   8      6.84    -65.67     50.22 <
 -27   3   8      8.92     42.49     50.22 <
 -26   3   8      0.28    -27.04     54.08 <
 -25   3   8     38.77     11.59     81.12 <
 -24   3   8     31.08      7.73     57.95 <
 -23   3   8      1.43      7.73     61.81 <
 -22   3   8      1.23    -19.32     57.95 <
 -21   3   8      1.89     88.85     61.81 <
 -20   3   8      0.71     19.32     50.22 <
 -19   3   8      4.19    -42.49     50.22 <
 -18   3   8      9.52      7.73     42.49 <
 -17   3   8      7.82     34.77     42.49 <
 -16   3   8      1.08    -23.18     46.36 <
 -15   3   8      1.39    -11.59     50.22 <
 -14   3   8      0.13    -84.99     42.49 <
 -13   3   8      8.46      3.86     54.08 <
 -12   3   8     10.10    -34.77     42.49 <
 -11   3   8     46.14     30.90     46.36 <
 -10   3   8     47.54    -50.22     46.36 <
  -9   3   8     49.15    -15.45     42.49 <
  -8   3   8     24.34     50.22     42.49 <
  -7   3   8     21.42     54.08     46.36 <
  -6   3   8      0.65    -38.63     42.49 <
  -5   3   8      2.42    -23.18     46.36 <
  -4   3   8     40.20     46.36     46.36 <
  -3   3   8      7.13     -3.86     42.49 <
  -2   3   8     26.01     46.36     92.71 <
  -1   3   8     15.71     27.04     42.49 <
   0   3   8     10.10     15.45     42.49 <
   1   3   8      4.67    -19.32     42.49 <
   2   3   8     20.22    -57.95     38.63 <
   3   3   8     44.25     50.22     46.36 <
   4   3   8     78.57     11.59     42.49 <
   5   3   8    112.07     88.85     46.36 <
   6   3   8    121.34     88.85     81.12 <
   7   3   8    115.86    142.93     54.08 o
   8   3   8     72.02     92.71     46.36 <
   9   3   8     71.39    -23.18     38.63 <
  10   3   8     44.77     11.59     42.49 <
  11   3   8      7.49      0.00     42.49 <
  12   3   8      1.34     54.08     42.49 <
  13   3   8     18.00      7.73     34.77 <
  14   3   8     23.12    -15.45     38.63 <
  15   3   8     99.25    -23.18     38.63 <
  16   3   8     54.81     96.58     50.22 <
  17   3   8      0.00      3.86     46.36 <
  18   3   8     20.57     69.54     42.49 <
  19   3   8     34.64     38.63     46.36 <
  20   3   8      1.49      0.00     42.49 <
  21   3   8      4.39     15.45     42.49 <
  22   3   8      1.72    -30.90     42.49 <
  23   3   8      1.91      3.86     69.54 <
  24   3   8      0.39    -38.63     77.26 <
 -29   4   8      0.51      0.00     61.81 <
 -28   4   8     22.45    -23.18     42.49 <
 -27   4   8     27.39      7.73     46.36 <
 -26   4   8    311.60    123.62    142.93 <
 -25   4   8    290.41    -81.12     50.22 <
 -24   4   8    338.69   -158.39     57.95 <
 -23   4   8    161.61    -46.36     50.22 <
 -22   4   8      0.00    -15.45     34.77 <
 -21   4   8     26.79    -30.90     46.36 <
 -20   4   8      0.30    -19.32     50.22 <
 -19   4   8      0.07      7.73     46.36 <
 -18   4   8      1.02    -42.49     50.22 <
 -17   4   8      2.03      0.00     46.36 <
 -16   4   8      5.36     19.32     42.49 <
 -15   4   8     10.42    -30.90     38.63 <
 -14   4   8      8.42     54.08     46.36 <
 -13   4   8     13.87   -108.17     38.63 <
 -12   4   8      8.07     -7.73     38.63 <
 -11   4   8      3.52      0.00     42.49 <
 -10   4   8      4.32      0.00     30.90 <
  -9   4   8      2.01     11.59     34.77 <
  -8   4   8      0.74      3.86     30.90 <
  -7   4   8     62.51    -11.59     30.90 <
  -6   4   8     17.66      0.00     34.77 <
  -5   4   8    403.03    146.80     77.26 <
  -4   4   8    107.91     54.08     38.63 <
  -3   4   8    330.74    247.24     81.12 o
  -2   4   8      0.03     19.32     34.77 <
  -1   4   8      2.32     -7.73     30.90 <
   0   4   8      3.10     -3.86     30.90 <
   1   4   8      7.78    -11.59     30.90 <
   2   4   8     12.14    -61.81     34.77 <
   3   4   8     16.07     38.63     38.63 <
   4   4   8     11.47    -46.36     34.77 <
   5   4   8     23.29    -27.04     38.63 <
   6   4   8     15.92     -7.73     42.49 <
   7   4   8      4.82    -73.40     34.77 <
   8   4   8      8.89     23.18     38.63 <
   9   4   8      0.34     42.49     38.63 <
  10   4   8      1.17    -30.90     34.77 <
  11   4   8      4.17    -23.18     34.77 <
  12   4   8      0.18     15.45     34.77 <
  13   4   8     65.13     38.63     42.49 <
  14   4   8     41.80      3.86     38.63 <
  16   4   8      0.94     92.71     61.81 <
  18   4   8    147.71    173.84     77.26 o
  19   4   8     81.79     23.18     42.49 <
  20   4   8      3.85     23.18     57.95 <
 -21   5   8      0.88     11.59     50.22 <
 -20   5   8      0.63     11.59     34.77 <
 -19   5   8      0.18     15.45     34.77 <
 -18   5   8      0.77    -23.18     38.63 <
 -17   5   8      3.13     34.77     50.22 <
 -16   5   8      1.16    -15.45     46.36 <
 -15   5   8      0.18    -42.49     38.63 <
 -14   5   8      0.17      0.00     38.63 <
 -13   5   8      4.15    -11.59     42.49 <
 -12   5   8      3.94     65.67     69.54 <
 -11   5   8      9.50      0.00     38.63 <
 -10   5   8      7.19      0.00     38.63 <
  -9   5   8     13.34      0.00     38.63 <
  -8   5   8      3.10    -27.04     34.77 <
  -7   5   8      0.80      0.00     38.63 <
  -6   5   8      8.58      0.00     38.63 <
  -5   5   8     19.50    -69.54     30.90 <
  -4   5   8     48.78      7.73     38.63 <
  -3   5   8     35.90     61.81     38.63 <
  -2   5   8     38.51    -11.59     34.77 <
  -1   5   8     38.73      3.86     34.77 <
   0   5   8     65.84     42.49     34.77 <
   1   5   8     43.03     57.95     34.77 <
   2   5   8     11.23     -3.86     30.90 <
   3   5   8      3.95     15.45     30.90 <
   4   5   8      1.52    -23.18     34.77 <
   5   5   8      2.49    -19.32     34.77 <
   6   5   8     12.89     27.04     30.90 <
   7   5   8     18.01    -15.45     34.77 <
   8   5   8     18.44    -38.63     30.90 <
   9   5   8     17.30    -42.49     30.90 <
  10   5   8      5.15    -11.59     34.77 <
 -16   1   9      4.20      7.73     81.12 <
 -15   1   9      0.43     34.77     88.85 <
 -14   1   9      4.97   -108.17     92.71 <
 -13   1   9      7.53     88.85     92.71 <
 -12   1   9      5.78    -11.59     46.36 <
 -11   1   9     14.56     54.08     54.08 <
 -10   1   9     10.14     50.22     54.08 <
  -9   1   9      6.92     11.59     50.22 <
  -8   1   9      0.04    -34.77     46.36 <
  -7   1   9      0.63     42.49     54.08 <
  -6   1   9      9.43     11.59     46.36 <
  -5   1   9     27.97    -46.36     46.36 <
  -4   1   9     47.16     15.45     50.22 <
  -3   1   9      3.16    -38.63     46.36 <
  -2   1   9      6.50     19.32     50.22 <
  -1   1   9      1.46    -61.81     46.36 <
   0   1   9      3.35      3.86     46.36 <
   1   1   9      9.43     15.45     50.22 <
   2   1   9     14.11     54.08     54.08 <
   3   1   9     21.85     88.85     65.67 <
   4   1   9     21.86      3.86     77.26 <
   5   1   9     34.28      7.73     81.12 <
   6   1   9     30.48     81.12     84.99 <
   7   1   9     23.21    -27.04     77.26 <
 -15   2   9      5.71    -77.26     50.22 <
 -14   2   9      7.22    -19.32     46.36 <
 -13   2   9      2.00     30.90     54.08 <
 -12   2   9      5.27     15.45     57.95 <
 -11   2   9      1.38     -3.86     42.49 <
 -10   2   9      0.00     11.59     50.22 <
  -9   2   9      0.88    -30.90     50.22 <
  -8   2   9     11.91     38.63     57.95 <
  -7   2   9      3.24     15.45     46.36 <
  -6   2   9      4.54     -7.73     54.08 <
  -5   2   9    975.50    146.80     77.26 <
  -4   2   9      1.59    -54.08     65.67 <
  -3   2   9    908.80    224.06     88.85 o
  -1   2   9    293.72    177.70     73.40 o
   0   2   9    158.24    162.25     69.54 o
   1   2   9    192.99    212.47     69.54 o
   2   2   9    101.51     30.90     54.08 <
   3   2   9     56.20     19.32     57.95 <
   4   2   9      7.37     19.32     54.08 <
   5   2   9      5.54      0.00     50.22 <
   6   2   9      6.60    -81.12     50.22 <
 -19   3   9      3.28     77.26     88.85 <
 -18   3   9      0.29    -61.81     81.12 <
 -17   3   9      0.57     11.59     54.08 <
 -16   3   9      0.02      0.00     46.36 <
 -15   3   9      2.70     11.59     50.22 <
 -14   3   9      0.74    -38.63     54.08 <
 -13   3   9      0.02     11.59     50.22 <
 -12   3   9      0.16     11.59     46.36 <
 -11   3   9      0.00     19.32     50.22 <
 -10   3   9      0.65     -3.86     46.36 <
  -9   3   9      0.06     42.49     50.22 <
  -8   3   9      7.99     69.54     54.08 <
  -7   3   9     25.80     42.49     42.49 <
  -6   3   9     46.49     38.63     57.95 <
  -5   3   9     60.78     38.63     54.08 <
  -4   3   9     61.22     34.77     50.22 <
  -3   3   9     12.31     34.77     50.22 <
  -2   3   9      6.38      3.86     50.22 <
  -1   3   9      0.96    -19.32     42.49 <
   0   3   9      4.58     -7.73     46.36 <
   1   3   9      1.94     69.54     46.36 <
   2   3   9     11.34    -54.08     42.49 <
   3   3   9     13.99     23.18     46.36 <
   4   3   9     12.07    -73.40     46.36 <
   5   3   9     26.42     65.67     46.36 <
   6   3   9     27.86     -7.73     42.49 <
   7   3   9     20.23     -3.86     42.49 <
   8   3   9     10.47     19.32     50.22 <
   9   3   9      7.22     54.08     73.40 <
  10   3   9      0.10    -38.63     65.67 <
