# Supplementary material for: The structure of magnesium stearate trihydrate determined from a micrometre-sized single crystal using a microfocused synchrotron X-ray beam
Source: Acta Crystallogr B Struct Sci Cryst Eng Mater. 2023 Jul 8;79(Pt 4):330–5. doi: 10.1107/S2052520623005607 (PMC10410307; doi:10.1107/S2052520623005607)
Supplement: Supplementary file 5 [file b-79-00330-sup5.zip › option4/run30_full_H_opt4.m40]

  111    1    0    1    0
    3    3
 0.160892 0.000000 0.000000 0.000000 0.000000 0.000000      100000
 0.000000 0.000000 0.000000                                 000
 0.000000 0.000000 0.000000 0.000000 0.000000 0.000000      000000
 0.000000 0.000000 0.000000 0.000000 0.000000 0.000000      000000
Mg1       4  2     1.000000 0.541791 0.147229 0.475826
 0.075232 0.062235 0.054040-0.007493-0.007741 0.004780      0111111111
O1        2  2     1.000000 0.560342 0.216768 0.669966
 0.073073 0.100236 0.055247-0.023035-0.013852-0.013886      0111111111
O2        2  2     1.000000 0.536047 0.658530 0.590686
 0.113130 0.071616 0.069417-0.020022-0.007596-0.005163      0111111111
O3        2  2     1.000000 0.573259 0.123101 0.359849
 0.061355 0.057512 0.062983 0.000433 0.002095-0.001350      0111111111
O4        2  2     1.000000 0.541358-0.083336 0.548788
 0.085392 0.070338 0.105458 0.010638-0.005467 0.039504      0111111111
C1        1  2     1.000000 0.548433 0.788524 0.616758
 0.070116 0.072105 0.060611-0.012746 0.008269-0.016135      0111111111
C2        1  2     1.000000 0.576556 0.309707 0.731862
 0.053809 0.071348 0.071930 0.011572 0.002060 0.003974      0111111111
C3        1  2     1.000000 0.572204 0.787936 0.723253
 0.066257 0.053021 0.074328 0.006182 0.004146-0.006910      0111111111
C4        1  2     1.000000 0.619984 0.834184 0.751972
 0.062300 0.065413 0.057478 0.002719-0.004797 0.003100      0111111111
C5        1  2     1.000000 0.909260 0.859253 0.893678
 0.062779 0.081401 0.067619 0.000985 0.011484-0.001602      0111111111
C6        1  2     1.000000 0.957674 0.853266 0.920889
 0.085613 0.094520 0.098727 0.005851-0.003960 0.000853      0111111111
C7        1  2     1.000000 0.623665 0.340593 0.759627
 0.047666 0.064631 0.067030-0.000402 0.001287 0.000208      0111111111
C8        1  2     1.000000 0.861001 0.859989 0.872256
 0.053109 0.071710 0.067227 0.011114-0.002447-0.005681      0111111111
C9        1  2     1.000000 0.064125 0.613173 0.179194
 0.057765 0.094472 0.073204 0.012543 0.002702-0.004364      0111111111
C10       1  2     1.000000 0.595839 0.837018 0.646273
 0.058914 0.076018 0.064693-0.003435 0.002772-0.002314      0111111111
C11       1  2     1.000000 0.933143 0.889314 0.820995
 0.063600 0.085153 0.084718 0.011079 0.007020-0.003489      0111111111
C12       1  2     1.000000 0.039673 0.648646 0.080788
 0.053128 0.095545 0.093772-0.005807 0.001807 0.010087      0111111111
C13       1  2     1.000000 0.764621 0.864091 0.826317
 0.051363 0.073021 0.072650 0.006075-0.004726-0.009285      0111111111
C14       1  2     1.000000 0.112208 0.608172 0.201982
 0.051892 0.071573 0.071772 0.002505 0.006340-0.003498      0111111111
C15       1  2     1.000000 0.671790 0.356282 0.784195
 0.059475 0.063399 0.076841 0.011698-0.001293-0.010131      0111111111
C16       1  2     1.000000 0.087773 0.641591 0.103277
 0.055140 0.082881 0.074580 0.000334-0.000627 0.002230      0111111111
C17       1  2     1.000000 0.812822 0.862242 0.849982
 0.050935 0.072725 0.070449-0.004043 0.006042-0.008177      0111111111
C18       1  2     1.000000 0.884770 0.892133 0.795130
 0.057436 0.085610 0.072571 0.004636-0.007306-0.002845      0111111111
C19       1  2     1.000000 0.716695 0.863857 0.802239
 0.056138 0.071416 0.064915-0.001136-0.002695-0.003408      0111111111
C20       1  2     1.000000 0.719575 0.364637 0.807088
 0.048266 0.058125 0.075382-0.000597 0.002908-0.008249      0111111111
C21       1  2     1.000000 0.836439 0.893878 0.774210
 0.063183 0.066547 0.065719 0.006334-0.002690 0.000367      0111111111
C22       1  2     1.000000 0.668206 0.856967 0.777500
 0.059772 0.070743 0.061955 0.003403-0.001370-0.005574      0111111111
C23       1  2     1.000000 0.160236 0.606631 0.224955
 0.059808 0.070199 0.067367 0.003493-0.000729-0.005334      0111111111
C24       1  2     1.000000 0.184166 0.638961 0.148014
 0.049707 0.069529 0.068334 0.007731-0.000570-0.001924      0111111111
C25       1  2     1.000000 0.788452 0.894158 0.751463
 0.061883 0.061873 0.072246 0.002492-0.004412-0.004955      0111111111
C26       1  2     1.000000 0.136017 0.639952 0.124466
 0.058048 0.070856 0.065104 0.007205-0.003402-0.005945      0111111111
C27       1  2     1.000000 0.767589 0.362779 0.828342
 0.065218 0.062005 0.061339-0.001721-0.006816-0.004187      0111111111
C28       1  2     1.000000 0.599517 0.352441 0.658398
 0.057508 0.074222 0.058199 0.005226 0.000829-0.014291      0111111111
C29       1  2     1.000000 0.740440 0.895336 0.727914
 0.056552 0.071695 0.072013-0.002480 0.000846-0.006712      0111111111
C30       1  2     1.000000 0.016318 0.623834 0.163279
 0.067800 0.145923 0.095968-0.011651-0.003965-0.002570      0111111111
C31       1  2     1.000000 0.791508 0.394931 0.752582
 0.059588 0.071968 0.060787 0.003439 0.010059 0.005009      0111111111
C32       1  2     1.000000 0.692074 0.893461 0.704190
 0.060304 0.065068 0.059715 0.003621 0.004310-0.005162      0111111111
C33       1  2     1.000000 0.644029 0.876646 0.678361
 0.053075 0.081735 0.062526-0.000831 0.002914 0.002676      0111111111
C34       1  2     1.000000 0.743536 0.395087 0.730667
 0.060927 0.066743 0.051670 0.004025 0.000483 0.001417      0111111111
C35       1  2     1.000000 0.695288 0.392705 0.706876
 0.058944 0.077466 0.056547 0.006533 0.009006-0.012222      0111111111
C36       1  2     1.000000 0.647234 0.379179 0.683107
 0.058900 0.075205 0.066170-0.002611 0.012623-0.002457      0111111111
H1c3      3  1     1.000000 0.574613 0.681779 0.767116
 0.077548 0.000000 0.000000 0.000000 0.000000 0.000000      0000000000
H2c3      3  1     1.000000 0.570076 0.859970 0.806255
 0.077548 0.000000 0.000000 0.000000 0.000000 0.000000      0000000000
H1c4      3  1     1.000000 0.621837 0.729316 0.799123
 0.074715 0.000000 0.000000 0.000000 0.000000 0.000000      0000000000
H2c4      3  1     1.000000 0.618155 0.905982 0.835542
 0.074715 0.000000 0.000000 0.000000 0.000000 0.000000      0000000000
H1c5      3  1     1.000000 0.909155 0.749583 0.930777
 0.084314 0.000000 0.000000 0.000000 0.000000 0.000000      0000000000
H2c5      3  1     1.000000 0.909327 0.921654 0.984983
 0.084314 0.000000 0.000000 0.000000 0.000000 0.000000      0000000000
H1c6      3  1     1.000000 0.971910 0.891382 0.871172
 0.112301 0.000000 0.000000 0.000000 0.000000 0.000000      0000000000
H2c6      3  1     1.000000 0.957164 0.907884 1.016033
 0.112301 0.000000 0.000000 0.000000 0.000000 0.000000      0000000000
H3c6      3  1     1.000000 0.959183 0.738144 0.937502
 0.112301 0.000000 0.000000 0.000000 0.000000 0.000000      0000000000
H1c7      3  1     1.000000 0.625075 0.233708 0.803038
 0.071955 0.000000 0.000000 0.000000 0.000000 0.000000      0000000000
H2c7      3  1     1.000000 0.622653 0.410876 0.845161
 0.071955 0.000000 0.000000 0.000000 0.000000 0.000000      0000000000
H1c8      3  1     1.000000 0.861020 0.749434 0.907104
 0.077304 0.000000 0.000000 0.000000 0.000000 0.000000      0000000000
H2c8      3  1     1.000000 0.861260 0.923073 0.963241
 0.077304 0.000000 0.000000 0.000000 0.000000 0.000000      0000000000
H1c9      3  1     1.000000 0.064503 0.676934 0.269817
 0.090351 0.000000 0.000000 0.000000 0.000000 0.000000      0000000000
H2c9      3  1     1.000000 0.063856 0.503053 0.215024
 0.090351 0.000000 0.000000 0.000000 0.000000 0.000000      0000000000
H1c10     3  1     1.000000 0.593501 0.943665 0.603356
 0.080000 0.000000 0.000000 0.000000 0.000000 0.000000      0000000000
H2c10     3  1     1.000000 0.597762 0.766473 0.561925
 0.080000 0.000000 0.000000 0.000000 0.000000 0.000000      0000000000
H1c11     3  1     1.000000 0.933418 0.999714 0.785910
 0.093325 0.000000 0.000000 0.000000 0.000000 0.000000      0000000000
H2c11     3  1     1.000000 0.933021 0.827537 0.729302
 0.093325 0.000000 0.000000 0.000000 0.000000 0.000000      0000000000
H1c12     3  1     1.000000 0.038856 0.580506-0.007173
 0.097255 0.000000 0.000000 0.000000 0.000000 0.000000      0000000000
H2c12     3  1     1.000000 0.040032 0.758344 0.043944
 0.097255 0.000000 0.000000 0.000000 0.000000 0.000000      0000000000
H1c13     3  1     1.000000 0.764698 0.928535 0.916406
 0.079459 0.000000 0.000000 0.000000 0.000000 0.000000      0000000000
H2c13     3  1     1.000000 0.764597 0.754512 0.863687
 0.079459 0.000000 0.000000 0.000000 0.000000 0.000000      0000000000
H1c14     3  1     1.000000 0.112212 0.497712 0.237079
 0.078010 0.000000 0.000000 0.000000 0.000000 0.000000      0000000000
H2c14     3  1     1.000000 0.112432 0.672163 0.292410
 0.078010 0.000000 0.000000 0.000000 0.000000 0.000000      0000000000
H1c15     3  1     1.000000 0.671395 0.423343 0.872375
 0.080338 0.000000 0.000000 0.000000 0.000000 0.000000      0000000000
H2c15     3  1     1.000000 0.672596 0.247026 0.822466
 0.080338 0.000000 0.000000 0.000000 0.000000 0.000000      0000000000
H1c16     3  1     1.000000 0.087481 0.576889 0.013257
 0.085431 0.000000 0.000000 0.000000 0.000000 0.000000      0000000000
H2c16     3  1     1.000000 0.087940 0.751293 0.066300
 0.085431 0.000000 0.000000 0.000000 0.000000 0.000000      0000000000
H1c17     3  1     1.000000 0.812943 0.926249 0.940356
 0.077573 0.000000 0.000000 0.000000 0.000000 0.000000      0000000000
H2c17     3  1     1.000000 0.812895 0.752103 0.885962
 0.077573 0.000000 0.000000 0.000000 0.000000 0.000000      0000000000
H1c18     3  1     1.000000 0.884577 0.828355 0.704586
 0.087078 0.000000 0.000000 0.000000 0.000000 0.000000      0000000000
H2c18     3  1     1.000000 0.884711 1.002528 0.759834
 0.087078 0.000000 0.000000 0.000000 0.000000 0.000000      0000000000
H1c19     3  1     1.000000 0.716883 0.754555 0.840381
 0.077491 0.000000 0.000000 0.000000 0.000000 0.000000      0000000000
H2c19     3  1     1.000000 0.716720 0.927452 0.892818
 0.077491 0.000000 0.000000 0.000000 0.000000 0.000000      0000000000
H1c20     3  1     1.000000 0.719515 0.431363 0.895678
 0.072851 0.000000 0.000000 0.000000 0.000000 0.000000      0000000000
H2c20     3  1     1.000000 0.719729 0.255646 0.845977
 0.072851 0.000000 0.000000 0.000000 0.000000 0.000000      0000000000
H1c21     3  1     1.000000 0.836443 1.004333 0.739102
 0.078704 0.000000 0.000000 0.000000 0.000000 0.000000      0000000000
H2c21     3  1     1.000000 0.836206 0.831074 0.683069
 0.078704 0.000000 0.000000 0.000000 0.000000 0.000000      0000000000
H1c22     3  1     1.000000 0.669068 0.748864 0.818488
 0.077406 0.000000 0.000000 0.000000 0.000000 0.000000      0000000000
H2c22     3  1     1.000000 0.667538 0.922775 0.866290
 0.077406 0.000000 0.000000 0.000000 0.000000 0.000000      0000000000
H1c23     3  1     1.000000 0.160215 0.495980 0.259526
 0.079340 0.000000 0.000000 0.000000 0.000000 0.000000      0000000000
H2c23     3  1     1.000000 0.160301 0.671149 0.314994
 0.079340 0.000000 0.000000 0.000000 0.000000 0.000000      0000000000
H1c24     3  1     1.000000 0.184021 0.575268 0.057439
 0.075384 0.000000 0.000000 0.000000 0.000000 0.000000      0000000000
H2c24     3  1     1.000000 0.184194 0.749640 0.113528
 0.075384 0.000000 0.000000 0.000000 0.000000 0.000000      0000000000
H1c25     3  1     1.000000 0.788491 1.003802 0.714264
 0.079053 0.000000 0.000000 0.000000 0.000000 0.000000      0000000000
H2c25     3  1     1.000000 0.788334 0.830170 0.661077
 0.079053 0.000000 0.000000 0.000000 0.000000 0.000000      0000000000
H1c26     3  1     1.000000 0.135897 0.574873 0.034748
 0.078159 0.000000 0.000000 0.000000 0.000000 0.000000      0000000000
H2c26     3  1     1.000000 0.136049 0.750557 0.089778
 0.078159 0.000000 0.000000 0.000000 0.000000 0.000000      0000000000
H1c27     3  1     1.000000 0.767611 0.252461 0.863827
 0.076214 0.000000 0.000000 0.000000 0.000000 0.000000      0000000000
H2c27     3  1     1.000000 0.767675 0.426195 0.919056
 0.076214 0.000000 0.000000 0.000000 0.000000 0.000000      0000000000
H1c28     3  1     1.000000 0.597841 0.460372 0.617529
 0.076229 0.000000 0.000000 0.000000 0.000000 0.000000      0000000000
H2c28     3  1     1.000000 0.600742 0.284869 0.571229
 0.076229 0.000000 0.000000 0.000000 0.000000 0.000000      0000000000
H1c29     3  1     1.000000 0.740388 1.005253 0.691366
 0.080394 0.000000 0.000000 0.000000 0.000000 0.000000      0000000000
H2c29     3  1     1.000000 0.740428 0.831598 0.637427
 0.080394 0.000000 0.000000 0.000000 0.000000 0.000000      0000000000
H1c30     3  1     1.000000 0.001694 0.652926 0.098389
 0.124579 0.000000 0.000000 0.000000 0.000000 0.000000      0000000000
H2c30     3  1     1.000000 0.015162 0.511701 0.192144
 0.124579 0.000000 0.000000 0.000000 0.000000 0.000000      0000000000
H3c30     3  1     1.000000 0.017222 0.691069 0.251848
 0.124579 0.000000 0.000000 0.000000 0.000000 0.000000      0000000000
H1c31     3  1     1.000000 0.791406 0.331690 0.661756
 0.076599 0.000000 0.000000 0.000000 0.000000 0.000000      0000000000
H2c31     3  1     1.000000 0.791556 0.505532 0.717892
 0.076599 0.000000 0.000000 0.000000 0.000000 0.000000      0000000000
H1c32     3  1     1.000000 0.691651 1.003787 0.668621
 0.074074 0.000000 0.000000 0.000000 0.000000 0.000000      0000000000
H2c32     3  1     1.000000 0.692270 0.832441 0.612225
 0.074074 0.000000 0.000000 0.000000 0.000000 0.000000      0000000000
H1c33     3  1     1.000000 0.644892 0.813285 0.588222
 0.079054 0.000000 0.000000 0.000000 0.000000 0.000000      0000000000
H2c33     3  1     1.000000 0.642870 0.985960 0.640388
 0.079054 0.000000 0.000000 0.000000 0.000000 0.000000      0000000000
H1c34     3  1     1.000000 0.743367 0.330771 0.640459
 0.072008 0.000000 0.000000 0.000000 0.000000 0.000000      0000000000
H2c34     3  1     1.000000 0.743599 0.505038 0.694265
 0.072008 0.000000 0.000000 0.000000 0.000000 0.000000      0000000000
H1c35     3  1     1.000000 0.694764 0.503229 0.671835
 0.076901 0.000000 0.000000 0.000000 0.000000 0.000000      0000000000
H2c35     3  1     1.000000 0.695487 0.327492 0.617402
 0.076901 0.000000 0.000000 0.000000 0.000000 0.000000      0000000000
H1c36     3  1     1.000000 0.647739 0.313391 0.594186
 0.079615 0.000000 0.000000 0.000000 0.000000 0.000000      0000000000
H2c36     3  1     1.000000 0.646332 0.488813 0.645811
 0.079615 0.000000 0.000000 0.000000 0.000000 0.000000      0000000000
Wat       0 1               Ow
Ow        2  2     1.000000 0.000000 0.000000 0.000000
 0.070787 0.061819 0.063750-0.008152 0.005360-0.002586      0000111111
H1w       3  1     1.000000-0.012868 0.004759-0.073618
 0.078552 0.000000 0.000000 0.000000 0.000000 0.000000      0111000000
H2w       3  1     1.000000 0.008114 0.096438-0.006836
 0.078552 0.000000 0.000000 0.000000 0.000000 0.000000      0111000000
pos#1     1  0     1.000000
    0.000  240.000    0.000 0.535300 0.387932 0.401299      0000111
pos#2     1  0     1.000000
  -24.490 -193.866 -145.868 0.519072 0.067479 0.283948      0111111
pos#3     1  0     1.000000
  140.349 -191.985  156.972 0.506940 0.185878 0.581889      0111111
----------------------------   s.u. block   ----------------------------
 0.000524 0.000000 0.000000 0.000000 0.000000 0.000000
 0.000000 0.000000 0.000000
 0.000000 0.000000 0.000000 0.000000 0.000000 0.000000
 0.000000 0.000000 0.000000 0.000000 0.000000 0.000000
Mg1                0.000000 0.000045 0.000228 0.000244
 0.001794 0.001346 0.001480 0.001185 0.001293 0.001057
O1                 0.000000 0.000085 0.000517 0.000476
 0.003671 0.003320 0.003172 0.002738 0.002752 0.002596
O2                 0.000000 0.000089 0.000492 0.000472
 0.004370 0.003284 0.003430 0.002918 0.003014 0.002522
O3                 0.000000 0.000077 0.000430 0.000507
 0.003354 0.002578 0.003207 0.002162 0.002678 0.002277
O4                 0.000000 0.000084 0.000504 0.000539
 0.003909 0.003189 0.004132 0.002598 0.003099 0.002762
C1                 0.000000 0.000131 0.000877 0.000757
 0.006005 0.005091 0.005351 0.004289 0.004441 0.004083
C2                 0.000000 0.000140 0.000807 0.000884
 0.005723 0.004956 0.006010 0.004066 0.004892 0.004316
C3                 0.000000 0.000118 0.000621 0.000758
 0.005198 0.003914 0.005329 0.003502 0.004650 0.003405
C4                 0.000000 0.000112 0.000600 0.000700
 0.004966 0.004329 0.004703 0.003587 0.004207 0.003371
C5                 0.000000 0.000118 0.000656 0.000757
 0.005336 0.004621 0.005127 0.004015 0.004471 0.003707
C6                 0.000000 0.000122 0.000808 0.000818
 0.006037 0.005647 0.006187 0.004957 0.005515 0.004534
C7                 0.000000 0.000106 0.000597 0.000714
 0.004605 0.004303 0.004896 0.003411 0.004149 0.003393
C8                 0.000000 0.000113 0.000622 0.000728
 0.004861 0.004228 0.005001 0.003694 0.004250 0.003493
C9                 0.000000 0.000119 0.000688 0.000781
 0.005401 0.005049 0.005446 0.004119 0.004649 0.003937
C10                0.000000 0.000112 0.000637 0.000737
 0.005073 0.004710 0.004942 0.003706 0.004328 0.003592
C11                0.000000 0.000122 0.000675 0.000807
 0.005440 0.004835 0.005855 0.004105 0.004929 0.003974
C12                0.000000 0.000120 0.000709 0.000813
 0.005091 0.005355 0.005945 0.004226 0.004908 0.004232
C13                0.000000 0.000113 0.000639 0.000744
 0.004837 0.004381 0.005120 0.003751 0.004387 0.003579
C14                0.000000 0.000111 0.000620 0.000741
 0.004955 0.004304 0.005188 0.003573 0.004355 0.003481
C15                0.000000 0.000114 0.000621 0.000765
 0.005022 0.004199 0.005220 0.003676 0.004476 0.003523
C16                0.000000 0.000115 0.000658 0.000768
 0.005059 0.004667 0.005267 0.003975 0.004512 0.003805
C17                0.000000 0.000113 0.000633 0.000734
 0.004780 0.004304 0.005039 0.003736 0.004327 0.003576
C18                0.000000 0.000116 0.000657 0.000766
 0.005281 0.004819 0.005304 0.003907 0.004607 0.003755
C19                0.000000 0.000114 0.000628 0.000733
 0.004925 0.004225 0.004925 0.003702 0.004280 0.003439
C20                0.000000 0.000108 0.000602 0.000740
 0.004650 0.003905 0.005065 0.003382 0.004207 0.003311
C21                0.000000 0.000115 0.000626 0.000730
 0.005205 0.004256 0.005047 0.003606 0.004386 0.003359
C22                0.000000 0.000114 0.000623 0.000734
 0.004997 0.004311 0.004870 0.003759 0.004286 0.003448
C23                0.000000 0.000113 0.000636 0.000731
 0.005160 0.004343 0.005111 0.003598 0.004435 0.003417
C24                0.000000 0.000108 0.000622 0.000719
 0.004715 0.004204 0.004944 0.003594 0.004228 0.003474
C25                0.000000 0.000118 0.000613 0.000742
 0.005197 0.004097 0.005272 0.003580 0.004554 0.003400
C26                0.000000 0.000113 0.000619 0.000723
 0.004982 0.004293 0.004886 0.003681 0.004305 0.003470
C27                0.000000 0.000113 0.000613 0.000716
 0.005114 0.004007 0.004792 0.003641 0.004297 0.003330
C28                0.000000 0.000115 0.000638 0.000728
 0.004954 0.004463 0.004768 0.003780 0.004297 0.003437
C29                0.000000 0.000115 0.000635 0.000754
 0.005074 0.004417 0.005263 0.003666 0.004432 0.003520
C30                0.000000 0.000127 0.000970 0.000787
 0.006141 0.007175 0.006707 0.005695 0.005395 0.005199
C31                0.000000 0.000113 0.000622 0.000713
 0.005084 0.004368 0.004888 0.003609 0.004256 0.003374
C32                0.000000 0.000114 0.000611 0.000703
 0.005074 0.004076 0.004881 0.003544 0.004340 0.003247
C33                0.000000 0.000113 0.000639 0.000737
 0.004906 0.004551 0.004932 0.003738 0.004270 0.003540
C34                0.000000 0.000110 0.000605 0.000688
 0.005109 0.004182 0.004532 0.003491 0.004109 0.003165
C35                0.000000 0.000114 0.000640 0.000702
 0.005169 0.004423 0.004823 0.003715 0.004309 0.003381
C36                0.000000 0.000114 0.000638 0.000740
 0.005114 0.004457 0.005051 0.003701 0.004344 0.003481
H1c3               0.000000-0.100000-0.100000-0.100000
 0.000000 0.000000 0.000000 0.000000 0.000000 0.000000
H2c3               0.000000-0.100000-0.100000-0.100000
 0.000000 0.000000 0.000000 0.000000 0.000000 0.000000
H1c4               0.000000-0.100000-0.100000-0.100000
 0.000000 0.000000 0.000000 0.000000 0.000000 0.000000
H2c4               0.000000-0.100000-0.100000-0.100000
 0.000000 0.000000 0.000000 0.000000 0.000000 0.000000
H1c5               0.000000-0.100000-0.100000-0.100000
 0.000000 0.000000 0.000000 0.000000 0.000000 0.000000
H2c5               0.000000-0.100000-0.100000-0.100000
 0.000000 0.000000 0.000000 0.000000 0.000000 0.000000
H1c6               0.000000-0.100000-0.100000-0.100000
 0.000000 0.000000 0.000000 0.000000 0.000000 0.000000
H2c6               0.000000-0.100000-0.100000-0.100000
 0.000000 0.000000 0.000000 0.000000 0.000000 0.000000
H3c6               0.000000-0.100000-0.100000-0.100000
 0.000000 0.000000 0.000000 0.000000 0.000000 0.000000
H1c7               0.000000-0.100000-0.100000-0.100000
 0.000000 0.000000 0.000000 0.000000 0.000000 0.000000
H2c7               0.000000-0.100000-0.100000-0.100000
 0.000000 0.000000 0.000000 0.000000 0.000000 0.000000
H1c8               0.000000-0.100000-0.100000-0.100000
 0.000000 0.000000 0.000000 0.000000 0.000000 0.000000
H2c8               0.000000-0.100000-0.100000-0.100000
 0.000000 0.000000 0.000000 0.000000 0.000000 0.000000
H1c9               0.000000-0.100000-0.100000-0.100000
 0.000000 0.000000 0.000000 0.000000 0.000000 0.000000
H2c9               0.000000-0.100000-0.100000-0.100000
 0.000000 0.000000 0.000000 0.000000 0.000000 0.000000
H1c10              0.000000-0.100000-0.100000-0.100000
 0.000000 0.000000 0.000000 0.000000 0.000000 0.000000
H2c10              0.000000-0.100000-0.100000-0.100000
 0.000000 0.000000 0.000000 0.000000 0.000000 0.000000
H1c11              0.000000-0.100000-0.100000-0.100000
 0.000000 0.000000 0.000000 0.000000 0.000000 0.000000
H2c11              0.000000-0.100000-0.100000-0.100000
 0.000000 0.000000 0.000000 0.000000 0.000000 0.000000
H1c12              0.000000-0.100000-0.100000-0.100000
 0.000000 0.000000 0.000000 0.000000 0.000000 0.000000
H2c12              0.000000-0.100000-0.100000-0.100000
 0.000000 0.000000 0.000000 0.000000 0.000000 0.000000
H1c13              0.000000-0.100000-0.100000-0.100000
 0.000000 0.000000 0.000000 0.000000 0.000000 0.000000
H2c13              0.000000-0.100000-0.100000-0.100000
 0.000000 0.000000 0.000000 0.000000 0.000000 0.000000
H1c14              0.000000-0.100000-0.100000-0.100000
 0.000000 0.000000 0.000000 0.000000 0.000000 0.000000
H2c14              0.000000-0.100000-0.100000-0.100000
 0.000000 0.000000 0.000000 0.000000 0.000000 0.000000
H1c15              0.000000-0.100000-0.100000-0.100000
 0.000000 0.000000 0.000000 0.000000 0.000000 0.000000
H2c15              0.000000-0.100000-0.100000-0.100000
 0.000000 0.000000 0.000000 0.000000 0.000000 0.000000
H1c16              0.000000-0.100000-0.100000-0.100000
 0.000000 0.000000 0.000000 0.000000 0.000000 0.000000
H2c16              0.000000-0.100000-0.100000-0.100000
 0.000000 0.000000 0.000000 0.000000 0.000000 0.000000
H1c17              0.000000-0.100000-0.100000-0.100000
 0.000000 0.000000 0.000000 0.000000 0.000000 0.000000
H2c17              0.000000-0.100000-0.100000-0.100000
 0.000000 0.000000 0.000000 0.000000 0.000000 0.000000
H1c18              0.000000-0.100000-0.100000-0.100000
 0.000000 0.000000 0.000000 0.000000 0.000000 0.000000
H2c18              0.000000-0.100000-0.100000-0.100000
 0.000000 0.000000 0.000000 0.000000 0.000000 0.000000
H1c19              0.000000-0.100000-0.100000-0.100000
 0.000000 0.000000 0.000000 0.000000 0.000000 0.000000
H2c19              0.000000-0.100000-0.100000-0.100000
 0.000000 0.000000 0.000000 0.000000 0.000000 0.000000
H1c20              0.000000-0.100000-0.100000-0.100000
 0.000000 0.000000 0.000000 0.000000 0.000000 0.000000
H2c20              0.000000-0.100000-0.100000-0.100000
 0.000000 0.000000 0.000000 0.000000 0.000000 0.000000
H1c21              0.000000-0.100000-0.100000-0.100000
 0.000000 0.000000 0.000000 0.000000 0.000000 0.000000
H2c21              0.000000-0.100000-0.100000-0.100000
 0.000000 0.000000 0.000000 0.000000 0.000000 0.000000
H1c22              0.000000-0.100000-0.100000-0.100000
 0.000000 0.000000 0.000000 0.000000 0.000000 0.000000
H2c22              0.000000-0.100000-0.100000-0.100000
 0.000000 0.000000 0.000000 0.000000 0.000000 0.000000
H1c23              0.000000-0.100000-0.100000-0.100000
 0.000000 0.000000 0.000000 0.000000 0.000000 0.000000
H2c23              0.000000-0.100000-0.100000-0.100000
 0.000000 0.000000 0.000000 0.000000 0.000000 0.000000
H1c24              0.000000-0.100000-0.100000-0.100000
 0.000000 0.000000 0.000000 0.000000 0.000000 0.000000
H2c24              0.000000-0.100000-0.100000-0.100000
 0.000000 0.000000 0.000000 0.000000 0.000000 0.000000
H1c25              0.000000-0.100000-0.100000-0.100000
 0.000000 0.000000 0.000000 0.000000 0.000000 0.000000
H2c25              0.000000-0.100000-0.100000-0.100000
 0.000000 0.000000 0.000000 0.000000 0.000000 0.000000
H1c26              0.000000-0.100000-0.100000-0.100000
 0.000000 0.000000 0.000000 0.000000 0.000000 0.000000
H2c26              0.000000-0.100000-0.100000-0.100000
 0.000000 0.000000 0.000000 0.000000 0.000000 0.000000
H1c27              0.000000-0.100000-0.100000-0.100000
 0.000000 0.000000 0.000000 0.000000 0.000000 0.000000
H2c27              0.000000-0.100000-0.100000-0.100000
 0.000000 0.000000 0.000000 0.000000 0.000000 0.000000
H1c28              0.000000-0.100000-0.100000-0.100000
 0.000000 0.000000 0.000000 0.000000 0.000000 0.000000
H2c28              0.000000-0.100000-0.100000-0.100000
 0.000000 0.000000 0.000000 0.000000 0.000000 0.000000
H1c29              0.000000-0.100000-0.100000-0.100000
 0.000000 0.000000 0.000000 0.000000 0.000000 0.000000
H2c29              0.000000-0.100000-0.100000-0.100000
 0.000000 0.000000 0.000000 0.000000 0.000000 0.000000
H1c30              0.000000-0.100000-0.100000-0.100000
 0.000000 0.000000 0.000000 0.000000 0.000000 0.000000
H2c30              0.000000-0.100000-0.100000-0.100000
 0.000000 0.000000 0.000000 0.000000 0.000000 0.000000
H3c30              0.000000-0.100000-0.100000-0.100000
 0.000000 0.000000 0.000000 0.000000 0.000000 0.000000
H1c31              0.000000-0.100000-0.100000-0.100000
 0.000000 0.000000 0.000000 0.000000 0.000000 0.000000
H2c31              0.000000-0.100000-0.100000-0.100000
 0.000000 0.000000 0.000000 0.000000 0.000000 0.000000
H1c32              0.000000-0.100000-0.100000-0.100000
 0.000000 0.000000 0.000000 0.000000 0.000000 0.000000
H2c32              0.000000-0.100000-0.100000-0.100000
 0.000000 0.000000 0.000000 0.000000 0.000000 0.000000
H1c33              0.000000-0.100000-0.100000-0.100000
 0.000000 0.000000 0.000000 0.000000 0.000000 0.000000
H2c33              0.000000-0.100000-0.100000-0.100000
 0.000000 0.000000 0.000000 0.000000 0.000000 0.000000
H1c34              0.000000-0.100000-0.100000-0.100000
 0.000000 0.000000 0.000000 0.000000 0.000000 0.000000
H2c34              0.000000-0.100000-0.100000-0.100000
 0.000000 0.000000 0.000000 0.000000 0.000000 0.000000
H1c35              0.000000-0.100000-0.100000-0.100000
 0.000000 0.000000 0.000000 0.000000 0.000000 0.000000
H2c35              0.000000-0.100000-0.100000-0.100000
 0.000000 0.000000 0.000000 0.000000 0.000000 0.000000
H1c36              0.000000-0.100000-0.100000-0.100000
 0.000000 0.000000 0.000000 0.000000 0.000000 0.000000
H2c36              0.000000-0.100000-0.100000-0.100000
 0.000000 0.000000 0.000000 0.000000 0.000000 0.000000
Wat
Ow                 0.000000 0.000000 0.000000 0.000000
 0.002123 0.001751 0.001897 0.001439 0.001424 0.001291
H1w                0.000000 0.000719 0.004759 0.004433
 0.000000 0.000000 0.000000 0.000000 0.000000 0.000000
H2w                0.000000 0.000775 0.003430 0.004688
 0.000000 0.000000 0.000000 0.000000 0.000000 0.000000
pos#1              0.000000
    0.000    0.000    0.000 0.000073 0.000434 0.000503
pos#2              0.000000
    4.647    3.831    5.050 0.000088 0.000418 0.000500
pos#3              0.000000
    3.798    4.742    4.746 0.000081 0.000485 0.000459
--------------------------   Saved points   ----------------------------
    0
--------------------------   Fourier maxima   --------------------------
    1    1    1
max1      1  1     1.000000 0.550239 0.090644 0.792456      000  0  0  0
     0.30     0.22
max2      1  1     1.000000 0.497922 0.022424 0.335017      000  0  0  0
     0.27     0.21
max3      1  1     1.000000 0.565101 0.126501 0.851447      000  0  0  0
     0.29     0.19
max4      1  1     1.000000 0.525577 0.021348 0.958348      000  0  0  0
     0.24     0.18
max5      1  1     1.000000 0.507868 0.035092 0.237910      000  0  0  0
     0.27     0.17
max6      1  1     1.000000 0.997349 0.028887 0.981716      000  0  0  0
     0.24     0.17
max7      1  1     1.000000 0.502957 0.116763 0.731659      000  0  0  0
     0.32     0.17
max8      1  1     1.000000 0.468419-0.000103 0.795456      000  0  0  0
     0.25     0.16
max9      1  1     1.000000 0.525067 0.103816 0.832871      000  0  0  0
     0.29     0.16
max10     1  1     1.000000 0.543690 0.061498 0.276967      000  0  0  0
     0.25     0.15
--------------------------   Fourier minima   --------------------------
    1    1    1
min1      1  1     1.000000 0.552704 0.046978 0.514804      000  0  0  0
     0.31     0.17
min2      1  1     1.000000 0.532212 0.025717 0.457428      000  0  0  0
     0.36     0.17
min3      1  1     1.000000 0.536542 0.159265 0.337785      000  0  0  0
     0.35     0.16
min4      1  1     1.000000 0.546497 0.115127 0.625697      000  0  0  0
     0.35     0.16
min5      1  1     1.000000 0.804149 0.235186 0.271408      000  0  0  0
     0.36     0.15
min6      1  1     1.000000 0.469461 0.091008 0.430719      000  0  0  0
     0.34     0.15
min7      1  1     1.000000 0.460617 0.189180 0.490557      000  0  0  0
     0.27     0.14
min8      1  1     1.000000 0.503793 0.140730 0.066796      000  0  0  0
     0.25     0.14
min9      1  1     1.000000 0.200122 0.223838 0.241803      000  0  0  0
     0.28     0.14
min10     1  1     1.000000 0.549218 0.207035 0.982298      000  0  0  0
     0.32     0.14
------------------------------------------------------------------------
