# Supplementary material for: The structure of magnesium stearate trihydrate determined from a micrometre-sized single crystal using a microfocused synchrotron X-ray beam
Source: Acta Crystallogr B Struct Sci Cryst Eng Mater. 2023 Jul 8;79(Pt 4):330–5. doi: 10.1107/S2052520623005607 (PMC10410307; doi:10.1107/S2052520623005607)
Supplement: Supplementary file 5 [file b-79-00330-sup5.zip › option4/run30_full_H_opt4.m80]

   0   0   0   1 0.14400E+04 0.14400E+04 0.14400E+04 0.14400E+04 0.00000E+00 0.14400E+04 0.00000E+00 0.14400E+04 0.00000E+00 0.14400E+04 0.00000E+00 0.00000E+00 0.00000E+00
   2   0   0   1 0.74898E+02 0.74898E+02 0.83546E+02 0.83546E+02 0.00000E+00 0.00000E+00 0.00000E+00 0.00000E+00 0.00000E+00 0.00000E+00 0.00000E+00 0.24025E+01 0.24025E+01
   3   0   0   1 0.11293E+03 0.11293E+03 0.12539E+03-0.12539E+03 0.00000E+00 0.00000E+00 0.00000E+00 0.00000E+00 0.00000E+00 0.00000E+00 0.00000E+00 0.36406E+01 0.36406E+01
   4   0   0   1 0.20376E+02 0.20376E+02 0.19234E+02 0.19234E+02 0.00000E+00 0.00000E+00 0.00000E+00 0.00000E+00 0.00000E+00 0.00000E+00 0.00000E+00 0.77740E+00 0.77740E+00
   5   0   0   1 0.44237E+02 0.44237E+02 0.47345E+02-0.47345E+02 0.00000E+00 0.00000E+00 0.00000E+00 0.00000E+00 0.00000E+00 0.00000E+00 0.00000E+00 0.14615E+01 0.14615E+01
   6   0   0   1 0.42497E+02 0.42497E+02 0.49040E+02-0.49040E+02 0.00000E+00 0.00000E+00 0.00000E+00 0.00000E+00 0.00000E+00 0.00000E+00 0.00000E+00 0.14276E+01 0.14276E+01
   7   0   0   1 0.17920E+02 0.17920E+02 0.17968E+02 0.17968E+02 0.00000E+00 0.00000E+00 0.00000E+00 0.00000E+00 0.00000E+00 0.00000E+00 0.00000E+00 0.87651E+00 0.87651E+00
   8   0   0   1 0.78668E+02 0.78668E+02 0.88649E+02-0.88649E+02 0.00000E+00 0.00000E+00 0.00000E+00 0.00000E+00 0.00000E+00 0.00000E+00 0.00000E+00 0.25491E+01 0.25491E+01
   9   0   0   1 0.45045E+02 0.45045E+02 0.49878E+02 0.49878E+02 0.00000E+00 0.00000E+00 0.00000E+00 0.00000E+00 0.00000E+00 0.00000E+00 0.00000E+00 0.15598E+01 0.15598E+01
  10   0   0   1 0.82685E+02 0.82685E+02 0.93391E+02-0.93391E+02 0.00000E+00 0.00000E+00 0.00000E+00 0.00000E+00 0.00000E+00 0.00000E+00 0.00000E+00 0.27134E+01 0.27134E+01
  11   0   0   1 0.47859E+02 0.47859E+02 0.50356E+02 0.50356E+02 0.00000E+00 0.00000E+00 0.00000E+00 0.00000E+00 0.00000E+00 0.00000E+00 0.00000E+00 0.16754E+01 0.16754E+01
  12   0   0   1 0.65309E+02 0.65309E+02 0.72596E+02-0.72596E+02 0.00000E+00 0.00000E+00 0.00000E+00 0.00000E+00 0.00000E+00 0.00000E+00 0.00000E+00 0.21910E+01 0.21910E+01
  13   0   0   1 0.34254E+02 0.34254E+02 0.35429E+02 0.35429E+02 0.00000E+00 0.00000E+00 0.00000E+00 0.00000E+00 0.00000E+00 0.00000E+00 0.00000E+00 0.13875E+01 0.13875E+01
  14   0   0   1 0.45370E+02 0.45370E+02 0.48943E+02-0.48943E+02 0.00000E+00 0.00000E+00 0.00000E+00 0.00000E+00 0.00000E+00 0.00000E+00 0.00000E+00 0.16733E+01 0.16733E+01
  15   0   0   1 0.22076E+02 0.22076E+02 0.22802E+02 0.22802E+02 0.00000E+00 0.00000E+00 0.00000E+00 0.00000E+00 0.00000E+00 0.00000E+00 0.00000E+00 0.13218E+01 0.13218E+01
  16   0   0   1 0.25653E+02 0.25653E+02 0.27741E+02-0.27741E+02 0.00000E+00 0.00000E+00 0.00000E+00 0.00000E+00 0.00000E+00 0.00000E+00 0.00000E+00 0.12997E+01 0.12997E+01
  17   0   0   1 0.15403E+02 0.15403E+02 0.15713E+02 0.15713E+02 0.00000E+00 0.00000E+00 0.00000E+00 0.00000E+00 0.00000E+00 0.00000E+00 0.00000E+00 0.15057E+01 0.15057E+01
  18   0   0   1 0.17655E+02 0.17655E+02 0.19204E+02-0.19204E+02 0.00000E+00 0.00000E+00 0.00000E+00 0.00000E+00 0.00000E+00 0.00000E+00 0.00000E+00 0.13222E+01 0.13222E+01
  19   0   0   1 0.59143E+01 0.59143E+01 0.65426E+01 0.65426E+01 0.00000E+00 0.00000E+00 0.00000E+00 0.00000E+00 0.00000E+00 0.00000E+00 0.00000E+00 0.29488E+01 0.29488E+01
  21   0   0   1 0.93145E+01 0.93145E+01 0.12342E+02-0.12342E+02 0.00000E+00 0.00000E+00 0.00000E+00 0.00000E+00 0.00000E+00 0.00000E+00 0.00000E+00 0.20513E+01 0.20513E+01
  22   0   0   1 0.27357E+02 0.27357E+02 0.27595E+02 0.27595E+02 0.00000E+00 0.00000E+00 0.00000E+00 0.00000E+00 0.00000E+00 0.00000E+00 0.00000E+00 0.13618E+01 0.13618E+01
  23   0   0   1 0.29292E+02 0.29292E+02 0.28787E+02-0.28787E+02 0.00000E+00 0.00000E+00 0.00000E+00 0.00000E+00 0.00000E+00 0.00000E+00 0.00000E+00 0.14070E+01 0.14070E+01
  24   0   0   1 0.42117E+02 0.42117E+02 0.42666E+02 0.42666E+02 0.00000E+00 0.00000E+00 0.00000E+00 0.00000E+00 0.00000E+00 0.00000E+00 0.00000E+00 0.16519E+01 0.16519E+01
  25   0   0   1 0.41047E+02 0.41047E+02 0.42022E+02-0.42022E+02 0.00000E+00 0.00000E+00 0.00000E+00 0.00000E+00 0.00000E+00 0.00000E+00 0.00000E+00 0.16437E+01 0.16437E+01
  26   0   0   1 0.49567E+02 0.49567E+02 0.53311E+02 0.53311E+02 0.00000E+00 0.00000E+00 0.00000E+00 0.00000E+00 0.00000E+00 0.00000E+00 0.00000E+00 0.18523E+01 0.18523E+01
  27   0   0   1 0.42988E+02 0.42988E+02 0.45650E+02-0.45650E+02 0.00000E+00 0.00000E+00 0.00000E+00 0.00000E+00 0.00000E+00 0.00000E+00 0.00000E+00 0.17099E+01 0.17099E+01
  28   0   0   1 0.42524E+02 0.42524E+02 0.47251E+02 0.47251E+02 0.00000E+00 0.00000E+00 0.00000E+00 0.00000E+00 0.00000E+00 0.00000E+00 0.00000E+00 0.17273E+01 0.17273E+01
  29   0   0   1 0.26975E+02 0.26975E+02 0.29020E+02-0.29020E+02 0.00000E+00 0.00000E+00 0.00000E+00 0.00000E+00 0.00000E+00 0.00000E+00 0.00000E+00 0.14514E+01 0.14514E+01
  30   0   0   1 0.14654E+02 0.14654E+02 0.18405E+02 0.18405E+02 0.00000E+00 0.00000E+00 0.00000E+00 0.00000E+00 0.00000E+00 0.00000E+00 0.00000E+00 0.15827E+01 0.15827E+01
  31   0   0   1 0.11615E-01 0.11615E-01 0.63282E+01-0.63282E+01 0.00000E+00 0.00000E+00 0.00000E+00 0.00000E+00 0.00000E+00 0.00000E+00 0.00000E+00 0.97546E+01 0.97546E+01
  32   0   0   1 0.12046E+02 0.12046E+02 0.70428E+01-0.70428E+01 0.00000E+00 0.00000E+00 0.00000E+00 0.00000E+00 0.00000E+00 0.00000E+00 0.00000E+00 0.30313E+01 0.30313E+01
  33   0   0   1 0.22204E+02 0.22204E+02 0.18503E+02 0.18503E+02 0.00000E+00 0.00000E+00 0.00000E+00 0.00000E+00 0.00000E+00 0.00000E+00 0.00000E+00 0.18307E+01 0.18307E+01
  34   0   0   1 0.38643E+02 0.38643E+02 0.32973E+02-0.32973E+02 0.00000E+00 0.00000E+00 0.00000E+00 0.00000E+00 0.00000E+00 0.00000E+00 0.00000E+00 0.16390E+01 0.16390E+01
  35   0   0   1 0.37112E+02 0.37112E+02 0.31305E+02 0.31305E+02 0.00000E+00 0.00000E+00 0.00000E+00 0.00000E+00 0.00000E+00 0.00000E+00 0.00000E+00 0.16484E+01 0.16484E+01
  36   0   0   1 0.52085E+02 0.52085E+02 0.45124E+02-0.45124E+02 0.00000E+00 0.00000E+00 0.00000E+00 0.00000E+00 0.00000E+00 0.00000E+00 0.00000E+00 0.19905E+01 0.19905E+01
  37   0   0   1 0.32596E+02 0.32596E+02 0.28762E+02 0.28762E+02 0.00000E+00 0.00000E+00 0.00000E+00 0.00000E+00 0.00000E+00 0.00000E+00 0.00000E+00 0.16248E+01 0.16248E+01
  38   0   0   1 0.56181E+02 0.56181E+02 0.50724E+02-0.50724E+02 0.00000E+00 0.00000E+00 0.00000E+00 0.00000E+00 0.00000E+00 0.00000E+00 0.00000E+00 0.19666E+01 0.19666E+01
  39   0   0   1 0.11356E+02 0.11356E+02 0.88607E+01 0.88607E+01 0.00000E+00 0.00000E+00 0.00000E+00 0.00000E+00 0.00000E+00 0.00000E+00 0.00000E+00 0.33726E+01 0.33726E+01
  40   0   0   1 0.67246E+02 0.67246E+02 0.61160E+02-0.61160E+02 0.00000E+00 0.00000E+00 0.00000E+00 0.00000E+00 0.00000E+00 0.00000E+00 0.00000E+00 0.22517E+01 0.22517E+01
  41   0   0   1 0.12776E+03 0.12776E+03 0.10613E+03-0.10613E+03 0.00000E+00 0.00000E+00 0.00000E+00 0.00000E+00 0.00000E+00 0.00000E+00 0.00000E+00 0.42440E+01 0.42440E+01
  42   0   0   1 0.50874E+02 0.50874E+02 0.48416E+02 0.48416E+02 0.00000E+00 0.00000E+00 0.00000E+00 0.00000E+00 0.00000E+00 0.00000E+00 0.00000E+00 0.21832E+01 0.21832E+01
  43   0   0   1 0.71442E+02 0.71442E+02 0.64382E+02 0.64382E+02 0.00000E+00 0.00000E+00 0.00000E+00 0.00000E+00 0.00000E+00 0.00000E+00 0.00000E+00 0.24288E+01 0.24288E+01
  44   0   0   1 0.21600E-01 0.21600E-01 0.35034E+01-0.35034E+01 0.00000E+00 0.00000E+00 0.00000E+00 0.00000E+00 0.00000E+00 0.00000E+00 0.00000E+00 0.29015E+02 0.29015E+02
  45   0   0   1 0.18637E+02 0.18637E+02 0.20242E+02 0.20242E+02 0.00000E+00 0.00000E+00 0.00000E+00 0.00000E+00 0.00000E+00 0.00000E+00 0.00000E+00 0.29065E+01 0.29065E+01
  46   0   0   1 0.75581E+01 0.75581E+01 0.29780E+01 0.29780E+01 0.00000E+00 0.00000E+00 0.00000E+00 0.00000E+00 0.00000E+00 0.00000E+00 0.00000E+00 0.55820E+01 0.55820E+01
  47   0   0   1 0.59448E+01 0.59448E+01 0.27143E+01 0.27143E+01 0.00000E+00 0.00000E+00 0.00000E+00 0.00000E+00 0.00000E+00 0.00000E+00 0.00000E+00 0.68782E+01 0.68782E+01
  48   0   0   1 0.14227E+02 0.14227E+02 0.89451E+01 0.89451E+01 0.00000E+00 0.00000E+00 0.00000E+00 0.00000E+00 0.00000E+00 0.00000E+00 0.00000E+00 0.33777E+01 0.33777E+01
  49   0   0   1 0.87093E+01 0.87093E+01 0.77630E+01-0.77630E+01 0.00000E+00 0.00000E+00 0.00000E+00 0.00000E+00 0.00000E+00 0.00000E+00 0.00000E+00 0.43957E+01 0.43957E+01
  50   0   0   1 0.13665E+02 0.13665E+02 0.13678E+02 0.13678E+02 0.00000E+00 0.00000E+00 0.00000E+00 0.00000E+00 0.00000E+00 0.00000E+00 0.00000E+00 0.32319E+01 0.32319E+01
  51   0   0   1 0.93469E+01 0.93469E+01 0.99062E+01-0.99062E+01 0.00000E+00 0.00000E+00 0.00000E+00 0.00000E+00 0.00000E+00 0.00000E+00 0.00000E+00 0.45090E+01 0.45090E+01
  52   0   0   1 0.16374E+02 0.16374E+02 0.95702E+01 0.95702E+01 0.00000E+00 0.00000E+00 0.00000E+00 0.00000E+00 0.00000E+00 0.00000E+00 0.00000E+00 0.27065E+01 0.27065E+01
  53   0   0   1 0.15174E+02 0.15174E+02 0.63479E+01-0.63479E+01 0.00000E+00 0.00000E+00 0.00000E+00 0.00000E+00 0.00000E+00 0.00000E+00 0.00000E+00 0.40627E+01 0.40627E+01
   1   1   0   1 0.20908E+02 0.20908E+02 0.18947E+02 0.18947E+02 0.00000E+00 0.00000E+00 0.00000E+00 0.00000E+00 0.00000E+00 0.00000E+00 0.00000E+00 0.50579E+00 0.50579E+00
   2   1   0   1 0.27933E+02 0.27933E+02 0.25656E+02-0.25656E+02 0.00000E+00 0.00000E+00 0.00000E+00 0.00000E+00 0.00000E+00 0.00000E+00 0.00000E+00 0.61789E+00 0.61789E+00
   3   1   0   1 0.46562E+02 0.46562E+02 0.45552E+02 0.45552E+02 0.00000E+00 0.00000E+00 0.00000E+00 0.00000E+00 0.00000E+00 0.00000E+00 0.00000E+00 0.11336E+01 0.11336E+01
   4   1   0   1 0.36237E+02 0.36237E+02 0.35407E+02-0.35407E+02 0.00000E+00 0.00000E+00 0.00000E+00 0.00000E+00 0.00000E+00 0.00000E+00 0.00000E+00 0.82652E+00 0.82652E+00
   5   1   0   1 0.51838E+02 0.51838E+02 0.52147E+02 0.52147E+02 0.00000E+00 0.00000E+00 0.00000E+00 0.00000E+00 0.00000E+00 0.00000E+00 0.00000E+00 0.11618E+01 0.11618E+01
   6   1   0   1 0.26598E+02 0.26598E+02 0.26955E+02-0.26955E+02 0.00000E+00 0.00000E+00 0.00000E+00 0.00000E+00 0.00000E+00 0.00000E+00 0.00000E+00 0.70172E+00 0.70172E+00
   7   1   0   1 0.36156E+02 0.36156E+02 0.39436E+02 0.39436E+02 0.00000E+00 0.00000E+00 0.00000E+00 0.00000E+00 0.00000E+00 0.00000E+00 0.00000E+00 0.92467E+00 0.92467E+00
   8   1   0   1 0.18379E+01 0.18379E+01 0.42929E+01-0.42929E+01 0.00000E+00 0.00000E+00 0.00000E+00 0.00000E+00 0.00000E+00 0.00000E+00 0.00000E+00 0.39279E+01 0.39279E+01
   9   1   0   1 0.18127E+02 0.18127E+02 0.19227E+02 0.19227E+02 0.00000E+00 0.00000E+00 0.00000E+00 0.00000E+00 0.00000E+00 0.00000E+00 0.00000E+00 0.66143E+00 0.66143E+00
  10   1   0   1 0.14475E+02 0.14475E+02 0.13779E+02 0.13779E+02 0.00000E+00 0.00000E+00 0.00000E+00 0.00000E+00 0.00000E+00 0.00000E+00 0.00000E+00 0.81529E+00 0.81529E+00
  11   1   0   1 0.89898E+01 0.89898E+01 0.11197E+02 0.11197E+02 0.00000E+00 0.00000E+00 0.00000E+00 0.00000E+00 0.00000E+00 0.00000E+00 0.00000E+00 0.10760E+01 0.10760E+01
  12   1   0   1 0.13864E+02 0.13864E+02 0.14395E+02 0.14395E+02 0.00000E+00 0.00000E+00 0.00000E+00 0.00000E+00 0.00000E+00 0.00000E+00 0.00000E+00 0.84538E+00 0.84538E+00
  13   1   0   1 0.16234E+02 0.16234E+02 0.17489E+02 0.17489E+02 0.00000E+00 0.00000E+00 0.00000E+00 0.00000E+00 0.00000E+00 0.00000E+00 0.00000E+00 0.84982E+00 0.84982E+00
  14   1   0   1 0.74801E-01 0.74801E-01 0.16888E+01 0.16888E+01 0.00000E+00 0.00000E+00 0.00000E+00 0.00000E+00 0.00000E+00 0.00000E+00 0.00000E+00 0.16437E+02 0.16437E+02
  15   1   0   1 0.33269E+02 0.33269E+02 0.33919E+02 0.33919E+02 0.00000E+00 0.00000E+00 0.00000E+00 0.00000E+00 0.00000E+00 0.00000E+00 0.00000E+00 0.98739E+00 0.98739E+00
  16   1   0   1 0.18059E+02 0.18059E+02 0.17081E+02-0.17081E+02 0.00000E+00 0.00000E+00 0.00000E+00 0.00000E+00 0.00000E+00 0.00000E+00 0.00000E+00 0.87651E+00 0.87651E+00
  17   1   0   1 0.44489E+02 0.44489E+02 0.46614E+02 0.46614E+02 0.00000E+00 0.00000E+00 0.00000E+00 0.00000E+00 0.00000E+00 0.00000E+00 0.00000E+00 0.11733E+01 0.11733E+01
  18   1   0   1 0.24890E+02 0.24890E+02 0.25760E+02-0.25760E+02 0.00000E+00 0.00000E+00 0.00000E+00 0.00000E+00 0.00000E+00 0.00000E+00 0.00000E+00 0.89004E+00 0.89004E+00
  19   1   0   1 0.43424E+02 0.43424E+02 0.44302E+02 0.44302E+02 0.00000E+00 0.00000E+00 0.00000E+00 0.00000E+00 0.00000E+00 0.00000E+00 0.00000E+00 0.11939E+01 0.11939E+01
  20   1   0   1 0.16112E+02 0.16112E+02 0.14740E+02-0.14740E+02 0.00000E+00 0.00000E+00 0.00000E+00 0.00000E+00 0.00000E+00 0.00000E+00 0.00000E+00 0.97386E+00 0.97386E+00
  21   1   0   1 0.20995E+02 0.20995E+02 0.20223E+02 0.20223E+02 0.00000E+00 0.00000E+00 0.00000E+00 0.00000E+00 0.00000E+00 0.00000E+00 0.00000E+00 0.94404E+00 0.94404E+00
  22   1   0   1 0.11470E+02 0.11470E+02 0.10268E+02-0.10268E+02 0.00000E+00 0.00000E+00 0.00000E+00 0.00000E+00 0.00000E+00 0.00000E+00 0.00000E+00 0.11853E+01 0.11853E+01
  23   1   0   1 0.12110E+02 0.12110E+02 0.11874E+02 0.11874E+02 0.00000E+00 0.00000E+00 0.00000E+00 0.00000E+00 0.00000E+00 0.00000E+00 0.00000E+00 0.11225E+01 0.11225E+01
  24   1   0   1 0.15226E-01 0.15226E-01 0.12432E+01-0.12432E+01 0.00000E+00 0.00000E+00 0.00000E+00 0.00000E+00 0.00000E+00 0.00000E+00 0.00000E+00 0.22005E+02 0.22005E+02
  25   1   0   1 0.45171E-01 0.45171E-01 0.47974E+01 0.47974E+01 0.00000E+00 0.00000E+00 0.00000E+00 0.00000E+00 0.00000E+00 0.00000E+00 0.00000E+00 0.18986E+02 0.18986E+02
  26   1   0   1 0.67154E-01 0.67154E-01 0.35756E+00 0.35756E+00 0.00000E+00 0.00000E+00 0.00000E+00 0.00000E+00 0.00000E+00 0.00000E+00 0.00000E+00 0.19797E+02 0.19797E+02
  27   1   0   1 0.72763E+01 0.72763E+01 0.62721E+01 0.62721E+01 0.00000E+00 0.00000E+00 0.00000E+00 0.00000E+00 0.00000E+00 0.00000E+00 0.00000E+00 0.18399E+01 0.18399E+01
  28   1   0   1 0.69922E+01 0.69922E+01 0.48920E+01-0.48920E+01 0.00000E+00 0.00000E+00 0.00000E+00 0.00000E+00 0.00000E+00 0.00000E+00 0.00000E+00 0.19090E+01 0.19090E+01
  29   1   0   1 0.11005E+02 0.11005E+02 0.12138E+02 0.12138E+02 0.00000E+00 0.00000E+00 0.00000E+00 0.00000E+00 0.00000E+00 0.00000E+00 0.00000E+00 0.13942E+01 0.13942E+01
  30   1   0   1 0.10998E+02 0.10998E+02 0.12734E+02-0.12734E+02 0.00000E+00 0.00000E+00 0.00000E+00 0.00000E+00 0.00000E+00 0.00000E+00 0.00000E+00 0.15674E+01 0.15674E+01
  31   1   0   1 0.14718E+02 0.14718E+02 0.14505E+02 0.14505E+02 0.00000E+00 0.00000E+00 0.00000E+00 0.00000E+00 0.00000E+00 0.00000E+00 0.00000E+00 0.13101E+01 0.13101E+01
  32   1   0   1 0.14193E+02 0.14193E+02 0.15815E+02-0.15815E+02 0.00000E+00 0.00000E+00 0.00000E+00 0.00000E+00 0.00000E+00 0.00000E+00 0.00000E+00 0.12233E+01 0.12233E+01
  33   1   0   1 0.14868E+02 0.14868E+02 0.15206E+02 0.15206E+02 0.00000E+00 0.00000E+00 0.00000E+00 0.00000E+00 0.00000E+00 0.00000E+00 0.00000E+00 0.25851E+01 0.25851E+01
  34   1   0   1 0.16010E+02 0.16010E+02 0.12452E+02-0.12452E+02 0.00000E+00 0.00000E+00 0.00000E+00 0.00000E+00 0.00000E+00 0.00000E+00 0.00000E+00 0.18081E+01 0.18081E+01
  35   1   0   1 0.10714E+02 0.10714E+02 0.80808E+01 0.80808E+01 0.00000E+00 0.00000E+00 0.00000E+00 0.00000E+00 0.00000E+00 0.00000E+00 0.00000E+00 0.23350E+01 0.23350E+01
  36   1   0   1 0.83115E+01 0.83115E+01 0.59478E+01-0.59478E+01 0.00000E+00 0.00000E+00 0.00000E+00 0.00000E+00 0.00000E+00 0.00000E+00 0.00000E+00 0.25493E+01 0.25493E+01
  37   1   0   1 0.19646E+01 0.19646E+01 0.13702E+01 0.13702E+01 0.00000E+00 0.00000E+00 0.00000E+00 0.00000E+00 0.00000E+00 0.00000E+00 0.00000E+00 0.10810E+02 0.10810E+02
  38   1   0   1 0.27601E-01 0.27601E-01 0.58399E+00 0.58399E+00 0.00000E+00 0.00000E+00 0.00000E+00 0.00000E+00 0.00000E+00 0.00000E+00 0.00000E+00 0.22474E+02 0.22474E+02
  39   1   0   1 0.37179E-01 0.37179E-01 0.22499E+01 0.22499E+01 0.00000E+00 0.00000E+00 0.00000E+00 0.00000E+00 0.00000E+00 0.00000E+00 0.00000E+00 0.23953E+02 0.23953E+02
  40   1   0   1 0.59948E-01 0.59948E-01 0.41805E+01 0.41805E+01 0.00000E+00 0.00000E+00 0.00000E+00 0.00000E+00 0.00000E+00 0.00000E+00 0.00000E+00 0.28549E+02 0.28549E+02
  41   1   0   1 0.34193E+02 0.34193E+02 0.30027E+02 0.30027E+02 0.00000E+00 0.00000E+00 0.00000E+00 0.00000E+00 0.00000E+00 0.00000E+00 0.00000E+00 0.13975E+01 0.13975E+01
  42   1   0   1 0.17356E+02 0.17356E+02 0.20645E+02-0.20645E+02 0.00000E+00 0.00000E+00 0.00000E+00 0.00000E+00 0.00000E+00 0.00000E+00 0.00000E+00 0.18996E+01 0.18996E+01
  43   1   0   1 0.25911E+02 0.25911E+02 0.24204E+02-0.24204E+02 0.00000E+00 0.00000E+00 0.00000E+00 0.00000E+00 0.00000E+00 0.00000E+00 0.00000E+00 0.15083E+01 0.15083E+01
  44   1   0   1 0.11079E+02 0.11079E+02 0.28068E+01 0.28068E+01 0.00000E+00 0.00000E+00 0.00000E+00 0.00000E+00 0.00000E+00 0.00000E+00 0.00000E+00 0.31287E+01 0.31287E+01
  45   1   0   1 0.17515E+02 0.17515E+02 0.16942E+02-0.16942E+02 0.00000E+00 0.00000E+00 0.00000E+00 0.00000E+00 0.00000E+00 0.00000E+00 0.00000E+00 0.19855E+01 0.19855E+01
  46   1   0   1 0.27468E+01 0.27468E+01 0.59083E+01 0.59083E+01 0.00000E+00 0.00000E+00 0.00000E+00 0.00000E+00 0.00000E+00 0.00000E+00 0.00000E+00 0.97284E+01 0.97284E+01
  47   1   0   1 0.12553E+02 0.12553E+02 0.92024E+01-0.92024E+01 0.00000E+00 0.00000E+00 0.00000E+00 0.00000E+00 0.00000E+00 0.00000E+00 0.00000E+00 0.23056E+01 0.23056E+01
  48   1   0   1 0.51963E+01 0.51963E+01 0.11173E+01 0.11173E+01 0.00000E+00 0.00000E+00 0.00000E+00 0.00000E+00 0.00000E+00 0.00000E+00 0.00000E+00 0.52004E+01 0.52004E+01
  49   1   0   1 0.52206E-02 0.52206E-02 0.24492E+01-0.24492E+01 0.00000E+00 0.00000E+00 0.00000E+00 0.00000E+00 0.00000E+00 0.00000E+00 0.00000E+00 0.13530E+02 0.13530E+02
  50   1   0   1 0.29307E-01 0.29307E-01 0.24327E+01-0.24327E+01 0.00000E+00 0.00000E+00 0.00000E+00 0.00000E+00 0.00000E+00 0.00000E+00 0.00000E+00 0.28967E+02 0.28967E+02
  51   1   0   1 0.73195E+01 0.73195E+01 0.36365E+01 0.36365E+01 0.00000E+00 0.00000E+00 0.00000E+00 0.00000E+00 0.00000E+00 0.00000E+00 0.00000E+00 0.39403E+01 0.39403E+01
  52   1   0   1 0.11240E+02 0.11240E+02 0.72266E+01-0.72266E+01 0.00000E+00 0.00000E+00 0.00000E+00 0.00000E+00 0.00000E+00 0.00000E+00 0.00000E+00 0.25685E+01 0.25685E+01
  53   1   0   1 0.66126E-01 0.66126E-01 0.64745E+01 0.64745E+01 0.00000E+00 0.00000E+00 0.00000E+00 0.00000E+00 0.00000E+00 0.00000E+00 0.00000E+00 0.30052E+02 0.30052E+02
   0   2   0   1 0.10406E+03 0.10406E+03 0.10084E+03-0.10084E+03 0.00000E+00 0.00000E+00 0.00000E+00 0.00000E+00 0.00000E+00 0.00000E+00 0.00000E+00 0.33360E+01 0.33360E+01
   1   2   0   1 0.89492E+02 0.89492E+02 0.83392E+02 0.83392E+02 0.00000E+00 0.00000E+00 0.00000E+00 0.00000E+00 0.00000E+00 0.00000E+00 0.00000E+00 0.21365E+01 0.21365E+01
   2   2   0   1 0.71555E+02 0.71555E+02 0.69686E+02-0.69686E+02 0.00000E+00 0.00000E+00 0.00000E+00 0.00000E+00 0.00000E+00 0.00000E+00 0.00000E+00 0.15739E+01 0.15739E+01
   3   2   0   1 0.20148E+01 0.20148E+01 0.15978E+01-0.15978E+01 0.00000E+00 0.00000E+00 0.00000E+00 0.00000E+00 0.00000E+00 0.00000E+00 0.00000E+00 0.19650E+01 0.19650E+01
   4   2   0   1 0.27871E+02 0.27871E+02 0.29098E+02 0.29098E+02 0.00000E+00 0.00000E+00 0.00000E+00 0.00000E+00 0.00000E+00 0.00000E+00 0.00000E+00 0.74708E+00 0.74708E+00
   5   2   0   1 0.45642E+02 0.45642E+02 0.49165E+02-0.49165E+02 0.00000E+00 0.00000E+00 0.00000E+00 0.00000E+00 0.00000E+00 0.00000E+00 0.00000E+00 0.11130E+01 0.11130E+01
   6   2   0   1 0.43013E+02 0.43013E+02 0.44049E+02 0.44049E+02 0.00000E+00 0.00000E+00 0.00000E+00 0.00000E+00 0.00000E+00 0.00000E+00 0.00000E+00 0.10767E+01 0.10767E+01
   7   2   0   1 0.36076E+02 0.36076E+02 0.36690E+02-0.36690E+02 0.00000E+00 0.00000E+00 0.00000E+00 0.00000E+00 0.00000E+00 0.00000E+00 0.00000E+00 0.83103E+00 0.83103E+00
   8   2   0   1 0.28953E+02 0.28953E+02 0.30395E+02 0.30395E+02 0.00000E+00 0.00000E+00 0.00000E+00 0.00000E+00 0.00000E+00 0.00000E+00 0.00000E+00 0.72610E+00 0.72610E+00
   9   2   0   1 0.15907E+02 0.15907E+02 0.16552E+02-0.16552E+02 0.00000E+00 0.00000E+00 0.00000E+00 0.00000E+00 0.00000E+00 0.00000E+00 0.00000E+00 0.62555E+00 0.62555E+00
  10   2   0   1 0.10155E+02 0.10155E+02 0.12385E+02 0.12385E+02 0.00000E+00 0.00000E+00 0.00000E+00 0.00000E+00 0.00000E+00 0.00000E+00 0.00000E+00 0.76337E+00 0.76337E+00
  11   2   0   1 0.65547E+01 0.65547E+01 0.58686E+01 0.58686E+01 0.00000E+00 0.00000E+00 0.00000E+00 0.00000E+00 0.00000E+00 0.00000E+00 0.00000E+00 0.14829E+01 0.14829E+01
  12   2   0   1 0.78854E+01 0.78854E+01 0.92205E+01-0.92205E+01 0.00000E+00 0.00000E+00 0.00000E+00 0.00000E+00 0.00000E+00 0.00000E+00 0.00000E+00 0.12309E+01 0.12309E+01
  13   2   0   1 0.24935E+02 0.24935E+02 0.25801E+02 0.25801E+02 0.00000E+00 0.00000E+00 0.00000E+00 0.00000E+00 0.00000E+00 0.00000E+00 0.00000E+00 0.74032E+00 0.74032E+00
  14   2   0   1 0.20126E+02 0.20126E+02 0.21376E+02-0.21376E+02 0.00000E+00 0.00000E+00 0.00000E+00 0.00000E+00 0.00000E+00 0.00000E+00 0.00000E+00 0.79323E+00 0.79323E+00
  15   2   0   1 0.38220E+02 0.38220E+02 0.37962E+02 0.37962E+02 0.00000E+00 0.00000E+00 0.00000E+00 0.00000E+00 0.00000E+00 0.00000E+00 0.00000E+00 0.98592E+00 0.98592E+00
  16   2   0   1 0.27330E+02 0.27330E+02 0.26668E+02-0.26668E+02 0.00000E+00 0.00000E+00 0.00000E+00 0.00000E+00 0.00000E+00 0.00000E+00 0.00000E+00 0.82299E+00 0.82299E+00
  17   2   0   1 0.47986E+02 0.47986E+02 0.48379E+02 0.48379E+02 0.00000E+00 0.00000E+00 0.00000E+00 0.00000E+00 0.00000E+00 0.00000E+00 0.00000E+00 0.11501E+01 0.11501E+01
  18   2   0   1 0.23278E+02 0.23278E+02 0.24057E+02-0.24057E+02 0.00000E+00 0.00000E+00 0.00000E+00 0.00000E+00 0.00000E+00 0.00000E+00 0.00000E+00 0.85989E+00 0.85989E+00
  19   2   0   1 0.52896E+02 0.52896E+02 0.56480E+02 0.56480E+02 0.00000E+00 0.00000E+00 0.00000E+00 0.00000E+00 0.00000E+00 0.00000E+00 0.00000E+00 0.12811E+01 0.12811E+01
  20   2   0   1 0.73884E+01 0.73884E+01 0.74884E+01 0.74884E+01 0.00000E+00 0.00000E+00 0.00000E+00 0.00000E+00 0.00000E+00 0.00000E+00 0.00000E+00 0.15776E+01 0.15776E+01
  21   2   0   1 0.50481E+02 0.50481E+02 0.51101E+02-0.51101E+02 0.00000E+00 0.00000E+00 0.00000E+00 0.00000E+00 0.00000E+00 0.00000E+00 0.00000E+00 0.12538E+01 0.12538E+01
  22   2   0   1 0.45369E+02 0.45369E+02 0.45115E+02-0.45115E+02 0.00000E+00 0.00000E+00 0.00000E+00 0.00000E+00 0.00000E+00 0.00000E+00 0.00000E+00 0.11554E+01 0.11554E+01
  23   2   0   1 0.87367E+01 0.87367E+01 0.11440E+02 0.11440E+02 0.00000E+00 0.00000E+00 0.00000E+00 0.00000E+00 0.00000E+00 0.00000E+00 0.00000E+00 0.17602E+01 0.17602E+01
  24   2   0   1 0.15168E+02 0.15168E+02 0.15345E+02-0.15345E+02 0.00000E+00 0.00000E+00 0.00000E+00 0.00000E+00 0.00000E+00 0.00000E+00 0.00000E+00 0.11519E+01 0.11519E+01
  25   2   0   1 0.51554E+01 0.51554E+01 0.63805E+01 0.63805E+01 0.00000E+00 0.00000E+00 0.00000E+00 0.00000E+00 0.00000E+00 0.00000E+00 0.00000E+00 0.29719E+01 0.29719E+01
  26   2   0   1 0.80572E+01 0.80572E+01 0.89124E+01-0.89124E+01 0.00000E+00 0.00000E+00 0.00000E+00 0.00000E+00 0.00000E+00 0.00000E+00 0.00000E+00 0.19085E+01 0.19085E+01
  27   2   0   1 0.80628E+01 0.80628E+01 0.51716E+01 0.51716E+01 0.00000E+00 0.00000E+00 0.00000E+00 0.00000E+00 0.00000E+00 0.00000E+00 0.00000E+00 0.19085E+01 0.19085E+01
  28   2   0   1 0.12070E+02 0.12070E+02 0.95569E+01-0.95569E+01 0.00000E+00 0.00000E+00 0.00000E+00 0.00000E+00 0.00000E+00 0.00000E+00 0.00000E+00 0.12811E+01 0.12811E+01
  29   2   0   1 0.89619E+01 0.89619E+01 0.89946E+01 0.89946E+01 0.00000E+00 0.00000E+00 0.00000E+00 0.00000E+00 0.00000E+00 0.00000E+00 0.00000E+00 0.19321E+01 0.19321E+01
  30   2   0   1 0.85236E+01 0.85236E+01 0.92458E+01-0.92458E+01 0.00000E+00 0.00000E+00 0.00000E+00 0.00000E+00 0.00000E+00 0.00000E+00 0.00000E+00 0.20309E+01 0.20309E+01
  31   2   0   1 0.10355E+02 0.10355E+02 0.11073E+02 0.11073E+02 0.00000E+00 0.00000E+00 0.00000E+00 0.00000E+00 0.00000E+00 0.00000E+00 0.00000E+00 0.20456E+01 0.20456E+01
  32   2   0   1 0.37643E-01 0.37643E-01 0.66805E+01-0.66805E+01 0.00000E+00 0.00000E+00 0.00000E+00 0.00000E+00 0.00000E+00 0.00000E+00 0.00000E+00 0.29457E+02 0.29457E+02
  33   2   0   1 0.67804E+01 0.67804E+01 0.60195E+01 0.60195E+01 0.00000E+00 0.00000E+00 0.00000E+00 0.00000E+00 0.00000E+00 0.00000E+00 0.00000E+00 0.34050E+01 0.34050E+01
  34   2   0   1 0.39404E+01 0.39404E+01 0.68769E+00 0.68769E+00 0.00000E+00 0.00000E+00 0.00000E+00 0.00000E+00 0.00000E+00 0.00000E+00 0.00000E+00 0.49138E+01 0.49138E+01
  35   2   0   1 0.39333E+01 0.39333E+01 0.85656E+00-0.85656E+00 0.00000E+00 0.00000E+00 0.00000E+00 0.00000E+00 0.00000E+00 0.00000E+00 0.00000E+00 0.54051E+01 0.54051E+01
  36   2   0   1 0.96107E+01 0.96107E+01 0.75842E+01 0.75842E+01 0.00000E+00 0.00000E+00 0.00000E+00 0.00000E+00 0.00000E+00 0.00000E+00 0.00000E+00 0.22087E+01 0.22087E+01
  37   2   0   1 0.19467E+01 0.19467E+01 0.40411E+01-0.40411E+01 0.00000E+00 0.00000E+00 0.00000E+00 0.00000E+00 0.00000E+00 0.00000E+00 0.00000E+00 0.10810E+02 0.10810E+02
  38   2   0   1 0.10186E+02 0.10186E+02 0.45716E+01 0.45716E+01 0.00000E+00 0.00000E+00 0.00000E+00 0.00000E+00 0.00000E+00 0.00000E+00 0.00000E+00 0.28387E+01 0.28387E+01
  39   2   0   1 0.87983E+01 0.87983E+01 0.66288E+01 0.66288E+01 0.00000E+00 0.00000E+00 0.00000E+00 0.00000E+00 0.00000E+00 0.00000E+00 0.00000E+00 0.37367E+01 0.37367E+01
  40   2   0   1 0.12965E-01 0.12965E-01 0.75299E+01-0.75299E+01 0.00000E+00 0.00000E+00 0.00000E+00 0.00000E+00 0.00000E+00 0.00000E+00 0.00000E+00 0.25091E+02 0.25091E+02
  41   2   0   1 0.92284E+01 0.92284E+01 0.57138E+01 0.57138E+01 0.00000E+00 0.00000E+00 0.00000E+00 0.00000E+00 0.00000E+00 0.00000E+00 0.00000E+00 0.41914E+01 0.41914E+01
  42   2   0   1 0.12583E-01 0.12583E-01 0.39512E+01-0.39512E+01 0.00000E+00 0.00000E+00 0.00000E+00 0.00000E+00 0.00000E+00 0.00000E+00 0.00000E+00 0.32925E+02 0.32925E+02
  43   2   0   1 0.10197E+02 0.10197E+02 0.77692E+00-0.77692E+00 0.00000E+00 0.00000E+00 0.00000E+00 0.00000E+00 0.00000E+00 0.00000E+00 0.00000E+00 0.43506E+01 0.43506E+01
  44   2   0   1 0.98012E+01 0.98012E+01 0.67269E+01 0.67269E+01 0.00000E+00 0.00000E+00 0.00000E+00 0.00000E+00 0.00000E+00 0.00000E+00 0.00000E+00 0.41287E+01 0.41287E+01
  45   2   0   1 0.11764E+02 0.11764E+02 0.98355E+01-0.98355E+01 0.00000E+00 0.00000E+00 0.00000E+00 0.00000E+00 0.00000E+00 0.00000E+00 0.00000E+00 0.31142E+01 0.31142E+01
  46   2   0   1 0.67841E+01 0.67841E+01 0.93088E+01 0.93088E+01 0.00000E+00 0.00000E+00 0.00000E+00 0.00000E+00 0.00000E+00 0.00000E+00 0.00000E+00 0.53906E+01 0.53906E+01
  47   2   0   1 0.13752E-01 0.13752E-01 0.64906E+01-0.64906E+01 0.00000E+00 0.00000E+00 0.00000E+00 0.00000E+00 0.00000E+00 0.00000E+00 0.00000E+00 0.36211E+02 0.36211E+02
  48   2   0   1 0.40048E-02 0.40048E-02 0.26229E+01 0.26229E+01 0.00000E+00 0.00000E+00 0.00000E+00 0.00000E+00 0.00000E+00 0.00000E+00 0.00000E+00 0.14450E+02 0.14450E+02
  49   2   0   1 0.58973E+01 0.58973E+01 0.22419E+01-0.22419E+01 0.00000E+00 0.00000E+00 0.00000E+00 0.00000E+00 0.00000E+00 0.00000E+00 0.00000E+00 0.62243E+01 0.62243E+01
  50   2   0   1 0.87285E-02 0.87285E-02 0.20255E-01 0.20255E-01 0.00000E+00 0.00000E+00 0.00000E+00 0.00000E+00 0.00000E+00 0.00000E+00 0.00000E+00 0.23745E+02 0.23745E+02
  51   2   0   1 0.55632E-02 0.55632E-02 0.40279E+00-0.40279E+00 0.00000E+00 0.00000E+00 0.00000E+00 0.00000E+00 0.00000E+00 0.00000E+00 0.00000E+00 0.19731E+02 0.19731E+02
  52   2   0   1 0.92175E+01 0.92175E+01 0.76820E+00 0.76820E+00 0.00000E+00 0.00000E+00 0.00000E+00 0.00000E+00 0.00000E+00 0.00000E+00 0.00000E+00 0.29347E+01 0.29347E+01
  53   2   0   1 0.55939E-02 0.55939E-02 0.88923E+00-0.88923E+00 0.00000E+00 0.00000E+00 0.00000E+00 0.00000E+00 0.00000E+00 0.00000E+00 0.00000E+00 0.40974E+02 0.40974E+02
   1   3   0   1 0.12084E+02 0.12084E+02 0.11598E+02 0.11598E+02 0.00000E+00 0.00000E+00 0.00000E+00 0.00000E+00 0.00000E+00 0.00000E+00 0.00000E+00 0.49337E+00 0.49337E+00
   2   3   0   1 0.20275E+02 0.20275E+02 0.20082E+02-0.20082E+02 0.00000E+00 0.00000E+00 0.00000E+00 0.00000E+00 0.00000E+00 0.00000E+00 0.00000E+00 0.51670E+00 0.51670E+00
   3   3   0   1 0.27155E+02 0.27155E+02 0.27640E+02 0.27640E+02 0.00000E+00 0.00000E+00 0.00000E+00 0.00000E+00 0.00000E+00 0.00000E+00 0.00000E+00 0.69398E+00 0.69398E+00
   4   3   0   1 0.25166E+02 0.25166E+02 0.24668E+02-0.24668E+02 0.00000E+00 0.00000E+00 0.00000E+00 0.00000E+00 0.00000E+00 0.00000E+00 0.00000E+00 0.66207E+00 0.66207E+00
   5   3   0   1 0.26206E+02 0.26206E+02 0.25916E+02 0.25916E+02 0.00000E+00 0.00000E+00 0.00000E+00 0.00000E+00 0.00000E+00 0.00000E+00 0.00000E+00 0.71146E+00 0.71146E+00
   6   3   0   1 0.18151E+02 0.18151E+02 0.16572E+02-0.16572E+02 0.00000E+00 0.00000E+00 0.00000E+00 0.00000E+00 0.00000E+00 0.00000E+00 0.00000E+00 0.76386E+00 0.76386E+00
   7   3   0   1 0.16131E+02 0.16131E+02 0.15964E+02 0.15964E+02 0.00000E+00 0.00000E+00 0.00000E+00 0.00000E+00 0.00000E+00 0.00000E+00 0.00000E+00 0.73318E+00 0.73318E+00
   8   3   0   1 0.78069E+01 0.78069E+01 0.58757E+01-0.58757E+01 0.00000E+00 0.00000E+00 0.00000E+00 0.00000E+00 0.00000E+00 0.00000E+00 0.00000E+00 0.98585E+00 0.98585E+00
   9   3   0   1 0.14773E+02 0.14773E+02 0.15636E+02 0.15636E+02 0.00000E+00 0.00000E+00 0.00000E+00 0.00000E+00 0.00000E+00 0.00000E+00 0.00000E+00 0.66753E+00 0.66753E+00
  10   3   0   1 0.78164E+01 0.78164E+01 0.69360E+01-0.69360E+01 0.00000E+00 0.00000E+00 0.00000E+00 0.00000E+00 0.00000E+00 0.00000E+00 0.00000E+00 0.98586E+00 0.98586E+00
  11   3   0   1 0.18587E+02 0.18587E+02 0.18661E+02 0.18661E+02 0.00000E+00 0.00000E+00 0.00000E+00 0.00000E+00 0.00000E+00 0.00000E+00 0.00000E+00 0.74871E+00 0.74871E+00
  12   3   0   1 0.11587E+02 0.11587E+02 0.10602E+02-0.10602E+02 0.00000E+00 0.00000E+00 0.00000E+00 0.00000E+00 0.00000E+00 0.00000E+00 0.00000E+00 0.83866E+00 0.83866E+00
  13   3   0   1 0.24335E+02 0.24335E+02 0.23747E+02 0.23747E+02 0.00000E+00 0.00000E+00 0.00000E+00 0.00000E+00 0.00000E+00 0.00000E+00 0.00000E+00 0.75330E+00 0.75330E+00
  14   3   0   1 0.13862E+02 0.13862E+02 0.14376E+02-0.14376E+02 0.00000E+00 0.00000E+00 0.00000E+00 0.00000E+00 0.00000E+00 0.00000E+00 0.00000E+00 0.84538E+00 0.84538E+00
  15   3   0   1 0.22709E+02 0.22709E+02 0.23070E+02 0.23070E+02 0.00000E+00 0.00000E+00 0.00000E+00 0.00000E+00 0.00000E+00 0.00000E+00 0.00000E+00 0.79721E+00 0.79721E+00
  16   3   0   1 0.92005E+01 0.92005E+01 0.12395E+02-0.12395E+02 0.00000E+00 0.00000E+00 0.00000E+00 0.00000E+00 0.00000E+00 0.00000E+00 0.00000E+00 0.12605E+01 0.12605E+01
  17   3   0   1 0.12572E+02 0.12572E+02 0.15122E+02 0.15122E+02 0.00000E+00 0.00000E+00 0.00000E+00 0.00000E+00 0.00000E+00 0.00000E+00 0.00000E+00 0.10817E+01 0.10817E+01
  18   3   0   1 0.26027E-01 0.26027E-01 0.35733E+01-0.35733E+01 0.00000E+00 0.00000E+00 0.00000E+00 0.00000E+00 0.00000E+00 0.00000E+00 0.00000E+00 0.14033E+02 0.14033E+02
  19   3   0   1 0.68347E+01 0.68347E+01 0.29421E+01 0.29421E+01 0.00000E+00 0.00000E+00 0.00000E+00 0.00000E+00 0.00000E+00 0.00000E+00 0.00000E+00 0.25540E+01 0.25540E+01
  20   3   0   1 0.51536E+01 0.51536E+01 0.52789E+01 0.52789E+01 0.00000E+00 0.00000E+00 0.00000E+00 0.00000E+00 0.00000E+00 0.00000E+00 0.00000E+00 0.29719E+01 0.29719E+01
  21   3   0   1 0.48579E-01 0.48579E-01 0.22417E+01 0.22417E+01 0.00000E+00 0.00000E+00 0.00000E+00 0.00000E+00 0.00000E+00 0.00000E+00 0.00000E+00 0.23035E+02 0.23035E+02
  22   3   0   1 0.16012E+02 0.16012E+02 0.20329E+02 0.20329E+02 0.00000E+00 0.00000E+00 0.00000E+00 0.00000E+00 0.00000E+00 0.00000E+00 0.00000E+00 0.13304E+01 0.13304E+01
  23   3   0   1 0.10883E+02 0.10883E+02 0.13069E+02-0.13069E+02 0.00000E+00 0.00000E+00 0.00000E+00 0.00000E+00 0.00000E+00 0.00000E+00 0.00000E+00 0.17684E+01 0.17684E+01
  24   3   0   1 0.14913E+02 0.14913E+02 0.15859E+02 0.15859E+02 0.00000E+00 0.00000E+00 0.00000E+00 0.00000E+00 0.00000E+00 0.00000E+00 0.00000E+00 0.14273E+01 0.14273E+01
  25   3   0   1 0.10181E+02 0.10181E+02 0.89462E+01-0.89462E+01 0.00000E+00 0.00000E+00 0.00000E+00 0.00000E+00 0.00000E+00 0.00000E+00 0.00000E+00 0.20829E+01 0.20829E+01
  26   3   0   1 0.15909E-01 0.15909E-01 0.84677E+01 0.84677E+01 0.00000E+00 0.00000E+00 0.00000E+00 0.00000E+00 0.00000E+00 0.00000E+00 0.00000E+00 0.32488E+02 0.32488E+02
  27   3   0   1 0.34142E+01 0.34142E+01 0.15568E+01-0.15568E+01 0.00000E+00 0.00000E+00 0.00000E+00 0.00000E+00 0.00000E+00 0.00000E+00 0.00000E+00 0.73756E+01 0.73756E+01
  28   3   0   1 0.40301E-01 0.40301E-01 0.24166E+01-0.24166E+01 0.00000E+00 0.00000E+00 0.00000E+00 0.00000E+00 0.00000E+00 0.00000E+00 0.00000E+00 0.24561E+02 0.24561E+02
  29   3   0   1 0.87427E+01 0.87427E+01 0.79854E+01 0.79854E+01 0.00000E+00 0.00000E+00 0.00000E+00 0.00000E+00 0.00000E+00 0.00000E+00 0.00000E+00 0.24188E+01 0.24188E+01
  30   3   0   1 0.78135E+01 0.78135E+01 0.68761E+01-0.68761E+01 0.00000E+00 0.00000E+00 0.00000E+00 0.00000E+00 0.00000E+00 0.00000E+00 0.00000E+00 0.22125E+01 0.22125E+01
  31   3   0   1 0.64804E+01 0.64804E+01 0.43490E+01 0.43490E+01 0.00000E+00 0.00000E+00 0.00000E+00 0.00000E+00 0.00000E+00 0.00000E+00 0.00000E+00 0.35562E+01 0.35562E+01
  32   3   0   1 0.33697E+01 0.33697E+01 0.61432E+01-0.61432E+01 0.00000E+00 0.00000E+00 0.00000E+00 0.00000E+00 0.00000E+00 0.00000E+00 0.00000E+00 0.51065E+01 0.51065E+01
  33   3   0   1 0.10190E-01 0.10190E-01 0.12008E+01-0.12008E+01 0.00000E+00 0.00000E+00 0.00000E+00 0.00000E+00 0.00000E+00 0.00000E+00 0.00000E+00 0.16625E+02 0.16625E+02
  34   3   0   1 0.93859E-02 0.93859E-02 0.20271E+01 0.20271E+01 0.00000E+00 0.00000E+00 0.00000E+00 0.00000E+00 0.00000E+00 0.00000E+00 0.00000E+00 0.28435E+02 0.28435E+02
  35   3   0   1 0.61770E+01 0.61770E+01 0.85889E+01-0.85889E+01 0.00000E+00 0.00000E+00 0.00000E+00 0.00000E+00 0.00000E+00 0.00000E+00 0.00000E+00 0.31083E+01 0.31083E+01
  36   3   0   1 0.11742E+02 0.11742E+02 0.96293E+01 0.96293E+01 0.00000E+00 0.00000E+00 0.00000E+00 0.00000E+00 0.00000E+00 0.00000E+00 0.00000E+00 0.19690E+01 0.19690E+01
  37   3   0   1 0.12813E+02 0.12813E+02 0.16267E+02-0.16267E+02 0.00000E+00 0.00000E+00 0.00000E+00 0.00000E+00 0.00000E+00 0.00000E+00 0.00000E+00 0.19525E+01 0.19525E+01
  38   3   0   1 0.15145E+02 0.15145E+02 0.16553E+02 0.16553E+02 0.00000E+00 0.00000E+00 0.00000E+00 0.00000E+00 0.00000E+00 0.00000E+00 0.00000E+00 0.17827E+01 0.17827E+01
  39   3   0   1 0.17275E+02 0.17275E+02 0.18034E+02-0.18034E+02 0.00000E+00 0.00000E+00 0.00000E+00 0.00000E+00 0.00000E+00 0.00000E+00 0.00000E+00 0.16781E+01 0.16781E+01
  40   3   0   1 0.15394E+02 0.15394E+02 0.18915E+02 0.18915E+02 0.00000E+00 0.00000E+00 0.00000E+00 0.00000E+00 0.00000E+00 0.00000E+00 0.00000E+00 0.20029E+01 0.20029E+01
  41   3   0   1 0.10405E+02 0.10405E+02 0.10778E+02 0.10778E+02 0.00000E+00 0.00000E+00 0.00000E+00 0.00000E+00 0.00000E+00 0.00000E+00 0.00000E+00 0.27877E+01 0.27877E+01
  42   3   0   1 0.10586E+02 0.10586E+02 0.90498E+01-0.90498E+01 0.00000E+00 0.00000E+00 0.00000E+00 0.00000E+00 0.00000E+00 0.00000E+00 0.00000E+00 0.25570E+01 0.25570E+01
  43   3   0   1 0.14391E+02 0.14391E+02 0.14300E+02-0.14300E+02 0.00000E+00 0.00000E+00 0.00000E+00 0.00000E+00 0.00000E+00 0.00000E+00 0.00000E+00 0.18778E+01 0.18778E+01
  44   3   0   1 0.10762E+02 0.10762E+02 0.54402E+01-0.54402E+01 0.00000E+00 0.00000E+00 0.00000E+00 0.00000E+00 0.00000E+00 0.00000E+00 0.00000E+00 0.25142E+01 0.25142E+01
  45   3   0   1 0.65180E-02 0.65180E-02 0.47462E+00 0.47462E+00 0.00000E+00 0.00000E+00 0.00000E+00 0.00000E+00 0.00000E+00 0.00000E+00 0.00000E+00 0.21519E+02 0.21519E+02
  46   3   0   1 0.55487E+01 0.55487E+01 0.55561E+01-0.55561E+01 0.00000E+00 0.00000E+00 0.00000E+00 0.00000E+00 0.00000E+00 0.00000E+00 0.00000E+00 0.45172E+01 0.45172E+01
  47   3   0   1 0.68092E+01 0.68092E+01 0.10812E+01 0.10812E+01 0.00000E+00 0.00000E+00 0.00000E+00 0.00000E+00 0.00000E+00 0.00000E+00 0.00000E+00 0.36886E+01 0.36886E+01
  48   3   0   1 0.43989E+01 0.43989E+01 0.66712E+00-0.66712E+00 0.00000E+00 0.00000E+00 0.00000E+00 0.00000E+00 0.00000E+00 0.00000E+00 0.00000E+00 0.52741E+01 0.52741E+01
  49   3   0   1 0.39120E+01 0.39120E+01 0.43213E+01-0.43213E+01 0.00000E+00 0.00000E+00 0.00000E+00 0.00000E+00 0.00000E+00 0.00000E+00 0.00000E+00 0.58965E+01 0.58965E+01
  50   3   0   1 0.23541E-01 0.23541E-01 0.45886E+01 0.45886E+01 0.00000E+00 0.00000E+00 0.00000E+00 0.00000E+00 0.00000E+00 0.00000E+00 0.00000E+00 0.31701E+02 0.31701E+02
  51   3   0   1 0.78387E+01 0.78387E+01 0.48171E+01-0.48171E+01 0.00000E+00 0.00000E+00 0.00000E+00 0.00000E+00 0.00000E+00 0.00000E+00 0.00000E+00 0.31949E+01 0.31949E+01
  52   3   0   1 0.24323E-01 0.24323E-01 0.48146E+01 0.48146E+01 0.00000E+00 0.00000E+00 0.00000E+00 0.00000E+00 0.00000E+00 0.00000E+00 0.00000E+00 0.35722E+02 0.35722E+02
   2   4   0   1 0.26995E+02 0.26995E+02 0.19028E+02 0.19028E+02 0.00000E+00 0.00000E+00 0.00000E+00 0.00000E+00 0.00000E+00 0.00000E+00 0.00000E+00 0.11808E+01 0.11808E+01
   3   4   0   1 0.15575E+02 0.15575E+02 0.15120E+02 0.15120E+02 0.00000E+00 0.00000E+00 0.00000E+00 0.00000E+00 0.00000E+00 0.00000E+00 0.00000E+00 0.51590E+00 0.51590E+00
   4   4   0   1 0.10294E+00 0.10294E+00 0.16140E+00 0.16140E+00 0.00000E+00 0.00000E+00 0.00000E+00 0.00000E+00 0.00000E+00 0.00000E+00 0.00000E+00 0.10099E+02 0.10099E+02
   5   4   0   1 0.18362E+02 0.18362E+02 0.18256E+02 0.18256E+02 0.00000E+00 0.00000E+00 0.00000E+00 0.00000E+00 0.00000E+00 0.00000E+00 0.00000E+00 0.55530E+00 0.55530E+00
   6   4   0   1 0.40952E-02 0.40952E-02 0.24194E+01 0.24194E+01 0.00000E+00 0.00000E+00 0.00000E+00 0.00000E+00 0.00000E+00 0.00000E+00 0.00000E+00 0.10888E+02 0.10888E+02
   7   4   0   1 0.48410E+01 0.48410E+01 0.44150E+01 0.44150E+01 0.00000E+00 0.00000E+00 0.00000E+00 0.00000E+00 0.00000E+00 0.00000E+00 0.00000E+00 0.80383E+00 0.80383E+00
   8   4   0   1 0.15991E+02 0.15991E+02 0.16775E+02 0.16775E+02 0.00000E+00 0.00000E+00 0.00000E+00 0.00000E+00 0.00000E+00 0.00000E+00 0.00000E+00 0.62148E+00 0.62148E+00
   9   4   0   1 0.11677E+02 0.11677E+02 0.13002E+02-0.13002E+02 0.00000E+00 0.00000E+00 0.00000E+00 0.00000E+00 0.00000E+00 0.00000E+00 0.00000E+00 0.66567E+00 0.66567E+00
  10   4   0   1 0.27285E+02 0.27285E+02 0.28309E+02 0.28309E+02 0.00000E+00 0.00000E+00 0.00000E+00 0.00000E+00 0.00000E+00 0.00000E+00 0.00000E+00 0.82133E+00 0.82133E+00
  11   4   0   1 0.22757E+02 0.22757E+02 0.23922E+02-0.23922E+02 0.00000E+00 0.00000E+00 0.00000E+00 0.00000E+00 0.00000E+00 0.00000E+00 0.00000E+00 0.71204E+00 0.71204E+00
  12   4   0   1 0.33631E+02 0.33631E+02 0.33536E+02 0.33536E+02 0.00000E+00 0.00000E+00 0.00000E+00 0.00000E+00 0.00000E+00 0.00000E+00 0.00000E+00 0.97447E+00 0.97447E+00
  13   4   0   1 0.30272E+02 0.30272E+02 0.30514E+02-0.30514E+02 0.00000E+00 0.00000E+00 0.00000E+00 0.00000E+00 0.00000E+00 0.00000E+00 0.00000E+00 0.93883E+00 0.93883E+00
  14   4   0   1 0.34148E+02 0.34148E+02 0.35886E+02 0.35886E+02 0.00000E+00 0.00000E+00 0.00000E+00 0.00000E+00 0.00000E+00 0.00000E+00 0.00000E+00 0.10163E+01 0.10163E+01
  15   4   0   1 0.33936E+02 0.33936E+02 0.34052E+02-0.34052E+02 0.00000E+00 0.00000E+00 0.00000E+00 0.00000E+00 0.00000E+00 0.00000E+00 0.00000E+00 0.10751E+01 0.10751E+01
  16   4   0   1 0.34571E+02 0.34571E+02 0.34535E+02 0.34535E+02 0.00000E+00 0.00000E+00 0.00000E+00 0.00000E+00 0.00000E+00 0.00000E+00 0.00000E+00 0.10075E+01 0.10075E+01
  17   4   0   1 0.28299E+02 0.28299E+02 0.29239E+02-0.29239E+02 0.00000E+00 0.00000E+00 0.00000E+00 0.00000E+00 0.00000E+00 0.00000E+00 0.00000E+00 0.92826E+00 0.92826E+00
  18   4   0   1 0.19287E+02 0.19287E+02 0.20460E+02 0.20460E+02 0.00000E+00 0.00000E+00 0.00000E+00 0.00000E+00 0.00000E+00 0.00000E+00 0.00000E+00 0.91866E+00 0.91866E+00
  19   4   0   1 0.85513E+01 0.85513E+01 0.75139E+01-0.75139E+01 0.00000E+00 0.00000E+00 0.00000E+00 0.00000E+00 0.00000E+00 0.00000E+00 0.00000E+00 0.15805E+01 0.15805E+01
  20   4   0   1 0.31097E-01 0.31097E-01 0.49270E+01 0.49270E+01 0.00000E+00 0.00000E+00 0.00000E+00 0.00000E+00 0.00000E+00 0.00000E+00 0.00000E+00 0.14501E+02 0.14501E+02
  21   4   0   1 0.93511E+01 0.93511E+01 0.85817E+01 0.85817E+01 0.00000E+00 0.00000E+00 0.00000E+00 0.00000E+00 0.00000E+00 0.00000E+00 0.00000E+00 0.12331E+01 0.12331E+01
  22   4   0   1 0.15844E+02 0.15844E+02 0.19430E+02-0.19430E+02 0.00000E+00 0.00000E+00 0.00000E+00 0.00000E+00 0.00000E+00 0.00000E+00 0.00000E+00 0.15806E+01 0.15806E+01
  23   4   0   1 0.19897E+02 0.19897E+02 0.21101E+02 0.21101E+02 0.00000E+00 0.00000E+00 0.00000E+00 0.00000E+00 0.00000E+00 0.00000E+00 0.00000E+00 0.14593E+01 0.14593E+01
  24   4   0   1 0.25312E+02 0.25312E+02 0.24990E+02-0.24990E+02 0.00000E+00 0.00000E+00 0.00000E+00 0.00000E+00 0.00000E+00 0.00000E+00 0.00000E+00 0.94482E+00 0.94482E+00
  25   4   0   1 0.27486E+02 0.27486E+02 0.25525E+02 0.25525E+02 0.00000E+00 0.00000E+00 0.00000E+00 0.00000E+00 0.00000E+00 0.00000E+00 0.00000E+00 0.10161E+01 0.10161E+01
  26   4   0   1 0.30210E+02 0.30210E+02 0.30004E+02-0.30004E+02 0.00000E+00 0.00000E+00 0.00000E+00 0.00000E+00 0.00000E+00 0.00000E+00 0.00000E+00 0.10008E+01 0.10008E+01
  27   4   0   1 0.28726E+02 0.28726E+02 0.27719E+02 0.27719E+02 0.00000E+00 0.00000E+00 0.00000E+00 0.00000E+00 0.00000E+00 0.00000E+00 0.00000E+00 0.10438E+01 0.10438E+01
  28   4   0   1 0.27869E+02 0.27869E+02 0.26222E+02-0.26222E+02 0.00000E+00 0.00000E+00 0.00000E+00 0.00000E+00 0.00000E+00 0.00000E+00 0.00000E+00 0.93938E+00 0.93938E+00
  29   4   0   1 0.17496E+02 0.17496E+02 0.15093E+02 0.15093E+02 0.00000E+00 0.00000E+00 0.00000E+00 0.00000E+00 0.00000E+00 0.00000E+00 0.00000E+00 0.12213E+01 0.12213E+01
  30   4   0   1 0.89704E+01 0.89704E+01 0.87660E+01-0.87660E+01 0.00000E+00 0.00000E+00 0.00000E+00 0.00000E+00 0.00000E+00 0.00000E+00 0.00000E+00 0.21464E+01 0.21464E+01
  31   4   0   1 0.34156E+01 0.34156E+01 0.11605E+01 0.11605E+01 0.00000E+00 0.00000E+00 0.00000E+00 0.00000E+00 0.00000E+00 0.00000E+00 0.00000E+00 0.68080E+01 0.68080E+01
  32   4   0   1 0.61618E+01 0.61618E+01 0.40644E+01 0.40644E+01 0.00000E+00 0.00000E+00 0.00000E+00 0.00000E+00 0.00000E+00 0.00000E+00 0.00000E+00 0.34188E+01 0.34188E+01
  33   4   0   1 0.97410E+01 0.97410E+01 0.86565E+01-0.86565E+01 0.00000E+00 0.00000E+00 0.00000E+00 0.00000E+00 0.00000E+00 0.00000E+00 0.00000E+00 0.19679E+01 0.19679E+01
  34   4   0   1 0.16092E+02 0.16092E+02 0.14366E+02 0.14366E+02 0.00000E+00 0.00000E+00 0.00000E+00 0.00000E+00 0.00000E+00 0.00000E+00 0.00000E+00 0.14392E+01 0.14392E+01
  35   4   0   1 0.13639E+02 0.13639E+02 0.13433E+02-0.13433E+02 0.00000E+00 0.00000E+00 0.00000E+00 0.00000E+00 0.00000E+00 0.00000E+00 0.00000E+00 0.16903E+01 0.16903E+01
  36   4   0   1 0.17559E+02 0.17559E+02 0.18710E+02 0.18710E+02 0.00000E+00 0.00000E+00 0.00000E+00 0.00000E+00 0.00000E+00 0.00000E+00 0.00000E+00 0.14305E+01 0.14305E+01
  37   4   0   1 0.11009E+02 0.11009E+02 0.14343E+02-0.14343E+02 0.00000E+00 0.00000E+00 0.00000E+00 0.00000E+00 0.00000E+00 0.00000E+00 0.00000E+00 0.20876E+01 0.20876E+01
  38   4   0   1 0.26028E+02 0.26028E+02 0.24331E+02 0.24331E+02 0.00000E+00 0.00000E+00 0.00000E+00 0.00000E+00 0.00000E+00 0.00000E+00 0.00000E+00 0.12104E+01 0.12104E+01
  39   4   0   1 0.12518E+02 0.12518E+02 0.10088E+02-0.10088E+02 0.00000E+00 0.00000E+00 0.00000E+00 0.00000E+00 0.00000E+00 0.00000E+00 0.00000E+00 0.16929E+01 0.16929E+01
  40   4   0   1 0.37642E+02 0.37642E+02 0.34289E+02 0.34289E+02 0.00000E+00 0.00000E+00 0.00000E+00 0.00000E+00 0.00000E+00 0.00000E+00 0.00000E+00 0.12846E+01 0.12846E+01
  42   4   0   1 0.14651E+02 0.14651E+02 0.20057E+02-0.20057E+02 0.00000E+00 0.00000E+00 0.00000E+00 0.00000E+00 0.00000E+00 0.00000E+00 0.00000E+00 0.19753E+01 0.19753E+01
  44   4   0   1 0.19803E+01 0.19803E+01 0.14894E+01 0.14894E+01 0.00000E+00 0.00000E+00 0.00000E+00 0.00000E+00 0.00000E+00 0.00000E+00 0.00000E+00 0.13757E+02 0.13757E+02
  45   4   0   1 0.55622E+01 0.55622E+01 0.73533E+01-0.73533E+01 0.00000E+00 0.00000E+00 0.00000E+00 0.00000E+00 0.00000E+00 0.00000E+00 0.00000E+00 0.48646E+01 0.48646E+01
  46   4   0   1 0.55216E+01 0.55216E+01 0.48669E+01-0.48669E+01 0.00000E+00 0.00000E+00 0.00000E+00 0.00000E+00 0.00000E+00 0.00000E+00 0.00000E+00 0.38223E+01 0.38223E+01
  47   4   0   1 0.38901E-01 0.38901E-01 0.15304E+01 0.15304E+01 0.00000E+00 0.00000E+00 0.00000E+00 0.00000E+00 0.00000E+00 0.00000E+00 0.00000E+00 0.24263E+02 0.24263E+02
  48   4   0   1 0.19268E+01 0.19268E+01 0.52868E+01-0.52868E+01 0.00000E+00 0.00000E+00 0.00000E+00 0.00000E+00 0.00000E+00 0.00000E+00 0.00000E+00 0.11792E+02 0.11792E+02
  49   4   0   1 0.44784E-01 0.44784E-01 0.44072E+01 0.44072E+01 0.00000E+00 0.00000E+00 0.00000E+00 0.00000E+00 0.00000E+00 0.00000E+00 0.00000E+00 0.25793E+02 0.25793E+02
  50   4   0   1 0.51635E+01 0.51635E+01 0.52569E+01-0.52569E+01 0.00000E+00 0.00000E+00 0.00000E+00 0.00000E+00 0.00000E+00 0.00000E+00 0.00000E+00 0.52003E+01 0.52003E+01
  51   4   0   1 0.36640E-01 0.36640E-01 0.34948E+01 0.34948E+01 0.00000E+00 0.00000E+00 0.00000E+00 0.00000E+00 0.00000E+00 0.00000E+00 0.00000E+00 0.32048E+02 0.32048E+02
   7   5   0   1 0.11507E+02 0.11507E+02 0.10890E+02-0.10890E+02 0.00000E+00 0.00000E+00 0.00000E+00 0.00000E+00 0.00000E+00 0.00000E+00 0.00000E+00 0.11685E+01 0.11685E+01
   8   5   0   1 0.18792E+01 0.18792E+01 0.27678E+01 0.27678E+01 0.00000E+00 0.00000E+00 0.00000E+00 0.00000E+00 0.00000E+00 0.00000E+00 0.00000E+00 0.39293E+01 0.39293E+01
   9   5   0   1 0.33392E+01 0.33392E+01 0.61637E+00-0.61637E+00 0.00000E+00 0.00000E+00 0.00000E+00 0.00000E+00 0.00000E+00 0.00000E+00 0.00000E+00 0.22570E+01 0.22570E+01
  10   5   0   1 0.81245E+01 0.81245E+01 0.74135E+01-0.74135E+01 0.00000E+00 0.00000E+00 0.00000E+00 0.00000E+00 0.00000E+00 0.00000E+00 0.00000E+00 0.14324E+01 0.14324E+01
  11   5   0   1 0.51976E+01 0.51976E+01 0.62172E+01 0.62172E+01 0.00000E+00 0.00000E+00 0.00000E+00 0.00000E+00 0.00000E+00 0.00000E+00 0.00000E+00 0.14867E+01 0.14867E+01
  12   5   0   1 0.11589E+02 0.11589E+02 0.12282E+02-0.12282E+02 0.00000E+00 0.00000E+00 0.00000E+00 0.00000E+00 0.00000E+00 0.00000E+00 0.00000E+00 0.67455E+00 0.67455E+00
  13   5   0   1 0.91627E+01 0.91627E+01 0.90031E+01 0.90031E+01 0.00000E+00 0.00000E+00 0.00000E+00 0.00000E+00 0.00000E+00 0.00000E+00 0.00000E+00 0.84313E+00 0.84313E+00
  14   5   0   1 0.15391E+02 0.15391E+02 0.13759E+02-0.13759E+02 0.00000E+00 0.00000E+00 0.00000E+00 0.00000E+00 0.00000E+00 0.00000E+00 0.00000E+00 0.76466E+00 0.76466E+00
  15   5   0   1 0.95347E+01 0.95347E+01 0.99604E+01 0.99604E+01 0.00000E+00 0.00000E+00 0.00000E+00 0.00000E+00 0.00000E+00 0.00000E+00 0.00000E+00 0.10076E+01 0.10076E+01
  16   5   0   1 0.13503E+02 0.13503E+02 0.14550E+02-0.14550E+02 0.00000E+00 0.00000E+00 0.00000E+00 0.00000E+00 0.00000E+00 0.00000E+00 0.00000E+00 0.86188E+00 0.86188E+00
  17   5   0   1 0.97141E+01 0.97141E+01 0.10218E+02 0.10218E+02 0.00000E+00 0.00000E+00 0.00000E+00 0.00000E+00 0.00000E+00 0.00000E+00 0.00000E+00 0.98760E+00 0.98760E+00
  18   5   0   1 0.14973E+02 0.14973E+02 0.14132E+02-0.14132E+02 0.00000E+00 0.00000E+00 0.00000E+00 0.00000E+00 0.00000E+00 0.00000E+00 0.00000E+00 0.90820E+00 0.90820E+00
  19   5   0   1 0.57909E+01 0.57909E+01 0.73177E+01 0.73177E+01 0.00000E+00 0.00000E+00 0.00000E+00 0.00000E+00 0.00000E+00 0.00000E+00 0.00000E+00 0.19662E+01 0.19662E+01
  20   5   0   1 0.13778E+02 0.13778E+02 0.15826E+02-0.15826E+02 0.00000E+00 0.00000E+00 0.00000E+00 0.00000E+00 0.00000E+00 0.00000E+00 0.00000E+00 0.98272E+00 0.98272E+00
  21   5   0   1 0.13924E+02 0.13924E+02 0.15998E+02 0.15998E+02 0.00000E+00 0.00000E+00 0.00000E+00 0.00000E+00 0.00000E+00 0.00000E+00 0.00000E+00 0.11098E+01 0.11098E+01
  22   5   0   1 0.91460E+01 0.91460E+01 0.96520E+01-0.96520E+01 0.00000E+00 0.00000E+00 0.00000E+00 0.00000E+00 0.00000E+00 0.00000E+00 0.00000E+00 0.12605E+01 0.12605E+01
  23   5   0   1 0.67634E+01 0.67634E+01 0.58701E+01 0.58701E+01 0.00000E+00 0.00000E+00 0.00000E+00 0.00000E+00 0.00000E+00 0.00000E+00 0.00000E+00 0.17035E+01 0.17035E+01
  24   5   0   1 0.16133E-01 0.16133E-01 0.29962E+01-0.29962E+01 0.00000E+00 0.00000E+00 0.00000E+00 0.00000E+00 0.00000E+00 0.00000E+00 0.00000E+00 0.21424E+02 0.21424E+02
  25   5   0   1 0.28853E-01 0.28853E-01 0.15476E+01-0.15476E+01 0.00000E+00 0.00000E+00 0.00000E+00 0.00000E+00 0.00000E+00 0.00000E+00 0.00000E+00 0.19761E+02 0.19761E+02
  26   5   0   1 0.47543E+01 0.47543E+01 0.69179E+01 0.69179E+01 0.00000E+00 0.00000E+00 0.00000E+00 0.00000E+00 0.00000E+00 0.00000E+00 0.00000E+00 0.28087E+01 0.28087E+01
  27   5   0   1 0.86905E+01 0.86905E+01 0.13552E+02-0.13552E+02 0.00000E+00 0.00000E+00 0.00000E+00 0.00000E+00 0.00000E+00 0.00000E+00 0.00000E+00 0.21992E+01 0.21992E+01
  28   5   0   1 0.15352E+02 0.15352E+02 0.16210E+02 0.16210E+02 0.00000E+00 0.00000E+00 0.00000E+00 0.00000E+00 0.00000E+00 0.00000E+00 0.00000E+00 0.16298E+01 0.16298E+01
  29   5   0   1 0.17762E+02 0.17762E+02 0.19982E+02-0.19982E+02 0.00000E+00 0.00000E+00 0.00000E+00 0.00000E+00 0.00000E+00 0.00000E+00 0.00000E+00 0.16279E+01 0.16279E+01
  30   5   0   1 0.21291E+02 0.21291E+02 0.20826E+02 0.20826E+02 0.00000E+00 0.00000E+00 0.00000E+00 0.00000E+00 0.00000E+00 0.00000E+00 0.00000E+00 0.15464E+01 0.15464E+01
  31   5   0   1 0.20377E+02 0.20377E+02 0.19922E+02-0.19922E+02 0.00000E+00 0.00000E+00 0.00000E+00 0.00000E+00 0.00000E+00 0.00000E+00 0.00000E+00 0.14268E+01 0.14268E+01
  32   5   0   1 0.17235E+02 0.17235E+02 0.16640E+02 0.16640E+02 0.00000E+00 0.00000E+00 0.00000E+00 0.00000E+00 0.00000E+00 0.00000E+00 0.00000E+00 0.15674E+01 0.15674E+01
  33   5   0   1 0.13936E+02 0.13936E+02 0.14223E+02-0.14223E+02 0.00000E+00 0.00000E+00 0.00000E+00 0.00000E+00 0.00000E+00 0.00000E+00 0.00000E+00 0.16573E+01 0.16573E+01
  34   5   0   1 0.76408E-01 0.76408E-01 0.77341E+01 0.77341E+01 0.00000E+00 0.00000E+00 0.00000E+00 0.00000E+00 0.00000E+00 0.00000E+00 0.00000E+00 0.25644E+02 0.25644E+02
  35   5   0   1 0.34366E-01 0.34366E-01 0.27620E+01-0.27620E+01 0.00000E+00 0.00000E+00 0.00000E+00 0.00000E+00 0.00000E+00 0.00000E+00 0.00000E+00 0.24104E+02 0.24104E+02
  36   5   0   1 0.39226E+01 0.39226E+01 0.32212E+01-0.32212E+01 0.00000E+00 0.00000E+00 0.00000E+00 0.00000E+00 0.00000E+00 0.00000E+00 0.00000E+00 0.49138E+01 0.49138E+01
  37   5   0   1 0.27439E+01 0.27439E+01 0.67403E+01 0.67403E+01 0.00000E+00 0.00000E+00 0.00000E+00 0.00000E+00 0.00000E+00 0.00000E+00 0.00000E+00 0.69489E+01 0.69489E+01
  38   5   0   1 0.10157E+02 0.10157E+02 0.92828E+01-0.92828E+01 0.00000E+00 0.00000E+00 0.00000E+00 0.00000E+00 0.00000E+00 0.00000E+00 0.00000E+00 0.20829E+01 0.20829E+01
  39   5   0   1 0.19095E+01 0.19095E+01 0.61092E+01 0.61092E+01 0.00000E+00 0.00000E+00 0.00000E+00 0.00000E+00 0.00000E+00 0.00000E+00 0.00000E+00 0.98261E+01 0.98261E+01
  40   5   0   1 0.82762E+01 0.82762E+01 0.73056E+01-0.73056E+01 0.00000E+00 0.00000E+00 0.00000E+00 0.00000E+00 0.00000E+00 0.00000E+00 0.00000E+00 0.23178E+01 0.23178E+01
  41   5   0   1 0.62337E+01 0.62337E+01 0.84161E+01-0.84161E+01 0.00000E+00 0.00000E+00 0.00000E+00 0.00000E+00 0.00000E+00 0.00000E+00 0.00000E+00 0.27976E+01 0.27976E+01
  42   5   0   1 0.52128E+01 0.52128E+01 0.88452E+01 0.88452E+01 0.00000E+00 0.00000E+00 0.00000E+00 0.00000E+00 0.00000E+00 0.00000E+00 0.00000E+00 0.37147E+01 0.37147E+01
  43   5   0   1 0.43462E+01 0.43462E+01 0.68705E+01 0.68705E+01 0.00000E+00 0.00000E+00 0.00000E+00 0.00000E+00 0.00000E+00 0.00000E+00 0.00000E+00 0.43951E+01 0.43951E+01
  44   5   0   1 0.73690E+01 0.73690E+01 0.22001E+01 0.22001E+01 0.00000E+00 0.00000E+00 0.00000E+00 0.00000E+00 0.00000E+00 0.00000E+00 0.00000E+00 0.28899E+01 0.28899E+01
  45   5   0   1 0.27425E-01 0.27425E-01 0.29267E+01 0.29267E+01 0.00000E+00 0.00000E+00 0.00000E+00 0.00000E+00 0.00000E+00 0.00000E+00 0.00000E+00 0.23222E+02 0.23222E+02
  46   5   0   1 0.43927E+01 0.43927E+01 0.20725E+01 0.20725E+01 0.00000E+00 0.00000E+00 0.00000E+00 0.00000E+00 0.00000E+00 0.00000E+00 0.00000E+00 0.48346E+01 0.48346E+01
  47   5   0   1 0.10111E-01 0.10111E-01 0.20270E+01-0.20270E+01 0.00000E+00 0.00000E+00 0.00000E+00 0.00000E+00 0.00000E+00 0.00000E+00 0.00000E+00 0.31271E+02 0.31271E+02
  48   5   0   1 0.99991E+01 0.99991E+01 0.43630E+01 0.43630E+01 0.00000E+00 0.00000E+00 0.00000E+00 0.00000E+00 0.00000E+00 0.00000E+00 0.00000E+00 0.23149E+01 0.23149E+01
  49   5   0   1 0.28199E-01 0.28199E-01 0.27799E+01-0.27799E+01 0.00000E+00 0.00000E+00 0.00000E+00 0.00000E+00 0.00000E+00 0.00000E+00 0.00000E+00 0.28501E+02 0.28501E+02
  50   5   0   1 0.33487E-01 0.33487E-01 0.26988E+01 0.26988E+01 0.00000E+00 0.00000E+00 0.00000E+00 0.00000E+00 0.00000E+00 0.00000E+00 0.00000E+00 0.36674E+02 0.36674E+02
  10   6   0   1 0.19994E+01 0.19994E+01 0.30584E+01 0.30584E+01 0.00000E+00 0.00000E+00 0.00000E+00 0.00000E+00 0.00000E+00 0.00000E+00 0.00000E+00 0.19654E+01 0.19654E+01
  11   6   0   1 0.56513E-01 0.56513E-01 0.31017E+01-0.31017E+01 0.00000E+00 0.00000E+00 0.00000E+00 0.00000E+00 0.00000E+00 0.00000E+00 0.00000E+00 0.96281E+01 0.96281E+01
  12   6   0   1 0.74686E-01 0.74686E-01 0.14674E+01-0.14674E+01 0.00000E+00 0.00000E+00 0.00000E+00 0.00000E+00 0.00000E+00 0.00000E+00 0.00000E+00 0.14724E+02 0.14724E+02
  13   6   0   1 0.19103E+01 0.19103E+01 0.23024E+01 0.23024E+01 0.00000E+00 0.00000E+00 0.00000E+00 0.00000E+00 0.00000E+00 0.00000E+00 0.00000E+00 0.39301E+01 0.39301E+01
  14   6   0   1 0.58302E+01 0.58302E+01 0.73730E+01-0.73730E+01 0.00000E+00 0.00000E+00 0.00000E+00 0.00000E+00 0.00000E+00 0.00000E+00 0.00000E+00 0.16389E+01 0.16389E+01
  15   6   0   1 0.19173E+01 0.19173E+01 0.52879E+01 0.52879E+01 0.00000E+00 0.00000E+00 0.00000E+00 0.00000E+00 0.00000E+00 0.00000E+00 0.00000E+00 0.49132E+01 0.49132E+01
  16   6   0   1 0.33590E+01 0.33590E+01 0.71375E+01-0.71375E+01 0.00000E+00 0.00000E+00 0.00000E+00 0.00000E+00 0.00000E+00 0.00000E+00 0.00000E+00 0.28371E+01 0.28371E+01
  17   6   0   1 0.58945E+01 0.58945E+01 0.29944E+01-0.29944E+01 0.00000E+00 0.00000E+00 0.00000E+00 0.00000E+00 0.00000E+00 0.00000E+00 0.00000E+00 0.16390E+01 0.16390E+01
  18   6   0   1 0.83086E-03 0.83086E-03 0.10028E+01-0.10028E+01 0.00000E+00 0.00000E+00 0.00000E+00 0.00000E+00 0.00000E+00 0.00000E+00 0.00000E+00 0.21972E+02 0.21972E+02
  19   6   0   1 0.17388E+02 0.17388E+02 0.19762E+02-0.19762E+02 0.00000E+00 0.00000E+00 0.00000E+00 0.00000E+00 0.00000E+00 0.00000E+00 0.00000E+00 0.90162E+00 0.90162E+00
  20   6   0   1 0.52098E+01 0.52098E+01 0.52929E+01-0.52929E+01 0.00000E+00 0.00000E+00 0.00000E+00 0.00000E+00 0.00000E+00 0.00000E+00 0.00000E+00 0.22292E+01 0.22292E+01
  21   6   0   1 0.19818E+02 0.19818E+02 0.21473E+02 0.21473E+02 0.00000E+00 0.00000E+00 0.00000E+00 0.00000E+00 0.00000E+00 0.00000E+00 0.00000E+00 0.89796E+00 0.89796E+00
  22   6   0   1 0.26237E+02 0.26237E+02 0.27426E+02 0.27426E+02 0.00000E+00 0.00000E+00 0.00000E+00 0.00000E+00 0.00000E+00 0.00000E+00 0.00000E+00 0.11299E+01 0.11299E+01
  23   6   0   1 0.10119E+02 0.10119E+02 0.13658E+02-0.13658E+02 0.00000E+00 0.00000E+00 0.00000E+00 0.00000E+00 0.00000E+00 0.00000E+00 0.00000E+00 0.13278E+01 0.13278E+01
  24   6   0   1 0.95378E+01 0.95378E+01 0.12615E+02 0.12615E+02 0.00000E+00 0.00000E+00 0.00000E+00 0.00000E+00 0.00000E+00 0.00000E+00 0.00000E+00 0.12074E+01 0.12074E+01
  25   6   0   1 0.51224E+01 0.51224E+01 0.86423E+01-0.86423E+01 0.00000E+00 0.00000E+00 0.00000E+00 0.00000E+00 0.00000E+00 0.00000E+00 0.00000E+00 0.22292E+01 0.22292E+01
  26   6   0   1 0.67394E+01 0.67394E+01 0.76138E+01 0.76138E+01 0.00000E+00 0.00000E+00 0.00000E+00 0.00000E+00 0.00000E+00 0.00000E+00 0.00000E+00 0.17035E+01 0.17035E+01
  27   6   0   1 0.68685E-01 0.68685E-01 0.43251E+01-0.43251E+01 0.00000E+00 0.00000E+00 0.00000E+00 0.00000E+00 0.00000E+00 0.00000E+00 0.00000E+00 0.19226E+02 0.19226E+02
  28   6   0   1 0.61120E-01 0.61120E-01 0.59852E+01 0.59852E+01 0.00000E+00 0.00000E+00 0.00000E+00 0.00000E+00 0.00000E+00 0.00000E+00 0.00000E+00 0.21244E+02 0.21244E+02
  29   6   0   1 0.61764E+01 0.61764E+01 0.51059E+01-0.51059E+01 0.00000E+00 0.00000E+00 0.00000E+00 0.00000E+00 0.00000E+00 0.00000E+00 0.00000E+00 0.24869E+01 0.24869E+01
  30   6   0   1 0.31196E-01 0.31196E-01 0.47182E+01 0.47182E+01 0.00000E+00 0.00000E+00 0.00000E+00 0.00000E+00 0.00000E+00 0.00000E+00 0.00000E+00 0.22470E+02 0.22470E+02
  31   6   0   1 0.23686E-01 0.23686E-01 0.67047E+01-0.67047E+01 0.00000E+00 0.00000E+00 0.00000E+00 0.00000E+00 0.00000E+00 0.00000E+00 0.00000E+00 0.24068E+02 0.24068E+02
  32   6   0   1 0.55562E+01 0.55562E+01 0.34602E+01 0.34602E+01 0.00000E+00 0.00000E+00 0.00000E+00 0.00000E+00 0.00000E+00 0.00000E+00 0.00000E+00 0.27802E+01 0.27802E+01
  33   6   0   1 0.12245E-01 0.12245E-01 0.36787E+01-0.36787E+01 0.00000E+00 0.00000E+00 0.00000E+00 0.00000E+00 0.00000E+00 0.00000E+00 0.00000E+00 0.12012E+02 0.12012E+02
  34   6   0   1 0.33707E-01 0.33707E-01 0.90323E+00-0.90323E+00 0.00000E+00 0.00000E+00 0.00000E+00 0.00000E+00 0.00000E+00 0.00000E+00 0.00000E+00 0.21799E+02 0.21799E+02
  35   6   0   1 0.41498E-01 0.41498E-01 0.13747E+01 0.13747E+01 0.00000E+00 0.00000E+00 0.00000E+00 0.00000E+00 0.00000E+00 0.00000E+00 0.00000E+00 0.26745E+02 0.26745E+02
  36   6   0   1 0.19161E+01 0.19161E+01 0.70668E+01-0.70668E+01 0.00000E+00 0.00000E+00 0.00000E+00 0.00000E+00 0.00000E+00 0.00000E+00 0.00000E+00 0.12774E+02 0.12774E+02
  37   6   0   1 0.47679E+01 0.47679E+01 0.58145E+01 0.58145E+01 0.00000E+00 0.00000E+00 0.00000E+00 0.00000E+00 0.00000E+00 0.00000E+00 0.00000E+00 0.36111E+01 0.36111E+01
  38   6   0   1 0.82896E+01 0.82896E+01 0.77771E+01-0.77771E+01 0.00000E+00 0.00000E+00 0.00000E+00 0.00000E+00 0.00000E+00 0.00000E+00 0.00000E+00 0.20863E+01 0.20863E+01
  39   6   0   1 0.59149E+01 0.59149E+01 0.17558E+01-0.17558E+01 0.00000E+00 0.00000E+00 0.00000E+00 0.00000E+00 0.00000E+00 0.00000E+00 0.00000E+00 0.29486E+01 0.29486E+01
  40   6   0   1 0.13543E-01 0.13543E-01 0.35184E+01 0.35184E+01 0.00000E+00 0.00000E+00 0.00000E+00 0.00000E+00 0.00000E+00 0.00000E+00 0.00000E+00 0.16607E+02 0.16607E+02
  41   6   0   1 0.70898E+01 0.70898E+01 0.29059E+01-0.29059E+01 0.00000E+00 0.00000E+00 0.00000E+00 0.00000E+00 0.00000E+00 0.00000E+00 0.00000E+00 0.27265E+01 0.27265E+01
  42   6   0   1 0.40129E-02 0.40129E-02 0.34607E+01 0.34607E+01 0.00000E+00 0.00000E+00 0.00000E+00 0.00000E+00 0.00000E+00 0.00000E+00 0.00000E+00 0.25929E+02 0.25929E+02
  43   6   0   1 0.43930E+01 0.43930E+01 0.48770E+00-0.48770E+00 0.00000E+00 0.00000E+00 0.00000E+00 0.00000E+00 0.00000E+00 0.00000E+00 0.00000E+00 0.43951E+01 0.43951E+01
  44   6   0   1 0.58908E+01 0.58908E+01 0.40102E+01-0.40102E+01 0.00000E+00 0.00000E+00 0.00000E+00 0.00000E+00 0.00000E+00 0.00000E+00 0.00000E+00 0.32763E+01 0.32763E+01
  45   6   0   1 0.76524E-02 0.76524E-02 0.59410E+01 0.59410E+01 0.00000E+00 0.00000E+00 0.00000E+00 0.00000E+00 0.00000E+00 0.00000E+00 0.00000E+00 0.40701E+02 0.40701E+02
  15   7   0   1 0.21245E-02 0.21245E-02 0.20239E+01 0.20239E+01 0.00000E+00 0.00000E+00 0.00000E+00 0.00000E+00 0.00000E+00 0.00000E+00 0.00000E+00 0.12431E+02 0.12431E+02
  16   7   0   1 0.26248E-02 0.26248E-02 0.21082E+01-0.21082E+01 0.00000E+00 0.00000E+00 0.00000E+00 0.00000E+00 0.00000E+00 0.00000E+00 0.00000E+00 0.54439E+01 0.54439E+01
  17   7   0   1 0.48096E+01 0.48096E+01 0.39545E+01 0.39545E+01 0.00000E+00 0.00000E+00 0.00000E+00 0.00000E+00 0.00000E+00 0.00000E+00 0.00000E+00 0.12046E+01 0.12046E+01
  18   7   0   1 0.19589E+01 0.19589E+01 0.41353E+01-0.41353E+01 0.00000E+00 0.00000E+00 0.00000E+00 0.00000E+00 0.00000E+00 0.00000E+00 0.00000E+00 0.29483E+01 0.29483E+01
  19   7   0   1 0.58856E+01 0.58856E+01 0.45126E+01 0.45126E+01 0.00000E+00 0.00000E+00 0.00000E+00 0.00000E+00 0.00000E+00 0.00000E+00 0.00000E+00 0.13116E+01 0.13116E+01
  20   7   0   1 0.33937E+01 0.33937E+01 0.31426E+01-0.31426E+01 0.00000E+00 0.00000E+00 0.00000E+00 0.00000E+00 0.00000E+00 0.00000E+00 0.00000E+00 0.22698E+01 0.22698E+01
  21   7   0   1 0.55891E-02 0.55891E-02 0.18358E+00-0.18358E+00 0.00000E+00 0.00000E+00 0.00000E+00 0.00000E+00 0.00000E+00 0.00000E+00 0.00000E+00 0.19527E+02 0.19527E+02
  22   7   0   1 0.70541E+01 0.70541E+01 0.74320E+01-0.74320E+01 0.00000E+00 0.00000E+00 0.00000E+00 0.00000E+00 0.00000E+00 0.00000E+00 0.00000E+00 0.13646E+01 0.13646E+01
  23   7   0   1 0.32659E-01 0.32659E-01 0.50133E+01 0.50133E+01 0.00000E+00 0.00000E+00 0.00000E+00 0.00000E+00 0.00000E+00 0.00000E+00 0.00000E+00 0.17794E+02 0.17794E+02
  24   7   0   1 0.37645E-01 0.37645E-01 0.57137E+01-0.57137E+01 0.00000E+00 0.00000E+00 0.00000E+00 0.00000E+00 0.00000E+00 0.00000E+00 0.00000E+00 0.17606E+02 0.17606E+02
  25   7   0   1 0.47799E+01 0.47799E+01 0.57672E+01 0.57672E+01 0.00000E+00 0.00000E+00 0.00000E+00 0.00000E+00 0.00000E+00 0.00000E+00 0.00000E+00 0.20066E+01 0.20066E+01
  26   7   0   1 0.37719E-01 0.37719E-01 0.57346E+01-0.57346E+01 0.00000E+00 0.00000E+00 0.00000E+00 0.00000E+00 0.00000E+00 0.00000E+00 0.00000E+00 0.19350E+02 0.19350E+02
  27   7   0   1 0.43667E+01 0.43667E+01 0.44341E+01 0.44341E+01 0.00000E+00 0.00000E+00 0.00000E+00 0.00000E+00 0.00000E+00 0.00000E+00 0.00000E+00 0.21979E+01 0.21979E+01
  28   7   0   1 0.33812E+01 0.33812E+01 0.35625E+01-0.35625E+01 0.00000E+00 0.00000E+00 0.00000E+00 0.00000E+00 0.00000E+00 0.00000E+00 0.00000E+00 0.28371E+01 0.28371E+01
  29   7   0   1 0.18240E-01 0.18240E-01 0.13281E+01 0.13281E+01 0.00000E+00 0.00000E+00 0.00000E+00 0.00000E+00 0.00000E+00 0.00000E+00 0.00000E+00 0.18056E+02 0.18056E+02
  30   7   0   1 0.27646E+01 0.27646E+01 0.21267E+01-0.21267E+01 0.00000E+00 0.00000E+00 0.00000E+00 0.00000E+00 0.00000E+00 0.00000E+00 0.00000E+00 0.41694E+01 0.41694E+01
  31   7   0   1 0.19851E-01 0.19851E-01 0.29128E+01 0.29128E+01 0.00000E+00 0.00000E+00 0.00000E+00 0.00000E+00 0.00000E+00 0.00000E+00 0.00000E+00 0.18035E+02 0.18035E+02
  32   7   0   1 0.11462E-01 0.11462E-01 0.23684E+00-0.23684E+00 0.00000E+00 0.00000E+00 0.00000E+00 0.00000E+00 0.00000E+00 0.00000E+00 0.00000E+00 0.19153E+02 0.19153E+02
  33   7   0   1 0.51865E+01 0.51865E+01 0.20117E+01 0.20117E+01 0.00000E+00 0.00000E+00 0.00000E+00 0.00000E+00 0.00000E+00 0.00000E+00 0.00000E+00 0.22292E+01 0.22292E+01
  34   7   0   1 0.72711E-02 0.72711E-02 0.13256E+01 0.13256E+01 0.00000E+00 0.00000E+00 0.00000E+00 0.00000E+00 0.00000E+00 0.00000E+00 0.00000E+00 0.14979E+02 0.14979E+02
  35   7   0   1 0.82530E-02 0.82530E-02 0.87346E+00-0.87346E+00 0.00000E+00 0.00000E+00 0.00000E+00 0.00000E+00 0.00000E+00 0.00000E+00 0.00000E+00 0.16870E+02 0.16870E+02
  36   7   0   1 0.39332E+01 0.39332E+01 0.17688E+01 0.17688E+01 0.00000E+00 0.00000E+00 0.00000E+00 0.00000E+00 0.00000E+00 0.00000E+00 0.00000E+00 0.34398E+01 0.34398E+01
  37   7   0   1 0.70810E+01 0.70810E+01 0.85167E-01 0.85167E-01 0.00000E+00 0.00000E+00 0.00000E+00 0.00000E+00 0.00000E+00 0.00000E+00 0.00000E+00 0.19050E+01 0.19050E+01
  38   7   0   1 0.34124E-02 0.34124E-02 0.89657E-01-0.89657E-01 0.00000E+00 0.00000E+00 0.00000E+00 0.00000E+00 0.00000E+00 0.00000E+00 0.00000E+00 0.19181E+02 0.19181E+02
  39   7   0   1 0.76419E-02 0.76419E-02 0.28196E+01 0.28196E+01 0.00000E+00 0.00000E+00 0.00000E+00 0.00000E+00 0.00000E+00 0.00000E+00 0.00000E+00 0.32543E+02 0.32543E+02
  40   7   0   1 0.80580E-02 0.80580E-02 0.43494E+01-0.43494E+01 0.00000E+00 0.00000E+00 0.00000E+00 0.00000E+00 0.00000E+00 0.00000E+00 0.00000E+00 0.29746E+02 0.29746E+02
 -53   1   1   1 0.32950E-02 0.32950E-02 0.69865E+00-0.69865E+00 0.00000E+00 0.00000E+00 0.00000E+00 0.00000E+00 0.00000E+00 0.00000E+00 0.00000E+00 0.31334E+02 0.31334E+02
 -52   1   1   1 0.20205E-01 0.20205E-01 0.99416E+00-0.99416E+00 0.00000E+00 0.00000E+00 0.00000E+00 0.00000E+00 0.00000E+00 0.00000E+00 0.00000E+00 0.29310E+02 0.29310E+02
 -51   1   1   1 0.33765E-01 0.33765E-01 0.18121E+01 0.18121E+01 0.00000E+00 0.00000E+00 0.00000E+00 0.00000E+00 0.00000E+00 0.00000E+00 0.00000E+00 0.30144E+02 0.30144E+02
 -50   1   1   1 0.99784E+01 0.99784E+01 0.53174E+01-0.53174E+01 0.00000E+00 0.00000E+00 0.00000E+00 0.00000E+00 0.00000E+00 0.00000E+00 0.00000E+00 0.27000E+01 0.27000E+01
 -49   1   1   1 0.10166E+02 0.10166E+02 0.48100E+01 0.48100E+01 0.00000E+00 0.00000E+00 0.00000E+00 0.00000E+00 0.00000E+00 0.00000E+00 0.00000E+00 0.28387E+01 0.28387E+01
 -48   1   1   1 0.27274E+01 0.27274E+01 0.57369E+01-0.57369E+01 0.00000E+00 0.00000E+00 0.00000E+00 0.00000E+00 0.00000E+00 0.00000E+00 0.00000E+00 0.90333E+01 0.90333E+01
 -47   1   1   1 0.14252E+02 0.14252E+02 0.69198E+01 0.69198E+01 0.00000E+00 0.00000E+00 0.00000E+00 0.00000E+00 0.00000E+00 0.00000E+00 0.00000E+00 0.18952E+01 0.18952E+01
 -46   1   1   1 0.89466E+01 0.89466E+01 0.80638E+01-0.80638E+01 0.00000E+00 0.00000E+00 0.00000E+00 0.00000E+00 0.00000E+00 0.00000E+00 0.00000E+00 0.30036E+01 0.30036E+01
 -45   1   1   1 0.12668E+02 0.12668E+02 0.12480E+02 0.12480E+02 0.00000E+00 0.00000E+00 0.00000E+00 0.00000E+00 0.00000E+00 0.00000E+00 0.00000E+00 0.27325E+01 0.27325E+01
 -44   1   1   1 0.47511E+01 0.47511E+01 0.10057E+02-0.10057E+02 0.00000E+00 0.00000E+00 0.00000E+00 0.00000E+00 0.00000E+00 0.00000E+00 0.00000E+00 0.64193E+01 0.64193E+01
 -43   1   1   1 0.36868E+02 0.36868E+02 0.34234E+02 0.34234E+02 0.00000E+00 0.00000E+00 0.00000E+00 0.00000E+00 0.00000E+00 0.00000E+00 0.00000E+00 0.14579E+01 0.14579E+01
 -42   1   1   1 0.13478E+02 0.13478E+02 0.14679E+02 0.14679E+02 0.00000E+00 0.00000E+00 0.00000E+00 0.00000E+00 0.00000E+00 0.00000E+00 0.00000E+00 0.24406E+01 0.24406E+01
 -41   1   1   1 0.78776E+01 0.78776E+01 0.60734E+01-0.60734E+01 0.00000E+00 0.00000E+00 0.00000E+00 0.00000E+00 0.00000E+00 0.00000E+00 0.00000E+00 0.39317E+01 0.39317E+01
 -40   1   1   1 0.16745E+02 0.16745E+02 0.14632E+02-0.14632E+02 0.00000E+00 0.00000E+00 0.00000E+00 0.00000E+00 0.00000E+00 0.00000E+00 0.00000E+00 0.19625E+01 0.19625E+01
 -39   1   1   1 0.13587E+02 0.13587E+02 0.11417E+02 0.11417E+02 0.00000E+00 0.00000E+00 0.00000E+00 0.00000E+00 0.00000E+00 0.00000E+00 0.00000E+00 0.21320E+01 0.21320E+01
 -38   1   1   1 0.78480E+01 0.78480E+01 0.10147E+02-0.10147E+02 0.00000E+00 0.00000E+00 0.00000E+00 0.00000E+00 0.00000E+00 0.00000E+00 0.00000E+00 0.31949E+01 0.31949E+01
 -37   1   1   1 0.27843E+01 0.27843E+01 0.83292E+01 0.83292E+01 0.00000E+00 0.00000E+00 0.00000E+00 0.00000E+00 0.00000E+00 0.00000E+00 0.00000E+00 0.76439E+01 0.76439E+01
 -36   1   1   1 0.27422E+01 0.27422E+01 0.12098E+01 0.12098E+01 0.00000E+00 0.00000E+00 0.00000E+00 0.00000E+00 0.00000E+00 0.00000E+00 0.00000E+00 0.83346E+01 0.83346E+01
 -35   1   1   1 0.65127E-01 0.65127E-01 0.16700E+01-0.16700E+01 0.00000E+00 0.00000E+00 0.00000E+00 0.00000E+00 0.00000E+00 0.00000E+00 0.00000E+00 0.26673E+02 0.26673E+02
 -34   1   1   1 0.97541E+01 0.97541E+01 0.10793E+02 0.10793E+02 0.00000E+00 0.00000E+00 0.00000E+00 0.00000E+00 0.00000E+00 0.00000E+00 0.00000E+00 0.25570E+01 0.25570E+01
 -33   1   1   1 0.84946E+01 0.84946E+01 0.94580E+01-0.94580E+01 0.00000E+00 0.00000E+00 0.00000E+00 0.00000E+00 0.00000E+00 0.00000E+00 0.00000E+00 0.29321E+01 0.29321E+01
 -32   1   1   1 0.15886E+02 0.15886E+02 0.16894E+02 0.16894E+02 0.00000E+00 0.00000E+00 0.00000E+00 0.00000E+00 0.00000E+00 0.00000E+00 0.00000E+00 0.17010E+01 0.17010E+01
 -31   1   1   1 0.10345E+02 0.10345E+02 0.92838E+01-0.92838E+01 0.00000E+00 0.00000E+00 0.00000E+00 0.00000E+00 0.00000E+00 0.00000E+00 0.00000E+00 0.18601E+01 0.18601E+01
 -30   1   1   1 0.11417E+02 0.11417E+02 0.11988E+02 0.11988E+02 0.00000E+00 0.00000E+00 0.00000E+00 0.00000E+00 0.00000E+00 0.00000E+00 0.00000E+00 0.15212E+01 0.15212E+01
 -29   1   1   1 0.94185E-02 0.94185E-02 0.58065E+01-0.58065E+01 0.00000E+00 0.00000E+00 0.00000E+00 0.00000E+00 0.00000E+00 0.00000E+00 0.00000E+00 0.25881E+02 0.25881E+02
 -28   1   1   1 0.30087E-01 0.30087E-01 0.13297E+01-0.13297E+01 0.00000E+00 0.00000E+00 0.00000E+00 0.00000E+00 0.00000E+00 0.00000E+00 0.00000E+00 0.21381E+02 0.21381E+02
 -27   1   1   1 0.93646E+01 0.93646E+01 0.84646E+01 0.84646E+01 0.00000E+00 0.00000E+00 0.00000E+00 0.00000E+00 0.00000E+00 0.00000E+00 0.00000E+00 0.16420E+01 0.16420E+01
 -26   1   1   1 0.13670E+02 0.13670E+02 0.15749E+02-0.15749E+02 0.00000E+00 0.00000E+00 0.00000E+00 0.00000E+00 0.00000E+00 0.00000E+00 0.00000E+00 0.12710E+01 0.12710E+01
 -25   1   1   1 0.15243E+02 0.15243E+02 0.16277E+02 0.16277E+02 0.00000E+00 0.00000E+00 0.00000E+00 0.00000E+00 0.00000E+00 0.00000E+00 0.00000E+00 0.11428E+01 0.11428E+01
 -24   1   1   1 0.23547E+02 0.23547E+02 0.24573E+02-0.24573E+02 0.00000E+00 0.00000E+00 0.00000E+00 0.00000E+00 0.00000E+00 0.00000E+00 0.00000E+00 0.92840E+00 0.92840E+00
 -23   1   1   1 0.14460E+02 0.14460E+02 0.17406E+02 0.17406E+02 0.00000E+00 0.00000E+00 0.00000E+00 0.00000E+00 0.00000E+00 0.00000E+00 0.00000E+00 0.10701E+01 0.10701E+01
 -22   1   1   1 0.41943E+02 0.41943E+02 0.38449E+02-0.38449E+02 0.00000E+00 0.00000E+00 0.00000E+00 0.00000E+00 0.00000E+00 0.00000E+00 0.00000E+00 0.11368E+01 0.11368E+01
 -21   1   1   1 0.47394E+01 0.47394E+01 0.29263E+01 0.29263E+01 0.00000E+00 0.00000E+00 0.00000E+00 0.00000E+00 0.00000E+00 0.00000E+00 0.00000E+00 0.24071E+01 0.24071E+01
 -20   1   1   1 0.56019E+01 0.56019E+01 0.47863E+01 0.47863E+01 0.00000E+00 0.00000E+00 0.00000E+00 0.00000E+00 0.00000E+00 0.00000E+00 0.00000E+00 0.20854E+01 0.20854E+01
 -19   1   1   1 0.81160E+01 0.81160E+01 0.11921E+02-0.11921E+02 0.00000E+00 0.00000E+00 0.00000E+00 0.00000E+00 0.00000E+00 0.00000E+00 0.00000E+00 0.14324E+01 0.14324E+01
 -18   1   1   1 0.55469E+01 0.55469E+01 0.74783E+01 0.74783E+01 0.00000E+00 0.00000E+00 0.00000E+00 0.00000E+00 0.00000E+00 0.00000E+00 0.00000E+00 0.20854E+01 0.20854E+01
 -17   1   1   1 0.21302E+02 0.21302E+02 0.23271E+02-0.23271E+02 0.00000E+00 0.00000E+00 0.00000E+00 0.00000E+00 0.00000E+00 0.00000E+00 0.00000E+00 0.84174E+00 0.84174E+00
 -16   1   1   1 0.75521E+01 0.75521E+01 0.85200E+01 0.85200E+01 0.00000E+00 0.00000E+00 0.00000E+00 0.00000E+00 0.00000E+00 0.00000E+00 0.00000E+00 0.12710E+01 0.12710E+01
 -15   1   1   1 0.26203E+02 0.26203E+02 0.29171E+02-0.29171E+02 0.00000E+00 0.00000E+00 0.00000E+00 0.00000E+00 0.00000E+00 0.00000E+00 0.00000E+00 0.71146E+00 0.71146E+00
 -14   1   1   1 0.38407E+01 0.38407E+01 0.55783E+01 0.55783E+01 0.00000E+00 0.00000E+00 0.00000E+00 0.00000E+00 0.00000E+00 0.00000E+00 0.00000E+00 0.19657E+01 0.19657E+01
 -13   1   1   1 0.27608E+02 0.27608E+02 0.30251E+02-0.30251E+02 0.00000E+00 0.00000E+00 0.00000E+00 0.00000E+00 0.00000E+00 0.00000E+00 0.00000E+00 0.74979E+00 0.74979E+00
 -12   1   1   1 0.13616E+00 0.13616E+00 0.31240E+01 0.31240E+01 0.00000E+00 0.00000E+00 0.00000E+00 0.00000E+00 0.00000E+00 0.00000E+00 0.00000E+00 0.15248E+02 0.15248E+02
 -11   1   1   1 0.29999E+02 0.29999E+02 0.34157E+02-0.34157E+02 0.00000E+00 0.00000E+00 0.00000E+00 0.00000E+00 0.00000E+00 0.00000E+00 0.00000E+00 0.88618E+00 0.88618E+00
 -10   1   1   1 0.13577E+00 0.13577E+00 0.10241E+01 0.10241E+01 0.00000E+00 0.00000E+00 0.00000E+00 0.00000E+00 0.00000E+00 0.00000E+00 0.00000E+00 0.15259E+02 0.15259E+02
  -9   1   1   1 0.31691E+02 0.31691E+02 0.34584E+02-0.34584E+02 0.00000E+00 0.00000E+00 0.00000E+00 0.00000E+00 0.00000E+00 0.00000E+00 0.00000E+00 0.90757E+00 0.90757E+00
  -8   1   1   1 0.34853E+01 0.34853E+01 0.19262E+01-0.19262E+01 0.00000E+00 0.00000E+00 0.00000E+00 0.00000E+00 0.00000E+00 0.00000E+00 0.00000E+00 0.22681E+01 0.22681E+01
  -7   1   1   1 0.29721E+02 0.29721E+02 0.31254E+02-0.31254E+02 0.00000E+00 0.00000E+00 0.00000E+00 0.00000E+00 0.00000E+00 0.00000E+00 0.00000E+00 0.77261E+00 0.77261E+00
  -6   1   1   1 0.85991E+01 0.85991E+01 0.64478E+01-0.64478E+01 0.00000E+00 0.00000E+00 0.00000E+00 0.00000E+00 0.00000E+00 0.00000E+00 0.00000E+00 0.90587E+00 0.90587E+00
  -5   1   1   1 0.18315E+02 0.18315E+02 0.20000E+02-0.20000E+02 0.00000E+00 0.00000E+00 0.00000E+00 0.00000E+00 0.00000E+00 0.00000E+00 0.00000E+00 0.65821E+00 0.65821E+00
  -4   1   1   1 0.20752E+02 0.20752E+02 0.19270E+02-0.19270E+02 0.00000E+00 0.00000E+00 0.00000E+00 0.00000E+00 0.00000E+00 0.00000E+00 0.00000E+00 0.68249E+00 0.68249E+00
  -3   1   1   1 0.18824E+01 0.18824E+01 0.19713E+00 0.19713E+00 0.00000E+00 0.00000E+00 0.00000E+00 0.00000E+00 0.00000E+00 0.00000E+00 0.00000E+00 0.28322E+01 0.28322E+01
  -2   1   1   1 0.39952E+02 0.39952E+02 0.39394E+02-0.39394E+02 0.00000E+00 0.00000E+00 0.00000E+00 0.00000E+00 0.00000E+00 0.00000E+00 0.00000E+00 0.99939E+00 0.99939E+00
  -1   1   1   1 0.30544E+02 0.30544E+02 0.29595E+02 0.29595E+02 0.00000E+00 0.00000E+00 0.00000E+00 0.00000E+00 0.00000E+00 0.00000E+00 0.00000E+00 0.81499E+00 0.81499E+00
   0   1   1   1 0.59288E+02 0.59288E+02 0.61008E+02-0.61008E+02 0.00000E+00 0.00000E+00 0.00000E+00 0.00000E+00 0.00000E+00 0.00000E+00 0.00000E+00 0.14581E+01 0.14581E+01
   1   1   1   1 0.46361E+02 0.46361E+02 0.46230E+02 0.46230E+02 0.00000E+00 0.00000E+00 0.00000E+00 0.00000E+00 0.00000E+00 0.00000E+00 0.00000E+00 0.11749E+01 0.11749E+01
   2   1   1   1 0.54596E+02 0.54596E+02 0.56711E+02-0.56711E+02 0.00000E+00 0.00000E+00 0.00000E+00 0.00000E+00 0.00000E+00 0.00000E+00 0.00000E+00 0.13501E+01 0.13501E+01
   3   1   1   1 0.38709E+02 0.38709E+02 0.37850E+02 0.37850E+02 0.00000E+00 0.00000E+00 0.00000E+00 0.00000E+00 0.00000E+00 0.00000E+00 0.00000E+00 0.10211E+01 0.10211E+01
   4   1   1   1 0.31269E+02 0.31269E+02 0.31086E+02-0.31086E+02 0.00000E+00 0.00000E+00 0.00000E+00 0.00000E+00 0.00000E+00 0.00000E+00 0.00000E+00 0.85940E+00 0.85940E+00
   5   1   1   1 0.15285E+02 0.15285E+02 0.14183E+02 0.14183E+02 0.00000E+00 0.00000E+00 0.00000E+00 0.00000E+00 0.00000E+00 0.00000E+00 0.00000E+00 0.64759E+00 0.64759E+00
   6   1   1   1 0.15959E-01 0.15959E-01 0.15765E+01 0.15765E+01 0.00000E+00 0.00000E+00 0.00000E+00 0.00000E+00 0.00000E+00 0.00000E+00 0.00000E+00 0.14126E+02 0.14126E+02
   7   1   1   1 0.10368E+02 0.10368E+02 0.99957E+01-0.99957E+01 0.00000E+00 0.00000E+00 0.00000E+00 0.00000E+00 0.00000E+00 0.00000E+00 0.00000E+00 0.93440E+00 0.93440E+00
   8   1   1   1 0.20160E+02 0.20160E+02 0.21238E+02 0.21238E+02 0.00000E+00 0.00000E+00 0.00000E+00 0.00000E+00 0.00000E+00 0.00000E+00 0.00000E+00 0.78997E+00 0.78997E+00
   9   1   1   1 0.10856E+02 0.10856E+02 0.98411E+01-0.98411E+01 0.00000E+00 0.00000E+00 0.00000E+00 0.00000E+00 0.00000E+00 0.00000E+00 0.00000E+00 0.10646E+01 0.10646E+01
  10   1   1   1 0.14206E+02 0.14206E+02 0.13311E+02 0.13311E+02 0.00000E+00 0.00000E+00 0.00000E+00 0.00000E+00 0.00000E+00 0.00000E+00 0.00000E+00 0.95568E+00 0.95568E+00
  11   1   1   1 0.90868E+01 0.90868E+01 0.10999E+02 0.10999E+02 0.00000E+00 0.00000E+00 0.00000E+00 0.00000E+00 0.00000E+00 0.00000E+00 0.00000E+00 0.12898E+01 0.12898E+01
  12   1   1   1 0.10473E+02 0.10473E+02 0.10440E+02-0.10440E+02 0.00000E+00 0.00000E+00 0.00000E+00 0.00000E+00 0.00000E+00 0.00000E+00 0.00000E+00 0.11191E+01 0.11191E+01
  13   1   1   1 0.38038E+02 0.38038E+02 0.38758E+02 0.38758E+02 0.00000E+00 0.00000E+00 0.00000E+00 0.00000E+00 0.00000E+00 0.00000E+00 0.00000E+00 0.10851E+01 0.10851E+01
  14   1   1   1 0.33369E+02 0.33369E+02 0.32238E+02-0.32238E+02 0.00000E+00 0.00000E+00 0.00000E+00 0.00000E+00 0.00000E+00 0.00000E+00 0.00000E+00 0.10394E+01 0.10394E+01
  15   1   1   1 0.53863E+02 0.53863E+02 0.56426E+02 0.56426E+02 0.00000E+00 0.00000E+00 0.00000E+00 0.00000E+00 0.00000E+00 0.00000E+00 0.00000E+00 0.13982E+01 0.13982E+01
  16   1   1   1 0.41091E+02 0.41091E+02 0.42389E+02-0.42389E+02 0.00000E+00 0.00000E+00 0.00000E+00 0.00000E+00 0.00000E+00 0.00000E+00 0.00000E+00 0.11557E+01 0.11557E+01
  17   1   1   1 0.55581E+02 0.55581E+02 0.54777E+02 0.54777E+02 0.00000E+00 0.00000E+00 0.00000E+00 0.00000E+00 0.00000E+00 0.00000E+00 0.00000E+00 0.14634E+01 0.14634E+01
  18   1   1   1 0.31921E+02 0.31921E+02 0.34114E+02-0.34114E+02 0.00000E+00 0.00000E+00 0.00000E+00 0.00000E+00 0.00000E+00 0.00000E+00 0.00000E+00 0.10175E+01 0.10175E+01
  19   1   1   1 0.27844E+02 0.27844E+02 0.29835E+02 0.29835E+02 0.00000E+00 0.00000E+00 0.00000E+00 0.00000E+00 0.00000E+00 0.00000E+00 0.00000E+00 0.10075E+01 0.10075E+01
  20   1   1   1 0.87176E-01 0.87176E-01 0.36959E+01-0.36959E+01 0.00000E+00 0.00000E+00 0.00000E+00 0.00000E+00 0.00000E+00 0.00000E+00 0.00000E+00 0.19699E+02 0.19699E+02
  21   1   1   1 0.43875E+02 0.43875E+02 0.44550E+02 0.44550E+02 0.00000E+00 0.00000E+00 0.00000E+00 0.00000E+00 0.00000E+00 0.00000E+00 0.00000E+00 0.12644E+01 0.12644E+01
  22   1   1   1 0.89190E+01 0.89190E+01 0.97685E+01-0.97685E+01 0.00000E+00 0.00000E+00 0.00000E+00 0.00000E+00 0.00000E+00 0.00000E+00 0.00000E+00 0.15038E+01 0.15038E+01
  23   1   1   1 0.17696E+02 0.17696E+02 0.17867E+02 0.17867E+02 0.00000E+00 0.00000E+00 0.00000E+00 0.00000E+00 0.00000E+00 0.00000E+00 0.00000E+00 0.10997E+01 0.10997E+01
  24   1   1   1 0.61285E+01 0.61285E+01 0.49656E+01-0.49656E+01 0.00000E+00 0.00000E+00 0.00000E+00 0.00000E+00 0.00000E+00 0.00000E+00 0.00000E+00 0.21760E+01 0.21760E+01
  25   1   1   1 0.10307E+02 0.10307E+02 0.11482E+02 0.11482E+02 0.00000E+00 0.00000E+00 0.00000E+00 0.00000E+00 0.00000E+00 0.00000E+00 0.00000E+00 0.14894E+01 0.14894E+01
  26   1   1   1 0.92949E-01 0.92949E-01 0.16789E+01-0.16789E+01 0.00000E+00 0.00000E+00 0.00000E+00 0.00000E+00 0.00000E+00 0.00000E+00 0.00000E+00 0.19951E+02 0.19951E+02
  27   1   1   1 0.27149E+01 0.27149E+01 0.57650E+01 0.57650E+01 0.00000E+00 0.00000E+00 0.00000E+00 0.00000E+00 0.00000E+00 0.00000E+00 0.00000E+00 0.41691E+01 0.41691E+01
  28   1   1   1 0.47803E-01 0.47803E-01 0.22561E+01 0.22561E+01 0.00000E+00 0.00000E+00 0.00000E+00 0.00000E+00 0.00000E+00 0.00000E+00 0.00000E+00 0.19292E+02 0.19292E+02
  29   1   1   1 0.20440E-01 0.20440E-01 0.12011E+01-0.12011E+01 0.00000E+00 0.00000E+00 0.00000E+00 0.00000E+00 0.00000E+00 0.00000E+00 0.00000E+00 0.16610E+02 0.16610E+02
  30   1   1   1 0.89791E+01 0.89791E+01 0.11368E+02 0.11368E+02 0.00000E+00 0.00000E+00 0.00000E+00 0.00000E+00 0.00000E+00 0.00000E+00 0.00000E+00 0.15039E+01 0.15039E+01
  31   1   1   1 0.15163E+02 0.15163E+02 0.15006E+02-0.15006E+02 0.00000E+00 0.00000E+00 0.00000E+00 0.00000E+00 0.00000E+00 0.00000E+00 0.00000E+00 0.14039E+01 0.14039E+01
  32   1   1   1 0.16467E+02 0.16467E+02 0.19523E+02 0.19523E+02 0.00000E+00 0.00000E+00 0.00000E+00 0.00000E+00 0.00000E+00 0.00000E+00 0.00000E+00 0.12936E+01 0.12936E+01
  33   1   1   1 0.25950E+02 0.25950E+02 0.24125E+02-0.24125E+02 0.00000E+00 0.00000E+00 0.00000E+00 0.00000E+00 0.00000E+00 0.00000E+00 0.00000E+00 0.11413E+01 0.11413E+01
  34   1   1   1 0.27995E+02 0.27995E+02 0.26697E+02 0.26697E+02 0.00000E+00 0.00000E+00 0.00000E+00 0.00000E+00 0.00000E+00 0.00000E+00 0.00000E+00 0.12003E+01 0.12003E+01
  35   1   1   1 0.31531E+02 0.31531E+02 0.29930E+02-0.29930E+02 0.00000E+00 0.00000E+00 0.00000E+00 0.00000E+00 0.00000E+00 0.00000E+00 0.00000E+00 0.12595E+01 0.12595E+01
  36   1   1   1 0.26286E+02 0.26286E+02 0.27302E+02 0.27302E+02 0.00000E+00 0.00000E+00 0.00000E+00 0.00000E+00 0.00000E+00 0.00000E+00 0.00000E+00 0.12696E+01 0.12696E+01
  37   1   1   1 0.31234E+02 0.31234E+02 0.29151E+02-0.29151E+02 0.00000E+00 0.00000E+00 0.00000E+00 0.00000E+00 0.00000E+00 0.00000E+00 0.00000E+00 0.12702E+01 0.12702E+01
  38   1   1   1 0.23541E+02 0.23541E+02 0.23191E+02 0.23191E+02 0.00000E+00 0.00000E+00 0.00000E+00 0.00000E+00 0.00000E+00 0.00000E+00 0.00000E+00 0.12468E+01 0.12468E+01
  39   1   1   1 0.21958E+02 0.21958E+02 0.21993E+02-0.21993E+02 0.00000E+00 0.00000E+00 0.00000E+00 0.00000E+00 0.00000E+00 0.00000E+00 0.00000E+00 0.12454E+01 0.12454E+01
  40   1   1   1 0.20446E+02 0.20446E+02 0.17617E+02 0.17617E+02 0.00000E+00 0.00000E+00 0.00000E+00 0.00000E+00 0.00000E+00 0.00000E+00 0.00000E+00 0.12408E+01 0.12408E+01
  41   1   1   1 0.30272E+02 0.30272E+02 0.30944E+02 0.30944E+02 0.00000E+00 0.00000E+00 0.00000E+00 0.00000E+00 0.00000E+00 0.00000E+00 0.00000E+00 0.17465E+01 0.17465E+01
  42   1   1   1 0.14140E+02 0.14140E+02 0.13923E+02-0.13923E+02 0.00000E+00 0.00000E+00 0.00000E+00 0.00000E+00 0.00000E+00 0.00000E+00 0.00000E+00 0.13702E+01 0.13702E+01
  43   1   1   1 0.11728E-01 0.11728E-01 0.52584E+01-0.52584E+01 0.00000E+00 0.00000E+00 0.00000E+00 0.00000E+00 0.00000E+00 0.00000E+00 0.00000E+00 0.19267E+02 0.19267E+02
  44   1   1   1 0.11235E+02 0.11235E+02 0.10877E+02-0.10877E+02 0.00000E+00 0.00000E+00 0.00000E+00 0.00000E+00 0.00000E+00 0.00000E+00 0.00000E+00 0.15438E+01 0.15438E+01
  45   1   1   1 0.33614E+01 0.33614E+01 0.10435E+00 0.10435E+00 0.00000E+00 0.00000E+00 0.00000E+00 0.00000E+00 0.00000E+00 0.00000E+00 0.00000E+00 0.43663E+01 0.43663E+01
  46   1   1   1 0.87290E+01 0.87290E+01 0.89357E+01-0.89357E+01 0.00000E+00 0.00000E+00 0.00000E+00 0.00000E+00 0.00000E+00 0.00000E+00 0.00000E+00 0.19796E+01 0.19796E+01
  47   1   1   1 0.67670E+01 0.67670E+01 0.12757E+01 0.12757E+01 0.00000E+00 0.00000E+00 0.00000E+00 0.00000E+00 0.00000E+00 0.00000E+00 0.00000E+00 0.25528E+01 0.25528E+01
  48   1   1   1 0.67609E+01 0.67609E+01 0.58763E+01-0.58763E+01 0.00000E+00 0.00000E+00 0.00000E+00 0.00000E+00 0.00000E+00 0.00000E+00 0.00000E+00 0.36885E+01 0.36885E+01
  49   1   1   1 0.34034E-01 0.34034E-01 0.98108E+00-0.98108E+00 0.00000E+00 0.00000E+00 0.00000E+00 0.00000E+00 0.00000E+00 0.00000E+00 0.00000E+00 0.26003E+02 0.26003E+02
  50   1   1   1 0.35034E-01 0.35034E-01 0.27611E+01-0.27611E+01 0.00000E+00 0.00000E+00 0.00000E+00 0.00000E+00 0.00000E+00 0.00000E+00 0.00000E+00 0.27412E+02 0.27412E+02
  51   1   1   1 0.18719E-01 0.18719E-01 0.29654E+00-0.29654E+00 0.00000E+00 0.00000E+00 0.00000E+00 0.00000E+00 0.00000E+00 0.00000E+00 0.00000E+00 0.24777E+02 0.24777E+02
  52   1   1   1 0.80916E+01 0.80916E+01 0.19026E+01-0.19026E+01 0.00000E+00 0.00000E+00 0.00000E+00 0.00000E+00 0.00000E+00 0.00000E+00 0.00000E+00 0.50059E+01 0.50059E+01
 -52   2   1   1 0.85056E+01 0.85056E+01 0.57853E+01-0.57853E+01 0.00000E+00 0.00000E+00 0.00000E+00 0.00000E+00 0.00000E+00 0.00000E+00 0.00000E+00 0.42844E+01 0.42844E+01
 -51   2   1   1 0.70237E+01 0.70237E+01 0.83744E+01 0.83744E+01 0.00000E+00 0.00000E+00 0.00000E+00 0.00000E+00 0.00000E+00 0.00000E+00 0.00000E+00 0.40890E+01 0.40890E+01
 -50   2   1   1 0.38780E+01 0.38780E+01 0.70372E+01-0.70372E+01 0.00000E+00 0.00000E+00 0.00000E+00 0.00000E+00 0.00000E+00 0.00000E+00 0.00000E+00 0.63878E+01 0.63878E+01
 -49   2   1   1 0.56045E-01 0.56045E-01 0.77477E+01 0.77477E+01 0.00000E+00 0.00000E+00 0.00000E+00 0.00000E+00 0.00000E+00 0.00000E+00 0.00000E+00 0.31864E+02 0.31864E+02
 -48   2   1   1 0.43809E-01 0.43809E-01 0.68156E+01-0.68156E+01 0.00000E+00 0.00000E+00 0.00000E+00 0.00000E+00 0.00000E+00 0.00000E+00 0.00000E+00 0.30328E+02 0.30328E+02
 -47   2   1   1 0.29019E-01 0.29019E-01 0.52358E+01 0.52358E+01 0.00000E+00 0.00000E+00 0.00000E+00 0.00000E+00 0.00000E+00 0.00000E+00 0.00000E+00 0.33900E+02 0.33900E+02
 -46   2   1   1 0.10191E+02 0.10191E+02 0.60969E+01-0.60969E+01 0.00000E+00 0.00000E+00 0.00000E+00 0.00000E+00 0.00000E+00 0.00000E+00 0.00000E+00 0.28387E+01 0.28387E+01
 -45   2   1   1 0.67948E+01 0.67948E+01 0.55044E+01-0.55044E+01 0.00000E+00 0.00000E+00 0.00000E+00 0.00000E+00 0.00000E+00 0.00000E+00 0.00000E+00 0.45396E+01 0.45396E+01
 -44   2   1   1 0.80895E+01 0.80895E+01 0.34627E+01 0.34627E+01 0.00000E+00 0.00000E+00 0.00000E+00 0.00000E+00 0.00000E+00 0.00000E+00 0.00000E+00 0.38144E+01 0.38144E+01
 -42   2   1   1 0.71863E+02 0.71863E+02 0.69399E+02-0.69399E+02 0.00000E+00 0.00000E+00 0.00000E+00 0.00000E+00 0.00000E+00 0.00000E+00 0.00000E+00 0.18865E+01 0.18865E+01
 -41   2   1   1 0.72640E+02 0.72640E+02 0.60368E+02 0.60368E+02 0.00000E+00 0.00000E+00 0.00000E+00 0.00000E+00 0.00000E+00 0.00000E+00 0.00000E+00 0.18974E+01 0.18974E+01
 -40   2   1   1 0.13825E+02 0.13825E+02 0.18448E+02 0.18448E+02 0.00000E+00 0.00000E+00 0.00000E+00 0.00000E+00 0.00000E+00 0.00000E+00 0.00000E+00 0.22280E+01 0.22280E+01
 -39   2   1   1 0.15108E+02 0.15108E+02 0.12648E+02 0.12648E+02 0.00000E+00 0.00000E+00 0.00000E+00 0.00000E+00 0.00000E+00 0.00000E+00 0.00000E+00 0.24356E+01 0.24356E+01
 -38   2   1   1 0.15386E+02 0.15386E+02 0.23092E+02 0.23092E+02 0.00000E+00 0.00000E+00 0.00000E+00 0.00000E+00 0.00000E+00 0.00000E+00 0.00000E+00 0.22519E+01 0.22519E+01
 -37   2   1   1 0.57069E-01 0.57069E-01 0.28943E+01-0.28943E+01 0.00000E+00 0.00000E+00 0.00000E+00 0.00000E+00 0.00000E+00 0.00000E+00 0.00000E+00 0.30000E+02 0.30000E+02
 -36   2   1   1 0.20440E+02 0.20440E+02 0.23047E+02 0.23047E+02 0.00000E+00 0.00000E+00 0.00000E+00 0.00000E+00 0.00000E+00 0.00000E+00 0.00000E+00 0.17067E+01 0.17067E+01
 -35   2   1   1 0.78255E+01 0.78255E+01 0.84718E+01-0.84718E+01 0.00000E+00 0.00000E+00 0.00000E+00 0.00000E+00 0.00000E+00 0.00000E+00 0.00000E+00 0.36861E+01 0.36861E+01
 -34   2   1   1 0.14795E+02 0.14795E+02 0.20652E+02 0.20652E+02 0.00000E+00 0.00000E+00 0.00000E+00 0.00000E+00 0.00000E+00 0.00000E+00 0.00000E+00 0.20879E+01 0.20879E+01
 -33   2   1   1 0.83482E+01 0.83482E+01 0.51120E+01-0.51120E+01 0.00000E+00 0.00000E+00 0.00000E+00 0.00000E+00 0.00000E+00 0.00000E+00 0.00000E+00 0.44018E+01 0.44018E+01
 -32   2   1   1 0.44174E+01 0.44174E+01 0.92051E+01 0.92051E+01 0.00000E+00 0.00000E+00 0.00000E+00 0.00000E+00 0.00000E+00 0.00000E+00 0.00000E+00 0.57135E+01 0.57135E+01
 -31   2   1   1 0.51309E+01 0.51309E+01 0.29128E+01 0.29128E+01 0.00000E+00 0.00000E+00 0.00000E+00 0.00000E+00 0.00000E+00 0.00000E+00 0.00000E+00 0.63131E+01 0.63131E+01
 -30   2   1   1 0.10186E+00 0.10186E+00 0.17355E+01 0.17355E+01 0.00000E+00 0.00000E+00 0.00000E+00 0.00000E+00 0.00000E+00 0.00000E+00 0.00000E+00 0.21538E+02 0.21538E+02
 -29   2   1   1 0.10834E+02 0.10834E+02 0.11403E+02 0.11403E+02 0.00000E+00 0.00000E+00 0.00000E+00 0.00000E+00 0.00000E+00 0.00000E+00 0.00000E+00 0.15923E+01 0.15923E+01
 -28   2   1   1 0.26748E+01 0.26748E+01 0.98634E+01-0.98634E+01 0.00000E+00 0.00000E+00 0.00000E+00 0.00000E+00 0.00000E+00 0.00000E+00 0.00000E+00 0.55576E+01 0.55576E+01
 -27   2   1   1 0.15243E+02 0.15243E+02 0.16039E+02 0.16039E+02 0.00000E+00 0.00000E+00 0.00000E+00 0.00000E+00 0.00000E+00 0.00000E+00 0.00000E+00 0.11428E+01 0.11428E+01
 -26   2   1   1 0.93007E-01 0.93007E-01 0.43909E+01-0.43909E+01 0.00000E+00 0.00000E+00 0.00000E+00 0.00000E+00 0.00000E+00 0.00000E+00 0.00000E+00 0.19933E+02 0.19933E+02
 -25   2   1   1 0.91649E+01 0.91649E+01 0.10016E+02 0.10016E+02 0.00000E+00 0.00000E+00 0.00000E+00 0.00000E+00 0.00000E+00 0.00000E+00 0.00000E+00 0.16787E+01 0.16787E+01
 -24   2   1   1 0.15216E+02 0.15216E+02 0.13743E+02 0.13743E+02 0.00000E+00 0.00000E+00 0.00000E+00 0.00000E+00 0.00000E+00 0.00000E+00 0.00000E+00 0.11519E+01 0.11519E+01
 -23   2   1   1 0.98384E+01 0.98384E+01 0.10237E+02 0.10237E+02 0.00000E+00 0.00000E+00 0.00000E+00 0.00000E+00 0.00000E+00 0.00000E+00 0.00000E+00 0.15754E+01 0.15754E+01
 -22   2   1   1 0.84915E+02 0.84915E+02 0.82639E+02 0.82639E+02 0.00000E+00 0.00000E+00 0.00000E+00 0.00000E+00 0.00000E+00 0.00000E+00 0.00000E+00 0.18028E+01 0.18028E+01
 -21   2   1   1 0.46133E+02 0.46133E+02 0.43404E+02-0.43404E+02 0.00000E+00 0.00000E+00 0.00000E+00 0.00000E+00 0.00000E+00 0.00000E+00 0.00000E+00 0.11417E+01 0.11417E+01
 -20   2   1   1 0.60200E+02 0.60200E+02 0.61259E+02-0.61259E+02 0.00000E+00 0.00000E+00 0.00000E+00 0.00000E+00 0.00000E+00 0.00000E+00 0.00000E+00 0.13030E+01 0.13030E+01
 -19   2   1   1 0.68999E+01 0.68999E+01 0.62003E+00 0.62003E+00 0.00000E+00 0.00000E+00 0.00000E+00 0.00000E+00 0.00000E+00 0.00000E+00 0.00000E+00 0.19278E+01 0.19278E+01
 -18   2   1   1 0.21347E+02 0.21347E+02 0.22747E+02-0.22747E+02 0.00000E+00 0.00000E+00 0.00000E+00 0.00000E+00 0.00000E+00 0.00000E+00 0.00000E+00 0.84487E+00 0.84487E+00
 -17   2   1   1 0.49098E+01 0.49098E+01 0.14006E+01 0.14006E+01 0.00000E+00 0.00000E+00 0.00000E+00 0.00000E+00 0.00000E+00 0.00000E+00 0.00000E+00 0.23982E+01 0.23982E+01
 -16   2   1   1 0.13549E+02 0.13549E+02 0.14978E+02-0.14978E+02 0.00000E+00 0.00000E+00 0.00000E+00 0.00000E+00 0.00000E+00 0.00000E+00 0.00000E+00 0.10124E+01 0.10124E+01
 -15   2   1   1 0.84025E+01 0.84025E+01 0.87978E+01 0.87978E+01 0.00000E+00 0.00000E+00 0.00000E+00 0.00000E+00 0.00000E+00 0.00000E+00 0.00000E+00 0.13923E+01 0.13923E+01
 -14   2   1   1 0.13368E+02 0.13368E+02 0.14610E+02-0.14610E+02 0.00000E+00 0.00000E+00 0.00000E+00 0.00000E+00 0.00000E+00 0.00000E+00 0.00000E+00 0.87953E+00 0.87953E+00
 -13   2   1   1 0.17592E+02 0.17592E+02 0.17989E+02 0.17989E+02 0.00000E+00 0.00000E+00 0.00000E+00 0.00000E+00 0.00000E+00 0.00000E+00 0.00000E+00 0.78895E+00 0.78895E+00
 -12   2   1   1 0.10579E+02 0.10579E+02 0.11232E+02-0.11232E+02 0.00000E+00 0.00000E+00 0.00000E+00 0.00000E+00 0.00000E+00 0.00000E+00 0.00000E+00 0.11000E+01 0.11000E+01
 -11   2   1   1 0.23785E+02 0.23785E+02 0.23836E+02 0.23836E+02 0.00000E+00 0.00000E+00 0.00000E+00 0.00000E+00 0.00000E+00 0.00000E+00 0.00000E+00 0.69084E+00 0.69084E+00
 -10   2   1   1 0.61600E+01 0.61600E+01 0.54646E+01-0.54646E+01 0.00000E+00 0.00000E+00 0.00000E+00 0.00000E+00 0.00000E+00 0.00000E+00 0.00000E+00 0.12446E+01 0.12446E+01
  -9   2   1   1 0.32245E+02 0.32245E+02 0.32380E+02 0.32380E+02 0.00000E+00 0.00000E+00 0.00000E+00 0.00000E+00 0.00000E+00 0.00000E+00 0.00000E+00 0.78604E+00 0.78604E+00
  -8   2   1   1 0.56618E+01 0.56618E+01 0.37954E+01 0.37954E+01 0.00000E+00 0.00000E+00 0.00000E+00 0.00000E+00 0.00000E+00 0.00000E+00 0.00000E+00 0.13904E+01 0.13904E+01
  -7   2   1   1 0.42661E+02 0.42661E+02 0.43111E+02 0.43111E+02 0.00000E+00 0.00000E+00 0.00000E+00 0.00000E+00 0.00000E+00 0.00000E+00 0.00000E+00 0.10805E+01 0.10805E+01
  -6   2   1   1 0.24444E+02 0.24444E+02 0.21928E+02 0.21928E+02 0.00000E+00 0.00000E+00 0.00000E+00 0.00000E+00 0.00000E+00 0.00000E+00 0.00000E+00 0.90712E+00 0.90712E+00
  -5   2   1   1 0.45214E+02 0.45214E+02 0.42001E+02 0.42001E+02 0.00000E+00 0.00000E+00 0.00000E+00 0.00000E+00 0.00000E+00 0.00000E+00 0.00000E+00 0.10400E+01 0.10400E+01
  -4   2   1   1 0.84583E+02 0.84583E+02 0.79888E+02 0.79888E+02 0.00000E+00 0.00000E+00 0.00000E+00 0.00000E+00 0.00000E+00 0.00000E+00 0.00000E+00 0.18502E+01 0.18502E+01
  -3   2   1   1 0.15557E+02 0.15557E+02 0.14638E+02 0.14638E+02 0.00000E+00 0.00000E+00 0.00000E+00 0.00000E+00 0.00000E+00 0.00000E+00 0.00000E+00 0.51589E+00 0.51589E+00
  -2   2   1   1 0.27464E+03 0.27464E+03 0.25009E+03 0.25009E+03 0.00000E+00 0.00000E+00 0.00000E+00 0.00000E+00 0.00000E+00 0.00000E+00 0.00000E+00 0.65260E+01 0.65260E+01
  -1   2   1   1 0.56324E+02 0.56324E+02 0.50931E+02 0.50931E+02 0.00000E+00 0.00000E+00 0.00000E+00 0.00000E+00 0.00000E+00 0.00000E+00 0.00000E+00 0.13861E+01 0.13861E+01
   1   2   1   1 0.12575E+03 0.12575E+03 0.12352E+03-0.12352E+03 0.00000E+00 0.00000E+00 0.00000E+00 0.00000E+00 0.00000E+00 0.00000E+00 0.00000E+00 0.29934E+01 0.29934E+01
   2   2   1   1 0.97362E+01 0.97362E+01 0.79935E+01 0.79935E+01 0.00000E+00 0.00000E+00 0.00000E+00 0.00000E+00 0.00000E+00 0.00000E+00 0.00000E+00 0.79228E+00 0.79228E+00
   3   2   1   1 0.11222E+03 0.11222E+03 0.10858E+03-0.10858E+03 0.00000E+00 0.00000E+00 0.00000E+00 0.00000E+00 0.00000E+00 0.00000E+00 0.00000E+00 0.26859E+01 0.26859E+01
   4   2   1   1 0.57118E+02 0.57118E+02 0.55307E+02 0.55307E+02 0.00000E+00 0.00000E+00 0.00000E+00 0.00000E+00 0.00000E+00 0.00000E+00 0.00000E+00 0.14027E+01 0.14027E+01
   5   2   1   1 0.83543E+02 0.83543E+02 0.85356E+02-0.85356E+02 0.00000E+00 0.00000E+00 0.00000E+00 0.00000E+00 0.00000E+00 0.00000E+00 0.00000E+00 0.20254E+01 0.20254E+01
   6   2   1   1 0.46152E+02 0.46152E+02 0.45007E+02 0.45007E+02 0.00000E+00 0.00000E+00 0.00000E+00 0.00000E+00 0.00000E+00 0.00000E+00 0.00000E+00 0.11778E+01 0.11778E+01
   7   2   1   1 0.44605E+02 0.44605E+02 0.44225E+02-0.44225E+02 0.00000E+00 0.00000E+00 0.00000E+00 0.00000E+00 0.00000E+00 0.00000E+00 0.00000E+00 0.11669E+01 0.11669E+01
   8   2   1   1 0.92653E+01 0.92653E+01 0.85224E+01 0.85224E+01 0.00000E+00 0.00000E+00 0.00000E+00 0.00000E+00 0.00000E+00 0.00000E+00 0.00000E+00 0.10288E+01 0.10288E+01
   9   2   1   1 0.57839E+01 0.57839E+01 0.19016E+01-0.19016E+01 0.00000E+00 0.00000E+00 0.00000E+00 0.00000E+00 0.00000E+00 0.00000E+00 0.00000E+00 0.13095E+01 0.13095E+01
  10   2   1   1 0.21308E+02 0.21308E+02 0.22526E+02-0.22526E+02 0.00000E+00 0.00000E+00 0.00000E+00 0.00000E+00 0.00000E+00 0.00000E+00 0.00000E+00 0.11108E+01 0.11108E+01
  11   2   1   1 0.23500E+02 0.23500E+02 0.24691E+02 0.24691E+02 0.00000E+00 0.00000E+00 0.00000E+00 0.00000E+00 0.00000E+00 0.00000E+00 0.00000E+00 0.77607E+00 0.77607E+00
  12   2   1   1 0.36827E+02 0.36827E+02 0.36532E+02-0.36532E+02 0.00000E+00 0.00000E+00 0.00000E+00 0.00000E+00 0.00000E+00 0.00000E+00 0.00000E+00 0.10124E+01 0.10124E+01
  13   2   1   1 0.24474E+02 0.24474E+02 0.24564E+02 0.24564E+02 0.00000E+00 0.00000E+00 0.00000E+00 0.00000E+00 0.00000E+00 0.00000E+00 0.00000E+00 0.82422E+00 0.82422E+00
  14   2   1   1 0.24219E+02 0.24219E+02 0.25149E+02-0.25149E+02 0.00000E+00 0.00000E+00 0.00000E+00 0.00000E+00 0.00000E+00 0.00000E+00 0.00000E+00 0.83086E+00 0.83086E+00
  15   2   1   1 0.11354E+00 0.11354E+00 0.27026E+01 0.27026E+01 0.00000E+00 0.00000E+00 0.00000E+00 0.00000E+00 0.00000E+00 0.00000E+00 0.00000E+00 0.16860E+02 0.16860E+02
  16   2   1   1 0.26896E+01 0.26896E+01 0.39113E+01-0.39113E+01 0.00000E+00 0.00000E+00 0.00000E+00 0.00000E+00 0.00000E+00 0.00000E+00 0.00000E+00 0.34738E+01 0.34738E+01
  17   2   1   1 0.25228E+02 0.25228E+02 0.25811E+02-0.25811E+02 0.00000E+00 0.00000E+00 0.00000E+00 0.00000E+00 0.00000E+00 0.00000E+00 0.00000E+00 0.88085E+00 0.88085E+00
  18   2   1   1 0.16388E+02 0.16388E+02 0.14514E+02 0.14514E+02 0.00000E+00 0.00000E+00 0.00000E+00 0.00000E+00 0.00000E+00 0.00000E+00 0.00000E+00 0.96043E+00 0.96043E+00
  19   2   1   1 0.57548E+02 0.57548E+02 0.54920E+02-0.54920E+02 0.00000E+00 0.00000E+00 0.00000E+00 0.00000E+00 0.00000E+00 0.00000E+00 0.00000E+00 0.14918E+01 0.14918E+01
  20   2   1   1 0.11239E+03 0.11239E+03 0.11438E+03 0.11438E+03 0.00000E+00 0.00000E+00 0.00000E+00 0.00000E+00 0.00000E+00 0.00000E+00 0.00000E+00 0.27169E+01 0.27169E+01
  21   2   1   1 0.50199E+02 0.50199E+02 0.50087E+02 0.50087E+02 0.00000E+00 0.00000E+00 0.00000E+00 0.00000E+00 0.00000E+00 0.00000E+00 0.00000E+00 0.13633E+01 0.13633E+01
  22   2   1   1 0.91721E+01 0.91721E+01 0.11134E+02-0.11134E+02 0.00000E+00 0.00000E+00 0.00000E+00 0.00000E+00 0.00000E+00 0.00000E+00 0.00000E+00 0.14695E+01 0.14695E+01
  23   2   1   1 0.48243E+01 0.48243E+01 0.37898E+01-0.37898E+01 0.00000E+00 0.00000E+00 0.00000E+00 0.00000E+00 0.00000E+00 0.00000E+00 0.00000E+00 0.28088E+01 0.28088E+01
  24   2   1   1 0.85549E+01 0.85549E+01 0.41389E+01 0.41389E+01 0.00000E+00 0.00000E+00 0.00000E+00 0.00000E+00 0.00000E+00 0.00000E+00 0.00000E+00 0.15805E+01 0.15805E+01
  25   2   1   1 0.16271E+02 0.16271E+02 0.15948E+02-0.15948E+02 0.00000E+00 0.00000E+00 0.00000E+00 0.00000E+00 0.00000E+00 0.00000E+00 0.00000E+00 0.10772E+01 0.10772E+01
  26   2   1   1 0.10509E+02 0.10509E+02 0.10116E+02 0.10116E+02 0.00000E+00 0.00000E+00 0.00000E+00 0.00000E+00 0.00000E+00 0.00000E+00 0.00000E+00 0.14637E+01 0.14637E+01
  27   2   1   1 0.22965E+02 0.22965E+02 0.23090E+02-0.23090E+02 0.00000E+00 0.00000E+00 0.00000E+00 0.00000E+00 0.00000E+00 0.00000E+00 0.00000E+00 0.10301E+01 0.10301E+01
  28   2   1   1 0.18086E+02 0.18086E+02 0.17565E+02 0.17565E+02 0.00000E+00 0.00000E+00 0.00000E+00 0.00000E+00 0.00000E+00 0.00000E+00 0.00000E+00 0.10753E+01 0.10753E+01
  29   2   1   1 0.34080E+02 0.34080E+02 0.34616E+02-0.34616E+02 0.00000E+00 0.00000E+00 0.00000E+00 0.00000E+00 0.00000E+00 0.00000E+00 0.00000E+00 0.15599E+01 0.15599E+01
  30   2   1   1 0.28628E+02 0.28628E+02 0.27568E+02 0.27568E+02 0.00000E+00 0.00000E+00 0.00000E+00 0.00000E+00 0.00000E+00 0.00000E+00 0.00000E+00 0.12403E+01 0.12403E+01
  31   2   1   1 0.39099E+02 0.39099E+02 0.37134E+02-0.37134E+02 0.00000E+00 0.00000E+00 0.00000E+00 0.00000E+00 0.00000E+00 0.00000E+00 0.00000E+00 0.17163E+01 0.17163E+01
  32   2   1   1 0.28770E+02 0.28770E+02 0.25844E+02 0.25844E+02 0.00000E+00 0.00000E+00 0.00000E+00 0.00000E+00 0.00000E+00 0.00000E+00 0.00000E+00 0.13002E+01 0.13002E+01
  33   2   1   1 0.33468E+02 0.33468E+02 0.31738E+02-0.31738E+02 0.00000E+00 0.00000E+00 0.00000E+00 0.00000E+00 0.00000E+00 0.00000E+00 0.00000E+00 0.22642E+01 0.22642E+01
  34   2   1   1 0.18209E+02 0.18209E+02 0.17728E+02 0.17728E+02 0.00000E+00 0.00000E+00 0.00000E+00 0.00000E+00 0.00000E+00 0.00000E+00 0.00000E+00 0.12775E+01 0.12775E+01
  35   2   1   1 0.18758E+02 0.18758E+02 0.19747E+02-0.19747E+02 0.00000E+00 0.00000E+00 0.00000E+00 0.00000E+00 0.00000E+00 0.00000E+00 0.00000E+00 0.13452E+01 0.13452E+01
  36   2   1   1 0.91837E+01 0.91837E+01 0.70814E+01 0.70814E+01 0.00000E+00 0.00000E+00 0.00000E+00 0.00000E+00 0.00000E+00 0.00000E+00 0.00000E+00 0.18879E+01 0.18879E+01
  37   2   1   1 0.92157E+01 0.92157E+01 0.88223E+01-0.88223E+01 0.00000E+00 0.00000E+00 0.00000E+00 0.00000E+00 0.00000E+00 0.00000E+00 0.00000E+00 0.20972E+01 0.20972E+01
  38   2   1   1 0.73878E+01 0.73878E+01 0.43247E+01 0.43247E+01 0.00000E+00 0.00000E+00 0.00000E+00 0.00000E+00 0.00000E+00 0.00000E+00 0.00000E+00 0.23649E+01 0.23649E+01
  39   2   1   1 0.74336E-01 0.74336E-01 0.43924E+01-0.43924E+01 0.00000E+00 0.00000E+00 0.00000E+00 0.00000E+00 0.00000E+00 0.00000E+00 0.00000E+00 0.22744E+02 0.22744E+02
  40   2   1   1 0.23029E+02 0.23029E+02 0.23971E+02 0.23971E+02 0.00000E+00 0.00000E+00 0.00000E+00 0.00000E+00 0.00000E+00 0.00000E+00 0.00000E+00 0.13629E+01 0.13629E+01
  42   2   1   1 0.20662E+02 0.20662E+02 0.26406E+02-0.26406E+02 0.00000E+00 0.00000E+00 0.00000E+00 0.00000E+00 0.00000E+00 0.00000E+00 0.00000E+00 0.25158E+01 0.25158E+01
  43   2   1   1 0.56276E-01 0.56276E-01 0.13619E+02-0.13619E+02 0.00000E+00 0.00000E+00 0.00000E+00 0.00000E+00 0.00000E+00 0.00000E+00 0.00000E+00 0.24208E+02 0.24208E+02
  44   2   1   1 0.77957E+01 0.77957E+01 0.47086E+01-0.47086E+01 0.00000E+00 0.00000E+00 0.00000E+00 0.00000E+00 0.00000E+00 0.00000E+00 0.00000E+00 0.31946E+01 0.31946E+01
  45   2   1   1 0.52203E+01 0.52203E+01 0.79083E+01-0.79083E+01 0.00000E+00 0.00000E+00 0.00000E+00 0.00000E+00 0.00000E+00 0.00000E+00 0.00000E+00 0.52004E+01 0.52004E+01
  46   2   1   1 0.32698E-01 0.32698E-01 0.37931E+00-0.37931E+00 0.00000E+00 0.00000E+00 0.00000E+00 0.00000E+00 0.00000E+00 0.00000E+00 0.00000E+00 0.25842E+02 0.25842E+02
  47   2   1   1 0.11787E+02 0.11787E+02 0.57171E+01-0.57171E+01 0.00000E+00 0.00000E+00 0.00000E+00 0.00000E+00 0.00000E+00 0.00000E+00 0.00000E+00 0.29506E+01 0.29506E+01
  48   2   1   1 0.57775E-02 0.57775E-02 0.72478E+00 0.72478E+00 0.00000E+00 0.00000E+00 0.00000E+00 0.00000E+00 0.00000E+00 0.00000E+00 0.00000E+00 0.36197E+02 0.36197E+02
  49   2   1   1 0.78464E+01 0.78464E+01 0.94332E+00-0.94332E+00 0.00000E+00 0.00000E+00 0.00000E+00 0.00000E+00 0.00000E+00 0.00000E+00 0.00000E+00 0.41769E+01 0.41769E+01
  50   2   1   1 0.52144E+01 0.52144E+01 0.20113E+01-0.20113E+01 0.00000E+00 0.00000E+00 0.00000E+00 0.00000E+00 0.00000E+00 0.00000E+00 0.00000E+00 0.55716E+01 0.55716E+01
  51   2   1   1 0.36260E-01 0.36260E-01 0.14499E+01-0.14499E+01 0.00000E+00 0.00000E+00 0.00000E+00 0.00000E+00 0.00000E+00 0.00000E+00 0.00000E+00 0.29325E+02 0.29325E+02
  52   2   1   1 0.37959E-01 0.37959E-01 0.64270E+00 0.64270E+00 0.00000E+00 0.00000E+00 0.00000E+00 0.00000E+00 0.00000E+00 0.00000E+00 0.00000E+00 0.28496E+02 0.28496E+02
 -52   3   1   1 0.22049E-01 0.22049E-01 0.44064E+00 0.44064E+00 0.00000E+00 0.00000E+00 0.00000E+00 0.00000E+00 0.00000E+00 0.00000E+00 0.00000E+00 0.29139E+02 0.29139E+02
 -51   3   1   1 0.47864E+01 0.47864E+01 0.76525E+00-0.76525E+00 0.00000E+00 0.00000E+00 0.00000E+00 0.00000E+00 0.00000E+00 0.00000E+00 0.00000E+00 0.60144E+01 0.60144E+01
 -50   3   1   1 0.51703E-01 0.51703E-01 0.35024E+01 0.35024E+01 0.00000E+00 0.00000E+00 0.00000E+00 0.00000E+00 0.00000E+00 0.00000E+00 0.00000E+00 0.28345E+02 0.28345E+02
 -49   3   1   1 0.27361E+01 0.27361E+01 0.25227E+01-0.25227E+01 0.00000E+00 0.00000E+00 0.00000E+00 0.00000E+00 0.00000E+00 0.00000E+00 0.00000E+00 0.97278E+01 0.97278E+01
 -48   3   1   1 0.33554E+01 0.33554E+01 0.39413E+01 0.39413E+01 0.00000E+00 0.00000E+00 0.00000E+00 0.00000E+00 0.00000E+00 0.00000E+00 0.00000E+00 0.79430E+01 0.79430E+01
 -47   3   1   1 0.66936E-01 0.66936E-01 0.54547E+01-0.54547E+01 0.00000E+00 0.00000E+00 0.00000E+00 0.00000E+00 0.00000E+00 0.00000E+00 0.00000E+00 0.30109E+02 0.30109E+02
 -46   3   1   1 0.72202E-01 0.72202E-01 0.81267E+01 0.81267E+01 0.00000E+00 0.00000E+00 0.00000E+00 0.00000E+00 0.00000E+00 0.00000E+00 0.00000E+00 0.30610E+02 0.30610E+02
 -45   3   1   1 0.82757E+01 0.82757E+01 0.11395E+02-0.11395E+02 0.00000E+00 0.00000E+00 0.00000E+00 0.00000E+00 0.00000E+00 0.00000E+00 0.00000E+00 0.37070E+01 0.37070E+01
 -44   3   1   1 0.11243E+02 0.11243E+02 0.74473E+01 0.74473E+01 0.00000E+00 0.00000E+00 0.00000E+00 0.00000E+00 0.00000E+00 0.00000E+00 0.00000E+00 0.23976E+01 0.23976E+01
 -43   3   1   1 0.21096E+02 0.21096E+02 0.20201E+02-0.20201E+02 0.00000E+00 0.00000E+00 0.00000E+00 0.00000E+00 0.00000E+00 0.00000E+00 0.00000E+00 0.14752E+01 0.14752E+01
 -42   3   1   1 0.16993E+02 0.16993E+02 0.16909E+02-0.16909E+02 0.00000E+00 0.00000E+00 0.00000E+00 0.00000E+00 0.00000E+00 0.00000E+00 0.00000E+00 0.17106E+01 0.17106E+01
 -41   3   1   1 0.13650E-01 0.13650E-01 0.71460E+01 0.71460E+01 0.00000E+00 0.00000E+00 0.00000E+00 0.00000E+00 0.00000E+00 0.00000E+00 0.00000E+00 0.34582E+02 0.34582E+02
 -40   3   1   1 0.65189E+01 0.65189E+01 0.23052E+01 0.23052E+01 0.00000E+00 0.00000E+00 0.00000E+00 0.00000E+00 0.00000E+00 0.00000E+00 0.00000E+00 0.44450E+01 0.44450E+01
 -39   3   1   1 0.24979E-01 0.24979E-01 0.11426E+01-0.11426E+01 0.00000E+00 0.00000E+00 0.00000E+00 0.00000E+00 0.00000E+00 0.00000E+00 0.00000E+00 0.24207E+02 0.24207E+02
 -38   3   1   1 0.39926E-01 0.39926E-01 0.24727E+01 0.24727E+01 0.00000E+00 0.00000E+00 0.00000E+00 0.00000E+00 0.00000E+00 0.00000E+00 0.00000E+00 0.24603E+02 0.24603E+02
 -37   3   1   1 0.59678E-01 0.59678E-01 0.16456E+01-0.16456E+01 0.00000E+00 0.00000E+00 0.00000E+00 0.00000E+00 0.00000E+00 0.00000E+00 0.00000E+00 0.27168E+02 0.27168E+02
 -36   3   1   1 0.85082E-01 0.85082E-01 0.22558E+01-0.22558E+01 0.00000E+00 0.00000E+00 0.00000E+00 0.00000E+00 0.00000E+00 0.00000E+00 0.00000E+00 0.28807E+02 0.28807E+02
 -35   3   1   1 0.18857E+01 0.18857E+01 0.52236E+01 0.52236E+01 0.00000E+00 0.00000E+00 0.00000E+00 0.00000E+00 0.00000E+00 0.00000E+00 0.00000E+00 0.13754E+02 0.13754E+02
 -34   3   1   1 0.89082E+01 0.89082E+01 0.11086E+02-0.11086E+02 0.00000E+00 0.00000E+00 0.00000E+00 0.00000E+00 0.00000E+00 0.00000E+00 0.00000E+00 0.30036E+01 0.30036E+01
 -33   3   1   1 0.13933E+02 0.13933E+02 0.14009E+02 0.14009E+02 0.00000E+00 0.00000E+00 0.00000E+00 0.00000E+00 0.00000E+00 0.00000E+00 0.00000E+00 0.23436E+01 0.23436E+01
 -32   3   1   1 0.15252E+02 0.15252E+02 0.15325E+02-0.15325E+02 0.00000E+00 0.00000E+00 0.00000E+00 0.00000E+00 0.00000E+00 0.00000E+00 0.00000E+00 0.23956E+01 0.23956E+01
 -31   3   1   1 0.16479E+02 0.16479E+02 0.15686E+02 0.15686E+02 0.00000E+00 0.00000E+00 0.00000E+00 0.00000E+00 0.00000E+00 0.00000E+00 0.00000E+00 0.16412E+01 0.16412E+01
 -30   3   1   1 0.16620E+02 0.16620E+02 0.13386E+02-0.13386E+02 0.00000E+00 0.00000E+00 0.00000E+00 0.00000E+00 0.00000E+00 0.00000E+00 0.00000E+00 0.17452E+01 0.17452E+01
 -29   3   1   1 0.11096E+02 0.11096E+02 0.99445E+01 0.99445E+01 0.00000E+00 0.00000E+00 0.00000E+00 0.00000E+00 0.00000E+00 0.00000E+00 0.00000E+00 0.22612E+01 0.22612E+01
 -28   3   1   1 0.27999E+01 0.27999E+01 0.17824E+01-0.17824E+01 0.00000E+00 0.00000E+00 0.00000E+00 0.00000E+00 0.00000E+00 0.00000E+00 0.00000E+00 0.83381E+01 0.83381E+01
 -27   3   1   1 0.58356E+01 0.58356E+01 0.25489E+01-0.25489E+01 0.00000E+00 0.00000E+00 0.00000E+00 0.00000E+00 0.00000E+00 0.00000E+00 0.00000E+00 0.39304E+01 0.39304E+01
 -26   3   1   1 0.13368E+02 0.13368E+02 0.14547E+02 0.14547E+02 0.00000E+00 0.00000E+00 0.00000E+00 0.00000E+00 0.00000E+00 0.00000E+00 0.00000E+00 0.15825E+01 0.15825E+01
 -25   3   1   1 0.17548E+02 0.17548E+02 0.20010E+02-0.20010E+02 0.00000E+00 0.00000E+00 0.00000E+00 0.00000E+00 0.00000E+00 0.00000E+00 0.00000E+00 0.12141E+01 0.12141E+01
 -24   3   1   1 0.30841E+02 0.30841E+02 0.31414E+02 0.31414E+02 0.00000E+00 0.00000E+00 0.00000E+00 0.00000E+00 0.00000E+00 0.00000E+00 0.00000E+00 0.10436E+01 0.10436E+01
 -23   3   1   1 0.29234E+02 0.29234E+02 0.30940E+02-0.30940E+02 0.00000E+00 0.00000E+00 0.00000E+00 0.00000E+00 0.00000E+00 0.00000E+00 0.00000E+00 0.10279E+01 0.10279E+01
 -22   3   1   1 0.43969E+02 0.43969E+02 0.43589E+02 0.43589E+02 0.00000E+00 0.00000E+00 0.00000E+00 0.00000E+00 0.00000E+00 0.00000E+00 0.00000E+00 0.12606E+01 0.12606E+01
 -21   3   1   1 0.49292E+02 0.49292E+02 0.47311E+02-0.47311E+02 0.00000E+00 0.00000E+00 0.00000E+00 0.00000E+00 0.00000E+00 0.00000E+00 0.00000E+00 0.17123E+01 0.17123E+01
 -20   3   1   1 0.34056E+02 0.34056E+02 0.33400E+02 0.33400E+02 0.00000E+00 0.00000E+00 0.00000E+00 0.00000E+00 0.00000E+00 0.00000E+00 0.00000E+00 0.10723E+01 0.10723E+01
 -19   3   1   1 0.22965E+02 0.22965E+02 0.24954E+02-0.24954E+02 0.00000E+00 0.00000E+00 0.00000E+00 0.00000E+00 0.00000E+00 0.00000E+00 0.00000E+00 0.10301E+01 0.10301E+01
 -18   3   1   1 0.27347E+02 0.27347E+02 0.27517E+02 0.27517E+02 0.00000E+00 0.00000E+00 0.00000E+00 0.00000E+00 0.00000E+00 0.00000E+00 0.00000E+00 0.88798E+00 0.88798E+00
 -17   3   1   1 0.14250E+02 0.14250E+02 0.16936E+02-0.16936E+02 0.00000E+00 0.00000E+00 0.00000E+00 0.00000E+00 0.00000E+00 0.00000E+00 0.00000E+00 0.95569E+00 0.95569E+00
 -16   3   1   1 0.21763E+02 0.21763E+02 0.23348E+02 0.23348E+02 0.00000E+00 0.00000E+00 0.00000E+00 0.00000E+00 0.00000E+00 0.00000E+00 0.00000E+00 0.99879E+00 0.99879E+00
 -15   3   1   1 0.11296E+02 0.11296E+02 0.12132E+02-0.12132E+02 0.00000E+00 0.00000E+00 0.00000E+00 0.00000E+00 0.00000E+00 0.00000E+00 0.00000E+00 0.13732E+01 0.13732E+01
 -14   3   1   1 0.19873E+02 0.19873E+02 0.20426E+02 0.20426E+02 0.00000E+00 0.00000E+00 0.00000E+00 0.00000E+00 0.00000E+00 0.00000E+00 0.00000E+00 0.99309E+00 0.99309E+00
 -13   3   1   1 0.56186E+01 0.56186E+01 0.68143E+01-0.68143E+01 0.00000E+00 0.00000E+00 0.00000E+00 0.00000E+00 0.00000E+00 0.00000E+00 0.00000E+00 0.20853E+01 0.20853E+01
 -12   3   1   1 0.14904E+02 0.14904E+02 0.16746E+02 0.16746E+02 0.00000E+00 0.00000E+00 0.00000E+00 0.00000E+00 0.00000E+00 0.00000E+00 0.00000E+00 0.92316E+00 0.92316E+00
 -11   3   1   1 0.34885E+01 0.34885E+01 0.84921E+00-0.84921E+00 0.00000E+00 0.00000E+00 0.00000E+00 0.00000E+00 0.00000E+00 0.00000E+00 0.00000E+00 0.28071E+01 0.28071E+01
 -10   3   1   1 0.14921E+02 0.14921E+02 0.12959E+02 0.12959E+02 0.00000E+00 0.00000E+00 0.00000E+00 0.00000E+00 0.00000E+00 0.00000E+00 0.00000E+00 0.11808E+01 0.11808E+01
  -9   3   1   1 0.47162E+01 0.47162E+01 0.44142E+01 0.44142E+01 0.00000E+00 0.00000E+00 0.00000E+00 0.00000E+00 0.00000E+00 0.00000E+00 0.00000E+00 0.24073E+01 0.24073E+01
  -8   3   1   1 0.98947E+01 0.98947E+01 0.90132E+01 0.90132E+01 0.00000E+00 0.00000E+00 0.00000E+00 0.00000E+00 0.00000E+00 0.00000E+00 0.00000E+00 0.19679E+01 0.19679E+01
  -7   3   1   1 0.77986E+01 0.77986E+01 0.59441E+01 0.59441E+01 0.00000E+00 0.00000E+00 0.00000E+00 0.00000E+00 0.00000E+00 0.00000E+00 0.00000E+00 0.19670E+01 0.19670E+01
  -6   3   1   1 0.81162E+01 0.81162E+01 0.11210E+02 0.11210E+02 0.00000E+00 0.00000E+00 0.00000E+00 0.00000E+00 0.00000E+00 0.00000E+00 0.00000E+00 0.16704E+01 0.16704E+01
  -5   3   1   1 0.15685E-01 0.15685E-01 0.12338E+01-0.12338E+01 0.00000E+00 0.00000E+00 0.00000E+00 0.00000E+00 0.00000E+00 0.00000E+00 0.00000E+00 0.18571E+02 0.18571E+02
  -4   3   1   1 0.20162E+02 0.20162E+02 0.21734E+02 0.21734E+02 0.00000E+00 0.00000E+00 0.00000E+00 0.00000E+00 0.00000E+00 0.00000E+00 0.00000E+00 0.10693E+01 0.10693E+01
  -3   3   1   1 0.12933E+02 0.12933E+02 0.15980E+02-0.15980E+02 0.00000E+00 0.00000E+00 0.00000E+00 0.00000E+00 0.00000E+00 0.00000E+00 0.00000E+00 0.10452E+01 0.10452E+01
  -2   3   1   1 0.36292E+02 0.36292E+02 0.35871E+02 0.35871E+02 0.00000E+00 0.00000E+00 0.00000E+00 0.00000E+00 0.00000E+00 0.00000E+00 0.00000E+00 0.13229E+01 0.13229E+01
  -1   3   1   1 0.33174E+02 0.33174E+02 0.31927E+02-0.31927E+02 0.00000E+00 0.00000E+00 0.00000E+00 0.00000E+00 0.00000E+00 0.00000E+00 0.00000E+00 0.12610E+01 0.12610E+01
   0   3   1   1 0.47728E+02 0.47728E+02 0.46536E+02 0.46536E+02 0.00000E+00 0.00000E+00 0.00000E+00 0.00000E+00 0.00000E+00 0.00000E+00 0.00000E+00 0.16427E+01 0.16427E+01
   1   3   1   1 0.37086E+02 0.37086E+02 0.37928E+02-0.37928E+02 0.00000E+00 0.00000E+00 0.00000E+00 0.00000E+00 0.00000E+00 0.00000E+00 0.00000E+00 0.13475E+01 0.13475E+01
   2   3   1   1 0.35240E+02 0.35240E+02 0.36623E+02 0.36623E+02 0.00000E+00 0.00000E+00 0.00000E+00 0.00000E+00 0.00000E+00 0.00000E+00 0.00000E+00 0.13029E+01 0.13029E+01
   3   3   1   1 0.21556E+02 0.21556E+02 0.22262E+02-0.22262E+02 0.00000E+00 0.00000E+00 0.00000E+00 0.00000E+00 0.00000E+00 0.00000E+00 0.00000E+00 0.74414E+00 0.74414E+00
   4   3   1   1 0.13075E+02 0.13075E+02 0.13245E+02 0.13245E+02 0.00000E+00 0.00000E+00 0.00000E+00 0.00000E+00 0.00000E+00 0.00000E+00 0.00000E+00 0.74424E+00 0.74424E+00
   5   3   1   1 0.75470E-01 0.75470E-01 0.12331E+01-0.12331E+01 0.00000E+00 0.00000E+00 0.00000E+00 0.00000E+00 0.00000E+00 0.00000E+00 0.00000E+00 0.13061E+02 0.13061E+02
   6   3   1   1 0.10025E+02 0.10025E+02 0.88156E+01-0.88156E+01 0.00000E+00 0.00000E+00 0.00000E+00 0.00000E+00 0.00000E+00 0.00000E+00 0.00000E+00 0.96885E+00 0.96885E+00
   7   3   1   1 0.17092E+02 0.17092E+02 0.16694E+02 0.16694E+02 0.00000E+00 0.00000E+00 0.00000E+00 0.00000E+00 0.00000E+00 0.00000E+00 0.00000E+00 0.80748E+00 0.80748E+00
   8   3   1   1 0.22496E+02 0.22496E+02 0.21887E+02-0.21887E+02 0.00000E+00 0.00000E+00 0.00000E+00 0.00000E+00 0.00000E+00 0.00000E+00 0.00000E+00 0.88466E+00 0.88466E+00
   9   3   1   1 0.20415E+02 0.20415E+02 0.19519E+02 0.19519E+02 0.00000E+00 0.00000E+00 0.00000E+00 0.00000E+00 0.00000E+00 0.00000E+00 0.00000E+00 0.87165E+00 0.87165E+00
  10   3   1   1 0.17676E+02 0.17676E+02 0.17409E+02-0.17409E+02 0.00000E+00 0.00000E+00 0.00000E+00 0.00000E+00 0.00000E+00 0.00000E+00 0.00000E+00 0.88624E+00 0.88624E+00
  11   3   1   1 0.75014E+01 0.75014E+01 0.64430E+01 0.64430E+01 0.00000E+00 0.00000E+00 0.00000E+00 0.00000E+00 0.00000E+00 0.00000E+00 0.00000E+00 0.12708E+01 0.12708E+01
  12   3   1   1 0.14241E+00 0.14241E+00 0.17818E+01-0.17818E+01 0.00000E+00 0.00000E+00 0.00000E+00 0.00000E+00 0.00000E+00 0.00000E+00 0.00000E+00 0.14592E+02 0.14592E+02
  13   3   1   1 0.12962E+02 0.12962E+02 0.10956E+02-0.10956E+02 0.00000E+00 0.00000E+00 0.00000E+00 0.00000E+00 0.00000E+00 0.00000E+00 0.00000E+00 0.10569E+01 0.10569E+01
  14   3   1   1 0.13247E+02 0.13247E+02 0.11507E+02 0.11507E+02 0.00000E+00 0.00000E+00 0.00000E+00 0.00000E+00 0.00000E+00 0.00000E+00 0.00000E+00 0.10339E+01 0.10339E+01
  15   3   1   1 0.22090E+02 0.22090E+02 0.20761E+02-0.20761E+02 0.00000E+00 0.00000E+00 0.00000E+00 0.00000E+00 0.00000E+00 0.00000E+00 0.00000E+00 0.98799E+00 0.98799E+00
  16   3   1   1 0.15988E+02 0.15988E+02 0.14482E+02 0.14482E+02 0.00000E+00 0.00000E+00 0.00000E+00 0.00000E+00 0.00000E+00 0.00000E+00 0.00000E+00 0.11003E+01 0.11003E+01
  17   3   1   1 0.18429E+02 0.18429E+02 0.18207E+02-0.18207E+02 0.00000E+00 0.00000E+00 0.00000E+00 0.00000E+00 0.00000E+00 0.00000E+00 0.00000E+00 0.10637E+01 0.10637E+01
  18   3   1   1 0.10205E+02 0.10205E+02 0.70485E+01 0.70485E+01 0.00000E+00 0.00000E+00 0.00000E+00 0.00000E+00 0.00000E+00 0.00000E+00 0.00000E+00 0.11394E+01 0.11394E+01
  19   3   1   1 0.13001E+02 0.13001E+02 0.11539E+02-0.11539E+02 0.00000E+00 0.00000E+00 0.00000E+00 0.00000E+00 0.00000E+00 0.00000E+00 0.00000E+00 0.10452E+01 0.10452E+01
  20   3   1   1 0.16799E+02 0.16799E+02 0.17035E+02-0.17035E+02 0.00000E+00 0.00000E+00 0.00000E+00 0.00000E+00 0.00000E+00 0.00000E+00 0.00000E+00 0.93536E+00 0.93536E+00
  21   3   1   1 0.48618E+01 0.48618E+01 0.10627E+01 0.10627E+01 0.00000E+00 0.00000E+00 0.00000E+00 0.00000E+00 0.00000E+00 0.00000E+00 0.00000E+00 0.24037E+01 0.24037E+01
  22   3   1   1 0.28381E+01 0.28381E+01 0.12028E+01-0.12028E+01 0.00000E+00 0.00000E+00 0.00000E+00 0.00000E+00 0.00000E+00 0.00000E+00 0.00000E+00 0.34686E+01 0.34686E+01
  23   3   1   1 0.26959E+01 0.26959E+01 0.66582E+00-0.66582E+00 0.00000E+00 0.00000E+00 0.00000E+00 0.00000E+00 0.00000E+00 0.00000E+00 0.00000E+00 0.41399E+01 0.41399E+01
  24   3   1   1 0.11281E+00 0.11281E+00 0.23438E+00 0.23438E+00 0.00000E+00 0.00000E+00 0.00000E+00 0.00000E+00 0.00000E+00 0.00000E+00 0.00000E+00 0.16135E+02 0.16135E+02
  25   3   1   1 0.12262E+00 0.12262E+00 0.26326E+01-0.26326E+01 0.00000E+00 0.00000E+00 0.00000E+00 0.00000E+00 0.00000E+00 0.00000E+00 0.00000E+00 0.16550E+02 0.16550E+02
  26   3   1   1 0.12281E+00 0.12281E+00 0.54132E+01 0.54132E+01 0.00000E+00 0.00000E+00 0.00000E+00 0.00000E+00 0.00000E+00 0.00000E+00 0.00000E+00 0.18411E+02 0.18411E+02
  27   3   1   1 0.33098E+01 0.33098E+01 0.92162E+01-0.92162E+01 0.00000E+00 0.00000E+00 0.00000E+00 0.00000E+00 0.00000E+00 0.00000E+00 0.00000E+00 0.34040E+01 0.34040E+01
  28   3   1   1 0.77845E+01 0.77845E+01 0.75421E+01 0.75421E+01 0.00000E+00 0.00000E+00 0.00000E+00 0.00000E+00 0.00000E+00 0.00000E+00 0.00000E+00 0.17215E+01 0.17215E+01
  29   3   1   1 0.10339E+02 0.10339E+02 0.83965E+01-0.83965E+01 0.00000E+00 0.00000E+00 0.00000E+00 0.00000E+00 0.00000E+00 0.00000E+00 0.00000E+00 0.13042E+01 0.13042E+01
  30   3   1   1 0.36192E-01 0.36192E-01 0.52926E+01 0.52926E+01 0.00000E+00 0.00000E+00 0.00000E+00 0.00000E+00 0.00000E+00 0.00000E+00 0.00000E+00 0.21516E+02 0.21516E+02
  31   3   1   1 0.19704E+01 0.19704E+01 0.50242E+00-0.50242E+00 0.00000E+00 0.00000E+00 0.00000E+00 0.00000E+00 0.00000E+00 0.00000E+00 0.00000E+00 0.68785E+01 0.68785E+01
  32   3   1   1 0.51382E-01 0.51382E-01 0.37447E+01-0.37447E+01 0.00000E+00 0.00000E+00 0.00000E+00 0.00000E+00 0.00000E+00 0.00000E+00 0.00000E+00 0.22063E+02 0.22063E+02
  33   3   1   1 0.10328E+02 0.10328E+02 0.79024E+01 0.79024E+01 0.00000E+00 0.00000E+00 0.00000E+00 0.00000E+00 0.00000E+00 0.00000E+00 0.00000E+00 0.24165E+01 0.24165E+01
  34   3   1   1 0.15495E+02 0.15495E+02 0.14177E+02-0.14177E+02 0.00000E+00 0.00000E+00 0.00000E+00 0.00000E+00 0.00000E+00 0.00000E+00 0.00000E+00 0.16171E+01 0.16171E+01
  35   3   1   1 0.17564E+02 0.17564E+02 0.17690E+02 0.17690E+02 0.00000E+00 0.00000E+00 0.00000E+00 0.00000E+00 0.00000E+00 0.00000E+00 0.00000E+00 0.16474E+01 0.16474E+01
  36   3   1   1 0.17554E+02 0.17554E+02 0.19870E+02-0.19870E+02 0.00000E+00 0.00000E+00 0.00000E+00 0.00000E+00 0.00000E+00 0.00000E+00 0.00000E+00 0.16474E+01 0.16474E+01
  37   3   1   1 0.19123E+02 0.19123E+02 0.21189E+02 0.21189E+02 0.00000E+00 0.00000E+00 0.00000E+00 0.00000E+00 0.00000E+00 0.00000E+00 0.00000E+00 0.15168E+01 0.15168E+01
  38   3   1   1 0.18109E+02 0.18109E+02 0.18083E+02-0.18083E+02 0.00000E+00 0.00000E+00 0.00000E+00 0.00000E+00 0.00000E+00 0.00000E+00 0.00000E+00 0.18107E+01 0.18107E+01
  39   3   1   1 0.75258E+01 0.75258E+01 0.11375E+02 0.11375E+02 0.00000E+00 0.00000E+00 0.00000E+00 0.00000E+00 0.00000E+00 0.00000E+00 0.00000E+00 0.38068E+01 0.38068E+01
  40   3   1   1 0.67533E+01 0.67533E+01 0.65235E+01-0.65235E+01 0.00000E+00 0.00000E+00 0.00000E+00 0.00000E+00 0.00000E+00 0.00000E+00 0.00000E+00 0.39722E+01 0.39722E+01
  41   3   1   1 0.30777E+02 0.30777E+02 0.27270E+02-0.27270E+02 0.00000E+00 0.00000E+00 0.00000E+00 0.00000E+00 0.00000E+00 0.00000E+00 0.00000E+00 0.12297E+01 0.12297E+01
  42   3   1   1 0.51669E+01 0.51669E+01 0.12757E+02 0.12757E+02 0.00000E+00 0.00000E+00 0.00000E+00 0.00000E+00 0.00000E+00 0.00000E+00 0.00000E+00 0.66861E+01 0.66861E+01
  43   3   1   1 0.23499E-01 0.23499E-01 0.55078E-01 0.55078E-01 0.00000E+00 0.00000E+00 0.00000E+00 0.00000E+00 0.00000E+00 0.00000E+00 0.00000E+00 0.28325E+02 0.28325E+02
  44   3   1   1 0.47624E+01 0.47624E+01 0.75787E+01 0.75787E+01 0.00000E+00 0.00000E+00 0.00000E+00 0.00000E+00 0.00000E+00 0.00000E+00 0.00000E+00 0.48146E+01 0.48146E+01
  45   3   1   1 0.44453E-01 0.44453E-01 0.27806E+01 0.27806E+01 0.00000E+00 0.00000E+00 0.00000E+00 0.00000E+00 0.00000E+00 0.00000E+00 0.00000E+00 0.25914E+02 0.25914E+02
  46   3   1   1 0.27276E+01 0.27276E+01 0.28061E+01 0.28061E+01 0.00000E+00 0.00000E+00 0.00000E+00 0.00000E+00 0.00000E+00 0.00000E+00 0.00000E+00 0.76432E+01 0.76432E+01
  47   3   1   1 0.39689E+01 0.39689E+01 0.19595E+01 0.19595E+01 0.00000E+00 0.00000E+00 0.00000E+00 0.00000E+00 0.00000E+00 0.00000E+00 0.00000E+00 0.54041E+01 0.54041E+01
  48   3   1   1 0.58915E-01 0.58915E-01 0.23712E+01 0.23712E+01 0.00000E+00 0.00000E+00 0.00000E+00 0.00000E+00 0.00000E+00 0.00000E+00 0.00000E+00 0.25179E+02 0.25179E+02
  49   3   1   1 0.38597E-01 0.38597E-01 0.20806E+01 0.20806E+01 0.00000E+00 0.00000E+00 0.00000E+00 0.00000E+00 0.00000E+00 0.00000E+00 0.00000E+00 0.22901E+02 0.22901E+02
  50   3   1   1 0.35026E-01 0.35026E-01 0.22859E+00 0.22859E+00 0.00000E+00 0.00000E+00 0.00000E+00 0.00000E+00 0.00000E+00 0.00000E+00 0.00000E+00 0.23423E+02 0.23423E+02
  51   3   1   1 0.70970E+01 0.70970E+01 0.19771E+01 0.19771E+01 0.00000E+00 0.00000E+00 0.00000E+00 0.00000E+00 0.00000E+00 0.00000E+00 0.00000E+00 0.38164E+01 0.38164E+01
 -52   4   1   1 0.28685E-01 0.28685E-01 0.22111E+01 0.22111E+01 0.00000E+00 0.00000E+00 0.00000E+00 0.00000E+00 0.00000E+00 0.00000E+00 0.00000E+00 0.29858E+02 0.29858E+02
 -51   4   1   1 0.25338E-01 0.25338E-01 0.30328E+01-0.30328E+01 0.00000E+00 0.00000E+00 0.00000E+00 0.00000E+00 0.00000E+00 0.00000E+00 0.00000E+00 0.29149E+02 0.29149E+02
 -50   4   1   1 0.19546E+01 0.19546E+01 0.16451E+01 0.16451E+01 0.00000E+00 0.00000E+00 0.00000E+00 0.00000E+00 0.00000E+00 0.00000E+00 0.00000E+00 0.10810E+02 0.10810E+02
 -49   4   1   1 0.70849E+01 0.70849E+01 0.36973E+00 0.36973E+00 0.00000E+00 0.00000E+00 0.00000E+00 0.00000E+00 0.00000E+00 0.00000E+00 0.00000E+00 0.46341E+01 0.46341E+01
 -48   4   1   1 0.78494E+01 0.78494E+01 0.15859E+01-0.15859E+01 0.00000E+00 0.00000E+00 0.00000E+00 0.00000E+00 0.00000E+00 0.00000E+00 0.00000E+00 0.51599E+01 0.51599E+01
 -47   4   1   1 0.93904E+01 0.93904E+01 0.76312E+01 0.76312E+01 0.00000E+00 0.00000E+00 0.00000E+00 0.00000E+00 0.00000E+00 0.00000E+00 0.00000E+00 0.30752E+01 0.30752E+01
 -46   4   1   1 0.62755E-01 0.62755E-01 0.12261E+02-0.12261E+02 0.00000E+00 0.00000E+00 0.00000E+00 0.00000E+00 0.00000E+00 0.00000E+00 0.00000E+00 0.29531E+02 0.29531E+02
 -45   4   1   1 0.72921E+01 0.72921E+01 0.13932E+02 0.13932E+02 0.00000E+00 0.00000E+00 0.00000E+00 0.00000E+00 0.00000E+00 0.00000E+00 0.00000E+00 0.31526E+01 0.31526E+01
 -44   4   1   1 0.38743E+01 0.38743E+01 0.11032E+02-0.11032E+02 0.00000E+00 0.00000E+00 0.00000E+00 0.00000E+00 0.00000E+00 0.00000E+00 0.00000E+00 0.58964E+01 0.58964E+01
 -43   4   1   1 0.83140E+01 0.83140E+01 0.52699E+00 0.52699E+00 0.00000E+00 0.00000E+00 0.00000E+00 0.00000E+00 0.00000E+00 0.00000E+00 0.00000E+00 0.27770E+01 0.27770E+01
 -42   4   1   1 0.48059E+01 0.48059E+01 0.98036E+01 0.98036E+01 0.00000E+00 0.00000E+00 0.00000E+00 0.00000E+00 0.00000E+00 0.00000E+00 0.00000E+00 0.48146E+01 0.48146E+01
 -41   4   1   1 0.48203E+01 0.48203E+01 0.55838E+01-0.55838E+01 0.00000E+00 0.00000E+00 0.00000E+00 0.00000E+00 0.00000E+00 0.00000E+00 0.00000E+00 0.56170E+01 0.56170E+01
 -40   4   1   1 0.16877E+02 0.16877E+02 0.16250E+02 0.16250E+02 0.00000E+00 0.00000E+00 0.00000E+00 0.00000E+00 0.00000E+00 0.00000E+00 0.00000E+00 0.20633E+01 0.20633E+01
 -39   4   1   1 0.10364E+02 0.10364E+02 0.14885E+02-0.14885E+02 0.00000E+00 0.00000E+00 0.00000E+00 0.00000E+00 0.00000E+00 0.00000E+00 0.00000E+00 0.29733E+01 0.29733E+01
 -38   4   1   1 0.19388E+01 0.19388E+01 0.75202E+01 0.75202E+01 0.00000E+00 0.00000E+00 0.00000E+00 0.00000E+00 0.00000E+00 0.00000E+00 0.00000E+00 0.12775E+02 0.12775E+02
 -37   4   1   1 0.55185E+01 0.55185E+01 0.88016E+01-0.88016E+01 0.00000E+00 0.00000E+00 0.00000E+00 0.00000E+00 0.00000E+00 0.00000E+00 0.00000E+00 0.48646E+01 0.48646E+01
 -36   4   1   1 0.19255E+01 0.19255E+01 0.43312E+01 0.43312E+01 0.00000E+00 0.00000E+00 0.00000E+00 0.00000E+00 0.00000E+00 0.00000E+00 0.00000E+00 0.13758E+02 0.13758E+02
 -35   4   1   1 0.61517E+01 0.61517E+01 0.94903E+01-0.94903E+01 0.00000E+00 0.00000E+00 0.00000E+00 0.00000E+00 0.00000E+00 0.00000E+00 0.00000E+00 0.40404E+01 0.40404E+01
 -34   4   1   1 0.82724E+01 0.82724E+01 0.66851E+01 0.66851E+01 0.00000E+00 0.00000E+00 0.00000E+00 0.00000E+00 0.00000E+00 0.00000E+00 0.00000E+00 0.30123E+01 0.30123E+01
 -33   4   1   1 0.10492E+02 0.10492E+02 0.14003E+02-0.14003E+02 0.00000E+00 0.00000E+00 0.00000E+00 0.00000E+00 0.00000E+00 0.00000E+00 0.00000E+00 0.21924E+01 0.21924E+01
 -32   4   1   1 0.11195E+02 0.11195E+02 0.12743E+02 0.12743E+02 0.00000E+00 0.00000E+00 0.00000E+00 0.00000E+00 0.00000E+00 0.00000E+00 0.00000E+00 0.20559E+01 0.20559E+01
 -31   4   1   1 0.18839E+02 0.18839E+02 0.19397E+02-0.19397E+02 0.00000E+00 0.00000E+00 0.00000E+00 0.00000E+00 0.00000E+00 0.00000E+00 0.00000E+00 0.17427E+01 0.17427E+01
 -30   4   1   1 0.13654E+02 0.13654E+02 0.13975E+02 0.13975E+02 0.00000E+00 0.00000E+00 0.00000E+00 0.00000E+00 0.00000E+00 0.00000E+00 0.00000E+00 0.16903E+01 0.16903E+01
 -29   4   1   1 0.19732E+02 0.19732E+02 0.20456E+02-0.20456E+02 0.00000E+00 0.00000E+00 0.00000E+00 0.00000E+00 0.00000E+00 0.00000E+00 0.00000E+00 0.12804E+01 0.12804E+01
 -28   4   1   1 0.12013E+02 0.12013E+02 0.16175E+02 0.16175E+02 0.00000E+00 0.00000E+00 0.00000E+00 0.00000E+00 0.00000E+00 0.00000E+00 0.00000E+00 0.17578E+01 0.17578E+01
 -27   4   1   1 0.18542E+02 0.18542E+02 0.19716E+02-0.19716E+02 0.00000E+00 0.00000E+00 0.00000E+00 0.00000E+00 0.00000E+00 0.00000E+00 0.00000E+00 0.12570E+01 0.12570E+01
 -26   4   1   1 0.14361E+02 0.14361E+02 0.15720E+02 0.15720E+02 0.00000E+00 0.00000E+00 0.00000E+00 0.00000E+00 0.00000E+00 0.00000E+00 0.00000E+00 0.13451E+01 0.13451E+01
 -25   4   1   1 0.16489E+02 0.16489E+02 0.16581E+02-0.16581E+02 0.00000E+00 0.00000E+00 0.00000E+00 0.00000E+00 0.00000E+00 0.00000E+00 0.00000E+00 0.12936E+01 0.12936E+01
 -24   4   1   1 0.75786E+01 0.75786E+01 0.69759E+01 0.69759E+01 0.00000E+00 0.00000E+00 0.00000E+00 0.00000E+00 0.00000E+00 0.00000E+00 0.00000E+00 0.22849E+01 0.22849E+01
 -23   4   1   1 0.12396E+02 0.12396E+02 0.13453E+02-0.13453E+02 0.00000E+00 0.00000E+00 0.00000E+00 0.00000E+00 0.00000E+00 0.00000E+00 0.00000E+00 0.15588E+01 0.15588E+01
 -22   4   1   1 0.16768E+02 0.16768E+02 0.16479E+02 0.16479E+02 0.00000E+00 0.00000E+00 0.00000E+00 0.00000E+00 0.00000E+00 0.00000E+00 0.00000E+00 0.12763E+01 0.12763E+01
 -21   4   1   1 0.53591E+02 0.53591E+02 0.55833E+02 0.55833E+02 0.00000E+00 0.00000E+00 0.00000E+00 0.00000E+00 0.00000E+00 0.00000E+00 0.00000E+00 0.15009E+01 0.15009E+01
 -20   4   1   1 0.14226E+02 0.14226E+02 0.15312E+02-0.15312E+02 0.00000E+00 0.00000E+00 0.00000E+00 0.00000E+00 0.00000E+00 0.00000E+00 0.00000E+00 0.12233E+01 0.12233E+01
 -19   4   1   1 0.86051E-01 0.86051E-01 0.29950E+01 0.29950E+01 0.00000E+00 0.00000E+00 0.00000E+00 0.00000E+00 0.00000E+00 0.00000E+00 0.00000E+00 0.18618E+02 0.18618E+02
 -18   4   1   1 0.93316E+01 0.93316E+01 0.10908E+02-0.10908E+02 0.00000E+00 0.00000E+00 0.00000E+00 0.00000E+00 0.00000E+00 0.00000E+00 0.00000E+00 0.12331E+01 0.12331E+01
 -17   4   1   1 0.72639E+01 0.72639E+01 0.84271E+01 0.84271E+01 0.00000E+00 0.00000E+00 0.00000E+00 0.00000E+00 0.00000E+00 0.00000E+00 0.00000E+00 0.15775E+01 0.15775E+01
 -16   4   1   1 0.16335E+02 0.16335E+02 0.18159E+02-0.18159E+02 0.00000E+00 0.00000E+00 0.00000E+00 0.00000E+00 0.00000E+00 0.00000E+00 0.00000E+00 0.83849E+00 0.83849E+00
 -15   4   1   1 0.11371E+02 0.11371E+02 0.14230E+02 0.14230E+02 0.00000E+00 0.00000E+00 0.00000E+00 0.00000E+00 0.00000E+00 0.00000E+00 0.00000E+00 0.10177E+01 0.10177E+01
 -14   4   1   1 0.99471E+01 0.99471E+01 0.13690E+02-0.13690E+02 0.00000E+00 0.00000E+00 0.00000E+00 0.00000E+00 0.00000E+00 0.00000E+00 0.00000E+00 0.11607E+01 0.11607E+01
 -13   4   1   1 0.27498E+01 0.27498E+01 0.21544E+01 0.21544E+01 0.00000E+00 0.00000E+00 0.00000E+00 0.00000E+00 0.00000E+00 0.00000E+00 0.00000E+00 0.41692E+01 0.41692E+01
 -12   4   1   1 0.55546E+01 0.55546E+01 0.45046E+01 0.45046E+01 0.00000E+00 0.00000E+00 0.00000E+00 0.00000E+00 0.00000E+00 0.00000E+00 0.00000E+00 0.17381E+01 0.17381E+01
 -11   4   1   1 0.14120E+02 0.14120E+02 0.15065E+02-0.15065E+02 0.00000E+00 0.00000E+00 0.00000E+00 0.00000E+00 0.00000E+00 0.00000E+00 0.00000E+00 0.82988E+00 0.82988E+00
 -10   4   1   1 0.16480E+02 0.16480E+02 0.18481E+02 0.18481E+02 0.00000E+00 0.00000E+00 0.00000E+00 0.00000E+00 0.00000E+00 0.00000E+00 0.00000E+00 0.10626E+01 0.10626E+01
  -9   4   1   1 0.29030E+02 0.29030E+02 0.28332E+02-0.28332E+02 0.00000E+00 0.00000E+00 0.00000E+00 0.00000E+00 0.00000E+00 0.00000E+00 0.00000E+00 0.84683E+00 0.84683E+00
  -8   4   1   1 0.21935E+02 0.21935E+02 0.23942E+02 0.23942E+02 0.00000E+00 0.00000E+00 0.00000E+00 0.00000E+00 0.00000E+00 0.00000E+00 0.00000E+00 0.73431E+00 0.73431E+00
  -7   4   1   1 0.25715E+02 0.25715E+02 0.24564E+02-0.24564E+02 0.00000E+00 0.00000E+00 0.00000E+00 0.00000E+00 0.00000E+00 0.00000E+00 0.00000E+00 0.79061E+00 0.79061E+00
  -6   4   1   1 0.12706E+00 0.12706E+00 0.61823E+01 0.61823E+01 0.00000E+00 0.00000E+00 0.00000E+00 0.00000E+00 0.00000E+00 0.00000E+00 0.00000E+00 0.22018E+02 0.22018E+02
  -5   4   1   1 0.48823E+01 0.48823E+01 0.75690E+01 0.75690E+01 0.00000E+00 0.00000E+00 0.00000E+00 0.00000E+00 0.00000E+00 0.00000E+00 0.00000E+00 0.28087E+01 0.28087E+01
  -4   4   1   1 0.24883E+02 0.24883E+02 0.24026E+02-0.24026E+02 0.00000E+00 0.00000E+00 0.00000E+00 0.00000E+00 0.00000E+00 0.00000E+00 0.00000E+00 0.11157E+01 0.11157E+01
  -3   4   1   1 0.19267E+02 0.19267E+02 0.20006E+02 0.20006E+02 0.00000E+00 0.00000E+00 0.00000E+00 0.00000E+00 0.00000E+00 0.00000E+00 0.00000E+00 0.11200E+01 0.11200E+01
  -2   4   1   1 0.28036E-01 0.28036E-01 0.19486E+01 0.19486E+01 0.00000E+00 0.00000E+00 0.00000E+00 0.00000E+00 0.00000E+00 0.00000E+00 0.00000E+00 0.12684E+02 0.12684E+02
  -1   4   1   1 0.27457E+01 0.27457E+01 0.35865E+01-0.35865E+01 0.00000E+00 0.00000E+00 0.00000E+00 0.00000E+00 0.00000E+00 0.00000E+00 0.00000E+00 0.34745E+01 0.34745E+01
   0   4   1   1 0.48566E+01 0.48566E+01 0.32356E+01 0.32356E+01 0.00000E+00 0.00000E+00 0.00000E+00 0.00000E+00 0.00000E+00 0.00000E+00 0.00000E+00 0.20065E+01 0.20065E+01
   1   4   1   1 0.54677E+01 0.54677E+01 0.47861E+01 0.47861E+01 0.00000E+00 0.00000E+00 0.00000E+00 0.00000E+00 0.00000E+00 0.00000E+00 0.00000E+00 0.17380E+01 0.17380E+01
   2   4   1   1 0.13932E+02 0.13932E+02 0.12143E+02-0.12143E+02 0.00000E+00 0.00000E+00 0.00000E+00 0.00000E+00 0.00000E+00 0.00000E+00 0.00000E+00 0.97343E+00 0.97343E+00
   3   4   1   1 0.56695E+02 0.56695E+02 0.55580E+02 0.55580E+02 0.00000E+00 0.00000E+00 0.00000E+00 0.00000E+00 0.00000E+00 0.00000E+00 0.00000E+00 0.19195E+01 0.19195E+01
   4   4   1   1 0.66229E+02 0.66229E+02 0.64611E+02-0.64611E+02 0.00000E+00 0.00000E+00 0.00000E+00 0.00000E+00 0.00000E+00 0.00000E+00 0.00000E+00 0.21958E+01 0.21958E+01
   5   4   1   1 0.79585E+02 0.79585E+02 0.77431E+02 0.77431E+02 0.00000E+00 0.00000E+00 0.00000E+00 0.00000E+00 0.00000E+00 0.00000E+00 0.00000E+00 0.26167E+01 0.26167E+01
   6   4   1   1 0.66196E+02 0.66196E+02 0.63991E+02-0.63991E+02 0.00000E+00 0.00000E+00 0.00000E+00 0.00000E+00 0.00000E+00 0.00000E+00 0.00000E+00 0.16250E+01 0.16250E+01
   7   4   1   1 0.58719E+02 0.58719E+02 0.58757E+02 0.58757E+02 0.00000E+00 0.00000E+00 0.00000E+00 0.00000E+00 0.00000E+00 0.00000E+00 0.00000E+00 0.14674E+01 0.14674E+01
   8   4   1   1 0.41526E+02 0.41526E+02 0.41243E+02-0.41243E+02 0.00000E+00 0.00000E+00 0.00000E+00 0.00000E+00 0.00000E+00 0.00000E+00 0.00000E+00 0.11012E+01 0.11012E+01
   9   4   1   1 0.32571E+02 0.32571E+02 0.33725E+02 0.33725E+02 0.00000E+00 0.00000E+00 0.00000E+00 0.00000E+00 0.00000E+00 0.00000E+00 0.00000E+00 0.83440E+00 0.83440E+00
  10   4   1   1 0.18131E+02 0.18131E+02 0.19878E+02-0.19878E+02 0.00000E+00 0.00000E+00 0.00000E+00 0.00000E+00 0.00000E+00 0.00000E+00 0.00000E+00 0.86714E+00 0.86714E+00
  11   4   1   1 0.10523E+02 0.10523E+02 0.11949E+02 0.11949E+02 0.00000E+00 0.00000E+00 0.00000E+00 0.00000E+00 0.00000E+00 0.00000E+00 0.00000E+00 0.91856E+00 0.91856E+00
  12   4   1   1 0.27562E-01 0.27562E-01 0.25174E+01-0.25174E+01 0.00000E+00 0.00000E+00 0.00000E+00 0.00000E+00 0.00000E+00 0.00000E+00 0.00000E+00 0.15880E+02 0.15880E+02
  13   4   1   1 0.51915E+01 0.51915E+01 0.20902E+01-0.20902E+01 0.00000E+00 0.00000E+00 0.00000E+00 0.00000E+00 0.00000E+00 0.00000E+00 0.00000E+00 0.14867E+01 0.14867E+01
  14   4   1   1 0.51662E+01 0.51662E+01 0.55737E+01 0.55737E+01 0.00000E+00 0.00000E+00 0.00000E+00 0.00000E+00 0.00000E+00 0.00000E+00 0.00000E+00 0.18579E+01 0.18579E+01
  15   4   1   1 0.82789E+01 0.82789E+01 0.88162E+01-0.88162E+01 0.00000E+00 0.00000E+00 0.00000E+00 0.00000E+00 0.00000E+00 0.00000E+00 0.00000E+00 0.11611E+01 0.11611E+01
  16   4   1   1 0.27113E+01 0.27113E+01 0.72004E+01 0.72004E+01 0.00000E+00 0.00000E+00 0.00000E+00 0.00000E+00 0.00000E+00 0.00000E+00 0.00000E+00 0.34743E+01 0.34743E+01
  17   4   1   1 0.15125E+02 0.15125E+02 0.15579E+02-0.15579E+02 0.00000E+00 0.00000E+00 0.00000E+00 0.00000E+00 0.00000E+00 0.00000E+00 0.00000E+00 0.90104E+00 0.90104E+00
  18   4   1   1 0.54770E+01 0.54770E+01 0.56969E+01 0.56969E+01 0.00000E+00 0.00000E+00 0.00000E+00 0.00000E+00 0.00000E+00 0.00000E+00 0.00000E+00 0.17380E+01 0.17380E+01
  19   4   1   1 0.43028E+02 0.43028E+02 0.42618E+02-0.42618E+02 0.00000E+00 0.00000E+00 0.00000E+00 0.00000E+00 0.00000E+00 0.00000E+00 0.00000E+00 0.11155E+01 0.11155E+01
  20   4   1   1 0.15501E+02 0.15501E+02 0.17207E+02-0.17207E+02 0.00000E+00 0.00000E+00 0.00000E+00 0.00000E+00 0.00000E+00 0.00000E+00 0.00000E+00 0.10104E+01 0.10104E+01
  21   4   1   1 0.10051E+02 0.10051E+02 0.12845E+02 0.12845E+02 0.00000E+00 0.00000E+00 0.00000E+00 0.00000E+00 0.00000E+00 0.00000E+00 0.00000E+00 0.15451E+01 0.15451E+01
  22   4   1   1 0.36316E+02 0.36316E+02 0.37837E+02 0.37837E+02 0.00000E+00 0.00000E+00 0.00000E+00 0.00000E+00 0.00000E+00 0.00000E+00 0.00000E+00 0.10707E+01 0.10707E+01
  23   4   1   1 0.18251E+02 0.18251E+02 0.18609E+02-0.18609E+02 0.00000E+00 0.00000E+00 0.00000E+00 0.00000E+00 0.00000E+00 0.00000E+00 0.00000E+00 0.10694E+01 0.10694E+01
  24   4   1   1 0.21898E+02 0.21898E+02 0.23276E+02 0.23276E+02 0.00000E+00 0.00000E+00 0.00000E+00 0.00000E+00 0.00000E+00 0.00000E+00 0.00000E+00 0.99154E+00 0.99154E+00
  25   4   1   1 0.99955E+01 0.99955E+01 0.90814E+01-0.90814E+01 0.00000E+00 0.00000E+00 0.00000E+00 0.00000E+00 0.00000E+00 0.00000E+00 0.00000E+00 0.15451E+01 0.15451E+01
  26   4   1   1 0.43945E+01 0.43945E+01 0.61045E+01 0.61045E+01 0.00000E+00 0.00000E+00 0.00000E+00 0.00000E+00 0.00000E+00 0.00000E+00 0.00000E+00 0.35162E+01 0.35162E+01
  27   4   1   1 0.54164E-01 0.54164E-01 0.61409E+01 0.61409E+01 0.00000E+00 0.00000E+00 0.00000E+00 0.00000E+00 0.00000E+00 0.00000E+00 0.00000E+00 0.22697E+02 0.22697E+02
  28   4   1   1 0.75553E+01 0.75553E+01 0.45451E+01-0.45451E+01 0.00000E+00 0.00000E+00 0.00000E+00 0.00000E+00 0.00000E+00 0.00000E+00 0.00000E+00 0.20313E+01 0.20313E+01
  29   4   1   1 0.10494E+02 0.10494E+02 0.14189E+02 0.14189E+02 0.00000E+00 0.00000E+00 0.00000E+00 0.00000E+00 0.00000E+00 0.00000E+00 0.00000E+00 0.16458E+01 0.16458E+01
  30   4   1   1 0.14080E+02 0.14080E+02 0.11973E+02-0.11973E+02 0.00000E+00 0.00000E+00 0.00000E+00 0.00000E+00 0.00000E+00 0.00000E+00 0.00000E+00 0.16415E+01 0.16415E+01
  31   4   1   1 0.15741E+02 0.15741E+02 0.15668E+02 0.15668E+02 0.00000E+00 0.00000E+00 0.00000E+00 0.00000E+00 0.00000E+00 0.00000E+00 0.00000E+00 0.13501E+01 0.13501E+01
  32   4   1   1 0.15120E+02 0.15120E+02 0.15770E+02-0.15770E+02 0.00000E+00 0.00000E+00 0.00000E+00 0.00000E+00 0.00000E+00 0.00000E+00 0.00000E+00 0.15300E+01 0.15300E+01
  33   4   1   1 0.17144E+02 0.17144E+02 0.16723E+02 0.16723E+02 0.00000E+00 0.00000E+00 0.00000E+00 0.00000E+00 0.00000E+00 0.00000E+00 0.00000E+00 0.13549E+01 0.13549E+01
  34   4   1   1 0.12794E+02 0.12794E+02 0.16814E+02-0.16814E+02 0.00000E+00 0.00000E+00 0.00000E+00 0.00000E+00 0.00000E+00 0.00000E+00 0.00000E+00 0.18030E+01 0.18030E+01
  35   4   1   1 0.12502E+02 0.12502E+02 0.16625E+02 0.16625E+02 0.00000E+00 0.00000E+00 0.00000E+00 0.00000E+00 0.00000E+00 0.00000E+00 0.00000E+00 0.30721E+01 0.30721E+01
  36   4   1   1 0.15526E+02 0.15526E+02 0.18125E+02-0.18125E+02 0.00000E+00 0.00000E+00 0.00000E+00 0.00000E+00 0.00000E+00 0.00000E+00 0.00000E+00 0.16171E+01 0.16171E+01
  37   4   1   1 0.99674E+01 0.99674E+01 0.14938E+02 0.14938E+02 0.00000E+00 0.00000E+00 0.00000E+00 0.00000E+00 0.00000E+00 0.00000E+00 0.00000E+00 0.21224E+01 0.21224E+01
  38   4   1   1 0.27510E+01 0.27510E+01 0.10570E+02-0.10570E+02 0.00000E+00 0.00000E+00 0.00000E+00 0.00000E+00 0.00000E+00 0.00000E+00 0.00000E+00 0.69490E+01 0.69490E+01
  39   4   1   1 0.22070E-01 0.22070E-01 0.36108E+01-0.36108E+01 0.00000E+00 0.00000E+00 0.00000E+00 0.00000E+00 0.00000E+00 0.00000E+00 0.00000E+00 0.21812E+02 0.21812E+02
  40   4   1   1 0.15042E+02 0.15042E+02 0.11826E+02 0.11826E+02 0.00000E+00 0.00000E+00 0.00000E+00 0.00000E+00 0.00000E+00 0.00000E+00 0.00000E+00 0.14154E+01 0.14154E+01
  41   4   1   1 0.17067E+02 0.17067E+02 0.14839E+02-0.14839E+02 0.00000E+00 0.00000E+00 0.00000E+00 0.00000E+00 0.00000E+00 0.00000E+00 0.00000E+00 0.28234E+01 0.28234E+01
  42   4   1   1 0.95785E+01 0.95785E+01 0.98007E+01 0.98007E+01 0.00000E+00 0.00000E+00 0.00000E+00 0.00000E+00 0.00000E+00 0.00000E+00 0.00000E+00 0.24091E+01 0.24091E+01
  43   4   1   1 0.75543E+01 0.75543E+01 0.10616E+02-0.10616E+02 0.00000E+00 0.00000E+00 0.00000E+00 0.00000E+00 0.00000E+00 0.00000E+00 0.00000E+00 0.27922E+01 0.27922E+01
  44   4   1   1 0.51689E+01 0.51689E+01 0.19523E+01 0.19523E+01 0.00000E+00 0.00000E+00 0.00000E+00 0.00000E+00 0.00000E+00 0.00000E+00 0.00000E+00 0.40857E+01 0.40857E+01
  45   4   1   1 0.27931E+01 0.27931E+01 0.23825E+01 0.23825E+01 0.00000E+00 0.00000E+00 0.00000E+00 0.00000E+00 0.00000E+00 0.00000E+00 0.00000E+00 0.76438E+01 0.76438E+01
  46   4   1   1 0.96239E+01 0.96239E+01 0.61967E+01-0.61967E+01 0.00000E+00 0.00000E+00 0.00000E+00 0.00000E+00 0.00000E+00 0.00000E+00 0.00000E+00 0.24091E+01 0.24091E+01
  47   4   1   1 0.70785E+01 0.70785E+01 0.41575E+01 0.41575E+01 0.00000E+00 0.00000E+00 0.00000E+00 0.00000E+00 0.00000E+00 0.00000E+00 0.00000E+00 0.32715E+01 0.32715E+01
  48   4   1   1 0.18048E-01 0.18048E-01 0.40671E+01-0.40671E+01 0.00000E+00 0.00000E+00 0.00000E+00 0.00000E+00 0.00000E+00 0.00000E+00 0.00000E+00 0.30193E+02 0.30193E+02
  49   4   1   1 0.27216E-01 0.27216E-01 0.38710E+01 0.38710E+01 0.00000E+00 0.00000E+00 0.00000E+00 0.00000E+00 0.00000E+00 0.00000E+00 0.00000E+00 0.30104E+02 0.30104E+02
  50   4   1   1 0.32400E-01 0.32400E-01 0.28673E+01-0.28673E+01 0.00000E+00 0.00000E+00 0.00000E+00 0.00000E+00 0.00000E+00 0.00000E+00 0.00000E+00 0.32670E+02 0.32670E+02
  51   4   1   1 0.80690E+01 0.80690E+01 0.36837E+01 0.36837E+01 0.00000E+00 0.00000E+00 0.00000E+00 0.00000E+00 0.00000E+00 0.00000E+00 0.00000E+00 0.54825E+01 0.54825E+01
 -50   5   1   1 0.16258E-02 0.16258E-02 0.14778E+01 0.14778E+01 0.00000E+00 0.00000E+00 0.00000E+00 0.00000E+00 0.00000E+00 0.00000E+00 0.00000E+00 0.42830E+02 0.42830E+02
 -49   5   1   1 0.43944E+01 0.43944E+01 0.54548E+00-0.54548E+00 0.00000E+00 0.00000E+00 0.00000E+00 0.00000E+00 0.00000E+00 0.00000E+00 0.00000E+00 0.48346E+01 0.48346E+01
 -48   5   1   1 0.25960E-02 0.25960E-02 0.10840E+01-0.10840E+01 0.00000E+00 0.00000E+00 0.00000E+00 0.00000E+00 0.00000E+00 0.00000E+00 0.00000E+00 0.31620E+02 0.31620E+02
 -47   5   1   1 0.68028E+01 0.68028E+01 0.31138E+01 0.31138E+01 0.00000E+00 0.00000E+00 0.00000E+00 0.00000E+00 0.00000E+00 0.00000E+00 0.00000E+00 0.34050E+01 0.34050E+01
 -46   5   1   1 0.62141E+01 0.62141E+01 0.25601E+01-0.25601E+01 0.00000E+00 0.00000E+00 0.00000E+00 0.00000E+00 0.00000E+00 0.00000E+00 0.00000E+00 0.31083E+01 0.31083E+01
 -45   5   1   1 0.59479E-02 0.59479E-02 0.22589E+01 0.22589E+01 0.00000E+00 0.00000E+00 0.00000E+00 0.00000E+00 0.00000E+00 0.00000E+00 0.00000E+00 0.19068E+02 0.19068E+02
 -44   5   1   1 0.43794E+01 0.43794E+01 0.62648E+00 0.62648E+00 0.00000E+00 0.00000E+00 0.00000E+00 0.00000E+00 0.00000E+00 0.00000E+00 0.00000E+00 0.48334E+01 0.48334E+01
 -43   5   1   1 0.97747E+01 0.97747E+01 0.12427E+02-0.12427E+02 0.00000E+00 0.00000E+00 0.00000E+00 0.00000E+00 0.00000E+00 0.00000E+00 0.00000E+00 0.21642E+01 0.21642E+01
 -42   5   1   1 0.55720E+01 0.55720E+01 0.30040E+01-0.30040E+01 0.00000E+00 0.00000E+00 0.00000E+00 0.00000E+00 0.00000E+00 0.00000E+00 0.00000E+00 0.34749E+01 0.34749E+01
 -41   5   1   1 0.62314E+01 0.62314E+01 0.12077E+01 0.12077E+01 0.00000E+00 0.00000E+00 0.00000E+00 0.00000E+00 0.00000E+00 0.00000E+00 0.00000E+00 0.27974E+01 0.27974E+01
 -40   5   1   1 0.70367E+01 0.70367E+01 0.11469E+02 0.11469E+02 0.00000E+00 0.00000E+00 0.00000E+00 0.00000E+00 0.00000E+00 0.00000E+00 0.00000E+00 0.27265E+01 0.27265E+01
 -39   5   1   1 0.40511E-01 0.40511E-01 0.76300E+01-0.76300E+01 0.00000E+00 0.00000E+00 0.00000E+00 0.00000E+00 0.00000E+00 0.00000E+00 0.00000E+00 0.27216E+02 0.27216E+02
 -38   5   1   1 0.27813E-01 0.27813E-01 0.58346E+01 0.58346E+01 0.00000E+00 0.00000E+00 0.00000E+00 0.00000E+00 0.00000E+00 0.00000E+00 0.00000E+00 0.26024E+02 0.26024E+02
 -37   5   1   1 0.99702E-02 0.99702E-02 0.28062E+01-0.28062E+01 0.00000E+00 0.00000E+00 0.00000E+00 0.00000E+00 0.00000E+00 0.00000E+00 0.00000E+00 0.28231E+02 0.28231E+02
 -36   5   1   1 0.39176E+01 0.39176E+01 0.27479E+01-0.27479E+01 0.00000E+00 0.00000E+00 0.00000E+00 0.00000E+00 0.00000E+00 0.00000E+00 0.00000E+00 0.44225E+01 0.44225E+01
 -35   5   1   1 0.64947E+01 0.64947E+01 0.38033E+01 0.38033E+01 0.00000E+00 0.00000E+00 0.00000E+00 0.00000E+00 0.00000E+00 0.00000E+00 0.00000E+00 0.26675E+01 0.26675E+01
 -34   5   1   1 0.91801E+01 0.91801E+01 0.68522E+01-0.68522E+01 0.00000E+00 0.00000E+00 0.00000E+00 0.00000E+00 0.00000E+00 0.00000E+00 0.00000E+00 0.20972E+01 0.20972E+01
 -33   5   1   1 0.42632E-01 0.42632E-01 0.43342E+01 0.43342E+01 0.00000E+00 0.00000E+00 0.00000E+00 0.00000E+00 0.00000E+00 0.00000E+00 0.00000E+00 0.26341E+02 0.26341E+02
 -32   5   1   1 0.51533E+01 0.51533E+01 0.80889E+01-0.80889E+01 0.00000E+00 0.00000E+00 0.00000E+00 0.00000E+00 0.00000E+00 0.00000E+00 0.00000E+00 0.37147E+01 0.37147E+01
 -31   5   1   1 0.33408E-01 0.33408E-01 0.14456E+01 0.14456E+01 0.00000E+00 0.00000E+00 0.00000E+00 0.00000E+00 0.00000E+00 0.00000E+00 0.00000E+00 0.27050E+02 0.27050E+02
 -30   5   1   1 0.38999E+01 0.38999E+01 0.44721E+01-0.44721E+01 0.00000E+00 0.00000E+00 0.00000E+00 0.00000E+00 0.00000E+00 0.00000E+00 0.00000E+00 0.63878E+01 0.63878E+01
 -29   5   1   1 0.85505E+01 0.85505E+01 0.14593E+01 0.14593E+01 0.00000E+00 0.00000E+00 0.00000E+00 0.00000E+00 0.00000E+00 0.00000E+00 0.00000E+00 0.27067E+01 0.27067E+01
 -28   5   1   1 0.75753E-02 0.75753E-02 0.47885E+00 0.47885E+00 0.00000E+00 0.00000E+00 0.00000E+00 0.00000E+00 0.00000E+00 0.00000E+00 0.00000E+00 0.24070E+02 0.24070E+02
 -27   5   1   1 0.19572E+01 0.19572E+01 0.37244E+01-0.37244E+01 0.00000E+00 0.00000E+00 0.00000E+00 0.00000E+00 0.00000E+00 0.00000E+00 0.00000E+00 0.68792E+01 0.68792E+01
 -26   5   1   1 0.68142E-02 0.68142E-02 0.19291E+01 0.19291E+01 0.00000E+00 0.00000E+00 0.00000E+00 0.00000E+00 0.00000E+00 0.00000E+00 0.00000E+00 0.22883E+02 0.22883E+02
 -25   5   1   1 0.34330E-02 0.34330E-02 0.23942E+00 0.23942E+00 0.00000E+00 0.00000E+00 0.00000E+00 0.00000E+00 0.00000E+00 0.00000E+00 0.00000E+00 0.18064E+02 0.18064E+02
 -24   5   1   1 0.65038E+01 0.65038E+01 0.60192E+01-0.60192E+01 0.00000E+00 0.00000E+00 0.00000E+00 0.00000E+00 0.00000E+00 0.00000E+00 0.00000E+00 0.17790E+01 0.17790E+01
 -23   5   1   1 0.95997E+01 0.95997E+01 0.99884E+01 0.99884E+01 0.00000E+00 0.00000E+00 0.00000E+00 0.00000E+00 0.00000E+00 0.00000E+00 0.00000E+00 0.14075E+01 0.14075E+01
 -22   5   1   1 0.10174E+02 0.10174E+02 0.10962E+02-0.10962E+02 0.00000E+00 0.00000E+00 0.00000E+00 0.00000E+00 0.00000E+00 0.00000E+00 0.00000E+00 0.13278E+01 0.13278E+01
 -21   5   1   1 0.20245E+02 0.20245E+02 0.25746E+02 0.25746E+02 0.00000E+00 0.00000E+00 0.00000E+00 0.00000E+00 0.00000E+00 0.00000E+00 0.00000E+00 0.12517E+01 0.12517E+01
 -20   5   1   1 0.25387E+02 0.25387E+02 0.25724E+02-0.25724E+02 0.00000E+00 0.00000E+00 0.00000E+00 0.00000E+00 0.00000E+00 0.00000E+00 0.00000E+00 0.11655E+01 0.11655E+01
 -19   5   1   1 0.22577E+02 0.22577E+02 0.24943E+02 0.24943E+02 0.00000E+00 0.00000E+00 0.00000E+00 0.00000E+00 0.00000E+00 0.00000E+00 0.00000E+00 0.12143E+01 0.12143E+01
 -18   5   1   1 0.15144E+02 0.15144E+02 0.21007E+02-0.21007E+02 0.00000E+00 0.00000E+00 0.00000E+00 0.00000E+00 0.00000E+00 0.00000E+00 0.00000E+00 0.21622E+01 0.21622E+01
 -17   5   1   1 0.13545E+02 0.13545E+02 0.17956E+02 0.17956E+02 0.00000E+00 0.00000E+00 0.00000E+00 0.00000E+00 0.00000E+00 0.00000E+00 0.00000E+00 0.21320E+01 0.21320E+01
 -16   5   1   1 0.11064E+02 0.11064E+02 0.12472E+02-0.12472E+02 0.00000E+00 0.00000E+00 0.00000E+00 0.00000E+00 0.00000E+00 0.00000E+00 0.00000E+00 0.22612E+01 0.22612E+01
 -15   5   1   1 0.70471E+01 0.70471E+01 0.78105E+01 0.78105E+01 0.00000E+00 0.00000E+00 0.00000E+00 0.00000E+00 0.00000E+00 0.00000E+00 0.00000E+00 0.24541E+01 0.24541E+01
 -14   5   1   1 0.39112E+01 0.39112E+01 0.28609E+01-0.28609E+01 0.00000E+00 0.00000E+00 0.00000E+00 0.00000E+00 0.00000E+00 0.00000E+00 0.00000E+00 0.39311E+01 0.39311E+01
 -13   5   1   1 0.51883E+01 0.51883E+01 0.88190E+00 0.88190E+00 0.00000E+00 0.00000E+00 0.00000E+00 0.00000E+00 0.00000E+00 0.00000E+00 0.00000E+00 0.26004E+01 0.26004E+01
 -12   5   1   1 0.67071E-02 0.67071E-02 0.51699E+01 0.51699E+01 0.00000E+00 0.00000E+00 0.00000E+00 0.00000E+00 0.00000E+00 0.00000E+00 0.00000E+00 0.25964E+02 0.25964E+02
 -11   5   1   1 0.34758E-02 0.34758E-02 0.23355E+01-0.23355E+01 0.00000E+00 0.00000E+00 0.00000E+00 0.00000E+00 0.00000E+00 0.00000E+00 0.00000E+00 0.49533E+01 0.49533E+01
 -10   5   1   1 0.39276E+01 0.39276E+01 0.36461E+01 0.36461E+01 0.00000E+00 0.00000E+00 0.00000E+00 0.00000E+00 0.00000E+00 0.00000E+00 0.00000E+00 0.34398E+01 0.34398E+01
  -9   5   1   1 0.65027E+01 0.65027E+01 0.22610E+01 0.22610E+01 0.00000E+00 0.00000E+00 0.00000E+00 0.00000E+00 0.00000E+00 0.00000E+00 0.00000E+00 0.23713E+01 0.23713E+01
  -8   5   1   1 0.39155E+01 0.39155E+01 0.12765E+01-0.12765E+01 0.00000E+00 0.00000E+00 0.00000E+00 0.00000E+00 0.00000E+00 0.00000E+00 0.00000E+00 0.44222E+01 0.44222E+01
  -7   5   1   1 0.70490E+01 0.70490E+01 0.75310E+01 0.75310E+01 0.00000E+00 0.00000E+00 0.00000E+00 0.00000E+00 0.00000E+00 0.00000E+00 0.00000E+00 0.19092E+01 0.19092E+01
  -6   5   1   1 0.11581E+02 0.11581E+02 0.12136E+02-0.12136E+02 0.00000E+00 0.00000E+00 0.00000E+00 0.00000E+00 0.00000E+00 0.00000E+00 0.00000E+00 0.11686E+01 0.11686E+01
  -5   5   1   1 0.16266E+02 0.16266E+02 0.16558E+02 0.16558E+02 0.00000E+00 0.00000E+00 0.00000E+00 0.00000E+00 0.00000E+00 0.00000E+00 0.00000E+00 0.96044E+00 0.96044E+00
  -4   5   1   1 0.17741E+02 0.17741E+02 0.17974E+02-0.17974E+02 0.00000E+00 0.00000E+00 0.00000E+00 0.00000E+00 0.00000E+00 0.00000E+00 0.00000E+00 0.88625E+00 0.88625E+00
  -3   5   1   1 0.24252E+02 0.24252E+02 0.20224E+02 0.20224E+02 0.00000E+00 0.00000E+00 0.00000E+00 0.00000E+00 0.00000E+00 0.00000E+00 0.00000E+00 0.12163E+01 0.12163E+01
  -2   5   1   1 0.19415E+02 0.19415E+02 0.17385E+02-0.17385E+02 0.00000E+00 0.00000E+00 0.00000E+00 0.00000E+00 0.00000E+00 0.00000E+00 0.00000E+00 0.11092E+01 0.11092E+01
  -1   5   1   1 0.15323E+02 0.15323E+02 0.13103E+02 0.13103E+02 0.00000E+00 0.00000E+00 0.00000E+00 0.00000E+00 0.00000E+00 0.00000E+00 0.00000E+00 0.11428E+01 0.11428E+01
   0   5   1   1 0.98244E+01 0.98244E+01 0.63978E+01-0.63978E+01 0.00000E+00 0.00000E+00 0.00000E+00 0.00000E+00 0.00000E+00 0.00000E+00 0.00000E+00 0.13793E+01 0.13793E+01
   1   5   1   1 0.34150E+01 0.34150E+01 0.25549E+01 0.25549E+01 0.00000E+00 0.00000E+00 0.00000E+00 0.00000E+00 0.00000E+00 0.00000E+00 0.00000E+00 0.22698E+01 0.22698E+01
   2   5   1   1 0.27534E+01 0.27534E+01 0.31635E+01 0.31635E+01 0.00000E+00 0.00000E+00 0.00000E+00 0.00000E+00 0.00000E+00 0.00000E+00 0.00000E+00 0.27797E+01 0.27797E+01
   3   5   1   1 0.39028E+01 0.39028E+01 0.47797E+01-0.47797E+01 0.00000E+00 0.00000E+00 0.00000E+00 0.00000E+00 0.00000E+00 0.00000E+00 0.00000E+00 0.24571E+01 0.24571E+01
   4   5   1   1 0.58753E+01 0.58753E+01 0.47393E+01 0.47393E+01 0.00000E+00 0.00000E+00 0.00000E+00 0.00000E+00 0.00000E+00 0.00000E+00 0.00000E+00 0.16389E+01 0.16389E+01
   5   5   1   1 0.27736E+01 0.27736E+01 0.88672E+00-0.88672E+00 0.00000E+00 0.00000E+00 0.00000E+00 0.00000E+00 0.00000E+00 0.00000E+00 0.00000E+00 0.34746E+01 0.34746E+01
   6   5   1   1 0.16279E-01 0.16279E-01 0.24043E+01-0.24043E+01 0.00000E+00 0.00000E+00 0.00000E+00 0.00000E+00 0.00000E+00 0.00000E+00 0.00000E+00 0.16949E+02 0.16949E+02
   7   5   1   1 0.67688E+01 0.67688E+01 0.10427E+02 0.10427E+02 0.00000E+00 0.00000E+00 0.00000E+00 0.00000E+00 0.00000E+00 0.00000E+00 0.00000E+00 0.19870E+01 0.19870E+01
   8   5   1   1 0.15294E+02 0.15294E+02 0.12561E+02-0.12561E+02 0.00000E+00 0.00000E+00 0.00000E+00 0.00000E+00 0.00000E+00 0.00000E+00 0.00000E+00 0.13926E+01 0.13926E+01
   9   5   1   1 0.11231E+02 0.11231E+02 0.12646E+02 0.12646E+02 0.00000E+00 0.00000E+00 0.00000E+00 0.00000E+00 0.00000E+00 0.00000E+00 0.00000E+00 0.69354E+00 0.69354E+00
  10   5   1   1 0.14771E+02 0.14771E+02 0.14221E+02-0.14221E+02 0.00000E+00 0.00000E+00 0.00000E+00 0.00000E+00 0.00000E+00 0.00000E+00 0.00000E+00 0.79497E+00 0.79497E+00
  11   5   1   1 0.11059E+02 0.11059E+02 0.13056E+02 0.13056E+02 0.00000E+00 0.00000E+00 0.00000E+00 0.00000E+00 0.00000E+00 0.00000E+00 0.00000E+00 0.87571E+00 0.87571E+00
  12   5   1   1 0.12530E+02 0.12530E+02 0.12392E+02-0.12392E+02 0.00000E+00 0.00000E+00 0.00000E+00 0.00000E+00 0.00000E+00 0.00000E+00 0.00000E+00 0.92942E+00 0.92942E+00
  13   5   1   1 0.83087E+01 0.83087E+01 0.72123E+01 0.72123E+01 0.00000E+00 0.00000E+00 0.00000E+00 0.00000E+00 0.00000E+00 0.00000E+00 0.00000E+00 0.11612E+01 0.11612E+01
  14   5   1   1 0.19468E+01 0.19468E+01 0.56356E+01-0.56356E+01 0.00000E+00 0.00000E+00 0.00000E+00 0.00000E+00 0.00000E+00 0.00000E+00 0.00000E+00 0.49137E+01 0.49137E+01
  15   5   1   1 0.56674E-02 0.56674E-02 0.73056E+00 0.73056E+00 0.00000E+00 0.00000E+00 0.00000E+00 0.00000E+00 0.00000E+00 0.00000E+00 0.00000E+00 0.20982E+02 0.20982E+02
  16   5   1   1 0.61979E+01 0.61979E+01 0.20416E+01 0.20416E+01 0.00000E+00 0.00000E+00 0.00000E+00 0.00000E+00 0.00000E+00 0.00000E+00 0.00000E+00 0.18656E+01 0.18656E+01
  17   5   1   1 0.38993E+01 0.38993E+01 0.37528E+01-0.37528E+01 0.00000E+00 0.00000E+00 0.00000E+00 0.00000E+00 0.00000E+00 0.00000E+00 0.00000E+00 0.34398E+01 0.34398E+01
  18   5   1   1 0.10361E+02 0.10361E+02 0.60782E+01 0.60782E+01 0.00000E+00 0.00000E+00 0.00000E+00 0.00000E+00 0.00000E+00 0.00000E+00 0.00000E+00 0.18601E+01 0.18601E+01
  19   5   1   1 0.55193E+01 0.55193E+01 0.50495E+01-0.50495E+01 0.00000E+00 0.00000E+00 0.00000E+00 0.00000E+00 0.00000E+00 0.00000E+00 0.00000E+00 0.20854E+01 0.20854E+01
  20   5   1   1 0.61667E+01 0.61667E+01 0.79224E+01 0.79224E+01 0.00000E+00 0.00000E+00 0.00000E+00 0.00000E+00 0.00000E+00 0.00000E+00 0.00000E+00 0.18656E+01 0.18656E+01
  21   5   1   1 0.14900E+02 0.14900E+02 0.15922E+02-0.15922E+02 0.00000E+00 0.00000E+00 0.00000E+00 0.00000E+00 0.00000E+00 0.00000E+00 0.00000E+00 0.12990E+01 0.12990E+01
  22   5   1   1 0.43943E-01 0.43943E-01 0.52690E+01 0.52690E+01 0.00000E+00 0.00000E+00 0.00000E+00 0.00000E+00 0.00000E+00 0.00000E+00 0.00000E+00 0.21942E+02 0.21942E+02
  23   5   1   1 0.70434E+01 0.70434E+01 0.88220E+01-0.88220E+01 0.00000E+00 0.00000E+00 0.00000E+00 0.00000E+00 0.00000E+00 0.00000E+00 0.00000E+00 0.21816E+01 0.21816E+01
  24   5   1   1 0.27499E+01 0.27499E+01 0.49973E+01 0.49973E+01 0.00000E+00 0.00000E+00 0.00000E+00 0.00000E+00 0.00000E+00 0.00000E+00 0.00000E+00 0.55592E+01 0.55592E+01
  25   5   1   1 0.39019E+01 0.39019E+01 0.63093E+01-0.63093E+01 0.00000E+00 0.00000E+00 0.00000E+00 0.00000E+00 0.00000E+00 0.00000E+00 0.00000E+00 0.39311E+01 0.39311E+01
  26   5   1   1 0.55439E+01 0.55439E+01 0.22686E+01 0.22686E+01 0.00000E+00 0.00000E+00 0.00000E+00 0.00000E+00 0.00000E+00 0.00000E+00 0.00000E+00 0.31275E+01 0.31275E+01
  27   5   1   1 0.14075E-01 0.14075E-01 0.32027E+01-0.32027E+01 0.00000E+00 0.00000E+00 0.00000E+00 0.00000E+00 0.00000E+00 0.00000E+00 0.00000E+00 0.24305E+02 0.24305E+02
  28   5   1   1 0.16337E-02 0.16337E-02 0.14959E+00 0.14959E+00 0.00000E+00 0.00000E+00 0.00000E+00 0.00000E+00 0.00000E+00 0.00000E+00 0.00000E+00 0.21278E+02 0.21278E+02
  29   5   1   1 0.39374E+01 0.39374E+01 0.10308E+01-0.10308E+01 0.00000E+00 0.00000E+00 0.00000E+00 0.00000E+00 0.00000E+00 0.00000E+00 0.00000E+00 0.44224E+01 0.44224E+01
  30   5   1   1 0.51736E+01 0.51736E+01 0.45117E+01-0.45117E+01 0.00000E+00 0.00000E+00 0.00000E+00 0.00000E+00 0.00000E+00 0.00000E+00 0.00000E+00 0.40861E+01 0.40861E+01
  31   5   1   1 0.64850E+01 0.64850E+01 0.46133E+01 0.46133E+01 0.00000E+00 0.00000E+00 0.00000E+00 0.00000E+00 0.00000E+00 0.00000E+00 0.00000E+00 0.32600E+01 0.32600E+01
  32   5   1   1 0.80638E+01 0.80638E+01 0.53642E+01-0.53642E+01 0.00000E+00 0.00000E+00 0.00000E+00 0.00000E+00 0.00000E+00 0.00000E+00 0.00000E+00 0.23848E+01 0.23848E+01
  33   5   1   1 0.47673E+01 0.47673E+01 0.69394E+01 0.69394E+01 0.00000E+00 0.00000E+00 0.00000E+00 0.00000E+00 0.00000E+00 0.00000E+00 0.00000E+00 0.40123E+01 0.40123E+01
  34   5   1   1 0.80646E+01 0.80646E+01 0.38646E+01-0.38646E+01 0.00000E+00 0.00000E+00 0.00000E+00 0.00000E+00 0.00000E+00 0.00000E+00 0.00000E+00 0.21466E+01 0.21466E+01
  35   5   1   1 0.43564E+01 0.43564E+01 0.44229E+01 0.44229E+01 0.00000E+00 0.00000E+00 0.00000E+00 0.00000E+00 0.00000E+00 0.00000E+00 0.00000E+00 0.30767E+01 0.30767E+01
  36   5   1   1 0.43669E+01 0.43669E+01 0.24925E+01-0.24925E+01 0.00000E+00 0.00000E+00 0.00000E+00 0.00000E+00 0.00000E+00 0.00000E+00 0.00000E+00 0.30767E+01 0.30767E+01
  37   5   1   1 0.27534E+01 0.27534E+01 0.43947E+01 0.43947E+01 0.00000E+00 0.00000E+00 0.00000E+00 0.00000E+00 0.00000E+00 0.00000E+00 0.00000E+00 0.55592E+01 0.55592E+01
  38   5   1   1 0.17783E-01 0.17783E-01 0.31885E+01-0.31885E+01 0.00000E+00 0.00000E+00 0.00000E+00 0.00000E+00 0.00000E+00 0.00000E+00 0.00000E+00 0.24217E+02 0.24217E+02
  39   5   1   1 0.27570E+01 0.27570E+01 0.89202E+01 0.89202E+01 0.00000E+00 0.00000E+00 0.00000E+00 0.00000E+00 0.00000E+00 0.00000E+00 0.00000E+00 0.55592E+01 0.55592E+01
  40   5   1   1 0.47983E+01 0.47983E+01 0.86526E+01-0.86526E+01 0.00000E+00 0.00000E+00 0.00000E+00 0.00000E+00 0.00000E+00 0.00000E+00 0.00000E+00 0.32100E+01 0.32100E+01
  41   5   1   1 0.44863E-01 0.44863E-01 0.92818E+01-0.92818E+01 0.00000E+00 0.00000E+00 0.00000E+00 0.00000E+00 0.00000E+00 0.00000E+00 0.00000E+00 0.24445E+02 0.24445E+02
  42   5   1   1 0.34341E-01 0.34341E-01 0.31511E+01 0.31511E+01 0.00000E+00 0.00000E+00 0.00000E+00 0.00000E+00 0.00000E+00 0.00000E+00 0.00000E+00 0.23881E+02 0.23881E+02
  43   5   1   1 0.11747E-01 0.11747E-01 0.44299E+01 0.44299E+01 0.00000E+00 0.00000E+00 0.00000E+00 0.00000E+00 0.00000E+00 0.00000E+00 0.00000E+00 0.19962E+02 0.19962E+02
  44   5   1   1 0.61794E+01 0.61794E+01 0.55695E+01 0.55695E+01 0.00000E+00 0.00000E+00 0.00000E+00 0.00000E+00 0.00000E+00 0.00000E+00 0.00000E+00 0.27976E+01 0.27976E+01
  45   5   1   1 0.43666E+01 0.43666E+01 0.37088E+01-0.37088E+01 0.00000E+00 0.00000E+00 0.00000E+00 0.00000E+00 0.00000E+00 0.00000E+00 0.00000E+00 0.39556E+01 0.39556E+01
  46   5   1   1 0.40196E-01 0.40196E-01 0.72690E+01 0.72690E+01 0.00000E+00 0.00000E+00 0.00000E+00 0.00000E+00 0.00000E+00 0.00000E+00 0.00000E+00 0.27075E+02 0.27075E+02
  47   5   1   1 0.58712E+01 0.58712E+01 0.49024E+01-0.49024E+01 0.00000E+00 0.00000E+00 0.00000E+00 0.00000E+00 0.00000E+00 0.00000E+00 0.00000E+00 0.36038E+01 0.36038E+01
  48   5   1   1 0.23170E-01 0.23170E-01 0.42163E+01 0.42163E+01 0.00000E+00 0.00000E+00 0.00000E+00 0.00000E+00 0.00000E+00 0.00000E+00 0.00000E+00 0.27049E+02 0.27049E+02
  49   5   1   1 0.27710E+01 0.27710E+01 0.83475E+00-0.83475E+00 0.00000E+00 0.00000E+00 0.00000E+00 0.00000E+00 0.00000E+00 0.00000E+00 0.00000E+00 0.76437E+01 0.76437E+01
 -44   6   1   1 0.27626E-01 0.27626E-01 0.37528E+01-0.37528E+01 0.00000E+00 0.00000E+00 0.00000E+00 0.00000E+00 0.00000E+00 0.00000E+00 0.00000E+00 0.24307E+02 0.24307E+02
 -43   6   1   1 0.10123E+02 0.10123E+02 0.25842E+02 0.25842E+02 0.00000E+00 0.00000E+00 0.00000E+00 0.00000E+00 0.00000E+00 0.00000E+00 0.00000E+00 0.35949E+01 0.35949E+01
 -42   6   1   1 0.92008E+01 0.92008E+01 0.14840E+02 0.14840E+02 0.00000E+00 0.00000E+00 0.00000E+00 0.00000E+00 0.00000E+00 0.00000E+00 0.00000E+00 0.20972E+01 0.20972E+01
 -41   6   1   1 0.52050E+01 0.52050E+01 0.88646E+01-0.88646E+01 0.00000E+00 0.00000E+00 0.00000E+00 0.00000E+00 0.00000E+00 0.00000E+00 0.00000E+00 0.33434E+01 0.33434E+01
 -40   6   1   1 0.15135E+02 0.15135E+02 0.19813E+02-0.19813E+02 0.00000E+00 0.00000E+00 0.00000E+00 0.00000E+00 0.00000E+00 0.00000E+00 0.00000E+00 0.15300E+01 0.15300E+01
 -39   6   1   1 0.10705E+02 0.10705E+02 0.85312E+01 0.85312E+01 0.00000E+00 0.00000E+00 0.00000E+00 0.00000E+00 0.00000E+00 0.00000E+00 0.00000E+00 0.28727E+01 0.28727E+01
 -38   6   1   1 0.17610E+02 0.17610E+02 0.15082E+02-0.15082E+02 0.00000E+00 0.00000E+00 0.00000E+00 0.00000E+00 0.00000E+00 0.00000E+00 0.00000E+00 0.20822E+01 0.20822E+01
 -37   6   1   1 0.85134E+01 0.85134E+01 0.65540E+01 0.65540E+01 0.00000E+00 0.00000E+00 0.00000E+00 0.00000E+00 0.00000E+00 0.00000E+00 0.00000E+00 0.18056E+01 0.18056E+01
 -36   6   1   1 0.70378E+01 0.70378E+01 0.68799E+01-0.68799E+01 0.00000E+00 0.00000E+00 0.00000E+00 0.00000E+00 0.00000E+00 0.00000E+00 0.00000E+00 0.19092E+01 0.19092E+01
 -35   6   1   1 0.58747E+01 0.58747E+01 0.56344E+00 0.56344E+00 0.00000E+00 0.00000E+00 0.00000E+00 0.00000E+00 0.00000E+00 0.00000E+00 0.00000E+00 0.22927E+01 0.22927E+01
 -34   6   1   1 0.65109E+01 0.65109E+01 0.49416E+00-0.49416E+00 0.00000E+00 0.00000E+00 0.00000E+00 0.00000E+00 0.00000E+00 0.00000E+00 0.00000E+00 0.20751E+01 0.20751E+01
 -33   6   1   1 0.83141E+01 0.83141E+01 0.59583E+01-0.59583E+01 0.00000E+00 0.00000E+00 0.00000E+00 0.00000E+00 0.00000E+00 0.00000E+00 0.00000E+00 0.25493E+01 0.25493E+01
 -32   6   1   1 0.58559E+01 0.58559E+01 0.60939E+01 0.60939E+01 0.00000E+00 0.00000E+00 0.00000E+00 0.00000E+00 0.00000E+00 0.00000E+00 0.00000E+00 0.26213E+01 0.26213E+01
 -31   6   1   1 0.72939E+01 0.72939E+01 0.85171E+01-0.85171E+01 0.00000E+00 0.00000E+00 0.00000E+00 0.00000E+00 0.00000E+00 0.00000E+00 0.00000E+00 0.23649E+01 0.23649E+01
 -30   6   1   1 0.61453E+01 0.61453E+01 0.84482E+01 0.84482E+01 0.00000E+00 0.00000E+00 0.00000E+00 0.00000E+00 0.00000E+00 0.00000E+00 0.00000E+00 0.21762E+01 0.21762E+01
 -29   6   1   1 0.70095E+01 0.70095E+01 0.90872E+01-0.90872E+01 0.00000E+00 0.00000E+00 0.00000E+00 0.00000E+00 0.00000E+00 0.00000E+00 0.00000E+00 0.21816E+01 0.21816E+01
 -28   6   1   1 0.51216E+01 0.51216E+01 0.10012E+02 0.10012E+02 0.00000E+00 0.00000E+00 0.00000E+00 0.00000E+00 0.00000E+00 0.00000E+00 0.00000E+00 0.29719E+01 0.29719E+01
 -27   6   1   1 0.82742E+01 0.82742E+01 0.71628E+01-0.71628E+01 0.00000E+00 0.00000E+00 0.00000E+00 0.00000E+00 0.00000E+00 0.00000E+00 0.00000E+00 0.18549E+01 0.18549E+01
 -26   6   1   1 0.46654E-01 0.46654E-01 0.11194E+01 0.11194E+01 0.00000E+00 0.00000E+00 0.00000E+00 0.00000E+00 0.00000E+00 0.00000E+00 0.00000E+00 0.20074E+02 0.20074E+02
 -25   6   1   1 0.19302E-01 0.19302E-01 0.22049E+01 0.22049E+01 0.00000E+00 0.00000E+00 0.00000E+00 0.00000E+00 0.00000E+00 0.00000E+00 0.00000E+00 0.17017E+02 0.17017E+02
 -24   6   1   1 0.62011E+01 0.62011E+01 0.61928E+01-0.61928E+01 0.00000E+00 0.00000E+00 0.00000E+00 0.00000E+00 0.00000E+00 0.00000E+00 0.00000E+00 0.21763E+01 0.21763E+01
 -23   6   1   1 0.91167E-02 0.91167E-02 0.95399E+00-0.95399E+00 0.00000E+00 0.00000E+00 0.00000E+00 0.00000E+00 0.00000E+00 0.00000E+00 0.00000E+00 0.21914E+02 0.21914E+02
 -22   6   1   1 0.13561E+02 0.13561E+02 0.13102E+02-0.13102E+02 0.00000E+00 0.00000E+00 0.00000E+00 0.00000E+00 0.00000E+00 0.00000E+00 0.00000E+00 0.12838E+01 0.12838E+01
 -21   6   1   1 0.47642E+01 0.47642E+01 0.81088E+01 0.81088E+01 0.00000E+00 0.00000E+00 0.00000E+00 0.00000E+00 0.00000E+00 0.00000E+00 0.00000E+00 0.28088E+01 0.28088E+01
 -20   6   1   1 0.10031E+02 0.10031E+02 0.96847E+01 0.96847E+01 0.00000E+00 0.00000E+00 0.00000E+00 0.00000E+00 0.00000E+00 0.00000E+00 0.00000E+00 0.11607E+01 0.11607E+01
 -19   6   1   1 0.38509E-01 0.38509E-01 0.21370E+01-0.21370E+01 0.00000E+00 0.00000E+00 0.00000E+00 0.00000E+00 0.00000E+00 0.00000E+00 0.00000E+00 0.14822E+02 0.14822E+02
 -18   6   1   1 0.43536E-01 0.43536E-01 0.99209E+00 0.99209E+00 0.00000E+00 0.00000E+00 0.00000E+00 0.00000E+00 0.00000E+00 0.00000E+00 0.00000E+00 0.15198E+02 0.15198E+02
 -17   6   1   1 0.58570E+01 0.58570E+01 0.37262E+01 0.37262E+01 0.00000E+00 0.00000E+00 0.00000E+00 0.00000E+00 0.00000E+00 0.00000E+00 0.00000E+00 0.16389E+01 0.16389E+01
 -16   6   1   1 0.41884E-01 0.41884E-01 0.16189E+01-0.16189E+01 0.00000E+00 0.00000E+00 0.00000E+00 0.00000E+00 0.00000E+00 0.00000E+00 0.00000E+00 0.13777E+02 0.13777E+02
 -15   6   1   1 0.33800E+01 0.33800E+01 0.20318E+01 0.20318E+01 0.00000E+00 0.00000E+00 0.00000E+00 0.00000E+00 0.00000E+00 0.00000E+00 0.00000E+00 0.17023E+01 0.17023E+01
 -14   6   1   1 0.44056E+01 0.44056E+01 0.19440E+00 0.19440E+00 0.00000E+00 0.00000E+00 0.00000E+00 0.00000E+00 0.00000E+00 0.00000E+00 0.00000E+00 0.17439E+01 0.17439E+01
 -13   6   1   1 0.18593E-01 0.18593E-01 0.15535E+01 0.15535E+01 0.00000E+00 0.00000E+00 0.00000E+00 0.00000E+00 0.00000E+00 0.00000E+00 0.00000E+00 0.14755E+02 0.14755E+02
 -12   6   1   1 0.13722E-01 0.13722E-01 0.23938E+01-0.23938E+01 0.00000E+00 0.00000E+00 0.00000E+00 0.00000E+00 0.00000E+00 0.00000E+00 0.00000E+00 0.16639E+02 0.16639E+02
 -11   6   1   1 0.39210E+01 0.39210E+01 0.29680E+01 0.29680E+01 0.00000E+00 0.00000E+00 0.00000E+00 0.00000E+00 0.00000E+00 0.00000E+00 0.00000E+00 0.24572E+01 0.24572E+01
 -10   6   1   1 0.48041E+01 0.48041E+01 0.54095E+01-0.54095E+01 0.00000E+00 0.00000E+00 0.00000E+00 0.00000E+00 0.00000E+00 0.00000E+00 0.00000E+00 0.20066E+01 0.20066E+01
  -9   6   1   1 0.10280E-01 0.10280E-01 0.15884E+01 0.15884E+01 0.00000E+00 0.00000E+00 0.00000E+00 0.00000E+00 0.00000E+00 0.00000E+00 0.00000E+00 0.49538E+01 0.49538E+01
  -8   6   1   1 0.20361E-01 0.20361E-01 0.24931E+01-0.24931E+01 0.00000E+00 0.00000E+00 0.00000E+00 0.00000E+00 0.00000E+00 0.00000E+00 0.00000E+00 0.98533E+01 0.98533E+01
  -7   6   1   1 0.58525E+01 0.58525E+01 0.89385E+01-0.89385E+01 0.00000E+00 0.00000E+00 0.00000E+00 0.00000E+00 0.00000E+00 0.00000E+00 0.00000E+00 0.13116E+01 0.13116E+01
  -6   6   1   1 0.58465E+01 0.58465E+01 0.64870E+01 0.64870E+01 0.00000E+00 0.00000E+00 0.00000E+00 0.00000E+00 0.00000E+00 0.00000E+00 0.00000E+00 0.13116E+01 0.13116E+01
  -5   6   1   1 0.18871E+02 0.18871E+02 0.19067E+02-0.19067E+02 0.00000E+00 0.00000E+00 0.00000E+00 0.00000E+00 0.00000E+00 0.00000E+00 0.00000E+00 0.83698E+00 0.83698E+00
  -4   6   1   1 0.52408E+01 0.52408E+01 0.57037E+00-0.57037E+00 0.00000E+00 0.00000E+00 0.00000E+00 0.00000E+00 0.00000E+00 0.00000E+00 0.00000E+00 0.14785E+01 0.14785E+01
  -3   6   1   1 0.82775E+01 0.82775E+01 0.95979E+01-0.95979E+01 0.00000E+00 0.00000E+00 0.00000E+00 0.00000E+00 0.00000E+00 0.00000E+00 0.00000E+00 0.13923E+01 0.13923E+01
  -2   6   1   1 0.68386E+02 0.68386E+02 0.48187E+02-0.48187E+02 0.00000E+00 0.00000E+00 0.00000E+00 0.00000E+00 0.00000E+00 0.00000E+00 0.00000E+00 0.31233E+01 0.31233E+01
  -1   6   1   1 0.43302E-01 0.43302E-01 0.14840E+01-0.14840E+01 0.00000E+00 0.00000E+00 0.00000E+00 0.00000E+00 0.00000E+00 0.00000E+00 0.00000E+00 0.28793E+02 0.28793E+02
   1   6   1   1 0.59599E+02 0.59599E+02 0.36399E+02 0.36399E+02 0.00000E+00 0.00000E+00 0.00000E+00 0.00000E+00 0.00000E+00 0.00000E+00 0.00000E+00 0.20935E+01 0.20935E+01
   2   6   1   1 0.21904E+02 0.21904E+02 0.23024E+02-0.23024E+02 0.00000E+00 0.00000E+00 0.00000E+00 0.00000E+00 0.00000E+00 0.00000E+00 0.00000E+00 0.10774E+01 0.10774E+01
   3   6   1   1 0.27425E+02 0.27425E+02 0.24252E+02 0.24252E+02 0.00000E+00 0.00000E+00 0.00000E+00 0.00000E+00 0.00000E+00 0.00000E+00 0.00000E+00 0.10883E+01 0.10883E+01
   4   6   1   1 0.14351E+02 0.14351E+02 0.15198E+02-0.15198E+02 0.00000E+00 0.00000E+00 0.00000E+00 0.00000E+00 0.00000E+00 0.00000E+00 0.00000E+00 0.94720E+00 0.94720E+00
   5   6   1   1 0.93344E+01 0.93344E+01 0.99472E+01 0.99472E+01 0.00000E+00 0.00000E+00 0.00000E+00 0.00000E+00 0.00000E+00 0.00000E+00 0.00000E+00 0.10289E+01 0.10289E+01
   6   6   1   1 0.54702E+01 0.54702E+01 0.58817E+01-0.58817E+01 0.00000E+00 0.00000E+00 0.00000E+00 0.00000E+00 0.00000E+00 0.00000E+00 0.00000E+00 0.17380E+01 0.17380E+01
   7   6   1   1 0.54859E+01 0.54859E+01 0.16413E+01 0.16413E+01 0.00000E+00 0.00000E+00 0.00000E+00 0.00000E+00 0.00000E+00 0.00000E+00 0.00000E+00 0.17367E+01 0.17367E+01
   8   6   1   1 0.73689E-01 0.73689E-01 0.27344E+00 0.27344E+00 0.00000E+00 0.00000E+00 0.00000E+00 0.00000E+00 0.00000E+00 0.00000E+00 0.00000E+00 0.16608E+02 0.16608E+02
   9   6   1   1 0.41947E-01 0.41947E-01 0.34522E+01-0.34522E+01 0.00000E+00 0.00000E+00 0.00000E+00 0.00000E+00 0.00000E+00 0.00000E+00 0.00000E+00 0.15107E+02 0.15107E+02
  10   6   1   1 0.12486E-01 0.12486E-01 0.59743E+01 0.59743E+01 0.00000E+00 0.00000E+00 0.00000E+00 0.00000E+00 0.00000E+00 0.00000E+00 0.00000E+00 0.45151E+01 0.45151E+01
  11   6   1   1 0.83094E+01 0.83094E+01 0.96992E+01-0.96992E+01 0.00000E+00 0.00000E+00 0.00000E+00 0.00000E+00 0.00000E+00 0.00000E+00 0.00000E+00 0.13923E+01 0.13923E+01
  12   6   1   1 0.11061E+02 0.11061E+02 0.12404E+02 0.12404E+02 0.00000E+00 0.00000E+00 0.00000E+00 0.00000E+00 0.00000E+00 0.00000E+00 0.00000E+00 0.87571E+00 0.87571E+00
  13   6   1   1 0.93471E+01 0.93471E+01 0.13999E+02-0.13999E+02 0.00000E+00 0.00000E+00 0.00000E+00 0.00000E+00 0.00000E+00 0.00000E+00 0.00000E+00 0.10289E+01 0.10289E+01
  14   6   1   1 0.16111E+02 0.16111E+02 0.15958E+02 0.15958E+02 0.00000E+00 0.00000E+00 0.00000E+00 0.00000E+00 0.00000E+00 0.00000E+00 0.00000E+00 0.73318E+00 0.73318E+00
  15   6   1   1 0.11364E+02 0.11364E+02 0.13420E+02-0.13420E+02 0.00000E+00 0.00000E+00 0.00000E+00 0.00000E+00 0.00000E+00 0.00000E+00 0.00000E+00 0.85044E+00 0.85044E+00
  16   6   1   1 0.12787E+02 0.12787E+02 0.14310E+02 0.14310E+02 0.00000E+00 0.00000E+00 0.00000E+00 0.00000E+00 0.00000E+00 0.00000E+00 0.00000E+00 0.76032E+00 0.76032E+00
  17   6   1   1 0.58094E+01 0.58094E+01 0.96095E+01-0.96095E+01 0.00000E+00 0.00000E+00 0.00000E+00 0.00000E+00 0.00000E+00 0.00000E+00 0.00000E+00 0.13116E+01 0.13116E+01
  18   6   1   1 0.14734E+02 0.14734E+02 0.17085E+02 0.17085E+02 0.00000E+00 0.00000E+00 0.00000E+00 0.00000E+00 0.00000E+00 0.00000E+00 0.00000E+00 0.79496E+00 0.79496E+00
  19   6   1   1 0.89274E+01 0.89274E+01 0.92593E+01-0.92593E+01 0.00000E+00 0.00000E+00 0.00000E+00 0.00000E+00 0.00000E+00 0.00000E+00 0.00000E+00 0.10760E+01 0.10760E+01
  20   6   1   1 0.44281E+01 0.44281E+01 0.61104E+01-0.61104E+01 0.00000E+00 0.00000E+00 0.00000E+00 0.00000E+00 0.00000E+00 0.00000E+00 0.00000E+00 0.21979E+01 0.21979E+01
  21   6   1   1 0.20237E+02 0.20237E+02 0.21948E+02-0.21948E+02 0.00000E+00 0.00000E+00 0.00000E+00 0.00000E+00 0.00000E+00 0.00000E+00 0.00000E+00 0.97155E+00 0.97155E+00
  22   6   1   1 0.10524E+02 0.10524E+02 0.12409E+02 0.12409E+02 0.00000E+00 0.00000E+00 0.00000E+00 0.00000E+00 0.00000E+00 0.00000E+00 0.00000E+00 0.12818E+01 0.12818E+01
  23   6   1   1 0.27610E+01 0.27610E+01 0.91596E+00-0.91596E+00 0.00000E+00 0.00000E+00 0.00000E+00 0.00000E+00 0.00000E+00 0.00000E+00 0.00000E+00 0.34740E+01 0.34740E+01
  24   6   1   1 0.43834E+01 0.43834E+01 0.51722E+01-0.51722E+01 0.00000E+00 0.00000E+00 0.00000E+00 0.00000E+00 0.00000E+00 0.00000E+00 0.00000E+00 0.26373E+01 0.26373E+01
  25   6   1   1 0.80672E+01 0.80672E+01 0.10570E+02 0.10570E+02 0.00000E+00 0.00000E+00 0.00000E+00 0.00000E+00 0.00000E+00 0.00000E+00 0.00000E+00 0.16704E+01 0.16704E+01
  26   6   1   1 0.78197E+01 0.78197E+01 0.85045E+01-0.85045E+01 0.00000E+00 0.00000E+00 0.00000E+00 0.00000E+00 0.00000E+00 0.00000E+00 0.00000E+00 0.17216E+01 0.17216E+01
  27   6   1   1 0.19175E+01 0.19175E+01 0.77241E+01 0.77241E+01 0.00000E+00 0.00000E+00 0.00000E+00 0.00000E+00 0.00000E+00 0.00000E+00 0.00000E+00 0.68785E+01 0.68785E+01
  28   6   1   1 0.60199E-01 0.60199E-01 0.47783E+01-0.47783E+01 0.00000E+00 0.00000E+00 0.00000E+00 0.00000E+00 0.00000E+00 0.00000E+00 0.00000E+00 0.20706E+02 0.20706E+02
  29   6   1   1 0.58384E+01 0.58384E+01 0.73560E+01 0.73560E+01 0.00000E+00 0.00000E+00 0.00000E+00 0.00000E+00 0.00000E+00 0.00000E+00 0.00000E+00 0.26212E+01 0.26212E+01
  30   6   1   1 0.38812E+01 0.38812E+01 0.35951E+01-0.35951E+01 0.00000E+00 0.00000E+00 0.00000E+00 0.00000E+00 0.00000E+00 0.00000E+00 0.00000E+00 0.34396E+01 0.34396E+01
  31   6   1   1 0.60280E-01 0.60280E-01 0.44254E+01 0.44254E+01 0.00000E+00 0.00000E+00 0.00000E+00 0.00000E+00 0.00000E+00 0.00000E+00 0.00000E+00 0.22009E+02 0.22009E+02
  32   6   1   1 0.48386E+01 0.48386E+01 0.19091E+01 0.19091E+01 0.00000E+00 0.00000E+00 0.00000E+00 0.00000E+00 0.00000E+00 0.00000E+00 0.00000E+00 0.36107E+01 0.36107E+01
  33   6   1   1 0.70977E+01 0.70977E+01 0.26509E+01-0.26509E+01 0.00000E+00 0.00000E+00 0.00000E+00 0.00000E+00 0.00000E+00 0.00000E+00 0.00000E+00 0.24540E+01 0.24540E+01
  34   6   1   1 0.14964E-01 0.14964E-01 0.75825E+01 0.75825E+01 0.00000E+00 0.00000E+00 0.00000E+00 0.00000E+00 0.00000E+00 0.00000E+00 0.00000E+00 0.25833E+02 0.25833E+02
  35   6   1   1 0.64866E+01 0.64866E+01 0.85532E+01-0.85532E+01 0.00000E+00 0.00000E+00 0.00000E+00 0.00000E+00 0.00000E+00 0.00000E+00 0.00000E+00 0.23713E+01 0.23713E+01
  36   6   1   1 0.78083E+01 0.78083E+01 0.11844E+02 0.11844E+02 0.00000E+00 0.00000E+00 0.00000E+00 0.00000E+00 0.00000E+00 0.00000E+00 0.00000E+00 0.22125E+01 0.22125E+01
  37   6   1   1 0.72989E+01 0.72989E+01 0.84049E+01-0.84049E+01 0.00000E+00 0.00000E+00 0.00000E+00 0.00000E+00 0.00000E+00 0.00000E+00 0.00000E+00 0.26275E+01 0.26275E+01
  38   6   1   1 0.67076E-01 0.67076E-01 0.65630E+01 0.65630E+01 0.00000E+00 0.00000E+00 0.00000E+00 0.00000E+00 0.00000E+00 0.00000E+00 0.00000E+00 0.23513E+02 0.23513E+02
  39   6   1   1 0.48305E-01 0.48305E-01 0.15256E+01 0.15256E+01 0.00000E+00 0.00000E+00 0.00000E+00 0.00000E+00 0.00000E+00 0.00000E+00 0.00000E+00 0.22162E+02 0.22162E+02
  40   6   1   1 0.19817E+01 0.19817E+01 0.98068E+01-0.98068E+01 0.00000E+00 0.00000E+00 0.00000E+00 0.00000E+00 0.00000E+00 0.00000E+00 0.00000E+00 0.88443E+01 0.88443E+01
  41   6   1   1 0.11500E+02 0.11500E+02 0.31681E+02-0.31681E+02 0.00000E+00 0.00000E+00 0.00000E+00 0.00000E+00 0.00000E+00 0.00000E+00 0.00000E+00 0.69776E+01 0.69776E+01
  42   6   1   1 0.27374E+01 0.27374E+01 0.31321E+01 0.31321E+01 0.00000E+00 0.00000E+00 0.00000E+00 0.00000E+00 0.00000E+00 0.00000E+00 0.00000E+00 0.76436E+01 0.76436E+01
  43   6   1   1 0.58875E+01 0.58875E+01 0.12160E+02 0.12160E+02 0.00000E+00 0.00000E+00 0.00000E+00 0.00000E+00 0.00000E+00 0.00000E+00 0.00000E+00 0.39314E+01 0.39314E+01
  44   6   1   1 0.18218E-01 0.18218E-01 0.14032E+01-0.14032E+01 0.00000E+00 0.00000E+00 0.00000E+00 0.00000E+00 0.00000E+00 0.00000E+00 0.00000E+00 0.23675E+02 0.23675E+02
  45   6   1   1 0.19630E+01 0.19630E+01 0.36504E+01 0.36504E+01 0.00000E+00 0.00000E+00 0.00000E+00 0.00000E+00 0.00000E+00 0.00000E+00 0.00000E+00 0.14741E+02 0.14741E+02
 -40   7   1   1 0.47549E-02 0.47549E-02 0.13115E+01-0.13115E+01 0.00000E+00 0.00000E+00 0.00000E+00 0.00000E+00 0.00000E+00 0.00000E+00 0.00000E+00 0.16058E+02 0.16058E+02
 -39   7   1   1 0.20920E-01 0.20920E-01 0.14079E+00-0.14079E+00 0.00000E+00 0.00000E+00 0.00000E+00 0.00000E+00 0.00000E+00 0.00000E+00 0.00000E+00 0.24517E+02 0.24517E+02
 -38   7   1   1 0.32628E-01 0.32628E-01 0.21374E+00-0.21374E+00 0.00000E+00 0.00000E+00 0.00000E+00 0.00000E+00 0.00000E+00 0.00000E+00 0.00000E+00 0.21097E+02 0.21097E+02
 -37   7   1   1 0.48163E-01 0.48163E-01 0.94293E+00-0.94293E+00 0.00000E+00 0.00000E+00 0.00000E+00 0.00000E+00 0.00000E+00 0.00000E+00 0.00000E+00 0.20318E+02 0.20318E+02
 -36   7   1   1 0.43431E+01 0.43431E+01 0.28935E+01 0.28935E+01 0.00000E+00 0.00000E+00 0.00000E+00 0.00000E+00 0.00000E+00 0.00000E+00 0.00000E+00 0.30765E+01 0.30765E+01
 -35   7   1   1 0.43312E+01 0.43312E+01 0.51353E+01-0.51353E+01 0.00000E+00 0.00000E+00 0.00000E+00 0.00000E+00 0.00000E+00 0.00000E+00 0.00000E+00 0.30766E+01 0.30766E+01
 -34   7   1   1 0.27082E+01 0.27082E+01 0.70498E+01 0.70498E+01 0.00000E+00 0.00000E+00 0.00000E+00 0.00000E+00 0.00000E+00 0.00000E+00 0.00000E+00 0.62536E+01 0.62536E+01
 -33   7   1   1 0.43216E+01 0.43216E+01 0.81395E+01-0.81395E+01 0.00000E+00 0.00000E+00 0.00000E+00 0.00000E+00 0.00000E+00 0.00000E+00 0.00000E+00 0.30767E+01 0.30767E+01
 -32   7   1   1 0.54940E+01 0.54940E+01 0.71917E+01 0.71917E+01 0.00000E+00 0.00000E+00 0.00000E+00 0.00000E+00 0.00000E+00 0.00000E+00 0.00000E+00 0.24327E+01 0.24327E+01
 -31   7   1   1 0.58422E+01 0.58422E+01 0.66924E+01-0.66924E+01 0.00000E+00 0.00000E+00 0.00000E+00 0.00000E+00 0.00000E+00 0.00000E+00 0.00000E+00 0.22938E+01 0.22938E+01
 -30   7   1   1 0.55228E+01 0.55228E+01 0.49128E+01 0.49128E+01 0.00000E+00 0.00000E+00 0.00000E+00 0.00000E+00 0.00000E+00 0.00000E+00 0.00000E+00 0.24328E+01 0.24328E+01
 -29   7   1   1 0.16781E-01 0.16781E-01 0.27174E+01-0.27174E+01 0.00000E+00 0.00000E+00 0.00000E+00 0.00000E+00 0.00000E+00 0.00000E+00 0.00000E+00 0.23372E+02 0.23372E+02
 -28   7   1   1 0.11473E-01 0.11473E-01 0.18983E+00 0.18983E+00 0.00000E+00 0.00000E+00 0.00000E+00 0.00000E+00 0.00000E+00 0.00000E+00 0.00000E+00 0.14684E+02 0.14684E+02
 -27   7   1   1 0.27515E+01 0.27515E+01 0.16245E+01 0.16245E+01 0.00000E+00 0.00000E+00 0.00000E+00 0.00000E+00 0.00000E+00 0.00000E+00 0.00000E+00 0.34742E+01 0.34742E+01
 -26   7   1   1 0.47649E+01 0.47649E+01 0.46490E+01-0.46490E+01 0.00000E+00 0.00000E+00 0.00000E+00 0.00000E+00 0.00000E+00 0.00000E+00 0.00000E+00 0.20065E+01 0.20065E+01
 -25   7   1   1 0.54990E+01 0.54990E+01 0.50775E+01 0.50775E+01 0.00000E+00 0.00000E+00 0.00000E+00 0.00000E+00 0.00000E+00 0.00000E+00 0.00000E+00 0.17381E+01 0.17381E+01
 -24   7   1   1 0.75455E+01 0.75455E+01 0.53575E+01-0.53575E+01 0.00000E+00 0.00000E+00 0.00000E+00 0.00000E+00 0.00000E+00 0.00000E+00 0.00000E+00 0.12709E+01 0.12709E+01
 -23   7   1   1 0.76676E-01 0.76676E-01 0.26034E+01 0.26034E+01 0.00000E+00 0.00000E+00 0.00000E+00 0.00000E+00 0.00000E+00 0.00000E+00 0.00000E+00 0.17001E+02 0.17001E+02
 -22   7   1   1 0.74980E-01 0.74980E-01 0.35377E+01-0.35377E+01 0.00000E+00 0.00000E+00 0.00000E+00 0.00000E+00 0.00000E+00 0.00000E+00 0.00000E+00 0.15259E+02 0.15259E+02
 -21   7   1   1 0.38705E+01 0.38705E+01 0.61677E+01 0.61677E+01 0.00000E+00 0.00000E+00 0.00000E+00 0.00000E+00 0.00000E+00 0.00000E+00 0.00000E+00 0.19658E+01 0.19658E+01
 -20   7   1   1 0.28103E+01 0.28103E+01 0.46840E+00 0.46840E+00 0.00000E+00 0.00000E+00 0.00000E+00 0.00000E+00 0.00000E+00 0.00000E+00 0.00000E+00 0.27690E+01 0.27690E+01
 -19   7   1   1 0.19822E+01 0.19822E+01 0.26046E+01-0.26046E+01 0.00000E+00 0.00000E+00 0.00000E+00 0.00000E+00 0.00000E+00 0.00000E+00 0.00000E+00 0.39309E+01 0.39309E+01
 -18   7   1   1 0.27630E+01 0.27630E+01 0.12296E+01-0.12296E+01 0.00000E+00 0.00000E+00 0.00000E+00 0.00000E+00 0.00000E+00 0.00000E+00 0.00000E+00 0.41692E+01 0.41692E+01
 -17   7   1   1 0.88646E-02 0.88646E-02 0.15801E+01 0.15801E+01 0.00000E+00 0.00000E+00 0.00000E+00 0.00000E+00 0.00000E+00 0.00000E+00 0.00000E+00 0.20424E+02 0.20424E+02
 -16   7   1   1 0.78967E-02 0.78967E-02 0.48859E+01-0.48859E+01 0.00000E+00 0.00000E+00 0.00000E+00 0.00000E+00 0.00000E+00 0.00000E+00 0.00000E+00 0.20945E+02 0.20945E+02
 -15   7   1   1 0.19633E+01 0.19633E+01 0.55592E+01 0.55592E+01 0.00000E+00 0.00000E+00 0.00000E+00 0.00000E+00 0.00000E+00 0.00000E+00 0.00000E+00 0.49137E+01 0.49137E+01
 -14   7   1   1 0.62150E+01 0.62150E+01 0.76708E+01-0.76708E+01 0.00000E+00 0.00000E+00 0.00000E+00 0.00000E+00 0.00000E+00 0.00000E+00 0.00000E+00 0.15551E+01 0.15551E+01
 -13   7   1   1 0.55671E+01 0.55671E+01 0.65186E+01 0.65186E+01 0.00000E+00 0.00000E+00 0.00000E+00 0.00000E+00 0.00000E+00 0.00000E+00 0.00000E+00 0.17381E+01 0.17381E+01
 -12   7   1   1 0.52132E+01 0.52132E+01 0.71179E+01-0.71179E+01 0.00000E+00 0.00000E+00 0.00000E+00 0.00000E+00 0.00000E+00 0.00000E+00 0.00000E+00 0.18579E+01 0.18579E+01
 -11   7   1   1 0.34266E+01 0.34266E+01 0.48132E+01 0.48132E+01 0.00000E+00 0.00000E+00 0.00000E+00 0.00000E+00 0.00000E+00 0.00000E+00 0.00000E+00 0.22697E+01 0.22697E+01
 -10   7   1   1 0.52276E+01 0.52276E+01 0.44108E+01-0.44108E+01 0.00000E+00 0.00000E+00 0.00000E+00 0.00000E+00 0.00000E+00 0.00000E+00 0.00000E+00 0.14866E+01 0.14866E+01
  -9   7   1   1 0.52599E-01 0.52599E-01 0.64408E+00 0.64408E+00 0.00000E+00 0.00000E+00 0.00000E+00 0.00000E+00 0.00000E+00 0.00000E+00 0.00000E+00 0.12056E+02 0.12056E+02
   7   7   1   1 0.13286E-01 0.13286E-01 0.81102E-01 0.81102E-01 0.00000E+00 0.00000E+00 0.00000E+00 0.00000E+00 0.00000E+00 0.00000E+00 0.00000E+00 0.13151E+02 0.13151E+02
   8   7   1   1 0.48265E-01 0.48265E-01 0.33048E+01 0.33048E+01 0.00000E+00 0.00000E+00 0.00000E+00 0.00000E+00 0.00000E+00 0.00000E+00 0.00000E+00 0.15765E+02 0.15765E+02
   9   7   1   1 0.27184E+01 0.27184E+01 0.58190E+01-0.58190E+01 0.00000E+00 0.00000E+00 0.00000E+00 0.00000E+00 0.00000E+00 0.00000E+00 0.00000E+00 0.27795E+01 0.27795E+01
  10   7   1   1 0.47349E+01 0.47349E+01 0.78051E+01 0.78051E+01 0.00000E+00 0.00000E+00 0.00000E+00 0.00000E+00 0.00000E+00 0.00000E+00 0.00000E+00 0.16055E+01 0.16055E+01
  11   7   1   1 0.61266E+01 0.61266E+01 0.83420E+01-0.83420E+01 0.00000E+00 0.00000E+00 0.00000E+00 0.00000E+00 0.00000E+00 0.00000E+00 0.00000E+00 0.15550E+01 0.15550E+01
  12   7   1   1 0.77688E+01 0.77688E+01 0.87461E+01 0.87461E+01 0.00000E+00 0.00000E+00 0.00000E+00 0.00000E+00 0.00000E+00 0.00000E+00 0.00000E+00 0.12309E+01 0.12309E+01
  13   7   1   1 0.64282E+01 0.64282E+01 0.85952E+01-0.85952E+01 0.00000E+00 0.00000E+00 0.00000E+00 0.00000E+00 0.00000E+00 0.00000E+00 0.00000E+00 0.14829E+01 0.14829E+01
  14   7   1   1 0.70027E+01 0.70027E+01 0.81838E+01 0.81838E+01 0.00000E+00 0.00000E+00 0.00000E+00 0.00000E+00 0.00000E+00 0.00000E+00 0.00000E+00 0.13646E+01 0.13646E+01
  15   7   1   1 0.38604E+01 0.38604E+01 0.68480E+01-0.68480E+01 0.00000E+00 0.00000E+00 0.00000E+00 0.00000E+00 0.00000E+00 0.00000E+00 0.00000E+00 0.24570E+01 0.24570E+01
  16   7   1   1 0.72953E+01 0.72953E+01 0.67225E+01 0.67225E+01 0.00000E+00 0.00000E+00 0.00000E+00 0.00000E+00 0.00000E+00 0.00000E+00 0.00000E+00 0.21024E+01 0.21024E+01
  17   7   1   1 0.33620E+01 0.33620E+01 0.56402E+01-0.56402E+01 0.00000E+00 0.00000E+00 0.00000E+00 0.00000E+00 0.00000E+00 0.00000E+00 0.00000E+00 0.45391E+01 0.45391E+01
  18   7   1   1 0.43706E+01 0.43706E+01 0.38436E+01 0.38436E+01 0.00000E+00 0.00000E+00 0.00000E+00 0.00000E+00 0.00000E+00 0.00000E+00 0.00000E+00 0.13192E+01 0.13192E+01
  19   7   1   1 0.19621E+01 0.19621E+01 0.14364E+01 0.14364E+01 0.00000E+00 0.00000E+00 0.00000E+00 0.00000E+00 0.00000E+00 0.00000E+00 0.00000E+00 0.39310E+01 0.39310E+01
  20   7   1   1 0.27732E+01 0.27732E+01 0.63348E+01 0.63348E+01 0.00000E+00 0.00000E+00 0.00000E+00 0.00000E+00 0.00000E+00 0.00000E+00 0.00000E+00 0.27797E+01 0.27797E+01
  21   7   1   1 0.27925E+01 0.27925E+01 0.29469E+01-0.29469E+01 0.00000E+00 0.00000E+00 0.00000E+00 0.00000E+00 0.00000E+00 0.00000E+00 0.00000E+00 0.20848E+01 0.20848E+01
  22   7   1   1 0.48982E-01 0.48982E-01 0.20212E+01-0.20212E+01 0.00000E+00 0.00000E+00 0.00000E+00 0.00000E+00 0.00000E+00 0.00000E+00 0.00000E+00 0.14615E+02 0.14615E+02
  23   7   1   1 0.19216E+01 0.19216E+01 0.24876E+01 0.24876E+01 0.00000E+00 0.00000E+00 0.00000E+00 0.00000E+00 0.00000E+00 0.00000E+00 0.00000E+00 0.39305E+01 0.39305E+01
  24   7   1   1 0.61987E-01 0.61987E-01 0.19755E+01-0.19755E+01 0.00000E+00 0.00000E+00 0.00000E+00 0.00000E+00 0.00000E+00 0.00000E+00 0.00000E+00 0.14733E+02 0.14733E+02
  25   7   1   1 0.60159E-01 0.60159E-01 0.10424E+01 0.10424E+01 0.00000E+00 0.00000E+00 0.00000E+00 0.00000E+00 0.00000E+00 0.00000E+00 0.00000E+00 0.14662E+02 0.14662E+02
  26   7   1   1 0.38841E+01 0.38841E+01 0.21269E+01-0.21269E+01 0.00000E+00 0.00000E+00 0.00000E+00 0.00000E+00 0.00000E+00 0.00000E+00 0.00000E+00 0.24567E+01 0.24567E+01
  27   7   1   1 0.43491E+01 0.43491E+01 0.34848E+01 0.34848E+01 0.00000E+00 0.00000E+00 0.00000E+00 0.00000E+00 0.00000E+00 0.00000E+00 0.00000E+00 0.21978E+01 0.21978E+01
  28   7   1   1 0.27413E+01 0.27413E+01 0.31757E+01-0.31757E+01 0.00000E+00 0.00000E+00 0.00000E+00 0.00000E+00 0.00000E+00 0.00000E+00 0.00000E+00 0.34745E+01 0.34745E+01
  29   7   1   1 0.27501E+01 0.27501E+01 0.34389E+01 0.34389E+01 0.00000E+00 0.00000E+00 0.00000E+00 0.00000E+00 0.00000E+00 0.00000E+00 0.00000E+00 0.34745E+01 0.34745E+01
  30   7   1   1 0.47959E+01 0.47959E+01 0.32030E+01-0.32030E+01 0.00000E+00 0.00000E+00 0.00000E+00 0.00000E+00 0.00000E+00 0.00000E+00 0.00000E+00 0.24077E+01 0.24077E+01
  31   7   1   1 0.51945E+01 0.51945E+01 0.23816E+01 0.23816E+01 0.00000E+00 0.00000E+00 0.00000E+00 0.00000E+00 0.00000E+00 0.00000E+00 0.00000E+00 0.26006E+01 0.26006E+01
  32   7   1   1 0.52048E+01 0.52048E+01 0.22856E+01-0.22856E+01 0.00000E+00 0.00000E+00 0.00000E+00 0.00000E+00 0.00000E+00 0.00000E+00 0.00000E+00 0.26006E+01 0.26006E+01
  33   7   1   1 0.20084E-01 0.20084E-01 0.22741E+01 0.22741E+01 0.00000E+00 0.00000E+00 0.00000E+00 0.00000E+00 0.00000E+00 0.00000E+00 0.00000E+00 0.16661E+02 0.16661E+02
  34   7   1   1 0.55816E+01 0.55816E+01 0.88518E+00-0.88518E+00 0.00000E+00 0.00000E+00 0.00000E+00 0.00000E+00 0.00000E+00 0.00000E+00 0.00000E+00 0.24314E+01 0.24314E+01
  35   7   1   1 0.37801E-01 0.37801E-01 0.39379E+00 0.39379E+00 0.00000E+00 0.00000E+00 0.00000E+00 0.00000E+00 0.00000E+00 0.00000E+00 0.00000E+00 0.18885E+02 0.18885E+02
  36   7   1   1 0.55256E+01 0.55256E+01 0.15695E+01 0.15695E+01 0.00000E+00 0.00000E+00 0.00000E+00 0.00000E+00 0.00000E+00 0.00000E+00 0.00000E+00 0.24322E+01 0.24322E+01
  37   7   1   1 0.46517E-01 0.46517E-01 0.35988E+01-0.35988E+01 0.00000E+00 0.00000E+00 0.00000E+00 0.00000E+00 0.00000E+00 0.00000E+00 0.00000E+00 0.24096E+02 0.24096E+02
  39   7   1   1 0.43704E+01 0.43704E+01 0.36891E+01-0.36891E+01 0.00000E+00 0.00000E+00 0.00000E+00 0.00000E+00 0.00000E+00 0.00000E+00 0.00000E+00 0.48345E+01 0.48345E+01
  16   8   1   1 0.77700E-01 0.77700E-01 0.49292E+01-0.49292E+01 0.00000E+00 0.00000E+00 0.00000E+00 0.00000E+00 0.00000E+00 0.00000E+00 0.00000E+00 0.17910E+02 0.17910E+02
  17   8   1   1 0.26946E+01 0.26946E+01 0.92712E+01 0.92712E+01 0.00000E+00 0.00000E+00 0.00000E+00 0.00000E+00 0.00000E+00 0.00000E+00 0.00000E+00 0.48637E+01 0.48637E+01
  18   8   1   1 0.47248E+01 0.47248E+01 0.91042E+01-0.91042E+01 0.00000E+00 0.00000E+00 0.00000E+00 0.00000E+00 0.00000E+00 0.00000E+00 0.00000E+00 0.28087E+01 0.28087E+01
  20   8   1   1 0.39769E+01 0.39769E+01 0.47720E+01 0.47720E+01 0.00000E+00 0.00000E+00 0.00000E+00 0.00000E+00 0.00000E+00 0.00000E+00 0.00000E+00 0.34397E+01 0.34397E+01
  21   8   1   1 0.20033E+01 0.20033E+01 0.47374E+01-0.47374E+01 0.00000E+00 0.00000E+00 0.00000E+00 0.00000E+00 0.00000E+00 0.00000E+00 0.00000E+00 0.78614E+01 0.78614E+01
  22   8   1   1 0.47163E+01 0.47163E+01 0.20913E+02-0.20913E+02 0.00000E+00 0.00000E+00 0.00000E+00 0.00000E+00 0.00000E+00 0.00000E+00 0.00000E+00 0.36109E+01 0.36109E+01
 -53   0   2   1 0.39088E+01 0.39088E+01 0.42481E+01-0.42481E+01 0.00000E+00 0.00000E+00 0.00000E+00 0.00000E+00 0.00000E+00 0.00000E+00 0.00000E+00 0.12776E+02 0.12776E+02
 -52   0   2   1 0.45936E-01 0.45936E-01 0.59962E+01 0.59962E+01 0.00000E+00 0.00000E+00 0.00000E+00 0.00000E+00 0.00000E+00 0.00000E+00 0.00000E+00 0.46277E+02 0.46277E+02
 -51   0   2   1 0.52977E-01 0.52977E-01 0.29648E+01-0.29648E+01 0.00000E+00 0.00000E+00 0.00000E+00 0.00000E+00 0.00000E+00 0.00000E+00 0.00000E+00 0.43800E+02 0.43800E+02
 -50   0   2   1 0.78789E-01 0.78789E-01 0.85105E+01 0.85105E+01 0.00000E+00 0.00000E+00 0.00000E+00 0.00000E+00 0.00000E+00 0.00000E+00 0.00000E+00 0.39222E+02 0.39222E+02
 -49   0   2   1 0.70847E-01 0.70847E-01 0.27502E+01-0.27502E+01 0.00000E+00 0.00000E+00 0.00000E+00 0.00000E+00 0.00000E+00 0.00000E+00 0.00000E+00 0.42287E+02 0.42287E+02
 -48   0   2   1 0.12361E+02 0.12361E+02 0.76721E+01 0.76721E+01 0.00000E+00 0.00000E+00 0.00000E+00 0.00000E+00 0.00000E+00 0.00000E+00 0.00000E+00 0.46631E+01 0.46631E+01
 -47   0   2   1 0.61615E+01 0.61615E+01 0.79943E+00-0.79943E+00 0.00000E+00 0.00000E+00 0.00000E+00 0.00000E+00 0.00000E+00 0.00000E+00 0.00000E+00 0.55814E+01 0.55814E+01
 -46   0   2   1 0.10336E+02 0.10336E+02 0.82758E+01 0.82758E+01 0.00000E+00 0.00000E+00 0.00000E+00 0.00000E+00 0.00000E+00 0.00000E+00 0.00000E+00 0.35301E+01 0.35301E+01
 -45   0   2   1 0.58420E+01 0.58420E+01 0.61238E+01-0.61238E+01 0.00000E+00 0.00000E+00 0.00000E+00 0.00000E+00 0.00000E+00 0.00000E+00 0.00000E+00 0.49139E+01 0.49139E+01
 -44   0   2   1 0.27205E+02 0.27205E+02 0.30066E+02 0.30066E+02 0.00000E+00 0.00000E+00 0.00000E+00 0.00000E+00 0.00000E+00 0.00000E+00 0.00000E+00 0.17195E+01 0.17195E+01
 -42   0   2   1 0.81152E+02 0.81152E+02 0.73432E+02-0.73432E+02 0.00000E+00 0.00000E+00 0.00000E+00 0.00000E+00 0.00000E+00 0.00000E+00 0.00000E+00 0.28506E+01 0.28506E+01
 -40   0   2   1 0.14907E-01 0.14907E-01 0.40434E+01-0.40434E+01 0.00000E+00 0.00000E+00 0.00000E+00 0.00000E+00 0.00000E+00 0.00000E+00 0.00000E+00 0.25548E+02 0.25548E+02
 -39   0   2   1 0.13294E+02 0.13294E+02 0.11560E+02 0.11560E+02 0.00000E+00 0.00000E+00 0.00000E+00 0.00000E+00 0.00000E+00 0.00000E+00 0.00000E+00 0.17439E+01 0.17439E+01
 -38   0   2   1 0.55665E+01 0.55665E+01 0.87612E+01 0.87612E+01 0.00000E+00 0.00000E+00 0.00000E+00 0.00000E+00 0.00000E+00 0.00000E+00 0.00000E+00 0.34749E+01 0.34749E+01
 -37   0   2   1 0.63013E-01 0.63013E-01 0.47626E+01 0.47626E+01 0.00000E+00 0.00000E+00 0.00000E+00 0.00000E+00 0.00000E+00 0.00000E+00 0.00000E+00 0.23750E+02 0.23750E+02
 -36   0   2   1 0.10797E+02 0.10797E+02 0.89251E+01 0.89251E+01 0.00000E+00 0.00000E+00 0.00000E+00 0.00000E+00 0.00000E+00 0.00000E+00 0.00000E+00 0.19766E+01 0.19766E+01
 -35   0   2   1 0.88407E-01 0.88407E-01 0.24528E+01 0.24528E+01 0.00000E+00 0.00000E+00 0.00000E+00 0.00000E+00 0.00000E+00 0.00000E+00 0.00000E+00 0.21602E+02 0.21602E+02
 -34   0   2   1 0.88418E+01 0.88418E+01 0.82703E+01 0.82703E+01 0.00000E+00 0.00000E+00 0.00000E+00 0.00000E+00 0.00000E+00 0.00000E+00 0.00000E+00 0.24188E+01 0.24188E+01
 -33   0   2   1 0.75354E+01 0.75354E+01 0.44791E+01 0.44791E+01 0.00000E+00 0.00000E+00 0.00000E+00 0.00000E+00 0.00000E+00 0.00000E+00 0.00000E+00 0.22847E+01 0.22847E+01
 -32   0   2   1 0.81552E+01 0.81552E+01 0.44231E+01 0.44231E+01 0.00000E+00 0.00000E+00 0.00000E+00 0.00000E+00 0.00000E+00 0.00000E+00 0.00000E+00 0.23847E+01 0.23847E+01
 -23   0   2   1 0.33381E+02 0.33381E+02 0.37647E+02-0.37647E+02 0.00000E+00 0.00000E+00 0.00000E+00 0.00000E+00 0.00000E+00 0.00000E+00 0.00000E+00 0.25442E+01 0.25442E+01
 -22   0   2   1 0.34239E+03 0.34239E+03 0.33154E+03 0.33154E+03 0.00000E+00 0.00000E+00 0.00000E+00 0.00000E+00 0.00000E+00 0.00000E+00 0.00000E+00 0.15132E+02 0.15132E+02
 -21   0   2   1 0.85006E+02 0.85006E+02 0.10184E+03-0.10184E+03 0.00000E+00 0.00000E+00 0.00000E+00 0.00000E+00 0.00000E+00 0.00000E+00 0.00000E+00 0.40299E+01 0.40299E+01
 -20   0   2   1 0.36969E+02 0.36969E+02 0.42674E+02-0.42674E+02 0.00000E+00 0.00000E+00 0.00000E+00 0.00000E+00 0.00000E+00 0.00000E+00 0.00000E+00 0.24408E+01 0.24408E+01
 -19   0   2   1 0.23449E+02 0.23449E+02 0.29207E+02-0.29207E+02 0.00000E+00 0.00000E+00 0.00000E+00 0.00000E+00 0.00000E+00 0.00000E+00 0.00000E+00 0.24681E+01 0.24681E+01
 -18   0   2   1 0.51204E+02 0.51204E+02 0.55940E+02-0.55940E+02 0.00000E+00 0.00000E+00 0.00000E+00 0.00000E+00 0.00000E+00 0.00000E+00 0.00000E+00 0.27262E+01 0.27262E+01
 -17   0   2   1 0.25185E+02 0.25185E+02 0.23799E+02 0.23799E+02 0.00000E+00 0.00000E+00 0.00000E+00 0.00000E+00 0.00000E+00 0.00000E+00 0.00000E+00 0.23090E+01 0.23090E+01
 -16   0   2   1 0.83092E+02 0.83092E+02 0.85517E+02-0.85517E+02 0.00000E+00 0.00000E+00 0.00000E+00 0.00000E+00 0.00000E+00 0.00000E+00 0.00000E+00 0.39168E+01 0.39168E+01
 -15   0   2   1 0.56989E+02 0.56989E+02 0.57332E+02 0.57332E+02 0.00000E+00 0.00000E+00 0.00000E+00 0.00000E+00 0.00000E+00 0.00000E+00 0.00000E+00 0.28935E+01 0.28935E+01
 -14   0   2   1 0.89981E+02 0.89981E+02 0.93777E+02-0.93777E+02 0.00000E+00 0.00000E+00 0.00000E+00 0.00000E+00 0.00000E+00 0.00000E+00 0.00000E+00 0.41439E+01 0.41439E+01
 -13   0   2   1 0.58788E+02 0.58788E+02 0.63038E+02 0.63038E+02 0.00000E+00 0.00000E+00 0.00000E+00 0.00000E+00 0.00000E+00 0.00000E+00 0.00000E+00 0.28738E+01 0.28738E+01
 -12   0   2   1 0.63794E+02 0.63794E+02 0.76213E+02-0.76213E+02 0.00000E+00 0.00000E+00 0.00000E+00 0.00000E+00 0.00000E+00 0.00000E+00 0.00000E+00 0.30521E+01 0.30521E+01
 -11   0   2   1 0.44871E+02 0.44871E+02 0.49128E+02 0.49128E+02 0.00000E+00 0.00000E+00 0.00000E+00 0.00000E+00 0.00000E+00 0.00000E+00 0.00000E+00 0.23133E+01 0.23133E+01
 -10   0   2   1 0.40153E+02 0.40153E+02 0.46476E+02-0.46476E+02 0.00000E+00 0.00000E+00 0.00000E+00 0.00000E+00 0.00000E+00 0.00000E+00 0.00000E+00 0.21903E+01 0.21903E+01
  -9   0   2   1 0.25533E+02 0.25533E+02 0.27876E+02 0.27876E+02 0.00000E+00 0.00000E+00 0.00000E+00 0.00000E+00 0.00000E+00 0.00000E+00 0.00000E+00 0.18963E+01 0.18963E+01
  -8   0   2   1 0.47029E+01 0.47029E+01 0.20268E+01-0.20268E+01 0.00000E+00 0.00000E+00 0.00000E+00 0.00000E+00 0.00000E+00 0.00000E+00 0.00000E+00 0.40071E+01 0.40071E+01
  -7   0   2   1 0.90223E-01 0.90223E-01 0.88727E+01 0.88727E+01 0.00000E+00 0.00000E+00 0.00000E+00 0.00000E+00 0.00000E+00 0.00000E+00 0.00000E+00 0.21597E+02 0.21597E+02
  -6   0   2   1 0.52380E+02 0.52380E+02 0.52802E+02 0.52802E+02 0.00000E+00 0.00000E+00 0.00000E+00 0.00000E+00 0.00000E+00 0.00000E+00 0.00000E+00 0.25243E+01 0.25243E+01
  -5   0   2   1 0.17089E+02 0.17089E+02 0.15903E+02-0.15903E+02 0.00000E+00 0.00000E+00 0.00000E+00 0.00000E+00 0.00000E+00 0.00000E+00 0.00000E+00 0.15875E+01 0.15875E+01
  -4   0   2   1 0.14836E+03 0.14836E+03 0.14753E+03 0.14753E+03 0.00000E+00 0.00000E+00 0.00000E+00 0.00000E+00 0.00000E+00 0.00000E+00 0.00000E+00 0.65925E+01 0.65925E+01
  -3   0   2   1 0.58803E+02 0.58803E+02 0.53607E+02-0.53607E+02 0.00000E+00 0.00000E+00 0.00000E+00 0.00000E+00 0.00000E+00 0.00000E+00 0.00000E+00 0.27821E+01 0.27821E+01
  -2   0   2   1 0.45109E+03 0.45109E+03 0.46298E+03 0.46298E+03 0.00000E+00 0.00000E+00 0.00000E+00 0.00000E+00 0.00000E+00 0.00000E+00 0.00000E+00 0.19864E+02 0.19864E+02
  -1   0   2   1 0.13035E+03 0.13035E+03 0.13442E+03 0.13442E+03 0.00000E+00 0.00000E+00 0.00000E+00 0.00000E+00 0.00000E+00 0.00000E+00 0.00000E+00 0.58112E+01 0.58112E+01
   0   0   2   1 0.34428E+03 0.34428E+03 0.35034E+03-0.35034E+03 0.00000E+00 0.00000E+00 0.00000E+00 0.00000E+00 0.00000E+00 0.00000E+00 0.00000E+00 0.15164E+02 0.15164E+02
   1   0   2   1 0.96963E+02 0.96963E+02 0.11435E+03-0.11435E+03 0.00000E+00 0.00000E+00 0.00000E+00 0.00000E+00 0.00000E+00 0.00000E+00 0.00000E+00 0.43983E+01 0.43983E+01
   2   0   2   1 0.37772E+02 0.37772E+02 0.35737E+02-0.35737E+02 0.00000E+00 0.00000E+00 0.00000E+00 0.00000E+00 0.00000E+00 0.00000E+00 0.00000E+00 0.20383E+01 0.20383E+01
   3   0   2   1 0.10169E+03 0.10169E+03 0.10520E+03-0.10520E+03 0.00000E+00 0.00000E+00 0.00000E+00 0.00000E+00 0.00000E+00 0.00000E+00 0.00000E+00 0.46041E+01 0.46041E+01
   4   0   2   1 0.10605E+02 0.10605E+02 0.12646E+02 0.12646E+02 0.00000E+00 0.00000E+00 0.00000E+00 0.00000E+00 0.00000E+00 0.00000E+00 0.00000E+00 0.19765E+01 0.19765E+01
   5   0   2   1 0.77136E+02 0.77136E+02 0.81270E+02-0.81270E+02 0.00000E+00 0.00000E+00 0.00000E+00 0.00000E+00 0.00000E+00 0.00000E+00 0.00000E+00 0.35580E+01 0.35580E+01
   6   0   2   1 0.67583E-01 0.67583E-01 0.64889E+01 0.64889E+01 0.00000E+00 0.00000E+00 0.00000E+00 0.00000E+00 0.00000E+00 0.00000E+00 0.00000E+00 0.25103E+02 0.25103E+02
   7   0   2   1 0.32696E+02 0.32696E+02 0.39126E+02-0.39126E+02 0.00000E+00 0.00000E+00 0.00000E+00 0.00000E+00 0.00000E+00 0.00000E+00 0.00000E+00 0.19758E+01 0.19758E+01
   8   0   2   1 0.29120E+02 0.29120E+02 0.28742E+02-0.28742E+02 0.00000E+00 0.00000E+00 0.00000E+00 0.00000E+00 0.00000E+00 0.00000E+00 0.00000E+00 0.18739E+01 0.18739E+01
   9   0   2   1 0.26433E+01 0.26433E+01 0.40308E+01 0.40308E+01 0.00000E+00 0.00000E+00 0.00000E+00 0.00000E+00 0.00000E+00 0.00000E+00 0.00000E+00 0.76412E+01 0.76412E+01
  10   0   2   1 0.52843E+02 0.52843E+02 0.61150E+02-0.61150E+02 0.00000E+00 0.00000E+00 0.00000E+00 0.00000E+00 0.00000E+00 0.00000E+00 0.00000E+00 0.26025E+01 0.26025E+01
  11   0   2   1 0.36006E+02 0.36006E+02 0.36759E+02 0.36759E+02 0.00000E+00 0.00000E+00 0.00000E+00 0.00000E+00 0.00000E+00 0.00000E+00 0.00000E+00 0.20574E+01 0.20574E+01
  12   0   2   1 0.81208E+02 0.81208E+02 0.83113E+02-0.83113E+02 0.00000E+00 0.00000E+00 0.00000E+00 0.00000E+00 0.00000E+00 0.00000E+00 0.00000E+00 0.37632E+01 0.37632E+01
  13   0   2   1 0.39551E+02 0.39551E+02 0.43902E+02 0.43902E+02 0.00000E+00 0.00000E+00 0.00000E+00 0.00000E+00 0.00000E+00 0.00000E+00 0.00000E+00 0.21722E+01 0.21722E+01
  14   0   2   1 0.80401E+02 0.80401E+02 0.84245E+02-0.84245E+02 0.00000E+00 0.00000E+00 0.00000E+00 0.00000E+00 0.00000E+00 0.00000E+00 0.00000E+00 0.37517E+01 0.37517E+01
  15   0   2   1 0.24132E+02 0.24132E+02 0.29111E+02 0.29111E+02 0.00000E+00 0.00000E+00 0.00000E+00 0.00000E+00 0.00000E+00 0.00000E+00 0.00000E+00 0.18434E+01 0.18434E+01
  16   0   2   1 0.75486E+02 0.75486E+02 0.77772E+02-0.77772E+02 0.00000E+00 0.00000E+00 0.00000E+00 0.00000E+00 0.00000E+00 0.00000E+00 0.00000E+00 0.35533E+01 0.35533E+01
  17   0   2   1 0.16021E+02 0.16021E+02 0.16331E+02-0.16331E+02 0.00000E+00 0.00000E+00 0.00000E+00 0.00000E+00 0.00000E+00 0.00000E+00 0.00000E+00 0.19420E+01 0.19420E+01
  18   0   2   1 0.67234E+02 0.67234E+02 0.66289E+02-0.66289E+02 0.00000E+00 0.00000E+00 0.00000E+00 0.00000E+00 0.00000E+00 0.00000E+00 0.00000E+00 0.32273E+01 0.32273E+01
  19   0   2   1 0.17745E+03 0.17745E+03 0.17761E+03-0.17761E+03 0.00000E+00 0.00000E+00 0.00000E+00 0.00000E+00 0.00000E+00 0.00000E+00 0.00000E+00 0.79115E+01 0.79115E+01
  20   0   2   1 0.20701E+03 0.20701E+03 0.19702E+03 0.19702E+03 0.00000E+00 0.00000E+00 0.00000E+00 0.00000E+00 0.00000E+00 0.00000E+00 0.00000E+00 0.92016E+01 0.92016E+01
  21   0   2   1 0.11117E+03 0.11117E+03 0.11182E+03 0.11182E+03 0.00000E+00 0.00000E+00 0.00000E+00 0.00000E+00 0.00000E+00 0.00000E+00 0.00000E+00 0.50745E+01 0.50745E+01
  22   0   2   1 0.20472E+02 0.20472E+02 0.17821E+02 0.17821E+02 0.00000E+00 0.00000E+00 0.00000E+00 0.00000E+00 0.00000E+00 0.00000E+00 0.00000E+00 0.18853E+01 0.18853E+01
  23   0   2   1 0.10898E+02 0.10898E+02 0.11528E+02 0.11528E+02 0.00000E+00 0.00000E+00 0.00000E+00 0.00000E+00 0.00000E+00 0.00000E+00 0.00000E+00 0.26934E+01 0.26934E+01
  24   0   2   1 0.26546E+02 0.26546E+02 0.25520E+02 0.25520E+02 0.00000E+00 0.00000E+00 0.00000E+00 0.00000E+00 0.00000E+00 0.00000E+00 0.00000E+00 0.21123E+01 0.21123E+01
  25   0   2   1 0.19757E+02 0.19757E+02 0.19882E+02-0.19882E+02 0.00000E+00 0.00000E+00 0.00000E+00 0.00000E+00 0.00000E+00 0.00000E+00 0.00000E+00 0.22360E+01 0.22360E+01
  26   0   2   1 0.34681E+02 0.34681E+02 0.32333E+02 0.32333E+02 0.00000E+00 0.00000E+00 0.00000E+00 0.00000E+00 0.00000E+00 0.00000E+00 0.00000E+00 0.22968E+01 0.22968E+01
  27   0   2   1 0.32398E+02 0.32398E+02 0.32062E+02-0.32062E+02 0.00000E+00 0.00000E+00 0.00000E+00 0.00000E+00 0.00000E+00 0.00000E+00 0.00000E+00 0.23340E+01 0.23340E+01
  28   0   2   1 0.32423E+02 0.32423E+02 0.29711E+02 0.29711E+02 0.00000E+00 0.00000E+00 0.00000E+00 0.00000E+00 0.00000E+00 0.00000E+00 0.00000E+00 0.22754E+01 0.22754E+01
  29   0   2   1 0.27996E+02 0.27996E+02 0.28986E+02-0.28986E+02 0.00000E+00 0.00000E+00 0.00000E+00 0.00000E+00 0.00000E+00 0.00000E+00 0.00000E+00 0.22824E+01 0.22824E+01
  31   0   2   1 0.11419E+02 0.11419E+02 0.11696E+02-0.11696E+02 0.00000E+00 0.00000E+00 0.00000E+00 0.00000E+00 0.00000E+00 0.00000E+00 0.00000E+00 0.25307E+01 0.25307E+01
  32   0   2   1 0.13996E+02 0.13996E+02 0.97218E+01-0.97218E+01 0.00000E+00 0.00000E+00 0.00000E+00 0.00000E+00 0.00000E+00 0.00000E+00 0.00000E+00 0.24810E+01 0.24810E+01
  33   0   2   1 0.13108E+02 0.13108E+02 0.74754E+01 0.74754E+01 0.00000E+00 0.00000E+00 0.00000E+00 0.00000E+00 0.00000E+00 0.00000E+00 0.00000E+00 0.27865E+01 0.27865E+01
  34   0   2   1 0.30985E+02 0.30985E+02 0.29110E+02-0.29110E+02 0.00000E+00 0.00000E+00 0.00000E+00 0.00000E+00 0.00000E+00 0.00000E+00 0.00000E+00 0.24391E+01 0.24391E+01
  35   0   2   1 0.22338E+02 0.22338E+02 0.17090E+02 0.17090E+02 0.00000E+00 0.00000E+00 0.00000E+00 0.00000E+00 0.00000E+00 0.00000E+00 0.00000E+00 0.25001E+01 0.25001E+01
  36   0   2   1 0.45881E+02 0.45881E+02 0.36267E+02-0.36267E+02 0.00000E+00 0.00000E+00 0.00000E+00 0.00000E+00 0.00000E+00 0.00000E+00 0.00000E+00 0.28451E+01 0.28451E+01
  37   0   2   1 0.21090E+02 0.21090E+02 0.13442E+02 0.13442E+02 0.00000E+00 0.00000E+00 0.00000E+00 0.00000E+00 0.00000E+00 0.00000E+00 0.00000E+00 0.25527E+01 0.25527E+01
  38   0   2   1 0.33962E+02 0.33962E+02 0.28550E+02-0.28550E+02 0.00000E+00 0.00000E+00 0.00000E+00 0.00000E+00 0.00000E+00 0.00000E+00 0.00000E+00 0.26236E+01 0.26236E+01
  39   0   2   1 0.10097E+02 0.10097E+02 0.17965E+02-0.17965E+02 0.00000E+00 0.00000E+00 0.00000E+00 0.00000E+00 0.00000E+00 0.00000E+00 0.00000E+00 0.38559E+01 0.38559E+01
  40   0   2   1 0.56375E+01 0.56375E+01 0.38600E+01 0.38600E+01 0.00000E+00 0.00000E+00 0.00000E+00 0.00000E+00 0.00000E+00 0.00000E+00 0.00000E+00 0.62534E+01 0.62534E+01
  41   0   2   1 0.12002E+03 0.12002E+03 0.10247E+03 0.10247E+03 0.00000E+00 0.00000E+00 0.00000E+00 0.00000E+00 0.00000E+00 0.00000E+00 0.00000E+00 0.56209E+01 0.56209E+01
  42   0   2   1 0.64826E+01 0.64826E+01 0.33753E+01-0.33753E+01 0.00000E+00 0.00000E+00 0.00000E+00 0.00000E+00 0.00000E+00 0.00000E+00 0.00000E+00 0.53337E+01 0.53337E+01
  43   0   2   1 0.42746E-03 0.42746E-03 0.82995E+00-0.82995E+00 0.00000E+00 0.00000E+00 0.00000E+00 0.00000E+00 0.00000E+00 0.00000E+00 0.00000E+00 0.42504E+02 0.42504E+02
  44   0   2   1 0.13436E+02 0.13436E+02 0.73712E+01 0.73712E+01 0.00000E+00 0.00000E+00 0.00000E+00 0.00000E+00 0.00000E+00 0.00000E+00 0.00000E+00 0.32997E+01 0.32997E+01
  45   0   2   1 0.68701E-01 0.68701E-01 0.89713E+01-0.89713E+01 0.00000E+00 0.00000E+00 0.00000E+00 0.00000E+00 0.00000E+00 0.00000E+00 0.00000E+00 0.37066E+02 0.37066E+02
  46   0   2   1 0.93613E+01 0.93613E+01 0.92824E+01 0.92824E+01 0.00000E+00 0.00000E+00 0.00000E+00 0.00000E+00 0.00000E+00 0.00000E+00 0.00000E+00 0.45090E+01 0.45090E+01
  47   0   2   1 0.70287E+01 0.70287E+01 0.67085E+01-0.67085E+01 0.00000E+00 0.00000E+00 0.00000E+00 0.00000E+00 0.00000E+00 0.00000E+00 0.00000E+00 0.49065E+01 0.49065E+01
  48   0   2   1 0.60853E-01 0.60853E-01 0.41255E+01 0.41255E+01 0.00000E+00 0.00000E+00 0.00000E+00 0.00000E+00 0.00000E+00 0.00000E+00 0.00000E+00 0.33293E+02 0.33293E+02
  49   0   2   1 0.28454E-01 0.28454E-01 0.42465E+01 0.42465E+01 0.00000E+00 0.00000E+00 0.00000E+00 0.00000E+00 0.00000E+00 0.00000E+00 0.00000E+00 0.22503E+02 0.22503E+02
  50   0   2   1 0.14818E-01 0.14818E-01 0.53222E+01-0.53222E+01 0.00000E+00 0.00000E+00 0.00000E+00 0.00000E+00 0.00000E+00 0.00000E+00 0.00000E+00 0.30719E+01 0.30719E+01
  51   0   2   1 0.11779E+02 0.11779E+02 0.69018E+01 0.69018E+01 0.00000E+00 0.00000E+00 0.00000E+00 0.00000E+00 0.00000E+00 0.00000E+00 0.00000E+00 0.40964E+01 0.40964E+01
 -53   1   2   1 0.65890E-01 0.65890E-01 0.35965E+01-0.35965E+01 0.00000E+00 0.00000E+00 0.00000E+00 0.00000E+00 0.00000E+00 0.00000E+00 0.00000E+00 0.40846E+02 0.40846E+02
 -52   1   2   1 0.43436E+01 0.43436E+01 0.34477E+01 0.34477E+01 0.00000E+00 0.00000E+00 0.00000E+00 0.00000E+00 0.00000E+00 0.00000E+00 0.00000E+00 0.65922E+01 0.65922E+01
 -51   1   2   1 0.55185E+01 0.55185E+01 0.84601E+00-0.84601E+00 0.00000E+00 0.00000E+00 0.00000E+00 0.00000E+00 0.00000E+00 0.00000E+00 0.00000E+00 0.45125E+01 0.45125E+01
 -50   1   2   1 0.48122E-01 0.48122E-01 0.29782E+01 0.29782E+01 0.00000E+00 0.00000E+00 0.00000E+00 0.00000E+00 0.00000E+00 0.00000E+00 0.00000E+00 0.29599E+02 0.29599E+02
 -49   1   2   1 0.24370E-01 0.24370E-01 0.20185E+01 0.20185E+01 0.00000E+00 0.00000E+00 0.00000E+00 0.00000E+00 0.00000E+00 0.00000E+00 0.00000E+00 0.28180E+02 0.28180E+02
 -48   1   2   1 0.22696E-01 0.22696E-01 0.15052E+01 0.15052E+01 0.00000E+00 0.00000E+00 0.00000E+00 0.00000E+00 0.00000E+00 0.00000E+00 0.00000E+00 0.29689E+02 0.29689E+02
 -47   1   2   1 0.48327E-02 0.48327E-02 0.11363E+01 0.11363E+01 0.00000E+00 0.00000E+00 0.00000E+00 0.00000E+00 0.00000E+00 0.00000E+00 0.00000E+00 0.28560E+02 0.28560E+02
 -46   1   2   1 0.65042E+01 0.65042E+01 0.66341E+01 0.66341E+01 0.00000E+00 0.00000E+00 0.00000E+00 0.00000E+00 0.00000E+00 0.00000E+00 0.00000E+00 0.41488E+01 0.41488E+01
 -45   1   2   1 0.58957E+01 0.58957E+01 0.37865E+01-0.37865E+01 0.00000E+00 0.00000E+00 0.00000E+00 0.00000E+00 0.00000E+00 0.00000E+00 0.00000E+00 0.45865E+01 0.45865E+01
 -44   1   2   1 0.15829E+02 0.15829E+02 0.13829E+02 0.13829E+02 0.00000E+00 0.00000E+00 0.00000E+00 0.00000E+00 0.00000E+00 0.00000E+00 0.00000E+00 0.21998E+01 0.21998E+01
 -43   1   2   1 0.17658E+02 0.17658E+02 0.21791E+02-0.21791E+02 0.00000E+00 0.00000E+00 0.00000E+00 0.00000E+00 0.00000E+00 0.00000E+00 0.00000E+00 0.36077E+01 0.36077E+01
 -42   1   2   1 0.20731E+02 0.20731E+02 0.19436E+02-0.19436E+02 0.00000E+00 0.00000E+00 0.00000E+00 0.00000E+00 0.00000E+00 0.00000E+00 0.00000E+00 0.16844E+01 0.16844E+01
 -41   1   2   1 0.64830E+01 0.64830E+01 0.16330E+01 0.16330E+01 0.00000E+00 0.00000E+00 0.00000E+00 0.00000E+00 0.00000E+00 0.00000E+00 0.00000E+00 0.44436E+01 0.44436E+01
 -40   1   2   1 0.54209E-01 0.54209E-01 0.19627E+01-0.19627E+01 0.00000E+00 0.00000E+00 0.00000E+00 0.00000E+00 0.00000E+00 0.00000E+00 0.00000E+00 0.26868E+02 0.26868E+02
 -39   1   2   1 0.54693E-01 0.54693E-01 0.72503E+00 0.72503E+00 0.00000E+00 0.00000E+00 0.00000E+00 0.00000E+00 0.00000E+00 0.00000E+00 0.00000E+00 0.27025E+02 0.27025E+02
 -38   1   2   1 0.64700E+01 0.64700E+01 0.44978E+01-0.44978E+01 0.00000E+00 0.00000E+00 0.00000E+00 0.00000E+00 0.00000E+00 0.00000E+00 0.00000E+00 0.44449E+01 0.44449E+01
 -37   1   2   1 0.53535E-01 0.53535E-01 0.24982E+01 0.24982E+01 0.00000E+00 0.00000E+00 0.00000E+00 0.00000E+00 0.00000E+00 0.00000E+00 0.00000E+00 0.28751E+02 0.28751E+02
 -36   1   2   1 0.97797E+01 0.97797E+01 0.92006E+01-0.92006E+01 0.00000E+00 0.00000E+00 0.00000E+00 0.00000E+00 0.00000E+00 0.00000E+00 0.00000E+00 0.27534E+01 0.27534E+01
 -35   1   2   1 0.29767E-01 0.29767E-01 0.41861E+01 0.41861E+01 0.00000E+00 0.00000E+00 0.00000E+00 0.00000E+00 0.00000E+00 0.00000E+00 0.00000E+00 0.30319E+02 0.30319E+02
 -34   1   2   1 0.61991E+01 0.61991E+01 0.89606E+01-0.89606E+01 0.00000E+00 0.00000E+00 0.00000E+00 0.00000E+00 0.00000E+00 0.00000E+00 0.00000E+00 0.43512E+01 0.43512E+01
 -33   1   2   1 0.55322E+01 0.55322E+01 0.21644E+01-0.21644E+01 0.00000E+00 0.00000E+00 0.00000E+00 0.00000E+00 0.00000E+00 0.00000E+00 0.00000E+00 0.45168E+01 0.45168E+01
 -32   1   2   1 0.66620E-01 0.66620E-01 0.51740E+00 0.51740E+00 0.00000E+00 0.00000E+00 0.00000E+00 0.00000E+00 0.00000E+00 0.00000E+00 0.00000E+00 0.26965E+02 0.26965E+02
 -31   1   2   1 0.12169E+02 0.12169E+02 0.16114E+02-0.16114E+02 0.00000E+00 0.00000E+00 0.00000E+00 0.00000E+00 0.00000E+00 0.00000E+00 0.00000E+00 0.25208E+01 0.25208E+01
 -30   1   2   1 0.18096E+02 0.18096E+02 0.15829E+02 0.15829E+02 0.00000E+00 0.00000E+00 0.00000E+00 0.00000E+00 0.00000E+00 0.00000E+00 0.00000E+00 0.13896E+01 0.13896E+01
 -29   1   2   1 0.27343E+02 0.27343E+02 0.29391E+02-0.29391E+02 0.00000E+00 0.00000E+00 0.00000E+00 0.00000E+00 0.00000E+00 0.00000E+00 0.00000E+00 0.13618E+01 0.13618E+01
 -28   1   2   1 0.31385E+02 0.31385E+02 0.29639E+02 0.29639E+02 0.00000E+00 0.00000E+00 0.00000E+00 0.00000E+00 0.00000E+00 0.00000E+00 0.00000E+00 0.13825E+01 0.13825E+01
 -27   1   2   1 0.31497E+02 0.31497E+02 0.35325E+02-0.35325E+02 0.00000E+00 0.00000E+00 0.00000E+00 0.00000E+00 0.00000E+00 0.00000E+00 0.00000E+00 0.13185E+01 0.13185E+01
 -26   1   2   1 0.30841E+02 0.30841E+02 0.30647E+02 0.30647E+02 0.00000E+00 0.00000E+00 0.00000E+00 0.00000E+00 0.00000E+00 0.00000E+00 0.00000E+00 0.12836E+01 0.12836E+01
 -25   1   2   1 0.25024E+02 0.25024E+02 0.27579E+02-0.27579E+02 0.00000E+00 0.00000E+00 0.00000E+00 0.00000E+00 0.00000E+00 0.00000E+00 0.00000E+00 0.11783E+01 0.11783E+01
 -24   1   2   1 0.20611E+02 0.20611E+02 0.21460E+02 0.21460E+02 0.00000E+00 0.00000E+00 0.00000E+00 0.00000E+00 0.00000E+00 0.00000E+00 0.00000E+00 0.11383E+01 0.11383E+01
 -23   1   2   1 0.43581E+01 0.43581E+01 0.61056E+01-0.61056E+01 0.00000E+00 0.00000E+00 0.00000E+00 0.00000E+00 0.00000E+00 0.00000E+00 0.00000E+00 0.35162E+01 0.35162E+01
 -22   1   2   1 0.19654E+02 0.19654E+02 0.29919E+02 0.29919E+02 0.00000E+00 0.00000E+00 0.00000E+00 0.00000E+00 0.00000E+00 0.00000E+00 0.00000E+00 0.20731E+01 0.20731E+01
 -21   1   2   1 0.26933E+01 0.26933E+01 0.71002E+01 0.71002E+01 0.00000E+00 0.00000E+00 0.00000E+00 0.00000E+00 0.00000E+00 0.00000E+00 0.00000E+00 0.76429E+01 0.76429E+01
 -20   1   2   1 0.34497E+02 0.34497E+02 0.33848E+02-0.33848E+02 0.00000E+00 0.00000E+00 0.00000E+00 0.00000E+00 0.00000E+00 0.00000E+00 0.00000E+00 0.95661E+00 0.95661E+00
 -19   1   2   1 0.40458E+02 0.40458E+02 0.41901E+02 0.41901E+02 0.00000E+00 0.00000E+00 0.00000E+00 0.00000E+00 0.00000E+00 0.00000E+00 0.00000E+00 0.10334E+01 0.10334E+01
 -18   1   2   1 0.49715E+02 0.49715E+02 0.49389E+02-0.49389E+02 0.00000E+00 0.00000E+00 0.00000E+00 0.00000E+00 0.00000E+00 0.00000E+00 0.00000E+00 0.11573E+01 0.11573E+01
 -17   1   2   1 0.57787E+02 0.57787E+02 0.59966E+02 0.59966E+02 0.00000E+00 0.00000E+00 0.00000E+00 0.00000E+00 0.00000E+00 0.00000E+00 0.00000E+00 0.13014E+01 0.13014E+01
 -16   1   2   1 0.52785E+02 0.52785E+02 0.53125E+02-0.53125E+02 0.00000E+00 0.00000E+00 0.00000E+00 0.00000E+00 0.00000E+00 0.00000E+00 0.00000E+00 0.12146E+01 0.12146E+01
 -15   1   2   1 0.62234E+02 0.62234E+02 0.61701E+02 0.61701E+02 0.00000E+00 0.00000E+00 0.00000E+00 0.00000E+00 0.00000E+00 0.00000E+00 0.00000E+00 0.13581E+01 0.13581E+01
 -14   1   2   1 0.45439E+02 0.45439E+02 0.46298E+02-0.46298E+02 0.00000E+00 0.00000E+00 0.00000E+00 0.00000E+00 0.00000E+00 0.00000E+00 0.00000E+00 0.11524E+01 0.11524E+01
 -13   1   2   1 0.55536E+02 0.55536E+02 0.57068E+02 0.57068E+02 0.00000E+00 0.00000E+00 0.00000E+00 0.00000E+00 0.00000E+00 0.00000E+00 0.00000E+00 0.14627E+01 0.14627E+01
 -12   1   2   1 0.35863E+02 0.35863E+02 0.38131E+02-0.38131E+02 0.00000E+00 0.00000E+00 0.00000E+00 0.00000E+00 0.00000E+00 0.00000E+00 0.00000E+00 0.98110E+00 0.98110E+00
 -11   1   2   1 0.50144E+02 0.50144E+02 0.52597E+02 0.52597E+02 0.00000E+00 0.00000E+00 0.00000E+00 0.00000E+00 0.00000E+00 0.00000E+00 0.00000E+00 0.13292E+01 0.13292E+01
 -10   1   2   1 0.27975E+02 0.27975E+02 0.27530E+02-0.27530E+02 0.00000E+00 0.00000E+00 0.00000E+00 0.00000E+00 0.00000E+00 0.00000E+00 0.00000E+00 0.10054E+01 0.10054E+01
  -9   1   2   1 0.46667E+02 0.46667E+02 0.46596E+02 0.46596E+02 0.00000E+00 0.00000E+00 0.00000E+00 0.00000E+00 0.00000E+00 0.00000E+00 0.00000E+00 0.12491E+01 0.12491E+01
  -8   1   2   1 0.18789E+02 0.18789E+02 0.17260E+02-0.17260E+02 0.00000E+00 0.00000E+00 0.00000E+00 0.00000E+00 0.00000E+00 0.00000E+00 0.00000E+00 0.84520E+00 0.84520E+00
  -7   1   2   1 0.34540E+02 0.34540E+02 0.36353E+02 0.36353E+02 0.00000E+00 0.00000E+00 0.00000E+00 0.00000E+00 0.00000E+00 0.00000E+00 0.00000E+00 0.10125E+01 0.10125E+01
  -6   1   2   1 0.26682E+01 0.26682E+01 0.25098E+00 0.25098E+00 0.00000E+00 0.00000E+00 0.00000E+00 0.00000E+00 0.00000E+00 0.00000E+00 0.00000E+00 0.32893E+01 0.32893E+01
  -5   1   2   1 0.19044E+02 0.19044E+02 0.17966E+02 0.17966E+02 0.00000E+00 0.00000E+00 0.00000E+00 0.00000E+00 0.00000E+00 0.00000E+00 0.00000E+00 0.83697E+00 0.83697E+00
  -4   1   2   1 0.20669E+02 0.20669E+02 0.22034E+02 0.22034E+02 0.00000E+00 0.00000E+00 0.00000E+00 0.00000E+00 0.00000E+00 0.00000E+00 0.00000E+00 0.86122E+00 0.86122E+00
  -3   1   2   1 0.72340E+01 0.72340E+01 0.68184E+01-0.68184E+01 0.00000E+00 0.00000E+00 0.00000E+00 0.00000E+00 0.00000E+00 0.00000E+00 0.00000E+00 0.13152E+01 0.13152E+01
  -2   1   2   1 0.45141E+02 0.45141E+02 0.47498E+02 0.47498E+02 0.00000E+00 0.00000E+00 0.00000E+00 0.00000E+00 0.00000E+00 0.00000E+00 0.00000E+00 0.11978E+01 0.11978E+01
  -1   1   2   1 0.33346E+02 0.33346E+02 0.33307E+02-0.33307E+02 0.00000E+00 0.00000E+00 0.00000E+00 0.00000E+00 0.00000E+00 0.00000E+00 0.00000E+00 0.98212E+00 0.98212E+00
   0   1   2   1 0.61802E+02 0.61802E+02 0.64506E+02 0.64506E+02 0.00000E+00 0.00000E+00 0.00000E+00 0.00000E+00 0.00000E+00 0.00000E+00 0.00000E+00 0.15626E+01 0.15626E+01
   1   1   2   1 0.37107E+02 0.37107E+02 0.38103E+02-0.38103E+02 0.00000E+00 0.00000E+00 0.00000E+00 0.00000E+00 0.00000E+00 0.00000E+00 0.00000E+00 0.10546E+01 0.10546E+01
   2   1   2   1 0.50891E+02 0.50891E+02 0.49728E+02 0.49728E+02 0.00000E+00 0.00000E+00 0.00000E+00 0.00000E+00 0.00000E+00 0.00000E+00 0.00000E+00 0.13158E+01 0.13158E+01
   3   1   2   1 0.19365E+02 0.19365E+02 0.17634E+02-0.17634E+02 0.00000E+00 0.00000E+00 0.00000E+00 0.00000E+00 0.00000E+00 0.00000E+00 0.00000E+00 0.82139E+00 0.82139E+00
   4   1   2   1 0.19989E+02 0.19989E+02 0.18542E+02 0.18542E+02 0.00000E+00 0.00000E+00 0.00000E+00 0.00000E+00 0.00000E+00 0.00000E+00 0.00000E+00 0.89402E+00 0.89402E+00
   5   1   2   1 0.10109E+02 0.10109E+02 0.10105E+02 0.10105E+02 0.00000E+00 0.00000E+00 0.00000E+00 0.00000E+00 0.00000E+00 0.00000E+00 0.00000E+00 0.11393E+01 0.11393E+01
   6   1   2   1 0.15463E+02 0.15463E+02 0.16222E+02-0.16222E+02 0.00000E+00 0.00000E+00 0.00000E+00 0.00000E+00 0.00000E+00 0.00000E+00 0.00000E+00 0.88060E+00 0.88060E+00
   7   1   2   1 0.36222E+02 0.36222E+02 0.38250E+02 0.38250E+02 0.00000E+00 0.00000E+00 0.00000E+00 0.00000E+00 0.00000E+00 0.00000E+00 0.00000E+00 0.10719E+01 0.10719E+01
   8   1   2   1 0.39506E+02 0.39506E+02 0.43584E+02-0.43584E+02 0.00000E+00 0.00000E+00 0.00000E+00 0.00000E+00 0.00000E+00 0.00000E+00 0.00000E+00 0.11416E+01 0.11416E+01
   9   1   2   1 0.49905E+02 0.49905E+02 0.55489E+02 0.55489E+02 0.00000E+00 0.00000E+00 0.00000E+00 0.00000E+00 0.00000E+00 0.00000E+00 0.00000E+00 0.13314E+01 0.13314E+01
  10   1   2   1 0.54131E+02 0.54131E+02 0.55864E+02-0.55864E+02 0.00000E+00 0.00000E+00 0.00000E+00 0.00000E+00 0.00000E+00 0.00000E+00 0.00000E+00 0.14233E+01 0.14233E+01
  11   1   2   1 0.54925E+02 0.54925E+02 0.58384E+02 0.58384E+02 0.00000E+00 0.00000E+00 0.00000E+00 0.00000E+00 0.00000E+00 0.00000E+00 0.00000E+00 0.14415E+01 0.14415E+01
  12   1   2   1 0.54246E+02 0.54246E+02 0.54795E+02-0.54795E+02 0.00000E+00 0.00000E+00 0.00000E+00 0.00000E+00 0.00000E+00 0.00000E+00 0.00000E+00 0.14219E+01 0.14219E+01
  13   1   2   1 0.48705E+02 0.48705E+02 0.49959E+02 0.49959E+02 0.00000E+00 0.00000E+00 0.00000E+00 0.00000E+00 0.00000E+00 0.00000E+00 0.00000E+00 0.13201E+01 0.13201E+01
  14   1   2   1 0.46049E+02 0.46049E+02 0.47514E+02-0.47514E+02 0.00000E+00 0.00000E+00 0.00000E+00 0.00000E+00 0.00000E+00 0.00000E+00 0.00000E+00 0.12598E+01 0.12598E+01
  15   1   2   1 0.36829E+02 0.36829E+02 0.37673E+02 0.37673E+02 0.00000E+00 0.00000E+00 0.00000E+00 0.00000E+00 0.00000E+00 0.00000E+00 0.00000E+00 0.11106E+01 0.11106E+01
  16   1   2   1 0.31733E+02 0.31733E+02 0.32637E+02-0.32637E+02 0.00000E+00 0.00000E+00 0.00000E+00 0.00000E+00 0.00000E+00 0.00000E+00 0.00000E+00 0.10238E+01 0.10238E+01
  17   1   2   1 0.22511E+02 0.22511E+02 0.24406E+02 0.24406E+02 0.00000E+00 0.00000E+00 0.00000E+00 0.00000E+00 0.00000E+00 0.00000E+00 0.00000E+00 0.97090E+00 0.97090E+00
  18   1   2   1 0.16242E+02 0.16242E+02 0.17384E+02-0.17384E+02 0.00000E+00 0.00000E+00 0.00000E+00 0.00000E+00 0.00000E+00 0.00000E+00 0.00000E+00 0.96707E+00 0.96707E+00
  19   1   2   1 0.23386E+02 0.23386E+02 0.22910E+02 0.22910E+02 0.00000E+00 0.00000E+00 0.00000E+00 0.00000E+00 0.00000E+00 0.00000E+00 0.00000E+00 0.13446E+01 0.13446E+01
  20   1   2   1 0.34810E+02 0.34810E+02 0.34587E+02-0.34587E+02 0.00000E+00 0.00000E+00 0.00000E+00 0.00000E+00 0.00000E+00 0.00000E+00 0.00000E+00 0.11112E+01 0.11112E+01
  21   1   2   1 0.31941E+02 0.31941E+02 0.30141E+02-0.30141E+02 0.00000E+00 0.00000E+00 0.00000E+00 0.00000E+00 0.00000E+00 0.00000E+00 0.00000E+00 0.10733E+01 0.10733E+01
  22   1   2   1 0.19265E+02 0.19265E+02 0.17491E+02 0.17491E+02 0.00000E+00 0.00000E+00 0.00000E+00 0.00000E+00 0.00000E+00 0.00000E+00 0.00000E+00 0.11145E+01 0.11145E+01
  23   1   2   1 0.37024E+02 0.37024E+02 0.34925E+02-0.34925E+02 0.00000E+00 0.00000E+00 0.00000E+00 0.00000E+00 0.00000E+00 0.00000E+00 0.00000E+00 0.12030E+01 0.12030E+01
  24   1   2   1 0.23910E+02 0.23910E+02 0.23827E+02 0.23827E+02 0.00000E+00 0.00000E+00 0.00000E+00 0.00000E+00 0.00000E+00 0.00000E+00 0.00000E+00 0.10738E+01 0.10738E+01
  25   1   2   1 0.25780E+02 0.25780E+02 0.26382E+02-0.26382E+02 0.00000E+00 0.00000E+00 0.00000E+00 0.00000E+00 0.00000E+00 0.00000E+00 0.00000E+00 0.10775E+01 0.10775E+01
  26   1   2   1 0.12245E+02 0.12245E+02 0.14199E+02 0.14199E+02 0.00000E+00 0.00000E+00 0.00000E+00 0.00000E+00 0.00000E+00 0.00000E+00 0.00000E+00 0.14216E+01 0.14216E+01
  27   1   2   1 0.10941E+02 0.10941E+02 0.11243E+02-0.11243E+02 0.00000E+00 0.00000E+00 0.00000E+00 0.00000E+00 0.00000E+00 0.00000E+00 0.00000E+00 0.14163E+01 0.14163E+01
  28   1   2   1 0.61661E+01 0.61661E+01 0.34005E+01-0.34005E+01 0.00000E+00 0.00000E+00 0.00000E+00 0.00000E+00 0.00000E+00 0.00000E+00 0.00000E+00 0.24867E+01 0.24867E+01
  29   1   2   1 0.47376E+01 0.47376E+01 0.68658E+01 0.68658E+01 0.00000E+00 0.00000E+00 0.00000E+00 0.00000E+00 0.00000E+00 0.00000E+00 0.00000E+00 0.32098E+01 0.32098E+01
  30   1   2   1 0.19238E+02 0.19238E+02 0.18352E+02-0.18352E+02 0.00000E+00 0.00000E+00 0.00000E+00 0.00000E+00 0.00000E+00 0.00000E+00 0.00000E+00 0.11145E+01 0.11145E+01
  31   1   2   1 0.23283E+02 0.23283E+02 0.21441E+02 0.21441E+02 0.00000E+00 0.00000E+00 0.00000E+00 0.00000E+00 0.00000E+00 0.00000E+00 0.00000E+00 0.11781E+01 0.11781E+01
  32   1   2   1 0.24708E+02 0.24708E+02 0.24816E+02-0.24816E+02 0.00000E+00 0.00000E+00 0.00000E+00 0.00000E+00 0.00000E+00 0.00000E+00 0.00000E+00 0.11916E+01 0.11916E+01
  33   1   2   1 0.26148E+02 0.26148E+02 0.23459E+02 0.23459E+02 0.00000E+00 0.00000E+00 0.00000E+00 0.00000E+00 0.00000E+00 0.00000E+00 0.00000E+00 0.17097E+01 0.17097E+01
  34   1   2   1 0.23772E+02 0.23772E+02 0.23480E+02-0.23480E+02 0.00000E+00 0.00000E+00 0.00000E+00 0.00000E+00 0.00000E+00 0.00000E+00 0.00000E+00 0.12351E+01 0.12351E+01
  35   1   2   1 0.21235E+02 0.21235E+02 0.20516E+02 0.20516E+02 0.00000E+00 0.00000E+00 0.00000E+00 0.00000E+00 0.00000E+00 0.00000E+00 0.00000E+00 0.11953E+01 0.11953E+01
  36   1   2   1 0.16593E+02 0.16593E+02 0.15959E+02-0.15959E+02 0.00000E+00 0.00000E+00 0.00000E+00 0.00000E+00 0.00000E+00 0.00000E+00 0.00000E+00 0.12848E+01 0.12848E+01
  37   1   2   1 0.16736E+02 0.16736E+02 0.15085E+02 0.15085E+02 0.00000E+00 0.00000E+00 0.00000E+00 0.00000E+00 0.00000E+00 0.00000E+00 0.00000E+00 0.13904E+01 0.13904E+01
  38   1   2   1 0.19496E+01 0.19496E+01 0.64504E+01-0.64504E+01 0.00000E+00 0.00000E+00 0.00000E+00 0.00000E+00 0.00000E+00 0.00000E+00 0.00000E+00 0.78619E+01 0.78619E+01
  39   1   2   1 0.58983E+01 0.58983E+01 0.82535E+01 0.82535E+01 0.00000E+00 0.00000E+00 0.00000E+00 0.00000E+00 0.00000E+00 0.00000E+00 0.00000E+00 0.29488E+01 0.29488E+01
  40   1   2   1 0.47697E+01 0.47697E+01 0.47003E+01 0.47003E+01 0.00000E+00 0.00000E+00 0.00000E+00 0.00000E+00 0.00000E+00 0.00000E+00 0.00000E+00 0.32099E+01 0.32099E+01
  41   1   2   1 0.40288E+02 0.40288E+02 0.38479E+02-0.38479E+02 0.00000E+00 0.00000E+00 0.00000E+00 0.00000E+00 0.00000E+00 0.00000E+00 0.00000E+00 0.13976E+01 0.13976E+01
  42   1   2   1 0.11720E+02 0.11720E+02 0.10464E+02 0.10464E+02 0.00000E+00 0.00000E+00 0.00000E+00 0.00000E+00 0.00000E+00 0.00000E+00 0.00000E+00 0.18055E+01 0.18055E+01
  43   1   2   1 0.10154E+02 0.10154E+02 0.58477E+01-0.58477E+01 0.00000E+00 0.00000E+00 0.00000E+00 0.00000E+00 0.00000E+00 0.00000E+00 0.00000E+00 0.18940E+01 0.18940E+01
  44   1   2   1 0.82951E+01 0.82951E+01 0.30128E+01 0.30128E+01 0.00000E+00 0.00000E+00 0.00000E+00 0.00000E+00 0.00000E+00 0.00000E+00 0.00000E+00 0.23176E+01 0.23176E+01
  45   1   2   1 0.94364E+01 0.94364E+01 0.57965E+01 0.57965E+01 0.00000E+00 0.00000E+00 0.00000E+00 0.00000E+00 0.00000E+00 0.00000E+00 0.00000E+00 0.20513E+01 0.20513E+01
  46   1   2   1 0.10585E+02 0.10585E+02 0.48408E+01-0.48408E+01 0.00000E+00 0.00000E+00 0.00000E+00 0.00000E+00 0.00000E+00 0.00000E+00 0.00000E+00 0.20102E+01 0.20102E+01
  47   1   2   1 0.51764E+01 0.51764E+01 0.98598E+01 0.98598E+01 0.00000E+00 0.00000E+00 0.00000E+00 0.00000E+00 0.00000E+00 0.00000E+00 0.00000E+00 0.40862E+01 0.40862E+01
  48   1   2   1 0.70628E+01 0.70628E+01 0.61376E+01-0.61376E+01 0.00000E+00 0.00000E+00 0.00000E+00 0.00000E+00 0.00000E+00 0.00000E+00 0.00000E+00 0.27265E+01 0.27265E+01
  49   1   2   1 0.61784E+01 0.61784E+01 0.89847E+01 0.89847E+01 0.00000E+00 0.00000E+00 0.00000E+00 0.00000E+00 0.00000E+00 0.00000E+00 0.00000E+00 0.34190E+01 0.34190E+01
  50   1   2   1 0.43675E+01 0.43675E+01 0.40157E+01-0.40157E+01 0.00000E+00 0.00000E+00 0.00000E+00 0.00000E+00 0.00000E+00 0.00000E+00 0.00000E+00 0.48346E+01 0.48346E+01
  51   1   2   1 0.31950E-01 0.31950E-01 0.34400E+01 0.34400E+01 0.00000E+00 0.00000E+00 0.00000E+00 0.00000E+00 0.00000E+00 0.00000E+00 0.00000E+00 0.35581E+02 0.35581E+02
 -53   2   2   1 0.13674E-01 0.13674E-01 0.83737E+00 0.83737E+00 0.00000E+00 0.00000E+00 0.00000E+00 0.00000E+00 0.00000E+00 0.00000E+00 0.00000E+00 0.39307E+02 0.39307E+02
 -52   2   2   1 0.12724E-01 0.12724E-01 0.45530E+00-0.45530E+00 0.00000E+00 0.00000E+00 0.00000E+00 0.00000E+00 0.00000E+00 0.00000E+00 0.00000E+00 0.27925E+02 0.27925E+02
 -51   2   2   1 0.65253E+01 0.65253E+01 0.96998E+00-0.96998E+00 0.00000E+00 0.00000E+00 0.00000E+00 0.00000E+00 0.00000E+00 0.00000E+00 0.00000E+00 0.44449E+01 0.44449E+01
 -50   2   2   1 0.11844E-01 0.11844E-01 0.44116E-02 0.44116E-02 0.00000E+00 0.00000E+00 0.00000E+00 0.00000E+00 0.00000E+00 0.00000E+00 0.00000E+00 0.27689E+02 0.27689E+02
 -49   2   2   1 0.96361E+01 0.96361E+01 0.52607E+00-0.52607E+00 0.00000E+00 0.00000E+00 0.00000E+00 0.00000E+00 0.00000E+00 0.00000E+00 0.00000E+00 0.38118E+01 0.38118E+01
 -48   2   2   1 0.15071E-01 0.15071E-01 0.92493E+00-0.92493E+00 0.00000E+00 0.00000E+00 0.00000E+00 0.00000E+00 0.00000E+00 0.00000E+00 0.00000E+00 0.31652E+02 0.31652E+02
 -47   2   2   1 0.25987E-01 0.25987E-01 0.46043E+01 0.46043E+01 0.00000E+00 0.00000E+00 0.00000E+00 0.00000E+00 0.00000E+00 0.00000E+00 0.00000E+00 0.36277E+02 0.36277E+02
 -46   2   2   1 0.58622E+01 0.58622E+01 0.93746E+01-0.93746E+01 0.00000E+00 0.00000E+00 0.00000E+00 0.00000E+00 0.00000E+00 0.00000E+00 0.00000E+00 0.49140E+01 0.49140E+01
 -45   2   2   1 0.75719E+01 0.75719E+01 0.11560E+02 0.11560E+02 0.00000E+00 0.00000E+00 0.00000E+00 0.00000E+00 0.00000E+00 0.00000E+00 0.00000E+00 0.38069E+01 0.38069E+01
 -44   2   2   1 0.13571E+02 0.13571E+02 0.14336E+02-0.14336E+02 0.00000E+00 0.00000E+00 0.00000E+00 0.00000E+00 0.00000E+00 0.00000E+00 0.00000E+00 0.22736E+01 0.22736E+01
 -43   2   2   1 0.17666E-01 0.17666E-01 0.11319E+00 0.11319E+00 0.00000E+00 0.00000E+00 0.00000E+00 0.00000E+00 0.00000E+00 0.00000E+00 0.00000E+00 0.32174E+02 0.32174E+02
 -42   2   2   1 0.34095E+01 0.34095E+01 0.39437E+01 0.39437E+01 0.00000E+00 0.00000E+00 0.00000E+00 0.00000E+00 0.00000E+00 0.00000E+00 0.00000E+00 0.96456E+01 0.96456E+01
 -41   2   2   1 0.99940E+01 0.99940E+01 0.78171E+01 0.78171E+01 0.00000E+00 0.00000E+00 0.00000E+00 0.00000E+00 0.00000E+00 0.00000E+00 0.00000E+00 0.34706E+01 0.34706E+01
 -40   2   2   1 0.11626E+02 0.11626E+02 0.56315E+01 0.56315E+01 0.00000E+00 0.00000E+00 0.00000E+00 0.00000E+00 0.00000E+00 0.00000E+00 0.00000E+00 0.26603E+01 0.26603E+01
 -39   2   2   1 0.87448E-02 0.87448E-02 0.53930E+00 0.53930E+00 0.00000E+00 0.00000E+00 0.00000E+00 0.00000E+00 0.00000E+00 0.00000E+00 0.00000E+00 0.36712E+02 0.36712E+02
 -38   2   2   1 0.59448E-02 0.59448E-02 0.66890E+00-0.66890E+00 0.00000E+00 0.00000E+00 0.00000E+00 0.00000E+00 0.00000E+00 0.00000E+00 0.00000E+00 0.36670E+02 0.36670E+02
 -37   2   2   1 0.83314E+01 0.83314E+01 0.39405E+01 0.39405E+01 0.00000E+00 0.00000E+00 0.00000E+00 0.00000E+00 0.00000E+00 0.00000E+00 0.00000E+00 0.32439E+01 0.32439E+01
 -36   2   2   1 0.65127E+01 0.65127E+01 0.56857E+01-0.56857E+01 0.00000E+00 0.00000E+00 0.00000E+00 0.00000E+00 0.00000E+00 0.00000E+00 0.00000E+00 0.41488E+01 0.41488E+01
 -35   2   2   1 0.78350E-02 0.78350E-02 0.46456E+01 0.46456E+01 0.00000E+00 0.00000E+00 0.00000E+00 0.00000E+00 0.00000E+00 0.00000E+00 0.00000E+00 0.61591E+01 0.61591E+01
 -34   2   2   1 0.70908E+01 0.70908E+01 0.57789E+01-0.57789E+01 0.00000E+00 0.00000E+00 0.00000E+00 0.00000E+00 0.00000E+00 0.00000E+00 0.00000E+00 0.38165E+01 0.38165E+01
 -33   2   2   1 0.55389E+01 0.55389E+01 0.22071E+00-0.22071E+00 0.00000E+00 0.00000E+00 0.00000E+00 0.00000E+00 0.00000E+00 0.00000E+00 0.00000E+00 0.44966E+01 0.44966E+01
 -32   2   2   1 0.73302E+01 0.73302E+01 0.76217E+00 0.76217E+00 0.00000E+00 0.00000E+00 0.00000E+00 0.00000E+00 0.00000E+00 0.00000E+00 0.00000E+00 0.34136E+01 0.34136E+01
 -31   2   2   1 0.93933E+01 0.93933E+01 0.66854E+01-0.66854E+01 0.00000E+00 0.00000E+00 0.00000E+00 0.00000E+00 0.00000E+00 0.00000E+00 0.00000E+00 0.24608E+01 0.24608E+01
 -30   2   2   1 0.19414E+01 0.19414E+01 0.29809E+01 0.29809E+01 0.00000E+00 0.00000E+00 0.00000E+00 0.00000E+00 0.00000E+00 0.00000E+00 0.00000E+00 0.14741E+02 0.14741E+02
 -29   2   2   1 0.64882E+01 0.64882E+01 0.11277E+02-0.11277E+02 0.00000E+00 0.00000E+00 0.00000E+00 0.00000E+00 0.00000E+00 0.00000E+00 0.00000E+00 0.41488E+01 0.41488E+01
 -28   2   2   1 0.12433E-01 0.12433E-01 0.43439E+01 0.43439E+01 0.00000E+00 0.00000E+00 0.00000E+00 0.00000E+00 0.00000E+00 0.00000E+00 0.00000E+00 0.32685E+02 0.32685E+02
 -27   2   2   1 0.11448E+02 0.11448E+02 0.13044E+02-0.13044E+02 0.00000E+00 0.00000E+00 0.00000E+00 0.00000E+00 0.00000E+00 0.00000E+00 0.00000E+00 0.20257E+01 0.20257E+01
 -26   2   2   1 0.20818E-01 0.20818E-01 0.17364E+01 0.17364E+01 0.00000E+00 0.00000E+00 0.00000E+00 0.00000E+00 0.00000E+00 0.00000E+00 0.00000E+00 0.20464E+02 0.20464E+02
 -25   2   2   1 0.19883E+01 0.19883E+01 0.74689E+01-0.74689E+01 0.00000E+00 0.00000E+00 0.00000E+00 0.00000E+00 0.00000E+00 0.00000E+00 0.00000E+00 0.98270E+01 0.98270E+01
 -24   2   2   1 0.16378E+02 0.16378E+02 0.18356E+02-0.18356E+02 0.00000E+00 0.00000E+00 0.00000E+00 0.00000E+00 0.00000E+00 0.00000E+00 0.00000E+00 0.14191E+01 0.14191E+01
 -23   2   2   1 0.11503E+02 0.11503E+02 0.11184E+02-0.11184E+02 0.00000E+00 0.00000E+00 0.00000E+00 0.00000E+00 0.00000E+00 0.00000E+00 0.00000E+00 0.16893E+01 0.16893E+01
 -22   2   2   1 0.12204E+02 0.12204E+02 0.12936E+02-0.12936E+02 0.00000E+00 0.00000E+00 0.00000E+00 0.00000E+00 0.00000E+00 0.00000E+00 0.00000E+00 0.15784E+01 0.15784E+01
 -21   2   2   1 0.82222E+02 0.82222E+02 0.86533E+02 0.86533E+02 0.00000E+00 0.00000E+00 0.00000E+00 0.00000E+00 0.00000E+00 0.00000E+00 0.00000E+00 0.18998E+01 0.18998E+01
 -20   2   2   1 0.22685E+02 0.22685E+02 0.22157E+02-0.22157E+02 0.00000E+00 0.00000E+00 0.00000E+00 0.00000E+00 0.00000E+00 0.00000E+00 0.00000E+00 0.10438E+01 0.10438E+01
 -19   2   2   1 0.14127E+02 0.14127E+02 0.14354E+02 0.14354E+02 0.00000E+00 0.00000E+00 0.00000E+00 0.00000E+00 0.00000E+00 0.00000E+00 0.00000E+00 0.12347E+01 0.12347E+01
 -18   2   2   1 0.27883E+01 0.27883E+01 0.97300E+01 0.97300E+01 0.00000E+00 0.00000E+00 0.00000E+00 0.00000E+00 0.00000E+00 0.00000E+00 0.00000E+00 0.48644E+01 0.48644E+01
 -17   2   2   1 0.73455E+01 0.73455E+01 0.12624E+02-0.12624E+02 0.00000E+00 0.00000E+00 0.00000E+00 0.00000E+00 0.00000E+00 0.00000E+00 0.00000E+00 0.18400E+01 0.18400E+01
 -16   2   2   1 0.12713E+02 0.12713E+02 0.16242E+02 0.16242E+02 0.00000E+00 0.00000E+00 0.00000E+00 0.00000E+00 0.00000E+00 0.00000E+00 0.00000E+00 0.10691E+01 0.10691E+01
 -15   2   2   1 0.10180E+02 0.10180E+02 0.11924E+02-0.11924E+02 0.00000E+00 0.00000E+00 0.00000E+00 0.00000E+00 0.00000E+00 0.00000E+00 0.00000E+00 0.13278E+01 0.13278E+01
 -14   2   2   1 0.55192E+01 0.55192E+01 0.11110E+02 0.11110E+02 0.00000E+00 0.00000E+00 0.00000E+00 0.00000E+00 0.00000E+00 0.00000E+00 0.00000E+00 0.24328E+01 0.24328E+01
 -13   2   2   1 0.67693E+01 0.67693E+01 0.62186E+01-0.62186E+01 0.00000E+00 0.00000E+00 0.00000E+00 0.00000E+00 0.00000E+00 0.00000E+00 0.00000E+00 0.17035E+01 0.17035E+01
 -12   2   2   1 0.55252E+01 0.55252E+01 0.22004E+01 0.22004E+01 0.00000E+00 0.00000E+00 0.00000E+00 0.00000E+00 0.00000E+00 0.00000E+00 0.00000E+00 0.17379E+01 0.17379E+01
 -11   2   2   1 0.98425E+01 0.98425E+01 0.92098E+01 0.92098E+01 0.00000E+00 0.00000E+00 0.00000E+00 0.00000E+00 0.00000E+00 0.00000E+00 0.00000E+00 0.11834E+01 0.11834E+01
 -10   2   2   1 0.18641E+02 0.18641E+02 0.18252E+02-0.18252E+02 0.00000E+00 0.00000E+00 0.00000E+00 0.00000E+00 0.00000E+00 0.00000E+00 0.00000E+00 0.84943E+00 0.84943E+00
  -9   2   2   1 0.31783E+02 0.31783E+02 0.30340E+02 0.30340E+02 0.00000E+00 0.00000E+00 0.00000E+00 0.00000E+00 0.00000E+00 0.00000E+00 0.00000E+00 0.10222E+01 0.10222E+01
  -8   2   2   1 0.46987E+02 0.46987E+02 0.44324E+02-0.44324E+02 0.00000E+00 0.00000E+00 0.00000E+00 0.00000E+00 0.00000E+00 0.00000E+00 0.00000E+00 0.12421E+01 0.12421E+01
  -7   2   2   1 0.58809E+02 0.58809E+02 0.57261E+02 0.57261E+02 0.00000E+00 0.00000E+00 0.00000E+00 0.00000E+00 0.00000E+00 0.00000E+00 0.00000E+00 0.14980E+01 0.14980E+01
  -6   2   2   1 0.78787E+02 0.78787E+02 0.78485E+02-0.78485E+02 0.00000E+00 0.00000E+00 0.00000E+00 0.00000E+00 0.00000E+00 0.00000E+00 0.00000E+00 0.19309E+01 0.19309E+01
  -5   2   2   1 0.96034E+02 0.96034E+02 0.96751E+02 0.96751E+02 0.00000E+00 0.00000E+00 0.00000E+00 0.00000E+00 0.00000E+00 0.00000E+00 0.00000E+00 0.23175E+01 0.23175E+01
  -4   2   2   1 0.10598E+03 0.10598E+03 0.10496E+03-0.10496E+03 0.00000E+00 0.00000E+00 0.00000E+00 0.00000E+00 0.00000E+00 0.00000E+00 0.00000E+00 0.25596E+01 0.25596E+01
  -3   2   2   1 0.90745E+02 0.90745E+02 0.92851E+02 0.92851E+02 0.00000E+00 0.00000E+00 0.00000E+00 0.00000E+00 0.00000E+00 0.00000E+00 0.00000E+00 0.21945E+01 0.21945E+01
  -2   2   2   1 0.41031E+02 0.41031E+02 0.40444E+02-0.40444E+02 0.00000E+00 0.00000E+00 0.00000E+00 0.00000E+00 0.00000E+00 0.00000E+00 0.00000E+00 0.11119E+01 0.11119E+01
  -1   2   2   1 0.47274E+02 0.47274E+02 0.48484E+02-0.48484E+02 0.00000E+00 0.00000E+00 0.00000E+00 0.00000E+00 0.00000E+00 0.00000E+00 0.00000E+00 0.12382E+01 0.12382E+01
   0   2   2   1 0.18586E+02 0.18586E+02 0.19177E+02-0.19177E+02 0.00000E+00 0.00000E+00 0.00000E+00 0.00000E+00 0.00000E+00 0.00000E+00 0.00000E+00 0.74871E+00 0.74871E+00
   1   2   2   1 0.18557E+02 0.18557E+02 0.19077E+02-0.19077E+02 0.00000E+00 0.00000E+00 0.00000E+00 0.00000E+00 0.00000E+00 0.00000E+00 0.00000E+00 0.75239E+00 0.75239E+00
   2   2   2   1 0.32885E+02 0.32885E+02 0.33276E+02 0.33276E+02 0.00000E+00 0.00000E+00 0.00000E+00 0.00000E+00 0.00000E+00 0.00000E+00 0.00000E+00 0.94034E+00 0.94034E+00
   3   2   2   1 0.92363E+01 0.92363E+01 0.82855E+01-0.82855E+01 0.00000E+00 0.00000E+00 0.00000E+00 0.00000E+00 0.00000E+00 0.00000E+00 0.00000E+00 0.10516E+01 0.10516E+01
   4   2   2   1 0.78774E+01 0.78774E+01 0.68393E+01 0.68393E+01 0.00000E+00 0.00000E+00 0.00000E+00 0.00000E+00 0.00000E+00 0.00000E+00 0.00000E+00 0.98587E+00 0.98587E+00
   5   2   2   1 0.17871E+02 0.17871E+02 0.17184E+02 0.17184E+02 0.00000E+00 0.00000E+00 0.00000E+00 0.00000E+00 0.00000E+00 0.00000E+00 0.00000E+00 0.77603E+00 0.77603E+00
   6   2   2   1 0.11601E+02 0.11601E+02 0.11975E+02-0.11975E+02 0.00000E+00 0.00000E+00 0.00000E+00 0.00000E+00 0.00000E+00 0.00000E+00 0.00000E+00 0.10034E+01 0.10034E+01
   7   2   2   1 0.25963E+02 0.25963E+02 0.27765E+02 0.27765E+02 0.00000E+00 0.00000E+00 0.00000E+00 0.00000E+00 0.00000E+00 0.00000E+00 0.00000E+00 0.85753E+00 0.85753E+00
   8   2   2   1 0.15947E+02 0.15947E+02 0.16302E+02-0.16302E+02 0.00000E+00 0.00000E+00 0.00000E+00 0.00000E+00 0.00000E+00 0.00000E+00 0.00000E+00 0.86169E+00 0.86169E+00
   9   2   2   1 0.25901E+02 0.25901E+02 0.26698E+02 0.26698E+02 0.00000E+00 0.00000E+00 0.00000E+00 0.00000E+00 0.00000E+00 0.00000E+00 0.00000E+00 0.85954E+00 0.85954E+00
  10   2   2   1 0.10584E+02 0.10584E+02 0.10141E+02-0.10141E+02 0.00000E+00 0.00000E+00 0.00000E+00 0.00000E+00 0.00000E+00 0.00000E+00 0.00000E+00 0.91857E+00 0.91857E+00
  11   2   2   1 0.13621E+02 0.13621E+02 0.14130E+02 0.14130E+02 0.00000E+00 0.00000E+00 0.00000E+00 0.00000E+00 0.00000E+00 0.00000E+00 0.00000E+00 0.86190E+00 0.86190E+00
  12   2   2   1 0.51658E+01 0.51658E+01 0.51745E+01 0.51745E+01 0.00000E+00 0.00000E+00 0.00000E+00 0.00000E+00 0.00000E+00 0.00000E+00 0.00000E+00 0.18579E+01 0.18579E+01
  13   2   2   1 0.51572E+01 0.51572E+01 0.45387E+01-0.45387E+01 0.00000E+00 0.00000E+00 0.00000E+00 0.00000E+00 0.00000E+00 0.00000E+00 0.00000E+00 0.18579E+01 0.18579E+01
  14   2   2   1 0.22252E+02 0.22252E+02 0.22240E+02 0.22240E+02 0.00000E+00 0.00000E+00 0.00000E+00 0.00000E+00 0.00000E+00 0.00000E+00 0.00000E+00 0.89358E+00 0.89358E+00
  15   2   2   1 0.18047E+02 0.18047E+02 0.18225E+02-0.18225E+02 0.00000E+00 0.00000E+00 0.00000E+00 0.00000E+00 0.00000E+00 0.00000E+00 0.00000E+00 0.97629E+00 0.97629E+00
  16   2   2   1 0.23500E+02 0.23500E+02 0.23791E+02 0.23791E+02 0.00000E+00 0.00000E+00 0.00000E+00 0.00000E+00 0.00000E+00 0.00000E+00 0.00000E+00 0.93120E+00 0.93120E+00
  17   2   2   1 0.11719E+02 0.11719E+02 0.14264E+02-0.14264E+02 0.00000E+00 0.00000E+00 0.00000E+00 0.00000E+00 0.00000E+00 0.00000E+00 0.00000E+00 0.11526E+01 0.11526E+01
  18   2   2   1 0.14901E+02 0.14901E+02 0.12558E+02 0.12558E+02 0.00000E+00 0.00000E+00 0.00000E+00 0.00000E+00 0.00000E+00 0.00000E+00 0.00000E+00 0.12990E+01 0.12990E+01
  19   2   2   1 0.55773E+02 0.55773E+02 0.49632E+02-0.49632E+02 0.00000E+00 0.00000E+00 0.00000E+00 0.00000E+00 0.00000E+00 0.00000E+00 0.00000E+00 0.17183E+01 0.17183E+01
  20   2   2   1 0.45532E+02 0.45532E+02 0.44291E+02-0.44291E+02 0.00000E+00 0.00000E+00 0.00000E+00 0.00000E+00 0.00000E+00 0.00000E+00 0.00000E+00 0.14717E+01 0.14717E+01
  21   2   2   1 0.83489E+01 0.83489E+01 0.76947E+01 0.76947E+01 0.00000E+00 0.00000E+00 0.00000E+00 0.00000E+00 0.00000E+00 0.00000E+00 0.00000E+00 0.18549E+01 0.18549E+01
  22   2   2   1 0.24906E+02 0.24906E+02 0.23247E+02 0.23247E+02 0.00000E+00 0.00000E+00 0.00000E+00 0.00000E+00 0.00000E+00 0.00000E+00 0.00000E+00 0.12641E+01 0.12641E+01
  23   2   2   1 0.16073E+02 0.16073E+02 0.16760E+02-0.16760E+02 0.00000E+00 0.00000E+00 0.00000E+00 0.00000E+00 0.00000E+00 0.00000E+00 0.00000E+00 0.13304E+01 0.13304E+01
  24   2   2   1 0.18946E+02 0.18946E+02 0.19834E+02 0.19834E+02 0.00000E+00 0.00000E+00 0.00000E+00 0.00000E+00 0.00000E+00 0.00000E+00 0.00000E+00 0.12375E+01 0.12375E+01
  25   2   2   1 0.10778E+02 0.10778E+02 0.95087E+01-0.95087E+01 0.00000E+00 0.00000E+00 0.00000E+00 0.00000E+00 0.00000E+00 0.00000E+00 0.00000E+00 0.16184E+01 0.16184E+01
  26   2   2   1 0.90315E+01 0.90315E+01 0.55334E+01 0.55334E+01 0.00000E+00 0.00000E+00 0.00000E+00 0.00000E+00 0.00000E+00 0.00000E+00 0.00000E+00 0.17179E+01 0.17179E+01
  27   2   2   1 0.45134E-01 0.45134E-01 0.11826E+01 0.11826E+01 0.00000E+00 0.00000E+00 0.00000E+00 0.00000E+00 0.00000E+00 0.00000E+00 0.00000E+00 0.20267E+02 0.20267E+02
  28   2   2   1 0.28065E+01 0.28065E+01 0.13267E+01 0.13267E+01 0.00000E+00 0.00000E+00 0.00000E+00 0.00000E+00 0.00000E+00 0.00000E+00 0.00000E+00 0.55582E+01 0.55582E+01
  29   2   2   1 0.83119E+01 0.83119E+01 0.27074E+01 0.27074E+01 0.00000E+00 0.00000E+00 0.00000E+00 0.00000E+00 0.00000E+00 0.00000E+00 0.00000E+00 0.25492E+01 0.25492E+01
  30   2   2   1 0.76535E-02 0.76535E-02 0.38333E+01 0.38333E+01 0.00000E+00 0.00000E+00 0.00000E+00 0.00000E+00 0.00000E+00 0.00000E+00 0.00000E+00 0.15884E+02 0.15884E+02
  31   2   2   1 0.55667E-02 0.55667E-02 0.23568E+01-0.23568E+01 0.00000E+00 0.00000E+00 0.00000E+00 0.00000E+00 0.00000E+00 0.00000E+00 0.00000E+00 0.26351E+02 0.26351E+02
  32   2   2   1 0.70599E+01 0.70599E+01 0.66588E+01 0.66588E+01 0.00000E+00 0.00000E+00 0.00000E+00 0.00000E+00 0.00000E+00 0.00000E+00 0.00000E+00 0.21816E+01 0.21816E+01
  33   2   2   1 0.91815E+01 0.91815E+01 0.59121E+01-0.59121E+01 0.00000E+00 0.00000E+00 0.00000E+00 0.00000E+00 0.00000E+00 0.00000E+00 0.00000E+00 0.16787E+01 0.16787E+01
  34   2   2   1 0.85157E+01 0.85157E+01 0.79343E+01 0.79343E+01 0.00000E+00 0.00000E+00 0.00000E+00 0.00000E+00 0.00000E+00 0.00000E+00 0.00000E+00 0.18057E+01 0.18057E+01
  35   2   2   1 0.43427E+01 0.43427E+01 0.48368E+01-0.48368E+01 0.00000E+00 0.00000E+00 0.00000E+00 0.00000E+00 0.00000E+00 0.00000E+00 0.00000E+00 0.30767E+01 0.30767E+01
  36   2   2   1 0.47635E+01 0.47635E+01 0.25778E+01 0.25778E+01 0.00000E+00 0.00000E+00 0.00000E+00 0.00000E+00 0.00000E+00 0.00000E+00 0.00000E+00 0.28085E+01 0.28085E+01
  37   2   2   1 0.52616E-01 0.52616E-01 0.11780E+01 0.11780E+01 0.00000E+00 0.00000E+00 0.00000E+00 0.00000E+00 0.00000E+00 0.00000E+00 0.00000E+00 0.20832E+02 0.20832E+02
  38   2   2   1 0.53057E-01 0.53057E-01 0.12869E+01 0.12869E+01 0.00000E+00 0.00000E+00 0.00000E+00 0.00000E+00 0.00000E+00 0.00000E+00 0.00000E+00 0.22501E+02 0.22501E+02
  39   2   2   1 0.53572E-01 0.53572E-01 0.40314E+01-0.40314E+01 0.00000E+00 0.00000E+00 0.00000E+00 0.00000E+00 0.00000E+00 0.00000E+00 0.00000E+00 0.22921E+02 0.22921E+02
  40   2   2   1 0.16842E+02 0.16842E+02 0.18391E+02 0.18391E+02 0.00000E+00 0.00000E+00 0.00000E+00 0.00000E+00 0.00000E+00 0.00000E+00 0.00000E+00 0.13813E+01 0.13813E+01
  41   2   2   1 0.70448E+01 0.70448E+01 0.10398E+02-0.10398E+02 0.00000E+00 0.00000E+00 0.00000E+00 0.00000E+00 0.00000E+00 0.00000E+00 0.00000E+00 0.24541E+01 0.24541E+01
  42   2   2   1 0.61985E+01 0.61985E+01 0.25042E+01 0.25042E+01 0.00000E+00 0.00000E+00 0.00000E+00 0.00000E+00 0.00000E+00 0.00000E+00 0.00000E+00 0.27976E+01 0.27976E+01
  43   2   2   1 0.70689E+01 0.70689E+01 0.68440E+01-0.68440E+01 0.00000E+00 0.00000E+00 0.00000E+00 0.00000E+00 0.00000E+00 0.00000E+00 0.00000E+00 0.27265E+01 0.27265E+01
  44   2   2   1 0.76051E+01 0.76051E+01 0.60357E+00-0.60357E+00 0.00000E+00 0.00000E+00 0.00000E+00 0.00000E+00 0.00000E+00 0.00000E+00 0.00000E+00 0.25384E+01 0.25384E+01
  45   2   2   1 0.61991E+01 0.61991E+01 0.20783E+01 0.20783E+01 0.00000E+00 0.00000E+00 0.00000E+00 0.00000E+00 0.00000E+00 0.00000E+00 0.00000E+00 0.24869E+01 0.24869E+01
  46   2   2   1 0.55311E+01 0.55311E+01 0.56062E+01-0.56062E+01 0.00000E+00 0.00000E+00 0.00000E+00 0.00000E+00 0.00000E+00 0.00000E+00 0.00000E+00 0.31275E+01 0.31275E+01
  47   2   2   1 0.27947E-01 0.27947E-01 0.32600E+01 0.32600E+01 0.00000E+00 0.00000E+00 0.00000E+00 0.00000E+00 0.00000E+00 0.00000E+00 0.00000E+00 0.26997E+02 0.26997E+02
  48   2   2   1 0.51754E+01 0.51754E+01 0.41431E+01-0.41431E+01 0.00000E+00 0.00000E+00 0.00000E+00 0.00000E+00 0.00000E+00 0.00000E+00 0.00000E+00 0.44575E+01 0.44575E+01
  49   2   2   1 0.20645E-01 0.20645E-01 0.14582E+01 0.14582E+01 0.00000E+00 0.00000E+00 0.00000E+00 0.00000E+00 0.00000E+00 0.00000E+00 0.00000E+00 0.25728E+02 0.25728E+02
  50   2   2   1 0.16871E-01 0.16871E-01 0.10809E+01-0.10809E+01 0.00000E+00 0.00000E+00 0.00000E+00 0.00000E+00 0.00000E+00 0.00000E+00 0.00000E+00 0.26278E+02 0.26278E+02
  51   2   2   1 0.98500E-02 0.98500E-02 0.31750E+00-0.31750E+00 0.00000E+00 0.00000E+00 0.00000E+00 0.00000E+00 0.00000E+00 0.00000E+00 0.00000E+00 0.30252E+02 0.30252E+02
 -52   3   2   1 0.12080E+02 0.12080E+02 0.47841E+01 0.47841E+01 0.00000E+00 0.00000E+00 0.00000E+00 0.00000E+00 0.00000E+00 0.00000E+00 0.00000E+00 0.44654E+01 0.44654E+01
 -51   3   2   1 0.38962E+01 0.38962E+01 0.45683E+01-0.45683E+01 0.00000E+00 0.00000E+00 0.00000E+00 0.00000E+00 0.00000E+00 0.00000E+00 0.00000E+00 0.93360E+01 0.93360E+01
 -50   3   2   1 0.47795E+01 0.47795E+01 0.59824E+01 0.59824E+01 0.00000E+00 0.00000E+00 0.00000E+00 0.00000E+00 0.00000E+00 0.00000E+00 0.00000E+00 0.64193E+01 0.64193E+01
 -49   3   2   1 0.25044E-01 0.25044E-01 0.22943E+01-0.22943E+01 0.00000E+00 0.00000E+00 0.00000E+00 0.00000E+00 0.00000E+00 0.00000E+00 0.00000E+00 0.27900E+02 0.27900E+02
 -48   3   2   1 0.15330E-01 0.15330E-01 0.14932E+01 0.14932E+01 0.00000E+00 0.00000E+00 0.00000E+00 0.00000E+00 0.00000E+00 0.00000E+00 0.00000E+00 0.26092E+02 0.26092E+02
 -47   3   2   1 0.44669E-02 0.44669E-02 0.28261E+01 0.28261E+01 0.00000E+00 0.00000E+00 0.00000E+00 0.00000E+00 0.00000E+00 0.00000E+00 0.00000E+00 0.32565E+02 0.32565E+02
 -46   3   2   1 0.68040E-02 0.68040E-02 0.14979E+01-0.14979E+01 0.00000E+00 0.00000E+00 0.00000E+00 0.00000E+00 0.00000E+00 0.00000E+00 0.00000E+00 0.31223E+02 0.31223E+02
 -45   3   2   1 0.43745E+01 0.43745E+01 0.56964E+01 0.56964E+01 0.00000E+00 0.00000E+00 0.00000E+00 0.00000E+00 0.00000E+00 0.00000E+00 0.00000E+00 0.48346E+01 0.48346E+01
 -44   3   2   1 0.87951E+01 0.87951E+01 0.11436E+01 0.11436E+01 0.00000E+00 0.00000E+00 0.00000E+00 0.00000E+00 0.00000E+00 0.00000E+00 0.00000E+00 0.28580E+01 0.28580E+01
 -43   3   2   1 0.61921E+01 0.61921E+01 0.12727E+02-0.12727E+02 0.00000E+00 0.00000E+00 0.00000E+00 0.00000E+00 0.00000E+00 0.00000E+00 0.00000E+00 0.34190E+01 0.34190E+01
 -42   3   2   1 0.73061E+01 0.73061E+01 0.14521E+02-0.14521E+02 0.00000E+00 0.00000E+00 0.00000E+00 0.00000E+00 0.00000E+00 0.00000E+00 0.00000E+00 0.36778E+01 0.36778E+01
 -41   3   2   1 0.27521E+01 0.27521E+01 0.57977E+01 0.57977E+01 0.00000E+00 0.00000E+00 0.00000E+00 0.00000E+00 0.00000E+00 0.00000E+00 0.00000E+00 0.83387E+01 0.83387E+01
 -40   3   2   1 0.10234E-01 0.10234E-01 0.32873E+01 0.32873E+01 0.00000E+00 0.00000E+00 0.00000E+00 0.00000E+00 0.00000E+00 0.00000E+00 0.00000E+00 0.15226E+02 0.15226E+02
 -39   3   2   1 0.14605E-01 0.14605E-01 0.21937E+01-0.21937E+01 0.00000E+00 0.00000E+00 0.00000E+00 0.00000E+00 0.00000E+00 0.00000E+00 0.00000E+00 0.21728E+02 0.21728E+02
 -38   3   2   1 0.10586E-01 0.10586E-01 0.34495E+01 0.34495E+01 0.00000E+00 0.00000E+00 0.00000E+00 0.00000E+00 0.00000E+00 0.00000E+00 0.00000E+00 0.15837E+02 0.15837E+02
 -37   3   2   1 0.10773E+02 0.10773E+02 0.29038E+01-0.29038E+01 0.00000E+00 0.00000E+00 0.00000E+00 0.00000E+00 0.00000E+00 0.00000E+00 0.00000E+00 0.23350E+01 0.23350E+01
 -36   3   2   1 0.18310E-01 0.18310E-01 0.11046E+01-0.11046E+01 0.00000E+00 0.00000E+00 0.00000E+00 0.00000E+00 0.00000E+00 0.00000E+00 0.00000E+00 0.26413E+02 0.26413E+02
 -35   3   2   1 0.10193E-01 0.10193E-01 0.11246E+01-0.11246E+01 0.00000E+00 0.00000E+00 0.00000E+00 0.00000E+00 0.00000E+00 0.00000E+00 0.00000E+00 0.24790E+02 0.24790E+02
 -34   3   2   1 0.83311E+01 0.83311E+01 0.16575E+01-0.16575E+01 0.00000E+00 0.00000E+00 0.00000E+00 0.00000E+00 0.00000E+00 0.00000E+00 0.00000E+00 0.25493E+01 0.25493E+01
 -33   3   2   1 0.55500E+01 0.55500E+01 0.32783E+01-0.32783E+01 0.00000E+00 0.00000E+00 0.00000E+00 0.00000E+00 0.00000E+00 0.00000E+00 0.00000E+00 0.41698E+01 0.41698E+01
 -32   3   2   1 0.12743E-01 0.12743E-01 0.14419E+01-0.14419E+01 0.00000E+00 0.00000E+00 0.00000E+00 0.00000E+00 0.00000E+00 0.00000E+00 0.00000E+00 0.21999E+02 0.21999E+02
 -31   3   2   1 0.61760E+01 0.61760E+01 0.88928E+01-0.88928E+01 0.00000E+00 0.00000E+00 0.00000E+00 0.00000E+00 0.00000E+00 0.00000E+00 0.00000E+00 0.34190E+01 0.34190E+01
 -30   3   2   1 0.44047E-01 0.44047E-01 0.20441E+01 0.20441E+01 0.00000E+00 0.00000E+00 0.00000E+00 0.00000E+00 0.00000E+00 0.00000E+00 0.00000E+00 0.27808E+02 0.27808E+02
 -29   3   2   1 0.70288E+01 0.70288E+01 0.96437E+01-0.96437E+01 0.00000E+00 0.00000E+00 0.00000E+00 0.00000E+00 0.00000E+00 0.00000E+00 0.00000E+00 0.43615E+01 0.43615E+01
 -28   3   2   1 0.43361E+01 0.43361E+01 0.80323E+01 0.80323E+01 0.00000E+00 0.00000E+00 0.00000E+00 0.00000E+00 0.00000E+00 0.00000E+00 0.00000E+00 0.65924E+01 0.65924E+01
 -27   3   2   1 0.11553E+02 0.11553E+02 0.15435E+02-0.15435E+02 0.00000E+00 0.00000E+00 0.00000E+00 0.00000E+00 0.00000E+00 0.00000E+00 0.00000E+00 0.24944E+01 0.24944E+01
 -26   3   2   1 0.33474E+01 0.33474E+01 0.92987E+01 0.92987E+01 0.00000E+00 0.00000E+00 0.00000E+00 0.00000E+00 0.00000E+00 0.00000E+00 0.00000E+00 0.73758E+01 0.73758E+01
 -25   3   2   1 0.10531E+02 0.10531E+02 0.11365E+02-0.11365E+02 0.00000E+00 0.00000E+00 0.00000E+00 0.00000E+00 0.00000E+00 0.00000E+00 0.00000E+00 0.23747E+01 0.23747E+01
 -24   3   2   1 0.27779E-01 0.27779E-01 0.16646E+01 0.16646E+01 0.00000E+00 0.00000E+00 0.00000E+00 0.00000E+00 0.00000E+00 0.00000E+00 0.00000E+00 0.24183E+02 0.24183E+02
 -23   3   2   1 0.27681E+01 0.27681E+01 0.32760E+01-0.32760E+01 0.00000E+00 0.00000E+00 0.00000E+00 0.00000E+00 0.00000E+00 0.00000E+00 0.00000E+00 0.69490E+01 0.69490E+01
 -22   3   2   1 0.76111E+01 0.76111E+01 0.67037E+01 0.67037E+01 0.00000E+00 0.00000E+00 0.00000E+00 0.00000E+00 0.00000E+00 0.00000E+00 0.00000E+00 0.22849E+01 0.22849E+01
 -21   3   2   1 0.18278E+02 0.18278E+02 0.20232E+02 0.20232E+02 0.00000E+00 0.00000E+00 0.00000E+00 0.00000E+00 0.00000E+00 0.00000E+00 0.00000E+00 0.10694E+01 0.10694E+01
 -20   3   2   1 0.19183E+02 0.19183E+02 0.22805E+02-0.22805E+02 0.00000E+00 0.00000E+00 0.00000E+00 0.00000E+00 0.00000E+00 0.00000E+00 0.00000E+00 0.23149E+01 0.23149E+01
 -19   3   2   1 0.21450E+02 0.21450E+02 0.22071E+02 0.22071E+02 0.00000E+00 0.00000E+00 0.00000E+00 0.00000E+00 0.00000E+00 0.00000E+00 0.00000E+00 0.10100E+01 0.10100E+01
 -18   3   2   1 0.19860E+02 0.19860E+02 0.20439E+02-0.20439E+02 0.00000E+00 0.00000E+00 0.00000E+00 0.00000E+00 0.00000E+00 0.00000E+00 0.00000E+00 0.10837E+01 0.10837E+01
 -17   3   2   1 0.19169E+02 0.19169E+02 0.19080E+02 0.19080E+02 0.00000E+00 0.00000E+00 0.00000E+00 0.00000E+00 0.00000E+00 0.00000E+00 0.00000E+00 0.10213E+01 0.10213E+01
 -16   3   2   1 0.14882E+02 0.14882E+02 0.15806E+02-0.15806E+02 0.00000E+00 0.00000E+00 0.00000E+00 0.00000E+00 0.00000E+00 0.00000E+00 0.00000E+00 0.10431E+01 0.10431E+01
 -15   3   2   1 0.19466E+02 0.19466E+02 0.18320E+02 0.18320E+02 0.00000E+00 0.00000E+00 0.00000E+00 0.00000E+00 0.00000E+00 0.00000E+00 0.00000E+00 0.91017E+00 0.91017E+00
 -14   3   2   1 0.16356E+02 0.16356E+02 0.17273E+02-0.17273E+02 0.00000E+00 0.00000E+00 0.00000E+00 0.00000E+00 0.00000E+00 0.00000E+00 0.00000E+00 0.11860E+01 0.11860E+01
 -13   3   2   1 0.23409E+02 0.23409E+02 0.23325E+02 0.23325E+02 0.00000E+00 0.00000E+00 0.00000E+00 0.00000E+00 0.00000E+00 0.00000E+00 0.00000E+00 0.93404E+00 0.93404E+00
 -12   3   2   1 0.20805E+02 0.20805E+02 0.21054E+02-0.21054E+02 0.00000E+00 0.00000E+00 0.00000E+00 0.00000E+00 0.00000E+00 0.00000E+00 0.00000E+00 0.94779E+00 0.94779E+00
 -11   3   2   1 0.33660E+02 0.33660E+02 0.31922E+02 0.31922E+02 0.00000E+00 0.00000E+00 0.00000E+00 0.00000E+00 0.00000E+00 0.00000E+00 0.00000E+00 0.92226E+00 0.92226E+00
 -10   3   2   1 0.24547E+02 0.24547E+02 0.24962E+02-0.24962E+02 0.00000E+00 0.00000E+00 0.00000E+00 0.00000E+00 0.00000E+00 0.00000E+00 0.00000E+00 0.82206E+00 0.82206E+00
  -9   3   2   1 0.34188E+02 0.34188E+02 0.33330E+02 0.33330E+02 0.00000E+00 0.00000E+00 0.00000E+00 0.00000E+00 0.00000E+00 0.00000E+00 0.00000E+00 0.91227E+00 0.91227E+00
  -8   3   2   1 0.16166E+02 0.16166E+02 0.16766E+02-0.16766E+02 0.00000E+00 0.00000E+00 0.00000E+00 0.00000E+00 0.00000E+00 0.00000E+00 0.00000E+00 0.73318E+00 0.73318E+00
  -7   3   2   1 0.20680E+02 0.20680E+02 0.20396E+02 0.20396E+02 0.00000E+00 0.00000E+00 0.00000E+00 0.00000E+00 0.00000E+00 0.00000E+00 0.00000E+00 0.68499E+00 0.68499E+00
  -6   3   2   1 0.34357E-01 0.34357E-01 0.31835E-01 0.31835E-01 0.00000E+00 0.00000E+00 0.00000E+00 0.00000E+00 0.00000E+00 0.00000E+00 0.00000E+00 0.13468E+02 0.13468E+02
  -5   3   2   1 0.19177E+01 0.19177E+01 0.14164E+01-0.14164E+01 0.00000E+00 0.00000E+00 0.00000E+00 0.00000E+00 0.00000E+00 0.00000E+00 0.00000E+00 0.39293E+01 0.39293E+01
  -4   3   2   1 0.26918E+02 0.26918E+02 0.25298E+02 0.25298E+02 0.00000E+00 0.00000E+00 0.00000E+00 0.00000E+00 0.00000E+00 0.00000E+00 0.00000E+00 0.83145E+00 0.83145E+00
  -3   3   2   1 0.27397E+02 0.27397E+02 0.24826E+02-0.24826E+02 0.00000E+00 0.00000E+00 0.00000E+00 0.00000E+00 0.00000E+00 0.00000E+00 0.00000E+00 0.88614E+00 0.88614E+00
  -2   3   2   1 0.50980E+02 0.50980E+02 0.46043E+02 0.46043E+02 0.00000E+00 0.00000E+00 0.00000E+00 0.00000E+00 0.00000E+00 0.00000E+00 0.00000E+00 0.13124E+01 0.13124E+01
  -1   3   2   1 0.49210E+02 0.49210E+02 0.45368E+02-0.45368E+02 0.00000E+00 0.00000E+00 0.00000E+00 0.00000E+00 0.00000E+00 0.00000E+00 0.00000E+00 0.12733E+01 0.12733E+01
   0   3   2   1 0.63571E+02 0.63571E+02 0.61072E+02 0.61072E+02 0.00000E+00 0.00000E+00 0.00000E+00 0.00000E+00 0.00000E+00 0.00000E+00 0.00000E+00 0.15879E+01 0.15879E+01
   1   3   2   1 0.52881E+02 0.52881E+02 0.51080E+02-0.51080E+02 0.00000E+00 0.00000E+00 0.00000E+00 0.00000E+00 0.00000E+00 0.00000E+00 0.00000E+00 0.13471E+01 0.13471E+01
   2   3   2   1 0.58301E+02 0.58301E+02 0.55740E+02 0.55740E+02 0.00000E+00 0.00000E+00 0.00000E+00 0.00000E+00 0.00000E+00 0.00000E+00 0.00000E+00 0.14758E+01 0.14758E+01
   3   3   2   1 0.41930E+02 0.41930E+02 0.39382E+02-0.39382E+02 0.00000E+00 0.00000E+00 0.00000E+00 0.00000E+00 0.00000E+00 0.00000E+00 0.00000E+00 0.11377E+01 0.11377E+01
   4   3   2   1 0.37854E+02 0.37854E+02 0.35233E+02 0.35233E+02 0.00000E+00 0.00000E+00 0.00000E+00 0.00000E+00 0.00000E+00 0.00000E+00 0.00000E+00 0.10397E+01 0.10397E+01
   5   3   2   1 0.17686E+02 0.17686E+02 0.17390E+02-0.17390E+02 0.00000E+00 0.00000E+00 0.00000E+00 0.00000E+00 0.00000E+00 0.00000E+00 0.00000E+00 0.78455E+00 0.78455E+00
   6   3   2   1 0.10793E+02 0.10793E+02 0.98095E+01 0.98095E+01 0.00000E+00 0.00000E+00 0.00000E+00 0.00000E+00 0.00000E+00 0.00000E+00 0.00000E+00 0.90354E+00 0.90354E+00
   7   3   2   1 0.54961E+01 0.54961E+01 0.64322E+01 0.64322E+01 0.00000E+00 0.00000E+00 0.00000E+00 0.00000E+00 0.00000E+00 0.00000E+00 0.00000E+00 0.13909E+01 0.13909E+01
   8   3   2   1 0.86752E-01 0.86752E-01 0.72603E+01-0.72603E+01 0.00000E+00 0.00000E+00 0.00000E+00 0.00000E+00 0.00000E+00 0.00000E+00 0.00000E+00 0.15639E+02 0.15639E+02
   9   3   2   1 0.77956E+01 0.77956E+01 0.91110E+01 0.91110E+01 0.00000E+00 0.00000E+00 0.00000E+00 0.00000E+00 0.00000E+00 0.00000E+00 0.00000E+00 0.12309E+01 0.12309E+01
  10   3   2   1 0.63641E-01 0.63641E-01 0.53809E+01-0.53809E+01 0.00000E+00 0.00000E+00 0.00000E+00 0.00000E+00 0.00000E+00 0.00000E+00 0.00000E+00 0.15653E+02 0.15653E+02
  11   3   2   1 0.33784E+01 0.33784E+01 0.12525E+01 0.12525E+01 0.00000E+00 0.00000E+00 0.00000E+00 0.00000E+00 0.00000E+00 0.00000E+00 0.00000E+00 0.22693E+01 0.22693E+01
  12   3   2   1 0.27800E+01 0.27800E+01 0.46281E+01 0.46281E+01 0.00000E+00 0.00000E+00 0.00000E+00 0.00000E+00 0.00000E+00 0.00000E+00 0.00000E+00 0.34746E+01 0.34746E+01
  13   3   2   1 0.91871E+01 0.91871E+01 0.11312E+02-0.11312E+02 0.00000E+00 0.00000E+00 0.00000E+00 0.00000E+00 0.00000E+00 0.00000E+00 0.00000E+00 0.12605E+01 0.12605E+01
  14   3   2   1 0.11909E+02 0.11909E+02 0.13293E+02 0.13293E+02 0.00000E+00 0.00000E+00 0.00000E+00 0.00000E+00 0.00000E+00 0.00000E+00 0.00000E+00 0.11372E+01 0.11372E+01
  15   3   2   1 0.16020E+02 0.16020E+02 0.17199E+02-0.17199E+02 0.00000E+00 0.00000E+00 0.00000E+00 0.00000E+00 0.00000E+00 0.00000E+00 0.00000E+00 0.97386E+00 0.97386E+00
  16   3   2   1 0.13692E+02 0.13692E+02 0.14589E+02 0.14589E+02 0.00000E+00 0.00000E+00 0.00000E+00 0.00000E+00 0.00000E+00 0.00000E+00 0.00000E+00 0.11315E+01 0.11315E+01
  17   3   2   1 0.10696E+02 0.10696E+02 0.12573E+02-0.12573E+02 0.00000E+00 0.00000E+00 0.00000E+00 0.00000E+00 0.00000E+00 0.00000E+00 0.00000E+00 0.12606E+01 0.12606E+01
  18   3   2   1 0.72985E+01 0.72985E+01 0.80325E+01 0.80325E+01 0.00000E+00 0.00000E+00 0.00000E+00 0.00000E+00 0.00000E+00 0.00000E+00 0.00000E+00 0.15776E+01 0.15776E+01
  19   3   2   1 0.10609E+02 0.10609E+02 0.98188E+01 0.98188E+01 0.00000E+00 0.00000E+00 0.00000E+00 0.00000E+00 0.00000E+00 0.00000E+00 0.00000E+00 0.11000E+01 0.11000E+01
  20   3   2   1 0.19824E+01 0.19824E+01 0.67360E+01-0.67360E+01 0.00000E+00 0.00000E+00 0.00000E+00 0.00000E+00 0.00000E+00 0.00000E+00 0.00000E+00 0.58962E+01 0.58962E+01
  21   3   2   1 0.12839E+02 0.12839E+02 0.12529E+02-0.12529E+02 0.00000E+00 0.00000E+00 0.00000E+00 0.00000E+00 0.00000E+00 0.00000E+00 0.00000E+00 0.10569E+01 0.10569E+01
  22   3   2   1 0.62271E+01 0.62271E+01 0.56949E+01-0.56949E+01 0.00000E+00 0.00000E+00 0.00000E+00 0.00000E+00 0.00000E+00 0.00000E+00 0.00000E+00 0.18656E+01 0.18656E+01
  23   3   2   1 0.51708E+01 0.51708E+01 0.49467E+01-0.49467E+01 0.00000E+00 0.00000E+00 0.00000E+00 0.00000E+00 0.00000E+00 0.00000E+00 0.00000E+00 0.22292E+01 0.22292E+01
  24   3   2   1 0.19457E+01 0.19457E+01 0.37018E+00 0.37018E+00 0.00000E+00 0.00000E+00 0.00000E+00 0.00000E+00 0.00000E+00 0.00000E+00 0.00000E+00 0.58903E+01 0.58903E+01
  25   3   2   1 0.12698E+02 0.12698E+02 0.11307E+02-0.11307E+02 0.00000E+00 0.00000E+00 0.00000E+00 0.00000E+00 0.00000E+00 0.00000E+00 0.00000E+00 0.12198E+01 0.12198E+01
  26   3   2   1 0.89732E+01 0.89732E+01 0.82651E+01 0.82651E+01 0.00000E+00 0.00000E+00 0.00000E+00 0.00000E+00 0.00000E+00 0.00000E+00 0.00000E+00 0.15039E+01 0.15039E+01
  27   3   2   1 0.18701E+02 0.18701E+02 0.16469E+02-0.16469E+02 0.00000E+00 0.00000E+00 0.00000E+00 0.00000E+00 0.00000E+00 0.00000E+00 0.00000E+00 0.11486E+01 0.11486E+01
  28   3   2   1 0.11081E+02 0.11081E+02 0.12495E+02 0.12495E+02 0.00000E+00 0.00000E+00 0.00000E+00 0.00000E+00 0.00000E+00 0.00000E+00 0.00000E+00 0.15675E+01 0.15675E+01
  29   3   2   1 0.13998E+02 0.13998E+02 0.15875E+02-0.15875E+02 0.00000E+00 0.00000E+00 0.00000E+00 0.00000E+00 0.00000E+00 0.00000E+00 0.00000E+00 0.13832E+01 0.13832E+01
  30   3   2   1 0.78481E+01 0.78481E+01 0.72792E+01 0.72792E+01 0.00000E+00 0.00000E+00 0.00000E+00 0.00000E+00 0.00000E+00 0.00000E+00 0.00000E+00 0.17216E+01 0.17216E+01
  31   3   2   1 0.87825E+01 0.87825E+01 0.83812E+01-0.83812E+01 0.00000E+00 0.00000E+00 0.00000E+00 0.00000E+00 0.00000E+00 0.00000E+00 0.00000E+00 0.15407E+01 0.15407E+01
  32   3   2   1 0.22957E-01 0.22957E-01 0.14427E+01 0.14427E+01 0.00000E+00 0.00000E+00 0.00000E+00 0.00000E+00 0.00000E+00 0.00000E+00 0.00000E+00 0.18318E+02 0.18318E+02
  33   3   2   1 0.28036E+01 0.28036E+01 0.44081E+00-0.44081E+00 0.00000E+00 0.00000E+00 0.00000E+00 0.00000E+00 0.00000E+00 0.00000E+00 0.00000E+00 0.55464E+01 0.55464E+01
  34   3   2   1 0.64822E+01 0.64822E+01 0.28171E+01-0.28171E+01 0.00000E+00 0.00000E+00 0.00000E+00 0.00000E+00 0.00000E+00 0.00000E+00 0.00000E+00 0.26674E+01 0.26674E+01
  35   3   2   1 0.80586E+01 0.80586E+01 0.55804E+01 0.55804E+01 0.00000E+00 0.00000E+00 0.00000E+00 0.00000E+00 0.00000E+00 0.00000E+00 0.00000E+00 0.21466E+01 0.21466E+01
  36   3   2   1 0.11745E+02 0.11745E+02 0.75379E+01-0.75379E+01 0.00000E+00 0.00000E+00 0.00000E+00 0.00000E+00 0.00000E+00 0.00000E+00 0.00000E+00 0.16421E+01 0.16421E+01
  37   3   2   1 0.10888E+02 0.10888E+02 0.11523E+02 0.11523E+02 0.00000E+00 0.00000E+00 0.00000E+00 0.00000E+00 0.00000E+00 0.00000E+00 0.00000E+00 0.17684E+01 0.17684E+01
  38   3   2   1 0.14258E+02 0.14258E+02 0.12283E+02-0.12283E+02 0.00000E+00 0.00000E+00 0.00000E+00 0.00000E+00 0.00000E+00 0.00000E+00 0.00000E+00 0.14918E+01 0.14918E+01
  39   3   2   1 0.20542E+02 0.20542E+02 0.22725E+02 0.22725E+02 0.00000E+00 0.00000E+00 0.00000E+00 0.00000E+00 0.00000E+00 0.00000E+00 0.00000E+00 0.12354E+01 0.12354E+01
  40   3   2   1 0.17519E+02 0.17519E+02 0.20091E+02-0.20091E+02 0.00000E+00 0.00000E+00 0.00000E+00 0.00000E+00 0.00000E+00 0.00000E+00 0.00000E+00 0.13301E+01 0.13301E+01
  41   3   2   1 0.33916E+01 0.33916E+01 0.63282E+01-0.63282E+01 0.00000E+00 0.00000E+00 0.00000E+00 0.00000E+00 0.00000E+00 0.00000E+00 0.00000E+00 0.45392E+01 0.45392E+01
  42   3   2   1 0.18727E-01 0.18727E-01 0.74249E+01-0.74249E+01 0.00000E+00 0.00000E+00 0.00000E+00 0.00000E+00 0.00000E+00 0.00000E+00 0.00000E+00 0.27426E+02 0.27426E+02
  43   3   2   1 0.51773E+01 0.51773E+01 0.10086E+02 0.10086E+02 0.00000E+00 0.00000E+00 0.00000E+00 0.00000E+00 0.00000E+00 0.00000E+00 0.00000E+00 0.33434E+01 0.33434E+01
  44   3   2   1 0.58958E+01 0.58958E+01 0.22593E+01-0.22593E+01 0.00000E+00 0.00000E+00 0.00000E+00 0.00000E+00 0.00000E+00 0.00000E+00 0.00000E+00 0.29488E+01 0.29488E+01
  45   3   2   1 0.27759E+01 0.27759E+01 0.36003E+01 0.36003E+01 0.00000E+00 0.00000E+00 0.00000E+00 0.00000E+00 0.00000E+00 0.00000E+00 0.00000E+00 0.62542E+01 0.62542E+01
  46   3   2   1 0.62014E+01 0.62014E+01 0.30620E+01 0.30620E+01 0.00000E+00 0.00000E+00 0.00000E+00 0.00000E+00 0.00000E+00 0.00000E+00 0.00000E+00 0.27976E+01 0.27976E+01
  47   3   2   1 0.99800E-02 0.99800E-02 0.10809E+01-0.10809E+01 0.00000E+00 0.00000E+00 0.00000E+00 0.00000E+00 0.00000E+00 0.00000E+00 0.00000E+00 0.27548E+02 0.27548E+02
  48   3   2   1 0.75963E+01 0.75963E+01 0.40497E+01 0.40497E+01 0.00000E+00 0.00000E+00 0.00000E+00 0.00000E+00 0.00000E+00 0.00000E+00 0.00000E+00 0.32995E+01 0.32995E+01
  49   3   2   1 0.80922E-02 0.80922E-02 0.89529E+00-0.89529E+00 0.00000E+00 0.00000E+00 0.00000E+00 0.00000E+00 0.00000E+00 0.00000E+00 0.00000E+00 0.33747E+02 0.33747E+02
 -52   4   2   1 0.70541E+01 0.70541E+01 0.57225E+01-0.57225E+01 0.00000E+00 0.00000E+00 0.00000E+00 0.00000E+00 0.00000E+00 0.00000E+00 0.00000E+00 0.57242E+01 0.57242E+01
 -51   4   2   1 0.27411E+01 0.27411E+01 0.42590E+01 0.42590E+01 0.00000E+00 0.00000E+00 0.00000E+00 0.00000E+00 0.00000E+00 0.00000E+00 0.00000E+00 0.13898E+02 0.13898E+02
 -50   4   2   1 0.78078E+01 0.78078E+01 0.70295E+01-0.70295E+01 0.00000E+00 0.00000E+00 0.00000E+00 0.00000E+00 0.00000E+00 0.00000E+00 0.00000E+00 0.44230E+01 0.44230E+01
 -49   4   2   1 0.38848E+01 0.38848E+01 0.23948E+01 0.23948E+01 0.00000E+00 0.00000E+00 0.00000E+00 0.00000E+00 0.00000E+00 0.00000E+00 0.00000E+00 0.78612E+01 0.78612E+01
 -48   4   2   1 0.61077E-01 0.61077E-01 0.34479E+01-0.34479E+01 0.00000E+00 0.00000E+00 0.00000E+00 0.00000E+00 0.00000E+00 0.00000E+00 0.00000E+00 0.28752E+02 0.28752E+02
 -47   4   2   1 0.94530E+01 0.94530E+01 0.40679E+01-0.40679E+01 0.00000E+00 0.00000E+00 0.00000E+00 0.00000E+00 0.00000E+00 0.00000E+00 0.00000E+00 0.32799E+01 0.32799E+01
 -46   4   2   1 0.10615E+02 0.10615E+02 0.75585E+00 0.75585E+00 0.00000E+00 0.00000E+00 0.00000E+00 0.00000E+00 0.00000E+00 0.00000E+00 0.00000E+00 0.38285E+01 0.38285E+01
 -45   4   2   1 0.98453E+01 0.98453E+01 0.33487E+01-0.33487E+01 0.00000E+00 0.00000E+00 0.00000E+00 0.00000E+00 0.00000E+00 0.00000E+00 0.00000E+00 0.39321E+01 0.39321E+01
 -44   4   2   1 0.64628E+01 0.64628E+01 0.13626E+02-0.13626E+02 0.00000E+00 0.00000E+00 0.00000E+00 0.00000E+00 0.00000E+00 0.00000E+00 0.00000E+00 0.50376E+01 0.50376E+01
 -43   4   2   1 0.16576E+02 0.16576E+02 0.34092E+02 0.34092E+02 0.00000E+00 0.00000E+00 0.00000E+00 0.00000E+00 0.00000E+00 0.00000E+00 0.00000E+00 0.30158E+01 0.30158E+01
 -41   4   2   1 0.67625E+01 0.67625E+01 0.13348E+02-0.13348E+02 0.00000E+00 0.00000E+00 0.00000E+00 0.00000E+00 0.00000E+00 0.00000E+00 0.00000E+00 0.39723E+01 0.39723E+01
 -40   4   2   1 0.21804E-01 0.21804E-01 0.91118E+00-0.91118E+00 0.00000E+00 0.00000E+00 0.00000E+00 0.00000E+00 0.00000E+00 0.00000E+00 0.00000E+00 0.29228E+02 0.29228E+02
 -39   4   2   1 0.52525E-01 0.52525E-01 0.54769E+01-0.54769E+01 0.00000E+00 0.00000E+00 0.00000E+00 0.00000E+00 0.00000E+00 0.00000E+00 0.00000E+00 0.28494E+02 0.28494E+02
 -38   4   2   1 0.81340E+01 0.81340E+01 0.30422E+01-0.30422E+01 0.00000E+00 0.00000E+00 0.00000E+00 0.00000E+00 0.00000E+00 0.00000E+00 0.00000E+00 0.30994E+01 0.30994E+01
 -37   4   2   1 0.10882E+02 0.10882E+02 0.58457E+01-0.58457E+01 0.00000E+00 0.00000E+00 0.00000E+00 0.00000E+00 0.00000E+00 0.00000E+00 0.00000E+00 0.24734E+01 0.24734E+01
 -36   4   2   1 0.75539E+01 0.75539E+01 0.20314E+01 0.20314E+01 0.00000E+00 0.00000E+00 0.00000E+00 0.00000E+00 0.00000E+00 0.00000E+00 0.00000E+00 0.35519E+01 0.35519E+01
 -35   4   2   1 0.70082E+01 0.70082E+01 0.82656E+01-0.82656E+01 0.00000E+00 0.00000E+00 0.00000E+00 0.00000E+00 0.00000E+00 0.00000E+00 0.00000E+00 0.40889E+01 0.40889E+01
 -34   4   2   1 0.51290E+01 0.51290E+01 0.46990E+01 0.46990E+01 0.00000E+00 0.00000E+00 0.00000E+00 0.00000E+00 0.00000E+00 0.00000E+00 0.00000E+00 0.52001E+01 0.52001E+01
 -33   4   2   1 0.11544E+02 0.11544E+02 0.10654E+02-0.10654E+02 0.00000E+00 0.00000E+00 0.00000E+00 0.00000E+00 0.00000E+00 0.00000E+00 0.00000E+00 0.23284E+01 0.23284E+01
 -32   4   2   1 0.85018E+01 0.85018E+01 0.59907E+01 0.59907E+01 0.00000E+00 0.00000E+00 0.00000E+00 0.00000E+00 0.00000E+00 0.00000E+00 0.00000E+00 0.29321E+01 0.29321E+01
 -31   4   2   1 0.78090E+01 0.78090E+01 0.53594E+01-0.53594E+01 0.00000E+00 0.00000E+00 0.00000E+00 0.00000E+00 0.00000E+00 0.00000E+00 0.00000E+00 0.34404E+01 0.34404E+01
 -30   4   2   1 0.59160E+01 0.59160E+01 0.68634E+00-0.68634E+00 0.00000E+00 0.00000E+00 0.00000E+00 0.00000E+00 0.00000E+00 0.00000E+00 0.00000E+00 0.39286E+01 0.39286E+01
 -29   4   2   1 0.56501E-02 0.56501E-02 0.32463E+01 0.32463E+01 0.00000E+00 0.00000E+00 0.00000E+00 0.00000E+00 0.00000E+00 0.00000E+00 0.00000E+00 0.33980E+02 0.33980E+02
 -28   4   2   1 0.78241E+01 0.78241E+01 0.65436E+01-0.65436E+01 0.00000E+00 0.00000E+00 0.00000E+00 0.00000E+00 0.00000E+00 0.00000E+00 0.00000E+00 0.27036E+01 0.27036E+01
 -27   4   2   1 0.58240E+01 0.58240E+01 0.11861E+02 0.11861E+02 0.00000E+00 0.00000E+00 0.00000E+00 0.00000E+00 0.00000E+00 0.00000E+00 0.00000E+00 0.36038E+01 0.36038E+01
 -26   4   2   1 0.15370E+02 0.15370E+02 0.17096E+02-0.17096E+02 0.00000E+00 0.00000E+00 0.00000E+00 0.00000E+00 0.00000E+00 0.00000E+00 0.00000E+00 0.15057E+01 0.15057E+01
 -25   4   2   1 0.17232E+02 0.17232E+02 0.18968E+02 0.18968E+02 0.00000E+00 0.00000E+00 0.00000E+00 0.00000E+00 0.00000E+00 0.00000E+00 0.00000E+00 0.13465E+01 0.13465E+01
 -24   4   2   1 0.20841E+02 0.20841E+02 0.21526E+02-0.21526E+02 0.00000E+00 0.00000E+00 0.00000E+00 0.00000E+00 0.00000E+00 0.00000E+00 0.00000E+00 0.16700E+01 0.16700E+01
 -23   4   2   1 0.26672E+01 0.26672E+01 0.45794E+01 0.45794E+01 0.00000E+00 0.00000E+00 0.00000E+00 0.00000E+00 0.00000E+00 0.00000E+00 0.00000E+00 0.76419E+01 0.76419E+01
 -21   4   2   1 0.14587E+02 0.14587E+02 0.14705E+02 0.14705E+02 0.00000E+00 0.00000E+00 0.00000E+00 0.00000E+00 0.00000E+00 0.00000E+00 0.00000E+00 0.14520E+01 0.14520E+01
 -20   4   2   1 0.24798E+02 0.24798E+02 0.25167E+02 0.25167E+02 0.00000E+00 0.00000E+00 0.00000E+00 0.00000E+00 0.00000E+00 0.00000E+00 0.00000E+00 0.15014E+01 0.15014E+01
 -19   4   2   1 0.10054E+02 0.10054E+02 0.66242E+01-0.66242E+01 0.00000E+00 0.00000E+00 0.00000E+00 0.00000E+00 0.00000E+00 0.00000E+00 0.00000E+00 0.19299E+01 0.19299E+01
 -18   4   2   1 0.17449E+02 0.17449E+02 0.16677E+02 0.16677E+02 0.00000E+00 0.00000E+00 0.00000E+00 0.00000E+00 0.00000E+00 0.00000E+00 0.00000E+00 0.12287E+01 0.12287E+01
 -17   4   2   1 0.21882E-01 0.21882E-01 0.36501E+01-0.36501E+01 0.00000E+00 0.00000E+00 0.00000E+00 0.00000E+00 0.00000E+00 0.00000E+00 0.00000E+00 0.25201E+02 0.25201E+02
 -16   4   2   1 0.11398E+02 0.11398E+02 0.10143E+02 0.10143E+02 0.00000E+00 0.00000E+00 0.00000E+00 0.00000E+00 0.00000E+00 0.00000E+00 0.00000E+00 0.11853E+01 0.11853E+01
 -15   4   2   1 0.38628E+01 0.38628E+01 0.26835E+01-0.26835E+01 0.00000E+00 0.00000E+00 0.00000E+00 0.00000E+00 0.00000E+00 0.00000E+00 0.00000E+00 0.29479E+01 0.29479E+01
 -14   4   2   1 0.10482E+02 0.10482E+02 0.10308E+02 0.10308E+02 0.00000E+00 0.00000E+00 0.00000E+00 0.00000E+00 0.00000E+00 0.00000E+00 0.00000E+00 0.11000E+01 0.11000E+01
 -13   4   2   1 0.82374E+01 0.82374E+01 0.43915E+01-0.43915E+01 0.00000E+00 0.00000E+00 0.00000E+00 0.00000E+00 0.00000E+00 0.00000E+00 0.00000E+00 0.13920E+01 0.13920E+01
 -12   4   2   1 0.13350E+02 0.13350E+02 0.11691E+02 0.11691E+02 0.00000E+00 0.00000E+00 0.00000E+00 0.00000E+00 0.00000E+00 0.00000E+00 0.00000E+00 0.11546E+01 0.11546E+01
 -11   4   2   1 0.11169E+02 0.11169E+02 0.97694E+01-0.97694E+01 0.00000E+00 0.00000E+00 0.00000E+00 0.00000E+00 0.00000E+00 0.00000E+00 0.00000E+00 0.12028E+01 0.12028E+01
 -10   4   2   1 0.17771E+02 0.17771E+02 0.17451E+02 0.17451E+02 0.00000E+00 0.00000E+00 0.00000E+00 0.00000E+00 0.00000E+00 0.00000E+00 0.00000E+00 0.88132E+00 0.88132E+00
  -9   4   2   1 0.22363E+02 0.22363E+02 0.20758E+02-0.20758E+02 0.00000E+00 0.00000E+00 0.00000E+00 0.00000E+00 0.00000E+00 0.00000E+00 0.00000E+00 0.88759E+00 0.88759E+00
  -8   4   2   1 0.28075E+02 0.28075E+02 0.26121E+02 0.26121E+02 0.00000E+00 0.00000E+00 0.00000E+00 0.00000E+00 0.00000E+00 0.00000E+00 0.00000E+00 0.93374E+00 0.93374E+00
  -7   4   2   1 0.41136E+02 0.41136E+02 0.37238E+02-0.37238E+02 0.00000E+00 0.00000E+00 0.00000E+00 0.00000E+00 0.00000E+00 0.00000E+00 0.00000E+00 0.11528E+01 0.11528E+01
  -6   4   2   1 0.34157E+02 0.34157E+02 0.31944E+02 0.31944E+02 0.00000E+00 0.00000E+00 0.00000E+00 0.00000E+00 0.00000E+00 0.00000E+00 0.00000E+00 0.96473E+00 0.96473E+00
  -5   4   2   1 0.45276E+02 0.45276E+02 0.41857E+02-0.41857E+02 0.00000E+00 0.00000E+00 0.00000E+00 0.00000E+00 0.00000E+00 0.00000E+00 0.00000E+00 0.11962E+01 0.11962E+01
  -4   4   2   1 0.34076E+01 0.34076E+01 0.10234E+01 0.10234E+01 0.00000E+00 0.00000E+00 0.00000E+00 0.00000E+00 0.00000E+00 0.00000E+00 0.00000E+00 0.22697E+01 0.22697E+01
  -3   4   2   1 0.76414E+01 0.76414E+01 0.86931E+01-0.86931E+01 0.00000E+00 0.00000E+00 0.00000E+00 0.00000E+00 0.00000E+00 0.00000E+00 0.00000E+00 0.10178E+01 0.10178E+01
   0   4   2   1 0.10383E+03 0.10383E+03 0.75872E+02 0.75872E+02 0.00000E+00 0.00000E+00 0.00000E+00 0.00000E+00 0.00000E+00 0.00000E+00 0.00000E+00 0.25126E+01 0.25126E+01
   1   4   2   1 0.91101E+02 0.91101E+02 0.78945E+02 0.78945E+02 0.00000E+00 0.00000E+00 0.00000E+00 0.00000E+00 0.00000E+00 0.00000E+00 0.00000E+00 0.22060E+01 0.22060E+01
   2   4   2   1 0.45665E+02 0.45665E+02 0.43660E+02-0.43660E+02 0.00000E+00 0.00000E+00 0.00000E+00 0.00000E+00 0.00000E+00 0.00000E+00 0.00000E+00 0.11868E+01 0.11868E+01
   3   4   2   1 0.86721E+02 0.86721E+02 0.75966E+02 0.75966E+02 0.00000E+00 0.00000E+00 0.00000E+00 0.00000E+00 0.00000E+00 0.00000E+00 0.00000E+00 0.21185E+01 0.21185E+01
   4   4   2   1 0.48824E+02 0.48824E+02 0.44336E+02-0.44336E+02 0.00000E+00 0.00000E+00 0.00000E+00 0.00000E+00 0.00000E+00 0.00000E+00 0.00000E+00 0.12434E+01 0.12434E+01
   5   4   2   1 0.50401E+02 0.50401E+02 0.45921E+02 0.45921E+02 0.00000E+00 0.00000E+00 0.00000E+00 0.00000E+00 0.00000E+00 0.00000E+00 0.00000E+00 0.12875E+01 0.12875E+01
   6   4   2   1 0.14892E+02 0.14892E+02 0.14824E+02-0.14824E+02 0.00000E+00 0.00000E+00 0.00000E+00 0.00000E+00 0.00000E+00 0.00000E+00 0.00000E+00 0.78857E+00 0.78857E+00
   7   4   2   1 0.39162E+01 0.39162E+01 0.45536E+01 0.45536E+01 0.00000E+00 0.00000E+00 0.00000E+00 0.00000E+00 0.00000E+00 0.00000E+00 0.00000E+00 0.19659E+01 0.19659E+01
   8   4   2   1 0.20632E+02 0.20632E+02 0.21460E+02 0.21460E+02 0.00000E+00 0.00000E+00 0.00000E+00 0.00000E+00 0.00000E+00 0.00000E+00 0.00000E+00 0.77441E+00 0.77441E+00
   9   4   2   1 0.27808E+02 0.27808E+02 0.26985E+02-0.26985E+02 0.00000E+00 0.00000E+00 0.00000E+00 0.00000E+00 0.00000E+00 0.00000E+00 0.00000E+00 0.87550E+00 0.87550E+00
  10   4   2   1 0.44720E+02 0.44720E+02 0.43235E+02 0.43235E+02 0.00000E+00 0.00000E+00 0.00000E+00 0.00000E+00 0.00000E+00 0.00000E+00 0.00000E+00 0.12051E+01 0.12051E+01
  11   4   2   1 0.43525E+02 0.43525E+02 0.40402E+02-0.40402E+02 0.00000E+00 0.00000E+00 0.00000E+00 0.00000E+00 0.00000E+00 0.00000E+00 0.00000E+00 0.11877E+01 0.11877E+01
  12   4   2   1 0.49031E+02 0.49031E+02 0.46545E+02 0.46545E+02 0.00000E+00 0.00000E+00 0.00000E+00 0.00000E+00 0.00000E+00 0.00000E+00 0.00000E+00 0.13117E+01 0.13117E+01
  13   4   2   1 0.36678E+02 0.36678E+02 0.33556E+02-0.33556E+02 0.00000E+00 0.00000E+00 0.00000E+00 0.00000E+00 0.00000E+00 0.00000E+00 0.00000E+00 0.10613E+01 0.10613E+01
  14   4   2   1 0.35520E+02 0.35520E+02 0.34480E+02 0.34480E+02 0.00000E+00 0.00000E+00 0.00000E+00 0.00000E+00 0.00000E+00 0.00000E+00 0.00000E+00 0.10371E+01 0.10371E+01
  15   4   2   1 0.16083E+02 0.16083E+02 0.14521E+02-0.14521E+02 0.00000E+00 0.00000E+00 0.00000E+00 0.00000E+00 0.00000E+00 0.00000E+00 0.00000E+00 0.84980E+00 0.84980E+00
  16   4   2   1 0.19050E+02 0.19050E+02 0.18829E+02 0.18829E+02 0.00000E+00 0.00000E+00 0.00000E+00 0.00000E+00 0.00000E+00 0.00000E+00 0.00000E+00 0.92743E+00 0.92743E+00
  17   4   2   1 0.62404E+01 0.62404E+01 0.63063E+01 0.63063E+01 0.00000E+00 0.00000E+00 0.00000E+00 0.00000E+00 0.00000E+00 0.00000E+00 0.00000E+00 0.15551E+01 0.15551E+01
  18   4   2   1 0.20373E+02 0.20373E+02 0.21258E+02 0.21258E+02 0.00000E+00 0.00000E+00 0.00000E+00 0.00000E+00 0.00000E+00 0.00000E+00 0.00000E+00 0.87524E+00 0.87524E+00
  19   4   2   1 0.44792E+02 0.44792E+02 0.43316E+02 0.43316E+02 0.00000E+00 0.00000E+00 0.00000E+00 0.00000E+00 0.00000E+00 0.00000E+00 0.00000E+00 0.17366E+01 0.17366E+01
  20   4   2   1 0.48591E+02 0.48591E+02 0.51503E+02-0.51503E+02 0.00000E+00 0.00000E+00 0.00000E+00 0.00000E+00 0.00000E+00 0.00000E+00 0.00000E+00 0.18105E+01 0.18105E+01
  21   4   2   1 0.37472E+02 0.37472E+02 0.35385E+02-0.35385E+02 0.00000E+00 0.00000E+00 0.00000E+00 0.00000E+00 0.00000E+00 0.00000E+00 0.00000E+00 0.10963E+01 0.10963E+01
  22   4   2   1 0.51339E+01 0.51339E+01 0.85290E+00-0.85290E+00 0.00000E+00 0.00000E+00 0.00000E+00 0.00000E+00 0.00000E+00 0.00000E+00 0.00000E+00 0.22226E+01 0.22226E+01
  23   4   2   1 0.39945E+01 0.39945E+01 0.13732E+01-0.13732E+01 0.00000E+00 0.00000E+00 0.00000E+00 0.00000E+00 0.00000E+00 0.00000E+00 0.00000E+00 0.24535E+01 0.24535E+01
  24   4   2   1 0.11693E+02 0.11693E+02 0.12646E+02-0.12646E+02 0.00000E+00 0.00000E+00 0.00000E+00 0.00000E+00 0.00000E+00 0.00000E+00 0.00000E+00 0.11526E+01 0.11526E+01
  25   4   2   1 0.12635E+02 0.12635E+02 0.13421E+02 0.13421E+02 0.00000E+00 0.00000E+00 0.00000E+00 0.00000E+00 0.00000E+00 0.00000E+00 0.00000E+00 0.10691E+01 0.10691E+01
  26   4   2   1 0.15246E+02 0.15246E+02 0.16051E+02-0.16051E+02 0.00000E+00 0.00000E+00 0.00000E+00 0.00000E+00 0.00000E+00 0.00000E+00 0.00000E+00 0.10182E+01 0.10182E+01
  27   4   2   1 0.13520E+02 0.13520E+02 0.14550E+02 0.14550E+02 0.00000E+00 0.00000E+00 0.00000E+00 0.00000E+00 0.00000E+00 0.00000E+00 0.00000E+00 0.12838E+01 0.12838E+01
  28   4   2   1 0.11709E+02 0.11709E+02 0.12994E+02-0.12994E+02 0.00000E+00 0.00000E+00 0.00000E+00 0.00000E+00 0.00000E+00 0.00000E+00 0.00000E+00 0.13156E+01 0.13156E+01
  29   4   2   1 0.12814E+02 0.12814E+02 0.13325E+02 0.13325E+02 0.00000E+00 0.00000E+00 0.00000E+00 0.00000E+00 0.00000E+00 0.00000E+00 0.00000E+00 0.15042E+01 0.15042E+01
  30   4   2   1 0.58502E+01 0.58502E+01 0.76511E+01-0.76511E+01 0.00000E+00 0.00000E+00 0.00000E+00 0.00000E+00 0.00000E+00 0.00000E+00 0.00000E+00 0.22938E+01 0.22938E+01
  31   4   2   1 0.73232E+01 0.73232E+01 0.76345E+01 0.76345E+01 0.00000E+00 0.00000E+00 0.00000E+00 0.00000E+00 0.00000E+00 0.00000E+00 0.00000E+00 0.18400E+01 0.18400E+01
  32   4   2   1 0.15655E-01 0.15655E-01 0.26013E+01 0.26013E+01 0.00000E+00 0.00000E+00 0.00000E+00 0.00000E+00 0.00000E+00 0.00000E+00 0.00000E+00 0.17558E+02 0.17558E+02
  33   4   2   1 0.39037E+01 0.39037E+01 0.21710E+01-0.21710E+01 0.00000E+00 0.00000E+00 0.00000E+00 0.00000E+00 0.00000E+00 0.00000E+00 0.00000E+00 0.34396E+01 0.34396E+01
  34   4   2   1 0.14507E+02 0.14507E+02 0.12622E+02 0.12622E+02 0.00000E+00 0.00000E+00 0.00000E+00 0.00000E+00 0.00000E+00 0.00000E+00 0.00000E+00 0.13331E+01 0.13331E+01
  35   4   2   1 0.87165E+01 0.87165E+01 0.90457E+01-0.90457E+01 0.00000E+00 0.00000E+00 0.00000E+00 0.00000E+00 0.00000E+00 0.00000E+00 0.00000E+00 0.17601E+01 0.17601E+01
  36   4   2   1 0.18122E+02 0.18122E+02 0.18091E+02 0.18091E+02 0.00000E+00 0.00000E+00 0.00000E+00 0.00000E+00 0.00000E+00 0.00000E+00 0.00000E+00 0.12846E+01 0.12846E+01
  37   4   2   1 0.87113E+01 0.87113E+01 0.63266E+01-0.63266E+01 0.00000E+00 0.00000E+00 0.00000E+00 0.00000E+00 0.00000E+00 0.00000E+00 0.00000E+00 0.17601E+01 0.17601E+01
  38   4   2   1 0.84782E+01 0.84782E+01 0.11483E+02 0.11483E+02 0.00000E+00 0.00000E+00 0.00000E+00 0.00000E+00 0.00000E+00 0.00000E+00 0.00000E+00 0.22561E+01 0.22561E+01
  39   4   2   1 0.83468E+01 0.83468E+01 0.16308E+02 0.16308E+02 0.00000E+00 0.00000E+00 0.00000E+00 0.00000E+00 0.00000E+00 0.00000E+00 0.00000E+00 0.25493E+01 0.25493E+01
  40   4   2   1 0.55766E+01 0.55766E+01 0.82931E+01-0.82931E+01 0.00000E+00 0.00000E+00 0.00000E+00 0.00000E+00 0.00000E+00 0.00000E+00 0.00000E+00 0.34749E+01 0.34749E+01
  42   4   2   1 0.36847E-02 0.36847E-02 0.45615E+01-0.45615E+01 0.00000E+00 0.00000E+00 0.00000E+00 0.00000E+00 0.00000E+00 0.00000E+00 0.00000E+00 0.13871E+02 0.13871E+02
  43   4   2   1 0.25120E-01 0.25120E-01 0.74443E+01 0.74443E+01 0.00000E+00 0.00000E+00 0.00000E+00 0.00000E+00 0.00000E+00 0.00000E+00 0.00000E+00 0.27719E+02 0.27719E+02
  44   4   2   1 0.75800E+01 0.75800E+01 0.67697E+01-0.67697E+01 0.00000E+00 0.00000E+00 0.00000E+00 0.00000E+00 0.00000E+00 0.00000E+00 0.00000E+00 0.30458E+01 0.30458E+01
  45   4   2   1 0.49976E-01 0.49976E-01 0.66637E+01 0.66637E+01 0.00000E+00 0.00000E+00 0.00000E+00 0.00000E+00 0.00000E+00 0.00000E+00 0.00000E+00 0.29313E+02 0.29313E+02
  46   4   2   1 0.70447E+01 0.70447E+01 0.45220E+01-0.45220E+01 0.00000E+00 0.00000E+00 0.00000E+00 0.00000E+00 0.00000E+00 0.00000E+00 0.00000E+00 0.29989E+01 0.29989E+01
  47   4   2   1 0.93817E+01 0.93817E+01 0.44235E+01 0.44235E+01 0.00000E+00 0.00000E+00 0.00000E+00 0.00000E+00 0.00000E+00 0.00000E+00 0.00000E+00 0.26655E+01 0.26655E+01
  48   4   2   1 0.58588E+01 0.58588E+01 0.20486E+01-0.20486E+01 0.00000E+00 0.00000E+00 0.00000E+00 0.00000E+00 0.00000E+00 0.00000E+00 0.00000E+00 0.42583E+01 0.42583E+01
  49   4   2   1 0.34501E-01 0.34501E-01 0.13208E+01-0.13208E+01 0.00000E+00 0.00000E+00 0.00000E+00 0.00000E+00 0.00000E+00 0.00000E+00 0.00000E+00 0.27534E+02 0.27534E+02
 -50   5   2   1 0.37516E-01 0.37516E-01 0.30961E+01-0.30961E+01 0.00000E+00 0.00000E+00 0.00000E+00 0.00000E+00 0.00000E+00 0.00000E+00 0.00000E+00 0.29613E+02 0.29613E+02
 -49   5   2   1 0.12317E-01 0.12317E-01 0.12387E+01-0.12387E+01 0.00000E+00 0.00000E+00 0.00000E+00 0.00000E+00 0.00000E+00 0.00000E+00 0.00000E+00 0.24578E+02 0.24578E+02
 -48   5   2   1 0.53461E-02 0.53461E-02 0.18549E+01 0.18549E+01 0.00000E+00 0.00000E+00 0.00000E+00 0.00000E+00 0.00000E+00 0.00000E+00 0.00000E+00 0.35425E+02 0.35425E+02
 -47   5   2   1 0.29658E-01 0.29658E-01 0.52638E+01-0.52638E+01 0.00000E+00 0.00000E+00 0.00000E+00 0.00000E+00 0.00000E+00 0.00000E+00 0.00000E+00 0.30436E+02 0.30436E+02
 -46   5   2   1 0.33461E-01 0.33461E-01 0.20088E+01 0.20088E+01 0.00000E+00 0.00000E+00 0.00000E+00 0.00000E+00 0.00000E+00 0.00000E+00 0.00000E+00 0.27568E+02 0.27568E+02
 -45   5   2   1 0.85208E+01 0.85208E+01 0.50576E+01-0.50576E+01 0.00000E+00 0.00000E+00 0.00000E+00 0.00000E+00 0.00000E+00 0.00000E+00 0.00000E+00 0.27068E+01 0.27068E+01
 -44   5   2   1 0.47708E+01 0.47708E+01 0.13664E+01 0.13664E+01 0.00000E+00 0.00000E+00 0.00000E+00 0.00000E+00 0.00000E+00 0.00000E+00 0.00000E+00 0.44118E+01 0.44118E+01
 -43   5   2   1 0.66838E-01 0.66838E-01 0.21019E+01-0.21019E+01 0.00000E+00 0.00000E+00 0.00000E+00 0.00000E+00 0.00000E+00 0.00000E+00 0.00000E+00 0.25008E+02 0.25008E+02
 -41   5   2   1 0.72818E+01 0.72818E+01 0.82166E+01-0.82166E+01 0.00000E+00 0.00000E+00 0.00000E+00 0.00000E+00 0.00000E+00 0.00000E+00 0.00000E+00 0.28900E+01 0.28900E+01
 -40   5   2   1 0.64462E+01 0.64462E+01 0.83040E+01 0.83040E+01 0.00000E+00 0.00000E+00 0.00000E+00 0.00000E+00 0.00000E+00 0.00000E+00 0.00000E+00 0.29637E+01 0.29637E+01
 -39   5   2   1 0.43327E+01 0.43327E+01 0.57987E+01-0.57987E+01 0.00000E+00 0.00000E+00 0.00000E+00 0.00000E+00 0.00000E+00 0.00000E+00 0.00000E+00 0.43950E+01 0.43950E+01
 -38   5   2   1 0.87364E+01 0.87364E+01 0.48607E+01 0.48607E+01 0.00000E+00 0.00000E+00 0.00000E+00 0.00000E+00 0.00000E+00 0.00000E+00 0.00000E+00 0.24187E+01 0.24187E+01
 -37   5   2   1 0.61793E+01 0.61793E+01 0.14756E+01-0.14756E+01 0.00000E+00 0.00000E+00 0.00000E+00 0.00000E+00 0.00000E+00 0.00000E+00 0.00000E+00 0.31075E+01 0.31075E+01
 -36   5   2   1 0.55357E+01 0.55357E+01 0.10927E+01 0.10927E+01 0.00000E+00 0.00000E+00 0.00000E+00 0.00000E+00 0.00000E+00 0.00000E+00 0.00000E+00 0.31269E+01 0.31269E+01
 -35   5   2   1 0.65213E+01 0.65213E+01 0.14741E+01 0.14741E+01 0.00000E+00 0.00000E+00 0.00000E+00 0.00000E+00 0.00000E+00 0.00000E+00 0.00000E+00 0.26675E+01 0.26675E+01
 -34   5   2   1 0.48030E+01 0.48030E+01 0.54352E+00-0.54352E+00 0.00000E+00 0.00000E+00 0.00000E+00 0.00000E+00 0.00000E+00 0.00000E+00 0.00000E+00 0.36101E+01 0.36101E+01
 -33   5   2   1 0.48753E-01 0.48753E-01 0.46598E+01 0.46598E+01 0.00000E+00 0.00000E+00 0.00000E+00 0.00000E+00 0.00000E+00 0.00000E+00 0.00000E+00 0.23726E+02 0.23726E+02
 -32   5   2   1 0.87295E+01 0.87295E+01 0.61423E+01-0.61423E+01 0.00000E+00 0.00000E+00 0.00000E+00 0.00000E+00 0.00000E+00 0.00000E+00 0.00000E+00 0.21992E+01 0.21992E+01
 -31   5   2   1 0.67223E+01 0.67223E+01 0.98274E+01 0.98274E+01 0.00000E+00 0.00000E+00 0.00000E+00 0.00000E+00 0.00000E+00 0.00000E+00 0.00000E+00 0.31213E+01 0.31213E+01
 -30   5   2   1 0.11524E+02 0.11524E+02 0.11728E+02-0.11728E+02 0.00000E+00 0.00000E+00 0.00000E+00 0.00000E+00 0.00000E+00 0.00000E+00 0.00000E+00 0.19967E+01 0.19967E+01
 -29   5   2   1 0.17236E+02 0.17236E+02 0.15068E+02 0.15068E+02 0.00000E+00 0.00000E+00 0.00000E+00 0.00000E+00 0.00000E+00 0.00000E+00 0.00000E+00 0.14569E+01 0.14569E+01
 -28   5   2   1 0.17887E+02 0.17887E+02 0.16099E+02-0.16099E+02 0.00000E+00 0.00000E+00 0.00000E+00 0.00000E+00 0.00000E+00 0.00000E+00 0.00000E+00 0.14055E+01 0.14055E+01
 -27   5   2   1 0.18932E+02 0.18932E+02 0.15990E+02 0.15990E+02 0.00000E+00 0.00000E+00 0.00000E+00 0.00000E+00 0.00000E+00 0.00000E+00 0.00000E+00 0.19352E+01 0.19352E+01
 -26   5   2   1 0.13504E+02 0.13504E+02 0.16364E+02-0.16364E+02 0.00000E+00 0.00000E+00 0.00000E+00 0.00000E+00 0.00000E+00 0.00000E+00 0.00000E+00 0.21320E+01 0.21320E+01
 -25   5   2   1 0.12339E+02 0.12339E+02 0.13684E+02 0.13684E+02 0.00000E+00 0.00000E+00 0.00000E+00 0.00000E+00 0.00000E+00 0.00000E+00 0.00000E+00 0.20238E+01 0.20238E+01
 -24   5   2   1 0.10880E+02 0.10880E+02 0.11272E+02-0.11272E+02 0.00000E+00 0.00000E+00 0.00000E+00 0.00000E+00 0.00000E+00 0.00000E+00 0.00000E+00 0.24735E+01 0.24735E+01
 -23   5   2   1 0.27600E+01 0.27600E+01 0.29675E+01 0.29675E+01 0.00000E+00 0.00000E+00 0.00000E+00 0.00000E+00 0.00000E+00 0.00000E+00 0.00000E+00 0.83388E+01 0.83388E+01
 -22   5   2   1 0.55942E-02 0.55942E-02 0.63403E+01-0.63403E+01 0.00000E+00 0.00000E+00 0.00000E+00 0.00000E+00 0.00000E+00 0.00000E+00 0.00000E+00 0.10377E+02 0.10377E+02
 -20   5   2   1 0.86980E+01 0.86980E+01 0.13238E+02 0.13238E+02 0.00000E+00 0.00000E+00 0.00000E+00 0.00000E+00 0.00000E+00 0.00000E+00 0.00000E+00 0.26384E+01 0.26384E+01
 -19   5   2   1 0.13072E+02 0.13072E+02 0.15442E+02-0.15442E+02 0.00000E+00 0.00000E+00 0.00000E+00 0.00000E+00 0.00000E+00 0.00000E+00 0.00000E+00 0.22014E+01 0.22014E+01
 -18   5   2   1 0.15841E+02 0.15841E+02 0.16917E+02 0.16917E+02 0.00000E+00 0.00000E+00 0.00000E+00 0.00000E+00 0.00000E+00 0.00000E+00 0.00000E+00 0.18215E+01 0.18215E+01
 -17   5   2   1 0.19425E+02 0.19425E+02 0.17442E+02-0.17442E+02 0.00000E+00 0.00000E+00 0.00000E+00 0.00000E+00 0.00000E+00 0.00000E+00 0.00000E+00 0.13965E+01 0.13965E+01
 -16   5   2   1 0.15355E+02 0.15355E+02 0.14112E+02 0.14112E+02 0.00000E+00 0.00000E+00 0.00000E+00 0.00000E+00 0.00000E+00 0.00000E+00 0.00000E+00 0.15056E+01 0.15056E+01
 -15   5   2   1 0.10839E+02 0.10839E+02 0.11217E+02-0.11217E+02 0.00000E+00 0.00000E+00 0.00000E+00 0.00000E+00 0.00000E+00 0.00000E+00 0.00000E+00 0.17684E+01 0.17684E+01
 -14   5   2   1 0.67272E+01 0.67272E+01 0.70612E+01 0.70612E+01 0.00000E+00 0.00000E+00 0.00000E+00 0.00000E+00 0.00000E+00 0.00000E+00 0.00000E+00 0.28376E+01 0.28376E+01
 -13   5   2   1 0.75984E-01 0.75984E-01 0.58385E+01-0.58385E+01 0.00000E+00 0.00000E+00 0.00000E+00 0.00000E+00 0.00000E+00 0.00000E+00 0.00000E+00 0.22940E+02 0.22940E+02
 -12   5   2   1 0.55294E+01 0.55294E+01 0.72947E+00 0.72947E+00 0.00000E+00 0.00000E+00 0.00000E+00 0.00000E+00 0.00000E+00 0.00000E+00 0.00000E+00 0.31245E+01 0.31245E+01
 -11   5   2   1 0.44983E-02 0.44983E-02 0.10605E+00-0.10605E+00 0.00000E+00 0.00000E+00 0.00000E+00 0.00000E+00 0.00000E+00 0.00000E+00 0.00000E+00 0.19514E+02 0.19514E+02
 -10   5   2   1 0.47846E+01 0.47846E+01 0.55145E+01-0.55145E+01 0.00000E+00 0.00000E+00 0.00000E+00 0.00000E+00 0.00000E+00 0.00000E+00 0.00000E+00 0.32099E+01 0.32099E+01
  -9   5   2   1 0.91659E+01 0.91659E+01 0.43645E+01 0.43645E+01 0.00000E+00 0.00000E+00 0.00000E+00 0.00000E+00 0.00000E+00 0.00000E+00 0.00000E+00 0.25158E+01 0.25158E+01
  -8   5   2   1 0.13101E+02 0.13101E+02 0.10380E+02-0.10380E+02 0.00000E+00 0.00000E+00 0.00000E+00 0.00000E+00 0.00000E+00 0.00000E+00 0.00000E+00 0.19090E+01 0.19090E+01
  -7   5   2   1 0.11019E+02 0.11019E+02 0.79430E+01 0.79430E+01 0.00000E+00 0.00000E+00 0.00000E+00 0.00000E+00 0.00000E+00 0.00000E+00 0.00000E+00 0.17407E+01 0.17407E+01
  -6   5   2   1 0.18930E+02 0.18930E+02 0.15211E+02-0.15211E+02 0.00000E+00 0.00000E+00 0.00000E+00 0.00000E+00 0.00000E+00 0.00000E+00 0.00000E+00 0.14318E+01 0.14318E+01
  -5   5   2   1 0.18515E+02 0.18515E+02 0.11622E+02 0.11622E+02 0.00000E+00 0.00000E+00 0.00000E+00 0.00000E+00 0.00000E+00 0.00000E+00 0.00000E+00 0.14621E+01 0.14621E+01
  -4   5   2   1 0.20375E+02 0.20375E+02 0.18077E+02-0.18077E+02 0.00000E+00 0.00000E+00 0.00000E+00 0.00000E+00 0.00000E+00 0.00000E+00 0.00000E+00 0.14267E+01 0.14267E+01
  -3   5   2   1 0.15091E+02 0.15091E+02 0.12351E+02 0.12351E+02 0.00000E+00 0.00000E+00 0.00000E+00 0.00000E+00 0.00000E+00 0.00000E+00 0.00000E+00 0.12778E+01 0.12778E+01
  -2   5   2   1 0.18412E+02 0.18412E+02 0.17062E+02-0.17062E+02 0.00000E+00 0.00000E+00 0.00000E+00 0.00000E+00 0.00000E+00 0.00000E+00 0.00000E+00 0.12637E+01 0.12637E+01
  -1   5   2   1 0.13796E+02 0.13796E+02 0.11172E+02 0.11172E+02 0.00000E+00 0.00000E+00 0.00000E+00 0.00000E+00 0.00000E+00 0.00000E+00 0.00000E+00 0.12585E+01 0.12585E+01
   0   5   2   1 0.16824E+02 0.16824E+02 0.16001E+02-0.16001E+02 0.00000E+00 0.00000E+00 0.00000E+00 0.00000E+00 0.00000E+00 0.00000E+00 0.00000E+00 0.12680E+01 0.12680E+01
   1   5   2   1 0.27461E+01 0.27461E+01 0.65018E+01 0.65018E+01 0.00000E+00 0.00000E+00 0.00000E+00 0.00000E+00 0.00000E+00 0.00000E+00 0.00000E+00 0.41694E+01 0.41694E+01
   2   5   2   1 0.48242E+01 0.48242E+01 0.29119E+01-0.29119E+01 0.00000E+00 0.00000E+00 0.00000E+00 0.00000E+00 0.00000E+00 0.00000E+00 0.00000E+00 0.24077E+01 0.24077E+01
   3   5   2   1 0.54890E+01 0.54890E+01 0.90114E+01-0.90114E+01 0.00000E+00 0.00000E+00 0.00000E+00 0.00000E+00 0.00000E+00 0.00000E+00 0.00000E+00 0.20854E+01 0.20854E+01
   4   5   2   1 0.13782E+02 0.13782E+02 0.14565E+02 0.14565E+02 0.00000E+00 0.00000E+00 0.00000E+00 0.00000E+00 0.00000E+00 0.00000E+00 0.00000E+00 0.11205E+01 0.11205E+01
   5   5   2   1 0.25985E+02 0.25985E+02 0.23321E+02-0.23321E+02 0.00000E+00 0.00000E+00 0.00000E+00 0.00000E+00 0.00000E+00 0.00000E+00 0.00000E+00 0.12104E+01 0.12104E+01
   6   5   2   1 0.28959E+02 0.28959E+02 0.27658E+02 0.27658E+02 0.00000E+00 0.00000E+00 0.00000E+00 0.00000E+00 0.00000E+00 0.00000E+00 0.00000E+00 0.12277E+01 0.12277E+01
   7   5   2   1 0.34222E+02 0.34222E+02 0.33884E+02-0.33884E+02 0.00000E+00 0.00000E+00 0.00000E+00 0.00000E+00 0.00000E+00 0.00000E+00 0.00000E+00 0.13894E+01 0.13894E+01
   8   5   2   1 0.33256E+02 0.33256E+02 0.33998E+02 0.33998E+02 0.00000E+00 0.00000E+00 0.00000E+00 0.00000E+00 0.00000E+00 0.00000E+00 0.00000E+00 0.10913E+01 0.10913E+01
   9   5   2   1 0.33614E+02 0.33614E+02 0.33106E+02-0.33106E+02 0.00000E+00 0.00000E+00 0.00000E+00 0.00000E+00 0.00000E+00 0.00000E+00 0.00000E+00 0.97447E+00 0.97447E+00
  10   5   2   1 0.27277E+02 0.27277E+02 0.27740E+02 0.27740E+02 0.00000E+00 0.00000E+00 0.00000E+00 0.00000E+00 0.00000E+00 0.00000E+00 0.00000E+00 0.88798E+00 0.88798E+00
  11   5   2   1 0.22792E+02 0.22792E+02 0.21819E+02-0.21819E+02 0.00000E+00 0.00000E+00 0.00000E+00 0.00000E+00 0.00000E+00 0.00000E+00 0.00000E+00 0.87330E+00 0.87330E+00
  12   5   2   1 0.13956E+02 0.13956E+02 0.13826E+02 0.13826E+02 0.00000E+00 0.00000E+00 0.00000E+00 0.00000E+00 0.00000E+00 0.00000E+00 0.00000E+00 0.97344E+00 0.97344E+00
  13   5   2   1 0.78285E+01 0.78285E+01 0.78693E+01-0.78693E+01 0.00000E+00 0.00000E+00 0.00000E+00 0.00000E+00 0.00000E+00 0.00000E+00 0.00000E+00 0.14762E+01 0.14762E+01
  14   5   2   1 0.15716E-01 0.15716E-01 0.10710E+01 0.10710E+01 0.00000E+00 0.00000E+00 0.00000E+00 0.00000E+00 0.00000E+00 0.00000E+00 0.00000E+00 0.15526E+02 0.15526E+02
  15   5   2   1 0.64718E+01 0.64718E+01 0.33341E+01 0.33341E+01 0.00000E+00 0.00000E+00 0.00000E+00 0.00000E+00 0.00000E+00 0.00000E+00 0.00000E+00 0.20750E+01 0.20750E+01
  16   5   2   1 0.61446E+01 0.61446E+01 0.61129E+01-0.61129E+01 0.00000E+00 0.00000E+00 0.00000E+00 0.00000E+00 0.00000E+00 0.00000E+00 0.00000E+00 0.24868E+01 0.24868E+01
  17   5   2   1 0.51185E+01 0.51185E+01 0.47171E+01 0.47171E+01 0.00000E+00 0.00000E+00 0.00000E+00 0.00000E+00 0.00000E+00 0.00000E+00 0.00000E+00 0.29717E+01 0.29717E+01
  18   5   2   1 0.69964E+01 0.69964E+01 0.72236E+01-0.72236E+01 0.00000E+00 0.00000E+00 0.00000E+00 0.00000E+00 0.00000E+00 0.00000E+00 0.00000E+00 0.19091E+01 0.19091E+01
  19   5   2   1 0.43089E+01 0.43089E+01 0.53568E+01 0.53568E+01 0.00000E+00 0.00000E+00 0.00000E+00 0.00000E+00 0.00000E+00 0.00000E+00 0.00000E+00 0.30765E+01 0.30765E+01
  20   5   2   1 0.79052E+01 0.79052E+01 0.94627E+01 0.94627E+01 0.00000E+00 0.00000E+00 0.00000E+00 0.00000E+00 0.00000E+00 0.00000E+00 0.00000E+00 0.19670E+01 0.19670E+01
  21   5   2   1 0.85349E-01 0.85349E-01 0.20029E+01 0.20029E+01 0.00000E+00 0.00000E+00 0.00000E+00 0.00000E+00 0.00000E+00 0.00000E+00 0.00000E+00 0.20659E+02 0.20659E+02
  22   5   2   1 0.33555E+01 0.33555E+01 0.89295E+00-0.89295E+00 0.00000E+00 0.00000E+00 0.00000E+00 0.00000E+00 0.00000E+00 0.00000E+00 0.00000E+00 0.39652E+01 0.39652E+01
  23   5   2   1 0.43557E+01 0.43557E+01 0.26342E+01 0.26342E+01 0.00000E+00 0.00000E+00 0.00000E+00 0.00000E+00 0.00000E+00 0.00000E+00 0.00000E+00 0.35159E+01 0.35159E+01
  24   5   2   1 0.20736E-01 0.20736E-01 0.10027E+01 0.10027E+01 0.00000E+00 0.00000E+00 0.00000E+00 0.00000E+00 0.00000E+00 0.00000E+00 0.00000E+00 0.19339E+02 0.19339E+02
  25   5   2   1 0.70841E+01 0.70841E+01 0.22214E+01-0.22214E+01 0.00000E+00 0.00000E+00 0.00000E+00 0.00000E+00 0.00000E+00 0.00000E+00 0.00000E+00 0.24541E+01 0.24541E+01
  26   5   2   1 0.43790E+01 0.43790E+01 0.17671E+01 0.17671E+01 0.00000E+00 0.00000E+00 0.00000E+00 0.00000E+00 0.00000E+00 0.00000E+00 0.00000E+00 0.39555E+01 0.39555E+01
  27   5   2   1 0.34705E-01 0.34705E-01 0.59677E+00-0.59677E+00 0.00000E+00 0.00000E+00 0.00000E+00 0.00000E+00 0.00000E+00 0.00000E+00 0.00000E+00 0.21129E+02 0.21129E+02
  28   5   2   1 0.53430E-01 0.53430E-01 0.22495E+01 0.22495E+01 0.00000E+00 0.00000E+00 0.00000E+00 0.00000E+00 0.00000E+00 0.00000E+00 0.00000E+00 0.22880E+02 0.22880E+02
  29   5   2   1 0.59424E-01 0.59424E-01 0.21210E+00-0.21210E+00 0.00000E+00 0.00000E+00 0.00000E+00 0.00000E+00 0.00000E+00 0.00000E+00 0.00000E+00 0.22248E+02 0.22248E+02
  30   5   2   1 0.67684E-01 0.67684E-01 0.64639E+00 0.64639E+00 0.00000E+00 0.00000E+00 0.00000E+00 0.00000E+00 0.00000E+00 0.00000E+00 0.00000E+00 0.21353E+02 0.21353E+02
  31   5   2   1 0.33505E+01 0.33505E+01 0.52866E+00-0.52866E+00 0.00000E+00 0.00000E+00 0.00000E+00 0.00000E+00 0.00000E+00 0.00000E+00 0.00000E+00 0.50772E+01 0.50772E+01
  32   5   2   1 0.63842E-01 0.63842E-01 0.66537E+00-0.66537E+00 0.00000E+00 0.00000E+00 0.00000E+00 0.00000E+00 0.00000E+00 0.00000E+00 0.00000E+00 0.21176E+02 0.21176E+02
  33   5   2   1 0.53972E-01 0.53972E-01 0.13196E+01 0.13196E+01 0.00000E+00 0.00000E+00 0.00000E+00 0.00000E+00 0.00000E+00 0.00000E+00 0.00000E+00 0.23109E+02 0.23109E+02
  34   5   2   1 0.28097E+01 0.28097E+01 0.85310E+00-0.85310E+00 0.00000E+00 0.00000E+00 0.00000E+00 0.00000E+00 0.00000E+00 0.00000E+00 0.00000E+00 0.69419E+01 0.69419E+01
  35   5   2   1 0.59148E+01 0.59148E+01 0.11690E+01 0.11690E+01 0.00000E+00 0.00000E+00 0.00000E+00 0.00000E+00 0.00000E+00 0.00000E+00 0.00000E+00 0.29481E+01 0.29481E+01
  36   5   2   1 0.19552E+01 0.19552E+01 0.92456E-01 0.92456E-01 0.00000E+00 0.00000E+00 0.00000E+00 0.00000E+00 0.00000E+00 0.00000E+00 0.00000E+00 0.77942E+01 0.77942E+01
  37   5   2   1 0.51961E+01 0.51961E+01 0.33539E+01-0.33539E+01 0.00000E+00 0.00000E+00 0.00000E+00 0.00000E+00 0.00000E+00 0.00000E+00 0.00000E+00 0.29720E+01 0.29720E+01
  38   5   2   1 0.73636E+01 0.73636E+01 0.30821E+01 0.30821E+01 0.00000E+00 0.00000E+00 0.00000E+00 0.00000E+00 0.00000E+00 0.00000E+00 0.00000E+00 0.21024E+01 0.21024E+01
  39   5   2   1 0.68263E+01 0.68263E+01 0.41796E+01-0.41796E+01 0.00000E+00 0.00000E+00 0.00000E+00 0.00000E+00 0.00000E+00 0.00000E+00 0.00000E+00 0.22705E+01 0.22705E+01
  40   5   2   1 0.75642E+01 0.75642E+01 0.24554E+01-0.24554E+01 0.00000E+00 0.00000E+00 0.00000E+00 0.00000E+00 0.00000E+00 0.00000E+00 0.00000E+00 0.20310E+01 0.20310E+01
  41   5   2   1 0.16816E+02 0.16816E+02 0.17026E+02 0.17026E+02 0.00000E+00 0.00000E+00 0.00000E+00 0.00000E+00 0.00000E+00 0.00000E+00 0.00000E+00 0.19494E+01 0.19494E+01
  42   5   2   1 0.70459E-01 0.70459E-01 0.44125E+01-0.44125E+01 0.00000E+00 0.00000E+00 0.00000E+00 0.00000E+00 0.00000E+00 0.00000E+00 0.00000E+00 0.23300E+02 0.23300E+02
  43   5   2   1 0.61593E+01 0.61593E+01 0.44834E+01 0.44834E+01 0.00000E+00 0.00000E+00 0.00000E+00 0.00000E+00 0.00000E+00 0.00000E+00 0.00000E+00 0.27975E+01 0.27975E+01
  44   5   2   1 0.59796E-01 0.59796E-01 0.31971E+01-0.31971E+01 0.00000E+00 0.00000E+00 0.00000E+00 0.00000E+00 0.00000E+00 0.00000E+00 0.00000E+00 0.23090E+02 0.23090E+02
  45   5   2   1 0.62428E+01 0.62428E+01 0.31375E+00-0.31375E+00 0.00000E+00 0.00000E+00 0.00000E+00 0.00000E+00 0.00000E+00 0.00000E+00 0.00000E+00 0.30821E+01 0.30821E+01
  46   5   2   1 0.51764E+01 0.51764E+01 0.33552E+00-0.33552E+00 0.00000E+00 0.00000E+00 0.00000E+00 0.00000E+00 0.00000E+00 0.00000E+00 0.00000E+00 0.33332E+01 0.33332E+01
 -45   6   2   1 0.55181E+01 0.55181E+01 0.79315E+01-0.79315E+01 0.00000E+00 0.00000E+00 0.00000E+00 0.00000E+00 0.00000E+00 0.00000E+00 0.00000E+00 0.52120E+01 0.52120E+01
 -43   6   2   1 0.56996E-02 0.56996E-02 0.20960E+01 0.20960E+01 0.00000E+00 0.00000E+00 0.00000E+00 0.00000E+00 0.00000E+00 0.00000E+00 0.00000E+00 0.12327E+02 0.12327E+02
 -42   6   2   1 0.70759E+01 0.70759E+01 0.50926E+01-0.50926E+01 0.00000E+00 0.00000E+00 0.00000E+00 0.00000E+00 0.00000E+00 0.00000E+00 0.00000E+00 0.27265E+01 0.27265E+01
 -41   6   2   1 0.85488E+01 0.85488E+01 0.45022E+01-0.45022E+01 0.00000E+00 0.00000E+00 0.00000E+00 0.00000E+00 0.00000E+00 0.00000E+00 0.00000E+00 0.22562E+01 0.22562E+01
 -40   6   2   1 0.61914E+01 0.61914E+01 0.73583E+01-0.73583E+01 0.00000E+00 0.00000E+00 0.00000E+00 0.00000E+00 0.00000E+00 0.00000E+00 0.00000E+00 0.40405E+01 0.40405E+01
 -39   6   2   1 0.18830E-01 0.18830E-01 0.21329E+01 0.21329E+01 0.00000E+00 0.00000E+00 0.00000E+00 0.00000E+00 0.00000E+00 0.00000E+00 0.00000E+00 0.25810E+02 0.25810E+02
 -38   6   2   1 0.24014E-01 0.24014E-01 0.10470E+01-0.10470E+01 0.00000E+00 0.00000E+00 0.00000E+00 0.00000E+00 0.00000E+00 0.00000E+00 0.00000E+00 0.21777E+02 0.21777E+02
 -37   6   2   1 0.34208E+01 0.34208E+01 0.51794E+00-0.51794E+00 0.00000E+00 0.00000E+00 0.00000E+00 0.00000E+00 0.00000E+00 0.00000E+00 0.00000E+00 0.51011E+01 0.51011E+01
 -36   6   2   1 0.34194E+01 0.34194E+01 0.22427E+01 0.22427E+01 0.00000E+00 0.00000E+00 0.00000E+00 0.00000E+00 0.00000E+00 0.00000E+00 0.00000E+00 0.68084E+01 0.68084E+01
 -35   6   2   1 0.26007E-01 0.26007E-01 0.18214E+01-0.18214E+01 0.00000E+00 0.00000E+00 0.00000E+00 0.00000E+00 0.00000E+00 0.00000E+00 0.00000E+00 0.20421E+02 0.20421E+02
 -34   6   2   1 0.27925E+01 0.27925E+01 0.31680E+01 0.31680E+01 0.00000E+00 0.00000E+00 0.00000E+00 0.00000E+00 0.00000E+00 0.00000E+00 0.00000E+00 0.69489E+01 0.69489E+01
 -33   6   2   1 0.27965E+01 0.27965E+01 0.25561E+00-0.25561E+00 0.00000E+00 0.00000E+00 0.00000E+00 0.00000E+00 0.00000E+00 0.00000E+00 0.00000E+00 0.48365E+01 0.48365E+01
 -32   6   2   1 0.20335E-01 0.20335E-01 0.50486E+00 0.50486E+00 0.00000E+00 0.00000E+00 0.00000E+00 0.00000E+00 0.00000E+00 0.00000E+00 0.00000E+00 0.17685E+02 0.17685E+02
 -31   6   2   1 0.18733E-01 0.18733E-01 0.14422E+01 0.14422E+01 0.00000E+00 0.00000E+00 0.00000E+00 0.00000E+00 0.00000E+00 0.00000E+00 0.00000E+00 0.19475E+02 0.19475E+02
 -30   6   2   1 0.27785E+01 0.27785E+01 0.22498E+01 0.22498E+01 0.00000E+00 0.00000E+00 0.00000E+00 0.00000E+00 0.00000E+00 0.00000E+00 0.00000E+00 0.48644E+01 0.48644E+01
 -29   6   2   1 0.51956E+01 0.51956E+01 0.21591E+01 0.21591E+01 0.00000E+00 0.00000E+00 0.00000E+00 0.00000E+00 0.00000E+00 0.00000E+00 0.00000E+00 0.26006E+01 0.26006E+01
 -28   6   2   1 0.16507E-01 0.16507E-01 0.20398E+01 0.20398E+01 0.00000E+00 0.00000E+00 0.00000E+00 0.00000E+00 0.00000E+00 0.00000E+00 0.00000E+00 0.20048E+02 0.20048E+02
 -27   6   2   1 0.10959E-01 0.10959E-01 0.37710E+01 0.37710E+01 0.00000E+00 0.00000E+00 0.00000E+00 0.00000E+00 0.00000E+00 0.00000E+00 0.00000E+00 0.98676E+01 0.98676E+01
 -26   6   2   1 0.29067E-01 0.29067E-01 0.71099E-01 0.71099E-01 0.00000E+00 0.00000E+00 0.00000E+00 0.00000E+00 0.00000E+00 0.00000E+00 0.00000E+00 0.16754E+02 0.16754E+02
 -25   6   2   1 0.62283E+01 0.62283E+01 0.48092E+01 0.48092E+01 0.00000E+00 0.00000E+00 0.00000E+00 0.00000E+00 0.00000E+00 0.00000E+00 0.00000E+00 0.18656E+01 0.18656E+01
 -24   6   2   1 0.61681E+01 0.61681E+01 0.67139E+01 0.67139E+01 0.00000E+00 0.00000E+00 0.00000E+00 0.00000E+00 0.00000E+00 0.00000E+00 0.00000E+00 0.18656E+01 0.18656E+01
 -23   6   2   1 0.20226E+02 0.20226E+02 0.15833E+02 0.15833E+02 0.00000E+00 0.00000E+00 0.00000E+00 0.00000E+00 0.00000E+00 0.00000E+00 0.00000E+00 0.15406E+01 0.15406E+01
 -22   6   2   1 0.19860E+01 0.19860E+01 0.46645E+01-0.46645E+01 0.00000E+00 0.00000E+00 0.00000E+00 0.00000E+00 0.00000E+00 0.00000E+00 0.00000E+00 0.49135E+01 0.49135E+01
 -21   6   2   1 0.39191E+02 0.39191E+02 0.33333E+02-0.33333E+02 0.00000E+00 0.00000E+00 0.00000E+00 0.00000E+00 0.00000E+00 0.00000E+00 0.00000E+00 0.16208E+01 0.16208E+01
 -20   6   2   1 0.35285E-01 0.35285E-01 0.71443E+00-0.71443E+00 0.00000E+00 0.00000E+00 0.00000E+00 0.00000E+00 0.00000E+00 0.00000E+00 0.00000E+00 0.14040E+02 0.14040E+02
 -19   6   2   1 0.27906E+01 0.27906E+01 0.43262E+01 0.43262E+01 0.00000E+00 0.00000E+00 0.00000E+00 0.00000E+00 0.00000E+00 0.00000E+00 0.00000E+00 0.34746E+01 0.34746E+01
 -18   6   2   1 0.65132E+01 0.65132E+01 0.75200E+01-0.75200E+01 0.00000E+00 0.00000E+00 0.00000E+00 0.00000E+00 0.00000E+00 0.00000E+00 0.00000E+00 0.11870E+01 0.11870E+01
 -17   6   2   1 0.27765E+01 0.27765E+01 0.34700E+01 0.34700E+01 0.00000E+00 0.00000E+00 0.00000E+00 0.00000E+00 0.00000E+00 0.00000E+00 0.00000E+00 0.20849E+01 0.20849E+01
 -16   6   2   1 0.46447E-02 0.46447E-02 0.27382E+01 0.27382E+01 0.00000E+00 0.00000E+00 0.00000E+00 0.00000E+00 0.00000E+00 0.00000E+00 0.00000E+00 0.19240E+02 0.19240E+02
 -15   6   2   1 0.58888E+01 0.58888E+01 0.75325E+01-0.75325E+01 0.00000E+00 0.00000E+00 0.00000E+00 0.00000E+00 0.00000E+00 0.00000E+00 0.00000E+00 0.22938E+01 0.22938E+01
 -14   6   2   1 0.92140E+01 0.92140E+01 0.96309E+01 0.96309E+01 0.00000E+00 0.00000E+00 0.00000E+00 0.00000E+00 0.00000E+00 0.00000E+00 0.00000E+00 0.14695E+01 0.14695E+01
 -13   6   2   1 0.43982E+01 0.43982E+01 0.86880E+01-0.86880E+01 0.00000E+00 0.00000E+00 0.00000E+00 0.00000E+00 0.00000E+00 0.00000E+00 0.00000E+00 0.43951E+01 0.43951E+01
 -12   6   2   1 0.78763E+01 0.78763E+01 0.61009E+01 0.61009E+01 0.00000E+00 0.00000E+00 0.00000E+00 0.00000E+00 0.00000E+00 0.00000E+00 0.00000E+00 0.22125E+01 0.22125E+01
 -11   6   2   1 0.55788E+01 0.55788E+01 0.46850E+01-0.46850E+01 0.00000E+00 0.00000E+00 0.00000E+00 0.00000E+00 0.00000E+00 0.00000E+00 0.00000E+00 0.31275E+01 0.31275E+01
 -10   6   2   1 0.55866E+01 0.55866E+01 0.13072E+01 0.13072E+01 0.00000E+00 0.00000E+00 0.00000E+00 0.00000E+00 0.00000E+00 0.00000E+00 0.00000E+00 0.27787E+01 0.27787E+01
  -9   6   2   1 0.44836E-01 0.44836E-01 0.24777E+01 0.24777E+01 0.00000E+00 0.00000E+00 0.00000E+00 0.00000E+00 0.00000E+00 0.00000E+00 0.00000E+00 0.19591E+02 0.19591E+02
  -8   6   2   1 0.43676E+01 0.43676E+01 0.29945E+01-0.29945E+01 0.00000E+00 0.00000E+00 0.00000E+00 0.00000E+00 0.00000E+00 0.00000E+00 0.00000E+00 0.30766E+01 0.30766E+01
  -7   6   2   1 0.27639E+01 0.27639E+01 0.41697E+01 0.41697E+01 0.00000E+00 0.00000E+00 0.00000E+00 0.00000E+00 0.00000E+00 0.00000E+00 0.00000E+00 0.48643E+01 0.48643E+01
  -6   6   2   1 0.89883E+01 0.89883E+01 0.59035E+01 0.59035E+01 0.00000E+00 0.00000E+00 0.00000E+00 0.00000E+00 0.00000E+00 0.00000E+00 0.00000E+00 0.23607E+01 0.23607E+01
  -5   6   2   1 0.16731E+02 0.16731E+02 0.14900E+02-0.14900E+02 0.00000E+00 0.00000E+00 0.00000E+00 0.00000E+00 0.00000E+00 0.00000E+00 0.00000E+00 0.15047E+01 0.15047E+01
  -4   6   2   1 0.29048E+02 0.29048E+02 0.28721E+02 0.28721E+02 0.00000E+00 0.00000E+00 0.00000E+00 0.00000E+00 0.00000E+00 0.00000E+00 0.00000E+00 0.14216E+01 0.14216E+01
  -3   6   2   1 0.25948E+02 0.25948E+02 0.27341E+02-0.27341E+02 0.00000E+00 0.00000E+00 0.00000E+00 0.00000E+00 0.00000E+00 0.00000E+00 0.00000E+00 0.12860E+01 0.12860E+01
  -2   6   2   1 0.12024E+02 0.12024E+02 0.13171E+02 0.13171E+02 0.00000E+00 0.00000E+00 0.00000E+00 0.00000E+00 0.00000E+00 0.00000E+00 0.00000E+00 0.14399E+01 0.14399E+01
  -1   6   2   1 0.59219E+01 0.59219E+01 0.47416E+01 0.47416E+01 0.00000E+00 0.00000E+00 0.00000E+00 0.00000E+00 0.00000E+00 0.00000E+00 0.00000E+00 0.22937E+01 0.22937E+01
   0   6   2   1 0.10465E+02 0.10465E+02 0.11464E+02 0.11464E+02 0.00000E+00 0.00000E+00 0.00000E+00 0.00000E+00 0.00000E+00 0.00000E+00 0.00000E+00 0.12818E+01 0.12818E+01
   1   6   2   1 0.11231E+00 0.11231E+00 0.83333E+00-0.83333E+00 0.00000E+00 0.00000E+00 0.00000E+00 0.00000E+00 0.00000E+00 0.00000E+00 0.00000E+00 0.17367E+02 0.17367E+02
   2   6   2   1 0.39981E+01 0.39981E+01 0.16649E+01-0.16649E+01 0.00000E+00 0.00000E+00 0.00000E+00 0.00000E+00 0.00000E+00 0.00000E+00 0.00000E+00 0.29458E+01 0.29458E+01
   3   6   2   1 0.97336E+01 0.97336E+01 0.12882E+02-0.12882E+02 0.00000E+00 0.00000E+00 0.00000E+00 0.00000E+00 0.00000E+00 0.00000E+00 0.00000E+00 0.13793E+01 0.13793E+01
   4   6   2   1 0.10870E+02 0.10870E+02 0.11935E+02 0.11935E+02 0.00000E+00 0.00000E+00 0.00000E+00 0.00000E+00 0.00000E+00 0.00000E+00 0.00000E+00 0.12404E+01 0.12404E+01
   5   6   2   1 0.12204E+02 0.12204E+02 0.15646E+02-0.15646E+02 0.00000E+00 0.00000E+00 0.00000E+00 0.00000E+00 0.00000E+00 0.00000E+00 0.00000E+00 0.12649E+01 0.12649E+01
   6   6   2   1 0.33719E+01 0.33719E+01 0.70342E+01 0.70342E+01 0.00000E+00 0.00000E+00 0.00000E+00 0.00000E+00 0.00000E+00 0.00000E+00 0.00000E+00 0.34044E+01 0.34044E+01
   7   6   2   1 0.58818E+01 0.58818E+01 0.50877E+01-0.50877E+01 0.00000E+00 0.00000E+00 0.00000E+00 0.00000E+00 0.00000E+00 0.00000E+00 0.00000E+00 0.19664E+01 0.19664E+01
   8   6   2   1 0.33804E-01 0.33804E-01 0.51524E+01-0.51524E+01 0.00000E+00 0.00000E+00 0.00000E+00 0.00000E+00 0.00000E+00 0.00000E+00 0.00000E+00 0.19926E+02 0.19926E+02
   9   6   2   1 0.47743E+01 0.47743E+01 0.45766E+01 0.45766E+01 0.00000E+00 0.00000E+00 0.00000E+00 0.00000E+00 0.00000E+00 0.00000E+00 0.00000E+00 0.24076E+01 0.24076E+01
  10   6   2   1 0.12198E+02 0.12198E+02 0.12933E+02-0.12933E+02 0.00000E+00 0.00000E+00 0.00000E+00 0.00000E+00 0.00000E+00 0.00000E+00 0.00000E+00 0.12649E+01 0.12649E+01
  11   6   2   1 0.77824E+01 0.77824E+01 0.10191E+02 0.10191E+02 0.00000E+00 0.00000E+00 0.00000E+00 0.00000E+00 0.00000E+00 0.00000E+00 0.00000E+00 0.17216E+01 0.17216E+01
  12   6   2   1 0.14606E+02 0.14606E+02 0.15598E+02-0.15598E+02 0.00000E+00 0.00000E+00 0.00000E+00 0.00000E+00 0.00000E+00 0.00000E+00 0.00000E+00 0.11910E+01 0.11910E+01
  13   6   2   1 0.10848E+02 0.10848E+02 0.11430E+02 0.11430E+02 0.00000E+00 0.00000E+00 0.00000E+00 0.00000E+00 0.00000E+00 0.00000E+00 0.00000E+00 0.88927E+00 0.88927E+00
  14   6   2   1 0.12480E+02 0.12480E+02 0.15293E+02-0.15293E+02 0.00000E+00 0.00000E+00 0.00000E+00 0.00000E+00 0.00000E+00 0.00000E+00 0.00000E+00 0.92941E+00 0.92941E+00
  15   6   2   1 0.72706E+01 0.72706E+01 0.86053E+01 0.86053E+01 0.00000E+00 0.00000E+00 0.00000E+00 0.00000E+00 0.00000E+00 0.00000E+00 0.00000E+00 0.13153E+01 0.13153E+01
  16   6   2   1 0.84874E+01 0.84874E+01 0.10925E+02-0.10925E+02 0.00000E+00 0.00000E+00 0.00000E+00 0.00000E+00 0.00000E+00 0.00000E+00 0.00000E+00 0.11305E+01 0.11305E+01
  17   6   2   1 0.55430E-01 0.55430E-01 0.17311E+01 0.17311E+01 0.00000E+00 0.00000E+00 0.00000E+00 0.00000E+00 0.00000E+00 0.00000E+00 0.00000E+00 0.18970E+02 0.18970E+02
  18   6   2   1 0.47810E+01 0.47810E+01 0.32537E+01-0.32537E+01 0.00000E+00 0.00000E+00 0.00000E+00 0.00000E+00 0.00000E+00 0.00000E+00 0.00000E+00 0.24076E+01 0.24076E+01
  19   6   2   1 0.22431E+02 0.22431E+02 0.21477E+02 0.21477E+02 0.00000E+00 0.00000E+00 0.00000E+00 0.00000E+00 0.00000E+00 0.00000E+00 0.00000E+00 0.10546E+01 0.10546E+01
  21   6   2   1 0.10714E+02 0.10714E+02 0.12583E+02-0.12583E+02 0.00000E+00 0.00000E+00 0.00000E+00 0.00000E+00 0.00000E+00 0.00000E+00 0.00000E+00 0.10819E+01 0.10819E+01
  22   6   2   1 0.68138E+01 0.68138E+01 0.94396E+01-0.94396E+01 0.00000E+00 0.00000E+00 0.00000E+00 0.00000E+00 0.00000E+00 0.00000E+00 0.00000E+00 0.17035E+01 0.17035E+01
  23   6   2   1 0.52264E+01 0.52264E+01 0.40530E+01 0.40530E+01 0.00000E+00 0.00000E+00 0.00000E+00 0.00000E+00 0.00000E+00 0.00000E+00 0.00000E+00 0.22292E+01 0.22292E+01
  24   6   2   1 0.48405E+01 0.48405E+01 0.59112E+01-0.59112E+01 0.00000E+00 0.00000E+00 0.00000E+00 0.00000E+00 0.00000E+00 0.00000E+00 0.00000E+00 0.24076E+01 0.24076E+01
  25   6   2   1 0.58489E-01 0.58489E-01 0.65763E+00-0.65763E+00 0.00000E+00 0.00000E+00 0.00000E+00 0.00000E+00 0.00000E+00 0.00000E+00 0.00000E+00 0.20803E+02 0.20803E+02
  26   6   2   1 0.38817E+01 0.38817E+01 0.35940E+01 0.35940E+01 0.00000E+00 0.00000E+00 0.00000E+00 0.00000E+00 0.00000E+00 0.00000E+00 0.00000E+00 0.34396E+01 0.34396E+01
  27   6   2   1 0.61645E+01 0.61645E+01 0.67424E+01-0.67424E+01 0.00000E+00 0.00000E+00 0.00000E+00 0.00000E+00 0.00000E+00 0.00000E+00 0.00000E+00 0.21762E+01 0.21762E+01
  28   6   2   1 0.38972E+01 0.38972E+01 0.32334E+01 0.32334E+01 0.00000E+00 0.00000E+00 0.00000E+00 0.00000E+00 0.00000E+00 0.00000E+00 0.00000E+00 0.34397E+01 0.34397E+01
  29   6   2   1 0.39062E+01 0.39062E+01 0.41821E+01-0.41821E+01 0.00000E+00 0.00000E+00 0.00000E+00 0.00000E+00 0.00000E+00 0.00000E+00 0.00000E+00 0.29484E+01 0.29484E+01
  30   6   2   1 0.58918E+01 0.58918E+01 0.26845E+01-0.26845E+01 0.00000E+00 0.00000E+00 0.00000E+00 0.00000E+00 0.00000E+00 0.00000E+00 0.00000E+00 0.22938E+01 0.22938E+01
  31   6   2   1 0.27617E+01 0.27617E+01 0.30583E+01 0.30583E+01 0.00000E+00 0.00000E+00 0.00000E+00 0.00000E+00 0.00000E+00 0.00000E+00 0.00000E+00 0.48644E+01 0.48644E+01
  32   6   2   1 0.51606E+01 0.51606E+01 0.74491E+01-0.74491E+01 0.00000E+00 0.00000E+00 0.00000E+00 0.00000E+00 0.00000E+00 0.00000E+00 0.00000E+00 0.22292E+01 0.22292E+01
  33   6   2   1 0.19147E+01 0.19147E+01 0.82076E+01 0.82076E+01 0.00000E+00 0.00000E+00 0.00000E+00 0.00000E+00 0.00000E+00 0.00000E+00 0.00000E+00 0.58959E+01 0.58959E+01
  34   6   2   1 0.54966E+01 0.54966E+01 0.10232E+02-0.10232E+02 0.00000E+00 0.00000E+00 0.00000E+00 0.00000E+00 0.00000E+00 0.00000E+00 0.00000E+00 0.27801E+01 0.27801E+01
  35   6   2   1 0.71948E-01 0.71948E-01 0.75146E+01 0.75146E+01 0.00000E+00 0.00000E+00 0.00000E+00 0.00000E+00 0.00000E+00 0.00000E+00 0.00000E+00 0.22997E+02 0.22997E+02
  36   6   2   1 0.51494E+01 0.51494E+01 0.38604E+01-0.38604E+01 0.00000E+00 0.00000E+00 0.00000E+00 0.00000E+00 0.00000E+00 0.00000E+00 0.00000E+00 0.26005E+01 0.26005E+01
  37   6   2   1 0.47662E-01 0.47662E-01 0.94496E+00-0.94496E+00 0.00000E+00 0.00000E+00 0.00000E+00 0.00000E+00 0.00000E+00 0.00000E+00 0.00000E+00 0.21149E+02 0.21149E+02
  38   6   2   1 0.42894E-01 0.42894E-01 0.17032E+01 0.17032E+01 0.00000E+00 0.00000E+00 0.00000E+00 0.00000E+00 0.00000E+00 0.00000E+00 0.00000E+00 0.20842E+02 0.20842E+02
  39   6   2   1 0.45015E-01 0.45015E-01 0.11735E+01 0.11735E+01 0.00000E+00 0.00000E+00 0.00000E+00 0.00000E+00 0.00000E+00 0.00000E+00 0.00000E+00 0.20210E+02 0.20210E+02
  40   6   2   1 0.51305E+01 0.51305E+01 0.12463E+02-0.12463E+02 0.00000E+00 0.00000E+00 0.00000E+00 0.00000E+00 0.00000E+00 0.00000E+00 0.00000E+00 0.33433E+01 0.33433E+01
  41   6   2   1 0.33633E+01 0.33633E+01 0.63344E+01 0.63344E+01 0.00000E+00 0.00000E+00 0.00000E+00 0.00000E+00 0.00000E+00 0.00000E+00 0.00000E+00 0.45391E+01 0.45391E+01
  42   6   2   1 0.16291E-01 0.16291E-01 0.19585E-01-0.19585E-01 0.00000E+00 0.00000E+00 0.00000E+00 0.00000E+00 0.00000E+00 0.00000E+00 0.00000E+00 0.23231E+02 0.23231E+02
  43   6   2   1 0.26324E-01 0.26324E-01 0.48388E+01 0.48388E+01 0.00000E+00 0.00000E+00 0.00000E+00 0.00000E+00 0.00000E+00 0.00000E+00 0.00000E+00 0.30930E+02 0.30930E+02
 -37   7   2   1 0.18573E-01 0.18573E-01 0.24194E+01-0.24194E+01 0.00000E+00 0.00000E+00 0.00000E+00 0.00000E+00 0.00000E+00 0.00000E+00 0.00000E+00 0.24114E+02 0.24114E+02
 -36   7   2   1 0.27567E+01 0.27567E+01 0.34894E+01 0.34894E+01 0.00000E+00 0.00000E+00 0.00000E+00 0.00000E+00 0.00000E+00 0.00000E+00 0.00000E+00 0.41695E+01 0.41695E+01
 -35   7   2   1 0.39021E+01 0.39021E+01 0.44834E+01-0.44834E+01 0.00000E+00 0.00000E+00 0.00000E+00 0.00000E+00 0.00000E+00 0.00000E+00 0.00000E+00 0.39311E+01 0.39311E+01
 -34   7   2   1 0.27502E+01 0.27502E+01 0.40795E+01 0.40795E+01 0.00000E+00 0.00000E+00 0.00000E+00 0.00000E+00 0.00000E+00 0.00000E+00 0.00000E+00 0.48643E+01 0.48643E+01
 -33   7   2   1 0.31090E-01 0.31090E-01 0.27911E+01-0.27911E+01 0.00000E+00 0.00000E+00 0.00000E+00 0.00000E+00 0.00000E+00 0.00000E+00 0.00000E+00 0.18376E+02 0.18376E+02
 -32   7   2   1 0.33799E+01 0.33799E+01 0.29143E+01 0.29143E+01 0.00000E+00 0.00000E+00 0.00000E+00 0.00000E+00 0.00000E+00 0.00000E+00 0.00000E+00 0.34044E+01 0.34044E+01
 -31   7   2   1 0.19757E+01 0.19757E+01 0.10417E+01 0.10417E+01 0.00000E+00 0.00000E+00 0.00000E+00 0.00000E+00 0.00000E+00 0.00000E+00 0.00000E+00 0.58962E+01 0.58962E+01
 -30   7   2   1 0.16364E-01 0.16364E-01 0.16583E+01 0.16583E+01 0.00000E+00 0.00000E+00 0.00000E+00 0.00000E+00 0.00000E+00 0.00000E+00 0.00000E+00 0.17549E+02 0.17549E+02
 -29   7   2   1 0.45594E-02 0.45594E-02 0.54642E+00 0.54642E+00 0.00000E+00 0.00000E+00 0.00000E+00 0.00000E+00 0.00000E+00 0.00000E+00 0.00000E+00 0.11374E+02 0.11374E+02
 -28   7   2   1 0.54058E-02 0.54058E-02 0.16493E+01-0.16493E+01 0.00000E+00 0.00000E+00 0.00000E+00 0.00000E+00 0.00000E+00 0.00000E+00 0.00000E+00 0.19459E+02 0.19459E+02
 -27   7   2   1 0.16621E-01 0.16621E-01 0.41088E+01 0.41088E+01 0.00000E+00 0.00000E+00 0.00000E+00 0.00000E+00 0.00000E+00 0.00000E+00 0.00000E+00 0.18101E+02 0.18101E+02
 -26   7   2   1 0.39180E+01 0.39180E+01 0.25208E+01-0.25208E+01 0.00000E+00 0.00000E+00 0.00000E+00 0.00000E+00 0.00000E+00 0.00000E+00 0.00000E+00 0.19659E+01 0.19659E+01
 -25   7   2   1 0.33884E+01 0.33884E+01 0.33018E+01 0.33018E+01 0.00000E+00 0.00000E+00 0.00000E+00 0.00000E+00 0.00000E+00 0.00000E+00 0.00000E+00 0.22698E+01 0.22698E+01
 -24   7   2   1 0.34061E+01 0.34061E+01 0.16511E+01 0.16511E+01 0.00000E+00 0.00000E+00 0.00000E+00 0.00000E+00 0.00000E+00 0.00000E+00 0.00000E+00 0.22698E+01 0.22698E+01
 -23   7   2   1 0.51930E+01 0.51930E+01 0.70971E+00 0.70971E+00 0.00000E+00 0.00000E+00 0.00000E+00 0.00000E+00 0.00000E+00 0.00000E+00 0.00000E+00 0.14866E+01 0.14866E+01
 -22   7   2   1 0.70117E-02 0.70117E-02 0.45527E+00-0.45527E+00 0.00000E+00 0.00000E+00 0.00000E+00 0.00000E+00 0.00000E+00 0.00000E+00 0.00000E+00 0.13304E+02 0.13304E+02
 -21   7   2   1 0.48008E+01 0.48008E+01 0.62091E+01-0.62091E+01 0.00000E+00 0.00000E+00 0.00000E+00 0.00000E+00 0.00000E+00 0.00000E+00 0.00000E+00 0.20066E+01 0.20066E+01
 -20   7   2   1 0.67165E-02 0.67165E-02 0.39673E+01 0.39673E+01 0.00000E+00 0.00000E+00 0.00000E+00 0.00000E+00 0.00000E+00 0.00000E+00 0.00000E+00 0.21869E+02 0.21869E+02
 -19   7   2   1 0.47144E-02 0.47144E-02 0.16701E+01-0.16701E+01 0.00000E+00 0.00000E+00 0.00000E+00 0.00000E+00 0.00000E+00 0.00000E+00 0.00000E+00 0.55185E+01 0.55185E+01
 -18   7   2   1 0.17097E-01 0.17097E-01 0.18936E+01-0.18936E+01 0.00000E+00 0.00000E+00 0.00000E+00 0.00000E+00 0.00000E+00 0.00000E+00 0.00000E+00 0.18816E+02 0.18816E+02
 -17   7   2   1 0.43732E+01 0.43732E+01 0.39029E+01 0.39029E+01 0.00000E+00 0.00000E+00 0.00000E+00 0.00000E+00 0.00000E+00 0.00000E+00 0.00000E+00 0.30767E+01 0.30767E+01
 -16   7   2   1 0.47852E+01 0.47852E+01 0.57864E+01-0.57864E+01 0.00000E+00 0.00000E+00 0.00000E+00 0.00000E+00 0.00000E+00 0.00000E+00 0.00000E+00 0.28088E+01 0.28088E+01
 -15   7   2   1 0.67755E+01 0.67755E+01 0.66211E+01 0.66211E+01 0.00000E+00 0.00000E+00 0.00000E+00 0.00000E+00 0.00000E+00 0.00000E+00 0.00000E+00 0.17035E+01 0.17035E+01
 -14   7   2   1 0.32620E-01 0.32620E-01 0.46062E+01-0.46062E+01 0.00000E+00 0.00000E+00 0.00000E+00 0.00000E+00 0.00000E+00 0.00000E+00 0.00000E+00 0.20770E+02 0.20770E+02
 -13   7   2   1 0.25509E-01 0.25509E-01 0.33148E+01 0.33148E+01 0.00000E+00 0.00000E+00 0.00000E+00 0.00000E+00 0.00000E+00 0.00000E+00 0.00000E+00 0.19105E+02 0.19105E+02
 -12   7   2   1 0.27620E+01 0.27620E+01 0.30340E+01-0.30340E+01 0.00000E+00 0.00000E+00 0.00000E+00 0.00000E+00 0.00000E+00 0.00000E+00 0.00000E+00 0.34746E+01 0.34746E+01
 -11   7   2   1 0.25135E-02 0.25135E-02 0.51403E+00-0.51403E+00 0.00000E+00 0.00000E+00 0.00000E+00 0.00000E+00 0.00000E+00 0.00000E+00 0.00000E+00 0.19379E+02 0.19379E+02
 -10   7   2   1 0.51951E+01 0.51951E+01 0.12306E+01 0.12306E+01 0.00000E+00 0.00000E+00 0.00000E+00 0.00000E+00 0.00000E+00 0.00000E+00 0.00000E+00 0.22292E+01 0.22292E+01
  -9   7   2   1 0.43762E+01 0.43762E+01 0.41247E+01-0.41247E+01 0.00000E+00 0.00000E+00 0.00000E+00 0.00000E+00 0.00000E+00 0.00000E+00 0.00000E+00 0.21979E+01 0.21979E+01
  -8   7   2   1 0.51847E+01 0.51847E+01 0.14099E+01 0.14099E+01 0.00000E+00 0.00000E+00 0.00000E+00 0.00000E+00 0.00000E+00 0.00000E+00 0.00000E+00 0.26005E+01 0.26005E+01
  -7   7   2   1 0.23836E-01 0.23836E-01 0.17614E+01-0.17614E+01 0.00000E+00 0.00000E+00 0.00000E+00 0.00000E+00 0.00000E+00 0.00000E+00 0.00000E+00 0.19213E+02 0.19213E+02
  -6   7   2   1 0.27647E+01 0.27647E+01 0.80982E+00 0.80982E+00 0.00000E+00 0.00000E+00 0.00000E+00 0.00000E+00 0.00000E+00 0.00000E+00 0.00000E+00 0.34740E+01 0.34740E+01
  -5   7   2   1 0.39374E+01 0.39374E+01 0.15592E+01 0.15592E+01 0.00000E+00 0.00000E+00 0.00000E+00 0.00000E+00 0.00000E+00 0.00000E+00 0.00000E+00 0.29484E+01 0.29484E+01
  -4   7   2   1 0.48092E+01 0.48092E+01 0.36754E+01-0.36754E+01 0.00000E+00 0.00000E+00 0.00000E+00 0.00000E+00 0.00000E+00 0.00000E+00 0.00000E+00 0.32100E+01 0.32100E+01
  -3   7   2   1 0.27685E+01 0.27685E+01 0.37740E+01 0.37740E+01 0.00000E+00 0.00000E+00 0.00000E+00 0.00000E+00 0.00000E+00 0.00000E+00 0.00000E+00 0.34746E+01 0.34746E+01
  -2   7   2   1 0.24464E-01 0.24464E-01 0.50931E+01-0.50931E+01 0.00000E+00 0.00000E+00 0.00000E+00 0.00000E+00 0.00000E+00 0.00000E+00 0.00000E+00 0.23855E+02 0.23855E+02
  -1   7   2   1 0.64896E+01 0.64896E+01 0.57384E+01 0.57384E+01 0.00000E+00 0.00000E+00 0.00000E+00 0.00000E+00 0.00000E+00 0.00000E+00 0.00000E+00 0.20752E+01 0.20752E+01
   0   7   2   1 0.47785E+01 0.47785E+01 0.62800E+01-0.62800E+01 0.00000E+00 0.00000E+00 0.00000E+00 0.00000E+00 0.00000E+00 0.00000E+00 0.00000E+00 0.28088E+01 0.28088E+01
   1   7   2   1 0.43590E+01 0.43590E+01 0.54030E+01 0.54030E+01 0.00000E+00 0.00000E+00 0.00000E+00 0.00000E+00 0.00000E+00 0.00000E+00 0.00000E+00 0.30767E+01 0.30767E+01
   2   7   2   1 0.38930E+01 0.38930E+01 0.57204E+01-0.57204E+01 0.00000E+00 0.00000E+00 0.00000E+00 0.00000E+00 0.00000E+00 0.00000E+00 0.00000E+00 0.34398E+01 0.34398E+01
   3   7   2   1 0.27451E+01 0.27451E+01 0.50586E+01 0.50586E+01 0.00000E+00 0.00000E+00 0.00000E+00 0.00000E+00 0.00000E+00 0.00000E+00 0.00000E+00 0.48643E+01 0.48643E+01
   4   7   2   1 0.34013E-01 0.34013E-01 0.35769E+01-0.35769E+01 0.00000E+00 0.00000E+00 0.00000E+00 0.00000E+00 0.00000E+00 0.00000E+00 0.00000E+00 0.20170E+02 0.20170E+02
   5   7   2   1 0.28608E-01 0.28608E-01 0.27754E+01 0.27754E+01 0.00000E+00 0.00000E+00 0.00000E+00 0.00000E+00 0.00000E+00 0.00000E+00 0.00000E+00 0.18088E+02 0.18088E+02
   6   7   2   1 0.23963E-01 0.23963E-01 0.21253E+01-0.21253E+01 0.00000E+00 0.00000E+00 0.00000E+00 0.00000E+00 0.00000E+00 0.00000E+00 0.00000E+00 0.19432E+02 0.19432E+02
   7   7   2   1 0.11706E-01 0.11706E-01 0.16145E+01-0.16145E+01 0.00000E+00 0.00000E+00 0.00000E+00 0.00000E+00 0.00000E+00 0.00000E+00 0.00000E+00 0.16311E+02 0.16311E+02
   8   7   2   1 0.15775E-01 0.15775E-01 0.44525E+00-0.44525E+00 0.00000E+00 0.00000E+00 0.00000E+00 0.00000E+00 0.00000E+00 0.00000E+00 0.00000E+00 0.18281E+02 0.18281E+02
   9   7   2   1 0.20954E-01 0.20954E-01 0.23723E+01 0.23723E+01 0.00000E+00 0.00000E+00 0.00000E+00 0.00000E+00 0.00000E+00 0.00000E+00 0.00000E+00 0.19479E+02 0.19479E+02
  10   7   2   1 0.22738E-01 0.22738E-01 0.29752E+01-0.29752E+01 0.00000E+00 0.00000E+00 0.00000E+00 0.00000E+00 0.00000E+00 0.00000E+00 0.00000E+00 0.19885E+02 0.19885E+02
  11   7   2   1 0.24981E-01 0.24981E-01 0.35802E+01 0.35802E+01 0.00000E+00 0.00000E+00 0.00000E+00 0.00000E+00 0.00000E+00 0.00000E+00 0.00000E+00 0.20316E+02 0.20316E+02
  12   7   2   1 0.27611E+01 0.27611E+01 0.26952E+01-0.26952E+01 0.00000E+00 0.00000E+00 0.00000E+00 0.00000E+00 0.00000E+00 0.00000E+00 0.00000E+00 0.41694E+01 0.41694E+01
  13   7   2   1 0.24620E-01 0.24620E-01 0.41612E+01 0.41612E+01 0.00000E+00 0.00000E+00 0.00000E+00 0.00000E+00 0.00000E+00 0.00000E+00 0.00000E+00 0.19194E+02 0.19194E+02
  14   7   2   1 0.16777E-01 0.16777E-01 0.28140E+01-0.28140E+01 0.00000E+00 0.00000E+00 0.00000E+00 0.00000E+00 0.00000E+00 0.00000E+00 0.00000E+00 0.21348E+02 0.21348E+02
  15   7   2   1 0.65084E+01 0.65084E+01 0.26153E+01 0.26153E+01 0.00000E+00 0.00000E+00 0.00000E+00 0.00000E+00 0.00000E+00 0.00000E+00 0.00000E+00 0.17790E+01 0.17790E+01
  16   7   2   1 0.19546E-02 0.19546E-02 0.70055E+00-0.70055E+00 0.00000E+00 0.00000E+00 0.00000E+00 0.00000E+00 0.00000E+00 0.00000E+00 0.00000E+00 0.24013E+01 0.24013E+01
  17   7   2   1 0.48047E+01 0.48047E+01 0.12203E+01-0.12203E+01 0.00000E+00 0.00000E+00 0.00000E+00 0.00000E+00 0.00000E+00 0.00000E+00 0.00000E+00 0.24076E+01 0.24076E+01
  18   7   2   1 0.47995E+01 0.47995E+01 0.12395E+01 0.12395E+01 0.00000E+00 0.00000E+00 0.00000E+00 0.00000E+00 0.00000E+00 0.00000E+00 0.00000E+00 0.40120E+01 0.40120E+01
  19   7   2   1 0.47849E+01 0.47849E+01 0.61410E+01-0.61410E+01 0.00000E+00 0.00000E+00 0.00000E+00 0.00000E+00 0.00000E+00 0.00000E+00 0.00000E+00 0.16055E+01 0.16055E+01
  20   7   2   1 0.20549E-01 0.20549E-01 0.91803E+00 0.91803E+00 0.00000E+00 0.00000E+00 0.00000E+00 0.00000E+00 0.00000E+00 0.00000E+00 0.00000E+00 0.15626E+02 0.15626E+02
  21   7   2   1 0.39345E+01 0.39345E+01 0.28562E+01 0.28562E+01 0.00000E+00 0.00000E+00 0.00000E+00 0.00000E+00 0.00000E+00 0.00000E+00 0.00000E+00 0.19659E+01 0.19659E+01
  22   7   2   1 0.43853E+01 0.43853E+01 0.12691E+01 0.12691E+01 0.00000E+00 0.00000E+00 0.00000E+00 0.00000E+00 0.00000E+00 0.00000E+00 0.00000E+00 0.17585E+01 0.17585E+01
  23   7   2   1 0.69938E-02 0.69938E-02 0.21814E+01 0.21814E+01 0.00000E+00 0.00000E+00 0.00000E+00 0.00000E+00 0.00000E+00 0.00000E+00 0.00000E+00 0.21723E+02 0.21723E+02
  24   7   2   1 0.18057E-01 0.18057E-01 0.28108E+01-0.28108E+01 0.00000E+00 0.00000E+00 0.00000E+00 0.00000E+00 0.00000E+00 0.00000E+00 0.00000E+00 0.20186E+02 0.20186E+02
  25   7   2   1 0.33726E+01 0.33726E+01 0.54793E+01 0.54793E+01 0.00000E+00 0.00000E+00 0.00000E+00 0.00000E+00 0.00000E+00 0.00000E+00 0.00000E+00 0.28371E+01 0.28371E+01
  26   7   2   1 0.67676E+01 0.67676E+01 0.64280E+01-0.64280E+01 0.00000E+00 0.00000E+00 0.00000E+00 0.00000E+00 0.00000E+00 0.00000E+00 0.00000E+00 0.17035E+01 0.17035E+01
  27   7   2   1 0.64681E+01 0.64681E+01 0.82497E+01 0.82497E+01 0.00000E+00 0.00000E+00 0.00000E+00 0.00000E+00 0.00000E+00 0.00000E+00 0.00000E+00 0.17790E+01 0.17790E+01
  28   7   2   1 0.51511E+01 0.51511E+01 0.70279E+01-0.70279E+01 0.00000E+00 0.00000E+00 0.00000E+00 0.00000E+00 0.00000E+00 0.00000E+00 0.00000E+00 0.22292E+01 0.22292E+01
  29   7   2   1 0.55115E+01 0.55115E+01 0.69038E+01 0.69038E+01 0.00000E+00 0.00000E+00 0.00000E+00 0.00000E+00 0.00000E+00 0.00000E+00 0.00000E+00 0.20854E+01 0.20854E+01
  30   7   2   1 0.39674E-01 0.39674E-01 0.29902E+01-0.29902E+01 0.00000E+00 0.00000E+00 0.00000E+00 0.00000E+00 0.00000E+00 0.00000E+00 0.00000E+00 0.20472E+02 0.20472E+02
  31   7   2   1 0.33778E-01 0.33778E-01 0.29576E+01 0.29576E+01 0.00000E+00 0.00000E+00 0.00000E+00 0.00000E+00 0.00000E+00 0.00000E+00 0.00000E+00 0.20310E+02 0.20310E+02
  32   7   2   1 0.17748E-01 0.17748E-01 0.28033E+00 0.28033E+00 0.00000E+00 0.00000E+00 0.00000E+00 0.00000E+00 0.00000E+00 0.00000E+00 0.00000E+00 0.19042E+02 0.19042E+02
  33   7   2   1 0.10156E-01 0.10156E-01 0.63069E+00-0.63069E+00 0.00000E+00 0.00000E+00 0.00000E+00 0.00000E+00 0.00000E+00 0.00000E+00 0.00000E+00 0.21243E+02 0.21243E+02
  34   7   2   1 0.92898E-02 0.92898E-02 0.81319E+00-0.81319E+00 0.00000E+00 0.00000E+00 0.00000E+00 0.00000E+00 0.00000E+00 0.00000E+00 0.00000E+00 0.23267E+02 0.23267E+02
  35   7   2   1 0.57302E-02 0.57302E-02 0.99969E+00 0.99969E+00 0.00000E+00 0.00000E+00 0.00000E+00 0.00000E+00 0.00000E+00 0.00000E+00 0.00000E+00 0.20627E+02 0.20627E+02
  36   7   2   1 0.39259E+01 0.39259E+01 0.20086E+01-0.20086E+01 0.00000E+00 0.00000E+00 0.00000E+00 0.00000E+00 0.00000E+00 0.00000E+00 0.00000E+00 0.58965E+01 0.58965E+01
 -16   8   2   1 0.33923E+01 0.33923E+01 0.33264E+00-0.33264E+00 0.00000E+00 0.00000E+00 0.00000E+00 0.00000E+00 0.00000E+00 0.00000E+00 0.00000E+00 0.22690E+01 0.22690E+01
 -15   8   2   1 0.27615E+01 0.27615E+01 0.92555E+00 0.92555E+00 0.00000E+00 0.00000E+00 0.00000E+00 0.00000E+00 0.00000E+00 0.00000E+00 0.00000E+00 0.27794E+01 0.27794E+01
 -14   8   2   1 0.32334E-01 0.32334E-01 0.31666E+01-0.31666E+01 0.00000E+00 0.00000E+00 0.00000E+00 0.00000E+00 0.00000E+00 0.00000E+00 0.00000E+00 0.16446E+02 0.16446E+02
 -13   8   2   1 0.27538E+01 0.27538E+01 0.19737E+01 0.19737E+01 0.00000E+00 0.00000E+00 0.00000E+00 0.00000E+00 0.00000E+00 0.00000E+00 0.00000E+00 0.34744E+01 0.34744E+01
 -12   8   2   1 0.39017E+01 0.39017E+01 0.28589E+01-0.28589E+01 0.00000E+00 0.00000E+00 0.00000E+00 0.00000E+00 0.00000E+00 0.00000E+00 0.00000E+00 0.19658E+01 0.19658E+01
 -11   8   2   1 0.30688E-01 0.30688E-01 0.64166E+00 0.64166E+00 0.00000E+00 0.00000E+00 0.00000E+00 0.00000E+00 0.00000E+00 0.00000E+00 0.00000E+00 0.15179E+02 0.15179E+02
 -10   8   2   1 0.30230E-01 0.30230E-01 0.23300E+00-0.23300E+00 0.00000E+00 0.00000E+00 0.00000E+00 0.00000E+00 0.00000E+00 0.00000E+00 0.00000E+00 0.12986E+02 0.12986E+02
  -9   8   2   1 0.26866E-01 0.26866E-01 0.10914E+01-0.10914E+01 0.00000E+00 0.00000E+00 0.00000E+00 0.00000E+00 0.00000E+00 0.00000E+00 0.00000E+00 0.14614E+02 0.14614E+02
  -8   8   2   1 0.33773E-01 0.33773E-01 0.12657E+01-0.12657E+01 0.00000E+00 0.00000E+00 0.00000E+00 0.00000E+00 0.00000E+00 0.00000E+00 0.00000E+00 0.15581E+02 0.15581E+02
  -7   8   2   1 0.27423E+01 0.27423E+01 0.52532E+01 0.52532E+01 0.00000E+00 0.00000E+00 0.00000E+00 0.00000E+00 0.00000E+00 0.00000E+00 0.00000E+00 0.20848E+01 0.20848E+01
  -6   8   2   1 0.59893E-01 0.59893E-01 0.11195E+02-0.11195E+02 0.00000E+00 0.00000E+00 0.00000E+00 0.00000E+00 0.00000E+00 0.00000E+00 0.00000E+00 0.17045E+02 0.17045E+02
  -4   8   2   1 0.44324E-01 0.44324E-01 0.98014E+01-0.98014E+01 0.00000E+00 0.00000E+00 0.00000E+00 0.00000E+00 0.00000E+00 0.00000E+00 0.00000E+00 0.15229E+02 0.15229E+02
  -3   8   2   1 0.19479E+01 0.19479E+01 0.48163E+01 0.48163E+01 0.00000E+00 0.00000E+00 0.00000E+00 0.00000E+00 0.00000E+00 0.00000E+00 0.00000E+00 0.29483E+01 0.29483E+01
  -2   8   2   1 0.12827E+02 0.12827E+02 0.22611E+02 0.22611E+02 0.00000E+00 0.00000E+00 0.00000E+00 0.00000E+00 0.00000E+00 0.00000E+00 0.00000E+00 0.76033E+00 0.76033E+00
  -1   8   2   1 0.60658E-02 0.60658E-02 0.66101E+01 0.66101E+01 0.00000E+00 0.00000E+00 0.00000E+00 0.00000E+00 0.00000E+00 0.00000E+00 0.00000E+00 0.63951E+01 0.63951E+01
   0   8   2   1 0.11109E+02 0.11109E+02 0.13686E+02-0.13686E+02 0.00000E+00 0.00000E+00 0.00000E+00 0.00000E+00 0.00000E+00 0.00000E+00 0.00000E+00 0.87571E+00 0.87571E+00
   1   8   2   1 0.16246E+02 0.16246E+02 0.18059E+02-0.18059E+02 0.00000E+00 0.00000E+00 0.00000E+00 0.00000E+00 0.00000E+00 0.00000E+00 0.00000E+00 0.72838E+00 0.72838E+00
   3   8   2   1 0.77893E+01 0.77893E+01 0.11805E+02-0.11805E+02 0.00000E+00 0.00000E+00 0.00000E+00 0.00000E+00 0.00000E+00 0.00000E+00 0.00000E+00 0.12309E+01 0.12309E+01
   4   8   2   1 0.47552E+01 0.47552E+01 0.70650E+01 0.70650E+01 0.00000E+00 0.00000E+00 0.00000E+00 0.00000E+00 0.00000E+00 0.00000E+00 0.00000E+00 0.32099E+01 0.32099E+01
   5   8   2   1 0.60468E-01 0.60468E-01 0.61881E+01-0.61881E+01 0.00000E+00 0.00000E+00 0.00000E+00 0.00000E+00 0.00000E+00 0.00000E+00 0.00000E+00 0.18666E+02 0.18666E+02
   6   8   2   1 0.42943E-01 0.42943E-01 0.39956E+01 0.39956E+01 0.00000E+00 0.00000E+00 0.00000E+00 0.00000E+00 0.00000E+00 0.00000E+00 0.00000E+00 0.18770E+02 0.18770E+02
   7   8   2   1 0.27618E+01 0.27618E+01 0.13862E+01-0.13862E+01 0.00000E+00 0.00000E+00 0.00000E+00 0.00000E+00 0.00000E+00 0.00000E+00 0.00000E+00 0.41693E+01 0.41693E+01
   8   8   2   1 0.24729E-02 0.24729E-02 0.26013E+00 0.26013E+00 0.00000E+00 0.00000E+00 0.00000E+00 0.00000E+00 0.00000E+00 0.00000E+00 0.00000E+00 0.24072E+02 0.24072E+02
   9   8   2   1 0.16800E-01 0.16800E-01 0.11635E+01 0.11635E+01 0.00000E+00 0.00000E+00 0.00000E+00 0.00000E+00 0.00000E+00 0.00000E+00 0.00000E+00 0.17331E+02 0.17331E+02
  10   8   2   1 0.29032E-01 0.29032E-01 0.14356E+01-0.14356E+01 0.00000E+00 0.00000E+00 0.00000E+00 0.00000E+00 0.00000E+00 0.00000E+00 0.00000E+00 0.17564E+02 0.17564E+02
  11   8   2   1 0.19333E+01 0.19333E+01 0.23449E+01 0.23449E+01 0.00000E+00 0.00000E+00 0.00000E+00 0.00000E+00 0.00000E+00 0.00000E+00 0.00000E+00 0.49135E+01 0.49135E+01
  12   8   2   1 0.19300E+01 0.19300E+01 0.25936E+01-0.25936E+01 0.00000E+00 0.00000E+00 0.00000E+00 0.00000E+00 0.00000E+00 0.00000E+00 0.00000E+00 0.49135E+01 0.49135E+01
  13   8   2   1 0.44002E-01 0.44002E-01 0.27636E+01 0.27636E+01 0.00000E+00 0.00000E+00 0.00000E+00 0.00000E+00 0.00000E+00 0.00000E+00 0.00000E+00 0.17764E+02 0.17764E+02
  14   8   2   1 0.40645E-01 0.40645E-01 0.29312E+01-0.29312E+01 0.00000E+00 0.00000E+00 0.00000E+00 0.00000E+00 0.00000E+00 0.00000E+00 0.00000E+00 0.22470E+02 0.22470E+02
  15   8   2   1 0.33821E+01 0.33821E+01 0.51246E+00 0.51246E+00 0.00000E+00 0.00000E+00 0.00000E+00 0.00000E+00 0.00000E+00 0.00000E+00 0.00000E+00 0.51019E+01 0.51019E+01
  16   8   2   1 0.39127E+01 0.39127E+01 0.11139E+01-0.11139E+01 0.00000E+00 0.00000E+00 0.00000E+00 0.00000E+00 0.00000E+00 0.00000E+00 0.00000E+00 0.49133E+01 0.49133E+01
  17   8   2   1 0.93545E-02 0.93545E-02 0.14924E+01-0.14924E+01 0.00000E+00 0.00000E+00 0.00000E+00 0.00000E+00 0.00000E+00 0.00000E+00 0.00000E+00 0.19272E+02 0.19272E+02
  18   8   2   1 0.43613E+01 0.43613E+01 0.97840E+01-0.97840E+01 0.00000E+00 0.00000E+00 0.00000E+00 0.00000E+00 0.00000E+00 0.00000E+00 0.00000E+00 0.35162E+01 0.35162E+01
  19   8   2   1 0.65172E+01 0.65172E+01 0.23290E+01-0.23290E+01 0.00000E+00 0.00000E+00 0.00000E+00 0.00000E+00 0.00000E+00 0.00000E+00 0.00000E+00 0.23713E+01 0.23713E+01
  20   8   2   1 0.85834E-02 0.85834E-02 0.39966E+01 0.39966E+01 0.00000E+00 0.00000E+00 0.00000E+00 0.00000E+00 0.00000E+00 0.00000E+00 0.00000E+00 0.21688E+02 0.21688E+02
  21   8   2   1 0.70403E+01 0.70403E+01 0.15614E+02 0.15614E+02 0.00000E+00 0.00000E+00 0.00000E+00 0.00000E+00 0.00000E+00 0.00000E+00 0.00000E+00 0.27265E+01 0.27265E+01
  22   8   2   1 0.19374E+01 0.19374E+01 0.90008E+01-0.90008E+01 0.00000E+00 0.00000E+00 0.00000E+00 0.00000E+00 0.00000E+00 0.00000E+00 0.00000E+00 0.78618E+01 0.78618E+01
 -52   1   3   1 0.90075E+01 0.90075E+01 0.46879E+00-0.46879E+00 0.00000E+00 0.00000E+00 0.00000E+00 0.00000E+00 0.00000E+00 0.00000E+00 0.00000E+00 0.49332E+01 0.49332E+01
 -51   1   3   1 0.58887E+01 0.58887E+01 0.99007E+00 0.99007E+00 0.00000E+00 0.00000E+00 0.00000E+00 0.00000E+00 0.00000E+00 0.00000E+00 0.00000E+00 0.52415E+01 0.52415E+01
 -50   1   3   1 0.15289E-01 0.15289E-01 0.16754E+00-0.16754E+00 0.00000E+00 0.00000E+00 0.00000E+00 0.00000E+00 0.00000E+00 0.00000E+00 0.00000E+00 0.29236E+02 0.29236E+02
 -49   1   3   1 0.32448E-01 0.32448E-01 0.37639E+01 0.37639E+01 0.00000E+00 0.00000E+00 0.00000E+00 0.00000E+00 0.00000E+00 0.00000E+00 0.00000E+00 0.31005E+02 0.31005E+02
 -48   1   3   1 0.58728E+01 0.58728E+01 0.14154E+01-0.14154E+01 0.00000E+00 0.00000E+00 0.00000E+00 0.00000E+00 0.00000E+00 0.00000E+00 0.00000E+00 0.52409E+01 0.52409E+01
 -47   1   3   1 0.95968E+01 0.95968E+01 0.44731E+01 0.44731E+01 0.00000E+00 0.00000E+00 0.00000E+00 0.00000E+00 0.00000E+00 0.00000E+00 0.00000E+00 0.32110E+01 0.32110E+01
 -46   1   3   1 0.52150E+01 0.52150E+01 0.13531E+01 0.13531E+01 0.00000E+00 0.00000E+00 0.00000E+00 0.00000E+00 0.00000E+00 0.00000E+00 0.00000E+00 0.51998E+01 0.51998E+01
 -45   1   3   1 0.73277E+01 0.73277E+01 0.47544E+01 0.47544E+01 0.00000E+00 0.00000E+00 0.00000E+00 0.00000E+00 0.00000E+00 0.00000E+00 0.00000E+00 0.36778E+01 0.36778E+01
 -44   1   3   1 0.22956E-01 0.22956E-01 0.11854E+02 0.11854E+02 0.00000E+00 0.00000E+00 0.00000E+00 0.00000E+00 0.00000E+00 0.00000E+00 0.00000E+00 0.36576E+02 0.36576E+02
 -43   1   3   1 0.12704E+02 0.12704E+02 0.15011E+02-0.15011E+02 0.00000E+00 0.00000E+00 0.00000E+00 0.00000E+00 0.00000E+00 0.00000E+00 0.00000E+00 0.24296E+01 0.24296E+01
 -42   1   3   1 0.33883E+01 0.33883E+01 0.74985E+01-0.74985E+01 0.00000E+00 0.00000E+00 0.00000E+00 0.00000E+00 0.00000E+00 0.00000E+00 0.00000E+00 0.90782E+01 0.90782E+01
 -41   1   3   1 0.21454E-01 0.21454E-01 0.35790E+01-0.35790E+01 0.00000E+00 0.00000E+00 0.00000E+00 0.00000E+00 0.00000E+00 0.00000E+00 0.00000E+00 0.35190E+02 0.35190E+02
 -40   1   3   1 0.58704E+01 0.58704E+01 0.39476E+01 0.39476E+01 0.00000E+00 0.00000E+00 0.00000E+00 0.00000E+00 0.00000E+00 0.00000E+00 0.00000E+00 0.49140E+01 0.49140E+01
 -39   1   3   1 0.27463E+01 0.27463E+01 0.50971E+01-0.50971E+01 0.00000E+00 0.00000E+00 0.00000E+00 0.00000E+00 0.00000E+00 0.00000E+00 0.00000E+00 0.10423E+02 0.10423E+02
 -38   1   3   1 0.87522E+01 0.87522E+01 0.49689E+01 0.49689E+01 0.00000E+00 0.00000E+00 0.00000E+00 0.00000E+00 0.00000E+00 0.00000E+00 0.00000E+00 0.32973E+01 0.32973E+01
 -37   1   3   1 0.11587E+02 0.11587E+02 0.55774E+01-0.55774E+01 0.00000E+00 0.00000E+00 0.00000E+00 0.00000E+00 0.00000E+00 0.00000E+00 0.00000E+00 0.24944E+01 0.24944E+01
 -36   1   3   1 0.46571E-01 0.46571E-01 0.14572E+01 0.14572E+01 0.00000E+00 0.00000E+00 0.00000E+00 0.00000E+00 0.00000E+00 0.00000E+00 0.00000E+00 0.26806E+02 0.26806E+02
 -35   1   3   1 0.19259E+01 0.19259E+01 0.36922E+01-0.36922E+01 0.00000E+00 0.00000E+00 0.00000E+00 0.00000E+00 0.00000E+00 0.00000E+00 0.00000E+00 0.13757E+02 0.13757E+02
 -34   1   3   1 0.39584E+01 0.39584E+01 0.20504E+00-0.20504E+00 0.00000E+00 0.00000E+00 0.00000E+00 0.00000E+00 0.00000E+00 0.00000E+00 0.00000E+00 0.57020E+01 0.57020E+01
 -33   1   3   1 0.55168E+01 0.55168E+01 0.56266E+01-0.56266E+01 0.00000E+00 0.00000E+00 0.00000E+00 0.00000E+00 0.00000E+00 0.00000E+00 0.00000E+00 0.45171E+01 0.45171E+01
 -32   1   3   1 0.52242E+01 0.52242E+01 0.32056E+01-0.32056E+01 0.00000E+00 0.00000E+00 0.00000E+00 0.00000E+00 0.00000E+00 0.00000E+00 0.00000E+00 0.55716E+01 0.55716E+01
 -31   1   3   1 0.43620E+01 0.43620E+01 0.62382E+01-0.62382E+01 0.00000E+00 0.00000E+00 0.00000E+00 0.00000E+00 0.00000E+00 0.00000E+00 0.00000E+00 0.65925E+01 0.65925E+01
 -30   1   3   1 0.73519E+01 0.73519E+01 0.86483E+01-0.86483E+01 0.00000E+00 0.00000E+00 0.00000E+00 0.00000E+00 0.00000E+00 0.00000E+00 0.00000E+00 0.47282E+01 0.47282E+01
 -29   1   3   1 0.39255E+01 0.39255E+01 0.11287E+01 0.11287E+01 0.00000E+00 0.00000E+00 0.00000E+00 0.00000E+00 0.00000E+00 0.00000E+00 0.00000E+00 0.68793E+01 0.68793E+01
 -28   1   3   1 0.15553E+02 0.15553E+02 0.16203E+02-0.16203E+02 0.00000E+00 0.00000E+00 0.00000E+00 0.00000E+00 0.00000E+00 0.00000E+00 0.00000E+00 0.16171E+01 0.16171E+01
 -27   1   3   1 0.10524E+02 0.10524E+02 0.99719E+01 0.99719E+01 0.00000E+00 0.00000E+00 0.00000E+00 0.00000E+00 0.00000E+00 0.00000E+00 0.00000E+00 0.20102E+01 0.20102E+01
 -26   1   3   1 0.26184E+02 0.26184E+02 0.29819E+02-0.29819E+02 0.00000E+00 0.00000E+00 0.00000E+00 0.00000E+00 0.00000E+00 0.00000E+00 0.00000E+00 0.12043E+01 0.12043E+01
 -25   1   3   1 0.22965E+02 0.22965E+02 0.22822E+02 0.22822E+02 0.00000E+00 0.00000E+00 0.00000E+00 0.00000E+00 0.00000E+00 0.00000E+00 0.00000E+00 0.11118E+01 0.11118E+01
 -24   1   3   1 0.40062E+02 0.40062E+02 0.43961E+02-0.43961E+02 0.00000E+00 0.00000E+00 0.00000E+00 0.00000E+00 0.00000E+00 0.00000E+00 0.00000E+00 0.14032E+01 0.14032E+01
 -23   1   3   1 0.20457E+02 0.20457E+02 0.27407E+02 0.27407E+02 0.00000E+00 0.00000E+00 0.00000E+00 0.00000E+00 0.00000E+00 0.00000E+00 0.00000E+00 0.15133E+01 0.15133E+01
 -22   1   3   1 0.50645E+01 0.50645E+01 0.79239E+01-0.79239E+01 0.00000E+00 0.00000E+00 0.00000E+00 0.00000E+00 0.00000E+00 0.00000E+00 0.00000E+00 0.29717E+01 0.29717E+01
 -21   1   3   1 0.31596E+02 0.31596E+02 0.33950E+02 0.33950E+02 0.00000E+00 0.00000E+00 0.00000E+00 0.00000E+00 0.00000E+00 0.00000E+00 0.00000E+00 0.11400E+01 0.11400E+01
 -20   1   3   1 0.27519E+02 0.27519E+02 0.29467E+02-0.29467E+02 0.00000E+00 0.00000E+00 0.00000E+00 0.00000E+00 0.00000E+00 0.00000E+00 0.00000E+00 0.10835E+01 0.10835E+01
 -19   1   3   1 0.16930E+02 0.16930E+02 0.16627E+02 0.16627E+02 0.00000E+00 0.00000E+00 0.00000E+00 0.00000E+00 0.00000E+00 0.00000E+00 0.00000E+00 0.11475E+01 0.11475E+01
 -18   1   3   1 0.58401E+01 0.58401E+01 0.86004E+01-0.86004E+01 0.00000E+00 0.00000E+00 0.00000E+00 0.00000E+00 0.00000E+00 0.00000E+00 0.00000E+00 0.22938E+01 0.22938E+01
 -17   1   3   1 0.81077E+01 0.81077E+01 0.34503E+01-0.34503E+01 0.00000E+00 0.00000E+00 0.00000E+00 0.00000E+00 0.00000E+00 0.00000E+00 0.00000E+00 0.19085E+01 0.19085E+01
 -16   1   3   1 0.11759E+02 0.11759E+02 0.13502E+02 0.13502E+02 0.00000E+00 0.00000E+00 0.00000E+00 0.00000E+00 0.00000E+00 0.00000E+00 0.00000E+00 0.14788E+01 0.14788E+01
 -15   1   3   1 0.15406E+02 0.15406E+02 0.16926E+02-0.16926E+02 0.00000E+00 0.00000E+00 0.00000E+00 0.00000E+00 0.00000E+00 0.00000E+00 0.00000E+00 0.12576E+01 0.12576E+01
 -14   1   3   1 0.18866E+02 0.18866E+02 0.21330E+02 0.21330E+02 0.00000E+00 0.00000E+00 0.00000E+00 0.00000E+00 0.00000E+00 0.00000E+00 0.00000E+00 0.11369E+01 0.11369E+01
 -13   1   3   1 0.13375E+02 0.13375E+02 0.15339E+02-0.15339E+02 0.00000E+00 0.00000E+00 0.00000E+00 0.00000E+00 0.00000E+00 0.00000E+00 0.00000E+00 0.12971E+01 0.12971E+01
 -12   1   3   1 0.12943E+02 0.12943E+02 0.13268E+02 0.13268E+02 0.00000E+00 0.00000E+00 0.00000E+00 0.00000E+00 0.00000E+00 0.00000E+00 0.00000E+00 0.11924E+01 0.11924E+01
 -11   1   3   1 0.34816E+01 0.34816E+01 0.29515E+01 0.29515E+01 0.00000E+00 0.00000E+00 0.00000E+00 0.00000E+00 0.00000E+00 0.00000E+00 0.00000E+00 0.39707E+01 0.39707E+01
 -10   1   3   1 0.48751E+01 0.48751E+01 0.28323E+01-0.28323E+01 0.00000E+00 0.00000E+00 0.00000E+00 0.00000E+00 0.00000E+00 0.00000E+00 0.00000E+00 0.24070E+01 0.24070E+01
  -9   1   3   1 0.22784E+02 0.22784E+02 0.22924E+02 0.22924E+02 0.00000E+00 0.00000E+00 0.00000E+00 0.00000E+00 0.00000E+00 0.00000E+00 0.00000E+00 0.96116E+00 0.96116E+00
  -8   1   3   1 0.16225E+02 0.16225E+02 0.16479E+02-0.16479E+02 0.00000E+00 0.00000E+00 0.00000E+00 0.00000E+00 0.00000E+00 0.00000E+00 0.00000E+00 0.96707E+00 0.96707E+00
  -7   1   3   1 0.35474E+02 0.35474E+02 0.34017E+02 0.34017E+02 0.00000E+00 0.00000E+00 0.00000E+00 0.00000E+00 0.00000E+00 0.00000E+00 0.00000E+00 0.10933E+01 0.10933E+01
  -6   1   3   1 0.19637E+02 0.19637E+02 0.19234E+02-0.19234E+02 0.00000E+00 0.00000E+00 0.00000E+00 0.00000E+00 0.00000E+00 0.00000E+00 0.00000E+00 0.90604E+00 0.90604E+00
  -5   1   3   1 0.34724E+02 0.34724E+02 0.36048E+02 0.36048E+02 0.00000E+00 0.00000E+00 0.00000E+00 0.00000E+00 0.00000E+00 0.00000E+00 0.00000E+00 0.10586E+01 0.10586E+01
  -4   1   3   1 0.14266E+02 0.14266E+02 0.13981E+02-0.13981E+02 0.00000E+00 0.00000E+00 0.00000E+00 0.00000E+00 0.00000E+00 0.00000E+00 0.00000E+00 0.10893E+01 0.10893E+01
  -3   1   3   1 0.29081E+02 0.29081E+02 0.28683E+02 0.28683E+02 0.00000E+00 0.00000E+00 0.00000E+00 0.00000E+00 0.00000E+00 0.00000E+00 0.00000E+00 0.97232E+00 0.97232E+00
  -2   1   3   1 0.43357E+01 0.43357E+01 0.34748E+01-0.34748E+01 0.00000E+00 0.00000E+00 0.00000E+00 0.00000E+00 0.00000E+00 0.00000E+00 0.00000E+00 0.21977E+01 0.21977E+01
  -1   1   3   1 0.16936E+02 0.16936E+02 0.17128E+02 0.17128E+02 0.00000E+00 0.00000E+00 0.00000E+00 0.00000E+00 0.00000E+00 0.00000E+00 0.00000E+00 0.92363E+00 0.92363E+00
   0   1   3   1 0.76821E+01 0.76821E+01 0.70653E+01 0.70653E+01 0.00000E+00 0.00000E+00 0.00000E+00 0.00000E+00 0.00000E+00 0.00000E+00 0.00000E+00 0.15243E+01 0.15243E+01
   1   1   3   1 0.72569E+01 0.72569E+01 0.86909E+01 0.86909E+01 0.00000E+00 0.00000E+00 0.00000E+00 0.00000E+00 0.00000E+00 0.00000E+00 0.00000E+00 0.15775E+01 0.15775E+01
   2   1   3   1 0.84166E+01 0.84166E+01 0.11205E+02 0.11205E+02 0.00000E+00 0.00000E+00 0.00000E+00 0.00000E+00 0.00000E+00 0.00000E+00 0.00000E+00 0.13923E+01 0.13923E+01
   3   1   3   1 0.12202E+00 0.12202E+00 0.43091E+01 0.43091E+01 0.00000E+00 0.00000E+00 0.00000E+00 0.00000E+00 0.00000E+00 0.00000E+00 0.00000E+00 0.17001E+02 0.17001E+02
   4   1   3   1 0.14898E+02 0.14898E+02 0.16377E+02 0.16377E+02 0.00000E+00 0.00000E+00 0.00000E+00 0.00000E+00 0.00000E+00 0.00000E+00 0.00000E+00 0.92316E+00 0.92316E+00
   5   1   3   1 0.44481E+01 0.44481E+01 0.64336E+01-0.64336E+01 0.00000E+00 0.00000E+00 0.00000E+00 0.00000E+00 0.00000E+00 0.00000E+00 0.00000E+00 0.21978E+01 0.21978E+01
   6   1   3   1 0.21355E+02 0.21355E+02 0.23906E+02 0.23906E+02 0.00000E+00 0.00000E+00 0.00000E+00 0.00000E+00 0.00000E+00 0.00000E+00 0.00000E+00 0.92953E+00 0.92953E+00
   7   1   3   1 0.18520E+02 0.18520E+02 0.19438E+02-0.19438E+02 0.00000E+00 0.00000E+00 0.00000E+00 0.00000E+00 0.00000E+00 0.00000E+00 0.00000E+00 0.95569E+00 0.95569E+00
   8   1   3   1 0.35404E+02 0.35404E+02 0.38028E+02 0.38028E+02 0.00000E+00 0.00000E+00 0.00000E+00 0.00000E+00 0.00000E+00 0.00000E+00 0.00000E+00 0.10933E+01 0.10933E+01
   9   1   3   1 0.37172E+02 0.37172E+02 0.38345E+02-0.38345E+02 0.00000E+00 0.00000E+00 0.00000E+00 0.00000E+00 0.00000E+00 0.00000E+00 0.00000E+00 0.11498E+01 0.11498E+01
  10   1   3   1 0.52639E+02 0.52639E+02 0.52496E+02 0.52496E+02 0.00000E+00 0.00000E+00 0.00000E+00 0.00000E+00 0.00000E+00 0.00000E+00 0.00000E+00 0.14186E+01 0.14186E+01
  11   1   3   1 0.50981E+02 0.50981E+02 0.51544E+02-0.51544E+02 0.00000E+00 0.00000E+00 0.00000E+00 0.00000E+00 0.00000E+00 0.00000E+00 0.00000E+00 0.13815E+01 0.13815E+01
  12   1   3   1 0.55989E+02 0.55989E+02 0.58298E+02 0.58298E+02 0.00000E+00 0.00000E+00 0.00000E+00 0.00000E+00 0.00000E+00 0.00000E+00 0.00000E+00 0.15168E+01 0.15168E+01
  13   1   3   1 0.55820E+02 0.55820E+02 0.54150E+02-0.54150E+02 0.00000E+00 0.00000E+00 0.00000E+00 0.00000E+00 0.00000E+00 0.00000E+00 0.00000E+00 0.15202E+01 0.15202E+01
  14   1   3   1 0.48453E+02 0.48453E+02 0.49708E+02 0.49708E+02 0.00000E+00 0.00000E+00 0.00000E+00 0.00000E+00 0.00000E+00 0.00000E+00 0.00000E+00 0.13602E+01 0.13602E+01
  15   1   3   1 0.42021E+02 0.42021E+02 0.41685E+02-0.41685E+02 0.00000E+00 0.00000E+00 0.00000E+00 0.00000E+00 0.00000E+00 0.00000E+00 0.00000E+00 0.12626E+01 0.12626E+01
  16   1   3   1 0.31431E+02 0.31431E+02 0.31409E+02 0.31409E+02 0.00000E+00 0.00000E+00 0.00000E+00 0.00000E+00 0.00000E+00 0.00000E+00 0.00000E+00 0.10870E+01 0.10870E+01
  17   1   3   1 0.18865E+02 0.18865E+02 0.19148E+02-0.19148E+02 0.00000E+00 0.00000E+00 0.00000E+00 0.00000E+00 0.00000E+00 0.00000E+00 0.00000E+00 0.10365E+01 0.10365E+01
  18   1   3   1 0.13996E+02 0.13996E+02 0.90183E+01 0.90183E+01 0.00000E+00 0.00000E+00 0.00000E+00 0.00000E+00 0.00000E+00 0.00000E+00 0.00000E+00 0.12464E+01 0.12464E+01
  19   1   3   1 0.36557E+02 0.36557E+02 0.38807E+02 0.38807E+02 0.00000E+00 0.00000E+00 0.00000E+00 0.00000E+00 0.00000E+00 0.00000E+00 0.00000E+00 0.12170E+01 0.12170E+01
  20   1   3   1 0.34242E+02 0.34242E+02 0.34221E+02-0.34221E+02 0.00000E+00 0.00000E+00 0.00000E+00 0.00000E+00 0.00000E+00 0.00000E+00 0.00000E+00 0.11766E+01 0.11766E+01
  21   1   3   1 0.79847E-01 0.79847E-01 0.47189E+01 0.47189E+01 0.00000E+00 0.00000E+00 0.00000E+00 0.00000E+00 0.00000E+00 0.00000E+00 0.00000E+00 0.19799E+02 0.19799E+02
  22   1   3   1 0.25960E+02 0.25960E+02 0.25483E+02-0.25483E+02 0.00000E+00 0.00000E+00 0.00000E+00 0.00000E+00 0.00000E+00 0.00000E+00 0.00000E+00 0.11413E+01 0.11413E+01
  23   1   3   1 0.10300E+02 0.10300E+02 0.10708E+02 0.10708E+02 0.00000E+00 0.00000E+00 0.00000E+00 0.00000E+00 0.00000E+00 0.00000E+00 0.00000E+00 0.14894E+01 0.14894E+01
  24   1   3   1 0.20864E+02 0.20864E+02 0.21170E+02-0.21170E+02 0.00000E+00 0.00000E+00 0.00000E+00 0.00000E+00 0.00000E+00 0.00000E+00 0.00000E+00 0.11243E+01 0.11243E+01
  25   1   3   1 0.93283E+01 0.93283E+01 0.85261E+01 0.85261E+01 0.00000E+00 0.00000E+00 0.00000E+00 0.00000E+00 0.00000E+00 0.00000E+00 0.00000E+00 0.16420E+01 0.16420E+01
  26   1   3   1 0.13934E+02 0.13934E+02 0.14447E+02-0.14447E+02 0.00000E+00 0.00000E+00 0.00000E+00 0.00000E+00 0.00000E+00 0.00000E+00 0.00000E+00 0.13832E+01 0.13832E+01
  27   1   3   1 0.18906E+01 0.18906E+01 0.45468E+01 0.45468E+01 0.00000E+00 0.00000E+00 0.00000E+00 0.00000E+00 0.00000E+00 0.00000E+00 0.00000E+00 0.78599E+01 0.78599E+01
  28   1   3   1 0.10691E+02 0.10691E+02 0.10363E+02-0.10363E+02 0.00000E+00 0.00000E+00 0.00000E+00 0.00000E+00 0.00000E+00 0.00000E+00 0.00000E+00 0.14394E+01 0.14394E+01
  29   1   3   1 0.47686E+01 0.47686E+01 0.23872E+01 0.23872E+01 0.00000E+00 0.00000E+00 0.00000E+00 0.00000E+00 0.00000E+00 0.00000E+00 0.00000E+00 0.28084E+01 0.28084E+01
  30   1   3   1 0.89650E+01 0.89650E+01 0.79799E+01-0.79799E+01 0.00000E+00 0.00000E+00 0.00000E+00 0.00000E+00 0.00000E+00 0.00000E+00 0.00000E+00 0.15038E+01 0.15038E+01
  31   1   3   1 0.27677E+01 0.27677E+01 0.25794E+00 0.25794E+00 0.00000E+00 0.00000E+00 0.00000E+00 0.00000E+00 0.00000E+00 0.00000E+00 0.00000E+00 0.48592E+01 0.48592E+01
  32   1   3   1 0.62127E+01 0.62127E+01 0.32685E+01-0.32685E+01 0.00000E+00 0.00000E+00 0.00000E+00 0.00000E+00 0.00000E+00 0.00000E+00 0.00000E+00 0.21763E+01 0.21763E+01
  33   1   3   1 0.75826E+01 0.75826E+01 0.50070E+01-0.50070E+01 0.00000E+00 0.00000E+00 0.00000E+00 0.00000E+00 0.00000E+00 0.00000E+00 0.00000E+00 0.20313E+01 0.20313E+01
  34   1   3   1 0.52403E-01 0.52403E-01 0.39796E+01 0.39796E+01 0.00000E+00 0.00000E+00 0.00000E+00 0.00000E+00 0.00000E+00 0.00000E+00 0.00000E+00 0.21959E+02 0.21959E+02
  35   1   3   1 0.54964E+01 0.54964E+01 0.85852E+01-0.85852E+01 0.00000E+00 0.00000E+00 0.00000E+00 0.00000E+00 0.00000E+00 0.00000E+00 0.00000E+00 0.27801E+01 0.27801E+01
  36   1   3   1 0.43258E+01 0.43258E+01 0.76425E+01 0.76425E+01 0.00000E+00 0.00000E+00 0.00000E+00 0.00000E+00 0.00000E+00 0.00000E+00 0.00000E+00 0.35161E+01 0.35161E+01
  37   1   3   1 0.10512E+02 0.10512E+02 0.75898E+01-0.75898E+01 0.00000E+00 0.00000E+00 0.00000E+00 0.00000E+00 0.00000E+00 0.00000E+00 0.00000E+00 0.16458E+01 0.16458E+01
  38   1   3   1 0.58227E+01 0.58227E+01 0.79768E+01 0.79768E+01 0.00000E+00 0.00000E+00 0.00000E+00 0.00000E+00 0.00000E+00 0.00000E+00 0.00000E+00 0.29487E+01 0.29487E+01
  39   1   3   1 0.65575E+01 0.65575E+01 0.34531E+01 0.34531E+01 0.00000E+00 0.00000E+00 0.00000E+00 0.00000E+00 0.00000E+00 0.00000E+00 0.00000E+00 0.26674E+01 0.26674E+01
  40   1   3   1 0.64164E-01 0.64164E-01 0.30701E+01 0.30701E+01 0.00000E+00 0.00000E+00 0.00000E+00 0.00000E+00 0.00000E+00 0.00000E+00 0.00000E+00 0.22181E+02 0.22181E+02
  41   1   3   1 0.19072E+02 0.19072E+02 0.21227E+02-0.21227E+02 0.00000E+00 0.00000E+00 0.00000E+00 0.00000E+00 0.00000E+00 0.00000E+00 0.00000E+00 0.14245E+01 0.14245E+01
  42   1   3   1 0.73355E+01 0.73355E+01 0.14474E+01 0.14474E+01 0.00000E+00 0.00000E+00 0.00000E+00 0.00000E+00 0.00000E+00 0.00000E+00 0.00000E+00 0.23648E+01 0.23648E+01
  43   1   3   1 0.43882E+01 0.43882E+01 0.20698E+01-0.20698E+01 0.00000E+00 0.00000E+00 0.00000E+00 0.00000E+00 0.00000E+00 0.00000E+00 0.00000E+00 0.39557E+01 0.39557E+01
  44   1   3   1 0.23380E-01 0.23380E-01 0.27332E+01-0.27332E+01 0.00000E+00 0.00000E+00 0.00000E+00 0.00000E+00 0.00000E+00 0.00000E+00 0.00000E+00 0.25153E+02 0.25153E+02
  45   1   3   1 0.43592E+01 0.43592E+01 0.45712E+01 0.45712E+01 0.00000E+00 0.00000E+00 0.00000E+00 0.00000E+00 0.00000E+00 0.00000E+00 0.00000E+00 0.43951E+01 0.43951E+01
  46   1   3   1 0.47700E+01 0.47700E+01 0.47069E+01-0.47069E+01 0.00000E+00 0.00000E+00 0.00000E+00 0.00000E+00 0.00000E+00 0.00000E+00 0.00000E+00 0.40122E+01 0.40122E+01
  47   1   3   1 0.91667E+01 0.91667E+01 0.60330E+01 0.60330E+01 0.00000E+00 0.00000E+00 0.00000E+00 0.00000E+00 0.00000E+00 0.00000E+00 0.00000E+00 0.23065E+01 0.23065E+01
  48   1   3   1 0.60284E-01 0.60284E-01 0.47168E+01-0.47168E+01 0.00000E+00 0.00000E+00 0.00000E+00 0.00000E+00 0.00000E+00 0.00000E+00 0.00000E+00 0.27710E+02 0.27710E+02
  49   1   3   1 0.55101E+01 0.55101E+01 0.58740E+01 0.58740E+01 0.00000E+00 0.00000E+00 0.00000E+00 0.00000E+00 0.00000E+00 0.00000E+00 0.00000E+00 0.66017E+01 0.66017E+01
 -52   2   3   1 0.33667E+01 0.33667E+01 0.22530E+01-0.22530E+01 0.00000E+00 0.00000E+00 0.00000E+00 0.00000E+00 0.00000E+00 0.00000E+00 0.00000E+00 0.12481E+02 0.12481E+02
 -51   2   3   1 0.49294E-01 0.49294E-01 0.16713E+01 0.16713E+01 0.00000E+00 0.00000E+00 0.00000E+00 0.00000E+00 0.00000E+00 0.00000E+00 0.00000E+00 0.33532E+02 0.33532E+02
 -50   2   3   1 0.56855E-01 0.56855E-01 0.46013E+01-0.46013E+01 0.00000E+00 0.00000E+00 0.00000E+00 0.00000E+00 0.00000E+00 0.00000E+00 0.00000E+00 0.31717E+02 0.31717E+02
 -49   2   3   1 0.52276E+01 0.52276E+01 0.46041E+00-0.46041E+00 0.00000E+00 0.00000E+00 0.00000E+00 0.00000E+00 0.00000E+00 0.00000E+00 0.00000E+00 0.59264E+01 0.59264E+01
 -48   2   3   1 0.38702E-01 0.38702E-01 0.27737E+01-0.27737E+01 0.00000E+00 0.00000E+00 0.00000E+00 0.00000E+00 0.00000E+00 0.00000E+00 0.00000E+00 0.30804E+02 0.30804E+02
 -47   2   3   1 0.56151E-02 0.56151E-02 0.55785E+01-0.55785E+01 0.00000E+00 0.00000E+00 0.00000E+00 0.00000E+00 0.00000E+00 0.00000E+00 0.00000E+00 0.90837E+01 0.90837E+01
 -46   2   3   1 0.17034E-01 0.17034E-01 0.27561E+01-0.27561E+01 0.00000E+00 0.00000E+00 0.00000E+00 0.00000E+00 0.00000E+00 0.00000E+00 0.00000E+00 0.32519E+02 0.32519E+02
 -45   2   3   1 0.85541E+01 0.85541E+01 0.44857E+01-0.44857E+01 0.00000E+00 0.00000E+00 0.00000E+00 0.00000E+00 0.00000E+00 0.00000E+00 0.00000E+00 0.36083E+01 0.36083E+01
 -42   2   3   1 0.25671E+02 0.25671E+02 0.32242E+02 0.32242E+02 0.00000E+00 0.00000E+00 0.00000E+00 0.00000E+00 0.00000E+00 0.00000E+00 0.00000E+00 0.24117E+01 0.24117E+01
 -41   2   3   1 0.55709E+01 0.55709E+01 0.49196E+01 0.49196E+01 0.00000E+00 0.00000E+00 0.00000E+00 0.00000E+00 0.00000E+00 0.00000E+00 0.00000E+00 0.79915E+01 0.79915E+01
 -40   2   3   1 0.52239E-01 0.52239E-01 0.49597E+01 0.49597E+01 0.00000E+00 0.00000E+00 0.00000E+00 0.00000E+00 0.00000E+00 0.00000E+00 0.00000E+00 0.31345E+02 0.31345E+02
 -39   2   3   1 0.31043E-01 0.31043E-01 0.31130E+01 0.31130E+01 0.00000E+00 0.00000E+00 0.00000E+00 0.00000E+00 0.00000E+00 0.00000E+00 0.00000E+00 0.22925E+02 0.22925E+02
 -38   2   3   1 0.34552E-01 0.34552E-01 0.15418E+01-0.15418E+01 0.00000E+00 0.00000E+00 0.00000E+00 0.00000E+00 0.00000E+00 0.00000E+00 0.00000E+00 0.22925E+02 0.22925E+02
 -37   2   3   1 0.34295E-01 0.34295E-01 0.33169E+00-0.33169E+00 0.00000E+00 0.00000E+00 0.00000E+00 0.00000E+00 0.00000E+00 0.00000E+00 0.00000E+00 0.22837E+02 0.22837E+02
 -36   2   3   1 0.32079E-01 0.32079E-01 0.10971E+01 0.10971E+01 0.00000E+00 0.00000E+00 0.00000E+00 0.00000E+00 0.00000E+00 0.00000E+00 0.00000E+00 0.25701E+02 0.25701E+02
 -35   2   3   1 0.24948E-01 0.24948E-01 0.23632E+01-0.23632E+01 0.00000E+00 0.00000E+00 0.00000E+00 0.00000E+00 0.00000E+00 0.00000E+00 0.00000E+00 0.27628E+02 0.27628E+02
 -34   2   3   1 0.14611E-01 0.14611E-01 0.25169E+01 0.25169E+01 0.00000E+00 0.00000E+00 0.00000E+00 0.00000E+00 0.00000E+00 0.00000E+00 0.00000E+00 0.31308E+02 0.31308E+02
 -33   2   3   1 0.70799E+01 0.70799E+01 0.54372E+01-0.54372E+01 0.00000E+00 0.00000E+00 0.00000E+00 0.00000E+00 0.00000E+00 0.00000E+00 0.00000E+00 0.35440E+01 0.35440E+01
 -32   2   3   1 0.22680E-01 0.22680E-01 0.26780E+01 0.26780E+01 0.00000E+00 0.00000E+00 0.00000E+00 0.00000E+00 0.00000E+00 0.00000E+00 0.00000E+00 0.20893E+02 0.20893E+02
 -31   2   3   1 0.55187E-01 0.55187E-01 0.21356E+01 0.21356E+01 0.00000E+00 0.00000E+00 0.00000E+00 0.00000E+00 0.00000E+00 0.00000E+00 0.00000E+00 0.26566E+02 0.26566E+02
 -30   2   3   1 0.33444E+01 0.33444E+01 0.28188E+01-0.28188E+01 0.00000E+00 0.00000E+00 0.00000E+00 0.00000E+00 0.00000E+00 0.00000E+00 0.00000E+00 0.79420E+01 0.79420E+01
 -29   2   3   1 0.10676E+02 0.10676E+02 0.10078E+02 0.10078E+02 0.00000E+00 0.00000E+00 0.00000E+00 0.00000E+00 0.00000E+00 0.00000E+00 0.00000E+00 0.28727E+01 0.28727E+01
 -28   2   3   1 0.11675E+00 0.11675E+00 0.29250E+01-0.29250E+01 0.00000E+00 0.00000E+00 0.00000E+00 0.00000E+00 0.00000E+00 0.00000E+00 0.00000E+00 0.25973E+02 0.25973E+02
 -27   2   3   1 0.11349E+02 0.11349E+02 0.12909E+02 0.12909E+02 0.00000E+00 0.00000E+00 0.00000E+00 0.00000E+00 0.00000E+00 0.00000E+00 0.00000E+00 0.23623E+01 0.23623E+01
 -26   2   3   1 0.20413E+01 0.20413E+01 0.65453E+01 0.65453E+01 0.00000E+00 0.00000E+00 0.00000E+00 0.00000E+00 0.00000E+00 0.00000E+00 0.00000E+00 0.14736E+02 0.14736E+02
 -25   2   3   1 0.10394E+00 0.10394E+00 0.42226E+01 0.42226E+01 0.00000E+00 0.00000E+00 0.00000E+00 0.00000E+00 0.00000E+00 0.00000E+00 0.00000E+00 0.24201E+02 0.24201E+02
 -24   2   3   1 0.34601E+02 0.34601E+02 0.36651E+02 0.36651E+02 0.00000E+00 0.00000E+00 0.00000E+00 0.00000E+00 0.00000E+00 0.00000E+00 0.00000E+00 0.11155E+01 0.11155E+01
 -23   2   3   1 0.13475E+02 0.13475E+02 0.17177E+02-0.17177E+02 0.00000E+00 0.00000E+00 0.00000E+00 0.00000E+00 0.00000E+00 0.00000E+00 0.00000E+00 0.25838E+01 0.25838E+01
 -21   2   3   1 0.30875E+02 0.30875E+02 0.24842E+02-0.24842E+02 0.00000E+00 0.00000E+00 0.00000E+00 0.00000E+00 0.00000E+00 0.00000E+00 0.00000E+00 0.14073E+01 0.14073E+01
 -20   2   3   1 0.34591E+02 0.34591E+02 0.36838E+02 0.36838E+02 0.00000E+00 0.00000E+00 0.00000E+00 0.00000E+00 0.00000E+00 0.00000E+00 0.00000E+00 0.10599E+01 0.10599E+01
 -19   2   3   1 0.35501E+02 0.35501E+02 0.35529E+02-0.35529E+02 0.00000E+00 0.00000E+00 0.00000E+00 0.00000E+00 0.00000E+00 0.00000E+00 0.00000E+00 0.11923E+01 0.11923E+01
 -18   2   3   1 0.41514E+02 0.41514E+02 0.43568E+02 0.43568E+02 0.00000E+00 0.00000E+00 0.00000E+00 0.00000E+00 0.00000E+00 0.00000E+00 0.00000E+00 0.11874E+01 0.11874E+01
 -17   2   3   1 0.26643E+02 0.26643E+02 0.26357E+02-0.26357E+02 0.00000E+00 0.00000E+00 0.00000E+00 0.00000E+00 0.00000E+00 0.00000E+00 0.00000E+00 0.10438E+01 0.10438E+01
 -16   2   3   1 0.26569E+02 0.26569E+02 0.28580E+02 0.28580E+02 0.00000E+00 0.00000E+00 0.00000E+00 0.00000E+00 0.00000E+00 0.00000E+00 0.00000E+00 0.97657E+00 0.97657E+00
 -15   2   3   1 0.50815E+01 0.50815E+01 0.68527E+01-0.68527E+01 0.00000E+00 0.00000E+00 0.00000E+00 0.00000E+00 0.00000E+00 0.00000E+00 0.00000E+00 0.26003E+01 0.26003E+01
 -14   2   3   1 0.79997E+01 0.79997E+01 0.84401E+01 0.84401E+01 0.00000E+00 0.00000E+00 0.00000E+00 0.00000E+00 0.00000E+00 0.00000E+00 0.00000E+00 0.21466E+01 0.21466E+01
 -13   2   3   1 0.11163E+02 0.11163E+02 0.12517E+02 0.12517E+02 0.00000E+00 0.00000E+00 0.00000E+00 0.00000E+00 0.00000E+00 0.00000E+00 0.00000E+00 0.17408E+01 0.17408E+01
 -12   2   3   1 0.78962E+01 0.78962E+01 0.46835E+01-0.46835E+01 0.00000E+00 0.00000E+00 0.00000E+00 0.00000E+00 0.00000E+00 0.00000E+00 0.00000E+00 0.22125E+01 0.22125E+01
 -11   2   3   1 0.14024E+02 0.14024E+02 0.15469E+02 0.15469E+02 0.00000E+00 0.00000E+00 0.00000E+00 0.00000E+00 0.00000E+00 0.00000E+00 0.00000E+00 0.12464E+01 0.12464E+01
 -10   2   3   1 0.27802E+01 0.27802E+01 0.45561E+01 0.45561E+01 0.00000E+00 0.00000E+00 0.00000E+00 0.00000E+00 0.00000E+00 0.00000E+00 0.00000E+00 0.41695E+01 0.41695E+01
  -9   2   3   1 0.43875E-01 0.43875E-01 0.42901E+00-0.42901E+00 0.00000E+00 0.00000E+00 0.00000E+00 0.00000E+00 0.00000E+00 0.00000E+00 0.00000E+00 0.19215E+02 0.19215E+02
  -8   2   3   1 0.24708E+02 0.24708E+02 0.26980E+02 0.26980E+02 0.00000E+00 0.00000E+00 0.00000E+00 0.00000E+00 0.00000E+00 0.00000E+00 0.00000E+00 0.11221E+01 0.11221E+01
  -7   2   3   1 0.30717E+02 0.30717E+02 0.31056E+02-0.31056E+02 0.00000E+00 0.00000E+00 0.00000E+00 0.00000E+00 0.00000E+00 0.00000E+00 0.00000E+00 0.11733E+01 0.11733E+01
  -6   2   3   1 0.53599E+02 0.53599E+02 0.50471E+02 0.50471E+02 0.00000E+00 0.00000E+00 0.00000E+00 0.00000E+00 0.00000E+00 0.00000E+00 0.00000E+00 0.16054E+01 0.16054E+01
  -5   2   3   1 0.52262E+02 0.52262E+02 0.48853E+02-0.48853E+02 0.00000E+00 0.00000E+00 0.00000E+00 0.00000E+00 0.00000E+00 0.00000E+00 0.00000E+00 0.16029E+01 0.16029E+01
  -4   2   3   1 0.38427E+02 0.38427E+02 0.35703E+02 0.35703E+02 0.00000E+00 0.00000E+00 0.00000E+00 0.00000E+00 0.00000E+00 0.00000E+00 0.00000E+00 0.13144E+01 0.13144E+01
  -3   2   3   1 0.13947E+02 0.13947E+02 0.11801E+02-0.11801E+02 0.00000E+00 0.00000E+00 0.00000E+00 0.00000E+00 0.00000E+00 0.00000E+00 0.00000E+00 0.12585E+01 0.12585E+01
  -2   2   3   1 0.14626E+03 0.14626E+03 0.14714E+03-0.14714E+03 0.00000E+00 0.00000E+00 0.00000E+00 0.00000E+00 0.00000E+00 0.00000E+00 0.00000E+00 0.39709E+01 0.39709E+01
  -1   2   3   1 0.12818E+03 0.12818E+03 0.12679E+03-0.12679E+03 0.00000E+00 0.00000E+00 0.00000E+00 0.00000E+00 0.00000E+00 0.00000E+00 0.00000E+00 0.34952E+01 0.34952E+01
   0   2   3   1 0.10217E+03 0.10217E+03 0.97301E+02 0.97301E+02 0.00000E+00 0.00000E+00 0.00000E+00 0.00000E+00 0.00000E+00 0.00000E+00 0.00000E+00 0.28168E+01 0.28168E+01
   1   2   3   1 0.16893E+02 0.16893E+02 0.16050E+02-0.16050E+02 0.00000E+00 0.00000E+00 0.00000E+00 0.00000E+00 0.00000E+00 0.00000E+00 0.00000E+00 0.11549E+01 0.11549E+01
   2   2   3   1 0.41146E+02 0.41146E+02 0.39595E+02 0.39595E+02 0.00000E+00 0.00000E+00 0.00000E+00 0.00000E+00 0.00000E+00 0.00000E+00 0.00000E+00 0.13751E+01 0.13751E+01
   3   2   3   1 0.10701E+02 0.10701E+02 0.10671E+02-0.10671E+02 0.00000E+00 0.00000E+00 0.00000E+00 0.00000E+00 0.00000E+00 0.00000E+00 0.00000E+00 0.12605E+01 0.12605E+01
   4   2   3   1 0.32160E+02 0.32160E+02 0.31699E+02 0.31699E+02 0.00000E+00 0.00000E+00 0.00000E+00 0.00000E+00 0.00000E+00 0.00000E+00 0.00000E+00 0.11813E+01 0.11813E+01
   5   2   3   1 0.19994E+02 0.19994E+02 0.18361E+02-0.18361E+02 0.00000E+00 0.00000E+00 0.00000E+00 0.00000E+00 0.00000E+00 0.00000E+00 0.00000E+00 0.10740E+01 0.10740E+01
   6   2   3   1 0.38310E+02 0.38310E+02 0.36128E+02 0.36128E+02 0.00000E+00 0.00000E+00 0.00000E+00 0.00000E+00 0.00000E+00 0.00000E+00 0.00000E+00 0.13116E+01 0.13116E+01
   7   2   3   1 0.31295E+02 0.31295E+02 0.31760E+02-0.31760E+02 0.00000E+00 0.00000E+00 0.00000E+00 0.00000E+00 0.00000E+00 0.00000E+00 0.00000E+00 0.12066E+01 0.12066E+01
   8   2   3   1 0.42052E+02 0.42052E+02 0.42082E+02 0.42082E+02 0.00000E+00 0.00000E+00 0.00000E+00 0.00000E+00 0.00000E+00 0.00000E+00 0.00000E+00 0.13903E+01 0.13903E+01
   9   2   3   1 0.35110E+02 0.35110E+02 0.31829E+02-0.31829E+02 0.00000E+00 0.00000E+00 0.00000E+00 0.00000E+00 0.00000E+00 0.00000E+00 0.00000E+00 0.13063E+01 0.13063E+01
  10   2   3   1 0.37609E+02 0.37609E+02 0.33744E+02 0.33744E+02 0.00000E+00 0.00000E+00 0.00000E+00 0.00000E+00 0.00000E+00 0.00000E+00 0.00000E+00 0.13320E+01 0.13320E+01
  11   2   3   1 0.19320E+02 0.19320E+02 0.17933E+02-0.17933E+02 0.00000E+00 0.00000E+00 0.00000E+00 0.00000E+00 0.00000E+00 0.00000E+00 0.00000E+00 0.11092E+01 0.11092E+01
  12   2   3   1 0.14879E+02 0.14879E+02 0.15502E+02 0.15502E+02 0.00000E+00 0.00000E+00 0.00000E+00 0.00000E+00 0.00000E+00 0.00000E+00 0.00000E+00 0.11710E+01 0.11710E+01
  13   2   3   1 0.11996E-01 0.11996E-01 0.51581E+01 0.51581E+01 0.00000E+00 0.00000E+00 0.00000E+00 0.00000E+00 0.00000E+00 0.00000E+00 0.00000E+00 0.12000E+02 0.12000E+02
  14   2   3   1 0.49028E-01 0.49028E-01 0.18965E+01-0.18965E+01 0.00000E+00 0.00000E+00 0.00000E+00 0.00000E+00 0.00000E+00 0.00000E+00 0.00000E+00 0.20031E+02 0.20031E+02
  15   2   3   1 0.21767E+02 0.21767E+02 0.23132E+02 0.23132E+02 0.00000E+00 0.00000E+00 0.00000E+00 0.00000E+00 0.00000E+00 0.00000E+00 0.00000E+00 0.10814E+01 0.10814E+01
  16   2   3   1 0.57672E+01 0.57672E+01 0.19165E+01-0.19165E+01 0.00000E+00 0.00000E+00 0.00000E+00 0.00000E+00 0.00000E+00 0.00000E+00 0.00000E+00 0.19634E+01 0.19634E+01
  17   2   3   1 0.36513E+02 0.36513E+02 0.36612E+02 0.36612E+02 0.00000E+00 0.00000E+00 0.00000E+00 0.00000E+00 0.00000E+00 0.00000E+00 0.00000E+00 0.12141E+01 0.12141E+01
  18   2   3   1 0.38264E+02 0.38264E+02 0.36552E+02 0.36552E+02 0.00000E+00 0.00000E+00 0.00000E+00 0.00000E+00 0.00000E+00 0.00000E+00 0.00000E+00 0.12251E+01 0.12251E+01
  20   2   3   1 0.10763E+03 0.10763E+03 0.99763E+02-0.99763E+02 0.00000E+00 0.00000E+00 0.00000E+00 0.00000E+00 0.00000E+00 0.00000E+00 0.00000E+00 0.26623E+01 0.26623E+01
  21   2   3   1 0.42390E+02 0.42390E+02 0.41751E+02-0.41751E+02 0.00000E+00 0.00000E+00 0.00000E+00 0.00000E+00 0.00000E+00 0.00000E+00 0.00000E+00 0.13025E+01 0.13025E+01
  22   2   3   1 0.13779E+02 0.13779E+02 0.13714E+02-0.13714E+02 0.00000E+00 0.00000E+00 0.00000E+00 0.00000E+00 0.00000E+00 0.00000E+00 0.00000E+00 0.12585E+01 0.12585E+01
  23   2   3   1 0.23195E+02 0.23195E+02 0.24126E+02-0.24126E+02 0.00000E+00 0.00000E+00 0.00000E+00 0.00000E+00 0.00000E+00 0.00000E+00 0.00000E+00 0.11897E+01 0.11897E+01
  24   2   3   1 0.42931E-01 0.42931E-01 0.75722E+00 0.75722E+00 0.00000E+00 0.00000E+00 0.00000E+00 0.00000E+00 0.00000E+00 0.00000E+00 0.00000E+00 0.17162E+02 0.17162E+02
  25   2   3   1 0.15321E+02 0.15321E+02 0.18142E+02-0.18142E+02 0.00000E+00 0.00000E+00 0.00000E+00 0.00000E+00 0.00000E+00 0.00000E+00 0.00000E+00 0.12676E+01 0.12676E+01
  26   2   3   1 0.75774E+01 0.75774E+01 0.48951E+01 0.48951E+01 0.00000E+00 0.00000E+00 0.00000E+00 0.00000E+00 0.00000E+00 0.00000E+00 0.00000E+00 0.20313E+01 0.20313E+01
  27   2   3   1 0.15151E+02 0.15151E+02 0.13632E+02-0.13632E+02 0.00000E+00 0.00000E+00 0.00000E+00 0.00000E+00 0.00000E+00 0.00000E+00 0.00000E+00 0.11519E+01 0.11519E+01
  28   2   3   1 0.43156E+01 0.43156E+01 0.54310E+01 0.54310E+01 0.00000E+00 0.00000E+00 0.00000E+00 0.00000E+00 0.00000E+00 0.00000E+00 0.00000E+00 0.30766E+01 0.30766E+01
  29   2   3   1 0.14335E+02 0.14335E+02 0.13313E+02-0.13313E+02 0.00000E+00 0.00000E+00 0.00000E+00 0.00000E+00 0.00000E+00 0.00000E+00 0.00000E+00 0.12122E+01 0.12122E+01
  30   2   3   1 0.10098E+02 0.10098E+02 0.10464E+02 0.10464E+02 0.00000E+00 0.00000E+00 0.00000E+00 0.00000E+00 0.00000E+00 0.00000E+00 0.00000E+00 0.15164E+01 0.15164E+01
  31   2   3   1 0.15224E+02 0.15224E+02 0.14129E+02-0.14129E+02 0.00000E+00 0.00000E+00 0.00000E+00 0.00000E+00 0.00000E+00 0.00000E+00 0.00000E+00 0.12676E+01 0.12676E+01
  32   2   3   1 0.14173E+02 0.14173E+02 0.16623E+02 0.16623E+02 0.00000E+00 0.00000E+00 0.00000E+00 0.00000E+00 0.00000E+00 0.00000E+00 0.00000E+00 0.18952E+01 0.18952E+01
  33   2   3   1 0.16433E+02 0.16433E+02 0.16341E+02-0.16341E+02 0.00000E+00 0.00000E+00 0.00000E+00 0.00000E+00 0.00000E+00 0.00000E+00 0.00000E+00 0.12935E+01 0.12935E+01
  34   2   3   1 0.17887E+02 0.17887E+02 0.19426E+02 0.19426E+02 0.00000E+00 0.00000E+00 0.00000E+00 0.00000E+00 0.00000E+00 0.00000E+00 0.00000E+00 0.12992E+01 0.12992E+01
  35   2   3   1 0.95377E+01 0.95377E+01 0.11243E+02-0.11243E+02 0.00000E+00 0.00000E+00 0.00000E+00 0.00000E+00 0.00000E+00 0.00000E+00 0.00000E+00 0.18079E+01 0.18079E+01
  36   2   3   1 0.17048E+02 0.17048E+02 0.16284E+02 0.16284E+02 0.00000E+00 0.00000E+00 0.00000E+00 0.00000E+00 0.00000E+00 0.00000E+00 0.00000E+00 0.13635E+01 0.13635E+01
  37   2   3   1 0.27990E+01 0.27990E+01 0.10814E+01 0.10814E+01 0.00000E+00 0.00000E+00 0.00000E+00 0.00000E+00 0.00000E+00 0.00000E+00 0.00000E+00 0.55585E+01 0.55585E+01
  38   2   3   1 0.83260E+01 0.83260E+01 0.46624E+01 0.46624E+01 0.00000E+00 0.00000E+00 0.00000E+00 0.00000E+00 0.00000E+00 0.00000E+00 0.00000E+00 0.25493E+01 0.25493E+01
  40   2   3   1 0.72904E+01 0.72904E+01 0.76247E+01-0.76247E+01 0.00000E+00 0.00000E+00 0.00000E+00 0.00000E+00 0.00000E+00 0.00000E+00 0.00000E+00 0.28900E+01 0.28900E+01
  41   2   3   1 0.23809E+02 0.23809E+02 0.30213E+02-0.30213E+02 0.00000E+00 0.00000E+00 0.00000E+00 0.00000E+00 0.00000E+00 0.00000E+00 0.00000E+00 0.16385E+01 0.16385E+01
  42   2   3   1 0.14723E+02 0.14723E+02 0.17270E+02-0.17270E+02 0.00000E+00 0.00000E+00 0.00000E+00 0.00000E+00 0.00000E+00 0.00000E+00 0.00000E+00 0.18283E+01 0.18283E+01
  43   2   3   1 0.69916E+01 0.69916E+01 0.79000E+01 0.79000E+01 0.00000E+00 0.00000E+00 0.00000E+00 0.00000E+00 0.00000E+00 0.00000E+00 0.00000E+00 0.29989E+01 0.29989E+01
  44   2   3   1 0.11350E+02 0.11350E+02 0.14618E+02-0.14618E+02 0.00000E+00 0.00000E+00 0.00000E+00 0.00000E+00 0.00000E+00 0.00000E+00 0.00000E+00 0.20257E+01 0.20257E+01
  45   2   3   1 0.10728E+00 0.10728E+00 0.93100E+01 0.93100E+01 0.00000E+00 0.00000E+00 0.00000E+00 0.00000E+00 0.00000E+00 0.00000E+00 0.00000E+00 0.25349E+02 0.25349E+02
  46   2   3   1 0.91402E+01 0.91402E+01 0.10615E+02-0.10615E+02 0.00000E+00 0.00000E+00 0.00000E+00 0.00000E+00 0.00000E+00 0.00000E+00 0.00000E+00 0.23065E+01 0.23065E+01
  47   2   3   1 0.62892E-01 0.62892E-01 0.61581E+01 0.61581E+01 0.00000E+00 0.00000E+00 0.00000E+00 0.00000E+00 0.00000E+00 0.00000E+00 0.00000E+00 0.25351E+02 0.25351E+02
  48   2   3   1 0.39693E-01 0.39693E-01 0.50771E+01-0.50771E+01 0.00000E+00 0.00000E+00 0.00000E+00 0.00000E+00 0.00000E+00 0.00000E+00 0.00000E+00 0.30291E+02 0.30291E+02
  49   2   3   1 0.12270E+02 0.12270E+02 0.28975E+01-0.28975E+01 0.00000E+00 0.00000E+00 0.00000E+00 0.00000E+00 0.00000E+00 0.00000E+00 0.00000E+00 0.37787E+01 0.37787E+01
 -51   3   3   1 0.34464E-01 0.34464E-01 0.40364E+01-0.40364E+01 0.00000E+00 0.00000E+00 0.00000E+00 0.00000E+00 0.00000E+00 0.00000E+00 0.00000E+00 0.36217E+02 0.36217E+02
 -50   3   3   1 0.85261E+01 0.85261E+01 0.46445E+01 0.46445E+01 0.00000E+00 0.00000E+00 0.00000E+00 0.00000E+00 0.00000E+00 0.00000E+00 0.00000E+00 0.47352E+01 0.47352E+01
 -49   3   3   1 0.64581E+01 0.64581E+01 0.84927E+01-0.84927E+01 0.00000E+00 0.00000E+00 0.00000E+00 0.00000E+00 0.00000E+00 0.00000E+00 0.00000E+00 0.41487E+01 0.41487E+01
 -48   3   3   1 0.47489E+01 0.47489E+01 0.76351E+01 0.76351E+01 0.00000E+00 0.00000E+00 0.00000E+00 0.00000E+00 0.00000E+00 0.00000E+00 0.00000E+00 0.60181E+01 0.60181E+01
 -47   3   3   1 0.91411E+01 0.91411E+01 0.10543E+02-0.10543E+02 0.00000E+00 0.00000E+00 0.00000E+00 0.00000E+00 0.00000E+00 0.00000E+00 0.00000E+00 0.33535E+01 0.33535E+01
 -46   3   3   1 0.33410E+01 0.33410E+01 0.45230E+01 0.45230E+01 0.00000E+00 0.00000E+00 0.00000E+00 0.00000E+00 0.00000E+00 0.00000E+00 0.00000E+00 0.79430E+01 0.79430E+01
 -45   3   3   1 0.38565E+01 0.38565E+01 0.93112E+01-0.93112E+01 0.00000E+00 0.00000E+00 0.00000E+00 0.00000E+00 0.00000E+00 0.00000E+00 0.00000E+00 0.68790E+01 0.68790E+01
 -44   3   3   1 0.44601E-01 0.44601E-01 0.47594E+01-0.47594E+01 0.00000E+00 0.00000E+00 0.00000E+00 0.00000E+00 0.00000E+00 0.00000E+00 0.00000E+00 0.25973E+02 0.25973E+02
 -43   3   3   1 0.58023E-01 0.58023E-01 0.34453E+01-0.34453E+01 0.00000E+00 0.00000E+00 0.00000E+00 0.00000E+00 0.00000E+00 0.00000E+00 0.00000E+00 0.29581E+02 0.29581E+02
 -42   3   3   1 0.10139E+02 0.10139E+02 0.16587E+02 0.16587E+02 0.00000E+00 0.00000E+00 0.00000E+00 0.00000E+00 0.00000E+00 0.00000E+00 0.00000E+00 0.28387E+01 0.28387E+01
 -41   3   3   1 0.35367E-01 0.35367E-01 0.32614E+01-0.32614E+01 0.00000E+00 0.00000E+00 0.00000E+00 0.00000E+00 0.00000E+00 0.00000E+00 0.00000E+00 0.29866E+02 0.29866E+02
 -40   3   3   1 0.80774E+01 0.80774E+01 0.63560E+01 0.63560E+01 0.00000E+00 0.00000E+00 0.00000E+00 0.00000E+00 0.00000E+00 0.00000E+00 0.00000E+00 0.33379E+01 0.33379E+01
 -39   3   3   1 0.39274E+01 0.39274E+01 0.16641E+01-0.16641E+01 0.00000E+00 0.00000E+00 0.00000E+00 0.00000E+00 0.00000E+00 0.00000E+00 0.00000E+00 0.68792E+01 0.68792E+01
 -38   3   3   1 0.10029E+02 0.10029E+02 0.23823E+01 0.23823E+01 0.00000E+00 0.00000E+00 0.00000E+00 0.00000E+00 0.00000E+00 0.00000E+00 0.00000E+00 0.27000E+01 0.27000E+01
 -37   3   3   1 0.41314E-01 0.41314E-01 0.25331E+01 0.25331E+01 0.00000E+00 0.00000E+00 0.00000E+00 0.00000E+00 0.00000E+00 0.00000E+00 0.00000E+00 0.24663E+02 0.24663E+02
 -36   3   3   1 0.52948E-01 0.52948E-01 0.15540E+01-0.15540E+01 0.00000E+00 0.00000E+00 0.00000E+00 0.00000E+00 0.00000E+00 0.00000E+00 0.00000E+00 0.23620E+02 0.23620E+02
 -35   3   3   1 0.85111E+01 0.85111E+01 0.55214E+01 0.55214E+01 0.00000E+00 0.00000E+00 0.00000E+00 0.00000E+00 0.00000E+00 0.00000E+00 0.00000E+00 0.24814E+01 0.24814E+01
 -34   3   3   1 0.74348E-01 0.74348E-01 0.23967E+01-0.23967E+01 0.00000E+00 0.00000E+00 0.00000E+00 0.00000E+00 0.00000E+00 0.00000E+00 0.00000E+00 0.24398E+02 0.24398E+02
 -33   3   3   1 0.75404E+01 0.75404E+01 0.85343E+01 0.85343E+01 0.00000E+00 0.00000E+00 0.00000E+00 0.00000E+00 0.00000E+00 0.00000E+00 0.00000E+00 0.27921E+01 0.27921E+01
 -32   3   3   1 0.95707E+01 0.95707E+01 0.27491E+01-0.27491E+01 0.00000E+00 0.00000E+00 0.00000E+00 0.00000E+00 0.00000E+00 0.00000E+00 0.00000E+00 0.24086E+01 0.24086E+01
 -31   3   3   1 0.10340E+02 0.10340E+02 0.73185E+01 0.73185E+01 0.00000E+00 0.00000E+00 0.00000E+00 0.00000E+00 0.00000E+00 0.00000E+00 0.00000E+00 0.29733E+01 0.29733E+01
 -30   3   3   1 0.78898E+01 0.78898E+01 0.16104E+01 0.16104E+01 0.00000E+00 0.00000E+00 0.00000E+00 0.00000E+00 0.00000E+00 0.00000E+00 0.00000E+00 0.31942E+01 0.31942E+01
 -29   3   3   1 0.75972E+01 0.75972E+01 0.42867E+00 0.42867E+00 0.00000E+00 0.00000E+00 0.00000E+00 0.00000E+00 0.00000E+00 0.00000E+00 0.00000E+00 0.32972E+01 0.32972E+01
 -28   3   3   1 0.39310E-01 0.39310E-01 0.11873E+02 0.11873E+02 0.00000E+00 0.00000E+00 0.00000E+00 0.00000E+00 0.00000E+00 0.00000E+00 0.00000E+00 0.29671E+02 0.29671E+02
 -27   3   3   1 0.16023E+02 0.16023E+02 0.14135E+02-0.14135E+02 0.00000E+00 0.00000E+00 0.00000E+00 0.00000E+00 0.00000E+00 0.00000E+00 0.00000E+00 0.16885E+01 0.16885E+01
 -26   3   3   1 0.21143E+02 0.21143E+02 0.25803E+02 0.25803E+02 0.00000E+00 0.00000E+00 0.00000E+00 0.00000E+00 0.00000E+00 0.00000E+00 0.00000E+00 0.24622E+01 0.24622E+01
 -25   3   3   1 0.24328E+02 0.24328E+02 0.26449E+02-0.26449E+02 0.00000E+00 0.00000E+00 0.00000E+00 0.00000E+00 0.00000E+00 0.00000E+00 0.00000E+00 0.20668E+01 0.20668E+01
 -24   3   3   1 0.33232E+02 0.33232E+02 0.35087E+02 0.35087E+02 0.00000E+00 0.00000E+00 0.00000E+00 0.00000E+00 0.00000E+00 0.00000E+00 0.00000E+00 0.13149E+01 0.13149E+01
 -23   3   3   1 0.33340E+02 0.33340E+02 0.35514E+02-0.35514E+02 0.00000E+00 0.00000E+00 0.00000E+00 0.00000E+00 0.00000E+00 0.00000E+00 0.00000E+00 0.14787E+01 0.14787E+01
 -22   3   3   1 0.16168E+02 0.16168E+02 0.16155E+02 0.16155E+02 0.00000E+00 0.00000E+00 0.00000E+00 0.00000E+00 0.00000E+00 0.00000E+00 0.00000E+00 0.14290E+01 0.14290E+01
 -21   3   3   1 0.21982E+02 0.21982E+02 0.23834E+02-0.23834E+02 0.00000E+00 0.00000E+00 0.00000E+00 0.00000E+00 0.00000E+00 0.00000E+00 0.00000E+00 0.12408E+01 0.12408E+01
 -20   3   3   1 0.23189E+02 0.23189E+02 0.23976E+02 0.23976E+02 0.00000E+00 0.00000E+00 0.00000E+00 0.00000E+00 0.00000E+00 0.00000E+00 0.00000E+00 0.11819E+01 0.11819E+01
 -19   3   3   1 0.11357E+02 0.11357E+02 0.13961E+02-0.13961E+02 0.00000E+00 0.00000E+00 0.00000E+00 0.00000E+00 0.00000E+00 0.00000E+00 0.00000E+00 0.16892E+01 0.16892E+01
 -18   3   3   1 0.67471E+01 0.67471E+01 0.74407E+01 0.74407E+01 0.00000E+00 0.00000E+00 0.00000E+00 0.00000E+00 0.00000E+00 0.00000E+00 0.00000E+00 0.22705E+01 0.22705E+01
 -17   3   3   1 0.13599E-01 0.13599E-01 0.96394E+00 0.96394E+00 0.00000E+00 0.00000E+00 0.00000E+00 0.00000E+00 0.00000E+00 0.00000E+00 0.00000E+00 0.18430E+02 0.18430E+02
 -16   3   3   1 0.12234E+02 0.12234E+02 0.10088E+02-0.10088E+02 0.00000E+00 0.00000E+00 0.00000E+00 0.00000E+00 0.00000E+00 0.00000E+00 0.00000E+00 0.14216E+01 0.14216E+01
 -15   3   3   1 0.20337E+02 0.20337E+02 0.18327E+02 0.18327E+02 0.00000E+00 0.00000E+00 0.00000E+00 0.00000E+00 0.00000E+00 0.00000E+00 0.00000E+00 0.11530E+01 0.11530E+01
 -14   3   3   1 0.22968E+02 0.22968E+02 0.22775E+02-0.22775E+02 0.00000E+00 0.00000E+00 0.00000E+00 0.00000E+00 0.00000E+00 0.00000E+00 0.00000E+00 0.10301E+01 0.10301E+01
 -13   3   3   1 0.26519E+02 0.26519E+02 0.22995E+02 0.22995E+02 0.00000E+00 0.00000E+00 0.00000E+00 0.00000E+00 0.00000E+00 0.00000E+00 0.00000E+00 0.10487E+01 0.10487E+01
 -12   3   3   1 0.25021E+02 0.25021E+02 0.22339E+02-0.22339E+02 0.00000E+00 0.00000E+00 0.00000E+00 0.00000E+00 0.00000E+00 0.00000E+00 0.00000E+00 0.10289E+01 0.10289E+01
 -11   3   3   1 0.19110E+02 0.19110E+02 0.18660E+02 0.18660E+02 0.00000E+00 0.00000E+00 0.00000E+00 0.00000E+00 0.00000E+00 0.00000E+00 0.00000E+00 0.13180E+01 0.13180E+01
 -10   3   3   1 0.16998E+02 0.16998E+02 0.14905E+02-0.14905E+02 0.00000E+00 0.00000E+00 0.00000E+00 0.00000E+00 0.00000E+00 0.00000E+00 0.00000E+00 0.11402E+01 0.11402E+01
  -9   3   3   1 0.12921E+02 0.12921E+02 0.85469E+01 0.85469E+01 0.00000E+00 0.00000E+00 0.00000E+00 0.00000E+00 0.00000E+00 0.00000E+00 0.00000E+00 0.13396E+01 0.13396E+01
  -8   3   3   1 0.61198E+01 0.61198E+01 0.51818E+01-0.51818E+01 0.00000E+00 0.00000E+00 0.00000E+00 0.00000E+00 0.00000E+00 0.00000E+00 0.00000E+00 0.21760E+01 0.21760E+01
  -7   3   3   1 0.88023E-01 0.88023E-01 0.19262E+01-0.19262E+01 0.00000E+00 0.00000E+00 0.00000E+00 0.00000E+00 0.00000E+00 0.00000E+00 0.00000E+00 0.17772E+02 0.17772E+02
  -6   3   3   1 0.61793E-01 0.61793E-01 0.68261E+00 0.68261E+00 0.00000E+00 0.00000E+00 0.00000E+00 0.00000E+00 0.00000E+00 0.00000E+00 0.00000E+00 0.18006E+02 0.18006E+02
  -5   3   3   1 0.87986E+01 0.87986E+01 0.86474E+01-0.86474E+01 0.00000E+00 0.00000E+00 0.00000E+00 0.00000E+00 0.00000E+00 0.00000E+00 0.00000E+00 0.13214E+01 0.13214E+01
  -4   3   3   1 0.78532E+01 0.78532E+01 0.41959E+01 0.41959E+01 0.00000E+00 0.00000E+00 0.00000E+00 0.00000E+00 0.00000E+00 0.00000E+00 0.00000E+00 0.14762E+01 0.14762E+01
  -3   3   3   1 0.13848E+02 0.13848E+02 0.12777E+02-0.12777E+02 0.00000E+00 0.00000E+00 0.00000E+00 0.00000E+00 0.00000E+00 0.00000E+00 0.00000E+00 0.11205E+01 0.11205E+01
  -2   3   3   1 0.51373E+01 0.51373E+01 0.42872E+01 0.42872E+01 0.00000E+00 0.00000E+00 0.00000E+00 0.00000E+00 0.00000E+00 0.00000E+00 0.00000E+00 0.22291E+01 0.22291E+01
  -1   3   3   1 0.11853E+02 0.11853E+02 0.12347E+02-0.12347E+02 0.00000E+00 0.00000E+00 0.00000E+00 0.00000E+00 0.00000E+00 0.00000E+00 0.00000E+00 0.11372E+01 0.11372E+01
   0   3   3   1 0.64048E+01 0.64048E+01 0.53650E+01 0.53650E+01 0.00000E+00 0.00000E+00 0.00000E+00 0.00000E+00 0.00000E+00 0.00000E+00 0.00000E+00 0.14827E+01 0.14827E+01
   1   3   3   1 0.21102E+02 0.21102E+02 0.20237E+02-0.20237E+02 0.00000E+00 0.00000E+00 0.00000E+00 0.00000E+00 0.00000E+00 0.00000E+00 0.00000E+00 0.10217E+01 0.10217E+01
   2   3   3   1 0.18062E+02 0.18062E+02 0.17627E+02 0.17627E+02 0.00000E+00 0.00000E+00 0.00000E+00 0.00000E+00 0.00000E+00 0.00000E+00 0.00000E+00 0.97098E+00 0.97098E+00
   3   3   3   1 0.34019E+02 0.34019E+02 0.32778E+02-0.32778E+02 0.00000E+00 0.00000E+00 0.00000E+00 0.00000E+00 0.00000E+00 0.00000E+00 0.00000E+00 0.11798E+01 0.11798E+01
   4   3   3   1 0.30834E+02 0.30834E+02 0.29860E+02 0.29860E+02 0.00000E+00 0.00000E+00 0.00000E+00 0.00000E+00 0.00000E+00 0.00000E+00 0.00000E+00 0.11032E+01 0.11032E+01
   5   3   3   1 0.39860E+02 0.39860E+02 0.38290E+02-0.38290E+02 0.00000E+00 0.00000E+00 0.00000E+00 0.00000E+00 0.00000E+00 0.00000E+00 0.00000E+00 0.12707E+01 0.12707E+01
   6   3   3   1 0.31797E+02 0.31797E+02 0.30685E+02 0.30685E+02 0.00000E+00 0.00000E+00 0.00000E+00 0.00000E+00 0.00000E+00 0.00000E+00 0.00000E+00 0.11346E+01 0.11346E+01
   7   3   3   1 0.34444E+02 0.34444E+02 0.31336E+02-0.31336E+02 0.00000E+00 0.00000E+00 0.00000E+00 0.00000E+00 0.00000E+00 0.00000E+00 0.00000E+00 0.12238E+01 0.12238E+01
   8   3   3   1 0.20003E+02 0.20003E+02 0.19114E+02 0.19114E+02 0.00000E+00 0.00000E+00 0.00000E+00 0.00000E+00 0.00000E+00 0.00000E+00 0.00000E+00 0.10788E+01 0.10788E+01
   9   3   3   1 0.10597E+02 0.10597E+02 0.11601E+02-0.11601E+02 0.00000E+00 0.00000E+00 0.00000E+00 0.00000E+00 0.00000E+00 0.00000E+00 0.00000E+00 0.12818E+01 0.12818E+01
  10   3   3   1 0.58120E+01 0.58120E+01 0.42802E+01-0.42802E+01 0.00000E+00 0.00000E+00 0.00000E+00 0.00000E+00 0.00000E+00 0.00000E+00 0.00000E+00 0.19661E+01 0.19661E+01
  11   3   3   1 0.13196E+02 0.13196E+02 0.13663E+02 0.13663E+02 0.00000E+00 0.00000E+00 0.00000E+00 0.00000E+00 0.00000E+00 0.00000E+00 0.00000E+00 0.11668E+01 0.11668E+01
  12   3   3   1 0.27116E+02 0.27116E+02 0.27925E+02-0.27925E+02 0.00000E+00 0.00000E+00 0.00000E+00 0.00000E+00 0.00000E+00 0.00000E+00 0.00000E+00 0.11643E+01 0.11643E+01
  13   3   3   1 0.31963E+02 0.31963E+02 0.32791E+02 0.32791E+02 0.00000E+00 0.00000E+00 0.00000E+00 0.00000E+00 0.00000E+00 0.00000E+00 0.00000E+00 0.11274E+01 0.11274E+01
  14   3   3   1 0.42245E+02 0.42245E+02 0.39051E+02-0.39051E+02 0.00000E+00 0.00000E+00 0.00000E+00 0.00000E+00 0.00000E+00 0.00000E+00 0.00000E+00 0.12563E+01 0.12563E+01
  15   3   3   1 0.40584E+02 0.40584E+02 0.38330E+02 0.38330E+02 0.00000E+00 0.00000E+00 0.00000E+00 0.00000E+00 0.00000E+00 0.00000E+00 0.00000E+00 0.12518E+01 0.12518E+01
  16   3   3   1 0.37812E+02 0.37812E+02 0.37147E+02-0.37147E+02 0.00000E+00 0.00000E+00 0.00000E+00 0.00000E+00 0.00000E+00 0.00000E+00 0.00000E+00 0.11808E+01 0.11808E+01
  17   3   3   1 0.27155E+02 0.27155E+02 0.25010E+02 0.25010E+02 0.00000E+00 0.00000E+00 0.00000E+00 0.00000E+00 0.00000E+00 0.00000E+00 0.00000E+00 0.10956E+01 0.10956E+01
  18   3   3   1 0.25363E+02 0.25363E+02 0.23970E+02-0.23970E+02 0.00000E+00 0.00000E+00 0.00000E+00 0.00000E+00 0.00000E+00 0.00000E+00 0.00000E+00 0.10180E+01 0.10180E+01
  19   3   3   1 0.34521E-01 0.34521E-01 0.19894E+01-0.19894E+01 0.00000E+00 0.00000E+00 0.00000E+00 0.00000E+00 0.00000E+00 0.00000E+00 0.00000E+00 0.18426E+02 0.18426E+02
  20   3   3   1 0.15817E+02 0.15817E+02 0.15183E+02 0.15183E+02 0.00000E+00 0.00000E+00 0.00000E+00 0.00000E+00 0.00000E+00 0.00000E+00 0.00000E+00 0.11084E+01 0.11084E+01
  21   3   3   1 0.48352E+01 0.48352E+01 0.40217E+01 0.40217E+01 0.00000E+00 0.00000E+00 0.00000E+00 0.00000E+00 0.00000E+00 0.00000E+00 0.00000E+00 0.24076E+01 0.24076E+01
  22   3   3   1 0.54928E+01 0.54928E+01 0.45440E+01 0.45440E+01 0.00000E+00 0.00000E+00 0.00000E+00 0.00000E+00 0.00000E+00 0.00000E+00 0.00000E+00 0.24326E+01 0.24326E+01
  23   3   3   1 0.88250E-01 0.88250E-01 0.30341E+01 0.30341E+01 0.00000E+00 0.00000E+00 0.00000E+00 0.00000E+00 0.00000E+00 0.00000E+00 0.00000E+00 0.19182E+02 0.19182E+02
  24   3   3   1 0.26846E+01 0.26846E+01 0.51639E+01 0.51639E+01 0.00000E+00 0.00000E+00 0.00000E+00 0.00000E+00 0.00000E+00 0.00000E+00 0.00000E+00 0.41686E+01 0.41686E+01
  25   3   3   1 0.38394E+01 0.38394E+01 0.26593E+01-0.26593E+01 0.00000E+00 0.00000E+00 0.00000E+00 0.00000E+00 0.00000E+00 0.00000E+00 0.00000E+00 0.29472E+01 0.29472E+01
  26   3   3   1 0.64240E+01 0.64240E+01 0.48947E+01 0.48947E+01 0.00000E+00 0.00000E+00 0.00000E+00 0.00000E+00 0.00000E+00 0.00000E+00 0.00000E+00 0.20749E+01 0.20749E+01
  27   3   3   1 0.10348E+00 0.10348E+00 0.22673E+01-0.22673E+01 0.00000E+00 0.00000E+00 0.00000E+00 0.00000E+00 0.00000E+00 0.00000E+00 0.00000E+00 0.19567E+02 0.19567E+02
  28   3   3   1 0.51264E+01 0.51264E+01 0.53483E+01 0.53483E+01 0.00000E+00 0.00000E+00 0.00000E+00 0.00000E+00 0.00000E+00 0.00000E+00 0.00000E+00 0.26004E+01 0.26004E+01
  29   3   3   1 0.27321E+01 0.27321E+01 0.31351E+00-0.31351E+00 0.00000E+00 0.00000E+00 0.00000E+00 0.00000E+00 0.00000E+00 0.00000E+00 0.00000E+00 0.41226E+01 0.41226E+01
  30   3   3   1 0.64888E+01 0.64888E+01 0.18702E+01 0.18702E+01 0.00000E+00 0.00000E+00 0.00000E+00 0.00000E+00 0.00000E+00 0.00000E+00 0.00000E+00 0.17788E+01 0.17788E+01
  31   3   3   1 0.34022E+01 0.34022E+01 0.23284E+01 0.23284E+01 0.00000E+00 0.00000E+00 0.00000E+00 0.00000E+00 0.00000E+00 0.00000E+00 0.00000E+00 0.39718E+01 0.39718E+01
  32   3   3   1 0.73292E+01 0.73292E+01 0.38565E+01-0.38565E+01 0.00000E+00 0.00000E+00 0.00000E+00 0.00000E+00 0.00000E+00 0.00000E+00 0.00000E+00 0.21024E+01 0.21024E+01
  33   3   3   1 0.10528E+02 0.10528E+02 0.82277E+01 0.82277E+01 0.00000E+00 0.00000E+00 0.00000E+00 0.00000E+00 0.00000E+00 0.00000E+00 0.00000E+00 0.16458E+01 0.16458E+01
  34   3   3   1 0.87165E+01 0.87165E+01 0.81820E+01-0.81820E+01 0.00000E+00 0.00000E+00 0.00000E+00 0.00000E+00 0.00000E+00 0.00000E+00 0.00000E+00 0.19796E+01 0.19796E+01
  35   3   3   1 0.14480E+02 0.14480E+02 0.11133E+02 0.11133E+02 0.00000E+00 0.00000E+00 0.00000E+00 0.00000E+00 0.00000E+00 0.00000E+00 0.00000E+00 0.14649E+01 0.14649E+01
  36   3   3   1 0.54582E+01 0.54582E+01 0.91835E+01-0.91835E+01 0.00000E+00 0.00000E+00 0.00000E+00 0.00000E+00 0.00000E+00 0.00000E+00 0.00000E+00 0.34748E+01 0.34748E+01
  37   3   3   1 0.67086E+01 0.67086E+01 0.63234E+01 0.63234E+01 0.00000E+00 0.00000E+00 0.00000E+00 0.00000E+00 0.00000E+00 0.00000E+00 0.00000E+00 0.31211E+01 0.31211E+01
  38   3   3   1 0.69871E+01 0.69871E+01 0.59675E+01-0.59675E+01 0.00000E+00 0.00000E+00 0.00000E+00 0.00000E+00 0.00000E+00 0.00000E+00 0.00000E+00 0.29988E+01 0.29988E+01
  39   3   3   1 0.67250E+01 0.67250E+01 0.85138E+00 0.85138E+00 0.00000E+00 0.00000E+00 0.00000E+00 0.00000E+00 0.00000E+00 0.00000E+00 0.00000E+00 0.31090E+01 0.31090E+01
  40   3   3   1 0.10293E+02 0.10293E+02 0.15659E+02-0.15659E+02 0.00000E+00 0.00000E+00 0.00000E+00 0.00000E+00 0.00000E+00 0.00000E+00 0.00000E+00 0.24166E+01 0.24166E+01
  41   3   3   1 0.15232E+02 0.15232E+02 0.24375E+02 0.24375E+02 0.00000E+00 0.00000E+00 0.00000E+00 0.00000E+00 0.00000E+00 0.00000E+00 0.00000E+00 0.18936E+01 0.18936E+01
  42   3   3   1 0.69443E-01 0.69443E-01 0.73454E+01-0.73454E+01 0.00000E+00 0.00000E+00 0.00000E+00 0.00000E+00 0.00000E+00 0.00000E+00 0.00000E+00 0.24605E+02 0.24605E+02
  43   3   3   1 0.47647E+01 0.47647E+01 0.10502E+02 0.10502E+02 0.00000E+00 0.00000E+00 0.00000E+00 0.00000E+00 0.00000E+00 0.00000E+00 0.00000E+00 0.40123E+01 0.40123E+01
  44   3   3   1 0.51859E+01 0.51859E+01 0.32003E+01-0.32003E+01 0.00000E+00 0.00000E+00 0.00000E+00 0.00000E+00 0.00000E+00 0.00000E+00 0.00000E+00 0.37147E+01 0.37147E+01
  45   3   3   1 0.76181E+01 0.76181E+01 0.93923E+00 0.93923E+00 0.00000E+00 0.00000E+00 0.00000E+00 0.00000E+00 0.00000E+00 0.00000E+00 0.00000E+00 0.25384E+01 0.25384E+01
  46   3   3   1 0.34415E-01 0.34415E-01 0.24204E+01 0.24204E+01 0.00000E+00 0.00000E+00 0.00000E+00 0.00000E+00 0.00000E+00 0.00000E+00 0.00000E+00 0.22833E+02 0.22833E+02
  47   3   3   1 0.78252E+01 0.78252E+01 0.29991E+01-0.29991E+01 0.00000E+00 0.00000E+00 0.00000E+00 0.00000E+00 0.00000E+00 0.00000E+00 0.00000E+00 0.34403E+01 0.34403E+01
  48   3   3   1 0.58542E+01 0.58542E+01 0.31570E+01 0.31570E+01 0.00000E+00 0.00000E+00 0.00000E+00 0.00000E+00 0.00000E+00 0.00000E+00 0.00000E+00 0.45862E+01 0.45862E+01
 -51   4   3   1 0.31169E-01 0.31169E-01 0.10509E+01-0.10509E+01 0.00000E+00 0.00000E+00 0.00000E+00 0.00000E+00 0.00000E+00 0.00000E+00 0.00000E+00 0.35792E+02 0.35792E+02
 -50   4   3   1 0.61924E+01 0.61924E+01 0.93889E+00 0.93889E+00 0.00000E+00 0.00000E+00 0.00000E+00 0.00000E+00 0.00000E+00 0.00000E+00 0.00000E+00 0.55928E+01 0.55928E+01
 -49   4   3   1 0.76258E+01 0.76258E+01 0.11785E+01 0.11785E+01 0.00000E+00 0.00000E+00 0.00000E+00 0.00000E+00 0.00000E+00 0.00000E+00 0.00000E+00 0.45676E+01 0.45676E+01
 -48   4   3   1 0.68197E+01 0.68197E+01 0.56843E+00-0.56843E+00 0.00000E+00 0.00000E+00 0.00000E+00 0.00000E+00 0.00000E+00 0.00000E+00 0.00000E+00 0.39715E+01 0.39715E+01
 -47   4   3   1 0.39163E+01 0.39163E+01 0.24346E+01-0.24346E+01 0.00000E+00 0.00000E+00 0.00000E+00 0.00000E+00 0.00000E+00 0.00000E+00 0.00000E+00 0.54052E+01 0.54052E+01
 -46   4   3   1 0.23234E-01 0.23234E-01 0.70626E+01 0.70626E+01 0.00000E+00 0.00000E+00 0.00000E+00 0.00000E+00 0.00000E+00 0.00000E+00 0.00000E+00 0.30118E+02 0.30118E+02
 -45   4   3   1 0.28287E-01 0.28287E-01 0.11185E+02-0.11185E+02 0.00000E+00 0.00000E+00 0.00000E+00 0.00000E+00 0.00000E+00 0.00000E+00 0.00000E+00 0.30842E+02 0.30842E+02
 -44   4   3   1 0.87586E+01 0.87586E+01 0.14987E+02 0.14987E+02 0.00000E+00 0.00000E+00 0.00000E+00 0.00000E+00 0.00000E+00 0.00000E+00 0.00000E+00 0.28581E+01 0.28581E+01
 -43   4   3   1 0.70407E+01 0.70407E+01 0.93886E+01 0.93886E+01 0.00000E+00 0.00000E+00 0.00000E+00 0.00000E+00 0.00000E+00 0.00000E+00 0.00000E+00 0.35440E+01 0.35440E+01
 -42   4   3   1 0.19254E+01 0.19254E+01 0.56599E+01-0.56599E+01 0.00000E+00 0.00000E+00 0.00000E+00 0.00000E+00 0.00000E+00 0.00000E+00 0.00000E+00 0.14740E+02 0.14740E+02
 -41   4   3   1 0.34247E-01 0.34247E-01 0.69638E+00-0.69638E+00 0.00000E+00 0.00000E+00 0.00000E+00 0.00000E+00 0.00000E+00 0.00000E+00 0.00000E+00 0.27775E+02 0.27775E+02
 -40   4   3   1 0.11047E+02 0.11047E+02 0.14548E+02-0.14548E+02 0.00000E+00 0.00000E+00 0.00000E+00 0.00000E+00 0.00000E+00 0.00000E+00 0.00000E+00 0.31290E+01 0.31290E+01
 -39   4   3   1 0.64313E-01 0.64313E-01 0.79700E+01 0.79700E+01 0.00000E+00 0.00000E+00 0.00000E+00 0.00000E+00 0.00000E+00 0.00000E+00 0.00000E+00 0.29508E+02 0.29508E+02
 -38   4   3   1 0.93598E+01 0.93598E+01 0.13153E+02-0.13153E+02 0.00000E+00 0.00000E+00 0.00000E+00 0.00000E+00 0.00000E+00 0.00000E+00 0.00000E+00 0.24608E+01 0.24608E+01
 -37   4   3   1 0.73072E+01 0.73072E+01 0.76772E+01 0.76772E+01 0.00000E+00 0.00000E+00 0.00000E+00 0.00000E+00 0.00000E+00 0.00000E+00 0.00000E+00 0.26275E+01 0.26275E+01
 -36   4   3   1 0.67685E+01 0.67685E+01 0.74343E+01-0.74343E+01 0.00000E+00 0.00000E+00 0.00000E+00 0.00000E+00 0.00000E+00 0.00000E+00 0.00000E+00 0.31213E+01 0.31213E+01
 -35   4   3   1 0.70695E+01 0.70695E+01 0.19407E+01 0.19407E+01 0.00000E+00 0.00000E+00 0.00000E+00 0.00000E+00 0.00000E+00 0.00000E+00 0.00000E+00 0.27265E+01 0.27265E+01
 -34   4   3   1 0.23416E-02 0.23416E-02 0.34058E+00 0.34058E+00 0.00000E+00 0.00000E+00 0.00000E+00 0.00000E+00 0.00000E+00 0.00000E+00 0.00000E+00 0.32128E+02 0.32128E+02
 -33   4   3   1 0.51896E+01 0.51896E+01 0.10434E+01-0.10434E+01 0.00000E+00 0.00000E+00 0.00000E+00 0.00000E+00 0.00000E+00 0.00000E+00 0.00000E+00 0.40859E+01 0.40859E+01
 -32   4   3   1 0.25447E-01 0.25447E-01 0.81761E+00 0.81761E+00 0.00000E+00 0.00000E+00 0.00000E+00 0.00000E+00 0.00000E+00 0.00000E+00 0.00000E+00 0.23023E+02 0.23023E+02
 -31   4   3   1 0.61839E+01 0.61839E+01 0.25567E+01-0.25567E+01 0.00000E+00 0.00000E+00 0.00000E+00 0.00000E+00 0.00000E+00 0.00000E+00 0.00000E+00 0.43509E+01 0.43509E+01
 -30   4   3   1 0.89708E+01 0.89708E+01 0.29804E+01 0.29804E+01 0.00000E+00 0.00000E+00 0.00000E+00 0.00000E+00 0.00000E+00 0.00000E+00 0.00000E+00 0.30034E+01 0.30034E+01
 -29   4   3   1 0.40051E-01 0.40051E-01 0.43307E+00 0.43307E+00 0.00000E+00 0.00000E+00 0.00000E+00 0.00000E+00 0.00000E+00 0.00000E+00 0.00000E+00 0.24715E+02 0.24715E+02
 -28   4   3   1 0.34515E-01 0.34515E-01 0.63513E+00-0.63513E+00 0.00000E+00 0.00000E+00 0.00000E+00 0.00000E+00 0.00000E+00 0.00000E+00 0.00000E+00 0.24547E+02 0.24547E+02
 -27   4   3   1 0.73482E+01 0.73482E+01 0.11046E+02 0.11046E+02 0.00000E+00 0.00000E+00 0.00000E+00 0.00000E+00 0.00000E+00 0.00000E+00 0.00000E+00 0.28901E+01 0.28901E+01
 -26   4   3   1 0.83227E+01 0.83227E+01 0.10325E+02-0.10325E+02 0.00000E+00 0.00000E+00 0.00000E+00 0.00000E+00 0.00000E+00 0.00000E+00 0.00000E+00 0.25493E+01 0.25493E+01
 -25   4   3   1 0.14136E+02 0.14136E+02 0.16610E+02 0.16610E+02 0.00000E+00 0.00000E+00 0.00000E+00 0.00000E+00 0.00000E+00 0.00000E+00 0.00000E+00 0.17773E+01 0.17773E+01
 -24   4   3   1 0.27634E+01 0.27634E+01 0.92494E+00-0.92494E+00 0.00000E+00 0.00000E+00 0.00000E+00 0.00000E+00 0.00000E+00 0.00000E+00 0.00000E+00 0.69489E+01 0.69489E+01
 -23   4   3   1 0.31967E+02 0.31967E+02 0.38657E+02 0.38657E+02 0.00000E+00 0.00000E+00 0.00000E+00 0.00000E+00 0.00000E+00 0.00000E+00 0.00000E+00 0.16582E+01 0.16582E+01
 -22   4   3   1 0.49061E-01 0.49061E-01 0.20905E+01-0.20905E+01 0.00000E+00 0.00000E+00 0.00000E+00 0.00000E+00 0.00000E+00 0.00000E+00 0.00000E+00 0.24548E+02 0.24548E+02
 -21   4   3   1 0.25406E+02 0.25406E+02 0.26870E+02-0.26870E+02 0.00000E+00 0.00000E+00 0.00000E+00 0.00000E+00 0.00000E+00 0.00000E+00 0.00000E+00 0.13922E+01 0.13922E+01
 -20   4   3   1 0.83410E-01 0.83410E-01 0.61826E+01-0.61826E+01 0.00000E+00 0.00000E+00 0.00000E+00 0.00000E+00 0.00000E+00 0.00000E+00 0.00000E+00 0.24006E+02 0.24006E+02
 -19   4   3   1 0.11542E+02 0.11542E+02 0.93564E+01 0.93564E+01 0.00000E+00 0.00000E+00 0.00000E+00 0.00000E+00 0.00000E+00 0.00000E+00 0.00000E+00 0.14995E+01 0.14995E+01
 -18   4   3   1 0.25211E+02 0.25211E+02 0.23510E+02-0.23510E+02 0.00000E+00 0.00000E+00 0.00000E+00 0.00000E+00 0.00000E+00 0.00000E+00 0.00000E+00 0.10975E+01 0.10975E+01
 -17   4   3   1 0.20700E+02 0.20700E+02 0.18905E+02 0.18905E+02 0.00000E+00 0.00000E+00 0.00000E+00 0.00000E+00 0.00000E+00 0.00000E+00 0.00000E+00 0.12250E+01 0.12250E+01
 -16   4   3   1 0.16706E+02 0.16706E+02 0.16615E+02-0.16615E+02 0.00000E+00 0.00000E+00 0.00000E+00 0.00000E+00 0.00000E+00 0.00000E+00 0.00000E+00 0.12763E+01 0.12763E+01
 -15   4   3   1 0.64619E+01 0.64619E+01 0.70553E+01 0.70553E+01 0.00000E+00 0.00000E+00 0.00000E+00 0.00000E+00 0.00000E+00 0.00000E+00 0.00000E+00 0.23713E+01 0.23713E+01
 -14   4   3   1 0.70523E+01 0.70523E+01 0.21836E+01-0.21836E+01 0.00000E+00 0.00000E+00 0.00000E+00 0.00000E+00 0.00000E+00 0.00000E+00 0.00000E+00 0.21813E+01 0.21813E+01
 -13   4   3   1 0.52083E+01 0.52083E+01 0.32540E+01-0.32540E+01 0.00000E+00 0.00000E+00 0.00000E+00 0.00000E+00 0.00000E+00 0.00000E+00 0.00000E+00 0.26006E+01 0.26006E+01
 -12   4   3   1 0.39240E+01 0.39240E+01 0.38827E+01 0.38827E+01 0.00000E+00 0.00000E+00 0.00000E+00 0.00000E+00 0.00000E+00 0.00000E+00 0.00000E+00 0.29485E+01 0.29485E+01
 -11   4   3   1 0.89762E+01 0.89762E+01 0.81079E+01-0.81079E+01 0.00000E+00 0.00000E+00 0.00000E+00 0.00000E+00 0.00000E+00 0.00000E+00 0.00000E+00 0.12898E+01 0.12898E+01
 -10   4   3   1 0.27467E+01 0.27467E+01 0.31905E+01 0.31905E+01 0.00000E+00 0.00000E+00 0.00000E+00 0.00000E+00 0.00000E+00 0.00000E+00 0.00000E+00 0.34745E+01 0.34745E+01
  -9   4   3   1 0.67602E+01 0.67602E+01 0.47796E+01-0.47796E+01 0.00000E+00 0.00000E+00 0.00000E+00 0.00000E+00 0.00000E+00 0.00000E+00 0.00000E+00 0.14201E+01 0.14201E+01
  -8   4   3   1 0.34460E+01 0.34460E+01 0.80432E+00-0.80432E+00 0.00000E+00 0.00000E+00 0.00000E+00 0.00000E+00 0.00000E+00 0.00000E+00 0.00000E+00 0.22657E+01 0.22657E+01
  -7   4   3   1 0.38751E+01 0.38751E+01 0.14447E+01-0.14447E+01 0.00000E+00 0.00000E+00 0.00000E+00 0.00000E+00 0.00000E+00 0.00000E+00 0.00000E+00 0.19646E+01 0.19646E+01
  -6   4   3   1 0.75496E+01 0.75496E+01 0.58056E+01 0.58056E+01 0.00000E+00 0.00000E+00 0.00000E+00 0.00000E+00 0.00000E+00 0.00000E+00 0.00000E+00 0.15243E+01 0.15243E+01
  -5   4   3   1 0.23897E+02 0.23897E+02 0.21170E+02-0.21170E+02 0.00000E+00 0.00000E+00 0.00000E+00 0.00000E+00 0.00000E+00 0.00000E+00 0.00000E+00 0.99545E+00 0.99545E+00
  -4   4   3   1 0.32964E+02 0.32964E+02 0.28910E+02 0.28910E+02 0.00000E+00 0.00000E+00 0.00000E+00 0.00000E+00 0.00000E+00 0.00000E+00 0.00000E+00 0.10467E+01 0.10467E+01
  -3   4   3   1 0.46014E+02 0.46014E+02 0.38474E+02-0.38474E+02 0.00000E+00 0.00000E+00 0.00000E+00 0.00000E+00 0.00000E+00 0.00000E+00 0.00000E+00 0.12988E+01 0.12988E+01
  -2   4   3   1 0.24229E-01 0.24229E-01 0.64875E+01-0.64875E+01 0.00000E+00 0.00000E+00 0.00000E+00 0.00000E+00 0.00000E+00 0.00000E+00 0.00000E+00 0.10044E+02 0.10044E+02
  -1   4   3   1 0.39968E+02 0.39968E+02 0.40050E+02 0.40050E+02 0.00000E+00 0.00000E+00 0.00000E+00 0.00000E+00 0.00000E+00 0.00000E+00 0.00000E+00 0.11343E+01 0.11343E+01
   0   4   3   1 0.58733E+01 0.58733E+01 0.44974E+01 0.44974E+01 0.00000E+00 0.00000E+00 0.00000E+00 0.00000E+00 0.00000E+00 0.00000E+00 0.00000E+00 0.16389E+01 0.16389E+01
   1   4   3   1 0.32231E+02 0.32231E+02 0.31002E+02 0.31002E+02 0.00000E+00 0.00000E+00 0.00000E+00 0.00000E+00 0.00000E+00 0.00000E+00 0.00000E+00 0.10099E+01 0.10099E+01
   2   4   3   1 0.26303E+02 0.26303E+02 0.24542E+02-0.24542E+02 0.00000E+00 0.00000E+00 0.00000E+00 0.00000E+00 0.00000E+00 0.00000E+00 0.00000E+00 0.91769E+00 0.91769E+00
   3   4   3   1 0.22333E+02 0.22333E+02 0.21326E+02 0.21326E+02 0.00000E+00 0.00000E+00 0.00000E+00 0.00000E+00 0.00000E+00 0.00000E+00 0.00000E+00 0.89057E+00 0.89057E+00
   4   4   3   1 0.14498E+02 0.14498E+02 0.14713E+02-0.14713E+02 0.00000E+00 0.00000E+00 0.00000E+00 0.00000E+00 0.00000E+00 0.00000E+00 0.00000E+00 0.93896E+00 0.93896E+00
   5   4   3   1 0.80224E+01 0.80224E+01 0.10028E+02 0.10028E+02 0.00000E+00 0.00000E+00 0.00000E+00 0.00000E+00 0.00000E+00 0.00000E+00 0.00000E+00 0.11945E+01 0.11945E+01
   6   4   3   1 0.10124E+02 0.10124E+02 0.93331E+01-0.93331E+01 0.00000E+00 0.00000E+00 0.00000E+00 0.00000E+00 0.00000E+00 0.00000E+00 0.00000E+00 0.11393E+01 0.11393E+01
   7   4   3   1 0.91277E+01 0.91277E+01 0.88622E+01 0.88622E+01 0.00000E+00 0.00000E+00 0.00000E+00 0.00000E+00 0.00000E+00 0.00000E+00 0.00000E+00 0.10516E+01 0.10516E+01
   8   4   3   1 0.13517E+02 0.13517E+02 0.13653E+02-0.13653E+02 0.00000E+00 0.00000E+00 0.00000E+00 0.00000E+00 0.00000E+00 0.00000E+00 0.00000E+00 0.86189E+00 0.86189E+00
   9   4   3   1 0.11026E+02 0.11026E+02 0.12309E+02 0.12309E+02 0.00000E+00 0.00000E+00 0.00000E+00 0.00000E+00 0.00000E+00 0.00000E+00 0.00000E+00 0.10482E+01 0.10482E+01
  10   4   3   1 0.18854E+02 0.18854E+02 0.19710E+02-0.19710E+02 0.00000E+00 0.00000E+00 0.00000E+00 0.00000E+00 0.00000E+00 0.00000E+00 0.00000E+00 0.83698E+00 0.83698E+00
  11   4   3   1 0.14761E+02 0.14761E+02 0.14256E+02 0.14256E+02 0.00000E+00 0.00000E+00 0.00000E+00 0.00000E+00 0.00000E+00 0.00000E+00 0.00000E+00 0.92316E+00 0.92316E+00
  12   4   3   1 0.22502E+02 0.22502E+02 0.21364E+02-0.21364E+02 0.00000E+00 0.00000E+00 0.00000E+00 0.00000E+00 0.00000E+00 0.00000E+00 0.00000E+00 0.88466E+00 0.88466E+00
  13   4   3   1 0.15047E+02 0.15047E+02 0.12932E+02 0.12932E+02 0.00000E+00 0.00000E+00 0.00000E+00 0.00000E+00 0.00000E+00 0.00000E+00 0.00000E+00 0.10346E+01 0.10346E+01
  14   4   3   1 0.24416E+02 0.24416E+02 0.21991E+02-0.21991E+02 0.00000E+00 0.00000E+00 0.00000E+00 0.00000E+00 0.00000E+00 0.00000E+00 0.00000E+00 0.97832E+00 0.97832E+00
  15   4   3   1 0.62042E+01 0.62042E+01 0.72513E+01 0.72513E+01 0.00000E+00 0.00000E+00 0.00000E+00 0.00000E+00 0.00000E+00 0.00000E+00 0.00000E+00 0.18656E+01 0.18656E+01
  16   4   3   1 0.13467E+02 0.13467E+02 0.13816E+02-0.13816E+02 0.00000E+00 0.00000E+00 0.00000E+00 0.00000E+00 0.00000E+00 0.00000E+00 0.00000E+00 0.10124E+01 0.10124E+01
  17   4   3   1 0.11894E+02 0.11894E+02 0.14239E+02-0.14239E+02 0.00000E+00 0.00000E+00 0.00000E+00 0.00000E+00 0.00000E+00 0.00000E+00 0.00000E+00 0.11372E+01 0.11372E+01
  18   4   3   1 0.48596E+01 0.48596E+01 0.33369E+01-0.33369E+01 0.00000E+00 0.00000E+00 0.00000E+00 0.00000E+00 0.00000E+00 0.00000E+00 0.00000E+00 0.24075E+01 0.24075E+01
  19   4   3   1 0.96750E+01 0.96750E+01 0.61998E+01 0.61998E+01 0.00000E+00 0.00000E+00 0.00000E+00 0.00000E+00 0.00000E+00 0.00000E+00 0.00000E+00 0.14075E+01 0.14075E+01
  20   4   3   1 0.55312E+02 0.55312E+02 0.54402E+02 0.54402E+02 0.00000E+00 0.00000E+00 0.00000E+00 0.00000E+00 0.00000E+00 0.00000E+00 0.00000E+00 0.15320E+01 0.15320E+01
  21   4   3   1 0.15655E+02 0.15655E+02 0.15823E+02-0.15823E+02 0.00000E+00 0.00000E+00 0.00000E+00 0.00000E+00 0.00000E+00 0.00000E+00 0.00000E+00 0.11167E+01 0.11167E+01
  22   4   3   1 0.39506E+01 0.39506E+01 0.42821E+00-0.42821E+00 0.00000E+00 0.00000E+00 0.00000E+00 0.00000E+00 0.00000E+00 0.00000E+00 0.00000E+00 0.34294E+01 0.34294E+01
  23   4   3   1 0.15576E+02 0.15576E+02 0.13567E+02 0.13567E+02 0.00000E+00 0.00000E+00 0.00000E+00 0.00000E+00 0.00000E+00 0.00000E+00 0.00000E+00 0.11252E+01 0.11252E+01
  24   4   3   1 0.22353E+02 0.22353E+02 0.20843E+02-0.20843E+02 0.00000E+00 0.00000E+00 0.00000E+00 0.00000E+00 0.00000E+00 0.00000E+00 0.00000E+00 0.12273E+01 0.12273E+01
  25   4   3   1 0.24232E+02 0.24232E+02 0.23283E+02 0.23283E+02 0.00000E+00 0.00000E+00 0.00000E+00 0.00000E+00 0.00000E+00 0.00000E+00 0.00000E+00 0.12942E+01 0.12942E+01
  26   4   3   1 0.19271E+02 0.19271E+02 0.20180E+02-0.20180E+02 0.00000E+00 0.00000E+00 0.00000E+00 0.00000E+00 0.00000E+00 0.00000E+00 0.00000E+00 0.13115E+01 0.13115E+01
  27   4   3   1 0.20609E+02 0.20609E+02 0.19997E+02 0.19997E+02 0.00000E+00 0.00000E+00 0.00000E+00 0.00000E+00 0.00000E+00 0.00000E+00 0.00000E+00 0.13222E+01 0.13222E+01
  28   4   3   1 0.18336E+02 0.18336E+02 0.18014E+02-0.18014E+02 0.00000E+00 0.00000E+00 0.00000E+00 0.00000E+00 0.00000E+00 0.00000E+00 0.00000E+00 0.13743E+01 0.13743E+01
  29   4   3   1 0.16107E+02 0.16107E+02 0.15579E+02 0.15579E+02 0.00000E+00 0.00000E+00 0.00000E+00 0.00000E+00 0.00000E+00 0.00000E+00 0.00000E+00 0.14392E+01 0.14392E+01
  30   4   3   1 0.16108E+02 0.16108E+02 0.15877E+02-0.15877E+02 0.00000E+00 0.00000E+00 0.00000E+00 0.00000E+00 0.00000E+00 0.00000E+00 0.00000E+00 0.12027E+01 0.12027E+01
  31   4   3   1 0.13951E+02 0.13951E+02 0.11612E+02 0.11612E+02 0.00000E+00 0.00000E+00 0.00000E+00 0.00000E+00 0.00000E+00 0.00000E+00 0.00000E+00 0.13832E+01 0.13832E+01
  32   4   3   1 0.18934E+01 0.18934E+01 0.10236E+02-0.10236E+02 0.00000E+00 0.00000E+00 0.00000E+00 0.00000E+00 0.00000E+00 0.00000E+00 0.00000E+00 0.78600E+01 0.78600E+01
  33   4   3   1 0.58431E+01 0.58431E+01 0.67163E+01 0.67163E+01 0.00000E+00 0.00000E+00 0.00000E+00 0.00000E+00 0.00000E+00 0.00000E+00 0.00000E+00 0.26212E+01 0.26212E+01
  34   4   3   1 0.85332E+01 0.85332E+01 0.41444E+01-0.41444E+01 0.00000E+00 0.00000E+00 0.00000E+00 0.00000E+00 0.00000E+00 0.00000E+00 0.00000E+00 0.18056E+01 0.18056E+01
  35   4   3   1 0.14001E-01 0.14001E-01 0.12449E+01-0.12449E+01 0.00000E+00 0.00000E+00 0.00000E+00 0.00000E+00 0.00000E+00 0.00000E+00 0.00000E+00 0.15562E+02 0.15562E+02
  36   4   3   1 0.64949E+01 0.64949E+01 0.86467E+01 0.86467E+01 0.00000E+00 0.00000E+00 0.00000E+00 0.00000E+00 0.00000E+00 0.00000E+00 0.00000E+00 0.23713E+01 0.23713E+01
  37   4   3   1 0.11907E+02 0.11907E+02 0.14078E+02-0.14078E+02 0.00000E+00 0.00000E+00 0.00000E+00 0.00000E+00 0.00000E+00 0.00000E+00 0.00000E+00 0.16200E+01 0.16200E+01
  38   4   3   1 0.12822E+02 0.12822E+02 0.17219E+02 0.17219E+02 0.00000E+00 0.00000E+00 0.00000E+00 0.00000E+00 0.00000E+00 0.00000E+00 0.00000E+00 0.21021E+01 0.21021E+01
  39   4   3   1 0.12055E+02 0.12055E+02 0.12841E+02-0.12841E+02 0.00000E+00 0.00000E+00 0.00000E+00 0.00000E+00 0.00000E+00 0.00000E+00 0.00000E+00 0.19169E+01 0.19169E+01
  40   4   3   1 0.85706E+01 0.85706E+01 0.89776E+01-0.89776E+01 0.00000E+00 0.00000E+00 0.00000E+00 0.00000E+00 0.00000E+00 0.00000E+00 0.00000E+00 0.22562E+01 0.22562E+01
  41   4   3   1 0.10163E+02 0.10163E+02 0.60113E+01-0.60113E+01 0.00000E+00 0.00000E+00 0.00000E+00 0.00000E+00 0.00000E+00 0.00000E+00 0.00000E+00 0.17052E+01 0.17052E+01
  42   4   3   1 0.55097E+01 0.55097E+01 0.55029E+01 0.55029E+01 0.00000E+00 0.00000E+00 0.00000E+00 0.00000E+00 0.00000E+00 0.00000E+00 0.00000E+00 0.31275E+01 0.31275E+01
  43   4   3   1 0.41343E-01 0.41343E-01 0.67447E-01 0.67447E-01 0.00000E+00 0.00000E+00 0.00000E+00 0.00000E+00 0.00000E+00 0.00000E+00 0.00000E+00 0.20297E+02 0.20297E+02
  44   4   3   1 0.50677E-01 0.50677E-01 0.38902E+01 0.38902E+01 0.00000E+00 0.00000E+00 0.00000E+00 0.00000E+00 0.00000E+00 0.00000E+00 0.00000E+00 0.22556E+02 0.22556E+02
  45   4   3   1 0.87518E+01 0.87518E+01 0.39365E+01-0.39365E+01 0.00000E+00 0.00000E+00 0.00000E+00 0.00000E+00 0.00000E+00 0.00000E+00 0.00000E+00 0.19796E+01 0.19796E+01
  46   4   3   1 0.75734E+01 0.75734E+01 0.54095E+01 0.54095E+01 0.00000E+00 0.00000E+00 0.00000E+00 0.00000E+00 0.00000E+00 0.00000E+00 0.00000E+00 0.30458E+01 0.30458E+01
  47   4   3   1 0.35702E-01 0.35702E-01 0.32864E+01-0.32864E+01 0.00000E+00 0.00000E+00 0.00000E+00 0.00000E+00 0.00000E+00 0.00000E+00 0.00000E+00 0.26694E+02 0.26694E+02
  48   4   3   1 0.10184E+02 0.10184E+02 0.44771E+01 0.44771E+01 0.00000E+00 0.00000E+00 0.00000E+00 0.00000E+00 0.00000E+00 0.00000E+00 0.00000E+00 0.37839E+01 0.37839E+01
 -48   5   3   1 0.14800E-01 0.14800E-01 0.22598E+01-0.22598E+01 0.00000E+00 0.00000E+00 0.00000E+00 0.00000E+00 0.00000E+00 0.00000E+00 0.00000E+00 0.34559E+02 0.34559E+02
 -47   5   3   1 0.12622E-01 0.12622E-01 0.11723E+01 0.11723E+01 0.00000E+00 0.00000E+00 0.00000E+00 0.00000E+00 0.00000E+00 0.00000E+00 0.00000E+00 0.30046E+02 0.30046E+02
 -46   5   3   1 0.19224E-01 0.19224E-01 0.25174E+01-0.25174E+01 0.00000E+00 0.00000E+00 0.00000E+00 0.00000E+00 0.00000E+00 0.00000E+00 0.00000E+00 0.29124E+02 0.29124E+02
 -45   5   3   1 0.14515E-01 0.14515E-01 0.97782E-01-0.97782E-01 0.00000E+00 0.00000E+00 0.00000E+00 0.00000E+00 0.00000E+00 0.00000E+00 0.00000E+00 0.28939E+02 0.28939E+02
 -44   5   3   1 0.19282E+01 0.19282E+01 0.78998E+01-0.78998E+01 0.00000E+00 0.00000E+00 0.00000E+00 0.00000E+00 0.00000E+00 0.00000E+00 0.00000E+00 0.10810E+02 0.10810E+02
 -43   5   3   1 0.10343E+02 0.10343E+02 0.13585E+02 0.13585E+02 0.00000E+00 0.00000E+00 0.00000E+00 0.00000E+00 0.00000E+00 0.00000E+00 0.00000E+00 0.22311E+01 0.22311E+01
 -42   5   3   1 0.39105E+01 0.39105E+01 0.37800E+00-0.37800E+00 0.00000E+00 0.00000E+00 0.00000E+00 0.00000E+00 0.00000E+00 0.00000E+00 0.00000E+00 0.49110E+01 0.49110E+01
 -41   5   3   1 0.55303E+01 0.55303E+01 0.42653E+01 0.42653E+01 0.00000E+00 0.00000E+00 0.00000E+00 0.00000E+00 0.00000E+00 0.00000E+00 0.00000E+00 0.38223E+01 0.38223E+01
 -40   5   3   1 0.83075E+01 0.83075E+01 0.62600E+01-0.62600E+01 0.00000E+00 0.00000E+00 0.00000E+00 0.00000E+00 0.00000E+00 0.00000E+00 0.00000E+00 0.25493E+01 0.25493E+01
 -39   5   3   1 0.51830E+01 0.51830E+01 0.27561E+01 0.27561E+01 0.00000E+00 0.00000E+00 0.00000E+00 0.00000E+00 0.00000E+00 0.00000E+00 0.00000E+00 0.37147E+01 0.37147E+01
 -38   5   3   1 0.85538E+01 0.85538E+01 0.32950E+01-0.32950E+01 0.00000E+00 0.00000E+00 0.00000E+00 0.00000E+00 0.00000E+00 0.00000E+00 0.00000E+00 0.24815E+01 0.24815E+01
 -37   5   3   1 0.68051E+01 0.68051E+01 0.12998E+01-0.12998E+01 0.00000E+00 0.00000E+00 0.00000E+00 0.00000E+00 0.00000E+00 0.00000E+00 0.00000E+00 0.28377E+01 0.28377E+01
 -36   5   3   1 0.62043E+01 0.62043E+01 0.26618E+01 0.26618E+01 0.00000E+00 0.00000E+00 0.00000E+00 0.00000E+00 0.00000E+00 0.00000E+00 0.00000E+00 0.31083E+01 0.31083E+01
 -35   5   3   1 0.21748E-01 0.21748E-01 0.50715E+01-0.50715E+01 0.00000E+00 0.00000E+00 0.00000E+00 0.00000E+00 0.00000E+00 0.00000E+00 0.00000E+00 0.28005E+02 0.28005E+02
 -34   5   3   1 0.19077E-01 0.19077E-01 0.42424E+01 0.42424E+01 0.00000E+00 0.00000E+00 0.00000E+00 0.00000E+00 0.00000E+00 0.00000E+00 0.00000E+00 0.26893E+02 0.26893E+02
 -33   5   3   1 0.43812E+01 0.43812E+01 0.36887E+01-0.36887E+01 0.00000E+00 0.00000E+00 0.00000E+00 0.00000E+00 0.00000E+00 0.00000E+00 0.00000E+00 0.39557E+01 0.39557E+01
 -32   5   3   1 0.58895E+01 0.58895E+01 0.26433E+01 0.26433E+01 0.00000E+00 0.00000E+00 0.00000E+00 0.00000E+00 0.00000E+00 0.00000E+00 0.00000E+00 0.26213E+01 0.26213E+01
 -31   5   3   1 0.13256E-01 0.13256E-01 0.21665E+01 0.21665E+01 0.00000E+00 0.00000E+00 0.00000E+00 0.00000E+00 0.00000E+00 0.00000E+00 0.00000E+00 0.22096E+02 0.22096E+02
 -30   5   3   1 0.12307E-01 0.12307E-01 0.62619E+00 0.62619E+00 0.00000E+00 0.00000E+00 0.00000E+00 0.00000E+00 0.00000E+00 0.00000E+00 0.00000E+00 0.19312E+02 0.19312E+02
 -29   5   3   1 0.30815E-01 0.30815E-01 0.42908E+01 0.42908E+01 0.00000E+00 0.00000E+00 0.00000E+00 0.00000E+00 0.00000E+00 0.00000E+00 0.00000E+00 0.21891E+02 0.21891E+02
 -28   5   3   1 0.38601E-01 0.38601E-01 0.54751E+01-0.54751E+01 0.00000E+00 0.00000E+00 0.00000E+00 0.00000E+00 0.00000E+00 0.00000E+00 0.00000E+00 0.29096E+02 0.29096E+02
 -27   5   3   1 0.10538E+02 0.10538E+02 0.10709E+02 0.10709E+02 0.00000E+00 0.00000E+00 0.00000E+00 0.00000E+00 0.00000E+00 0.00000E+00 0.00000E+00 0.31041E+01 0.31041E+01
 -26   5   3   1 0.33670E+01 0.33670E+01 0.72639E+01-0.72639E+01 0.00000E+00 0.00000E+00 0.00000E+00 0.00000E+00 0.00000E+00 0.00000E+00 0.00000E+00 0.96455E+01 0.96455E+01
 -25   5   3   1 0.89661E+01 0.89661E+01 0.10225E+02 0.10225E+02 0.00000E+00 0.00000E+00 0.00000E+00 0.00000E+00 0.00000E+00 0.00000E+00 0.00000E+00 0.36468E+01 0.36468E+01
 -24   5   3   1 0.15418E-01 0.15418E-01 0.73438E+00-0.73438E+00 0.00000E+00 0.00000E+00 0.00000E+00 0.00000E+00 0.00000E+00 0.00000E+00 0.00000E+00 0.36727E+02 0.36727E+02
 -23   5   3   1 0.61893E+01 0.61893E+01 0.87480E+01 0.87480E+01 0.00000E+00 0.00000E+00 0.00000E+00 0.00000E+00 0.00000E+00 0.00000E+00 0.00000E+00 0.31083E+01 0.31083E+01
 -22   5   3   1 0.19234E-01 0.19234E-01 0.55476E+01-0.55476E+01 0.00000E+00 0.00000E+00 0.00000E+00 0.00000E+00 0.00000E+00 0.00000E+00 0.00000E+00 0.31830E+02 0.31830E+02
 -21   5   3   1 0.55487E+01 0.55487E+01 0.51012E+01-0.51012E+01 0.00000E+00 0.00000E+00 0.00000E+00 0.00000E+00 0.00000E+00 0.00000E+00 0.00000E+00 0.34749E+01 0.34749E+01
 -20   5   3   1 0.16766E-01 0.16766E-01 0.58166E+01 0.58166E+01 0.00000E+00 0.00000E+00 0.00000E+00 0.00000E+00 0.00000E+00 0.00000E+00 0.00000E+00 0.24604E+02 0.24604E+02
 -19   5   3   1 0.70257E-02 0.70257E-02 0.27690E+01-0.27690E+01 0.00000E+00 0.00000E+00 0.00000E+00 0.00000E+00 0.00000E+00 0.00000E+00 0.00000E+00 0.19931E+02 0.19931E+02
 -18   5   3   1 0.29783E-02 0.29783E-02 0.52719E+00 0.52719E+00 0.00000E+00 0.00000E+00 0.00000E+00 0.00000E+00 0.00000E+00 0.00000E+00 0.00000E+00 0.27274E+02 0.27274E+02
 -17   5   3   1 0.47966E+01 0.47966E+01 0.44655E+01 0.44655E+01 0.00000E+00 0.00000E+00 0.00000E+00 0.00000E+00 0.00000E+00 0.00000E+00 0.00000E+00 0.32100E+01 0.32100E+01
 -16   5   3   1 0.70587E+01 0.70587E+01 0.74676E+01-0.74676E+01 0.00000E+00 0.00000E+00 0.00000E+00 0.00000E+00 0.00000E+00 0.00000E+00 0.00000E+00 0.19092E+01 0.19092E+01
 -15   5   3   1 0.10728E+02 0.10728E+02 0.98968E+01 0.98968E+01 0.00000E+00 0.00000E+00 0.00000E+00 0.00000E+00 0.00000E+00 0.00000E+00 0.00000E+00 0.12606E+01 0.12606E+01
 -14   5   3   1 0.78274E+01 0.78274E+01 0.81760E+01-0.81760E+01 0.00000E+00 0.00000E+00 0.00000E+00 0.00000E+00 0.00000E+00 0.00000E+00 0.00000E+00 0.19670E+01 0.19670E+01
 -13   5   3   1 0.11426E+02 0.11426E+02 0.85379E+01 0.85379E+01 0.00000E+00 0.00000E+00 0.00000E+00 0.00000E+00 0.00000E+00 0.00000E+00 0.00000E+00 0.13532E+01 0.13532E+01
 -12   5   3   1 0.73271E+01 0.73271E+01 0.66917E+01-0.66917E+01 0.00000E+00 0.00000E+00 0.00000E+00 0.00000E+00 0.00000E+00 0.00000E+00 0.00000E+00 0.18400E+01 0.18400E+01
 -11   5   3   1 0.33912E+01 0.33912E+01 0.26987E+01 0.26987E+01 0.00000E+00 0.00000E+00 0.00000E+00 0.00000E+00 0.00000E+00 0.00000E+00 0.00000E+00 0.28371E+01 0.28371E+01
 -10   5   3   1 0.33994E+01 0.33994E+01 0.12858E+01-0.12858E+01 0.00000E+00 0.00000E+00 0.00000E+00 0.00000E+00 0.00000E+00 0.00000E+00 0.00000E+00 0.28371E+01 0.28371E+01
  -9   5   3   1 0.39184E+01 0.39184E+01 0.33116E+01-0.33116E+01 0.00000E+00 0.00000E+00 0.00000E+00 0.00000E+00 0.00000E+00 0.00000E+00 0.00000E+00 0.24572E+01 0.24572E+01
  -8   5   3   1 0.13329E-01 0.13329E-01 0.10685E+01 0.10685E+01 0.00000E+00 0.00000E+00 0.00000E+00 0.00000E+00 0.00000E+00 0.00000E+00 0.00000E+00 0.22653E+02 0.22653E+02
  -7   5   3   1 0.28149E-01 0.28149E-01 0.47744E+01-0.47744E+01 0.00000E+00 0.00000E+00 0.00000E+00 0.00000E+00 0.00000E+00 0.00000E+00 0.00000E+00 0.20087E+02 0.20087E+02
  -6   5   3   1 0.27554E+01 0.27554E+01 0.36340E+01 0.36340E+01 0.00000E+00 0.00000E+00 0.00000E+00 0.00000E+00 0.00000E+00 0.00000E+00 0.00000E+00 0.27797E+01 0.27797E+01
  -5   5   3   1 0.67779E+01 0.67779E+01 0.49964E+01-0.49964E+01 0.00000E+00 0.00000E+00 0.00000E+00 0.00000E+00 0.00000E+00 0.00000E+00 0.00000E+00 0.14201E+01 0.14201E+01
  -4   5   3   1 0.19400E+01 0.19400E+01 0.36798E+01 0.36798E+01 0.00000E+00 0.00000E+00 0.00000E+00 0.00000E+00 0.00000E+00 0.00000E+00 0.00000E+00 0.39309E+01 0.39309E+01
  -3   5   3   1 0.10547E+02 0.10547E+02 0.86343E+01-0.86343E+01 0.00000E+00 0.00000E+00 0.00000E+00 0.00000E+00 0.00000E+00 0.00000E+00 0.00000E+00 0.73759E+00 0.73759E+00
  -2   5   3   1 0.83053E+01 0.83053E+01 0.86769E+01 0.86769E+01 0.00000E+00 0.00000E+00 0.00000E+00 0.00000E+00 0.00000E+00 0.00000E+00 0.00000E+00 0.93027E+00 0.93027E+00
  -1   5   3   1 0.11915E+02 0.11915E+02 0.11425E+02-0.11425E+02 0.00000E+00 0.00000E+00 0.00000E+00 0.00000E+00 0.00000E+00 0.00000E+00 0.00000E+00 0.97671E+00 0.97671E+00
   0   5   3   1 0.95957E+01 0.95957E+01 0.96095E+01 0.96095E+01 0.00000E+00 0.00000E+00 0.00000E+00 0.00000E+00 0.00000E+00 0.00000E+00 0.00000E+00 0.10076E+01 0.10076E+01
   1   5   3   1 0.12702E+02 0.12702E+02 0.11199E+02-0.11199E+02 0.00000E+00 0.00000E+00 0.00000E+00 0.00000E+00 0.00000E+00 0.00000E+00 0.00000E+00 0.12198E+01 0.12198E+01
   2   5   3   1 0.47933E+01 0.47933E+01 0.65264E+01 0.65264E+01 0.00000E+00 0.00000E+00 0.00000E+00 0.00000E+00 0.00000E+00 0.00000E+00 0.00000E+00 0.16055E+01 0.16055E+01
   3   5   3   1 0.39161E+01 0.39161E+01 0.50331E+01-0.50331E+01 0.00000E+00 0.00000E+00 0.00000E+00 0.00000E+00 0.00000E+00 0.00000E+00 0.00000E+00 0.19659E+01 0.19659E+01
   4   5   3   1 0.62488E-02 0.62488E-02 0.13129E+01-0.13129E+01 0.00000E+00 0.00000E+00 0.00000E+00 0.00000E+00 0.00000E+00 0.00000E+00 0.00000E+00 0.19396E+02 0.19396E+02
   5   5   3   1 0.47924E+01 0.47924E+01 0.57912E+01 0.57912E+01 0.00000E+00 0.00000E+00 0.00000E+00 0.00000E+00 0.00000E+00 0.00000E+00 0.00000E+00 0.16055E+01 0.16055E+01
   6   5   3   1 0.12843E+02 0.12843E+02 0.12041E+02-0.12041E+02 0.00000E+00 0.00000E+00 0.00000E+00 0.00000E+00 0.00000E+00 0.00000E+00 0.00000E+00 0.76033E+00 0.76033E+00
   7   5   3   1 0.14654E+02 0.14654E+02 0.12079E+02 0.12079E+02 0.00000E+00 0.00000E+00 0.00000E+00 0.00000E+00 0.00000E+00 0.00000E+00 0.00000E+00 0.11910E+01 0.11910E+01
   8   5   3   1 0.20060E+02 0.20060E+02 0.19503E+02-0.19503E+02 0.00000E+00 0.00000E+00 0.00000E+00 0.00000E+00 0.00000E+00 0.00000E+00 0.00000E+00 0.79323E+00 0.79323E+00
   9   5   3   1 0.22492E+02 0.22492E+02 0.20996E+02 0.20996E+02 0.00000E+00 0.00000E+00 0.00000E+00 0.00000E+00 0.00000E+00 0.00000E+00 0.00000E+00 0.88466E+00 0.88466E+00
  10   5   3   1 0.24841E+02 0.24841E+02 0.23182E+02-0.23182E+02 0.00000E+00 0.00000E+00 0.00000E+00 0.00000E+00 0.00000E+00 0.00000E+00 0.00000E+00 0.88770E+00 0.88770E+00
  11   5   3   1 0.20710E+02 0.20710E+02 0.20234E+02 0.20234E+02 0.00000E+00 0.00000E+00 0.00000E+00 0.00000E+00 0.00000E+00 0.00000E+00 0.00000E+00 0.86123E+00 0.86123E+00
  12   5   3   1 0.16600E+02 0.16600E+02 0.16796E+02-0.16796E+02 0.00000E+00 0.00000E+00 0.00000E+00 0.00000E+00 0.00000E+00 0.00000E+00 0.00000E+00 0.82769E+00 0.82769E+00
  13   5   3   1 0.11568E+02 0.11568E+02 0.12190E+02 0.12190E+02 0.00000E+00 0.00000E+00 0.00000E+00 0.00000E+00 0.00000E+00 0.00000E+00 0.00000E+00 0.10034E+01 0.10034E+01
  14   5   3   1 0.61822E+01 0.61822E+01 0.64277E+01-0.64277E+01 0.00000E+00 0.00000E+00 0.00000E+00 0.00000E+00 0.00000E+00 0.00000E+00 0.00000E+00 0.15551E+01 0.15551E+01
  15   5   3   1 0.10344E-01 0.10344E-01 0.11416E+01 0.11416E+01 0.00000E+00 0.00000E+00 0.00000E+00 0.00000E+00 0.00000E+00 0.00000E+00 0.00000E+00 0.17555E+02 0.17555E+02
  16   5   3   1 0.43740E+01 0.43740E+01 0.51191E+01 0.51191E+01 0.00000E+00 0.00000E+00 0.00000E+00 0.00000E+00 0.00000E+00 0.00000E+00 0.00000E+00 0.21979E+01 0.21979E+01
  17   5   3   1 0.91794E+01 0.91794E+01 0.82193E+01-0.82193E+01 0.00000E+00 0.00000E+00 0.00000E+00 0.00000E+00 0.00000E+00 0.00000E+00 0.00000E+00 0.12605E+01 0.12605E+01
  18   5   3   1 0.11899E+02 0.11899E+02 0.10938E+02 0.10938E+02 0.00000E+00 0.00000E+00 0.00000E+00 0.00000E+00 0.00000E+00 0.00000E+00 0.00000E+00 0.12980E+01 0.12980E+01
  19   5   3   1 0.26274E+02 0.26274E+02 0.24445E+02-0.24445E+02 0.00000E+00 0.00000E+00 0.00000E+00 0.00000E+00 0.00000E+00 0.00000E+00 0.00000E+00 0.11299E+01 0.11299E+01
  20   5   3   1 0.14887E+02 0.14887E+02 0.14638E+02 0.14638E+02 0.00000E+00 0.00000E+00 0.00000E+00 0.00000E+00 0.00000E+00 0.00000E+00 0.00000E+00 0.12990E+01 0.12990E+01
  21   5   3   1 0.95641E+01 0.95641E+01 0.95150E+01-0.95150E+01 0.00000E+00 0.00000E+00 0.00000E+00 0.00000E+00 0.00000E+00 0.00000E+00 0.00000E+00 0.14075E+01 0.14075E+01
  22   5   3   1 0.15646E+02 0.15646E+02 0.15446E+02 0.15446E+02 0.00000E+00 0.00000E+00 0.00000E+00 0.00000E+00 0.00000E+00 0.00000E+00 0.00000E+00 0.12384E+01 0.12384E+01
  23   5   3   1 0.93649E+01 0.93649E+01 0.11637E+02-0.11637E+02 0.00000E+00 0.00000E+00 0.00000E+00 0.00000E+00 0.00000E+00 0.00000E+00 0.00000E+00 0.16420E+01 0.16420E+01
  24   5   3   1 0.11735E+02 0.11735E+02 0.12605E+02 0.12605E+02 0.00000E+00 0.00000E+00 0.00000E+00 0.00000E+00 0.00000E+00 0.00000E+00 0.00000E+00 0.13156E+01 0.13156E+01
  25   5   3   1 0.67679E+01 0.67679E+01 0.81476E+01-0.81476E+01 0.00000E+00 0.00000E+00 0.00000E+00 0.00000E+00 0.00000E+00 0.00000E+00 0.00000E+00 0.19870E+01 0.19870E+01
  26   5   3   1 0.80680E+01 0.80680E+01 0.78707E+01 0.78707E+01 0.00000E+00 0.00000E+00 0.00000E+00 0.00000E+00 0.00000E+00 0.00000E+00 0.00000E+00 0.16704E+01 0.16704E+01
  27   5   3   1 0.27118E-01 0.27118E-01 0.40538E+01-0.40538E+01 0.00000E+00 0.00000E+00 0.00000E+00 0.00000E+00 0.00000E+00 0.00000E+00 0.00000E+00 0.20641E+02 0.20641E+02
  28   5   3   1 0.58700E+01 0.58700E+01 0.54260E+01 0.54260E+01 0.00000E+00 0.00000E+00 0.00000E+00 0.00000E+00 0.00000E+00 0.00000E+00 0.00000E+00 0.19663E+01 0.19663E+01
[truncated: 487,169 more chars]
