# Supplementary material for: The structure of magnesium stearate trihydrate determined from a micrometre-sized single crystal using a microfocused synchrotron X-ray beam
Source: Acta Crystallogr B Struct Sci Cryst Eng Mater. 2023 Jul 8;79(Pt 4):330–5. doi: 10.1107/S2052520623005607 (PMC10410307; doi:10.1107/S2052520623005607)
Supplement: Supplementary file 5 [file b-79-00330-sup5.zip › option4/run30_full_H_opt4.m83]

   2   0   0   0.705686E+04   0.567872E+04   0.343814E+03 o    1    -3.600     12.12     13.52      0.39    0.38631E+02     84.01     84.00      0.30
   3   0   0   0.158243E+05   0.128447E+05   0.784205E+03 o    1    -3.423     18.23     20.24      0.59    0.38631E+02    125.79   -125.79     -0.26
   4   0   0   0.379140E+03   0.424938E+03   0.309046E+02 o    1     1.470      3.32      3.13      0.13    0.38631E+02     19.47     19.47      0.16
   5   0   0   0.225578E+04   0.197017E+04   0.123618E+03 o    1    -2.127      7.14      7.64      0.24    0.38631E+02     47.50    -47.49     -0.10
   6   0   0   0.240714E+04   0.180792E+04   0.115892E+03 o    1    -4.583      6.84      7.89      0.23    0.38631E+02     49.06    -49.06     -0.01
   7   0   0   0.326264E+03   0.324498E+03   0.309046E+02 o    1    -0.056      2.90      2.91      0.14    0.38631E+02     18.06     18.06      0.06
   8   0   0   0.789785E+04   0.622342E+04   0.382445E+03 o    1    -3.916     12.69     14.30      0.41    0.38631E+02     88.87    -88.87     -0.14
   9   0   0   0.251237E+04   0.205129E+04   0.135208E+03 o    1    -3.098      7.29      8.06      0.25    0.38631E+02     50.12     50.12      0.17
  10   0   0   0.877952E+04   0.688787E+04   0.428802E+03 o    1    -3.946     13.35     15.08      0.44    0.38631E+02     93.70    -93.70     -0.21
  11   0   0   0.256452E+04   0.231785E+04   0.154523E+03 o    1    -1.490      7.75      8.15      0.27    0.38631E+02     50.64     50.64      0.20
  12   0   0   0.531263E+04   0.430347E+04   0.274278E+03 o    1    -3.326     10.55     11.73      0.35    0.38631E+02     72.89    -72.89     -0.21
  13   0   0   0.127227E+04   0.118983E+04   0.927139E+02 o    1    -0.847      5.55      5.74      0.22    0.38631E+02     35.67     35.67      0.18
  14   0   0   0.241685E+04   0.207834E+04   0.146797E+03 o    1    -2.135      7.33      7.91      0.27    0.38631E+02     49.16    -49.16     -0.16
  15   0   0   0.527287E+03   0.494474E+03   0.579462E+02 o    1    -0.549      3.58      3.69      0.21    0.38631E+02     22.96     22.96      0.12
  16   0   0   0.776463E+03   0.664449E+03   0.656723E+02 o    1    -1.607      4.15      4.48      0.21    0.38631E+02     27.87    -27.86     -0.09
  17   0   0   0.249195E+03   0.239511E+03   0.463569E+02 o    1    -0.206      2.49      2.54      0.24    0.38631E+02     15.79     15.79      0.05
  18   0   0   0.370111E+03   0.312909E+03   0.463569E+02 o    1    -1.172      2.85      3.10      0.21    0.38631E+02     19.24    -19.24     -0.02
  19   0   0   0.425714E+02   0.347677E+02   0.347677E+02 <    1    -0.213      0.95      1.05      0.47    0.38631E+02      6.52      6.52     -0.02
  21   0   0   0.155085E+03   0.888508E+02   0.386308E+02 o    1    -1.476      1.52      2.00      0.33    0.38631E+02     12.45    -12.45     -0.09
  22   0   0   0.770310E+03   0.757163E+03   0.733985E+02 o    1    -0.175      4.43      4.47      0.22    0.38631E+02     27.75     27.75      0.12
  23   0   0   0.839657E+03   0.869192E+03   0.811246E+02 o    1     0.359      4.74      4.66      0.23    0.38631E+02     28.98    -28.98     -0.14
  24   0   0   0.183921E+04   0.179247E+04   0.135208E+03 o    1    -0.332      6.81      6.90      0.27    0.38631E+02     42.89     42.89      0.16
  25   0   0   0.178508E+04   0.170362E+04   0.131345E+03 o    1    -0.593      6.64      6.80      0.26    0.38631E+02     42.25    -42.25     -0.16
  26   0   0   0.286698E+04   0.248010E+04   0.177702E+03 o    1    -2.021      8.01      8.61      0.30    0.38631E+02     53.54     53.54      0.16
  27   0   0   0.210293E+04   0.186587E+04   0.142934E+03 o    1    -1.557      6.95      7.38      0.28    0.38631E+02     45.86    -45.86     -0.14
  28   0   0   0.224940E+04   0.182337E+04   0.142934E+03 o    1    -2.737      6.87      7.63      0.28    0.38631E+02     47.43     47.43      0.11
  29   0   0   0.849000E+03   0.733985E+03   0.772615E+02 o    1    -1.409      4.36      4.69      0.23    0.38631E+02     29.14    -29.14     -0.07
  30   0   0   0.340743E+03   0.216332E+03   0.463569E+02 o    1    -2.370      2.37      2.97      0.25    0.38631E+02     18.46     18.46      0.03
  31   0   0   0.399970E+02  -0.772615E+01   0.347677E+02 <    1    -0.215      0.00      1.02      4.74    0.38631E+02      6.32     -6.32      0.01
  32   0   0   0.505931E+02   0.146797E+03   0.733985E+02 <    1     1.650      1.95      1.14      0.49    0.38631E+02      7.11     -7.11     -0.05
  33   0   0   0.346765E+03   0.498337E+03   0.811246E+02 o    1     2.022      3.59      3.00      0.29    0.38631E+02     18.62     18.62      0.09
  34   0   0   0.109859E+04   0.150660E+04   0.123618E+03 o    1     3.459      6.24      5.33      0.26    0.38631E+02     33.14    -33.14     -0.12
  35   0   0   0.991325E+03   0.139071E+04   0.119755E+03 o    1     3.523      6.00      5.07      0.27    0.38631E+02     31.49     31.49      0.12
  36   0   0   0.205535E+04   0.273506E+04   0.200880E+03 o    1     3.498      8.41      7.29      0.32    0.38631E+02     45.34    -45.34     -0.14
  37   0   0   0.837366E+03   0.107394E+04   0.104303E+03 o    1     2.359      5.27      4.66      0.26    0.38631E+02     28.94     28.94      0.12
  38   0   0   0.259366E+04   0.317931E+04   0.212469E+03 o    1     2.775      9.07      8.19      0.32    0.38631E+02     50.93    -50.93     -0.13
  39   0   0   0.803728E+02   0.131345E+03   0.772615E+02 <    1     0.740      1.84      1.44      0.54    0.38631E+02      8.97      8.96      0.07
  40   0   0   0.376302E+04   0.454684E+04   0.289731E+03 o    1     2.703     10.85      9.87      0.36    0.38631E+02     61.34    -61.34     -0.10
  41   0   0   0.112996E+05   0.163640E+05   0.103530E+04 o    1     5.095     20.58     17.10      0.68    0.38631E+02    106.30   -106.30     -0.07
  42   0   0   0.235157E+04   0.259599E+04   0.216332E+03 o    1     1.126      8.20      7.80      0.35    0.38631E+02     48.49     48.49      0.03
  43   0   0   0.416177E+04   0.512244E+04   0.332225E+03 o    1     2.907     11.52     10.38      0.39    0.38631E+02     64.51     64.51      0.06
  44   0   0   0.121849E+02  -0.127482E+03   0.965769E+02 <    1    -0.071      0.00      0.56      7.91    0.38631E+02      3.49     -3.49      0.02
  45   0   0   0.410103E+03   0.347677E+03   0.108166E+03 o    1    -0.552      3.00      3.26      0.47    0.38631E+02     20.25     20.25     -0.01
  46   0   0   0.919264E+01   0.579462E+02   0.849877E+02 <    1     0.820      1.22      0.49      0.90    0.38631E+02      3.03      3.03      0.04
  47   0   0   0.710587E+01   0.347677E+02   0.811246E+02 <    1     0.470      0.95      0.43      1.11    0.38631E+02      2.67      2.67     -0.04
  48   0   0   0.814803E+02   0.204743E+03   0.965769E+02 o    1     1.564      2.30      1.45      0.54    0.38631E+02      9.03      9.03      0.06
  49   0   0   0.615208E+02   0.772615E+02   0.772615E+02 <    1     0.215      1.41      1.26      0.71    0.38631E+02      7.84     -7.84     -0.06
  50   0   0   0.189657E+03   0.189291E+03   0.888508E+02 o    1    -0.004      2.21      2.22      0.52    0.38631E+02     13.77     13.77      0.06
  51   0   0   0.997080E+02   0.888508E+02   0.849877E+02 <    1    -0.124      1.52      1.61      0.73    0.38631E+02      9.99     -9.99     -0.05
  52   0   0   0.929335E+02   0.270415E+03   0.888508E+02 o    1     2.514      2.65      1.55      0.44    0.38631E+02      9.64      9.64      0.04
  53   0   0   0.409372E+02   0.231785E+03   0.123618E+03 <    1     2.173      2.45      1.03      0.65    0.38631E+02      6.40     -6.40     -0.03
   1   1   0   0.361956E+03   0.440391E+03   0.193154E+02 o    1     3.876      3.38      3.06      0.08    0.38631E+02     19.03     19.03      0.05
   2   1   0   0.665426E+03   0.788068E+03   0.309046E+02 o    1     3.685      4.52      4.15      0.10    0.38631E+02     25.80    -25.80     -0.10
   3   1   0   0.209308E+04   0.218650E+04   0.965769E+02 o    1     0.891      7.52      7.36      0.18    0.38631E+02     45.75     45.75      0.14
   4   1   0   0.126908E+04   0.132890E+04   0.540831E+02 o    1     1.004      5.87      5.73      0.13    0.38631E+02     35.62    -35.62     -0.16
   5   1   0   0.274413E+04   0.271188E+04   0.108166E+03 o    1    -0.266      8.38      8.43      0.19    0.38631E+02     52.38     52.38      0.17
   6   1   0   0.737808E+03   0.718532E+03   0.347677E+02 o    1    -0.509      4.31      4.37      0.11    0.38631E+02     27.16    -27.16     -0.16
   7   1   0   0.157035E+04   0.132117E+04   0.618092E+02 o    1    -3.547      5.85      6.38      0.15    0.38631E+02     39.63     39.63      0.14
   8   1   0   0.195552E+02   0.386308E+01   0.154523E+02 <    1    -0.625      0.32      0.71      0.63    0.38631E+02      4.42     -4.42     -0.11
   9   1   0   0.373535E+03   0.332225E+03   0.231785E+02 o    1    -1.663      2.93      3.11      0.11    0.38631E+02     19.33     19.33      0.08
  10   1   0   0.188975E+03   0.208606E+03   0.231785E+02 o    1     0.854      2.32      2.21      0.13    0.38631E+02     13.75     13.75     -0.04
  11   1   0   0.125761E+03   0.811246E+02   0.193154E+02 o    1    -2.051      1.45      1.80      0.17    0.38631E+02     11.21     11.21      0.02
  12   1   0   0.208211E+03   0.193154E+03   0.231785E+02 o    1    -0.629      2.24      2.32      0.14    0.38631E+02     14.43     14.43      0.02
  13   1   0   0.304933E+03   0.262689E+03   0.270415E+02 o    1    -1.476      2.61      2.81      0.14    0.38631E+02     17.46     17.46     -0.03
  14   1   0   0.304675E+01  -0.386308E+01   0.193154E+02 <    1    -0.079      0.00      0.28      3.54    0.38631E+02      1.75      1.74      0.05
  15   1   0   0.114847E+04   0.110484E+04   0.618092E+02 o    1    -0.658      5.35      5.45      0.16    0.38631E+02     33.89     33.89     -0.04
  16   1   0   0.290231E+03   0.324498E+03   0.309046E+02 o    1     1.115      2.90      2.74      0.14    0.38631E+02     17.04    -17.04      0.06
  17   1   0   0.217147E+04   0.197790E+04   0.965769E+02 o    1    -1.811      7.16      7.50      0.19    0.38631E+02     46.60     46.60     -0.04
  18   1   0   0.662101E+03   0.618092E+03   0.424939E+02 o    1    -0.977      4.00      4.14      0.14    0.38631E+02     25.73    -25.73      0.05
  19   1   0   0.196221E+04   0.188518E+04   0.965769E+02 o    1    -0.735      6.99      7.13      0.19    0.38631E+02     44.30     44.30     -0.04
  20   1   0   0.216548E+03   0.258826E+03   0.309046E+02 o    1     1.409      2.59      2.37      0.16    0.38631E+02     14.72    -14.72      0.04
  21   1   0   0.408558E+03   0.440391E+03   0.386308E+02 o    1     0.818      3.38      3.25      0.15    0.38631E+02     20.21     20.21     -0.03
  22   1   0   0.105227E+03   0.131345E+03   0.270415E+02 o    1     1.015      1.84      1.65      0.19    0.38631E+02     10.26    -10.26      0.02
  23   1   0   0.141130E+03   0.146797E+03   0.270415E+02 o    1     0.210      1.95      1.91      0.18    0.38631E+02     11.88     11.88      0.00
  24   1   0   0.157789E+01  -0.154523E+02   0.270415E+02 <    1    -0.048      0.00      0.20      4.18    0.38631E+02      1.26     -1.26     -0.01
  25   1   0   0.233592E+02  -0.386308E+01   0.231785E+02 <    1    -0.201      0.00      0.78      3.87    0.38631E+02      4.83      4.83      0.03
  26   1   0   0.956888E-01  -0.115892E+02   0.270415E+02 <    1    -0.012      0.00      0.05      4.18    0.38631E+02      0.31      0.31     -0.04
  27   1   0   0.403211E+02   0.540831E+02   0.270415E+02 <    1     0.546      1.18      1.02      0.30    0.38631E+02      6.35      6.35      0.06
  28   1   0   0.248626E+02   0.502200E+02   0.270415E+02 <    1     1.100      1.14      0.80      0.31    0.38631E+02      4.99     -4.99     -0.08
  29   1   0   0.150115E+03   0.123618E+03   0.309046E+02 o    1    -0.813      1.79      1.97      0.22    0.38631E+02     12.25     12.25      0.09
  30   1   0   0.165244E+03   0.123618E+03   0.347677E+02 o    1    -1.108      1.79      2.07      0.25    0.38631E+02     12.85    -12.85     -0.09
  31   1   0   0.213908E+03   0.220195E+03   0.386308E+02 o    1     0.163      2.39      2.35      0.21    0.38631E+02     14.63     14.63      0.09
  32   1   0   0.253790E+03   0.204743E+03   0.347677E+02 o    1    -1.326      2.30      2.56      0.20    0.38631E+02     15.93    -15.93     -0.08
  33   1   0   0.234307E+03   0.224058E+03   0.772615E+02 o    1    -0.131      2.41      2.46      0.42    0.38631E+02     15.31     15.31      0.07
  34   1   0   0.157007E+03   0.258826E+03   0.579462E+02 o    1     1.968      2.59      2.02      0.29    0.38631E+02     12.53    -12.53     -0.05
  35   1   0   0.661227E+02   0.115892E+03   0.502200E+02 o    1     1.128      1.73      1.31      0.38    0.38631E+02      8.13      8.13      0.03
  36   1   0   0.357009E+02   0.695354E+02   0.424939E+02 <    1     0.927      1.34      0.96      0.41    0.38631E+02      5.98     -5.98     -0.01
  37   1   0   0.187993E+01   0.386308E+01   0.424939E+02 <    1     0.055      0.32      0.22      1.74    0.38631E+02      1.37      1.37      0.00
  38   1   0   0.364033E+00  -0.618092E+02   0.424939E+02 <    1    -0.019      0.00      0.10      5.24    0.38631E+02      0.60      0.60      0.02
  39   1   0   0.495038E+01  -0.154523E+02   0.502200E+02 <    1    -0.063      0.00      0.36      5.70    0.38631E+02      2.22      2.22     -0.03
  40   1   0   0.178565E+02  -0.347677E+02   0.579462E+02 <    1    -0.111      0.00      0.68      6.12    0.38631E+02      4.23      4.23      0.04
  41   1   0   0.902859E+03   0.117051E+04   0.927139E+02 o    1     2.980      5.50      4.83      0.22    0.38631E+02     30.05     30.05     -0.01
  42   1   0   0.426338E+03   0.301320E+03   0.656723E+02 o    1    -1.732      2.79      3.32      0.31    0.38631E+02     20.65    -20.65      0.02
  43   1   0   0.590171E+03   0.676039E+03   0.772615E+02 o    1     1.132      4.18      3.91      0.24    0.38631E+02     24.29    -24.29     -0.06
  44   1   0   0.809823E+01   0.123618E+03   0.695354E+02 <    1     2.644      1.79      0.46      0.50    0.38631E+02      2.85      2.85      0.03
  45   1   0   0.289250E+03   0.309046E+03   0.695354E+02 o    1     0.288      2.83      2.74      0.32    0.38631E+02     17.01    -17.01     -0.04
  46   1   0   0.352967E+02   0.772615E+01   0.540831E+02 <    1    -0.325      0.45      0.96      1.57    0.38631E+02      5.94      5.94      0.02
  47   1   0   0.852822E+02   0.158386E+03   0.579462E+02 o    1     1.453      2.02      1.49      0.37    0.38631E+02      9.23     -9.23     -0.02
  48   1   0   0.125698E+01   0.270415E+02   0.540831E+02 <    1     0.784      0.84      0.18      0.84    0.38631E+02      1.12      1.12      0.00
  49   1   0   0.598874E+01  -0.502200E+02   0.502200E+02 <    1    -0.069      0.00      0.39      5.70    0.38631E+02      2.45     -2.45      0.00
  50   1   0   0.603143E+01  -0.193154E+02   0.540831E+02 <    1    -0.067      0.00      0.40      5.92    0.38631E+02      2.46     -2.46     -0.02
  51   1   0   0.134767E+02   0.540831E+02   0.579462E+02 <    1     0.935      1.18      0.59      0.63    0.38631E+02      3.67      3.67      0.03
  52   1   0   0.529648E+02   0.127482E+03   0.579462E+02 o    1     1.562      1.82      1.17      0.41    0.38631E+02      7.28     -7.28     -0.04
  53   1   0   0.426239E+02  -0.386308E+01   0.540831E+02 <    1    -0.178      0.00      1.05      5.92    0.38631E+02      6.53      6.53      0.04
   0   2   0   0.102026E+05   0.108630E+05   0.660586E+03 o    1     0.965     16.77     16.25      0.54    0.38631E+02    101.01   -101.01     -0.10
   1   2   0   0.697873E+04   0.803520E+04   0.347677E+03 o    1     2.855     14.42     13.44      0.34    0.38631E+02     83.54     83.54      0.09
   2   2   0   0.487353E+04   0.513789E+04   0.200880E+03 o    1     1.187     11.53     11.23      0.25    0.38631E+02     69.81    -69.81     -0.08
   3   2   0   0.239732E+01   0.386308E+01   0.772615E+01 <    1     0.212      0.32      0.25      0.32    0.38631E+02      1.55     -1.55      0.04
   4   2   0   0.846368E+03   0.776479E+03   0.386308E+02 o    1    -1.642      4.48      4.68      0.12    0.38631E+02     29.09     29.09     -0.01
   5   2   0   0.242034E+04   0.208606E+04   0.927139E+02 o    1    -3.166      7.35      7.92      0.18    0.38631E+02     49.20    -49.20     -0.01
   6   2   0   0.194457E+04   0.185428E+04   0.849877E+02 o    1    -0.962      6.93      7.09      0.17    0.38631E+02     44.10     44.10      0.02
   7   2   0   0.135045E+04   0.130572E+04   0.540831E+02 o    1    -0.739      5.81      5.91      0.13    0.38631E+02     36.75    -36.75     -0.03
   8   2   0   0.927955E+03   0.842151E+03   0.386308E+02 o    1    -1.987      4.67      4.90      0.12    0.38631E+02     30.46     30.46      0.04
   9   2   0   0.275978E+03   0.254963E+03   0.193154E+02 o    1    -1.031      2.57      2.67      0.10    0.38631E+02     16.61    -16.61     -0.04
  10   2   0   0.154836E+03   0.104303E+03   0.154523E+02 o    1    -2.922      1.64      2.00      0.12    0.38631E+02     12.44     12.44      0.04
  11   2   0   0.340195E+02   0.424939E+02   0.193154E+02 o    1     0.463      1.05      0.94      0.24    0.38631E+02      5.83      5.83     -0.03
  12   2   0   0.845853E+02   0.618092E+02   0.193154E+02 o    1    -1.085      1.26      1.48      0.20    0.38631E+02      9.20     -9.20      0.03
  13   2   0   0.665937E+03   0.621955E+03   0.347677E+02 o    1    -1.171      4.01      4.15      0.12    0.38631E+02     25.81     25.81     -0.01
  14   2   0   0.457549E+03   0.405623E+03   0.309046E+02 o    1    -1.576      3.24      3.44      0.13    0.38631E+02     21.39    -21.39      0.00
  15   2   0   0.144444E+04   0.146411E+04   0.695354E+02 o    1     0.262      6.16      6.11      0.16    0.38631E+02     38.01     38.01      0.01
  16   2   0   0.713585E+03   0.749437E+03   0.424939E+02 o    1     0.805      4.40      4.30      0.13    0.38631E+02     26.71    -26.71     -0.02
  17   2   0   0.234805E+04   0.231012E+04   0.100440E+03 o    1    -0.342      7.73      7.80      0.19    0.38631E+02     48.46     48.46      0.04
  18   2   0   0.581668E+03   0.544694E+03   0.386308E+02 o    1    -0.906      3.75      3.88      0.14    0.38631E+02     24.12    -24.12     -0.03
  19   2   0   0.320127E+04   0.280846E+04   0.123618E+03 o    1    -2.798      8.53      9.10      0.21    0.38631E+02     56.58     56.58      0.05
  20   2   0   0.555631E+02   0.540831E+02   0.231785E+02 o    1    -0.063      1.18      1.20      0.25    0.38631E+02      7.45      7.45     -0.03
  21   2   0   0.261263E+04   0.254963E+04   0.115892E+03 o    1    -0.495      8.12      8.22      0.20    0.38631E+02     51.11    -51.11      0.01
  22   2   0   0.204368E+04   0.206675E+04   0.965769E+02 o    1     0.220      7.31      7.27      0.19    0.38631E+02     45.21    -45.21     -0.06
  23   2   0   0.132093E+03   0.772615E+02   0.309046E+02 o    1    -1.536      1.41      1.85      0.28    0.38631E+02     11.49     11.49      0.04
  24   2   0   0.237190E+03   0.231785E+03   0.347677E+02 o    1    -0.153      2.45      2.48      0.19    0.38631E+02     15.40    -15.40     -0.04
  25   2   0   0.412829E+02   0.270415E+02   0.309046E+02 <    1    -0.412      0.84      1.03      0.48    0.38631E+02      6.43      6.43      0.03
  26   2   0   0.802643E+02   0.656723E+02   0.309046E+02 o    1    -0.448      1.30      1.44      0.31    0.38631E+02      8.96     -8.96     -0.03
  27   2   0   0.271707E+02   0.656723E+02   0.309046E+02 o    1     1.515      1.30      0.84      0.31    0.38631E+02      5.21      5.21      0.03
  28   2   0   0.922226E+02   0.146797E+03   0.309046E+02 o    1     1.961      1.95      1.55      0.21    0.38631E+02      9.60     -9.60     -0.03
  29   2   0   0.817135E+02   0.811246E+02   0.347677E+02 o    1    -0.017      1.45      1.45      0.31    0.38631E+02      9.04      9.04      0.03
  30   2   0   0.862944E+02   0.733985E+02   0.347677E+02 o    1    -0.356      1.38      1.49      0.33    0.38631E+02      9.29     -9.29     -0.02
  31   2   0   0.123621E+03   0.108166E+03   0.424939E+02 o    1    -0.351      1.67      1.79      0.33    0.38631E+02     11.12     11.12      0.02
  32   2   0   0.450857E+02  -0.386308E+01   0.424939E+02 <    1    -0.206      0.00      1.08      5.24    0.38631E+02      6.71     -6.71     -0.02
  33   2   0   0.365748E+02   0.463569E+02   0.463569E+02 <    1     0.223      1.10      0.97      0.55    0.38631E+02      6.05      6.05      0.01
  34   2   0   0.460004E+00   0.154523E+02   0.386308E+02 <    1     0.662      0.63      0.11      0.79    0.38631E+02      0.68      0.68      0.00
  35   2   0   0.729651E+00   0.154523E+02   0.424939E+02 <    1     0.569      0.63      0.14      0.87    0.38631E+02      0.85     -0.85      0.00
  36   2   0   0.577942E+02   0.927139E+02   0.424939E+02 o    1     0.918      1.55      1.22      0.36    0.38631E+02      7.60      7.60      0.02
  37   2   0   0.164828E+02   0.386308E+01   0.424939E+02 <    1    -0.194      0.32      0.65      1.74    0.38631E+02      4.06     -4.06     -0.02
  38   2   0   0.211490E+02   0.104303E+03   0.579462E+02 <    1     1.978      1.64      0.74      0.46    0.38631E+02      4.60      4.60      0.02
  39   2   0   0.438280E+02   0.772615E+02   0.656723E+02 <    1     0.581      1.41      1.07      0.60    0.38631E+02      6.62      6.62     -0.01
  40   2   0   0.565792E+02  -0.309046E+02   0.656723E+02 <    1    -0.186      0.00      1.21      6.52    0.38631E+02      7.52     -7.52      0.01
  41   2   0   0.325384E+02   0.849877E+02   0.772615E+02 <    1     0.839      1.48      0.92      0.67    0.38631E+02      5.70      5.70     -0.01
  42   2   0   0.155356E+02  -0.231785E+02   0.733985E+02 <    1    -0.092      0.00      0.63      6.89    0.38631E+02      3.94     -3.94      0.01
  43   2   0   0.628420E+00   0.104303E+03   0.888508E+02 <    1     2.165      1.64      0.13      0.70    0.38631E+02      0.79     -0.79     -0.01
  44   2   0   0.456038E+02   0.965769E+02   0.811246E+02 <    1     0.745      1.58      1.09      0.66    0.38631E+02      6.75      6.75      0.01
  45   2   0   0.973121E+02   0.139071E+03   0.733985E+02 <    1     0.619      1.90      1.59      0.50    0.38631E+02      9.86     -9.86     -0.01
  46   2   0   0.871105E+02   0.463569E+02   0.733985E+02 <    1    -0.468      1.10      1.50      0.87    0.38631E+02      9.33      9.33      0.01
  47   2   0   0.423034E+02   0.000000E+00   0.540831E+02 <    1    -0.177      0.00      1.05      5.92    0.38631E+02      6.50     -6.50      0.00
  48   2   0   0.688747E+01  -0.231785E+02   0.579462E+02 <    1    -0.069      0.00      0.42      6.12    0.38631E+02      2.62      2.62      0.00
  49   2   0   0.502207E+01   0.347677E+02   0.733985E+02 <    1     0.587      0.95      0.36      1.00    0.38631E+02      2.24     -2.24      0.00
  50   2   0   0.256612E-03  -0.656723E+02   0.502200E+02 <    1     0.000      0.00      0.00      5.70    0.38631E+02      0.02      0.01     -0.01
  51   2   0   0.159778E+00  -0.695354E+02   0.502200E+02 <    1    -0.011      0.00      0.06      5.70    0.38631E+02      0.40     -0.40      0.00
  52   2   0   0.592297E+00   0.849877E+02   0.540831E+02 <    1     2.879      1.48      0.12      0.47    0.38631E+02      0.77      0.77      0.00
  53   2   0   0.800280E+00  -0.309046E+02   0.733985E+02 <    1    -0.021      0.00      0.14      6.89    0.38631E+02      0.89     -0.89      0.00
   1   3   0   0.135248E+03   0.146797E+03   0.115892E+02 o    1     0.986      1.95      1.87      0.08    0.38631E+02     11.63     11.63      0.02
   2   3   0   0.405541E+03   0.413349E+03   0.193154E+02 o    1     0.373      3.27      3.24      0.08    0.38631E+02     20.14    -20.14     -0.04
   3   3   0   0.768358E+03   0.741711E+03   0.347677E+02 o    1    -0.699      4.38      4.46      0.11    0.38631E+02     27.72     27.72      0.05
   4   3   0   0.612546E+03   0.637408E+03   0.309046E+02 o    1     0.751      4.06      3.98      0.11    0.38631E+02     24.75    -24.75     -0.06
   5   3   0   0.676352E+03   0.691491E+03   0.347677E+02 o    1     0.407      4.23      4.18      0.11    0.38631E+02     26.01     26.01      0.06
   6   3   0   0.277154E+03   0.332225E+03   0.270415E+02 o    1     2.067      2.93      2.68      0.12    0.38631E+02     16.65    -16.65     -0.06
   7   3   0   0.257280E+03   0.262689E+03   0.231785E+02 o    1     0.229      2.61      2.58      0.12    0.38631E+02     16.04     16.04      0.06
   8   3   0   0.351731E+02   0.618092E+02   0.154523E+02 o    1     1.959      1.26      0.95      0.16    0.38631E+02      5.93     -5.93     -0.04
   9   3   0   0.246536E+03   0.220195E+03   0.193154E+02 o    1    -1.292      2.39      2.53      0.11    0.38631E+02     15.70     15.70      0.05
  10   3   0   0.487409E+02   0.618092E+02   0.154523E+02 o    1     0.893      1.26      1.12      0.16    0.38631E+02      6.98     -6.98     -0.03
  11   3   0   0.350427E+03   0.347677E+03   0.270415E+02 o    1    -0.098      3.00      3.01      0.12    0.38631E+02     18.72     18.72      0.03
  12   3   0   0.113282E+03   0.135208E+03   0.193154E+02 o    1     1.174      1.87      1.71      0.13    0.38631E+02     10.64    -10.64     -0.02
  13   3   0   0.566586E+03   0.594914E+03   0.347677E+02 o    1     0.780      3.92      3.83      0.12    0.38631E+02     23.80     23.80      0.03
  14   3   0   0.207720E+03   0.193154E+03   0.231785E+02 o    1    -0.609      2.24      2.32      0.14    0.38631E+02     14.41    -14.41     -0.01
  15   3   0   0.534233E+03   0.517652E+03   0.347677E+02 o    1    -0.453      3.66      3.72      0.13    0.38631E+02     23.11     23.11      0.01
  16   3   0   0.154097E+03   0.849877E+02   0.231785E+02 o    1    -2.534      1.48      2.00      0.20    0.38631E+02     12.41    -12.41      0.00
  17   3   0   0.229060E+03   0.158386E+03   0.270415E+02 o    1    -2.357      2.02      2.44      0.17    0.38631E+02     15.13     15.13     -0.01
  18   3   0   0.126605E+02  -0.115892E+02   0.231785E+02 <    1    -0.148      0.00      0.57      3.87    0.38631E+02      3.56     -3.56      0.02
  19   3   0   0.850259E+01   0.463569E+02   0.347677E+02 <    1     1.524      1.10      0.47      0.41    0.38631E+02      2.92      2.92     -0.03
  20   3   0   0.283603E+02   0.270415E+02   0.309046E+02 <    1    -0.042      0.84      0.86      0.48    0.38631E+02      5.33      5.33      0.04
  21   3   0   0.485730E+01  -0.270415E+02   0.347677E+02 <    1    -0.075      0.00      0.35      4.74    0.38631E+02      2.20      2.20     -0.03
  22   3   0   0.416340E+03   0.258826E+03   0.424939E+02 o    1    -3.244      2.59      3.28      0.21    0.38631E+02     20.40     20.40      0.05
  23   3   0   0.172357E+03   0.119755E+03   0.386308E+02 o    1    -1.236      1.76      2.11      0.28    0.38631E+02     13.13    -13.13     -0.03
  24   3   0   0.253271E+03   0.224058E+03   0.424939E+02 o    1    -0.663      2.41      2.56      0.23    0.38631E+02     15.91     15.91      0.03
  25   3   0   0.806073E+02   0.104303E+03   0.424939E+02 o    1     0.593      1.64      1.44      0.34    0.38631E+02      8.98     -8.98     -0.01
  26   3   0   0.719699E+02  -0.386308E+02   0.424939E+02 <    1    -0.260      0.00      1.36      5.24    0.38631E+02      8.48      8.48      0.00
  27   3   0   0.239288E+01   0.115892E+02   0.502200E+02 <    1     0.252      0.55      0.25      1.19    0.38631E+02      1.55     -1.55      0.01
  28   3   0   0.598835E+01  -0.386308E+01   0.424939E+02 <    1    -0.075      0.00      0.39      5.24    0.38631E+02      2.45     -2.45     -0.03
  29   3   0   0.645220E+02   0.772615E+02   0.424939E+02 <    1     0.313      1.41      1.29      0.39    0.38631E+02      8.03      8.03      0.04
  30   3   0   0.479490E+02   0.618092E+02   0.347677E+02 <    1     0.424      1.26      1.11      0.36    0.38631E+02      6.92     -6.92     -0.04
  31   3   0   0.192483E+02   0.424939E+02   0.463569E+02 <    1     0.599      1.05      0.71      0.57    0.38631E+02      4.39      4.39      0.03
  32   3   0   0.381660E+02   0.115892E+02   0.347677E+02 <    1    -0.543      0.55      0.99      0.82    0.38631E+02      6.18     -6.18     -0.03
  33   3   0   0.142818E+01  -0.386308E+01   0.347677E+02 <    1    -0.041      0.00      0.19      4.74    0.38631E+02      1.20     -1.20      0.01
  34   3   0   0.414610E+01  -0.309046E+02   0.347677E+02 <    1    -0.069      0.00      0.33      4.74    0.38631E+02      2.04      2.04      0.00
  35   3   0   0.744303E+02   0.386308E+02   0.386308E+02 <    1    -0.776      1.00      1.39      0.50    0.38631E+02      8.63     -8.63     -0.02
  36   3   0   0.937133E+02   0.139071E+03   0.463569E+02 o    1     1.073      1.90      1.56      0.32    0.38631E+02      9.68      9.68      0.03
  37   3   0   0.267055E+03   0.166112E+03   0.502200E+02 o    1    -1.769      2.07      2.63      0.31    0.38631E+02     16.34    -16.34     -0.04
  38   3   0   0.276652E+03   0.231785E+03   0.540831E+02 o    1    -0.790      2.45      2.68      0.29    0.38631E+02     16.63     16.63      0.05
  39   3   0   0.328247E+03   0.301320E+03   0.579462E+02 o    1    -0.452      2.79      2.91      0.27    0.38631E+02     18.12    -18.12     -0.05
  40   3   0   0.360920E+03   0.239511E+03   0.618092E+02 o    1    -1.758      2.49      3.06      0.32    0.38631E+02     19.00     19.00      0.05
  41   3   0   0.116070E+03   0.108166E+03   0.579462E+02 <    1    -0.134      1.67      1.73      0.45    0.38631E+02     10.77     10.77     -0.01
  42   3   0   0.818730E+02   0.112029E+03   0.540831E+02 o    1     0.601      1.70      1.46      0.41    0.38631E+02      9.05     -9.05      0.01
  43   3   0   0.205988E+03   0.208606E+03   0.540831E+02 o    1     0.048      2.32      2.31      0.30    0.38631E+02     14.35    -14.35     -0.03
  44   3   0   0.296336E+02   0.115892E+03   0.540831E+02 o    1     2.117      1.73      0.88      0.40    0.38631E+02      5.44     -5.44      0.00
  45   3   0   0.221393E+00  -0.347677E+02   0.463569E+02 <    1    -0.014      0.00      0.08      5.48    0.38631E+02      0.47      0.47     -0.01
  46   3   0   0.309870E+02   0.309046E+02   0.502200E+02 <    1    -0.002      0.89      0.90      0.73    0.38631E+02      5.57     -5.57      0.00
  47   3   0   0.116751E+01   0.463569E+02   0.502200E+02 <    1     1.553      1.10      0.17      0.59    0.38631E+02      1.08      1.08      0.00
  48   3   0   0.439814E+00   0.193154E+02   0.463569E+02 <    1     0.708      0.71      0.11      0.85    0.38631E+02      0.66     -0.66      0.00
  49   3   0   0.188383E+02   0.154523E+02   0.463569E+02 <    1    -0.069      0.63      0.70      0.95    0.38631E+02      4.34     -4.34     -0.01
  50   3   0   0.212572E+02  -0.463569E+02   0.463569E+02 <    1    -0.135      0.00      0.74      5.48    0.38631E+02      4.61      4.61      0.01
  51   3   0   0.234287E+02   0.618092E+02   0.502200E+02 <    1     0.946      1.26      0.78      0.51    0.38631E+02      4.84     -4.84     -0.01
  52   3   0   0.234004E+02  -0.309046E+02   0.579462E+02 <    1    -0.127      0.00      0.78      6.12    0.38631E+02      4.84      4.84      0.01
   2   4   0   0.357588E+03   0.722395E+03   0.618092E+02 o    1     6.747      4.32      3.04      0.19    0.38631E+02     18.91     18.91     -0.10
   3   4   0   0.233118E+03   0.247237E+03   0.154523E+02 o    1     0.883      2.53      2.46      0.08    0.38631E+02     15.27     15.27      0.11
   4   4   0   0.104637E-01  -0.386308E+01   0.772615E+01 <    1    -0.007      0.00      0.02      2.24    0.38631E+02      0.10      0.08     -0.06
   5   4   0   0.336042E+03   0.339951E+03   0.193154E+02 o    1     0.191      2.97      2.95      0.09    0.38631E+02     18.33     18.33      0.05
   6   4   0   0.586910E+01  -0.386308E+01   0.772615E+01 <    1    -0.174      0.00      0.39      2.24    0.38631E+02      2.42      2.42      0.00
   7   4   0   0.192581E+02   0.231785E+02   0.772615E+01 o    1     0.530      0.77      0.71      0.13    0.38631E+02      4.39      4.39     -0.03
   8   4   0   0.284661E+03   0.258826E+03   0.193154E+02 o    1    -1.261      2.59      2.71      0.10    0.38631E+02     16.87     16.87      0.07
   9   4   0   0.172060E+03   0.139071E+03   0.154523E+02 o    1    -1.989      1.90      2.11      0.11    0.38631E+02     13.12    -13.12     -0.09
  10   4   0   0.810577E+03   0.753300E+03   0.424939E+02 o    1    -1.247      4.42      4.58      0.13    0.38631E+02     28.47     28.47      0.12
  11   4   0   0.580142E+03   0.525378E+03   0.309046E+02 o    1    -1.636      3.69      3.88      0.11    0.38631E+02     24.09    -24.09     -0.12
  12   4   0   0.113711E+04   0.114347E+04   0.618092E+02 o    1     0.097      5.44      5.43      0.16    0.38631E+02     33.72     33.72      0.13
  13   4   0   0.941972E+03   0.927139E+03   0.540831E+02 o    1    -0.258      4.90      4.94      0.15    0.38631E+02     30.69    -30.69     -0.13
  14   4   0   0.130060E+04   0.117824E+04   0.656723E+02 o    1    -1.710      5.52      5.80      0.16    0.38631E+02     36.06     36.06      0.12
  15   4   0   0.117065E+04   0.116279E+04   0.695354E+02 o    1    -0.107      5.49      5.50      0.17    0.38631E+02     34.21    -34.21     -0.11
  16   4   0   0.120276E+04   0.120528E+04   0.656723E+02 o    1     0.036      5.59      5.58      0.16    0.38631E+02     34.68     34.68      0.09
  17   4   0   0.861650E+03   0.807383E+03   0.502200E+02 o    1    -1.012      4.57      4.72      0.15    0.38631E+02     29.35    -29.35     -0.07
  18   4   0   0.421540E+03   0.374718E+03   0.347677E+02 o    1    -1.278      3.11      3.30      0.15    0.38631E+02     20.53     20.53      0.04
  19   4   0   0.566989E+02   0.733985E+02   0.270415E+02 o    1     0.656      1.38      1.21      0.25    0.38631E+02      7.53     -7.53      0.00
  20   4   0   0.240913E+02  -0.270415E+02   0.231785E+02 <    1    -0.204      0.00      0.79      3.87    0.38631E+02      4.91      4.91     -0.02
  21   4   0   0.749367E+02   0.888508E+02   0.231785E+02 o    1     0.624      1.52      1.39      0.20    0.38631E+02      8.66      8.66      0.06
  22   4   0   0.382325E+03   0.254963E+03   0.502200E+02 o    1    -2.268      2.57      3.15      0.25    0.38631E+02     19.55    -19.55     -0.09
  23   4   0   0.451495E+03   0.401760E+03   0.579462E+02 o    1    -0.825      3.22      3.42      0.23    0.38631E+02     21.25     21.25      0.10
  24   4   0   0.632692E+03   0.648997E+03   0.463569E+02 o    1     0.341      4.10      4.05      0.15    0.38631E+02     25.15    -25.15     -0.11
  25   4   0   0.660260E+03   0.764889E+03   0.540831E+02 o    1     1.930      4.45      4.13      0.16    0.38631E+02     25.70     25.70      0.12
  26   4   0   0.910775E+03   0.923275E+03   0.579462E+02 o    1     0.206      4.89      4.86      0.16    0.38631E+02     30.18    -30.18     -0.12
  27   4   0   0.777268E+03   0.834425E+03   0.579462E+02 o    1     0.965      4.65      4.49      0.17    0.38631E+02     27.88     27.88      0.10
  28   4   0   0.694651E+03   0.784205E+03   0.502200E+02 o    1     1.754      4.51      4.24      0.15    0.38631E+02     26.36    -26.36     -0.08
  29   4   0   0.230340E+03   0.309046E+03   0.424939E+02 o    1     1.967      2.83      2.44      0.20    0.38631E+02     15.18     15.18      0.05
  30   4   0   0.774846E+02   0.811246E+02   0.386308E+02 o    1     0.095      1.45      1.42      0.35    0.38631E+02      8.80     -8.80     -0.02
  31   4   0   0.132054E+01   0.115892E+02   0.463569E+02 <    1     0.331      0.55      0.18      1.10    0.38631E+02      1.15      1.15     -0.01
  32   4   0   0.169576E+02   0.386308E+02   0.424939E+02 <    1     0.613      1.00      0.66      0.55    0.38631E+02      4.12      4.12      0.04
  33   4   0   0.764383E+02   0.965769E+02   0.386308E+02 o    1     0.551      1.58      1.41      0.32    0.38631E+02      8.74     -8.74     -0.06
  34   4   0   0.209726E+03   0.262689E+03   0.463569E+02 o    1     1.199      2.61      2.33      0.23    0.38631E+02     14.48     14.48      0.08
  35   4   0   0.183665E+03   0.189291E+03   0.463569E+02 o    1     0.122      2.21      2.18      0.27    0.38631E+02     13.55    -13.55     -0.08
  36   4   0   0.354972E+03   0.312909E+03   0.502200E+02 o    1    -0.805      2.85      3.03      0.23    0.38631E+02     18.84     18.84      0.09
  37   4   0   0.208861E+03   0.123618E+03   0.463569E+02 o    1    -1.597      1.79      2.33      0.34    0.38631E+02     14.45    -14.45     -0.07
  38   4   0   0.597897E+03   0.683765E+03   0.618092E+02 o    1     1.402      4.21      3.93      0.19    0.38631E+02     24.45     24.45      0.08
  39   4   0   0.103130E+03   0.158386E+03   0.424939E+02 o    1     1.435      2.02      1.63      0.27    0.38631E+02     10.16    -10.16     -0.05
  40   4   0   0.118357E+04   0.142548E+04   0.927139E+02 o    1     2.610      6.07      5.54      0.21    0.38631E+02     34.40     34.40      0.06
  42   4   0   0.404582E+03   0.216332E+03   0.579462E+02 o    1    -2.737      2.37      3.24      0.32    0.38631E+02     20.11    -20.11     -0.03
  44   4   0   0.217431E+01   0.386308E+01   0.540831E+02 <    1     0.036      0.32      0.24      2.21    0.38631E+02      1.47      1.47     -0.02
  45   4   0   0.540271E+02   0.309046E+02   0.540831E+02 <    1    -0.368      0.89      1.18      0.78    0.38631E+02      7.35     -7.35      0.01
  46   4   0   0.240547E+02   0.309046E+02   0.424939E+02 <    1     0.171      0.89      0.79      0.61    0.38631E+02      4.90     -4.90     -0.03
  47   4   0   0.243242E+01  -0.115892E+02   0.424939E+02 <    1    -0.048      0.00      0.25      5.24    0.38631E+02      1.56      1.56      0.03
  48   4   0   0.283623E+02   0.386308E+01   0.463569E+02 <    1    -0.285      0.32      0.86      1.90    0.38631E+02      5.33     -5.33     -0.03
  49   4   0   0.197380E+02  -0.115892E+02   0.424939E+02 <    1    -0.136      0.00      0.71      5.24    0.38631E+02      4.44      4.44      0.03
  50   4   0   0.280220E+02   0.270415E+02   0.540831E+02 <    1    -0.018      0.84      0.85      0.84    0.38631E+02      5.29     -5.29     -0.03
  51   4   0   0.124239E+02  -0.656723E+02   0.618092E+02 <    1    -0.090      0.00      0.57      6.32    0.38631E+02      3.52      3.52      0.02
   7   5   0   0.121235E+03   0.135208E+03   0.270415E+02 o    1     0.528      1.87      1.77      0.19    0.38631E+02     11.01    -11.01     -0.10
   8   5   0   0.814812E+01   0.386308E+01   0.154523E+02 <    1    -0.226      0.32      0.46      0.63    0.38631E+02      2.85      2.85      0.08
   9   5   0   0.462118E+00   0.115892E+02   0.154523E+02 <    1     1.200      0.55      0.11      0.37    0.38631E+02      0.68     -0.68     -0.06
  10   5   0   0.546544E+02   0.656723E+02   0.231785E+02 o    1     0.496      1.30      1.19      0.23    0.38631E+02      7.39     -7.39      0.03
  11   5   0   0.386849E+02   0.270415E+02   0.154523E+02 <    1    -0.686      0.84      1.00      0.24    0.38631E+02      6.22      6.22     -0.01
  12   5   0   0.151802E+03   0.135208E+03   0.154523E+02 o    1    -1.027      1.87      1.98      0.11    0.38631E+02     12.32    -12.32     -0.02
  13   5   0   0.820711E+02   0.849877E+02   0.154523E+02 o    1     0.189      1.48      1.46      0.14    0.38631E+02      9.06      9.06      0.04
  14   5   0   0.191664E+03   0.239511E+03   0.231785E+02 o    1     2.134      2.49      2.23      0.12    0.38631E+02     13.84    -13.84     -0.06
  15   5   0   0.101094E+03   0.927139E+02   0.193154E+02 o    1    -0.423      1.55      1.62      0.16    0.38631E+02     10.05     10.05      0.07
  16   5   0   0.215056E+03   0.185428E+03   0.231785E+02 o    1    -1.215      2.19      2.36      0.14    0.38631E+02     14.66    -14.66     -0.09
  17   5   0   0.106740E+03   0.965769E+02   0.193154E+02 o    1    -0.510      1.58      1.66      0.16    0.38631E+02     10.33     10.33      0.09
  18   5   0   0.203239E+03   0.227922E+03   0.270415E+02 o    1     0.926      2.43      2.29      0.15    0.38631E+02     14.26    -14.26     -0.10
  19   5   0   0.551054E+02   0.347677E+02   0.231785E+02 <    1    -0.777      0.95      1.19      0.32    0.38631E+02      7.42      7.42      0.09
  20   5   0   0.254281E+03   0.193154E+03   0.270415E+02 o    1    -2.084      2.24      2.57      0.16    0.38631E+02     15.95    -15.95     -0.09
  21   5   0   0.259558E+03   0.197017E+03   0.309046E+02 o    1    -1.869      2.26      2.59      0.18    0.38631E+02     16.11     16.11      0.08
  22   5   0   0.945738E+02   0.849877E+02   0.231785E+02 o    1    -0.401      1.48      1.56      0.20    0.38631E+02      9.72     -9.72     -0.05
  23   5   0   0.349904E+02   0.463569E+02   0.231785E+02 <    1     0.524      1.10      0.95      0.27    0.38631E+02      5.92      5.92      0.03
  24   5   0   0.906334E+01  -0.115892E+02   0.231785E+02 <    1    -0.125      0.00      0.48      3.87    0.38631E+02      3.01     -3.01     -0.01
  25   5   0   0.246367E+01  -0.231785E+02   0.270415E+02 <    1    -0.060      0.00      0.25      4.18    0.38631E+02      1.57     -1.57     -0.02
  26   5   0   0.486943E+02   0.231785E+02   0.270415E+02 <    1    -0.770      0.77      1.12      0.45    0.38631E+02      6.98      6.98      0.04
  27   5   0   0.186351E+03   0.772615E+02   0.386308E+02 <    1    -2.210      1.41      2.20      0.35    0.38631E+02     13.65    -13.65     -0.07
  28   5   0   0.266797E+03   0.239511E+03   0.502200E+02 o    1    -0.526      2.49      2.63      0.26    0.38631E+02     16.33     16.33      0.09
  29   5   0   0.405055E+03   0.320635E+03   0.579462E+02 o    1    -1.364      2.88      3.24      0.26    0.38631E+02     20.13    -20.13     -0.10
  30   5   0   0.439982E+03   0.459706E+03   0.656723E+02 o    1     0.301      3.45      3.37      0.25    0.38631E+02     20.98     20.98      0.10
  31   5   0   0.402620E+03   0.421075E+03   0.579462E+02 o    1     0.319      3.30      3.23      0.23    0.38631E+02     20.07    -20.07     -0.10
  32   5   0   0.280999E+03   0.301320E+03   0.540831E+02 o    1     0.380      2.79      2.70      0.25    0.38631E+02     16.76     16.76      0.08
  33   5   0   0.205173E+03   0.197017E+03   0.463569E+02 o    1    -0.174      2.26      2.30      0.27    0.38631E+02     14.32    -14.32     -0.07
  34   5   0   0.607976E+02  -0.424939E+02   0.386308E+02 <    1    -0.251      0.00      1.25      5.00    0.38631E+02      7.80      7.80      0.04
  35   5   0   0.778520E+01  -0.231785E+02   0.347677E+02 <    1    -0.095      0.00      0.45      4.74    0.38631E+02      2.79     -2.79     -0.02
  36   5   0   0.104303E+02   0.154523E+02   0.386308E+02 <    1     0.143      0.63      0.52      0.79    0.38631E+02      3.23     -3.23      0.00
  37   5   0   0.459139E+02   0.772615E+01   0.386308E+02 <    1    -0.575      0.45      1.09      1.12    0.38631E+02      6.78      6.78      0.02
  38   5   0   0.872134E+02   0.104303E+03   0.424939E+02 o    1     0.420      1.64      1.50      0.34    0.38631E+02      9.34     -9.34     -0.04
  39   5   0   0.380130E+02   0.386308E+01   0.386308E+02 <    1    -0.427      0.32      0.99      1.58    0.38631E+02      6.17      6.17      0.04
  40   5   0   0.542906E+02   0.695354E+02   0.386308E+02 <    1     0.419      1.34      1.19      0.37    0.38631E+02      7.37     -7.37     -0.05
  41   5   0   0.705222E+02   0.386308E+02   0.347677E+02 <    1    -0.780      1.00      1.35      0.45    0.38631E+02      8.40     -8.40      0.03
  42   5   0   0.780142E+02   0.270415E+02   0.386308E+02 <    1    -0.978      0.84      1.42      0.60    0.38631E+02      8.83      8.83     -0.02
  43   5   0   0.478760E+02   0.193154E+02   0.386308E+02 <    1    -0.574      0.71      1.11      0.71    0.38631E+02      6.92      6.92      0.04
  44   5   0   0.477466E+01   0.540831E+02   0.424939E+02 <    1     1.789      1.18      0.35      0.46    0.38631E+02      2.19      2.19     -0.02
  45   5   0   0.868655E+01  -0.463569E+02   0.386308E+02 <    1    -0.095      0.00      0.47      5.00    0.38631E+02      2.95      2.95      0.02
  46   5   0   0.430460E+01   0.193154E+02   0.424939E+02 <    1     0.480      0.71      0.33      0.78    0.38631E+02      2.07      2.07      0.00
  47   5   0   0.414822E+01  -0.502200E+02   0.424939E+02 <    1    -0.062      0.00      0.33      5.24    0.38631E+02      2.04     -2.04      0.00
  48   5   0   0.192360E+02   0.100440E+03   0.463569E+02 o    1     2.435      1.61      0.71      0.37    0.38631E+02      4.39      4.39      0.01
  49   5   0   0.786006E+01  -0.502200E+02   0.463569E+02 <    1    -0.082      0.00      0.45      5.48    0.38631E+02      2.80     -2.80     -0.02
  50   5   0   0.743192E+01  -0.270415E+02   0.811246E+02 <    1    -0.061      0.00      0.44      7.25    0.38631E+02      2.73      2.73      0.02
  10   6   0   0.914813E+01   0.386308E+01   0.772615E+01 <    1    -0.539      0.32      0.49      0.32    0.38631E+02      3.02      3.02     -0.04
  11   6   0   0.938060E+01   0.000000E+00   0.772615E+01 <    1    -0.220      0.00      0.49      2.24    0.38631E+02      3.06     -3.06      0.04
  12   6   0   0.232292E+01  -0.386308E+01   0.154523E+02 <    1    -0.078      0.00      0.25      3.16    0.38631E+02      1.52     -1.52     -0.05
  13   6   0   0.555827E+01   0.386308E+01   0.154523E+02 <    1    -0.100      0.32      0.38      0.63    0.38631E+02      2.36      2.36      0.05
  14   6   0   0.553423E+02   0.347677E+02   0.193154E+02 <    1    -0.941      0.95      1.20      0.26    0.38631E+02      7.44     -7.44     -0.05
  15   6   0   0.284759E+02   0.386308E+01   0.193154E+02 <    1    -0.686      0.32      0.86      0.79    0.38631E+02      5.34      5.34      0.04
  16   6   0   0.515943E+02   0.115892E+02   0.193154E+02 <    1    -1.332      0.55      1.16      0.46    0.38631E+02      7.18     -7.18     -0.03
  17   6   0   0.897815E+01   0.347677E+02   0.193154E+02 <    1     1.769      0.95      0.48      0.26    0.38631E+02      3.00     -3.00      0.01
  18   6   0   0.100400E+01  -0.115892E+02   0.193154E+02 <    1    -0.046      0.00      0.16      3.54    0.38631E+02      1.00     -1.00      0.00
  19   6   0   0.393750E+03   0.305183E+03   0.309046E+02 o    1    -2.633      2.81      3.19      0.15    0.38631E+02     19.84    -19.84     -0.04
  20   6   0   0.279127E+02   0.270415E+02   0.231785E+02 <    1    -0.037      0.84      0.85      0.36    0.38631E+02      5.28     -5.28      0.02
  21   6   0   0.462471E+03   0.394034E+03   0.347677E+02 o    1    -1.843      3.19      3.46      0.14    0.38631E+02     21.51     21.51      0.00
  22   6   0   0.759470E+03   0.695354E+03   0.579462E+02 o    1    -1.052      4.24      4.43      0.18    0.38631E+02     27.56     27.56      0.08
  23   6   0   0.189120E+03   0.104303E+03   0.270415E+02 o    1    -2.665      1.64      2.21      0.21    0.38631E+02     13.75    -13.75     -0.06
  24   6   0   0.161434E+03   0.927139E+02   0.231785E+02 o    1    -2.548      1.55      2.04      0.19    0.38631E+02     12.71     12.71      0.06
  25   6   0   0.760416E+02   0.270415E+02   0.231785E+02 <    1    -1.579      0.84      1.40      0.36    0.38631E+02      8.72     -8.72     -0.06
  26   6   0   0.590298E+02   0.463569E+02   0.231785E+02 <    1    -0.513      1.10      1.24      0.27    0.38631E+02      7.68      7.68      0.05
  27   6   0   0.191856E+02  -0.231785E+02   0.231785E+02 <    1    -0.182      0.00      0.70      3.87    0.38631E+02      4.38     -4.38     -0.04
  28   6   0   0.364243E+02  -0.386308E+01   0.270415E+02 <    1    -0.232      0.00      0.97      4.18    0.38631E+02      6.04      6.04      0.04
  29   6   0   0.264687E+02   0.386308E+02   0.309046E+02 <    1     0.430      1.00      0.83      0.40    0.38631E+02      5.14     -5.14     -0.03
  30   6   0   0.225169E+02  -0.772615E+01   0.270415E+02 <    1    -0.183      0.00      0.76      4.18    0.38631E+02      4.75      4.75      0.02
  31   6   0   0.452480E+02  -0.154523E+02   0.270415E+02 <    1    -0.259      0.00      1.08      4.18    0.38631E+02      6.73     -6.73     -0.01
  32   6   0   0.119939E+02   0.309046E+02   0.309046E+02 <    1     0.754      0.89      0.56      0.45    0.38631E+02      3.46      3.46      0.00
  33   6   0   0.134939E+02  -0.424939E+02   0.309046E+02 <    1    -0.132      0.00      0.59      4.47    0.38631E+02      3.67     -3.67      0.01
  34   6   0   0.861987E+00  -0.772615E+01   0.347677E+02 <    1    -0.031      0.00      0.15      4.74    0.38631E+02      0.93     -0.93     -0.02
  35   6   0   0.197777E+01  -0.463569E+02   0.502200E+02 <    1    -0.040      0.00      0.23      5.70    0.38631E+02      1.41      1.41      0.03
  36   6   0   0.506446E+02   0.386308E+01   0.502200E+02 <    1    -0.403      0.32      1.14      2.06    0.38631E+02      7.12     -7.12     -0.04
  37   6   0   0.343510E+02   0.231785E+02   0.347677E+02 <    1    -0.290      0.77      0.94      0.58    0.38631E+02      5.86      5.86      0.03
  38   6   0   0.612511E+02   0.695354E+02   0.347677E+02 <    1     0.246      1.34      1.26      0.34    0.38631E+02      7.83     -7.83     -0.03
  39   6   0   0.301781E+01   0.347677E+02   0.347677E+02 <    1     1.410      0.95      0.28      0.47    0.38631E+02      1.74     -1.74      0.02
  40   6   0   0.123227E+02  -0.309046E+02   0.309046E+02 <    1    -0.126      0.00      0.56      4.47    0.38631E+02      3.51      3.51     -0.01
  41   6   0   0.842543E+01   0.502200E+02   0.386308E+02 <    1     1.535      1.14      0.47      0.44    0.38631E+02      2.90     -2.90      0.01
  42   6   0   0.120038E+02  -0.502200E+02   0.270415E+02 <    1    -0.133      0.00      0.56      4.18    0.38631E+02      3.46      3.46      0.00
  43   6   0   0.239748E+00   0.193154E+02   0.386308E+02 <    1     0.889      0.71      0.08      0.71    0.38631E+02      0.49     -0.49      0.00
  44   6   0   0.161267E+02   0.347677E+02   0.386308E+02 <    1     0.574      0.95      0.65      0.53    0.38631E+02      4.02     -4.02      0.00
  45   6   0   0.353840E+02  -0.965769E+02   0.695354E+02 <    1    -0.143      0.00      0.96      6.71    0.38631E+02      5.95      5.95      0.00
  15   7   0   0.410400E+01  -0.386308E+01   0.772615E+01 <    1    -0.146      0.00      0.33      2.24    0.38631E+02      2.03      2.03      0.00
  16   7   0   0.444815E+01  -0.386308E+01   0.115892E+02 <    1    -0.124      0.00      0.34      2.74    0.38631E+02      2.11     -2.11      0.00
  17   7   0   0.156759E+02   0.231785E+02   0.115892E+02 <    1     0.710      0.77      0.64      0.19    0.38631E+02      3.96      3.96      0.00
  18   7   0   0.171558E+02   0.386308E+01   0.115892E+02 <    1    -0.738      0.32      0.67      0.47    0.38631E+02      4.14     -4.14      0.00
  19   7   0   0.204613E+02   0.347677E+02   0.154523E+02 o    1     1.047      0.95      0.73      0.21    0.38631E+02      4.52      4.52      0.00
  20   7   0   0.994263E+01   0.115892E+02   0.154523E+02 <    1     0.111      0.55      0.51      0.37    0.38631E+02      3.15     -3.15      0.00
  21   7   0   0.316938E-01   0.000000E+00   0.154523E+02 <    1    -0.009      0.00      0.03      3.16    0.38631E+02      0.18     -0.18      0.00
  22   7   0   0.557186E+02   0.502200E+02   0.193154E+02 o    1    -0.277      1.14      1.20      0.22    0.38631E+02      7.46     -7.46     -0.01
  23   7   0   0.254310E+02   0.000000E+00   0.154523E+02 <    1    -0.257      0.00      0.81      3.16    0.38631E+02      5.04      5.04      0.01
  24   7   0   0.330333E+02  -0.154523E+02   0.154523E+02 <    1    -0.292      0.00      0.92      3.16    0.38631E+02      5.75     -5.75     -0.02
  25   7   0   0.336602E+02   0.231785E+02   0.193154E+02 <    1    -0.492      0.77      0.93      0.32    0.38631E+02      5.80      5.80      0.02
  26   7   0   0.332678E+02  -0.772615E+01   0.193154E+02 <    1    -0.262      0.00      0.93      3.54    0.38631E+02      5.77     -5.77     -0.02
  27   7   0   0.199122E+02   0.193154E+02   0.193154E+02 <    1    -0.031      0.71      0.72      0.35    0.38631E+02      4.46      4.46      0.02
  28   7   0   0.128568E+02   0.115892E+02   0.193154E+02 <    1    -0.064      0.55      0.58      0.46    0.38631E+02      3.59     -3.59     -0.01
  29   7   0   0.180411E+01  -0.772615E+01   0.193154E+02 <    1    -0.061      0.00      0.22      3.54    0.38631E+02      1.34      1.34      0.01
  30   7   0   0.458682E+01   0.772615E+01   0.231785E+02 <    1     0.153      0.45      0.34      0.67    0.38631E+02      2.14     -2.14     -0.01
  31   7   0   0.857965E+01  -0.772615E+01   0.193154E+02 <    1    -0.133      0.00      0.47      3.54    0.38631E+02      2.93      2.93      0.01
  32   7   0   0.602261E-01  -0.115892E+02   0.270415E+02 <    1    -0.009      0.00      0.04      4.18    0.38631E+02      0.25     -0.25     -0.01
  33   7   0   0.410185E+01   0.270415E+02   0.231785E+02 <    1     1.424      0.84      0.33      0.36    0.38631E+02      2.03      2.03      0.01
  34   7   0   0.174537E+01  -0.154523E+02   0.231785E+02 <    1    -0.055      0.00      0.21      3.87    0.38631E+02      1.32      1.32     -0.01
  35   7   0   0.752904E+00  -0.772615E+01   0.231785E+02 <    1    -0.036      0.00      0.14      3.87    0.38631E+02      0.87     -0.87      0.01
  36   7   0   0.312058E+01   0.154523E+02   0.270415E+02 <    1     0.629      0.63      0.28      0.55    0.38631E+02      1.77      1.77      0.00
  37   7   0   0.822565E-02   0.502200E+02   0.270415E+02 <    1     3.664      1.14      0.01      0.31    0.38631E+02      0.09      0.09      0.00
  38   7   0   0.853768E-02  -0.502200E+02   0.231785E+02 <    1    -0.004      0.00      0.01      3.87    0.38631E+02      0.09     -0.09      0.00
  39   7   0   0.798954E+01  -0.386308E+02   0.502200E+02 <    1    -0.080      0.00      0.45      5.70    0.38631E+02      2.83      2.83      0.00
  40   7   0   0.189847E+02  -0.502200E+02   0.386308E+02 <    1    -0.140      0.00      0.70      5.00    0.38631E+02      4.36     -4.36      0.00
 -53   1   1   0.484338E+00  -0.656723E+02   0.579462E+02 <    1    -0.018      0.00      0.11      6.12    0.38631E+02      0.70     -0.70      0.00
 -52   1   1   0.102200E+01  -0.270415E+02   0.502200E+02 <    1    -0.029      0.00      0.16      5.70    0.38631E+02      1.01     -1.01     -0.01
 -51   1   1   0.338510E+01  -0.154523E+02   0.540831E+02 <    1    -0.050      0.00      0.30      5.92    0.38631E+02      1.84      1.84      0.02
 -50   1   1   0.287392E+02   0.100440E+03   0.540831E+02 <    1     1.726      1.61      0.86      0.43    0.38631E+02      5.36     -5.36     -0.03
 -49   1   1   0.235919E+02   0.104303E+03   0.579462E+02 <    1     1.887      1.64      0.78      0.46    0.38631E+02      4.86      4.86      0.03
 -48   1   1   0.335150E+02   0.772615E+01   0.502200E+02 <    1    -0.333      0.45      0.93      1.45    0.38631E+02      5.79     -5.79     -0.04
 -47   1   1   0.486763E+02   0.204743E+03   0.540831E+02 o    1     3.869      2.30      1.12      0.30    0.38631E+02      6.98      6.98      0.04
 -46   1   1   0.660019E+02   0.811246E+02   0.540831E+02 <    1     0.294      1.45      1.31      0.48    0.38631E+02      8.12     -8.12     -0.04
 -45   1   1   0.157493E+03   0.162249E+03   0.695354E+02 o    1     0.069      2.05      2.02      0.44    0.38631E+02     12.55     12.55      0.05
 -44   1   1   0.102420E+03   0.231785E+02   0.618092E+02 <    1    -0.827      0.77      1.63      1.03    0.38631E+02     10.12    -10.12     -0.04
 -43   1   1   0.117970E+04   0.136753E+04   0.104303E+03 o    1     1.806      5.95      5.53      0.23    0.38631E+02     34.35     34.35      0.06
 -42   1   1   0.215366E+03   0.181565E+03   0.656723E+02 o    1    -0.492      2.17      2.36      0.39    0.38631E+02     14.68     14.68     -0.01
 -41   1   1   0.366947E+02   0.618092E+02   0.618092E+02 <    1     0.459      1.26      0.97      0.63    0.38631E+02      6.06     -6.06      0.01
 -40   1   1   0.215508E+03   0.282005E+03   0.656723E+02 o    1     1.077      2.70      2.36      0.32    0.38631E+02     14.68    -14.68     -0.02
 -39   1   1   0.131035E+03   0.185428E+03   0.579462E+02 o    1     1.018      2.19      1.84      0.34    0.38631E+02     11.45     11.45      0.01
 -38   1   1   0.103243E+03   0.618092E+02   0.502200E+02 <    1    -0.720      1.26      1.63      0.51    0.38631E+02     10.16    -10.16      0.00
 -37   1   1   0.692963E+02   0.772615E+01   0.424939E+02 <    1    -0.725      0.45      1.34      1.23    0.38631E+02      8.32      8.32     -0.02
 -36   1   1   0.155478E+01   0.772615E+01   0.463569E+02 <    1     0.184      0.45      0.20      1.34    0.38631E+02      1.25      1.25      0.03
 -35   1   1   0.295686E+01  -0.154523E+02   0.502200E+02 <    1    -0.049      0.00      0.28      5.70    0.38631E+02      1.72     -1.72     -0.04
 -34   1   1   0.118079E+03   0.965769E+02   0.502200E+02 <    1    -0.406      1.58      1.75      0.41    0.38631E+02     10.87     10.87      0.06
 -33   1   1   0.908351E+02   0.733985E+02   0.502200E+02 <    1    -0.329      1.38      1.53      0.47    0.38631E+02      9.53     -9.53     -0.05
 -32   1   1   0.288139E+03   0.254963E+03   0.540831E+02 o    1    -0.592      2.57      2.73      0.27    0.38631E+02     16.97     16.97      0.06
 -31   1   1   0.872186E+02   0.108166E+03   0.386308E+02 o    1     0.571      1.67      1.50      0.30    0.38631E+02      9.34     -9.34     -0.04
 -30   1   1   0.144743E+03   0.131345E+03   0.347677E+02 o    1    -0.375      1.84      1.94      0.24    0.38631E+02     12.03     12.03      0.03
 -29   1   1   0.338174E+02  -0.154523E+02   0.309046E+02 <    1    -0.209      0.00      0.94      4.47    0.38631E+02      5.82     -5.82      0.00
 -28   1   1   0.183054E+01  -0.193154E+02   0.309046E+02 <    1    -0.049      0.00      0.22      4.47    0.38631E+02      1.35     -1.35     -0.02
 -27   1   1   0.726944E+02   0.888508E+02   0.309046E+02 o    1     0.548      1.52      1.37      0.26    0.38631E+02      8.53      8.53      0.04
 -26   1   1   0.250799E+03   0.189291E+03   0.347677E+02 o    1    -1.635      2.21      2.55      0.20    0.38631E+02     15.84    -15.84     -0.06
 -25   1   1   0.268456E+03   0.235648E+03   0.347677E+02 o    1    -0.905      2.47      2.64      0.18    0.38631E+02     16.38     16.38      0.08
 -24   1   1   0.609780E+03   0.560146E+03   0.424939E+02 o    1    -1.105      3.81      3.97      0.15    0.38631E+02     24.69    -24.69     -0.09
 -23   1   1   0.307040E+03   0.212469E+03   0.309046E+02 o    1    -2.753      2.35      2.82      0.17    0.38631E+02     17.52     17.52      0.09
 -22   1   1   0.148753E+04   0.176929E+04   0.888508E+02 o    1     3.074      6.77      6.21      0.18    0.38631E+02     38.57    -38.57     -0.09
 -21   1   1   0.900615E+01   0.231785E+02   0.231785E+02 <    1     0.753      0.77      0.48      0.39    0.38631E+02      3.00      3.00      0.06
 -20   1   1   0.225022E+02   0.309046E+02   0.231785E+02 <    1     0.391      0.89      0.76      0.34    0.38631E+02      4.74      4.74     -0.04
 -19   1   1   0.141812E+03   0.656723E+02   0.231785E+02 o    1    -2.656      1.30      1.92      0.23    0.38631E+02     11.91    -11.91      0.02
 -18   1   1   0.561092E+02   0.309046E+02   0.231785E+02 <    1    -0.926      0.89      1.21      0.34    0.38631E+02      7.49      7.49      0.00
 -17   1   1   0.543795E+03   0.455843E+03   0.347677E+02 o    1    -2.339      3.44      3.75      0.14    0.38631E+02     23.32    -23.32     -0.03
 -16   1   1   0.736186E+02   0.579462E+02   0.193154E+02 o    1    -0.762      1.22      1.38      0.20    0.38631E+02      8.58      8.58      0.04
 -15   1   1   0.856353E+03   0.691491E+03   0.347677E+02 o    1    -4.171      4.23      4.71      0.11    0.38631E+02     29.26    -29.26     -0.07
 -14   1   1   0.321346E+02   0.154523E+02   0.154523E+02 <    1    -0.884      0.63      0.91      0.32    0.38631E+02      5.67      5.67      0.07
 -13   1   1   0.922309E+03   0.768752E+03   0.386308E+02 o    1    -3.525      4.46      4.89      0.12    0.38631E+02     30.37    -30.37     -0.09
 -12   1   1   0.104378E+02  -0.386308E+01   0.154523E+02 <    1    -0.164      0.00      0.52      3.16    0.38631E+02      3.23      3.23      0.09
 -11   1   1   0.117572E+04   0.907823E+03   0.502200E+02 o    1    -4.693      4.85      5.52      0.14    0.38631E+02     34.29    -34.29     -0.10
 -10   1   1   0.128327E+01  -0.386308E+01   0.154523E+02 <    1    -0.058      0.00      0.18      3.16    0.38631E+02      1.13      1.13      0.09
  -9   1   1   0.120458E+04   0.101213E+04   0.540831E+02 o    1    -3.188      5.12      5.58      0.15    0.38631E+02     34.71    -34.71     -0.09
  -8   1   1   0.340281E+01   0.115892E+02   0.154523E+02 <    1     0.687      0.55      0.30      0.37    0.38631E+02      1.84     -1.84      0.07
  -7   1   1   0.982231E+03   0.888508E+03   0.424939E+02 o    1    -1.984      4.80      5.04      0.12    0.38631E+02     31.34    -31.34     -0.06
  -6   1   1   0.411645E+02   0.733985E+02   0.154523E+02 o    1     2.375      1.38      1.03      0.15    0.38631E+02      6.42     -6.42      0.02
  -5   1   1   0.400712E+03   0.336088E+03   0.231785E+02 o    1    -2.560      2.95      3.22      0.11    0.38631E+02     20.02    -20.02     -0.01
  -4   1   1   0.373203E+03   0.432665E+03   0.270415E+02 o    1     2.172      3.35      3.11      0.11    0.38631E+02     19.32    -19.32     -0.04
  -3   1   1   0.762940E-01   0.386308E+01   0.115892E+02 <    1     0.573      0.32      0.04      0.47    0.38631E+02      0.28      0.27      0.06
  -2   1   1   0.156265E+04   0.160704E+04   0.733985E+02 o    1     0.558      6.45      6.36      0.16    0.38631E+02     39.53    -39.53     -0.10
  -1   1   1   0.885178E+03   0.942591E+03   0.463569E+02 o    1     1.165      4.94      4.79      0.13    0.38631E+02     29.75     29.75      0.11
   0   1   1   0.374619E+04   0.353858E+04   0.158386E+03 o    1    -1.180      9.57      9.85      0.23    0.38631E+02     61.21    -61.21     -0.14
   1   1   1   0.215502E+04   0.216719E+04   0.100440E+03 o    1     0.111      7.49      7.47      0.19    0.38631E+02     46.42     46.42      0.14
   2   1   1   0.323781E+04   0.300161E+04   0.135208E+03 o    1    -1.566      8.81      9.16      0.22    0.38631E+02     56.90    -56.90     -0.13
   3   1   1   0.144439E+04   0.151046E+04   0.733985E+02 o    1     0.842      6.25      6.11      0.16    0.38631E+02     38.01     38.01      0.11
   4   1   1   0.973659E+03   0.985085E+03   0.502200E+02 o    1     0.212      5.05      5.02      0.14    0.38631E+02     31.20    -31.20     -0.08
   5   1   1   0.203050E+03   0.235648E+03   0.193154E+02 o    1     1.701      2.47      2.29      0.10    0.38631E+02     14.25     14.25      0.05
   6   1   1   0.244958E+01   0.000000E+00   0.154523E+02 <    1    -0.080      0.00      0.25      3.16    0.38631E+02      1.57      1.57     -0.01
   7   1   1   0.100560E+03   0.108166E+03   0.193154E+02 o    1     0.398      1.67      1.61      0.15    0.38631E+02     10.03    -10.03     -0.02
   8   1   1   0.454264E+03   0.409486E+03   0.309046E+02 o    1    -1.364      3.26      3.43      0.13    0.38631E+02     21.31     21.31      0.05
   9   1   1   0.985672E+02   0.119755E+03   0.231785E+02 o    1     0.954      1.76      1.60      0.17    0.38631E+02      9.93     -9.93     -0.06
  10   1   1   0.179929E+03   0.204743E+03   0.270415E+02 o    1     0.937      2.30      2.16      0.15    0.38631E+02     13.41     13.41      0.08
  11   1   1   0.119229E+03   0.811246E+02   0.231785E+02 o    1    -1.483      1.45      1.76      0.21    0.38631E+02     10.92     10.92     -0.07
  12   1   1   0.107490E+03   0.108166E+03   0.231785E+02 o    1     0.029      1.67      1.67      0.18    0.38631E+02     10.37    -10.37      0.07
  13   1   1   0.150009E+04   0.144479E+04   0.772615E+02 o    1    -0.664      6.12      6.23      0.17    0.38631E+02     38.73     38.73     -0.04
  14   1   1   0.103840E+04   0.111257E+04   0.656723E+02 o    1     1.088      5.37      5.18      0.17    0.38631E+02     32.22    -32.22      0.03
  15   1   1   0.318792E+04   0.290503E+04   0.139071E+03 o    1    -1.833      8.67      9.08      0.22    0.38631E+02     56.46     56.46      0.00
  16   1   1   0.180053E+04   0.169203E+04   0.888508E+02 o    1    -1.123      6.62      6.83      0.19    0.38631E+02     42.43    -42.43     -0.01
  17   1   1   0.300929E+04   0.309819E+04   0.150660E+03 o    1     0.550      8.96      8.83      0.24    0.38631E+02     54.86     54.86      0.03
  18   1   1   0.116885E+04   0.102372E+04   0.618092E+02 o    1    -2.155      5.15      5.50      0.16    0.38631E+02     34.19    -34.19     -0.04
  19   1   1   0.895527E+03   0.780342E+03   0.540831E+02 o    1    -1.976      4.49      4.81      0.16    0.38631E+02     29.93     29.93      0.05
  20   1   1   0.141947E+02  -0.193154E+02   0.231785E+02 <    1    -0.157      0.00      0.61      3.87    0.38631E+02      3.77     -3.77     -0.05
  21   1   1   0.199521E+04   0.193540E+04   0.104303E+03 o    1    -0.533      7.08      7.19      0.20    0.38631E+02     44.67     44.67      0.08
  22   1   1   0.971487E+02   0.811246E+02   0.270415E+02 o    1    -0.565      1.45      1.59      0.24    0.38631E+02      9.86     -9.86     -0.07
  23   1   1   0.322871E+03   0.316772E+03   0.386308E+02 o    1    -0.155      2.86      2.89      0.18    0.38631E+02     17.97     17.97      0.08
  24   1   1   0.255259E+02   0.386308E+02   0.270415E+02 <    1     0.534      1.00      0.81      0.35    0.38631E+02      5.05     -5.05     -0.07
  25   1   1   0.133974E+03   0.108166E+03   0.309046E+02 o    1    -0.789      1.67      1.86      0.24    0.38631E+02     11.57     11.57      0.07
  26   1   1   0.306703E+01  -0.386308E+01   0.270415E+02 <    1    -0.067      0.00      0.28      4.18    0.38631E+02      1.75     -1.75     -0.06
  27   1   1   0.339878E+02   0.772615E+01   0.231785E+02 <    1    -0.732      0.45      0.94      0.67    0.38631E+02      5.83      5.83      0.05
  28   1   1   0.493222E+01  -0.154523E+02   0.270415E+02 <    1    -0.085      0.00      0.36      4.18    0.38631E+02      2.22      2.22     -0.03
  29   1   1   0.140929E+01  -0.154523E+02   0.231785E+02 <    1    -0.049      0.00      0.19      3.87    0.38631E+02      1.19     -1.19      0.01
  30   1   1   0.129862E+03   0.811246E+02   0.270415E+02 o    1    -1.588      1.45      1.83      0.24    0.38631E+02     11.40     11.40      0.01
  31   1   1   0.227032E+03   0.231785E+03   0.424939E+02 o    1     0.112      2.45      2.42      0.23    0.38631E+02     15.07    -15.07     -0.04
  32   1   1   0.384841E+03   0.274278E+03   0.424939E+02 o    1    -2.362      2.66      3.16      0.21    0.38631E+02     19.62     19.62      0.06
  33   1   1   0.588076E+03   0.679902E+03   0.579462E+02 o    1     1.599      4.20      3.90      0.18    0.38631E+02     24.25    -24.25     -0.08
  34   1   1   0.720587E+03   0.791931E+03   0.656723E+02 o    1     1.081      4.53      4.32      0.19    0.38631E+02     26.84     26.84      0.09
  35   1   1   0.905438E+03   0.100440E+04   0.772615E+02 o    1     1.272      5.10      4.84      0.20    0.38631E+02     30.09    -30.09     -0.10
  36   1   1   0.753951E+03   0.699217E+03   0.656723E+02 o    1    -0.800      4.25      4.42      0.20    0.38631E+02     27.46     27.46      0.10
  37   1   1   0.858676E+03   0.985085E+03   0.772616E+02 o    1     1.640      5.05      4.71      0.20    0.38631E+02     29.30    -29.30     -0.10
  38   1   1   0.543700E+03   0.560146E+03   0.579462E+02 o    1     0.281      3.81      3.75      0.20    0.38631E+02     23.32     23.32      0.08
  39   1   1   0.488303E+03   0.486748E+03   0.540831E+02 o    1    -0.028      3.55      3.56      0.20    0.38631E+02     22.10    -22.10     -0.07
  40   1   1   0.312973E+03   0.421075E+03   0.502200E+02 o    1     2.280      3.30      2.85      0.20    0.38631E+02     17.69     17.69      0.05
  41   1   1   0.960618E+03   0.919412E+03   0.104303E+03 o    1    -0.385      4.88      4.99      0.28    0.38631E+02     30.99     30.99      0.02
  42   1   1   0.194788E+03   0.200880E+03   0.386308E+02 o    1     0.158      2.28      2.25      0.22    0.38631E+02     13.96    -13.96     -0.02
  43   1   1   0.275653E+02  -0.193154E+02   0.309046E+02 <    1    -0.189      0.00      0.84      4.47    0.38631E+02      5.25     -5.25      0.01
  44   1   1   0.119543E+03   0.127482E+03   0.347677E+02 o    1     0.231      1.82      1.76      0.25    0.38631E+02     10.93    -10.93     -0.03
  45   1   1   0.210919E-01   0.115892E+02   0.309046E+02 <    1     0.718      0.55      0.02      0.73    0.38631E+02      0.15      0.14      0.03
  46   1   1   0.809375E+02   0.772615E+02   0.347677E+02 o    1    -0.104      1.41      1.45      0.32    0.38631E+02      9.00     -9.00     -0.04
  47   1   1   0.173437E+01   0.463569E+02   0.347677E+02 <    1     2.150      1.10      0.21      0.41    0.38631E+02      1.32      1.32      0.03
  48   1   1   0.350941E+02   0.463569E+02   0.502200E+02 <    1     0.240      1.10      0.95      0.59    0.38631E+02      5.92     -5.92     -0.04
  49   1   1   0.914660E+00  -0.424939E+02   0.502200E+02 <    1    -0.027      0.00      0.15      5.70    0.38631E+02      0.96     -0.96      0.02
  50   1   1   0.777456E+01  -0.502200E+02   0.502200E+02 <    1    -0.079      0.00      0.45      5.70    0.38631E+02      2.79     -2.79     -0.02
  51   1   1   0.805252E-01  -0.270415E+02   0.502200E+02 <    1    -0.008      0.00      0.05      5.70    0.38631E+02      0.28     -0.28      0.01
  52   1   1   0.366655E+01   0.656723E+02   0.811246E+02 <    1     1.236      1.30      0.31      0.81    0.38631E+02      1.91     -1.91     -0.01
 -52   2   1   0.341876E+02   0.733985E+02   0.733985E+02 <    1     0.635      1.38      0.94      0.69    0.38631E+02      5.85     -5.85     -0.04
 -51   2   1   0.711872E+02   0.502200E+02   0.579462E+02 <    1    -0.330      1.14      1.36      0.66    0.38631E+02      8.44      8.44      0.04
 -50   2   1   0.502718E+02   0.154523E+02   0.502200E+02 <    1    -0.495      0.63      1.14      1.03    0.38631E+02      7.09     -7.09     -0.04
 -49   2   1   0.607566E+02  -0.386308E+01   0.579462E+02 <    1    -0.205      0.00      1.25      6.12    0.38631E+02      7.79      7.79      0.03
 -48   2   1   0.469658E+02  -0.193154E+02   0.502200E+02 <    1    -0.193      0.00      1.10      5.70    0.38631E+02      6.85     -6.85     -0.02
 -47   2   1   0.276850E+02  -0.772615E+01   0.579462E+02 <    1    -0.138      0.00      0.85      6.12    0.38631E+02      5.26      5.26      0.01
 -46   2   1   0.374354E+02   0.104303E+03   0.579462E+02 <    1     1.442      1.64      0.98      0.46    0.38631E+02      6.12     -6.12     -0.01
 -45   2   1   0.304494E+02   0.463569E+02   0.618092E+02 <    1     0.284      1.10      0.89      0.73    0.38631E+02      5.52     -5.52     -0.01
 -44   2   1   0.120893E+02   0.656723E+02   0.618092E+02 <    1     1.213      1.30      0.56      0.61    0.38631E+02      3.48      3.48      0.02
 -42   2   1   0.483552E+04   0.518425E+04   0.251100E+03 o    1     1.306     11.58     11.19      0.30    0.38631E+02     69.54    -69.54     -0.05
 -41   2   1   0.365744E+04   0.529242E+04   0.254963E+03 o    1     6.468     11.70      9.73      0.31    0.38631E+02     60.48     60.48      0.03
 -40   2   1   0.343053E+03   0.193154E+03   0.618092E+02 o    1    -2.075      2.24      2.98      0.36    0.38631E+02     18.52     18.52      0.05
 -39   2   1   0.159711E+03   0.227922E+03   0.733985E+02 o    1     1.010      2.43      2.03      0.39    0.38631E+02     12.64     12.64     -0.03
 -38   2   1   0.537416E+03   0.239511E+03   0.695354E+02 o    1    -3.422      2.49      3.73      0.36    0.38631E+02     23.18     23.18      0.06
 -37   2   1   0.864058E+01  -0.888508E+02   0.579462E+02 <    1    -0.077      0.00      0.47      6.12    0.38631E+02      2.94     -2.94     -0.04
 -36   2   1   0.534860E+03   0.421075E+03   0.695354E+02 o    1    -1.527      3.30      3.72      0.27    0.38631E+02     23.13     23.13      0.05
 -35   2   1   0.723889E+02   0.618092E+02   0.579462E+02 <    1    -0.175      1.26      1.37      0.59    0.38631E+02      8.51     -8.51     -0.02
 -34   2   1   0.428308E+03   0.220195E+03   0.618092E+02 o    1    -2.805      2.39      3.33      0.34    0.38631E+02     20.70     20.70      0.01
 -33   2   1   0.260356E+02   0.695354E+02   0.733985E+02 <    1     0.735      1.34      0.82      0.71    0.38631E+02      5.10     -5.10      0.02
 -32   2   1   0.843212E+02   0.193154E+02   0.502200E+02 <    1    -0.838      0.71      1.48      0.92    0.38631E+02      9.18      9.18     -0.03
 -31   2   1   0.889088E+01   0.270415E+02   0.656723E+02 <    1     0.351      0.84      0.48      1.02    0.38631E+02      2.98      2.98      0.06
 -30   2   1   0.276403E+01  -0.386308E+01   0.347677E+02 <    1    -0.056      0.00      0.27      4.74    0.38631E+02      1.66      1.66     -0.07
 -29   2   1   0.132548E+03   0.119755E+03   0.347677E+02 o    1    -0.358      1.76      1.85      0.26    0.38631E+02     11.51     11.51      0.09
 -28   2   1   0.993846E+02   0.772615E+01   0.309046E+02 <    1    -1.293      0.45      1.60      0.89    0.38631E+02      9.97     -9.97     -0.09
 -27   2   1   0.260736E+03   0.235648E+03   0.347677E+02 o    1    -0.697      2.47      2.60      0.18    0.38631E+02     16.15     16.15      0.08
 -26   2   1   0.199145E+02  -0.270415E+02   0.270415E+02 <    1    -0.172      0.00      0.72      4.18    0.38631E+02      4.46     -4.46     -0.06
 -25   2   1   0.101412E+03   0.849877E+02   0.309046E+02 o    1    -0.507      1.48      1.62      0.27    0.38631E+02     10.07     10.07      0.04
 -24   2   1   0.189103E+03   0.231785E+03   0.347677E+02 o    1     1.279      2.45      2.21      0.19    0.38631E+02     13.75     13.75      0.00
 -23   2   1   0.104575E+03   0.965769E+02   0.309046E+02 o    1    -0.253      1.58      1.65      0.25    0.38631E+02     10.23     10.23     -0.01
 -22   2   1   0.685346E+04   0.723554E+04   0.270415E+03 o    1     1.263     13.69     13.32      0.29    0.38631E+02     82.79     82.79      0.09
 -21   2   1   0.189512E+04   0.214014E+04   0.965769E+02 o    1     2.390      7.44      7.00      0.18    0.38631E+02     43.53    -43.53     -0.09
 -20   2   1   0.374831E+04   0.361970E+04   0.139071E+03 o    1    -0.813      9.68      9.85      0.21    0.38631E+02     61.22    -61.22      0.05
 -19   2   1   0.269695E+00   0.463569E+02   0.270415E+02 <    1     3.165      1.10      0.08      0.32    0.38631E+02      0.52      0.51     -0.09
 -18   2   1   0.513481E+03   0.451980E+03   0.347677E+02 o    1    -1.657      3.42      3.65      0.14    0.38631E+02     22.66    -22.66      0.09
 -17   2   1   0.169677E+01   0.231785E+02   0.231785E+02 <    1     1.459      0.77      0.21      0.39    0.38631E+02      1.30      1.30     -0.09
 -16   2   1   0.222120E+03   0.181565E+03   0.270415E+02 o    1    -1.412      2.17      2.40      0.16    0.38631E+02     14.90    -14.90      0.08
 -15   2   1   0.762847E+02   0.695354E+02   0.231785E+02 o    1    -0.284      1.34      1.41      0.22    0.38631E+02      8.73      8.73     -0.07
 -14   2   1   0.212337E+03   0.177702E+03   0.231785E+02 o    1    -1.411      2.14      2.34      0.14    0.38631E+02     14.57    -14.57      0.05
 -13   2   1   0.323175E+03   0.309046E+03   0.270415E+02 o    1    -0.504      2.83      2.89      0.13    0.38631E+02     17.98     17.98     -0.02
 -12   2   1   0.126285E+03   0.112029E+03   0.231785E+02 o    1    -0.594      1.70      1.81      0.18    0.38631E+02     11.24    -11.24      0.00
 -11   2   1   0.570298E+03   0.567872E+03   0.309046E+02 o    1    -0.074      3.83      3.84      0.11    0.38631E+02     23.88     23.88      0.03
 -10   2   1   0.304702E+02   0.386308E+02   0.154523E+02 o    1     0.559      1.00      0.89      0.20    0.38631E+02      5.52     -5.52     -0.05
  -9   2   1   0.105560E+04   0.104689E+04   0.463569E+02 o    1    -0.171      5.21      5.23      0.13    0.38631E+02     32.49     32.49      0.08
  -8   2   1   0.136340E+02   0.309046E+02   0.154523E+02 <    1     1.342      0.89      0.59      0.22    0.38631E+02      3.69      3.69     -0.09
  -7   2   1   0.187369E+04   0.183496E+04   0.849877E+02 o    1    -0.416      6.89      6.96      0.17    0.38631E+02     43.29     43.29      0.13
  -6   2   1   0.475019E+03   0.591051E+03   0.424939E+02 o    1     2.774      3.91      3.51      0.15    0.38631E+02     21.79     21.79     -0.12
  -5   2   1   0.178136E+04   0.206288E+04   0.849877E+02 o    1     3.089      7.31      6.79      0.17    0.38631E+02     42.21     42.21      0.16
  -4   2   1   0.636766E+04   0.713897E+04   0.278142E+03 o    1     2.538     13.59     12.84      0.30    0.38631E+02     79.80     79.80     -0.10
  -3   2   1   0.219178E+03   0.247237E+03   0.154523E+02 o    1     1.782      2.53      2.38      0.08    0.38631E+02     14.80     14.80      0.13
  -2   2   1   0.625952E+05   0.754845E+05   0.325271E+04 o    1     3.763     44.20     40.25      1.05    0.38631E+02    250.19    250.19      0.01
  -1   2   1   0.260725E+04   0.318704E+04   0.142934E+03 o    1     3.890      9.08      8.22      0.22    0.38631E+02     51.06     51.06      0.09
   1   2   1   0.152903E+05   0.158463E+05   0.683765E+03 o    1     0.744     20.25     19.89      0.48    0.38631E+02    123.65   -123.65     -0.07
   2   2   1   0.653607E+02   0.965769E+02   0.154523E+02 o    1     2.200      1.58      1.30      0.13    0.38631E+02      8.08      8.08      0.07
   3   2   1   0.118379E+05   0.126439E+05   0.548557E+03 o    1     1.356     18.09     17.51      0.43    0.38631E+02    108.80   -108.80     -0.14
   4   2   1   0.308308E+04   0.328748E+04   0.146797E+03 o    1     1.291      9.22      8.93      0.23    0.38631E+02     55.53     55.53      0.15
   5   2   1   0.733021E+04   0.702307E+04   0.309046E+03 o    1    -0.895     13.48     13.78      0.33    0.38631E+02     85.62    -85.62     -0.18
   6   2   1   0.204679E+04   0.215173E+04   0.100440E+03 o    1     0.972      7.46      7.28      0.19    0.38631E+02     45.24     45.24      0.17
   7   2   1   0.197483E+04   0.200880E+04   0.965769E+02 o    1     0.326      7.21      7.15      0.19    0.38631E+02     44.44    -44.44     -0.16
   8   2   1   0.753946E+02   0.888508E+02   0.193154E+02 o    1     0.722      1.52      1.40      0.17    0.38631E+02      8.68      8.68      0.13
   9   2   1   0.405086E+01   0.347677E+02   0.154523E+02 o    1     2.961      0.95      0.32      0.21    0.38631E+02      2.01     -2.01     -0.10
  10   2   1   0.505247E+03   0.451980E+03   0.463569E+02 o    1    -1.096      3.42      3.62      0.18    0.38631E+02     22.48    -22.48      0.05
  11   2   1   0.609806E+03   0.552420E+03   0.347677E+02 o    1    -1.534      3.78      3.97      0.12    0.38631E+02     24.69     24.69     -0.02
  12   2   1   0.133816E+04   0.135980E+04   0.695354E+02 o    1     0.291      5.93      5.89      0.16    0.38631E+02     36.58    -36.58     -0.02
  13   2   1   0.607054E+03   0.602640E+03   0.386308E+02 o    1    -0.109      3.95      3.96      0.13    0.38631E+02     24.64     24.64      0.05
  14   2   1   0.637164E+03   0.591051E+03   0.386308E+02 o    1    -1.120      3.91      4.06      0.13    0.38631E+02     25.24    -25.24     -0.07
  15   2   1   0.778784E+01  -0.772615E+01   0.193154E+02 <    1    -0.127      0.00      0.45      3.54    0.38631E+02      2.79      2.79      0.07
  16   2   1   0.160135E+02   0.772615E+01   0.193154E+02 <    1    -0.352      0.45      0.64      0.56    0.38631E+02      4.00     -4.00     -0.08
  17   2   1   0.663235E+03   0.633545E+03   0.424939E+02 o    1    -0.662      4.05      4.14      0.14    0.38631E+02     25.75    -25.75      0.07
  18   2   1   0.208882E+03   0.266552E+03   0.309046E+02 o    1     1.951      2.63      2.33      0.15    0.38631E+02     14.45     14.45     -0.07
  19   2   1   0.301510E+04   0.331066E+04   0.158386E+03 o    1     1.762      9.26      8.83      0.24    0.38631E+02     54.91    -54.91      0.05
  20   2   1   0.130979E+05   0.126477E+05   0.556283E+03 o    1    -0.730     18.09     18.41      0.44    0.38631E+02    114.45    114.45     -0.01
  21   2   1   0.251907E+04   0.253032E+04   0.127482E+03 o    1     0.082      8.09      8.08      0.22    0.38631E+02     50.19     50.19      0.08
  22   2   1   0.125007E+03   0.849877E+02   0.270415E+02 o    1    -1.335      1.48      1.80      0.24    0.38631E+02     11.18    -11.18     -0.05
  23   2   1   0.142877E+02   0.231785E+02   0.270415E+02 <    1     0.368      0.77      0.61      0.45    0.38631E+02      3.78     -3.78      0.02
  24   2   1   0.172330E+02   0.733985E+02   0.270415E+02 o    1     2.794      1.38      0.67      0.25    0.38631E+02      4.15      4.15      0.00
  25   2   1   0.256114E+03   0.266552E+03   0.347677E+02 o    1     0.300      2.63      2.57      0.17    0.38631E+02     16.00    -16.00     -0.03
  26   2   1   0.103859E+03   0.112029E+03   0.309046E+02 o    1     0.269      1.70      1.64      0.24    0.38631E+02     10.19     10.19      0.05
  27   2   1   0.538884E+03   0.533105E+03   0.463569E+02 o    1    -0.121      3.71      3.73      0.17    0.38631E+02     23.21    -23.21     -0.09
  28   2   1   0.313502E+03   0.332225E+03   0.386308E+02 o    1     0.485      2.93      2.85      0.17    0.38631E+02     17.71     17.71      0.10
  29   2   1   0.121145E+04   0.117438E+04   0.104303E+03 o    1    -0.344      5.51      5.60      0.25    0.38631E+02     34.81    -34.81     -0.13
  30   2   1   0.770551E+03   0.830562E+03   0.695354E+02 o    1     0.855      4.64      4.47      0.20    0.38631E+02     27.76     27.76      0.13
  31   2   1   0.139463E+04   0.154523E+04   0.131345E+03 o    1     1.145      6.32      6.01      0.28    0.38631E+02     37.34    -37.34     -0.14
  32   2   1   0.677438E+03   0.838288E+03   0.733985E+02 o    1     2.250      4.66      4.19      0.21    0.38631E+02     26.03     26.03      0.13
  33   2   1   0.101849E+04   0.113188E+04   0.150660E+03 o    1     0.764      5.41      5.13      0.36    0.38631E+02     31.91    -31.91     -0.12
  34   2   1   0.318683E+03   0.336088E+03   0.463569E+02 o    1     0.376      2.95      2.87      0.21    0.38631E+02     17.85     17.85      0.08
  35   2   1   0.393664E+03   0.355403E+03   0.502200E+02 o    1    -0.735      3.03      3.19      0.22    0.38631E+02     19.84    -19.84     -0.06
  36   2   1   0.506460E+02   0.849877E+02   0.347677E+02 o    1     1.114      1.48      1.15      0.30    0.38631E+02      7.12      7.12      0.02
  37   2   1   0.778899E+02   0.849877E+02   0.386308E+02 o    1     0.188      1.48      1.42      0.34    0.38631E+02      8.83     -8.83      0.00
  38   2   1   0.184127E+02   0.540831E+02   0.347677E+02 <    1     1.295      1.18      0.69      0.38    0.38631E+02      4.29      4.29     -0.03
  39   2   1   0.187948E+02  -0.115892E+02   0.347677E+02 <    1    -0.147      0.00      0.70      4.74    0.38631E+02      4.34     -4.34      0.05
  40   2   1   0.573482E+03   0.529242E+03   0.618092E+02 o    1    -0.691      3.70      3.85      0.22    0.38631E+02     23.95     23.95     -0.04
  42   2   1   0.704658E+03   0.432665E+03   0.104303E+03 o    1    -2.283      3.35      4.27      0.40    0.38631E+02     26.55    -26.55     -0.09
  43   2   1   0.184481E+03  -0.579462E+02   0.540831E+02 <    1    -0.369      0.00      2.19      5.92    0.38631E+02     13.58    -13.58      0.04
  44   2   1   0.227984E+02   0.618092E+02   0.502200E+02 <    1     0.966      1.26      0.77      0.51    0.38631E+02      4.77     -4.77     -0.05
  45   2   1   0.622235E+02   0.270415E+02   0.540831E+02 <    1    -0.517      0.84      1.27      0.84    0.38631E+02      7.89     -7.89      0.03
  46   2   1   0.163037E+00  -0.463569E+02   0.502200E+02 <    1    -0.011      0.00      0.06      5.70    0.38631E+02      0.40     -0.40     -0.02
  47   2   1   0.327478E+02   0.139071E+03   0.695354E+02 <    1     2.057      1.90      0.92      0.47    0.38631E+02      5.72     -5.72      0.00
  48   2   1   0.533299E+00  -0.618092E+02   0.579462E+02 <    1    -0.019      0.00      0.12      6.12    0.38631E+02      0.73      0.73      0.00
  49   2   1   0.919244E+00   0.618092E+02   0.656723E+02 <    1     1.653      1.26      0.15      0.67    0.38631E+02      0.96     -0.96     -0.01
  50   2   1   0.398804E+01   0.270415E+02   0.579462E+02 <    1     0.575      0.84      0.32      0.90    0.38631E+02      2.00     -2.00      0.01
  51   2   1   0.218447E+01  -0.772615E+01   0.579462E+02 <    1    -0.039      0.00      0.24      6.12    0.38631E+02      1.48     -1.48     -0.02
  52   2   1   0.451047E+00  -0.540831E+02   0.579462E+02 <    1    -0.018      0.00      0.11      6.12    0.38631E+02      0.67      0.67      0.03
 -52   3   1   0.210047E+00  -0.502200E+02   0.540831E+02 <    1    -0.012      0.00      0.07      5.92    0.38631E+02      0.46      0.46      0.01
 -51   3   1   0.628797E+00   0.231785E+02   0.579462E+02 <    1     0.668      0.77      0.13      0.97    0.38631E+02      0.79     -0.79     -0.02
 -50   3   1   0.125594E+02  -0.309046E+02   0.502200E+02 <    1    -0.100      0.00      0.57      5.70    0.38631E+02      3.54      3.54      0.03
 -49   3   1   0.658502E+01   0.772615E+01   0.540831E+02 <    1     0.022      0.45      0.41      1.57    0.38631E+02      2.57     -2.57     -0.03
 -48   3   1   0.159224E+02   0.115892E+02   0.540831E+02 <    1    -0.074      0.55      0.64      1.28    0.38631E+02      3.99      3.99      0.04
 -47   3   1   0.303359E+02  -0.154523E+02   0.579462E+02 <    1    -0.145      0.00      0.89      6.12    0.38631E+02      5.51     -5.51     -0.04
 -46   3   1   0.669918E+02  -0.231785E+02   0.579462E+02 <    1    -0.215      0.00      1.32      6.12    0.38631E+02      8.18      8.18      0.04
 -45   3   1   0.131286E+03   0.695354E+02   0.618092E+02 <    1    -0.841      1.34      1.84      0.60    0.38631E+02     11.46    -11.46     -0.04
 -44   3   1   0.561813E+02   0.127482E+03   0.540831E+02 o    1     1.583      1.82      1.21      0.39    0.38631E+02      7.50      7.50      0.03
 -43   3   1   0.411014E+03   0.448117E+03   0.618092E+02 o    1     0.607      3.41      3.26      0.24    0.38631E+02     20.27    -20.27     -0.04
 -42   3   1   0.286858E+03   0.289731E+03   0.579462E+02 o    1     0.049      2.74      2.73      0.28    0.38631E+02     16.94    -16.94     -0.01
 -41   3   1   0.512369E+02  -0.772615E+01   0.618092E+02 <    1    -0.182      0.00      1.15      6.32    0.38631E+02      7.16      7.16      0.01
 -40   3   1   0.531282E+01   0.424939E+02   0.579462E+02 <    1     0.948      1.05      0.37      0.72    0.38631E+02      2.30      2.30     -0.01
 -39   3   1   0.126989E+01  -0.540831E+02   0.579462E+02 <    1    -0.030      0.00      0.18      6.12    0.38631E+02      1.13     -1.13      0.02
 -38   3   1   0.598387E+01  -0.115892E+02   0.540831E+02 <    1    -0.067      0.00      0.39      5.92    0.38631E+02      2.45      2.45     -0.03
 -37   3   1   0.257138E+01  -0.270415E+02   0.579462E+02 <    1    -0.042      0.00      0.26      6.12    0.38631E+02      1.60     -1.60      0.04
 -36   3   1   0.538620E+01  -0.347677E+02   0.579462E+02 <    1    -0.061      0.00      0.37      6.12    0.38631E+02      2.32     -2.32     -0.06
 -35   3   1   0.281330E+02   0.386308E+01   0.540831E+02 <    1    -0.243      0.32      0.85      2.21    0.38631E+02      5.30      5.30      0.07
 -34   3   1   0.125109E+03   0.811246E+02   0.540831E+02 <    1    -0.725      1.45      1.80      0.48    0.38631E+02     11.19    -11.18     -0.07
 -33   3   1   0.199147E+03   0.197017E+03   0.656723E+02 o    1    -0.032      2.26      2.27      0.38    0.38631E+02     14.11     14.11      0.07
 -32   3   1   0.237883E+03   0.235648E+03   0.733985E+02 o    1    -0.030      2.47      2.48      0.39    0.38631E+02     15.42    -15.42     -0.07
 -31   3   1   0.248656E+03   0.274278E+03   0.540831E+02 o    1     0.483      2.66      2.54      0.26    0.38631E+02     15.77     15.77      0.05
 -30   3   1   0.180741E+03   0.278142E+03   0.579462E+02 o    1     1.853      2.68      2.16      0.28    0.38631E+02     13.44    -13.44     -0.03
 -29   3   1   0.993439E+02   0.123618E+03   0.502200E+02 o    1     0.509      1.79      1.60      0.36    0.38631E+02      9.97      9.97      0.01
 -28   3   1   0.310488E+01   0.772615E+01   0.463569E+02 <    1     0.122      0.45      0.28      1.34    0.38631E+02      1.76     -1.76      0.02
 -27   3   1   0.680915E+01   0.347677E+02   0.463569E+02 <    1     0.836      0.95      0.42      0.63    0.38631E+02      2.61     -2.61     -0.05
 -26   3   1   0.214752E+03   0.181565E+03   0.424939E+02 o    1    -0.746      2.17      2.36      0.25    0.38631E+02     14.65     14.65      0.08
 -25   3   1   0.406057E+03   0.312909E+03   0.424939E+02 o    1    -2.028      2.85      3.24      0.20    0.38631E+02     20.15    -20.15     -0.10
 -24   3   1   0.997807E+03   0.961906E+03   0.618092E+02 o    1    -0.550      4.99      5.08      0.17    0.38631E+02     31.59     31.59      0.12
 -23   3   1   0.968620E+03   0.865329E+03   0.579462E+02 o    1    -1.660      4.73      5.01      0.17    0.38631E+02     31.12    -31.12     -0.13
 -22   3   1   0.191745E+04   0.195085E+04   0.104303E+03 o    1     0.301      7.11      7.05      0.20    0.38631E+02     43.79     43.79      0.14
 -21   3   1   0.225706E+04   0.244919E+04   0.162249E+03 o    1     1.157      7.96      7.64      0.28    0.38631E+02     47.51    -47.51     -0.13
 -20   3   1   0.112608E+04   0.117051E+04   0.695354E+02 o    1     0.611      5.50      5.40      0.17    0.38631E+02     33.56     33.56      0.11
 -19   3   1   0.628949E+03   0.533105E+03   0.463569E+02 o    1    -1.932      3.71      4.03      0.17    0.38631E+02     25.08    -25.08     -0.08
 -18   3   1   0.762690E+03   0.753300E+03   0.463569E+02 o    1    -0.192      4.42      4.44      0.14    0.38631E+02     27.62     27.62      0.06
 -17   3   1   0.288807E+03   0.204743E+03   0.270415E+02 o    1    -2.810      2.30      2.73      0.15    0.38631E+02     16.99    -16.99     -0.03
 -16   3   1   0.546778E+03   0.475159E+03   0.424939E+02 o    1    -1.587      3.51      3.76      0.16    0.38631E+02     23.38     23.38      0.01
 -15   3   1   0.147045E+03   0.127482E+03   0.309046E+02 o    1    -0.608      1.82      1.95      0.22    0.38631E+02     12.13    -12.13      0.02
 -14   3   1   0.416308E+03   0.394034E+03   0.386308E+02 o    1    -0.557      3.19      3.28      0.16    0.38631E+02     20.40     20.40     -0.04
 -13   3   1   0.456290E+02   0.309046E+02   0.231785E+02 <    1    -0.573      0.89      1.09      0.34    0.38631E+02      6.75     -6.75      0.07
 -12   3   1   0.278267E+03   0.220195E+03   0.270415E+02 o    1    -1.996      2.39      2.68      0.15    0.38631E+02     16.68     16.68     -0.07
 -11   3   1   0.578602E+00   0.115892E+02   0.193154E+02 <    1     0.932      0.55      0.12      0.46    0.38631E+02      0.76     -0.76      0.09
 -10   3   1   0.165809E+03   0.220195E+03   0.347677E+02 o    1     1.662      2.39      2.07      0.19    0.38631E+02     12.88     12.88     -0.08
  -9   3   1   0.203610E+02   0.231785E+02   0.231785E+02 <    1     0.125      0.77      0.73      0.39    0.38631E+02      4.51      4.51      0.08
  -8   3   1   0.800282E+02   0.965769E+02   0.386308E+02 o    1     0.448      1.58      1.44      0.32    0.38631E+02      8.95      8.95     -0.06
  -7   3   1   0.360882E+02   0.618092E+02   0.309046E+02 <    1     0.943      1.26      0.97      0.32    0.38631E+02      6.01      6.01      0.05
  -6   3   1   0.125378E+03   0.656723E+02   0.270415E+02 o    1    -1.852      1.30      1.80      0.27    0.38631E+02     11.20     11.20     -0.01
  -5   3   1   0.155022E+01  -0.386308E+01   0.270415E+02 <    1    -0.048      0.00      0.20      4.18    0.38631E+02      1.25     -1.25     -0.01
  -4   3   1   0.475592E+03   0.409486E+03   0.424939E+02 o    1    -1.470      3.26      3.51      0.17    0.38631E+02     21.81     21.81      0.05
  -3   3   1   0.258710E+03   0.169975E+03   0.270415E+02 o    1    -2.915      2.10      2.59      0.17    0.38631E+02     16.08    -16.08     -0.08
  -2   3   1   0.129835E+04   0.132890E+04   0.927139E+02 o    1     0.319      5.87      5.80      0.21    0.38631E+02     36.03     36.03      0.12
  -1   3   1   0.103097E+04   0.111257E+04   0.811246E+02 o    1     0.988      5.37      5.17      0.20    0.38631E+02     32.11    -32.11     -0.14
   0   3   1   0.218565E+04   0.229853E+04   0.150660E+03 o    1     0.726      7.71      7.52      0.26    0.38631E+02     46.75     46.75      0.16
   1   3   1   0.145421E+04   0.139071E+04   0.965769E+02 o    1    -0.625      6.00      6.14      0.22    0.38631E+02     38.13    -38.13     -0.15
   2   3   1   0.135545E+04   0.125550E+04   0.888508E+02 o    1    -1.062      5.70      5.92      0.21    0.38631E+02     36.82     36.82      0.14
   3   3   1   0.502449E+03   0.471295E+03   0.309046E+02 o    1    -0.949      3.49      3.61      0.12    0.38631E+02     22.42    -22.42     -0.12
   4   3   1   0.178338E+03   0.173838E+03   0.193154E+02 o    1    -0.228      2.12      2.15      0.12    0.38631E+02     13.35     13.35      0.09
   5   3   1   0.166914E+01   0.000000E+00   0.115892E+02 <    1    -0.076      0.00      0.21      2.74    0.38631E+02      1.29     -1.29     -0.05
   6   3   1   0.776576E+02   0.100440E+03   0.193154E+02 o    1     1.249      1.61      1.42      0.16    0.38631E+02      8.81     -8.81      0.01
   7   3   1   0.280140E+03   0.293594E+03   0.270415E+02 o    1     0.492      2.76      2.69      0.13    0.38631E+02     16.74     16.74      0.03
   8   3   1   0.482793E+03   0.509926E+03   0.386308E+02 o    1     0.688      3.63      3.54      0.14    0.38631E+02     21.97    -21.97     -0.06
   9   3   1   0.385082E+03   0.421075E+03   0.347677E+02 o    1     1.029      3.30      3.16      0.14    0.38631E+02     19.62     19.62      0.08
  10   3   1   0.307341E+03   0.316772E+03   0.309046E+02 o    1     0.301      2.86      2.82      0.14    0.38631E+02     17.53    -17.53     -0.10
  11   3   1   0.429517E+02   0.579462E+02   0.193154E+02 o    1     0.833      1.22      1.05      0.20    0.38631E+02      6.55      6.55      0.10
  12   3   1   0.357194E+01  -0.193154E+02   0.154523E+02 <    1    -0.096      0.00      0.30      3.16    0.38631E+02      1.89     -1.89     -0.10
  13   3   1   0.118420E+03   0.166112E+03   0.270415E+02 o    1     1.898      2.07      1.75      0.17    0.38631E+02     10.88    -10.88      0.08
  14   3   1   0.130964E+03   0.173838E+03   0.270415E+02 o    1     1.684      2.12      1.84      0.17    0.38631E+02     11.44     11.44     -0.07
  15   3   1   0.429893E+03   0.486748E+03   0.424939E+02 o    1     1.345      3.55      3.34      0.16    0.38631E+02     20.73    -20.73      0.05
  16   3   1   0.209122E+03   0.254963E+03   0.347677E+02 o    1     1.369      2.57      2.33      0.18    0.38631E+02     14.46     14.46     -0.03
  17   3   1   0.331815E+03   0.339951E+03   0.386308E+02 o    1     0.209      2.97      2.93      0.17    0.38631E+02     18.22    -18.22      0.01
  18   3   1   0.497882E+02   0.104303E+03   0.231785E+02 o    1     2.771      1.64      1.14      0.18    0.38631E+02      7.06      7.06      0.00
  19   3   1   0.133995E+03   0.169975E+03   0.270415E+02 o    1     1.399      2.10      1.86      0.17    0.38631E+02     11.58    -11.58     -0.02
  20   3   1   0.289987E+03   0.282005E+03   0.309046E+02 o    1    -0.252      2.70      2.74      0.15    0.38631E+02     17.03    -17.03      0.02
  21   3   1   0.102915E+01   0.231785E+02   0.231785E+02 <    1     1.578      0.77      0.16      0.39    0.38631E+02      1.01      1.01     -0.05
  22   3   1   0.130742E+01   0.772615E+01   0.193154E+02 <    1     0.471      0.45      0.18      0.56    0.38631E+02      1.14     -1.14      0.06
  23   3   1   0.558328E+00   0.772615E+01   0.231785E+02 <    1     0.487      0.45      0.12      0.67    0.38631E+02      0.75     -0.74     -0.07
  24   3   1   0.106660E+00  -0.386308E+01   0.193154E+02 <    1    -0.015      0.00      0.05      3.54    0.38631E+02      0.33      0.32      0.08
  25   3   1   0.743197E+01  -0.231785E+02   0.193154E+02 <    1    -0.124      0.00      0.44      3.54    0.38631E+02      2.73     -2.72     -0.08
  26   3   1   0.303352E+02  -0.193154E+02   0.231785E+02 <    1    -0.229      0.00      0.89      3.87    0.38631E+02      5.51      5.51      0.08
  27   3   1   0.867005E+02   0.115892E+02   0.231785E+02 <    1    -1.735      0.55      1.50      0.55    0.38631E+02      9.31     -9.31     -0.07
  28   3   1   0.580559E+02   0.618092E+02   0.270415E+02 o    1     0.141      1.26      1.23      0.28    0.38631E+02      7.62      7.62      0.06
  29   3   1   0.715273E+02   0.108166E+03   0.270415E+02 o    1     1.490      1.67      1.36      0.21    0.38631E+02      8.46     -8.46     -0.04
  30   3   1   0.283298E+02  -0.154523E+02   0.270415E+02 <    1    -0.205      0.00      0.86      4.18    0.38631E+02      5.32      5.32      0.02
  31   3   1   0.247477E+00   0.386308E+01   0.270415E+02 <    1     0.213      0.32      0.08      1.11    0.38631E+02      0.50     -0.50      0.01
  32   3   1   0.143310E+02  -0.193154E+02   0.309046E+02 <    1    -0.136      0.00      0.61      4.47    0.38631E+02      3.79     -3.79     -0.03
  33   3   1   0.636002E+02   0.108166E+03   0.502200E+02 o    1     1.004      1.67      1.28      0.39    0.38631E+02      7.97      7.97      0.05
  34   3   1   0.203992E+03   0.243374E+03   0.502200E+02 o    1     0.815      2.51      2.30      0.26    0.38631E+02     14.28    -14.28     -0.08
  35   3   1   0.317402E+03   0.312909E+03   0.579462E+02 o    1    -0.077      2.85      2.87      0.27    0.38631E+02     17.82     17.82      0.09
  36   3   1   0.400215E+03   0.312909E+03   0.579462E+02 o    1    -1.406      2.85      3.22      0.27    0.38631E+02     20.01    -20.01     -0.09
  37   3   1   0.454710E+03   0.370855E+03   0.579462E+02 o    1    -1.362      3.10      3.43      0.24    0.38631E+02     21.32     21.32      0.09
  38   3   1   0.331288E+03   0.332225E+03   0.656723E+02 o    1     0.014      2.93      2.93      0.29    0.38631E+02     18.20    -18.20     -0.08
  39   3   1   0.131375E+03   0.579462E+02   0.579462E+02 <    1    -1.011      1.22      1.84      0.61    0.38631E+02     11.46     11.46      0.06
  40   3   1   0.432799E+02   0.463569E+02   0.540831E+02 <    1     0.058      1.10      1.06      0.64    0.38631E+02      6.58     -6.58     -0.04
  41   3   1   0.746423E+03   0.950317E+03   0.733985E+02 o    1     2.851      4.96      4.40      0.20    0.38631E+02     27.32    -27.32     -0.01
  42   3   1   0.163581E+03   0.270415E+02   0.695354E+02 <    1    -1.135      0.84      2.06      1.08    0.38631E+02     12.79     12.79      0.01
  43   3   1   0.144587E-02  -0.540831E+02   0.502200E+02 <    1    -0.001      0.00      0.01      5.70    0.38631E+02      0.04      0.04     -0.01
  44   3   1   0.582283E+02   0.231785E+02   0.463569E+02 <    1    -0.585      0.77      1.23      0.77    0.38631E+02      7.63      7.63      0.03
  45   3   1   0.754575E+01  -0.347677E+02   0.463569E+02 <    1    -0.081      0.00      0.44      5.48    0.38631E+02      2.75      2.75     -0.03
  46   3   1   0.816828E+01   0.772615E+01   0.424939E+02 <    1    -0.010      0.45      0.46      1.23    0.38631E+02      2.86      2.86      0.04
  47   3   1   0.369173E+01   0.154523E+02   0.424939E+02 <    1     0.372      0.63      0.31      0.87    0.38631E+02      1.92      1.92     -0.03
  48   3   1   0.584167E+01   0.000000E+00   0.424939E+02 <    1    -0.074      0.00      0.39      5.24    0.38631E+02      2.42      2.42      0.04
  49   3   1   0.421753E+01  -0.502200E+02   0.424939E+02 <    1    -0.063      0.00      0.33      5.24    0.38631E+02      2.05      2.05     -0.03
  50   3   1   0.649938E-01  -0.733985E+02   0.424939E+02 <    1    -0.008      0.00      0.04      5.24    0.38631E+02      0.25      0.25      0.02
  51   3   1   0.386769E+01   0.502200E+02   0.540831E+02 <    1     1.342      1.14      0.32      0.61    0.38631E+02      1.97      1.97     -0.01
 -52   4   1   0.499268E+01  -0.115892E+02   0.540831E+02 <    1    -0.061      0.00      0.36      5.92    0.38631E+02      2.23      2.23      0.02
 -51   4   1   0.932524E+01  -0.772615E+01   0.502200E+02 <    1    -0.086      0.00      0.49      5.70    0.38631E+02      3.05     -3.05     -0.01
 -50   4   1   0.274247E+01   0.386308E+01   0.424939E+02 <    1     0.029      0.32      0.27      1.74    0.38631E+02      1.66      1.66      0.01
 -49   4   1   0.137944E+00   0.502200E+02   0.656723E+02 <    1     1.449      1.14      0.06      0.75    0.38631E+02      0.37      0.37      0.00
 -48   4   1   0.255496E+01   0.618092E+02   0.811246E+02 <    1     1.214      1.26      0.26      0.83    0.38631E+02      1.60     -1.60     -0.01
 -47   4   1   0.587807E+02   0.888508E+02   0.579462E+02 <    1     0.572      1.52      1.23      0.49    0.38631E+02      7.67      7.67      0.02
 -46   4   1   0.151676E+03  -0.231785E+02   0.463569E+02 <    1    -0.362      0.00      1.98      5.48    0.38631E+02     12.32    -12.32     -0.03
 -45   4   1   0.195829E+03   0.540831E+02   0.463569E+02 <    1    -2.106      1.18      2.25      0.51    0.38631E+02     13.99     13.99      0.04
 -44   4   1   0.122953E+03   0.154523E+02   0.463569E+02 <    1    -1.214      0.63      1.78      0.95    0.38631E+02     11.09    -11.09     -0.04
 -43   4   1   0.304070E+00   0.695354E+02   0.463569E+02 <    1     2.800      1.34      0.09      0.45    0.38631E+02      0.55      0.55      0.02
 -42   4   1   0.962761E+02   0.231785E+02   0.463569E+02 <    1    -1.038      0.77      1.58      0.77    0.38631E+02      9.81      9.81     -0.01
 -41   4   1   0.311127E+02   0.231785E+02   0.540831E+02 <    1    -0.136      0.77      0.90      0.90    0.38631E+02      5.58     -5.58      0.01
 -40   4   1   0.265052E+03   0.285868E+03   0.695354E+02 o    1     0.304      2.72      2.62      0.33    0.38631E+02     16.28     16.28      0.01
 -39   4   1   0.222640E+03   0.108166E+03   0.618092E+02 <    1    -1.520      1.67      2.40      0.48    0.38631E+02     14.92    -14.92     -0.01
 -38   4   1   0.569560E+02   0.386308E+01   0.502200E+02 <    1    -0.437      0.32      1.21      2.06    0.38631E+02      7.55      7.55      0.01
 -37   4   1   0.781864E+02   0.309046E+02   0.540831E+02 <    1    -0.675      0.89      1.42      0.78    0.38631E+02      8.84     -8.84     -0.02
 -36   4   1   0.191072E+02   0.386308E+01   0.540831E+02 <    1    -0.175      0.32      0.70      2.21    0.38631E+02      4.37      4.37      0.02
 -35   4   1   0.912803E+02   0.386308E+02   0.502200E+02 <    1    -0.826      1.00      1.54      0.65    0.38631E+02      9.55     -9.55     -0.04
 -34   4   1   0.455825E+02   0.695354E+02   0.502200E+02 <    1     0.527      1.34      1.09      0.48    0.38631E+02      6.75      6.75      0.04
 -33   4   1   0.198675E+03   0.112029E+03   0.463569E+02 o    1    -1.601      1.70      2.27      0.35    0.38631E+02     14.10    -14.10     -0.06
 -32   4   1   0.164838E+03   0.127482E+03   0.463569E+02 o    1    -0.753      1.82      2.07      0.33    0.38631E+02     12.84     12.84      0.06
 -31   4   1   0.380730E+03   0.359266E+03   0.656723E+02 o    1    -0.320      3.05      3.14      0.28    0.38631E+02     19.51    -19.51     -0.07
 -30   4   1   0.198216E+03   0.189291E+03   0.463569E+02 o    1    -0.190      2.21      2.27      0.27    0.38631E+02     14.08     14.08      0.07
 -29   4   1   0.423305E+03   0.394034E+03   0.502200E+02 o    1    -0.566      3.19      3.31      0.21    0.38631E+02     20.57    -20.57     -0.08
 -28   4   1   0.264983E+03   0.146797E+03   0.424939E+02 o    1    -2.368      1.95      2.62      0.28    0.38631E+02     16.28     16.28      0.07
 -27   4   1   0.392811E+03   0.347677E+03   0.463569E+02 o    1    -0.933      3.00      3.19      0.20    0.38631E+02     19.82    -19.82     -0.07
 -26   4   1   0.249722E+03   0.208606E+03   0.386308E+02 o    1    -1.011      2.32      2.54      0.22    0.38631E+02     15.80     15.80      0.05
 -25   4   1   0.277316E+03   0.274278E+03   0.424939E+02 o    1    -0.071      2.66      2.68      0.21    0.38631E+02     16.65    -16.65     -0.04
 -24   4   1   0.491335E+02   0.579462E+02   0.347677E+02 <    1     0.264      1.22      1.13      0.37    0.38631E+02      7.01      7.01      0.02
 -23   4   1   0.181925E+03   0.154523E+03   0.386308E+02 o    1    -0.678      2.00      2.17      0.25    0.38631E+02     13.49    -13.49     -0.01
 -22   4   1   0.272379E+03   0.282005E+03   0.424939E+02 o    1     0.226      2.70      2.66      0.21    0.38631E+02     16.50     16.50      0.00
 -21   4   1   0.313571E+04   0.288958E+04   0.150660E+03 o    1    -1.494      8.65      9.01      0.24    0.38631E+02     56.00     56.00      0.09
 -20   4   1   0.237005E+03   0.204743E+03   0.347677E+02 o    1    -0.888      2.30      2.48      0.20    0.38631E+02     15.39    -15.39     -0.06
 -19   4   1   0.937599E+01  -0.231785E+02   0.231785E+02 <    1    -0.127      0.00      0.49      3.87    0.38631E+02      3.06      3.06      0.05
 -18   4   1   0.121057E+03   0.888508E+02   0.231785E+02 o    1    -1.278      1.52      1.77      0.20    0.38631E+02     11.00    -11.00     -0.07
 -17   4   1   0.725467E+02   0.540831E+02   0.231785E+02 o    1    -0.737      1.18      1.37      0.25    0.38631E+02      8.52      8.52      0.07
 -16   4   1   0.333730E+03   0.270415E+03   0.270415E+02 o    1    -2.175      2.65      2.94      0.13    0.38631E+02     18.27    -18.27     -0.08
 -15   4   1   0.205039E+03   0.131345E+03   0.231785E+02 o    1    -2.809      1.84      2.30      0.16    0.38631E+02     14.32     14.32      0.06
 -14   4   1   0.189477E+03   0.100440E+03   0.231785E+02 o    1    -3.225      1.61      2.21      0.19    0.38631E+02     13.77    -13.76     -0.05
 -13   4   1   0.477052E+01   0.772615E+01   0.231785E+02 <    1     0.143      0.45      0.35      0.67    0.38631E+02      2.18      2.18      0.02
 -12   4   1   0.203331E+02   0.309046E+02   0.193154E+02 <    1     0.604      0.89      0.73      0.28    0.38631E+02      4.51      4.51      0.00
 -11   4   1   0.228562E+03   0.200880E+03   0.231785E+02 o    1    -1.139      2.28      2.43      0.13    0.38631E+02     15.12    -15.12     -0.03
 -10   4   1   0.344558E+03   0.274278E+03   0.347677E+02 o    1    -1.883      2.66      2.99      0.17    0.38631E+02     18.56     18.56      0.05
  -9   4   1   0.809622E+03   0.849877E+03   0.463569E+02 o    1     0.825      4.69      4.58      0.14    0.38631E+02     28.45    -28.45     -0.08
  -8   4   1   0.579307E+03   0.486748E+03   0.309046E+02 o    1    -2.732      3.55      3.87      0.12    0.38631E+02     24.07     24.07      0.09
  -7   4   1   0.610125E+03   0.668312E+03   0.386308E+02 o    1     1.456      4.16      3.97      0.13    0.38631E+02     24.70    -24.70     -0.09
  -6   4   1   0.394815E+02  -0.347677E+02   0.309046E+02 <    1    -0.226      0.00      1.01      4.47    0.38631E+02      6.28      6.28      0.08
  -5   4   1   0.562690E+02   0.231785E+02   0.270415E+02 <    1    -0.957      0.77      1.21      0.45    0.38631E+02      7.50      7.50     -0.06
  -4   4   1   0.576254E+03   0.618092E+03   0.540831E+02 o    1     0.767      4.00      3.86      0.18    0.38631E+02     24.01    -24.01      0.04
  -3   4   1   0.399831E+03   0.370855E+03   0.424939E+02 o    1    -0.659      3.10      3.22      0.18    0.38631E+02     20.00     20.00     -0.02
  -2   4   1   0.386842E+01  -0.115892E+02   0.154523E+02 <    1    -0.100      0.00      0.32      3.16    0.38631E+02      1.97      1.97      0.02
  -1   4   1   0.131071E+02   0.772615E+01   0.193154E+02 <    1    -0.242      0.45      0.58      0.56    0.38631E+02      3.62     -3.62     -0.02
   0   4   1   0.101975E+02   0.231785E+02   0.193154E+02 <    1     0.808      0.77      0.51      0.32    0.38631E+02      3.19      3.19     -0.02
   1   4   1   0.237906E+02   0.309046E+02   0.193154E+02 <    1     0.392      0.89      0.78      0.28    0.38631E+02      4.88      4.88      0.06
   2   4   1   0.149998E+03   0.197017E+03   0.270415E+02 o    1     1.838      2.26      1.97      0.16    0.38631E+02     12.25    -12.25     -0.07
   3   4   1   0.311170E+04   0.323726E+04   0.208606E+03 o    1     0.581      9.15      8.97      0.31    0.38631E+02     55.78     55.78      0.12
   4   4   1   0.420311E+04   0.441550E+04   0.278142E+03 o    1     0.737     10.69     10.43      0.35    0.38631E+02     64.83    -64.83     -0.13
   5   4   1   0.603476E+04   0.637408E+04   0.397897E+03 o    1     0.823     12.85     12.50      0.42    0.38631E+02     77.68     77.68      0.15
   6   4   1   0.412364E+04   0.441163E+04   0.197017E+03 o    1     1.357     10.69     10.33      0.26    0.38631E+02     64.22    -64.22     -0.14
   7   4   1   0.347739E+04   0.347291E+04   0.158386E+03 o    1    -0.026      9.48      9.49      0.24    0.38631E+02     58.97     58.97      0.13
   8   4   1   0.171483E+04   0.173838E+04   0.849877E+02 o    1     0.257      6.71      6.66      0.18    0.38631E+02     41.41    -41.41     -0.11
   9   4   1   0.114694E+04   0.107007E+04   0.502200E+02 o    1    -1.384      5.26      5.45      0.13    0.38631E+02     33.87     33.87      0.09
  10   4   1   0.398942E+03   0.332225E+03   0.309046E+02 o    1    -2.014      2.93      3.21      0.14    0.38631E+02     19.97    -19.97     -0.07
  11   4   1   0.144253E+03   0.112029E+03   0.193154E+02 o    1    -1.553      1.70      1.93      0.15    0.38631E+02     12.01     12.01      0.04
  12   4   1   0.644994E+01   0.000000E+00   0.154523E+02 <    1    -0.129      0.00      0.41      3.16    0.38631E+02      2.54     -2.54     -0.02
  13   4   1   0.440522E+01   0.270415E+02   0.154523E+02 <    1     2.086      0.84      0.34      0.24    0.38631E+02      2.10     -2.10     -0.01
  14   4   1   0.314451E+02   0.270415E+02   0.193154E+02 <    1    -0.219      0.84      0.90      0.30    0.38631E+02      5.61      5.61      0.02
  15   4   1   0.787845E+02   0.695354E+02   0.193154E+02 o    1    -0.463      1.34      1.43      0.19    0.38631E+02      8.88     -8.88     -0.04
  16   4   1   0.528381E+02   0.772615E+01   0.193154E+02 <    1    -1.292      0.45      1.17      0.56    0.38631E+02      7.27      7.27      0.05
  17   4   1   0.245793E+03   0.231785E+03   0.270415E+02 o    1    -0.503      2.45      2.52      0.14    0.38631E+02     15.68    -15.68     -0.07
  18   4   1   0.333974E+02   0.309046E+02   0.193154E+02 <    1    -0.126      0.89      0.93      0.28    0.38631E+02      5.78      5.78      0.06
  19   4   1   0.183069E+04   0.186587E+04   0.888508E+02 o    1     0.367      6.95      6.88      0.18    0.38631E+02     42.79    -42.79     -0.10
  20   4   1   0.295241E+03   0.239511E+03   0.309046E+02 o    1    -1.689      2.49      2.76      0.16    0.38631E+02     17.18    -17.18      0.04
  21   4   1   0.164246E+03   0.100440E+03   0.309046E+02 o    1    -1.808      1.61      2.06      0.25    0.38631E+02     12.82     12.82     -0.03
  22   4   1   0.144212E+04   0.132890E+04   0.733985E+02 o    1    -1.421      5.87      6.11      0.17    0.38631E+02     37.98     37.98      0.08
  23   4   1   0.349355E+03   0.336088E+03   0.386308E+02 o    1    -0.335      2.95      3.01      0.17    0.38631E+02     18.69    -18.69     -0.05
  24   4   1   0.545356E+03   0.482885E+03   0.424939E+02 o    1    -1.390      3.54      3.76      0.16    0.38631E+02     23.35     23.35      0.04
  25   4   1   0.829527E+02   0.100440E+03   0.309046E+02 o    1     0.592      1.61      1.47      0.25    0.38631E+02      9.11     -9.11     -0.01
  26   4   1   0.372703E+02   0.193154E+02   0.309046E+02 <    1    -0.486      0.71      0.98      0.57    0.38631E+02      6.10      6.10     -0.01
  27   4   1   0.382566E+02  -0.386308E+01   0.309046E+02 <    1    -0.223      0.00      1.00      4.47    0.38631E+02      6.19      6.19      0.03
  28   4   1   0.211780E+02   0.579462E+02   0.309046E+02 <    1     1.482      1.22      0.74      0.33    0.38631E+02      4.60     -4.60     -0.04
  29   4   1   0.203875E+03   0.112029E+03   0.347677E+02 o    1    -2.245      1.70      2.30      0.26    0.38631E+02     14.28     14.28      0.06
  30   4   1   0.145574E+03   0.200880E+03   0.463569E+02 o    1     1.284      2.28      1.94      0.26    0.38631E+02     12.07    -12.07     -0.06
  31   4   1   0.248780E+03   0.251100E+03   0.424939E+02 o    1     0.054      2.55      2.54      0.22    0.38631E+02     15.77     15.77      0.07
  32   4   1   0.251989E+03   0.231785E+03   0.463569E+02 o    1    -0.425      2.45      2.55      0.25    0.38631E+02     15.87    -15.87     -0.07
  33   4   1   0.283106E+03   0.297457E+03   0.463569E+02 o    1     0.311      2.77      2.71      0.22    0.38631E+02     16.83     16.83      0.07
  34   4   1   0.285873E+03   0.166112E+03   0.463569E+02 o    1    -2.229      2.07      2.72      0.29    0.38631E+02     16.91    -16.91     -0.06
  35   4   1   0.279190E+03   0.158386E+03   0.772615E+02 o    1    -1.342      2.02      2.69      0.49    0.38631E+02     16.71     16.71      0.05
  36   4   1   0.331214E+03   0.243374E+03   0.502200E+02 o    1    -1.607      2.51      2.93      0.26    0.38631E+02     18.20    -18.20     -0.04
  37   4   1   0.224770E+03   0.100440E+03   0.424939E+02 o    1    -2.342      1.61      2.41      0.34    0.38631E+02     14.99     14.99      0.03
  38   4   1   0.112331E+03   0.772615E+01   0.386308E+02 <    1    -1.125      0.45      1.71      1.12    0.38631E+02     10.60    -10.60     -0.01
  39   4   1   0.131631E+02  -0.231785E+02   0.309046E+02 <    1    -0.131      0.00      0.58      4.47    0.38631E+02      3.63     -3.63     -0.01
  40   4   1   0.141156E+03   0.227922E+03   0.424939E+02 o    1     2.272      2.43      1.91      0.23    0.38631E+02     11.88     11.88      0.03
  41   4   1   0.222210E+03   0.293594E+03   0.965769E+02 o    1     0.789      2.76      2.40      0.45    0.38631E+02     14.91    -14.91     -0.04
  42   4   1   0.970429E+02   0.927139E+02   0.463569E+02 <    1    -0.092      1.55      1.58      0.39    0.38631E+02      9.85      9.85      0.03
  43   4   1   0.113926E+03   0.579462E+02   0.424939E+02 <    1    -1.096      1.22      1.72      0.45    0.38631E+02     10.67    -10.67     -0.04
  44   4   1   0.393394E+01   0.270415E+02   0.424939E+02 <    1     0.787      0.84      0.32      0.66    0.38631E+02      1.98      1.98      0.02
  45   4   1   0.561205E+01   0.772615E+01   0.424939E+02 <    1     0.054      0.45      0.38      1.23    0.38631E+02      2.37      2.37     -0.01
  46   4   1   0.384594E+02   0.927139E+02   0.463569E+02 <    1     1.423      1.55      1.00      0.39    0.38631E+02      6.20     -6.20      0.00
  47   4   1   0.173526E+02   0.502200E+02   0.463569E+02 <    1     0.893      1.14      0.67      0.53    0.38631E+02      4.17      4.17      0.00
  48   4   1   0.166778E+02  -0.579462E+02   0.424939E+02 <    1    -0.125      0.00      0.66      5.24    0.38631E+02      4.08     -4.08     -0.01
  49   4   1   0.151716E+02  -0.231785E+02   0.463569E+02 <    1    -0.114      0.00      0.63      5.48    0.38631E+02      3.90      3.90      0.01
  50   4   1   0.838215E+01  -0.579462E+02   0.579462E+02 <    1    -0.076      0.00      0.47      6.12    0.38631E+02      2.90     -2.90     -0.02
  51   4   1   0.138274E+02   0.656723E+02   0.888508E+02 <    1     0.800      1.30      0.60      0.88    0.38631E+02      3.72      3.72      0.02
 -50   5   1   0.218863E+01  -0.463569E+02   0.733985E+02 <    1    -0.035      0.00      0.24      6.89    0.38631E+02      1.48      1.48      0.00
 -49   5   1   0.298100E+00   0.193154E+02   0.424939E+02 <    1     0.796      0.71      0.09      0.78    0.38631E+02      0.55     -0.55      0.00
 -48   5   1   0.118055E+01  -0.270415E+02   0.424939E+02 <    1    -0.033      0.00      0.17      5.24    0.38631E+02      1.09     -1.09      0.00
 -47   5   1   0.973185E+01   0.463569E+02   0.463569E+02 <    1     1.083      1.10      0.50      0.55    0.38631E+02      3.12      3.12      0.00
 -46   5   1   0.656036E+01   0.386308E+02   0.386308E+02 <    1     1.176      1.00      0.41      0.50    0.38631E+02      2.56     -2.56      0.00
 -45   5   1   0.508607E+01  -0.386308E+01   0.386308E+02 <    1    -0.073      0.00      0.36      5.00    0.38631E+02      2.26      2.26      0.00
 -44   5   1   0.412140E+00   0.193154E+02   0.424939E+02 <    1     0.776      0.71      0.10      0.78    0.38631E+02      0.64      0.64      0.01
 -43   5   1   0.155737E+03   0.965769E+02   0.424939E+02 o    1    -1.225      1.58      2.01      0.35    0.38631E+02     12.48    -12.48     -0.03
 -42   5   1   0.894701E+01   0.309046E+02   0.386308E+02 <    1     0.739      0.89      0.48      0.56    0.38631E+02      2.99     -2.99      0.01
 -41   5   1   0.141994E+01   0.386308E+02   0.347677E+02 <    1     1.796      1.00      0.19      0.45    0.38631E+02      1.19      1.19     -0.01
 -40   5   1   0.132679E+03   0.502200E+02   0.386308E+02 <    1    -1.626      1.14      1.85      0.44    0.38631E+02     11.52     11.52      0.03
 -39   5   1   0.587600E+02  -0.115892E+02   0.386308E+02 <    1    -0.247      0.00      1.23      5.00    0.38631E+02      7.67     -7.67     -0.02
 -38   5   1   0.343301E+02  -0.309046E+02   0.347677E+02 <    1    -0.199      0.00      0.94      4.74    0.38631E+02      5.86      5.86      0.01
 -37   5   1   0.792581E+01  -0.386308E+01   0.386308E+02 <    1    -0.091      0.00      0.45      5.00    0.38631E+02      2.82     -2.82      0.00
 -36   5   1   0.762474E+01   0.154523E+02   0.347677E+02 <    1     0.264      0.63      0.44      0.71    0.38631E+02      2.76     -2.76     -0.01
 -35   5   1   0.146481E+02   0.424939E+02   0.347677E+02 <    1     1.009      1.05      0.62      0.43    0.38631E+02      3.83      3.83      0.01
 -34   5   1   0.474859E+02   0.849877E+02   0.386308E+02 o    1     1.110      1.48      1.11      0.34    0.38631E+02      6.89     -6.89     -0.02
 -33   5   1   0.191001E+02  -0.772615E+01   0.386308E+02 <    1    -0.141      0.00      0.70      5.00    0.38631E+02      4.37      4.37      0.02
 -32   5   1   0.661910E+02   0.270415E+02   0.386308E+02 <    1    -0.790      0.84      1.31      0.60    0.38631E+02      8.14     -8.14     -0.03
 -31   5   1   0.217099E+01  -0.772615E+01   0.424939E+02 <    1    -0.045      0.00      0.24      5.24    0.38631E+02      1.47      1.47      0.02
 -30   5   1   0.202791E+02   0.154523E+02   0.502200E+02 <    1    -0.090      0.63      0.72      1.03    0.38631E+02      4.50     -4.50     -0.02
 -29   5   1   0.217882E+01   0.733985E+02   0.463569E+02 <    1     2.620      1.38      0.24      0.44    0.38631E+02      1.48      1.48      0.01
 -28   5   1   0.223737E+00  -0.386308E+01   0.386308E+02 <    1    -0.015      0.00      0.08      5.00    0.38631E+02      0.47      0.47      0.00
 -27   5   1   0.139331E+02   0.386308E+01   0.270415E+02 <    1    -0.257      0.32      0.60      1.11    0.38631E+02      3.73     -3.73      0.00
 -26   5   1   0.374476E+01  -0.154523E+02   0.270415E+02 <    1    -0.074      0.00      0.31      4.18    0.38631E+02      1.94      1.94      0.00
 -25   5   1   0.560999E-01  -0.193154E+02   0.231785E+02 <    1    -0.010      0.00      0.04      3.87    0.38631E+02      0.24      0.24      0.00
 -24   5   1   0.364101E+02   0.424939E+02   0.231785E+02 <    1     0.272      1.05      0.97      0.29    0.38631E+02      6.03     -6.03     -0.01
 -23   5   1   0.100351E+03   0.927139E+02   0.270415E+02 o    1    -0.276      1.55      1.61      0.23    0.38631E+02     10.02     10.02      0.01
 -22   5   1   0.121010E+03   0.104303E+03   0.270415E+02 o    1    -0.593      1.64      1.77      0.21    0.38631E+02     11.00    -11.00     -0.02
 -21   5   1   0.667284E+03   0.413349E+03   0.502200E+02 o    1    -4.395      3.27      4.16      0.20    0.38631E+02     25.83     25.83      0.04
 -20   5   1   0.666251E+03   0.648997E+03   0.579462E+02 o    1    -0.289      4.10      4.15      0.19    0.38631E+02     25.81    -25.81     -0.04
 -19   5   1   0.626618E+03   0.513789E+03   0.540831E+02 o    1    -1.948      3.65      4.03      0.20    0.38631E+02     25.03     25.03      0.05
 -18   5   1   0.444671E+03   0.231785E+03   0.656723E+02 o    1    -2.712      2.45      3.39      0.35    0.38631E+02     21.09    -21.09     -0.04
 -17   5   1   0.325010E+03   0.185428E+03   0.579462E+02 o    1    -2.069      2.19      2.90      0.34    0.38631E+02     18.03     18.03      0.04
 -16   5   1   0.156904E+03   0.123618E+03   0.502200E+02 o    1    -0.623      1.79      2.02      0.36    0.38631E+02     12.53    -12.53     -0.03
 -15   5   1   0.616219E+02   0.502200E+02   0.347677E+02 <    1    -0.311      1.14      1.26      0.39    0.38631E+02      7.85      7.85      0.02
 -14   5   1   0.829783E+01   0.154523E+02   0.309046E+02 <    1     0.267      0.63      0.46      0.63    0.38631E+02      2.88     -2.88     -0.01
 -13   5   1   0.798747E+00   0.270415E+02   0.270415E+02 <    1     1.656      0.84      0.14      0.42    0.38631E+02      0.89      0.89      0.01
 -12   5   1   0.267972E+02  -0.386308E+02   0.270415E+02 <    1    -0.199      0.00      0.83      4.18    0.38631E+02      5.18      5.18      0.00
 -11   5   1   0.545026E+01  -0.386308E+01   0.154523E+02 <    1    -0.119      0.00      0.38      3.16    0.38631E+02      2.33     -2.33      0.00
 -10   5   1   0.133187E+02   0.154523E+02   0.270415E+02 <    1     0.082      0.63      0.59      0.55    0.38631E+02      3.65      3.65      0.00
  -9   5   1   0.518474E+01   0.424939E+02   0.309046E+02 <    1     1.789      1.05      0.37      0.38    0.38631E+02      2.28      2.28      0.01
  -8   5   1   0.166896E+01   0.154523E+02   0.347677E+02 <    1     0.597      0.63      0.21      0.71    0.38631E+02      1.29     -1.29     -0.01
  -7   5   1   0.572841E+02   0.502200E+02   0.270415E+02 <    1    -0.252      1.14      1.22      0.31    0.38631E+02      7.57      7.57      0.02
  -6   5   1   0.148421E+03   0.135208E+03   0.270415E+02 o    1    -0.475      1.87      1.96      0.19    0.38631E+02     12.18    -12.18     -0.03
  -5   5   1   0.276182E+03   0.266552E+03   0.309046E+02 o    1    -0.304      2.63      2.67      0.15    0.38631E+02     16.62     16.62      0.03
  -4   5   1   0.325111E+03   0.316772E+03   0.309046E+02 o    1    -0.263      2.86      2.90      0.14    0.38631E+02     18.03    -18.03     -0.03
  -3   5   1   0.411441E+03   0.591051E+03   0.579462E+02 o    1     3.311      3.91      3.26      0.20    0.38631E+02     20.28     20.28      0.03
  -2   5   1   0.303716E+03   0.378582E+03   0.424939E+02 o    1     1.830      3.13      2.80      0.18    0.38631E+02     17.43    -17.43     -0.02
  -1   5   1   0.172424E+03   0.235648E+03   0.347677E+02 o    1     1.942      2.47      2.11      0.18    0.38631E+02     13.13     13.13      0.01
   0   5   1   0.409698E+02   0.965769E+02   0.270415E+02 o    1     2.484      1.58      1.03      0.22    0.38631E+02      6.40     -6.40      0.00
   1   5   1   0.647269E+01   0.115892E+02   0.154523E+02 <    1     0.379      0.55      0.41      0.37    0.38631E+02      2.54      2.54     -0.01
   2   5   1   0.101743E+02   0.772615E+01   0.154523E+02 <    1    -0.148      0.45      0.51      0.45    0.38631E+02      3.19      3.19      0.02
   3   5   1   0.231149E+02   0.154523E+02   0.193154E+02 <    1    -0.357      0.63      0.77      0.40    0.38631E+02      4.81     -4.81     -0.02
   4   5   1   0.226612E+02   0.347677E+02   0.193154E+02 <    1     0.693      0.95      0.77      0.26    0.38631E+02      4.76      4.76      0.01
   5   5   1   0.796943E+00   0.772615E+01   0.193154E+02 <    1     0.543      0.45      0.14      0.56    0.38631E+02      0.89     -0.89      0.00
   6   5   1   0.584843E+01   0.000000E+00   0.154523E+02 <    1    -0.123      0.00      0.39      3.16    0.38631E+02      2.42     -2.42     -0.01
   7   5   1   0.109550E+03   0.463569E+02   0.270415E+02 <    1    -1.841      1.10      1.68      0.32    0.38631E+02     10.47     10.47      0.02
   8   5   1   0.159220E+03   0.235648E+03   0.424939E+02 o    1     1.962      2.47      2.03      0.22    0.38631E+02     12.62    -12.62     -0.03
   9   5   1   0.161444E+03   0.127482E+03   0.154523E+02 o    1    -2.041      1.82      2.04      0.11    0.38631E+02     12.71     12.71      0.04
  10   5   1   0.204184E+03   0.220195E+03   0.231785E+02 o    1     0.691      2.39      2.30      0.13    0.38631E+02     14.29    -14.29     -0.04
  11   5   1   0.172026E+03   0.123618E+03   0.193154E+02 o    1    -2.281      1.79      2.11      0.14    0.38631E+02     13.12     13.12      0.04
  12   5   1   0.154941E+03   0.158386E+03   0.231785E+02 o    1     0.148      2.02      2.00      0.15    0.38631E+02     12.45    -12.45     -0.03
  13   5   1   0.524512E+02   0.695354E+02   0.193154E+02 o    1     0.944      1.34      1.17      0.19    0.38631E+02      7.24      7.24      0.02
  14   5   1   0.319711E+02   0.386308E+01   0.193154E+02 <    1    -0.751      0.32      0.91      0.79    0.38631E+02      5.65     -5.65     -0.01
  15   5   1   0.525840E+00  -0.115892E+02   0.193154E+02 <    1    -0.033      0.00      0.12      3.54    0.38631E+02      0.73      0.73      0.00
  16   5   1   0.423989E+01   0.386308E+02   0.231785E+02 <    1     2.228      1.00      0.33      0.30    0.38631E+02      2.06      2.06      0.01
  17   5   1   0.143216E+02   0.154523E+02   0.270415E+02 <    1     0.043      0.63      0.61      0.55    0.38631E+02      3.78     -3.78     -0.02
  18   5   1   0.374287E+02   0.108166E+03   0.386308E+02 o    1     2.302      1.67      0.98      0.30    0.38631E+02      6.12      6.12      0.02
  19   5   1   0.259011E+02   0.309046E+02   0.231785E+02 <    1     0.225      0.89      0.82      0.34    0.38631E+02      5.09     -5.09     -0.02
  20   5   1   0.635370E+02   0.386308E+02   0.231785E+02 <    1    -0.941      1.00      1.28      0.30    0.38631E+02      7.97      7.97      0.03
  21   5   1   0.255690E+03   0.224058E+03   0.386308E+02 o    1    -0.787      2.41      2.57      0.21    0.38631E+02     15.99    -15.99     -0.04
  22   5   1   0.281555E+02  -0.154523E+02   0.270415E+02 <    1    -0.204      0.00      0.85      4.18    0.38631E+02      5.31      5.31      0.02
  23   5   1   0.785916E+02   0.502200E+02   0.309046E+02 <    1    -0.815      1.14      1.43      0.35    0.38631E+02      8.87     -8.87     -0.03
  24   5   1   0.252710E+02   0.772615E+01   0.309046E+02 <    1    -0.404      0.45      0.81      0.89    0.38631E+02      5.03      5.03      0.02
  25   5   1   0.401754E+02   0.154523E+02   0.309046E+02 <    1    -0.612      0.63      1.02      0.63    0.38631E+02      6.34     -6.34     -0.02
  26   5   1   0.521580E+01   0.309046E+02   0.347677E+02 <    1     1.047      0.89      0.37      0.50    0.38631E+02      2.28      2.28      0.01
  27   5   1   0.103365E+02  -0.540831E+02   0.309046E+02 <    1    -0.116      0.00      0.52      4.47    0.38631E+02      3.22     -3.22     -0.01
  28   5   1   0.220045E-01  -0.231785E+02   0.309046E+02 <    1    -0.005      0.00      0.02      4.47    0.38631E+02      0.15      0.15      0.00
  29   5   1   0.104933E+01   0.154523E+02   0.347677E+02 <    1     0.657      0.63      0.16      0.71    0.38631E+02      1.02     -1.02      0.01
  30   5   1   0.205961E+02   0.270415E+02   0.424939E+02 <    1     0.162      0.84      0.73      0.66    0.38631E+02      4.54     -4.54     -0.02
  31   5   1   0.215944E+02   0.424939E+02   0.424939E+02 <    1     0.574      1.05      0.75      0.52    0.38631E+02      4.65      4.65      0.02
  32   5   1   0.292051E+02   0.656723E+02   0.386308E+02 <    1     1.132      1.30      0.87      0.38    0.38631E+02      5.40     -5.40     -0.02
  33   5   1   0.488125E+02   0.231785E+02   0.386308E+02 <    1    -0.541      0.77      1.12      0.65    0.38631E+02      6.99      6.99      0.03
  34   5   1   0.152399E+02   0.656723E+02   0.347677E+02 <    1     1.957      1.30      0.63      0.35    0.38631E+02      3.90     -3.90     -0.02
  35   5   1   0.199041E+02   0.193154E+02   0.270415E+02 <    1    -0.022      0.71      0.72      0.50    0.38631E+02      4.46      4.46      0.02
  36   5   1   0.635267E+01   0.193154E+02   0.270415E+02 <    1     0.609      0.71      0.41      0.50    0.38631E+02      2.52     -2.52     -0.02
  37   5   1   0.195448E+02   0.772615E+01   0.309046E+02 <    1    -0.295      0.45      0.71      0.89    0.38631E+02      4.42      4.42      0.02
  38   5   1   0.102657E+02  -0.154523E+02   0.309046E+02 <    1    -0.115      0.00      0.52      4.47    0.38631E+02      3.20     -3.20     -0.01
  39   5   1   0.799741E+02   0.772615E+01   0.309046E+02 <    1    -1.109      0.45      1.44      0.89    0.38631E+02      8.94      8.94      0.01
  40   5   1   0.751458E+02   0.231785E+02   0.309046E+02 <    1    -1.201      0.77      1.39      0.52    0.38631E+02      8.67     -8.67     -0.01
  41   5   1   0.868856E+02  -0.115892E+02   0.309046E+02 <    1    -0.335      0.00      1.50      4.47    0.38631E+02      9.32     -9.32     -0.02
  42   5   1   0.101164E+02  -0.386308E+01   0.309046E+02 <    1    -0.114      0.00      0.51      4.47    0.38631E+02      3.18      3.18      0.02
  43   5   1   0.195493E+02  -0.502200E+02   0.309046E+02 <    1    -0.159      0.00      0.71      4.47    0.38631E+02      4.42      4.42     -0.01
  44   5   1   0.314213E+02   0.386308E+02   0.347677E+02 <    1     0.218      1.00      0.90      0.45    0.38631E+02      5.61      5.61      0.02
  45   5   1   0.139657E+02   0.193154E+02   0.347677E+02 <    1     0.166      0.71      0.60      0.64    0.38631E+02      3.74     -3.74     -0.02
  46   5   1   0.533492E+02  -0.154523E+02   0.386308E+02 <    1    -0.235      0.00      1.18      5.00    0.38631E+02      7.30      7.30      0.02
  47   5   1   0.242804E+02   0.347677E+02   0.424939E+02 <    1     0.269      0.95      0.79      0.58    0.38631E+02      4.93     -4.93     -0.01
  48   5   1   0.179478E+02  -0.115892E+02   0.386308E+02 <    1    -0.136      0.00      0.68      5.00    0.38631E+02      4.24      4.24      0.01
  49   5   1   0.711257E+00   0.772615E+01   0.424939E+02 <    1     0.253      0.45      0.14      1.23    0.38631E+02      0.84     -0.84     -0.01
 -44   6   1   0.142549E+02   0.000000E+00   0.347677E+02 <    1    -0.128      0.00      0.61      4.74    0.38631E+02      3.78     -3.78     -0.02
 -43   6   1   0.672463E+03   0.104303E+03   0.733985E+02 <    1    -4.373      1.64      4.17      0.58    0.38631E+02     25.93     25.93      0.05
 -42   6   1   0.220750E+03   0.849877E+02   0.386308E+02 o    1    -2.689      1.48      2.39      0.34    0.38631E+02     14.86     14.86      0.00
 -41   6   1   0.784965E+02   0.270415E+02   0.347677E+02 <    1    -1.095      0.84      1.43      0.54    0.38631E+02      8.86     -8.86      0.01
 -40   6   1   0.396091E+03   0.231785E+03   0.463569E+02 o    1    -3.057      2.45      3.20      0.25    0.38631E+02     19.90    -19.90     -0.05
 -39   6   1   0.738218E+02   0.115892E+03   0.618092E+02 <    1     0.757      1.73      1.38      0.46    0.38631E+02      8.59      8.59      0.04
 -38   6   1   0.229887E+03   0.312909E+03   0.733985E+02 o    1     1.214      2.85      2.44      0.34    0.38631E+02     15.16    -15.16     -0.05
 -37   6   1   0.436642E+02   0.733985E+02   0.309046E+02 o    1     1.085      1.38      1.06      0.29    0.38631E+02      6.61      6.61      0.03
 -36   6   1   0.480067E+02   0.502200E+02   0.270415E+02 <    1     0.083      1.14      1.11      0.31    0.38631E+02      6.93     -6.93     -0.03
 -35   6   1   0.342209E+00   0.347677E+02   0.270415E+02 <    1     2.316      0.95      0.09      0.37    0.38631E+02      0.58      0.58      0.01
 -34   6   1   0.251976E+00   0.424939E+02   0.270415E+02 <    1     2.899      1.05      0.08      0.33    0.38631E+02      0.50     -0.50      0.00
 -33   6   1   0.357965E+02   0.695354E+02   0.424939E+02 <    1     0.924      1.34      0.96      0.41    0.38631E+02      5.98     -5.98     -0.02
 -32   6   1   0.376299E+02   0.347677E+02   0.309046E+02 <    1    -0.091      0.95      0.99      0.42    0.38631E+02      6.13      6.13      0.03
 -31   6   1   0.735712E+02   0.540831E+02   0.347677E+02 <    1    -0.517      1.18      1.38      0.38    0.38631E+02      8.58     -8.58     -0.04
 -30   6   1   0.725610E+02   0.386308E+02   0.270415E+02 <    1    -1.058      1.00      1.37      0.35    0.38631E+02      8.52      8.52      0.05
 -29   6   1   0.839857E+02   0.502200E+02   0.309046E+02 <    1    -0.952      1.14      1.47      0.35    0.38631E+02      9.16     -9.16     -0.05
 -28   6   1   0.101813E+03   0.270415E+02   0.309046E+02 <    1    -1.645      0.84      1.62      0.48    0.38631E+02     10.09     10.09      0.05
 -27   6   1   0.522359E+02   0.695354E+02   0.309046E+02 o    1     0.599      1.34      1.16      0.30    0.38631E+02      7.23     -7.23     -0.05
 -26   6   1   0.133590E+01  -0.347677E+02   0.270415E+02 <    1    -0.044      0.00      0.19      4.18    0.38631E+02      1.16      1.16      0.03
 -25   6   1   0.480604E+01   0.000000E+00   0.270415E+02 <    1    -0.084      0.00      0.35      4.18    0.38631E+02      2.19      2.19     -0.01
 -24   6   1   0.385273E+02   0.386308E+02   0.270415E+02 <    1     0.004      1.00      1.00      0.35    0.38631E+02      6.21     -6.21      0.00
 -23   6   1   0.895528E+00  -0.193154E+02   0.270415E+02 <    1    -0.036      0.00      0.15      4.18    0.38631E+02      0.95     -0.95      0.00
 -22   6   1   0.173123E+03   0.185428E+03   0.347677E+02 o    1     0.358      2.19      2.12      0.21    0.38631E+02     13.16    -13.16     -0.03
 -21   6   1   0.665703E+02   0.231785E+02   0.270415E+02 <    1    -1.191      0.77      1.31      0.45    0.38631E+02      8.16      8.16      0.03
 -20   6   1   0.936262E+02   0.100440E+03   0.231785E+02 o    1     0.298      1.61      1.56      0.19    0.38631E+02      9.68      9.68     -0.02
 -19   6   1   0.445733E+01  -0.386308E+01   0.193154E+02 <    1    -0.096      0.00      0.34      3.54    0.38631E+02      2.11     -2.11      0.03
 -18   6   1   0.926403E+00   0.000000E+00   0.193154E+02 <    1    -0.044      0.00      0.15      3.54    0.38631E+02      0.96      0.96     -0.03
 -17   6   1   0.141789E+02   0.347677E+02   0.193154E+02 <    1     1.300      0.95      0.61      0.26    0.38631E+02      3.77      3.77      0.04
 -16   6   1   0.271762E+01   0.000000E+00   0.154523E+02 <    1    -0.084      0.00      0.27      3.16    0.38631E+02      1.65     -1.65     -0.03
 -15   6   1   0.422745E+01   0.115892E+02   0.115892E+02 <    1     0.792      0.55      0.33      0.27    0.38631E+02      2.06      2.06      0.03
 -14   6   1   0.334474E-01   0.193154E+02   0.154523E+02 <    1     2.395      0.71      0.03      0.28    0.38631E+02      0.18      0.18     -0.02
 -13   6   1   0.245259E+01   0.000000E+00   0.193154E+02 <    1    -0.071      0.00      0.25      3.54    0.38631E+02      1.57      1.57      0.01
 -12   6   1   0.578005E+01  -0.772615E+01   0.193154E+02 <    1    -0.109      0.00      0.39      3.54    0.38631E+02      2.40     -2.40     -0.01
 -11   6   1   0.886795E+01   0.154523E+02   0.193154E+02 <    1     0.388      0.63      0.48      0.40    0.38631E+02      2.98      2.98      0.00
 -10   6   1   0.293734E+02   0.231785E+02   0.193154E+02 <    1    -0.302      0.77      0.87      0.32    0.38631E+02      5.42     -5.42      0.00
  -9   6   1   0.251487E+01  -0.386308E+01   0.154523E+02 <    1    -0.081      0.00      0.26      3.16    0.38631E+02      1.59      1.59     -0.01
  -8   6   1   0.616519E+01  -0.154523E+02   0.154523E+02 <    1    -0.126      0.00      0.40      3.16    0.38631E+02      2.48     -2.48      0.02
  -7   6   1   0.806859E+02   0.347677E+02   0.154523E+02 o    1    -2.353      0.95      1.45      0.21    0.38631E+02      8.98     -8.98     -0.04
  -6   6   1   0.427308E+02   0.347677E+02   0.154523E+02 o    1    -0.488      0.95      1.05      0.21    0.38631E+02      6.54      6.54      0.04
  -5   6   1   0.366735E+03   0.359266E+03   0.309046E+02 o    1    -0.234      3.05      3.08      0.13    0.38631E+02     19.15    -19.15     -0.06
  -4   6   1   0.278976E+00   0.270415E+02   0.154523E+02 <    1     3.143      0.84      0.08      0.24    0.38631E+02      0.53     -0.53      0.04
  -3   6   1   0.932990E+02   0.695354E+02   0.231785E+02 o    1    -0.948      1.34      1.55      0.22    0.38631E+02      9.66     -9.66     -0.05
  -2   6   1   0.232856E+04   0.468591E+04   0.417212E+03 o    1     6.467     11.01      7.76      0.50    0.38631E+02     48.26    -48.26     -0.02
  -1   6   1   0.230469E+01  -0.386308E+01   0.540831E+02 <    1    -0.041      0.00      0.24      5.92    0.38631E+02      1.52     -1.52     -0.03
   1   6   1   0.133086E+04   0.356176E+04   0.239511E+03 o    1    11.082      9.60      5.87      0.34    0.38631E+02     36.48     36.48      0.04
   2   6   1   0.533347E+03   0.482885E+03   0.463569E+02 o    1    -1.039      3.54      3.72      0.17    0.38631E+02     23.09    -23.09     -0.04
   3   6   1   0.592608E+03   0.757163E+03   0.579462E+02 o    1     2.916      4.43      3.92      0.18    0.38631E+02     24.34     24.34      0.06
   4   6   1   0.233776E+03   0.208606E+03   0.270415E+02 o    1    -0.894      2.32      2.46      0.15    0.38631E+02     15.29    -15.29     -0.06
   5   6   1   0.100779E+03   0.888508E+02   0.193154E+02 o    1    -0.596      1.52      1.62      0.17    0.38631E+02     10.04     10.04      0.07
   6   6   1   0.356497E+02   0.309046E+02   0.193154E+02 <    1    -0.237      0.89      0.96      0.28    0.38631E+02      5.97     -5.97     -0.07
   7   6   1   0.293781E+01   0.309046E+02   0.193154E+02 <    1     2.212      0.89      0.28      0.28    0.38631E+02      1.71      1.71      0.06
   8   6   1   0.495516E-01  -0.772615E+01   0.193154E+02 <    1    -0.010      0.00      0.04      3.54    0.38631E+02      0.22      0.22     -0.05
   9   6   1   0.117207E+02  -0.386308E+01   0.193154E+02 <    1    -0.156      0.00      0.55      3.54    0.38631E+02      3.42     -3.42      0.03
  10   6   1   0.356618E+02  -0.386308E+01   0.193154E+02 <    1    -0.272      0.00      0.96      3.54    0.38631E+02      5.97      5.97     -0.01
  11   6   1   0.946457E+02   0.695354E+02   0.231785E+02 o    1    -0.998      1.34      1.57      0.22    0.38631E+02      9.73     -9.73     -0.01
  12   6   1   0.155287E+03   0.123618E+03   0.193154E+02 o    1    -1.534      1.79      2.00      0.14    0.38631E+02     12.46     12.46      0.03
  13   6   1   0.198185E+03   0.888508E+02   0.193154E+02 o    1    -4.521      1.52      2.27      0.17    0.38631E+02     14.08    -14.08     -0.05
  14   6   1   0.257760E+03   0.262689E+03   0.231785E+02 o    1     0.208      2.61      2.58      0.12    0.38631E+02     16.05     16.05      0.06
  15   6   1   0.182679E+03   0.131345E+03   0.193154E+02 o    1    -2.417      1.84      2.17      0.14    0.38631E+02     13.52    -13.52     -0.06
  16   6   1   0.207697E+03   0.166112E+03   0.193154E+02 o    1    -2.003      2.07      2.32      0.12    0.38631E+02     14.41     14.41      0.07
  17   6   1   0.940258E+02   0.347677E+02   0.154523E+02 o    1    -2.897      0.95      1.56      0.21    0.38631E+02      9.70     -9.70     -0.06
  18   6   1   0.295497E+03   0.220195E+03   0.231785E+02 o    1    -2.957      2.39      2.77      0.13    0.38631E+02     17.19     17.19      0.07
  19   6   1   0.872132E+02   0.811246E+02   0.193154E+02 o    1    -0.308      1.45      1.50      0.17    0.38631E+02      9.34     -9.34     -0.06
  20   6   1   0.369327E+02   0.193154E+02   0.193154E+02 <    1    -0.765      0.71      0.98      0.35    0.38631E+02      6.08     -6.08      0.03
  21   6   1   0.485822E+03   0.413349E+03   0.386308E+02 o    1    -1.760      3.27      3.55      0.16    0.38631E+02     22.04    -22.04     -0.06
  22   6   1   0.155496E+03   0.112029E+03   0.270415E+02 o    1    -1.471      1.70      2.01      0.21    0.38631E+02     12.47     12.47      0.04
  23   6   1   0.873271E+00   0.772615E+01   0.193154E+02 <    1     0.531      0.45      0.15      0.56    0.38631E+02      0.93     -0.93     -0.01
  24   6   1   0.268712E+02   0.193154E+02   0.231785E+02 <    1    -0.299      0.71      0.83      0.42    0.38631E+02      5.18     -5.18      0.00
  25   6   1   0.112505E+03   0.656723E+02   0.270415E+02 o    1    -1.498      1.30      1.71      0.27    0.38631E+02     10.61     10.61      0.02
  26   6   1   0.730456E+02   0.618092E+02   0.270415E+02 o    1    -0.398      1.26      1.38      0.28    0.38631E+02      8.55     -8.55     -0.03
  27   6   1   0.604089E+02   0.386308E+01   0.270415E+02 <    1    -0.844      0.32      1.25      1.11    0.38631E+02      7.77      7.77      0.03
  28   6   1   0.232936E+02   0.000000E+00   0.270415E+02 <    1    -0.186      0.00      0.78      4.18    0.38631E+02      4.83     -4.83     -0.04
  29   6   1   0.549675E+02   0.347677E+02   0.309046E+02 <    1    -0.579      0.95      1.19      0.42    0.38631E+02      7.41      7.41      0.04
  30   6   1   0.132849E+02   0.154523E+02   0.270415E+02 <    1     0.083      0.63      0.59      0.55    0.38631E+02      3.64     -3.64     -0.04
  31   6   1   0.200104E+02  -0.193154E+02   0.309046E+02 <    1    -0.161      0.00      0.72      4.47    0.38631E+02      4.47      4.47      0.04
  32   6   1   0.355247E+01   0.231785E+02   0.347677E+02 <    1     0.811      0.77      0.30      0.58    0.38631E+02      1.88      1.88     -0.02
  33   6   1   0.696839E+01   0.502200E+02   0.347677E+02 <    1     1.812      1.14      0.42      0.39    0.38631E+02      2.64     -2.64      0.01
  34   6   1   0.577193E+02  -0.772615E+01   0.270415E+02 <    1    -0.292      0.00      1.22      4.18    0.38631E+02      7.60      7.60      0.00
  35   6   1   0.737083E+02   0.424939E+02   0.309046E+02 <    1    -0.871      1.05      1.38      0.38    0.38631E+02      8.59     -8.59     -0.01
  36   6   1   0.141556E+03   0.618092E+02   0.347677E+02 <    1    -1.824      1.26      1.91      0.36    0.38631E+02     11.90     11.90      0.03
  37   6   1   0.715738E+02   0.540831E+02   0.386308E+02 <    1    -0.421      1.18      1.36      0.42    0.38631E+02      8.46     -8.46     -0.03
  38   6   1   0.438221E+02  -0.231785E+02   0.309046E+02 <    1    -0.238      0.00      1.07      4.47    0.38631E+02      6.62      6.62      0.04
  39   6   1   0.221220E+01  -0.463569E+02   0.309046E+02 <    1    -0.054      0.00      0.24      4.47    0.38631E+02      1.49      1.49     -0.03
  40   6   1   0.958572E+02   0.386308E+01   0.347677E+02 <    1    -0.885      0.32      1.58      1.42    0.38631E+02      9.79     -9.79      0.02
  41   6   1   0.101182E+04   0.135208E+03   0.162249E+03 <    1    -2.892      1.87      5.12      1.12    0.38631E+02     31.81    -31.81     -0.07
  42   6   1   0.100766E+02   0.772615E+01   0.424939E+02 <    1    -0.052      0.45      0.51      1.23    0.38631E+02      3.17      3.17      0.03
  43   6   1   0.148072E+03   0.347677E+02   0.463569E+02 <    1    -1.595      0.95      1.96      0.63    0.38631E+02     12.17     12.17     -0.01
  44   6   1   0.193370E+01  -0.888508E+02   0.463569E+02 <    1    -0.041      0.00      0.22      5.48    0.38631E+02      1.39     -1.39      0.01
  45   6   1   0.133438E+02   0.386308E+01   0.579462E+02 <    1    -0.114      0.32      0.59      2.37    0.38631E+02      3.65      3.65      0.00
 -40   7   1   0.171406E+01  -0.386308E+01   0.463569E+02 <    1    -0.038      0.00      0.21      5.48    0.38631E+02      1.31     -1.31      0.00
 -39   7   1   0.246949E-01  -0.540831E+02   0.424939E+02 <    1    -0.005      0.00      0.03      5.24    0.38631E+02      0.16     -0.16     -0.01
 -38   7   1   0.361438E-01  -0.386308E+02   0.309046E+02 <    1    -0.007      0.00      0.03      4.47    0.38631E+02      0.19     -0.19      0.02
 -37   7   1   0.962424E+00  -0.270415E+02   0.270415E+02 <    1    -0.038      0.00      0.16      4.18    0.38631E+02      0.98     -0.98     -0.03
 -36   7   1   0.867449E+01   0.193154E+02   0.270415E+02 <    1     0.471      0.71      0.47      0.50    0.38631E+02      2.95      2.94      0.04
 -35   7   1   0.270300E+02   0.193154E+02   0.270415E+02 <    1    -0.261      0.71      0.84      0.50    0.38631E+02      5.20     -5.20     -0.05
 -34   7   1   0.507156E+02   0.772615E+01   0.347677E+02 <    1    -0.694      0.45      1.15      1.01    0.38631E+02      7.12      7.12      0.05
 -33   7   1   0.674520E+02   0.193154E+02   0.270415E+02 <    1    -1.241      0.71      1.32      0.50    0.38631E+02      8.21     -8.21     -0.05
 -32   7   1   0.526627E+02   0.309046E+02   0.270415E+02 <    1    -0.698      0.89      1.17      0.39    0.38631E+02      7.26      7.26      0.04
 -31   7   1   0.455173E+02   0.347677E+02   0.270415E+02 <    1    -0.371      0.95      1.09      0.37    0.38631E+02      6.75     -6.75     -0.03
 -30   7   1   0.244940E+02   0.309046E+02   0.270415E+02 <    1     0.251      0.89      0.80      0.39    0.38631E+02      4.95      4.95      0.02
 -29   7   1   0.746634E+01   0.000000E+00   0.270415E+02 <    1    -0.105      0.00      0.44      4.18    0.38631E+02      2.73     -2.73     -0.01
 -28   7   1   0.332562E-01  -0.154523E+02   0.193154E+02 <    1    -0.008      0.00      0.03      3.54    0.38631E+02      0.18      0.18     -0.01
 -27   7   1   0.273085E+01   0.772615E+01   0.193154E+02 <    1     0.324      0.45      0.27      0.56    0.38631E+02      1.65      1.65      0.02
 -26   7   1   0.220761E+02   0.231785E+02   0.193154E+02 <    1     0.058      0.77      0.76      0.32    0.38631E+02      4.70     -4.70     -0.04
 -25   7   1   0.263962E+02   0.309046E+02   0.193154E+02 <    1     0.242      0.89      0.83      0.28    0.38631E+02      5.14      5.14      0.05
 -24   7   1   0.294208E+02   0.579462E+02   0.193154E+02 o    1     1.722      1.22      0.87      0.20    0.38631E+02      5.42     -5.42     -0.05
 -23   7   1   0.709233E+01  -0.154523E+02   0.193154E+02 <    1    -0.121      0.00      0.43      3.54    0.38631E+02      2.66      2.66      0.05
 -22   7   1   0.129331E+02  -0.309046E+02   0.154523E+02 <    1    -0.183      0.00      0.58      3.16    0.38631E+02      3.60     -3.60     -0.05
 -21   7   1   0.387916E+02   0.154523E+02   0.154523E+02 <    1    -1.169      0.63      1.00      0.32    0.38631E+02      6.23      6.23      0.05
 -20   7   1   0.190814E+00   0.772615E+01   0.154523E+02 <    1     0.843      0.45      0.07      0.45    0.38631E+02      0.44      0.44     -0.03
 -19   7   1   0.669718E+01   0.386308E+01   0.154523E+02 <    1    -0.158      0.32      0.42      0.63    0.38631E+02      2.59     -2.59      0.02
 -18   7   1   0.155306E+01   0.772615E+01   0.231785E+02 <    1     0.368      0.45      0.20      0.67    0.38631E+02      1.25     -1.25     -0.01
 -17   7   1   0.252290E+01  -0.154523E+02   0.193154E+02 <    1    -0.072      0.00      0.26      3.54    0.38631E+02      1.59      1.59      0.00
 -16   7   1   0.239458E+02  -0.193154E+02   0.193154E+02 <    1    -0.223      0.00      0.79      3.54    0.38631E+02      4.89     -4.89      0.00
 -15   7   1   0.309282E+02   0.386308E+01   0.193154E+02 <    1    -0.732      0.32      0.89      0.79    0.38631E+02      5.56      5.56     -0.01
 -14   7   1   0.588473E+02   0.386308E+02   0.193154E+02 <    1    -0.936      1.00      1.23      0.25    0.38631E+02      7.67     -7.67      0.01
 -13   7   1   0.423894E+02   0.309046E+02   0.193154E+02 <    1    -0.547      0.89      1.05      0.28    0.38631E+02      6.51      6.51     -0.02
 -12   7   1   0.504798E+02   0.270415E+02   0.193154E+02 <    1    -1.025      0.84      1.14      0.30    0.38631E+02      7.10     -7.10      0.03
 -11   7   1   0.229530E+02   0.115892E+02   0.154523E+02 <    1    -0.611      0.55      0.77      0.37    0.38631E+02      4.79      4.79     -0.03
 -10   7   1   0.192138E+02   0.270415E+02   0.154523E+02 <    1     0.549      0.84      0.71      0.24    0.38631E+02      4.38     -4.38      0.03
  -9   7   1   0.369616E+00   0.000000E+00   0.115892E+02 <    1    -0.036      0.00      0.10      2.74    0.38631E+02      0.61      0.61     -0.04
   7   7   1   0.508515E-02  -0.154523E+02   0.115892E+02 <    1    -0.004      0.00      0.01      2.74    0.38631E+02      0.07      0.07     -0.01
   8   7   1   0.111799E+02  -0.231785E+02   0.154523E+02 <    1    -0.170      0.00      0.54      3.16    0.38631E+02      3.34      3.34      0.03
   9   7   1   0.345794E+02   0.772615E+01   0.154523E+02 <    1    -1.116      0.45      0.95      0.45    0.38631E+02      5.88     -5.88     -0.05
  10   7   1   0.621692E+02   0.231785E+02   0.154523E+02 <    1    -1.912      0.77      1.27      0.26    0.38631E+02      7.88      7.88      0.06
  11   7   1   0.710784E+02   0.386308E+02   0.193154E+02 <    1    -1.425      1.00      1.36      0.25    0.38631E+02      8.43     -8.43     -0.07
  12   7   1   0.781314E+02   0.618092E+02   0.193154E+02 o    1    -0.794      1.26      1.42      0.20    0.38631E+02      8.84      8.84      0.07
  13   7   1   0.754428E+02   0.424939E+02   0.193154E+02 o    1    -1.461      1.05      1.40      0.24    0.38631E+02      8.69     -8.69     -0.07
  14   7   1   0.683550E+02   0.502200E+02   0.193154E+02 o    1    -0.865      1.14      1.33      0.22    0.38631E+02      8.27      8.27      0.06
  15   7   1   0.478683E+02   0.154523E+02   0.193154E+02 <    1    -1.216      0.63      1.11      0.40    0.38631E+02      6.92     -6.92     -0.05
  16   7   1   0.459857E+02   0.540831E+02   0.309046E+02 <    1     0.272      1.18      1.09      0.34    0.38631E+02      6.78      6.78      0.04
  17   7   1   0.322917E+02   0.115892E+02   0.309046E+02 <    1    -0.502      0.55      0.91      0.73    0.38631E+02      5.68     -5.68     -0.03
  18   7   1   0.149609E+02   0.193154E+02   0.115892E+02 <    1     0.399      0.71      0.62      0.21    0.38631E+02      3.87      3.87      0.02
  19   7   1   0.207293E+01   0.386308E+01   0.154523E+02 <    1     0.134      0.32      0.23      0.63    0.38631E+02      1.44      1.44      0.00
  20   7   1   0.402103E+02   0.772615E+01   0.154523E+02 <    1    -1.281      0.45      1.02      0.45    0.38631E+02      6.34      6.34      0.00
  21   7   1   0.860828E+01   0.772615E+01   0.115892E+02 <    1    -0.074      0.45      0.47      0.34    0.38631E+02      2.93     -2.93      0.02
  22   7   1   0.423481E+01   0.000000E+00   0.154523E+02 <    1    -0.105      0.00      0.33      3.16    0.38631E+02      2.06     -2.06     -0.03
  23   7   1   0.640897E+01   0.386308E+01   0.154523E+02 <    1    -0.144      0.32      0.41      0.63    0.38631E+02      2.53      2.53      0.04
  24   7   1   0.408988E+01  -0.115892E+02   0.154523E+02 <    1    -0.103      0.00      0.33      3.16    0.38631E+02      2.02     -2.02     -0.04
  25   7   1   0.118386E+01   0.000000E+00   0.154523E+02 <    1    -0.055      0.00      0.18      3.16    0.38631E+02      1.09      1.09      0.04
  26   7   1   0.472466E+01   0.154523E+02   0.193154E+02 <    1     0.715      0.63      0.35      0.40    0.38631E+02      2.17     -2.17     -0.04
  27   7   1   0.124649E+02   0.193154E+02   0.193154E+02 <    1     0.393      0.71      0.57      0.35    0.38631E+02      3.53      3.53      0.04
  28   7   1   0.103300E+02   0.772615E+01   0.193154E+02 <    1    -0.125      0.45      0.52      0.56    0.38631E+02      3.21     -3.21     -0.03
  29   7   1   0.120297E+02   0.772615E+01   0.193154E+02 <    1    -0.198      0.45      0.56      0.56    0.38631E+02      3.47      3.47      0.02
  30   7   1   0.103778E+02   0.231785E+02   0.231785E+02 <    1     0.662      0.77      0.52      0.39    0.38631E+02      3.22     -3.22     -0.01
  31   7   1   0.569879E+01   0.270415E+02   0.270415E+02 <    1     1.082      0.84      0.38      0.42    0.38631E+02      2.39      2.39      0.00
  32   7   1   0.520275E+01   0.270415E+02   0.270415E+02 <    1     1.123      0.84      0.37      0.42    0.38631E+02      2.28     -2.28      0.01
  33   7   1   0.511349E+01  -0.772615E+01   0.270415E+02 <    1    -0.087      0.00      0.36      4.18    0.38631E+02      2.26      2.26     -0.02
  34   7   1   0.743954E+00   0.309046E+02   0.270415E+02 <    1     1.931      0.89      0.14      0.39    0.38631E+02      0.86     -0.86      0.02
  35   7   1   0.134868E+00  -0.231785E+02   0.270415E+02 <    1    -0.014      0.00      0.06      4.18    0.38631E+02      0.37      0.37     -0.03
  36   7   1   0.256933E+01   0.309046E+02   0.270415E+02 <    1     1.626      0.89      0.26      0.39    0.38631E+02      1.60      1.60      0.03
  37   7   1   0.132133E+02  -0.309046E+02   0.386308E+02 <    1    -0.117      0.00      0.58      5.00    0.38631E+02      3.64     -3.63     -0.03
  39   7   1   0.137909E+02   0.193154E+02   0.424939E+02 <    1     0.141      0.71      0.60      0.78    0.38631E+02      3.71     -3.71     -0.02
  16   8   1   0.249273E+02  -0.270415E+02   0.193154E+02 <    1    -0.227      0.00      0.80      3.54    0.38631E+02      4.99     -4.99     -0.05
  17   8   1   0.875450E+02   0.772615E+01   0.270415E+02 <    1    -1.352      0.45      1.51      0.78    0.38631E+02      9.36      9.36      0.06
  18   8   1   0.845301E+02   0.231785E+02   0.270415E+02 <    1    -1.559      0.77      1.48      0.45    0.38631E+02      9.19     -9.19     -0.06
  20   8   1   0.223355E+02   0.154523E+02   0.270415E+02 <    1    -0.231      0.63      0.76      0.55    0.38631E+02      4.73      4.73     -0.04
  21   8   1   0.220882E+02   0.386308E+01   0.309046E+02 <    1    -0.348      0.32      0.76      1.26    0.38631E+02      4.70     -4.70      0.03
  22   8   1   0.441487E+03   0.231785E+02   0.347677E+02 <    1    -4.485      0.77      3.38      0.58    0.38631E+02     21.01    -21.01     -0.06
 -53   0   2   0.182346E+02   0.154523E+02   0.100440E+03 <    1    -0.027      0.63      0.69      2.06    0.38631E+02      4.27     -4.27     -0.01
 -52   0   2   0.364300E+02  -0.424939E+02   0.115892E+03 <    1    -0.112      0.00      0.97      8.66    0.38631E+02      6.04      6.04      0.02
 -51   0   2   0.905258E+01  -0.424939E+02   0.112029E+03 <    1    -0.057      0.00      0.48      8.51    0.38631E+02      3.01     -3.01     -0.03
 -50   0   2   0.735512E+02  -0.618092E+02   0.888508E+02 <    1    -0.182      0.00      1.38      7.58    0.38631E+02      8.58      8.58      0.04
 -49   0   2   0.788012E+01  -0.115892E+03   0.112029E+03 <    1    -0.053      0.00      0.45      8.51    0.38631E+02      2.81     -2.81     -0.04
 -48   0   2   0.599404E+02   0.154523E+03   0.115892E+03 <    1     1.005      2.00      1.25      0.75    0.38631E+02      7.74      7.74      0.05
 -47   0   2   0.726607E+00   0.386308E+02   0.695354E+02 <    1     0.959      1.00      0.14      0.90    0.38631E+02      0.85     -0.85     -0.04
 -46   0   2   0.695620E+02   0.108166E+03   0.733985E+02 <    1     0.584      1.67      1.34      0.57    0.38631E+02      8.34      8.34      0.05
 -45   0   2   0.381700E+02   0.347677E+02   0.579462E+02 <    1    -0.057      0.95      0.99      0.79    0.38631E+02      6.18     -6.18     -0.04
 -44   0   2   0.910025E+03   0.745574E+03   0.927139E+02 o    1    -1.664      4.39      4.85      0.28    0.38631E+02     30.17     30.17      0.06
 -42   0   2   0.541400E+04   0.660973E+04   0.444254E+03 o    1     2.708     13.08     11.84      0.46    0.38631E+02     73.58    -73.58     -0.06
 -40   0   2   0.164436E+02  -0.231785E+02   0.424939E+02 <    1    -0.124      0.00      0.65      5.24    0.38631E+02      4.06     -4.06     -0.01
 -39   0   2   0.134483E+03   0.177702E+03   0.463569E+02 o    1     0.994      2.14      1.87      0.28    0.38631E+02     11.60     11.60      0.03
 -38   0   2   0.766310E+02   0.309046E+02   0.386308E+02 <    1    -0.919      0.89      1.41      0.56    0.38631E+02      8.75      8.75     -0.02
 -37   0   2   0.231240E+02  -0.231785E+02   0.424939E+02 <    1    -0.148      0.00      0.77      5.24    0.38631E+02      4.81      4.81      0.04
 -36   0   2   0.790848E+02   0.115892E+03   0.424939E+02 o    1     0.947      1.73      1.43      0.32    0.38631E+02      8.89      8.89     -0.04
 -35   0   2   0.634200E+01  -0.386308E+01   0.347677E+02 <    1    -0.085      0.00      0.41      4.74    0.38631E+02      2.52      2.52      0.06
 -34   0   2   0.675416E+02   0.772615E+02   0.424939E+02 <    1     0.236      1.41      1.32      0.39    0.38631E+02      8.22      8.22     -0.06
 -33   0   2   0.207551E+02   0.579462E+02   0.347677E+02 <    1     1.338      1.22      0.73      0.37    0.38631E+02      4.56      4.56      0.07
 -32   0   2   0.191109E+02   0.656723E+02   0.386308E+02 <    1     1.565      1.30      0.70      0.38    0.38631E+02      4.37      4.37     -0.05
 -23   0   2   0.144147E+04   0.113574E+04   0.169975E+03 o    1    -1.677      5.42      6.11      0.41    0.38631E+02     37.97    -37.97     -0.21
 -22   0   2   0.110304E+06   0.117631E+06   0.101097E+05 o    1     0.717     55.18     53.44      2.43    0.38631E+02    332.12    332.12      0.33
 -21   0   2   0.104385E+05   0.728190E+04   0.672175E+03 o    1    -4.178     13.73     16.44      0.65    0.38631E+02    102.17   -102.17     -0.21
 -20   0   2   0.180865E+04   0.135594E+04   0.177702E+03 o    1    -2.337      5.92      6.84      0.39    0.38631E+02     42.53    -42.53      0.11
 -19   0   2   0.861042E+03   0.556283E+03   0.115892E+03 o    1    -2.333      3.79      4.72      0.40    0.38631E+02     29.34    -29.34     -0.10
 -18   0   2   0.313055E+04   0.262303E+04   0.274278E+03 o    1    -1.737      8.24      9.00      0.44    0.38631E+02     55.95    -55.95      0.01
 -17   0   2   0.569343E+03   0.637408E+03   0.115892E+03 o    1     0.600      4.06      3.84      0.37    0.38631E+02     23.86     23.86      0.03
 -16   0   2   0.734407E+04   0.693422E+04   0.637408E+03 o    1    -0.619     13.40     13.79      0.63    0.38631E+02     85.70    -85.70     -0.10
 -15   0   2   0.331137E+04   0.327203E+04   0.324498E+03 o    1    -0.119      9.20      9.26      0.47    0.38631E+02     57.54     57.54      0.13
 -14   0   2   0.884691E+04   0.814723E+04   0.730122E+03 o    1    -0.916     14.52     15.13      0.67    0.38631E+02     94.06    -94.06     -0.18
 -13   0   2   0.400843E+04   0.348836E+04   0.332225E+03 o    1    -1.479      9.50     10.19      0.46    0.38631E+02     63.31     63.31      0.19
 -12   0   2   0.585230E+04   0.410645E+04   0.382445E+03 o    1    -4.069     10.31     12.31      0.49    0.38631E+02     76.50    -76.50     -0.20
 -11   0   2   0.243812E+04   0.203584E+04   0.204743E+03 o    1    -1.840      7.26      7.94      0.37    0.38631E+02     49.38     49.38      0.18
 -10   0   2   0.218083E+04   0.163022E+04   0.173838E+03 o    1    -2.887      6.50      7.51      0.35    0.38631E+02     46.70    -46.70     -0.17
  -9   0   2   0.786535E+03   0.660586E+03   0.965769E+02 o    1    -1.236      4.14      4.51      0.31    0.38631E+02     28.05     28.04      0.13
  -8   0   2   0.456752E+01   0.231785E+02   0.386308E+02 <    1     0.667      0.77      0.34      0.65    0.38631E+02      2.14     -2.14     -0.09
  -7   0   2   0.799056E+02  -0.540831E+02   0.347677E+02 <    1    -0.303      0.00      1.44      4.74    0.38631E+02      8.94      8.94      0.06
  -6   0   2   0.279109E+04   0.274665E+04   0.258826E+03 o    1    -0.167      8.43      8.50      0.41    0.38631E+02     52.83     52.83      0.00
  -5   0   2   0.254343E+03   0.293594E+03   0.540831E+02 o    1     0.747      2.76      2.57      0.26    0.38631E+02     15.95    -15.95     -0.02
  -4   0   2   0.218221E+05   0.220698E+05   0.190836E+04 o    1     0.127     23.90     23.77      1.06    0.38631E+02    147.72    147.72      0.11
  -3   0   2   0.289098E+04   0.347677E+04   0.320635E+03 o    1     1.868      9.49      8.65      0.45    0.38631E+02     53.77    -53.77     -0.11
  -2   0   2   0.214854E+06   0.203970E+06   0.174727E+05 o    1    -0.599     72.66     74.58      3.20    0.38631E+02    463.52    463.52      0.30
  -1   0   2   0.180502E+05   0.169744E+05   0.147570E+04 o    1    -0.700     20.96     21.62      0.93    0.38631E+02    134.35    134.35     -0.09
   0   0   2   0.122806E+06   0.118596E+06   0.101715E+05 o    1    -0.400     55.41     56.38      2.44    0.38631E+02    350.44   -350.44      0.02
   1   0   2   0.131450E+05   0.946068E+04   0.834425E+03 o    1    -3.953     15.65     18.45      0.71    0.38631E+02    114.65   -114.65     -0.21
   2   0   2   0.126500E+04   0.141389E+04   0.150660E+03 o    1     0.998      6.05      5.72      0.33    0.38631E+02     35.57    -35.57      0.15
   3   0   2   0.111232E+05   0.103955E+05   0.915549E+03 o    1    -0.762     16.40     16.97      0.74    0.38631E+02    105.47   -105.47     -0.19
   4   0   2   0.163993E+03   0.115892E+03   0.424939E+02 o    1    -1.032      1.73      2.06      0.32    0.38631E+02     12.81     12.81      0.13
   5   0   2   0.663249E+04   0.597618E+04   0.536968E+03 o    1    -1.162     12.44     13.10      0.57    0.38631E+02     81.44    -81.44     -0.12
   6   0   2   0.427863E+02  -0.154523E+02   0.424939E+02 <    1    -0.201      0.00      1.05      5.24    0.38631E+02      6.54      6.54      0.04
   7   0   2   0.153207E+04   0.107007E+04   0.127482E+03 o    1    -3.254      5.26      6.30      0.32    0.38631E+02     39.14    -39.14     -0.01
   8   0   2   0.831839E+03   0.853740E+03   0.108166E+03 o    1     0.201      4.70      4.64      0.30    0.38631E+02     28.84    -28.84     -0.06
   9   0   2   0.173701E+02   0.772615E+01   0.424939E+02 <    1    -0.182      0.45      0.67      1.23    0.38631E+02      4.17      4.17      0.10
  10   0   2   0.376681E+04   0.281618E+04   0.270415E+03 o    1    -3.192      8.54      9.87      0.42    0.38631E+02     61.37    -61.37     -0.15
  11   0   2   0.136854E+04   0.131345E+04   0.146797E+03 o    1    -0.366      5.83      5.95      0.33    0.38631E+02     36.99     36.99      0.17
  12   0   2   0.695460E+04   0.664063E+04   0.598777E+03 o    1    -0.506     13.11     13.42      0.61    0.38631E+02     83.39    -83.39     -0.20
  13   0   2   0.194910E+04   0.158386E+04   0.169975E+03 o    1    -2.003      6.40      7.10      0.35    0.38631E+02     44.15     44.15      0.18
  14   0   2   0.714030E+04   0.650542E+04   0.591051E+03 o    1    -1.025     12.98     13.60      0.60    0.38631E+02     84.50    -84.50     -0.18
  15   0   2   0.857941E+03   0.591051E+03   0.888508E+02 o    1    -2.701      3.91      4.71      0.30    0.38631E+02     29.29     29.29      0.14
  16   0   2   0.607614E+04   0.572508E+04   0.525378E+03 o    1    -0.643     12.17     12.54      0.57    0.38631E+02     77.95    -77.95     -0.13
  17   0   2   0.264969E+03   0.254963E+03   0.618092E+02 o    1    -0.160      2.57      2.62      0.31    0.38631E+02     16.28    -16.28      0.05
  18   0   2   0.440509E+04   0.453139E+04   0.424938E+03 o    1     0.293     10.83     10.68      0.52    0.38631E+02     66.37    -66.37     -0.05
  19   0   2   0.316115E+05   0.315536E+05   0.273892E+04 o    1    -0.021     28.58     28.61      1.27    0.38631E+02    177.80   -177.80     -0.09
  20   0   2   0.389154E+05   0.429574E+05   0.371628E+04 o    1     1.086     33.35     31.74      1.48    0.38631E+02    197.27    197.27      0.13
  21   0   2   0.125079E+05   0.123618E+05   0.110098E+04 o    1    -0.129     17.89     17.99      0.82    0.38631E+02    111.84    111.84     -0.02
  22   0   2   0.322637E+03   0.424938E+03   0.772615E+02 o    1     1.407      3.32      2.89      0.30    0.38631E+02     17.96     17.96      0.10
  23   0   2   0.129856E+03   0.115892E+03   0.579462E+02 <    1    -0.234      1.73      1.83      0.43    0.38631E+02     11.40     11.39     -0.11
  24   0   2   0.660845E+03   0.714669E+03   0.112029E+03 o    1     0.486      4.30      4.14      0.34    0.38631E+02     25.71     25.71      0.14
  25   0   2   0.402928E+03   0.397897E+03   0.888508E+02 o    1    -0.056      3.21      3.23      0.36    0.38631E+02     20.07    -20.07     -0.14
  26   0   2   0.105856E+04   0.121687E+04   0.158386E+03 o    1     1.022      5.61      5.23      0.37    0.38631E+02     32.54     32.54      0.15
  27   0   2   0.104056E+04   0.106235E+04   0.150660E+03 o    1     0.144      5.24      5.19      0.38    0.38631E+02     32.26    -32.26     -0.14
  28   0   2   0.892878E+03   0.106235E+04   0.146797E+03 o    1     1.192      5.24      4.81      0.37    0.38631E+02     29.88     29.88      0.12
  29   0   2   0.848644E+03   0.791931E+03   0.127482E+03 o    1    -0.434      4.53      4.69      0.37    0.38631E+02     29.13    -29.13     -0.10
  31   0   2   0.137777E+03   0.131345E+03   0.579462E+02 o    1    -0.110      1.84      1.89      0.41    0.38631E+02     11.74    -11.74     -0.02
  32   0   2   0.952976E+02   0.197017E+03   0.695354E+02 o    1     1.723      2.26      1.57      0.40    0.38631E+02      9.76     -9.76     -0.03
  33   0   2   0.570270E+02   0.173838E+03   0.733985E+02 o    1     2.022      2.12      1.21      0.45    0.38631E+02      7.55      7.55      0.06
  34   0   2   0.856370E+03   0.969632E+03   0.150660E+03 o    1     0.769      5.01      4.71      0.39    0.38631E+02     29.26    -29.26     -0.10
  35   0   2   0.297474E+03   0.506063E+03   0.112029E+03 o    1     2.099      3.62      2.77      0.40    0.38631E+02     17.25     17.25      0.11
  36   0   2   0.133083E+04   0.212469E+04   0.258826E+03 o    1     3.379      7.42      5.87      0.46    0.38631E+02     36.48    -36.48     -0.14
  37   0   2   0.185287E+03   0.451980E+03   0.108166E+03 o    1     2.996      3.42      2.19      0.41    0.38631E+02     13.61     13.61      0.12
  38   0   2   0.826252E+03   0.116665E+04   0.177702E+03 o    1     2.063      5.50      4.62      0.42    0.38631E+02     28.74    -28.74     -0.13
  39   0   2   0.320051E+03   0.100440E+03   0.772615E+02 <    1    -2.040      1.61      2.88      0.62    0.38631E+02     17.89    -17.89      0.07
  40   0   2   0.142997E+02   0.309046E+02   0.695354E+02 <    1     0.284      0.89      0.61      1.01    0.38631E+02      3.78      3.78     -0.06
  41   0   2   0.105609E+05   0.144750E+05   0.132117E+04 o    1     3.121     19.36     16.53      0.90    0.38631E+02    102.77    102.77      0.16
  42   0   2   0.116374E+02   0.424939E+02   0.695354E+02 <    1     0.583      1.05      0.55      0.86    0.38631E+02      3.41     -3.41     -0.03
  43   0   2   0.689518E+00  -0.131345E+03   0.733985E+02 <    1    -0.019      0.00      0.13      6.89    0.38631E+02      0.83     -0.83      0.00
  44   0   2   0.549052E+02   0.181565E+03   0.888508E+02 o    1     1.838      2.17      1.19      0.53    0.38631E+02      7.41      7.41      0.02
  45   0   2   0.815033E+02  -0.193154E+02   0.811246E+02 <    1    -0.200      0.00      1.45      7.25    0.38631E+02      9.03     -9.03     -0.04
  46   0   2   0.873705E+02   0.888508E+02   0.849877E+02 <    1     0.017      1.52      1.50      0.73    0.38631E+02      9.35      9.35      0.05
  47   0   2   0.457842E+02   0.502200E+02   0.695354E+02 <    1     0.065      1.14      1.09      0.79    0.38631E+02      6.77     -6.77     -0.05
  48   0   2   0.174042E+02  -0.115892E+02   0.772615E+02 <    1    -0.095      0.00      0.67      7.07    0.38631E+02      4.17      4.17      0.04
  49   0   2   0.179029E+02  -0.811246E+02   0.695354E+02 <    1    -0.101      0.00      0.68      6.71    0.38631E+02      4.23      4.23     -0.02
  50   0   2   0.283143E+02  -0.463569E+02   0.695354E+02 <    1    -0.128      0.00      0.86      6.71    0.38631E+02      5.32     -5.32      0.01
  51   0   2   0.478258E+02   0.139071E+03   0.965769E+02 <    1     1.191      1.90      1.11      0.66    0.38631E+02      6.92      6.92      0.00
 -53   1   2   0.133257E+02  -0.139071E+03   0.100440E+03 <    1    -0.073      0.00      0.59      8.06    0.38631E+02      3.65     -3.65     -0.04
 -52   1   2   0.122435E+02   0.193154E+02   0.579462E+02 <    1     0.136      0.71      0.56      1.06    0.38631E+02      3.50      3.50      0.04
 -51   1   2   0.785455E+00   0.309046E+02   0.502200E+02 <    1     1.034      0.89      0.14      0.73    0.38631E+02      0.89     -0.89     -0.03
 -50   1   2   0.910278E+01  -0.540831E+02   0.540831E+02 <    1    -0.082      0.00      0.49      5.92    0.38631E+02      3.02      3.02      0.03
 -49   1   2   0.400190E+01  -0.540831E+02   0.579462E+02 <    1    -0.053      0.00      0.32      6.12    0.38631E+02      2.00      2.00     -0.02
 -48   1   2   0.232141E+01  -0.193154E+02   0.540831E+02 <    1    -0.041      0.00      0.25      5.92    0.38631E+02      1.52      1.52      0.01
 -47   1   2   0.128270E+01  -0.154523E+02   0.540831E+02 <    1    -0.031      0.00      0.18      5.92    0.38631E+02      1.13      1.13      0.00
 -46   1   2   0.442049E+02   0.424939E+02   0.540831E+02 <    1    -0.031      1.05      1.07      0.67    0.38631E+02      6.65      6.65      0.00
 -45   1   2   0.143431E+02   0.347677E+02   0.540831E+02 <    1     0.460      0.95      0.61      0.74    0.38631E+02      3.79     -3.79      0.01
 -44   1   2   0.191733E+03   0.251100E+03   0.695354E+02 o    1     0.909      2.55      2.23      0.35    0.38631E+02     13.85     13.85      0.00
 -43   1   2   0.476210E+03   0.312909E+03   0.127482E+03 o    1    -1.146      2.85      3.51      0.58    0.38631E+02     21.82    -21.82      0.00
 -42   1   2   0.380458E+03   0.432665E+03   0.695354E+02 o    1     0.769      3.35      3.14      0.27    0.38631E+02     19.51    -19.51     -0.05
 -41   1   2   0.278406E+01   0.424939E+02   0.579462E+02 <    1     1.091      1.05      0.27      0.72    0.38631E+02      1.67      1.67      0.03
 -40   1   2   0.401079E+01  -0.386308E+02   0.540831E+02 <    1    -0.054      0.00      0.32      5.92    0.38631E+02      2.00     -2.00     -0.04
 -39   1   2   0.586962E+00  -0.386308E+01   0.540831E+02 <    1    -0.021      0.00      0.12      5.92    0.38631E+02      0.77      0.77      0.04
 -38   1   2   0.206710E+02   0.424939E+02   0.579462E+02 <    1     0.444      1.05      0.73      0.72    0.38631E+02      4.55     -4.55     -0.04
 -37   1   2   0.645304E+01  -0.579462E+02   0.540831E+02 <    1    -0.069      0.00      0.41      5.92    0.38631E+02      2.54      2.54      0.03
 -36   1   2   0.855298E+02   0.965769E+02   0.540831E+02 <    1     0.210      1.58      1.49      0.44    0.38631E+02      9.25     -9.25     -0.03
 -35   1   2   0.177376E+02  -0.502200E+02   0.502200E+02 <    1    -0.119      0.00      0.68      5.70    0.38631E+02      4.21      4.21      0.02
 -34   1   2   0.805838E+02   0.386308E+02   0.540831E+02 <    1    -0.635      1.00      1.44      0.70    0.38631E+02      8.98     -8.98      0.00
 -33   1   2   0.480202E+01   0.309046E+02   0.502200E+02 <    1     0.746      0.89      0.35      0.73    0.38631E+02      2.19     -2.19     -0.02
 -32   1   2   0.324648E+00  -0.115892E+02   0.502200E+02 <    1    -0.016      0.00      0.09      5.70    0.38631E+02      0.57      0.57      0.04
 -31   1   2   0.263095E+03   0.150660E+03   0.618092E+02 o    1    -1.565      1.97      2.61      0.41    0.38631E+02     16.22    -16.22     -0.08
 -30   1   2   0.254736E+03   0.332225E+03   0.502200E+02 o    1     1.631      2.93      2.57      0.22    0.38631E+02     15.96     15.96      0.09
 -29   1   2   0.874050E+03   0.757163E+03   0.733985E+02 o    1    -1.504      4.43      4.76      0.22    0.38631E+02     29.56    -29.56     -0.12
 -28   1   2   0.889488E+03   0.996674E+03   0.849877E+02 o    1     1.263      5.08      4.80      0.22    0.38631E+02     29.82     29.82      0.13
 -27   1   2   0.126168E+04   0.100440E+04   0.811246E+02 o    1    -2.903      5.10      5.71      0.21    0.38631E+02     35.52    -35.52     -0.13
 -26   1   2   0.949914E+03   0.961906E+03   0.772615E+02 o    1     0.151      4.99      4.96      0.21    0.38631E+02     30.82     30.82      0.12
 -25   1   2   0.768731E+03   0.633545E+03   0.579462E+02 o    1    -2.169      4.05      4.46      0.19    0.38631E+02     27.73    -27.73     -0.09
 -24   1   2   0.464710E+03   0.428802E+03   0.463569E+02 o    1    -0.746      3.33      3.47      0.18    0.38631E+02     21.56     21.56      0.06
 -23   1   2   0.377302E+02   0.193154E+02   0.309046E+02 <    1    -0.497      0.71      0.99      0.57    0.38631E+02      6.14     -6.14     -0.02
 -22   1   2   0.895195E+03   0.386308E+03   0.811246E+02 o    1    -4.952      3.16      4.81      0.33    0.38631E+02     29.92     29.92     -0.01
 -21   1   2   0.516512E+02   0.772615E+01   0.424939E+02 <    1    -0.577      0.45      1.16      1.23    0.38631E+02      7.19      7.19      0.06
 -20   1   2   0.115682E+04   0.120142E+04   0.618092E+02 o    1     0.679      5.58      5.47      0.15    0.38631E+02     34.01    -34.01     -0.11
 -19   1   2   0.177288E+04   0.165340E+04   0.772615E+02 o    1    -1.397      6.54      6.77      0.17    0.38631E+02     42.11     42.11      0.14
 -18   1   2   0.246306E+04   0.249555E+04   0.104303E+03 o    1     0.282      8.04      7.98      0.19    0.38631E+02     49.63    -49.63     -0.16
 -17   1   2   0.362624E+04   0.336860E+04   0.135208E+03 o    1    -1.674      9.34      9.69      0.21    0.38631E+02     60.22     60.22      0.17
 -16   1   2   0.284857E+04   0.281232E+04   0.115892E+03 o    1    -0.281      8.53      8.59      0.20    0.38631E+02     53.37    -53.37     -0.17
 -15   1   2   0.383530E+04   0.390171E+04   0.150660E+03 o    1     0.393     10.05      9.96      0.22    0.38631E+02     61.93     61.93      0.15
 -14   1   2   0.216131E+04   0.208220E+04   0.965769E+02 o    1    -0.745      7.34      7.48      0.19    0.38631E+02     46.49    -46.49     -0.13
 -13   1   2   0.327510E+04   0.310205E+04   0.150660E+03 o    1    -1.048      8.96      9.21      0.24    0.38631E+02     57.23     57.23      0.10
 -12   1   2   0.146250E+04   0.129413E+04   0.656723E+02 o    1    -2.312      5.79      6.15      0.16    0.38631E+02     38.24    -38.24     -0.07
 -11   1   2   0.277501E+04   0.252259E+04   0.123618E+03 o    1    -1.845      8.08      8.48      0.21    0.38631E+02     52.68     52.68      0.04
 -10   1   2   0.759478E+03   0.784205E+03   0.540831E+02 o    1     0.443      4.51      4.43      0.16    0.38631E+02     27.56    -27.56     -0.01
  -9   1   2   0.217211E+04   0.217878E+04   0.108166E+03 o    1     0.057      7.51      7.50      0.20    0.38631E+02     46.61     46.61     -0.01
  -8   1   2   0.296551E+03   0.351540E+03   0.309046E+02 o    1     1.809      3.02      2.77      0.14    0.38631E+02     17.22    -17.22      0.05
  -7   1   2   0.131822E+04   0.118983E+04   0.656723E+02 o    1    -1.791      5.55      5.84      0.16    0.38631E+02     36.31     36.31     -0.06
  -6   1   2   0.126311E+00   0.772615E+01   0.193154E+02 <    1     0.698      0.45      0.06      0.56    0.38631E+02      0.36      0.34      0.09
  -5   1   2   0.319533E+03   0.359266E+03   0.309046E+02 o    1     1.289      3.05      2.88      0.13    0.38631E+02     17.88     17.88     -0.09
  -4   1   2   0.491325E+03   0.432665E+03   0.347677E+02 o    1    -1.585      3.35      3.57      0.14    0.38631E+02     22.17     22.17      0.11
  -3   1   2   0.481418E+02   0.540831E+02   0.193154E+02 o    1     0.316      1.18      1.12      0.21    0.38631E+02      6.94     -6.94     -0.10
  -2   1   2   0.227037E+04   0.205129E+04   0.100440E+03 o    1    -1.968      7.29      7.67      0.19    0.38631E+02     47.65     47.65      0.11
  -1   1   2   0.111763E+04   0.112029E+04   0.618092E+02 o    1     0.041      5.39      5.38      0.16    0.38631E+02     33.43    -33.43     -0.09
   0   1   2   0.417824E+04   0.383604E+04   0.177702E+03 o    1    -1.730      9.96     10.40      0.25    0.38631E+02     64.64     64.64      0.08
   1   1   2   0.145804E+04   0.138298E+04   0.733985E+02 o    1    -0.944      5.98      6.14      0.17    0.38631E+02     38.18    -38.18     -0.04
   2   1   2   0.247882E+04   0.259599E+04   0.123618E+03 o    1     0.884      8.20      8.01      0.21    0.38631E+02     49.79     49.79      0.02
   3   1   2   0.310714E+03   0.374718E+03   0.309046E+02 o    1     2.107      3.11      2.84      0.13    0.38631E+02     17.63    -17.63      0.02
   4   1   2   0.342262E+03   0.397897E+03   0.347677E+02 o    1     1.619      3.21      2.98      0.14    0.38631E+02     18.50     18.50     -0.05
   5   1   2   0.104212E+03   0.104303E+03   0.231785E+02 o    1     0.004      1.64      1.64      0.18    0.38631E+02     10.21     10.21      0.09
   6   1   2   0.267621E+03   0.243374E+03   0.270415E+02 o    1    -0.862      2.51      2.63      0.14    0.38631E+02     16.36    -16.36     -0.11
   7   1   2   0.147675E+04   0.132504E+04   0.733985E+02 o    1    -1.892      5.86      6.18      0.17    0.38631E+02     38.43     38.43      0.13
   8   1   2   0.191649E+04   0.157614E+04   0.849877E+02 o    1    -3.571      6.39      7.04      0.18    0.38631E+02     43.78    -43.78     -0.14
   9   1   2   0.310186E+04   0.251100E+04   0.123618E+03 o    1    -4.195      8.06      8.96      0.21    0.38631E+02     55.69     55.69      0.14
  10   1   2   0.314277E+04   0.295139E+04   0.142934E+03 o    1    -1.218      8.74      9.02      0.23    0.38631E+02     56.06    -56.06     -0.13
  11   1   2   0.342960E+04   0.303638E+04   0.146797E+03 o    1    -2.400      8.87      9.42      0.23    0.38631E+02     58.56     58.56      0.12
  12   1   2   0.301915E+04   0.295912E+04   0.142934E+03 o    1    -0.386      8.75      8.84      0.23    0.38631E+02     54.95    -54.95     -0.09
  13   1   2   0.250755E+04   0.238352E+04   0.119755E+03 o    1    -0.950      7.85      8.06      0.21    0.38631E+02     50.08     50.08      0.06
  14   1   2   0.226588E+04   0.212856E+04   0.108166E+03 o    1    -1.163      7.42      7.66      0.20    0.38631E+02     47.60    -47.60     -0.04
  15   1   2   0.142273E+04   0.135980E+04   0.772615E+02 o    1    -0.760      5.93      6.07      0.18    0.38631E+02     37.72     37.72      0.01
  16   1   2   0.106649E+04   0.100826E+04   0.618092E+02 o    1    -0.883      5.11      5.25      0.16    0.38631E+02     32.66    -32.66      0.01
  17   1   2   0.594908E+03   0.506063E+03   0.424939E+02 o    1    -1.952      3.62      3.92      0.16    0.38631E+02     24.39     24.39     -0.04
  18   1   2   0.301037E+03   0.262689E+03   0.309046E+02 o    1    -1.182      2.61      2.79      0.16    0.38631E+02     17.35    -17.35      0.05
  19   1   2   0.522706E+03   0.544694E+03   0.618092E+02 o    1     0.354      3.75      3.68      0.22    0.38631E+02     22.86     22.86     -0.06
  20   1   2   0.119364E+04   0.120914E+04   0.733985E+02 o    1     0.201      5.59      5.56      0.18    0.38631E+02     34.55    -34.55      0.05
  21   1   2   0.915411E+03   0.102758E+04   0.656723E+02 o    1     1.677      5.16      4.87      0.17    0.38631E+02     30.26    -30.26     -0.09
  22   1   2   0.309209E+03   0.374718E+03   0.424939E+02 o    1     1.591      3.11      2.83      0.18    0.38631E+02     17.58     17.58      0.07
  23   1   2   0.122765E+04   0.137912E+04   0.849877E+02 o    1     1.744      5.97      5.64      0.19    0.38631E+02     35.04    -35.04     -0.08
  24   1   2   0.571649E+03   0.575599E+03   0.502200E+02 o    1     0.077      3.86      3.85      0.17    0.38631E+02     23.91     23.91      0.05
  25   1   2   0.699806E+03   0.668312E+03   0.540831E+02 o    1    -0.559      4.16      4.26      0.17    0.38631E+02     26.45    -26.45     -0.04
  26   1   2   0.202436E+03   0.150660E+03   0.347677E+02 o    1    -1.374      1.97      2.29      0.23    0.38631E+02     14.23     14.23      0.01
  27   1   2   0.126476E+03   0.119755E+03   0.309046E+02 o    1    -0.214      1.76      1.81      0.23    0.38631E+02     11.25    -11.25      0.01
  28   1   2   0.119004E+02   0.386308E+02   0.309046E+02 <    1     1.112      1.00      0.56      0.40    0.38631E+02      3.45     -3.45     -0.04
  29   1   2   0.482009E+02   0.231785E+02   0.309046E+02 <    1    -0.663      0.77      1.12      0.52    0.38631E+02      6.94      6.94      0.06
  30   1   2   0.341181E+03   0.374718E+03   0.424939E+02 o    1     0.795      3.11      2.97      0.18    0.38631E+02     18.47    -18.47     -0.09
  31   1   2   0.465678E+03   0.548557E+03   0.540831E+02 o    1     1.563      3.77      3.47      0.19    0.38631E+02     21.58     21.58      0.10
  32   1   2   0.623484E+03   0.618092E+03   0.579462E+02 o    1    -0.091      4.00      4.02      0.19    0.38631E+02     24.97    -24.97     -0.11
  33   1   2   0.557302E+03   0.691491E+03   0.888508E+02 o    1     1.573      4.23      3.80      0.28    0.38631E+02     23.61     23.61      0.10
  34   1   2   0.557867E+03   0.571735E+03   0.579462E+02 o    1     0.236      3.85      3.80      0.20    0.38631E+02     23.62    -23.62     -0.09
  35   1   2   0.425661E+03   0.455843E+03   0.502200E+02 o    1     0.601      3.44      3.32      0.19    0.38631E+02     20.63     20.63      0.07
  36   1   2   0.257374E+03   0.278142E+03   0.424939E+02 o    1     0.494      2.68      2.58      0.21    0.38631E+02     16.04    -16.04     -0.05
  37   1   2   0.229277E+03   0.282005E+03   0.463569E+02 o    1     1.187      2.70      2.44      0.22    0.38631E+02     15.14     15.14      0.03
  38   1   2   0.418118E+02   0.386308E+01   0.309046E+02 <    1    -0.572      0.32      1.04      1.26    0.38631E+02      6.47     -6.47      0.00
  39   1   2   0.680889E+02   0.347677E+02   0.347677E+02 <    1    -0.799      0.95      1.33      0.47    0.38631E+02      8.25      8.25     -0.01
  40   1   2   0.225146E+02   0.231785E+02   0.309046E+02 <    1     0.022      0.77      0.76      0.52    0.38631E+02      4.74      4.74      0.04
  41   1   2   0.149107E+04   0.163408E+04   0.108166E+03 o    1     1.295      6.50      6.21      0.22    0.38631E+02     38.61    -38.61     -0.08
  42   1   2   0.111028E+03   0.139071E+03   0.424939E+02 o    1     0.696      1.90      1.70      0.29    0.38631E+02     10.54     10.54      0.05
  43   1   2   0.348896E+02   0.104303E+03   0.386308E+02 o    1     2.274      1.64      0.95      0.30    0.38631E+02      5.91     -5.91     -0.05
  44   1   2   0.934083E+01   0.695354E+02   0.386308E+02 <    1     2.279      1.34      0.49      0.37    0.38631E+02      3.06      3.06      0.04
  45   1   2   0.334805E+02   0.888508E+02   0.386308E+02 o    1     1.774      1.52      0.93      0.33    0.38631E+02      5.79      5.79     -0.02
  46   1   2   0.234323E+02   0.112029E+03   0.424939E+02 o    1     2.857      1.70      0.78      0.32    0.38631E+02      4.84     -4.84      0.01
  47   1   2   0.976831E+02   0.270415E+02   0.424939E+02 <    1    -1.146      0.84      1.59      0.66    0.38631E+02      9.88      9.88      0.00
  48   1   2   0.379631E+02   0.502200E+02   0.386308E+02 <    1     0.339      1.14      0.99      0.44    0.38631E+02      6.16     -6.16     -0.01
  49   1   2   0.813896E+02   0.386308E+02   0.424939E+02 <    1    -0.821      1.00      1.45      0.55    0.38631E+02      9.02      9.02      0.02
  50   1   2   0.163472E+02   0.193154E+02   0.424939E+02 <    1     0.073      0.71      0.65      0.78    0.38631E+02      4.04     -4.04     -0.02
  51   1   2   0.120129E+02  -0.100440E+03   0.772615E+02 <    1    -0.079      0.00      0.56      7.07    0.38631E+02      3.47      3.47      0.02
 -53   2   2   0.720902E+00  -0.309046E+02   0.849877E+02 <    1    -0.018      0.00      0.14      7.42    0.38631E+02      0.85      0.85      0.01
 -52   2   2   0.216962E+00  -0.386308E+02   0.463569E+02 <    1    -0.014      0.00      0.07      5.48    0.38631E+02      0.47     -0.47     -0.01
 -51   2   2   0.928184E+00   0.424939E+02   0.579462E+02 <    1     1.250      1.05      0.16      0.72    0.38631E+02      0.96     -0.96      0.01
 -50   2   2   0.811383E-04  -0.772615E+02   0.656723E+02 <    1     0.000      0.00      0.00      6.52    0.38631E+02      0.01      0.00     -0.01
 -49   2   2   0.269028E+00   0.927139E+02   0.733985E+02 <    1     2.389      1.55      0.08      0.61    0.38631E+02      0.52     -0.52      0.01
 -48   2   2   0.876889E+00  -0.424939E+02   0.695354E+02 <    1    -0.022      0.00      0.15      6.71    0.38631E+02      0.94     -0.94     -0.01
 -47   2   2   0.213981E+02  -0.386308E+01   0.772615E+02 <    1    -0.105      0.00      0.74      7.07    0.38631E+02      4.63      4.63      0.01
 -46   2   2   0.885261E+02   0.347677E+02   0.579462E+02 <    1    -0.715      0.95      1.51      0.79    0.38631E+02      9.41     -9.41     -0.02
 -45   2   2   0.134561E+03   0.579462E+02   0.579462E+02 <    1    -1.048      1.22      1.87      0.61    0.38631E+02     11.60     11.60      0.02
 -44   2   2   0.206841E+03   0.185428E+03   0.618092E+02 o    1    -0.336      2.19      2.31      0.37    0.38631E+02     14.38    -14.38     -0.03
 -43   2   2   0.164014E-01  -0.772615E+01   0.618092E+02 <    1    -0.003      0.00      0.02      6.32    0.38631E+02      0.13      0.13      0.01
 -42   2   2   0.155116E+02   0.115892E+02   0.656723E+02 <    1    -0.055      0.55      0.63      1.55    0.38631E+02      3.94      3.94      0.00
 -41   2   2   0.615448E+02   0.100440E+03   0.695354E+02 <    1     0.627      1.61      1.26      0.56    0.38631E+02      7.85      7.85      0.01
 -40   2   2   0.317384E+02   0.135208E+03   0.618092E+02 o    1     2.253      1.87      0.91      0.43    0.38631E+02      5.63      5.63      0.00
 -39   2   2   0.300019E+00  -0.386308E+01   0.579462E+02 <    1    -0.014      0.00      0.09      6.12    0.38631E+02      0.55      0.55      0.00
 -38   2   2   0.455395E+00  -0.579462E+02   0.540831E+02 <    1    -0.018      0.00      0.11      5.92    0.38631E+02      0.67     -0.67      0.00
 -37   2   2   0.155862E+02   0.695354E+02   0.540831E+02 <    1     1.354      1.34      0.64      0.52    0.38631E+02      3.95      3.95      0.00
 -36   2   2   0.323953E+02   0.424939E+02   0.540831E+02 <    1     0.199      1.05      0.92      0.67    0.38631E+02      5.69     -5.69      0.00
 -35   2   2   0.215688E+02  -0.154523E+02   0.502200E+02 <    1    -0.131      0.00      0.75      5.70    0.38631E+02      4.64      4.64     -0.01
 -34   2   2   0.333471E+02   0.502200E+02   0.540831E+02 <    1     0.344      1.14      0.93      0.61    0.38631E+02      5.77     -5.77      0.01
 -33   2   2   0.578607E-01   0.309046E+02   0.502200E+02 <    1     1.177      0.89      0.04      0.73    0.38631E+02      0.24     -0.24     -0.02
 -32   2   2   0.617598E+00   0.540831E+02   0.502200E+02 <    1     1.923      1.18      0.13      0.55    0.38631E+02      0.79      0.79      0.02
 -31   2   2   0.451339E+02   0.888508E+02   0.463569E+02 <    1     1.100      1.52      1.08      0.40    0.38631E+02      6.72     -6.72     -0.02
 -30   2   2   0.903016E+01   0.386308E+01   0.579462E+02 <    1    -0.071      0.32      0.48      2.37    0.38631E+02      3.01      3.00      0.01
 -29   2   2   0.127861E+03   0.424939E+02   0.540831E+02 <    1    -1.154      1.05      1.82      0.67    0.38631E+02     11.31    -11.31     -0.02
 -28   2   2   0.189735E+02  -0.463569E+02   0.463569E+02 <    1    -0.128      0.00      0.70      5.48    0.38631E+02      4.36      4.36      0.00
 -27   2   2   0.170485E+03   0.131345E+03   0.463569E+02 o    1    -0.788      1.84      2.10      0.33    0.38631E+02     13.06    -13.06      0.00
 -26   2   2   0.296551E+01   0.000000E+00   0.347677E+02 <    1    -0.058      0.00      0.28      4.74    0.38631E+02      1.72      1.72     -0.01
 -25   2   2   0.554455E+02   0.386308E+01   0.386308E+02 <    1    -0.558      0.32      1.20      1.58    0.38631E+02      7.45     -7.45      0.02
 -24   2   2   0.339367E+03   0.270415E+03   0.463569E+02 o    1    -1.394      2.65      2.96      0.23    0.38631E+02     18.42    -18.42     -0.04
 -23   2   2   0.124132E+03   0.131345E+03   0.386308E+02 o    1     0.189      1.84      1.79      0.27    0.38631E+02     11.14    -11.14      0.03
 -22   2   2   0.169153E+03   0.150660E+03   0.386308E+02 o    1    -0.463      1.97      2.09      0.25    0.38631E+02     13.01    -13.01     -0.05
 -21   2   2   0.751237E+04   0.678356E+04   0.282005E+03 o    1    -2.269     13.25     13.95      0.31    0.38631E+02     86.67     86.67      0.08
 -20   2   2   0.493887E+03   0.517652E+03   0.463569E+02 o    1     0.506      3.66      3.58      0.17    0.38631E+02     22.22    -22.22     -0.04
 -19   2   2   0.207345E+03   0.200880E+03   0.347677E+02 o    1    -0.183      2.28      2.32      0.20    0.38631E+02     14.40     14.40      0.03
 -18   2   2   0.945036E+02   0.772615E+01   0.270415E+02 <    1    -1.427      0.45      1.56      0.78    0.38631E+02      9.72      9.72     -0.01
 -17   2   2   0.159580E+03   0.540831E+02   0.270415E+02 <    1    -2.869      1.18      2.03      0.30    0.38631E+02     12.63    -12.63      0.00
 -16   2   2   0.264621E+03   0.162249E+03   0.270415E+02 o    1    -3.301      2.05      2.62      0.17    0.38631E+02     16.27     16.27      0.02
 -15   2   2   0.142974E+03   0.104303E+03   0.270415E+02 o    1    -1.314      1.64      1.92      0.21    0.38631E+02     11.96    -11.96     -0.02
 -14   2   2   0.124313E+03   0.309046E+02   0.270415E+02 <    1    -2.298      0.89      1.79      0.39    0.38631E+02     11.15     11.15      0.03
 -13   2   2   0.391615E+02   0.463569E+02   0.231785E+02 <    1     0.323      1.10      1.01      0.27    0.38631E+02      6.26     -6.26     -0.03
 -12   2   2   0.499186E+01   0.309046E+02   0.193154E+02 <    1     1.913      0.89      0.36      0.28    0.38631E+02      2.23      2.23      0.03
 -11   2   2   0.845403E+02   0.965769E+02   0.231785E+02 o    1     0.535      1.58      1.48      0.19    0.38631E+02      9.19      9.19     -0.02
 -10   2   2   0.333307E+03   0.347677E+03   0.309046E+02 o    1     0.458      3.00      2.94      0.14    0.38631E+02     18.26    -18.26      0.01
  -9   2   2   0.922410E+03   0.101213E+04   0.618092E+02 o    1     1.411      5.12      4.89      0.16    0.38631E+02     30.37     30.37      0.01
  -8   2   2   0.197011E+04   0.221354E+04   0.108166E+03 o    1     2.143      7.57      7.14      0.20    0.38631E+02     44.39    -44.39     -0.02
  -7   2   2   0.328908E+04   0.346904E+04   0.162249E+03 o    1     1.033      9.48      9.23      0.24    0.38631E+02     57.35     57.35      0.04
  -6   2   2   0.617967E+04   0.622728E+04   0.278142E+03 o    1     0.157     12.70     12.65      0.31    0.38631E+02     78.61    -78.61     -0.06
  -5   2   2   0.939051E+04   0.925207E+04   0.405623E+03 o    1    -0.309     15.48     15.59      0.37    0.38631E+02     96.90     96.90      0.08
  -4   2   2   0.110521E+05   0.112686E+05   0.494474E+03 o    1     0.400     17.08     16.91      0.41    0.38631E+02    105.13   -105.13     -0.09
  -3   2   2   0.865029E+04   0.826312E+04   0.363129E+03 o    1    -0.959     14.63     14.96      0.35    0.38631E+02     93.01     93.01      0.09
  -2   2   2   0.164410E+04   0.169203E+04   0.849877E+02 o    1     0.528      6.62      6.52      0.18    0.38631E+02     40.55    -40.55     -0.06
  -1   2   2   0.234872E+04   0.223286E+04   0.108166E+03 o    1    -0.978      7.60      7.80      0.20    0.38631E+02     48.46    -48.46      0.03
   0   2   2   0.370080E+03   0.347677E+03   0.270415E+02 o    1    -0.790      3.00      3.10      0.12    0.38631E+02     19.24    -19.24     -0.05
   1   2   2   0.363340E+03   0.343814E+03   0.270415E+02 o    1    -0.690      2.98      3.07      0.12    0.38631E+02     19.06    -19.06      0.02
   2   2   2   0.110758E+04   0.108166E+04   0.579462E+02 o    1    -0.417      5.29      5.35      0.15    0.38631E+02     33.28     33.28     -0.01
   3   2   2   0.683600E+02   0.849877E+02   0.193154E+02 o    1     0.904      1.48      1.33      0.17    0.38631E+02      8.27     -8.27      0.02
   4   2   2   0.465642E+02   0.618092E+02   0.154523E+02 o    1     1.053      1.26      1.10      0.16    0.38631E+02      6.82      6.82     -0.02
   5   2   2   0.296532E+03   0.320635E+03   0.270415E+02 o    1     0.884      2.88      2.77      0.12    0.38631E+02     17.22     17.22      0.02
   6   2   2   0.144025E+03   0.135208E+03   0.231785E+02 o    1    -0.372      1.87      1.93      0.16    0.38631E+02     12.00    -12.00     -0.02
   7   2   2   0.773004E+03   0.676039E+03   0.424939E+02 o    1    -2.102      4.18      4.47      0.14    0.38631E+02     27.80     27.80      0.02
   8   2   2   0.266420E+03   0.254963E+03   0.270415E+02 o    1    -0.412      2.57      2.63      0.14    0.38631E+02     16.32    -16.32     -0.01
   9   2   2   0.714149E+03   0.672175E+03   0.424939E+02 o    1    -0.927      4.17      4.30      0.14    0.38631E+02     26.72     26.72      0.01
  10   2   2   0.102846E+03   0.112029E+03   0.193154E+02 o    1     0.482      1.70      1.63      0.15    0.38631E+02     10.14    -10.14      0.01
  11   2   2   0.199536E+03   0.185428E+03   0.231785E+02 o    1    -0.590      2.19      2.27      0.14    0.38631E+02     14.13     14.13     -0.01
  12   2   2   0.271318E+02   0.270415E+02   0.193154E+02 <    1    -0.005      0.84      0.84      0.30    0.38631E+02      5.21      5.21      0.03
  13   2   2   0.209909E+02   0.270415E+02   0.193154E+02 <    1     0.333      0.84      0.74      0.30    0.38631E+02      4.58     -4.58     -0.03
  14   2   2   0.497822E+03   0.498337E+03   0.386308E+02 o    1     0.013      3.59      3.59      0.14    0.38631E+02     22.31     22.31      0.05
  15   2   2   0.334866E+03   0.328362E+03   0.347677E+02 o    1    -0.183      2.92      2.94      0.16    0.38631E+02     18.30    -18.30     -0.05
  16   2   2   0.570094E+03   0.556283E+03   0.424939E+02 o    1    -0.312      3.79      3.84      0.15    0.38631E+02     23.88     23.88      0.05
  17   2   2   0.205575E+03   0.139071E+03   0.270415E+02 o    1    -2.208      1.90      2.31      0.19    0.38631E+02     14.34    -14.34     -0.05
  18   2   2   0.159409E+03   0.224058E+03   0.386308E+02 o    1     1.804      2.41      2.03      0.21    0.38631E+02     12.63     12.63      0.04
  19   2   2   0.247284E+04   0.312137E+04   0.181565E+03 o    1     3.574      8.99      8.00      0.28    0.38631E+02     49.73    -49.73     -0.05
  20   2   2   0.196299E+04   0.207447E+04   0.127482E+03 o    1     0.843      7.33      7.13      0.24    0.38631E+02     44.31    -44.31      0.00
  21   2   2   0.590526E+02   0.695354E+02   0.309046E+02 o    1     0.353      1.34      1.24      0.30    0.38631E+02      7.68      7.68      0.00
  22   2   2   0.541967E+03   0.621955E+03   0.618092E+02 o    1     1.312      4.01      3.75      0.20    0.38631E+02     23.28     23.28      0.01
  23   2   2   0.281400E+03   0.258826E+03   0.424939E+02 o    1    -0.516      2.59      2.70      0.21    0.38631E+02     16.77    -16.77      0.00
  24   2   2   0.393707E+03   0.359266E+03   0.463569E+02 o    1    -0.717      3.05      3.19      0.20    0.38631E+02     19.84     19.84     -0.01
  25   2   2   0.901659E+02   0.115892E+03   0.347677E+02 o    1     0.785      1.73      1.53      0.26    0.38631E+02      9.50     -9.50      0.02
  26   2   2   0.303468E+02   0.811246E+02   0.309046E+02 o    1     2.036      1.45      0.89      0.28    0.38631E+02      5.51      5.51     -0.02
  27   2   2   0.148370E+01  -0.386308E+01   0.270415E+02 <    1    -0.047      0.00      0.20      4.18    0.38631E+02      1.22      1.22      0.03
  28   2   2   0.168902E+01   0.772615E+01   0.309046E+02 <    1     0.266      0.45      0.21      0.89    0.38631E+02      1.30      1.30     -0.02
  29   2   2   0.747605E+01   0.695354E+02   0.424939E+02 <    1     2.198      1.34      0.44      0.41    0.38631E+02      2.73      2.73      0.02
  30   2   2   0.146609E+02  -0.154523E+02   0.309046E+02 <    1    -0.138      0.00      0.62      4.47    0.38631E+02      3.83      3.83     -0.01
  31   2   2   0.557935E+01   0.000000E+00   0.309046E+02 <    1    -0.085      0.00      0.38      4.47    0.38631E+02      2.36     -2.36      0.00
  32   2   2   0.446958E+02   0.502200E+02   0.309046E+02 <    1     0.184      1.14      1.08      0.35    0.38631E+02      6.69      6.69      0.02
  33   2   2   0.353963E+02   0.849877E+02   0.309046E+02 o    1     1.948      1.48      0.96      0.27    0.38631E+02      5.95     -5.95     -0.02
  34   2   2   0.637745E+02   0.733985E+02   0.309046E+02 o    1     0.322      1.38      1.28      0.29    0.38631E+02      7.99      7.99      0.03
  35   2   2   0.239021E+02   0.193154E+02   0.270415E+02 <    1    -0.161      0.71      0.79      0.50    0.38631E+02      4.89     -4.89     -0.03
  36   2   2   0.690969E+01   0.231785E+02   0.270415E+02 <    1     0.778      0.77      0.42      0.45    0.38631E+02      2.63      2.63      0.04
  37   2   2   0.129119E+01  -0.309046E+02   0.270415E+02 <    1    -0.044      0.00      0.18      4.18    0.38631E+02      1.14      1.14     -0.03
  38   2   2   0.176959E+01  -0.115892E+02   0.309046E+02 <    1    -0.048      0.00      0.21      4.47    0.38631E+02      1.33      1.33      0.03
  39   2   2   0.166114E+02  -0.231785E+02   0.309046E+02 <    1    -0.147      0.00      0.66      4.47    0.38631E+02      4.08     -4.08     -0.03
  40   2   2   0.340632E+03   0.285868E+03   0.463569E+02 o    1    -1.121      2.72      2.97      0.22    0.38631E+02     18.46     18.46      0.04
  41   2   2   0.108983E+03   0.502200E+02   0.347677E+02 <    1    -1.366      1.14      1.68      0.39    0.38631E+02     10.44    -10.44     -0.03
  42   2   2   0.635600E+01   0.386308E+02   0.347677E+02 <    1     1.321      1.00      0.41      0.45    0.38631E+02      2.52      2.52      0.01
  43   2   2   0.470831E+02   0.502200E+02   0.386308E+02 <    1     0.082      1.14      1.10      0.44    0.38631E+02      6.86     -6.86     -0.01
  44   2   2   0.372979E+00   0.579462E+02   0.386308E+02 <    1     2.758      1.22      0.10      0.41    0.38631E+02      0.61     -0.61      0.00
  45   2   2   0.438717E+01   0.386308E+02   0.309046E+02 <    1     1.657      1.00      0.34      0.40    0.38631E+02      2.09      2.09      0.01
  46   2   2   0.317451E+02   0.309046E+02   0.347677E+02 <    1    -0.024      0.89      0.91      0.50    0.38631E+02      5.63     -5.63     -0.02
  47   2   2   0.107795E+02  -0.309046E+02   0.424939E+02 <    1    -0.101      0.00      0.53      5.24    0.38631E+02      3.28      3.28      0.02
  48   2   2   0.173711E+02   0.270415E+02   0.463569E+02 <    1     0.232      0.84      0.67      0.72    0.38631E+02      4.17     -4.17     -0.02
  49   2   2   0.217426E+01  -0.309046E+02   0.424939E+02 <    1    -0.045      0.00      0.24      5.24    0.38631E+02      1.47      1.47      0.01
  50   2   2   0.119678E+01  -0.656723E+02   0.463569E+02 <    1    -0.032      0.00      0.18      5.48    0.38631E+02      1.09     -1.09     -0.01
  51   2   2   0.965949E-01  -0.463569E+02   0.772615E+02 <    1    -0.007      0.00      0.05      7.07    0.38631E+02      0.31     -0.31      0.01
 -52   3   2   0.232356E+02   0.146797E+03   0.108166E+03 <    1     1.634      1.95      0.78      0.72    0.38631E+02      4.82      4.82      0.02
 -51   3   2   0.211887E+02   0.154523E+02   0.733985E+02 <    1    -0.072      0.63      0.74      1.50    0.38631E+02      4.60     -4.60     -0.02
 -50   3   2   0.362090E+02   0.231785E+02   0.618092E+02 <    1    -0.187      0.77      0.97      1.03    0.38631E+02      6.02      6.02      0.02
 -49   3   2   0.535868E+01  -0.540831E+02   0.463569E+02 <    1    -0.068      0.00      0.37      5.48    0.38631E+02      2.31     -2.31     -0.01
 -48   3   2   0.226639E+01  -0.270415E+02   0.424939E+02 <    1    -0.046      0.00      0.24      5.24    0.38631E+02      1.51      1.51      0.01
 -47   3   2   0.801185E+01  -0.193154E+02   0.424939E+02 <    1    -0.087      0.00      0.46      5.24    0.38631E+02      2.83      2.83      0.00
 -46   3   2   0.226251E+01  -0.540831E+02   0.463569E+02 <    1    -0.044      0.00      0.24      5.48    0.38631E+02      1.50     -1.50      0.00
 -45   3   2   0.326816E+02   0.193154E+02   0.424939E+02 <    1    -0.273      0.71      0.92      0.78    0.38631E+02      5.72      5.72      0.01
 -44   3   2   0.129574E+01   0.772615E+02   0.502200E+02 <    1     2.677      1.41      0.18      0.46    0.38631E+02      1.14      1.14     -0.01
 -43   3   2   0.162559E+03   0.386308E+02   0.424939E+02 <    1    -1.911      1.00      2.05      0.55    0.38631E+02     12.75    -12.75     -0.01
 -42   3   2   0.212248E+03   0.540831E+02   0.540831E+02 <    1    -1.962      1.18      2.34      0.59    0.38631E+02     14.57    -14.57     -0.03
 -41   3   2   0.339339E+02   0.772615E+01   0.463569E+02 <    1    -0.365      0.45      0.94      1.34    0.38631E+02      5.83      5.83      0.02
 -40   3   2   0.107777E+02  -0.270415E+02   0.502200E+02 <    1    -0.093      0.00      0.53      5.70    0.38631E+02      3.28      3.28     -0.01
 -39   3   2   0.477314E+01  -0.309046E+02   0.502200E+02 <    1    -0.062      0.00      0.35      5.70    0.38631E+02      2.18     -2.18      0.01
 -38   3   2   0.118649E+02  -0.502200E+02   0.463569E+02 <    1    -0.101      0.00      0.55      5.48    0.38631E+02      3.44      3.44     -0.01
 -37   3   2   0.838922E+01   0.115892E+03   0.502200E+02 o    1     3.370      1.73      0.47      0.38    0.38631E+02      2.90     -2.90      0.01
 -36   3   2   0.125193E+01  -0.772615E+01   0.463569E+02 <    1    -0.033      0.00      0.18      5.48    0.38631E+02      1.12     -1.12     -0.01
 -35   3   2   0.124728E+01  -0.424939E+02   0.424939E+02 <    1    -0.034      0.00      0.18      5.24    0.38631E+02      1.12     -1.12      0.01
 -34   3   2   0.277280E+01   0.695354E+02   0.424939E+02 <    1     2.618      1.34      0.27      0.41    0.38631E+02      1.67     -1.67      0.00
 -33   3   2   0.108075E+02   0.309046E+02   0.463569E+02 <    1     0.545      0.89      0.53      0.67    0.38631E+02      3.29     -3.29     -0.01
 -32   3   2   0.205433E+01  -0.231785E+02   0.424939E+02 <    1    -0.044      0.00      0.23      5.24    0.38631E+02      1.43     -1.43      0.01
 -31   3   2   0.797845E+02   0.386308E+02   0.424939E+02 <    1    -0.795      1.00      1.44      0.55    0.38631E+02      8.93     -8.93     -0.03
 -30   3   2   0.432149E+01  -0.695354E+02   0.502200E+02 <    1    -0.059      0.00      0.33      5.70    0.38631E+02      2.08      2.08      0.03
 -29   3   2   0.941201E+02   0.502200E+02   0.618092E+02 <    1    -0.600      1.14      1.56      0.70    0.38631E+02      9.70     -9.70     -0.04
 -28   3   2   0.654681E+02   0.193154E+02   0.579462E+02 <    1    -0.561      0.71      1.30      1.06    0.38631E+02      8.09      8.09      0.04
 -27   3   2   0.240555E+03   0.135208E+03   0.579462E+02 o    1    -1.556      1.87      2.50      0.40    0.38631E+02     15.51    -15.51     -0.05
 -26   3   2   0.875294E+02   0.115892E+02   0.502200E+02 <    1    -0.807      0.55      1.51      1.19    0.38631E+02      9.36      9.36      0.04
 -25   3   2   0.130383E+03   0.112029E+03   0.502200E+02 o    1    -0.351      1.70      1.84      0.38    0.38631E+02     11.42    -11.42     -0.04
 -24   3   2   0.284357E+01  -0.193154E+02   0.386308E+02 <    1    -0.054      0.00      0.27      5.00    0.38631E+02      1.69      1.69      0.02
 -23   3   2   0.108077E+02   0.772615E+01   0.386308E+02 <    1    -0.073      0.45      0.53      1.12    0.38631E+02      3.29     -3.29     -0.01
 -22   3   2   0.449551E+02   0.579462E+02   0.347677E+02 <    1     0.397      1.22      1.08      0.37    0.38631E+02      6.70      6.70      0.00
 -21   3   2   0.411516E+03   0.336088E+03   0.386308E+02 o    1    -1.826      2.95      3.26      0.17    0.38631E+02     20.29     20.29      0.03
 -20   3   2   0.523479E+03   0.370855E+03   0.888508E+02 o    1    -1.565      3.10      3.68      0.37    0.38631E+02     22.88    -22.88     -0.05
 -19   3   2   0.490718E+03   0.463569E+03   0.424939E+02 o    1    -0.615      3.46      3.56      0.16    0.38631E+02     22.15     22.15      0.05
 -18   3   2   0.421315E+03   0.397897E+03   0.424939E+02 o    1    -0.534      3.21      3.30      0.17    0.38631E+02     20.53    -20.53     -0.06
 -17   3   2   0.367408E+03   0.370855E+03   0.386308E+02 o    1     0.088      3.10      3.08      0.16    0.38631E+02     19.17     19.17      0.06
 -16   3   2   0.252570E+03   0.224058E+03   0.309046E+02 o    1    -0.886      2.41      2.56      0.17    0.38631E+02     15.89    -15.89     -0.06
 -15   3   2   0.338927E+03   0.382445E+03   0.347677E+02 o    1     1.259      3.15      2.96      0.15    0.38631E+02     18.41     18.41      0.06
 -14   3   2   0.301401E+03   0.270415E+03   0.386308E+02 o    1    -0.773      2.65      2.79      0.19    0.38631E+02     17.36    -17.36     -0.06
 -13   3   2   0.548464E+03   0.552420E+03   0.424938E+02 o    1     0.090      3.78      3.77      0.15    0.38631E+02     23.42     23.42      0.06
 -12   3   2   0.446978E+03   0.436528E+03   0.386308E+02 o    1    -0.262      3.36      3.40      0.15    0.38631E+02     21.14    -21.14     -0.05
 -11   3   2   0.102529E+04   0.113961E+04   0.579462E+02 o    1     1.884      5.43      5.15      0.15    0.38631E+02     32.02     32.02      0.06
 -10   3   2   0.627090E+03   0.606503E+03   0.386308E+02 o    1    -0.504      3.96      4.03      0.13    0.38631E+02     25.04    -25.04     -0.04
  -9   3   2   0.111630E+04   0.117438E+04   0.579462E+02 o    1     0.941      5.51      5.38      0.15    0.38631E+02     33.41     33.41      0.04
  -8   3   2   0.282479E+03   0.262689E+03   0.231785E+02 o    1    -0.818      2.61      2.70      0.12    0.38631E+02     16.81    -16.81     -0.01
  -7   3   2   0.417129E+03   0.428802E+03   0.270415E+02 o    1     0.414      3.33      3.29      0.11    0.38631E+02     20.42     20.42      0.00
  -6   3   2   0.366610E-02  -0.115892E+02   0.154523E+02 <    1    -0.003      0.00      0.01      3.16    0.38631E+02      0.06      0.05      0.03
  -5   3   2   0.214327E+01   0.386308E+01   0.154523E+02 <    1     0.128      0.32      0.24      0.63    0.38631E+02      1.46     -1.46     -0.04
  -4   3   2   0.645152E+03   0.730122E+03   0.424939E+02 o    1     1.950      4.35      4.09      0.13    0.38631E+02     25.40     25.40      0.07
  -3   3   2   0.622245E+03   0.757163E+03   0.463569E+02 o    1     2.902      4.43      4.01      0.14    0.38631E+02     24.94    -24.94     -0.08
  -2   3   2   0.213477E+04   0.261530E+04   0.123618E+03 o    1     3.762      8.23      7.43      0.21    0.38631E+02     46.20     46.20      0.10
  -1   3   2   0.207294E+04   0.243760E+04   0.115892E+03 o    1     3.018      7.94      7.33      0.20    0.38631E+02     45.53    -45.53     -0.10
   0   3   2   0.375169E+04   0.406396E+04   0.185428E+03 o    1     1.573     10.26      9.85      0.26    0.38631E+02     61.25     61.25      0.10
   1   3   2   0.262455E+04   0.281232E+04   0.131345E+03 o    1     1.337      8.53      8.24      0.22    0.38631E+02     51.23    -51.23     -0.08
   2   3   2   0.312215E+04   0.341496E+04   0.158386E+03 o    1     1.736      9.40      8.99      0.24    0.38631E+02     55.88     55.88      0.07
   3   3   2   0.155785E+04   0.176543E+04   0.888508E+02 o    1     2.239      6.76      6.35      0.18    0.38631E+02     39.47    -39.47     -0.04
   4   3   2   0.124523E+04   0.143706E+04   0.733985E+02 o    1     2.521      6.10      5.68      0.17    0.38631E+02     35.29     35.29      0.02
   5   3   2   0.302544E+03   0.312909E+03   0.270415E+02 o    1     0.377      2.85      2.80      0.13    0.38631E+02     17.39    -17.39      0.01
   6   3   2   0.956785E+02   0.115892E+03   0.193154E+02 o    1     1.089      1.73      1.57      0.15    0.38631E+02      9.78      9.78     -0.03
   7   3   2   0.421889E+02   0.309046E+02   0.154523E+02 <    1    -0.673      0.89      1.05      0.22    0.38631E+02      6.50      6.50      0.05
   8   3   2   0.537223E+02  -0.386308E+01   0.154523E+02 <    1    -0.373      0.00      1.18      3.16    0.38631E+02      7.33     -7.33     -0.05
   9   3   2   0.842227E+02   0.618092E+02   0.193154E+02 o    1    -1.069      1.26      1.48      0.20    0.38631E+02      9.18      9.18      0.05
  10   3   2   0.295041E+02  -0.154523E+02   0.154523E+02 <    1    -0.276      0.00      0.87      3.16    0.38631E+02      5.43     -5.43     -0.04
  11   3   2   0.163399E+01   0.115892E+02   0.154523E+02 <    1     0.937      0.55      0.21      0.37    0.38631E+02      1.28      1.28      0.02
  12   3   2   0.214151E+02   0.772615E+01   0.193154E+02 <    1    -0.532      0.45      0.74      0.56    0.38631E+02      4.63      4.63      0.00
  13   3   2   0.128693E+03   0.849877E+02   0.231785E+02 o    1    -1.686      1.48      1.83      0.20    0.38631E+02     11.34    -11.34     -0.02
  14   3   2   0.177932E+03   0.142934E+03   0.270415E+02 o    1    -1.217      1.92      2.15      0.18    0.38631E+02     13.34     13.34      0.03
  15   3   2   0.298148E+03   0.258826E+03   0.309046E+02 o    1    -1.211      2.59      2.78      0.16    0.38631E+02     17.27    -17.27     -0.04
  16   3   2   0.214793E+03   0.189291E+03   0.309046E+02 o    1    -0.793      2.21      2.36      0.18    0.38631E+02     14.66     14.66      0.05
  17   3   2   0.159818E+03   0.115892E+03   0.270415E+02 o    1    -1.489      1.73      2.03      0.20    0.38631E+02     12.64    -12.64     -0.05
  18   3   2   0.654189E+02   0.540831E+02   0.231785E+02 o    1    -0.465      1.18      1.30      0.25    0.38631E+02      8.09      8.09      0.04
  19   3   2   0.959196E+02   0.112029E+03   0.231785E+02 o    1     0.719      1.70      1.58      0.18    0.38631E+02      9.79      9.79     -0.03
  20   3   2   0.451469E+02   0.386308E+01   0.231785E+02 <    1    -0.806      0.32      1.08      0.95    0.38631E+02      6.72     -6.72      0.02
  21   3   2   0.158209E+03   0.166112E+03   0.270415E+02 o    1     0.294      2.07      2.02      0.17    0.38631E+02     12.58    -12.58     -0.04
  22   3   2   0.322986E+02   0.386308E+02   0.231785E+02 <    1     0.285      1.00      0.91      0.30    0.38631E+02      5.68     -5.68      0.02
  23   3   2   0.247608E+02   0.270415E+02   0.231785E+02 <    1     0.101      0.84      0.80      0.36    0.38631E+02      4.98     -4.98     -0.02
  24   3   2   0.151920E+00   0.386308E+01   0.231785E+02 <    1     0.267      0.32      0.06      0.95    0.38631E+02      0.39      0.39      0.01
  25   3   2   0.128754E+03   0.162249E+03   0.309046E+02 o    1     1.140      2.05      1.83      0.20    0.38631E+02     11.35    -11.35     -0.02
  26   3   2   0.688703E+02   0.811246E+02   0.270415E+02 o    1     0.471      1.45      1.34      0.24    0.38631E+02      8.30      8.30      0.02
  27   3   2   0.272829E+03   0.351540E+03   0.424939E+02 o    1     1.943      3.02      2.66      0.18    0.38631E+02     16.52    -16.52     -0.02
  28   3   2   0.157048E+03   0.123618E+03   0.347677E+02 o    1    -0.902      1.79      2.02      0.25    0.38631E+02     12.53     12.53      0.01
  29   3   2   0.253236E+03   0.197017E+03   0.386308E+02 o    1    -1.357      2.26      2.56      0.22    0.38631E+02     15.91    -15.91     -0.01
  30   3   2   0.531882E+02   0.618092E+02   0.270415E+02 o    1     0.330      1.26      1.17      0.28    0.38631E+02      7.29      7.29      0.00
  31   3   2   0.703682E+02   0.772615E+02   0.270415E+02 o    1     0.260      1.41      1.35      0.25    0.38631E+02      8.39     -8.39      0.01
  32   3   2   0.203830E+01   0.000000E+00   0.309046E+02 <    1    -0.051      0.00      0.23      4.47    0.38631E+02      1.43      1.43     -0.02
  33   3   2   0.173350E+00   0.772615E+01   0.309046E+02 <    1     0.425      0.45      0.07      0.89    0.38631E+02      0.42     -0.42      0.02
  34   3   2   0.814267E+01   0.424939E+02   0.347677E+02 <    1     1.374      1.05      0.46      0.43    0.38631E+02      2.85     -2.85     -0.03
  35   3   2   0.316480E+02   0.656723E+02   0.347677E+02 <    1     1.154      1.30      0.91      0.35    0.38631E+02      5.63      5.63      0.03
  36   3   2   0.575503E+02   0.139071E+03   0.386308E+02 o    1     2.562      1.90      1.22      0.26    0.38631E+02      7.59     -7.59     -0.03
  37   3   2   0.134048E+03   0.119755E+03   0.386308E+02 o    1    -0.359      1.76      1.86      0.28    0.38631E+02     11.58     11.58      0.03
  38   3   2   0.152132E+03   0.204743E+03   0.424939E+02 o    1     1.324      2.30      1.98      0.24    0.38631E+02     12.33    -12.33     -0.02
  39   3   2   0.519707E+03   0.424938E+03   0.502200E+02 o    1    -1.767      3.32      3.67      0.20    0.38631E+02     22.80     22.80      0.03
  40   3   2   0.406093E+03   0.309046E+03   0.463569E+02 o    1    -1.934      2.83      3.24      0.21    0.38631E+02     20.15    -20.15     -0.02
  41   3   2   0.402069E+02   0.115892E+02   0.309046E+02 <    1    -0.647      0.55      1.02      0.73    0.38631E+02      6.34     -6.34     -0.01
  42   3   2   0.554040E+02  -0.386308E+02   0.309046E+02 <    1    -0.268      0.00      1.20      4.47    0.38631E+02      7.44     -7.44      0.00
  43   3   2   0.102188E+03   0.270415E+02   0.347677E+02 <    1    -1.468      0.84      1.63      0.54    0.38631E+02     10.11     10.11      0.00
  44   3   2   0.510707E+01   0.347677E+02   0.347677E+02 <    1     1.233      0.95      0.36      0.47    0.38631E+02      2.26     -2.26      0.01
  45   3   2   0.129892E+02   0.772615E+01   0.347677E+02 <    1    -0.132      0.45      0.58      1.01    0.38631E+02      3.60      3.60      0.00
  46   3   2   0.946164E+01   0.386308E+02   0.347677E+02 <    1     1.122      1.00      0.49      0.45    0.38631E+02      3.08      3.08      0.01
  47   3   2   0.118586E+01  -0.270415E+02   0.463569E+02 <    1    -0.032      0.00      0.18      5.48    0.38631E+02      1.09     -1.09     -0.01
  48   3   2   0.165292E+02   0.579462E+02   0.502200E+02 <    1     1.075      1.22      0.65      0.53    0.38631E+02      4.07      4.07      0.01
  49   3   2   0.814913E+00  -0.115892E+02   0.540831E+02 <    1    -0.025      0.00      0.15      5.92    0.38631E+02      0.90     -0.90      0.00
 -52   4   2   0.331198E+02   0.502200E+02   0.811246E+02 <    1     0.233      1.14      0.93      0.92    0.38631E+02      5.75     -5.75     -0.02
 -51   4   2   0.184688E+02   0.772615E+01   0.772615E+02 <    1    -0.109      0.45      0.69      2.24    0.38631E+02      4.30      4.30      0.02
 -50   4   2   0.501761E+02   0.618092E+02   0.695354E+02 <    1     0.176      1.26      1.14      0.71    0.38631E+02      7.08     -7.08     -0.03
 -49   4   2   0.595799E+01   0.154523E+02   0.618092E+02 <    1     0.190      0.63      0.39      1.26    0.38631E+02      2.44      2.44      0.03
 -48   4   2   0.122332E+02  -0.540831E+02   0.502200E+02 <    1    -0.099      0.00      0.56      5.70    0.38631E+02      3.50     -3.50     -0.04
 -47   4   2   0.163292E+02   0.888508E+02   0.618092E+02 <    1     1.642      1.52      0.65      0.53    0.38631E+02      4.04     -4.04      0.03
 -46   4   2   0.525799E+00   0.112029E+03   0.811246E+02 <    1     2.572      1.70      0.12      0.62    0.38631E+02      0.73      0.72     -0.03
 -45   4   2   0.110932E+02   0.965769E+02   0.772615E+02 <    1     1.652      1.58      0.54      0.63    0.38631E+02      3.33     -3.33      0.02
 -44   4   2   0.187187E+03   0.424939E+02   0.656723E+02 <    1    -1.422      1.05      2.20      0.81    0.38631E+02     13.68    -13.68     -0.04
 -43   4   2   0.116921E+04   0.278142E+03   0.100440E+03 o    1    -5.808      2.68      5.50      0.49    0.38631E+02     34.19     34.19      0.05
 -41   4   2   0.179400E+03   0.463569E+02   0.540831E+02 <    1    -1.658      1.10      2.15      0.64    0.38631E+02     13.39    -13.39     -0.02
 -40   4   2   0.797949E+00  -0.231785E+02   0.502200E+02 <    1    -0.025      0.00      0.14      5.70    0.38631E+02      0.89     -0.89      0.01
 -39   4   2   0.304804E+02  -0.502200E+02   0.463569E+02 <    1    -0.162      0.00      0.89      5.48    0.38631E+02      5.52     -5.52     -0.03
 -38   4   2   0.907217E+01   0.656723E+02   0.502200E+02 <    1     1.643      1.30      0.48      0.50    0.38631E+02      3.01     -3.01      0.03
 -37   4   2   0.348904E+02   0.119755E+03   0.540831E+02 o    1     2.036      1.76      0.95      0.40    0.38631E+02      5.91     -5.91     -0.04
 -36   4   2   0.436575E+01   0.579462E+02   0.540831E+02 <    1     1.554      1.22      0.34      0.57    0.38631E+02      2.09      2.09      0.05
 -35   4   2   0.696225E+02   0.502200E+02   0.579462E+02 <    1    -0.308      1.14      1.34      0.66    0.38631E+02      8.34     -8.34     -0.06
 -34   4   2   0.227540E+02   0.270415E+02   0.540831E+02 <    1     0.083      0.84      0.77      0.84    0.38631E+02      4.77      4.77      0.06
 -33   4   2   0.115322E+03   0.135208E+03   0.540831E+02 o    1     0.382      1.87      1.73      0.37    0.38631E+02     10.74    -10.74     -0.06
 -32   4   2   0.366765E+02   0.733985E+02   0.502200E+02 <    1     0.856      1.38      0.97      0.47    0.38631E+02      6.06      6.06      0.05
 -31   4   2   0.292925E+02   0.618092E+02   0.540831E+02 <    1     0.712      1.26      0.87      0.55    0.38631E+02      5.41     -5.41     -0.04
 -30   4   2   0.444204E+00   0.347677E+02   0.463569E+02 <    1     1.330      0.95      0.11      0.63    0.38631E+02      0.67     -0.67      0.02
 -29   4   2   0.105750E+02  -0.231785E+02   0.463569E+02 <    1    -0.096      0.00      0.52      5.48    0.38631E+02      3.25      3.25      0.00
 -28   4   2   0.433140E+02   0.618092E+02   0.424939E+02 <    1     0.474      1.26      1.06      0.43    0.38631E+02      6.58     -6.58     -0.02
 -27   4   2   0.142413E+03   0.347677E+02   0.424939E+02 <    1    -1.675      0.95      1.92      0.58    0.38631E+02     11.93     11.93      0.05
 -26   4   2   0.295912E+03   0.239511E+03   0.463569E+02 o    1    -1.146      2.49      2.77      0.24    0.38631E+02     17.20    -17.20     -0.07
 -25   4   2   0.364615E+03   0.301320E+03   0.463569E+02 o    1    -1.290      2.79      3.07      0.22    0.38631E+02     19.09     19.09      0.09
 -24   4   2   0.469620E+03   0.440391E+03   0.695354E+02 o    1    -0.410      3.38      3.49      0.27    0.38631E+02     21.67    -21.67     -0.10
 -23   4   2   0.220185E+02   0.772615E+01   0.424939E+02 <    1    -0.250      0.45      0.75      1.23    0.38631E+02      4.69      4.69      0.09
 -21   4   2   0.219812E+03   0.216332E+03   0.424939E+02 o    1    -0.081      2.37      2.39      0.23    0.38631E+02     14.83     14.83      0.09
 -20   4   2   0.632668E+03   0.614229E+03   0.733985E+02 o    1    -0.246      3.99      4.05      0.24    0.38631E+02     25.15     25.15     -0.03
 -19   4   2   0.434574E+02   0.100440E+03   0.386308E+02 o    1     1.777      1.61      1.06      0.31    0.38631E+02      6.59     -6.59      0.03
 -18   4   2   0.278780E+03   0.305183E+03   0.424939E+02 o    1     0.629      2.81      2.69      0.20    0.38631E+02     16.70     16.70      0.00
 -17   4   2   0.134687E+02  -0.270415E+02   0.309046E+02 <    1    -0.132      0.00      0.59      4.47    0.38631E+02      3.67     -3.67     -0.01
 -16   4   2   0.104156E+03   0.131345E+03   0.270415E+02 o    1     1.059      1.84      1.64      0.19    0.38631E+02     10.21     10.21      0.04
 -15   4   2   0.757098E+01   0.154523E+02   0.231785E+02 <    1     0.400      0.63      0.44      0.47    0.38631E+02      2.75     -2.75     -0.05
 -14   4   2   0.108366E+03   0.112029E+03   0.231785E+02 o    1     0.159      1.70      1.67      0.18    0.38631E+02     10.41     10.41      0.07
 -13   4   2   0.201830E+02   0.695354E+02   0.231785E+02 o    1     2.763      1.34      0.72      0.22    0.38631E+02      4.49     -4.49     -0.08
 -12   4   2   0.139589E+03   0.181565E+03   0.309046E+02 o    1     1.437      2.17      1.90      0.19    0.38631E+02     11.81     11.81      0.10
 -11   4   2   0.978258E+02   0.127482E+03   0.270415E+02 o    1     1.164      1.82      1.59      0.19    0.38631E+02      9.89     -9.89     -0.10
 -10   4   2   0.309272E+03   0.320635E+03   0.309046E+02 o    1     0.363      2.88      2.83      0.14    0.38631E+02     17.59     17.59      0.10
  -9   4   2   0.436422E+03   0.506063E+03   0.386308E+02 o    1     1.808      3.62      3.36      0.14    0.38631E+02     20.89    -20.89     -0.10
  -8   4   2   0.689387E+03   0.795794E+03   0.502200E+02 o    1     2.092      4.54      4.22      0.15    0.38631E+02     26.26     26.26      0.09
  -7   4   2   0.139707E+04   0.170362E+04   0.888508E+02 o    1     3.381      6.64      6.01      0.19    0.38631E+02     37.38    -37.38     -0.09
  -6   4   2   0.102762E+04   0.117438E+04   0.618092E+02 o    1     2.294      5.51      5.16      0.16    0.38631E+02     32.06     32.06      0.07
  -5   4   2   0.176043E+04   0.205902E+04   0.100440E+03 o    1     2.858      7.30      6.75      0.19    0.38631E+02     41.96    -41.96     -0.05
  -4   4   2   0.104047E+01   0.115892E+02   0.154523E+02 <    1     1.050      0.55      0.16      0.37    0.38631E+02      1.02      1.02     -0.01
  -3   4   2   0.750636E+02   0.579462E+02   0.154523E+02 o    1    -1.033      1.22      1.39      0.16    0.38631E+02      8.66     -8.66      0.03
   0   4   2   0.575790E+04   0.107818E+05   0.475159E+03 o    1    11.126     16.71     12.21      0.40    0.38631E+02     75.88     75.88     -0.04
   1   4   2   0.627790E+04   0.835197E+04   0.366992E+03 o    1     5.510     14.70     12.75      0.35    0.38631E+02     79.23     79.23      0.18
   2   4   2   0.192540E+04   0.210538E+04   0.100440E+03 o    1     1.689      7.38      7.06      0.19    0.38631E+02     43.88    -43.88     -0.15
   3   4   2   0.581229E+04   0.756777E+04   0.336088E+03 o    1     5.076     14.00     12.27      0.34    0.38631E+02     76.24     76.24      0.17
   4   4   2   0.198295E+04   0.240283E+04   0.112029E+03 o    1     3.610      7.89      7.16      0.20    0.38631E+02     44.53    -44.53     -0.13
   5   4   2   0.212434E+04   0.255736E+04   0.119755E+03 o    1     3.479      8.14      7.42      0.21    0.38631E+02     46.09     46.09      0.11
   6   4   2   0.222020E+03   0.224058E+03   0.231785E+02 o    1     0.087      2.41      2.40      0.13    0.38631E+02     14.90    -14.90     -0.05
   7   4   2   0.208702E+02   0.154523E+02   0.154523E+02 <    1    -0.324      0.63      0.74      0.32    0.38631E+02      4.57      4.57      0.01
   8   4   2   0.463752E+03   0.428802E+03   0.309046E+02 o    1    -1.068      3.33      3.46      0.12    0.38631E+02     21.53     21.53      0.05
   9   4   2   0.735019E+03   0.780342E+03   0.463569E+02 o    1     0.940      4.49      4.36      0.14    0.38631E+02     27.11    -27.11     -0.08
  10   4   2   0.188540E+04   0.201653E+04   0.100440E+03 o    1     1.232      7.22      6.99      0.19    0.38631E+02     43.42     43.42      0.12
  11   4   2   0.164882E+04   0.191222E+04   0.965769E+02 o    1     2.630      7.04      6.53      0.19    0.38631E+02     40.61    -40.61     -0.14
  12   4   2   0.218723E+04   0.242601E+04   0.119755E+03 o    1     1.896      7.92      7.52      0.21    0.38631E+02     46.77     46.77      0.15
  13   4   2   0.113926E+04   0.135980E+04   0.733985E+02 o    1     2.942      5.93      5.43      0.17    0.38631E+02     33.75    -33.75     -0.14
  14   4   2   0.120161E+04   0.127482E+04   0.695354E+02 o    1     1.003      5.74      5.58      0.17    0.38631E+02     34.66     34.66      0.13
  15   4   2   0.214502E+03   0.262689E+03   0.270415E+02 o    1     1.838      2.61      2.36      0.14    0.38631E+02     14.65    -14.65     -0.09
  16   4   2   0.358572E+03   0.366992E+03   0.347677E+02 o    1     0.238      3.08      3.05      0.15    0.38631E+02     18.94     18.94      0.08
  17   4   2   0.394537E+02   0.386308E+02   0.193154E+02 <    1    -0.042      1.00      1.01      0.25    0.38631E+02      6.28      6.28     -0.03
  18   4   2   0.454150E+03   0.417212E+03   0.347677E+02 o    1    -1.011      3.29      3.43      0.14    0.38631E+02     21.31     21.31      0.03
  19   4   2   0.188616E+04   0.201653E+04   0.150660E+03 o    1     0.850      7.22      6.99      0.28    0.38631E+02     43.43     43.43      0.06
  20   4   2   0.266818E+04   0.237579E+04   0.169975E+03 o    1    -1.609      7.84      8.31      0.29    0.38631E+02     51.65    -51.65     -0.08
  21   4   2   0.125401E+04   0.140616E+04   0.772615E+02 o    1     1.904      6.03      5.70      0.18    0.38631E+02     35.41    -35.41      0.01
  22   4   2   0.842521E+00   0.270415E+02   0.231785E+02 <    1     1.921      0.84      0.15      0.36    0.38631E+02      0.92     -0.92     -0.05
  23   4   2   0.171290E+01   0.154523E+02   0.193154E+02 <    1     1.067      0.63      0.21      0.40    0.38631E+02      1.31     -1.31      0.06
  24   4   2   0.162450E+03   0.139071E+03   0.270415E+02 o    1    -0.827      1.90      2.05      0.19    0.38631E+02     12.75    -12.75     -0.08
  25   4   2   0.182885E+03   0.162249E+03   0.270415E+02 o    1    -0.735      2.05      2.18      0.17    0.38631E+02     13.52     13.52      0.08
  26   4   2   0.261027E+03   0.235648E+03   0.309046E+02 o    1    -0.791      2.47      2.60      0.16    0.38631E+02     16.16    -16.16     -0.08
  27   4   2   0.214539E+03   0.185428E+03   0.347677E+02 o    1    -0.802      2.19      2.36      0.21    0.38631E+02     14.65     14.65      0.07
  28   4   2   0.171028E+03   0.139071E+03   0.309046E+02 o    1    -0.977      1.90      2.10      0.21    0.38631E+02     13.08    -13.08     -0.06
  29   4   2   0.179537E+03   0.166112E+03   0.386308E+02 o    1    -0.340      2.07      2.16      0.24    0.38631E+02     13.40     13.40      0.05
  30   4   2   0.592495E+02   0.347677E+02   0.270415E+02 <    1    -0.785      0.95      1.24      0.37    0.38631E+02      7.70     -7.70     -0.03
  31   4   2   0.587581E+02   0.540831E+02   0.270415E+02 <    1    -0.169      1.18      1.23      0.30    0.38631E+02      7.67      7.67      0.02
  32   4   2   0.682633E+01  -0.270415E+02   0.231785E+02 <    1    -0.109      0.00      0.42      3.87    0.38631E+02      2.61      2.61      0.01
  33   4   2   0.483202E+01   0.154523E+02   0.270415E+02 <    1     0.504      0.63      0.35      0.55    0.38631E+02      2.20     -2.20     -0.02
  34   4   2   0.161071E+03   0.212469E+03   0.386308E+02 o    1     1.414      2.35      2.04      0.21    0.38631E+02     12.69     12.69      0.05
  35   4   2   0.831568E+02   0.772615E+02   0.309046E+02 o    1    -0.187      1.41      1.47      0.28    0.38631E+02      9.12     -9.12     -0.05
  36   4   2   0.331114E+03   0.332225E+03   0.463569E+02 o    1     0.024      2.93      2.93      0.21    0.38631E+02     18.20     18.20      0.07
  37   4   2   0.410249E+02   0.772615E+02   0.309046E+02 o    1     1.355      1.41      1.03      0.28    0.38631E+02      6.41     -6.40     -0.06
  38   4   2   0.133921E+03   0.733985E+02   0.386308E+02 <    1    -1.332      1.38      1.86      0.36    0.38631E+02     11.57     11.57      0.06
  39   4   2   0.265705E+03   0.695354E+02   0.424939E+02 <    1    -3.123      1.34      2.62      0.41    0.38631E+02     16.30     16.30     -0.02
  40   4   2   0.684878E+02   0.309046E+02   0.386308E+02 <    1    -0.782      0.89      1.33      0.56    0.38631E+02      8.28     -8.28      0.02
  42   4   2   0.208221E+02  -0.154523E+02   0.386308E+02 <    1    -0.147      0.00      0.73      5.00    0.38631E+02      4.56     -4.56      0.00
  43   4   2   0.557521E+02  -0.386308E+01   0.386308E+02 <    1    -0.240      0.00      1.20      5.00    0.38631E+02      7.47      7.47      0.01
  44   4   2   0.462669E+02   0.579462E+02   0.463569E+02 <    1     0.266      1.22      1.09      0.49    0.38631E+02      6.80     -6.80     -0.02
  45   4   2   0.449585E+02  -0.424939E+02   0.502200E+02 <    1    -0.189      0.00      1.08      5.70    0.38631E+02      6.71      6.71      0.03
  46   4   2   0.208284E+02   0.502200E+02   0.424939E+02 <    1     0.841      1.14      0.73      0.48    0.38631E+02      4.56     -4.56     -0.03
  47   4   2   0.199610E+02   0.888508E+02   0.502200E+02 <    1     1.860      1.52      0.72      0.43    0.38631E+02      4.47      4.47      0.03
  48   4   2   0.435142E+01   0.347677E+02   0.502200E+02 <    1     0.895      0.95      0.34      0.69    0.38631E+02      2.09     -2.09     -0.03
  49   4   2   0.167969E+01  -0.579462E+02   0.579462E+02 <    1    -0.034      0.00      0.21      6.12    0.38631E+02      1.30     -1.30      0.02
 -50   5   2   0.977407E+01  -0.540831E+02   0.540831E+02 <    1    -0.085      0.00      0.50      5.92    0.38631E+02      3.13     -3.13     -0.02
 -49   5   2   0.151483E+01  -0.965769E+02   0.579462E+02 <    1    -0.032      0.00      0.20      6.12    0.38631E+02      1.23     -1.23      0.01
 -48   5   2   0.346037E+01  -0.424939E+02   0.502200E+02 <    1    -0.052      0.00      0.30      5.70    0.38631E+02      1.86      1.86      0.00
 -47   5   2   0.279877E+02  -0.115892E+02   0.463569E+02 <    1    -0.155      0.00      0.85      5.48    0.38631E+02      5.29     -5.29     -0.01
 -46   5   2   0.415003E+01  -0.347677E+02   0.424939E+02 <    1    -0.063      0.00      0.33      5.24    0.38631E+02      2.04      2.04      0.02
 -45   5   2   0.260516E+02   0.733985E+02   0.463569E+02 <    1     1.279      1.38      0.82      0.44    0.38631E+02      5.10     -5.10     -0.03
 -44   5   2   0.198718E+01   0.231785E+02   0.424939E+02 <    1     0.771      0.77      0.23      0.71    0.38631E+02      1.41      1.41      0.03
 -43   5   2   0.464877E+01  -0.193154E+02   0.386308E+02 <    1    -0.069      0.00      0.35      5.00    0.38631E+02      2.16     -2.16     -0.04
 -41   5   2   0.687065E+02   0.540831E+02   0.424939E+02 <    1    -0.323      1.18      1.33      0.46    0.38631E+02      8.29     -8.29     -0.05
 -40   5   2   0.701672E+02   0.424939E+02   0.386308E+02 <    1    -0.627      1.05      1.35      0.48    0.38631E+02      8.38      8.38      0.05
 -39   5   2   0.343503E+02   0.193154E+02   0.386308E+02 <    1    -0.334      0.71      0.94      0.71    0.38631E+02      5.86     -5.86     -0.05
 -38   5   2   0.241483E+02   0.772615E+02   0.424939E+02 <    1     1.602      1.41      0.79      0.39    0.38631E+02      4.91      4.91      0.04
 -37   5   2   0.228454E+01   0.386308E+02   0.386308E+02 <    1     1.513      1.00      0.24      0.50    0.38631E+02      1.51     -1.51     -0.03
 -36   5   2   0.124567E+01   0.309046E+02   0.347677E+02 <    1     1.421      0.89      0.18      0.50    0.38631E+02      1.12      1.12      0.02
 -35   5   2   0.216528E+01   0.424939E+02   0.347677E+02 <    1     1.892      1.05      0.24      0.43    0.38631E+02      1.47      1.47      0.00
 -34   5   2   0.307816E+00   0.231785E+02   0.347677E+02 <    1     1.180      0.77      0.09      0.58    0.38631E+02      0.55     -0.55     -0.01
 -33   5   2   0.220816E+02  -0.386308E+01   0.347677E+02 <    1    -0.159      0.00      0.76      4.74    0.38631E+02      4.70      4.70      0.03
 -32   5   2   0.384734E+02   0.772615E+02   0.386308E+02 <    1     1.176      1.41      1.00      0.35    0.38631E+02      6.20     -6.20     -0.04
 -31   5   2   0.982830E+02   0.463569E+02   0.424939E+02 <    1    -0.995      1.10      1.60      0.50    0.38631E+02      9.91      9.91      0.06
 -30   5   2   0.139990E+03   0.135208E+03   0.463569E+02 o    1    -0.102      1.87      1.90      0.32    0.38631E+02     11.83    -11.83     -0.07
 -29   5   2   0.230741E+03   0.301320E+03   0.502200E+02 o    1     1.488      2.79      2.44      0.23    0.38631E+02     15.19     15.19      0.09
 -28   5   2   0.263295E+03   0.324498E+03   0.502200E+02 o    1     1.272      2.90      2.61      0.23    0.38631E+02     16.23    -16.23     -0.09
 -27   5   2   0.259682E+03   0.363129E+03   0.733985E+02 o    1     1.520      3.07      2.59      0.31    0.38631E+02     16.11     16.11      0.09
 -26   5   2   0.271505E+03   0.185428E+03   0.579462E+02 o    1    -1.342      2.19      2.65      0.34    0.38631E+02     16.48    -16.48     -0.08
 -25   5   2   0.189782E+03   0.154523E+03   0.502200E+02 o    1    -0.665      2.00      2.22      0.33    0.38631E+02     13.78     13.78      0.06
 -24   5   2   0.128502E+03   0.119755E+03   0.540831E+02 o    1    -0.159      1.76      1.82      0.40    0.38631E+02     11.34    -11.34     -0.04
 -23   5   2   0.892305E+01   0.772615E+01   0.463569E+02 <    1    -0.025      0.45      0.48      1.34    0.38631E+02      2.99      2.99      0.01
 -22   5   2   0.402210E+02  -0.347677E+02   0.463569E+02 <    1    -0.186      0.00      1.02      5.48    0.38631E+02      6.34     -6.34      0.01
 -20   5   2   0.177685E+03   0.772615E+02   0.463569E+02 <    1    -1.721      1.41      2.14      0.42    0.38631E+02     13.33     13.33      0.07
 -19   5   2   0.241966E+03   0.173838E+03   0.579462E+02 o    1    -1.077      2.12      2.50      0.35    0.38631E+02     15.56    -15.56     -0.08
 -18   5   2   0.290494E+03   0.254963E+03   0.579462E+02 o    1    -0.591      2.57      2.74      0.29    0.38631E+02     17.04     17.04      0.09
 -17   5   2   0.308802E+03   0.382445E+03   0.540831E+02 o    1     1.420      3.15      2.83      0.22    0.38631E+02     17.57    -17.57     -0.10
 -16   5   2   0.202571E+03   0.239511E+03   0.463569E+02 o    1     0.826      2.49      2.29      0.24    0.38631E+02     14.23     14.23      0.09
 -15   5   2   0.128172E+03   0.119755E+03   0.386308E+02 o    1    -0.214      1.76      1.82      0.28    0.38631E+02     11.32    -11.32     -0.08
 -14   5   2   0.510170E+02   0.463569E+02   0.386308E+02 <    1    -0.118      1.10      1.15      0.46    0.38631E+02      7.14      7.14      0.07
 -13   5   2   0.347839E+02  -0.347677E+02   0.347677E+02 <    1    -0.200      0.00      0.95      4.74    0.38631E+02      5.90     -5.90     -0.05
 -12   5   2   0.575997E+00   0.309046E+02   0.347677E+02 <    1     1.535      0.89      0.12      0.50    0.38631E+02      0.76      0.76      0.03
 -11   5   2   0.118978E-01   0.000000E+00   0.347677E+02 <    1    -0.004      0.00      0.02      4.74    0.38631E+02      0.11     -0.11      0.00
 -10   5   2   0.307397E+02   0.231785E+02   0.309046E+02 <    1    -0.227      0.77      0.89      0.52    0.38631E+02      5.54     -5.54     -0.02
  -9   5   2   0.195131E+02   0.849877E+02   0.463569E+02 <    1     1.908      1.48      0.71      0.40    0.38631E+02      4.42      4.42      0.04
  -8   5   2   0.109494E+03   0.173838E+03   0.502200E+02 o    1     1.425      2.12      1.68      0.31    0.38631E+02     10.46    -10.46     -0.07
  -7   5   2   0.646782E+02   0.123618E+03   0.386308E+02 o    1     1.767      1.79      1.29      0.28    0.38631E+02      8.04      8.04      0.08
  -6   5   2   0.235204E+03   0.363129E+03   0.540831E+02 o    1     2.598      3.07      2.47      0.23    0.38631E+02     15.34    -15.34     -0.10
  -5   5   2   0.138124E+03   0.347677E+03   0.540831E+02 o    1     4.714      3.00      1.89      0.24    0.38631E+02     11.75     11.75      0.10
  -4   5   2   0.332045E+03   0.421075E+03   0.579462E+02 o    1     1.611      3.30      2.93      0.23    0.38631E+02     18.22    -18.22     -0.11
  -3   5   2   0.155860E+03   0.231785E+03   0.386308E+02 o    1     2.144      2.45      2.01      0.21    0.38631E+02     12.48     12.48      0.10
  -2   5   2   0.295550E+03   0.343814E+03   0.463569E+02 o    1     1.069      2.98      2.77      0.20    0.38631E+02     17.19    -17.19     -0.09
  -1   5   2   0.127102E+03   0.193154E+03   0.347677E+02 o    1     2.085      2.24      1.81      0.20    0.38631E+02     11.27     11.27      0.07
   0   5   2   0.258743E+03   0.285868E+03   0.424939E+02 o    1     0.648      2.72      2.59      0.20    0.38631E+02     16.09    -16.09     -0.05
   1   5   2   0.427109E+02   0.772615E+01   0.231785E+02 <    1    -0.901      0.45      1.05      0.67    0.38631E+02      6.54      6.54      0.02
   2   5   2   0.842223E+01   0.231785E+02   0.231785E+02 <    1     0.794      0.77      0.47      0.39    0.38631E+02      2.90     -2.90      0.01
   3   5   2   0.824783E+02   0.309046E+02   0.231785E+02 <    1    -1.689      0.89      1.46      0.34    0.38631E+02      9.08     -9.08     -0.05
   4   5   2   0.215540E+03   0.193154E+03   0.309046E+02 o    1    -0.699      2.24      2.36      0.18    0.38631E+02     14.68     14.68      0.09
   5   5   2   0.551535E+03   0.683765E+03   0.618092E+02 o    1     2.201      4.21      3.78      0.19    0.38631E+02     23.48    -23.48     -0.12
   6   5   2   0.775712E+03   0.849877E+03   0.695354E+02 o    1     1.060      4.69      4.48      0.20    0.38631E+02     27.85     27.85      0.14
   7   5   2   0.116283E+04   0.118596E+04   0.927139E+02 o    1     0.243      5.54      5.49      0.22    0.38631E+02     34.10    -34.10     -0.15
   8   5   2   0.117054E+04   0.112029E+04   0.695354E+02 o    1    -0.680      5.39      5.50      0.18    0.38631E+02     34.21     34.21      0.15
   9   5   2   0.110940E+04   0.114347E+04   0.618092E+02 o    1     0.521      5.44      5.36      0.16    0.38631E+02     33.31    -33.31     -0.14
  10   5   2   0.778914E+03   0.753300E+03   0.463569E+02 o    1    -0.521      4.42      4.49      0.14    0.38631E+02     27.91     27.91      0.11
  11   5   2   0.481726E+03   0.525378E+03   0.386308E+02 o    1     1.114      3.69      3.53      0.14    0.38631E+02     21.95    -21.95     -0.09
  12   5   2   0.193382E+03   0.197017E+03   0.270415E+02 o    1     0.134      2.26      2.24      0.16    0.38631E+02     13.91     13.91      0.05
  13   5   2   0.624533E+02   0.618092E+02   0.231785E+02 o    1    -0.028      1.26      1.27      0.24    0.38631E+02      7.90     -7.90     -0.02
  14   5   2   0.112556E+01  -0.115892E+02   0.231785E+02 <    1    -0.044      0.00      0.17      3.87    0.38631E+02      1.06      1.06     -0.01
  15   5   2   0.114306E+02   0.424939E+02   0.270415E+02 <    1     1.512      1.05      0.54      0.33    0.38631E+02      3.38      3.38      0.04
  16   5   2   0.382373E+02   0.386308E+02   0.309046E+02 <    1     0.013      1.00      0.99      0.40    0.38631E+02      6.18     -6.18     -0.06
  17   5   2   0.230280E+02   0.270415E+02   0.309046E+02 <    1     0.135      0.84      0.77      0.48    0.38631E+02      4.80      4.80      0.07
  18   5   2   0.534924E+02   0.502200E+02   0.270415E+02 <    1    -0.119      1.14      1.18      0.31    0.38631E+02      7.31     -7.31     -0.07
  19   5   2   0.296263E+02   0.193154E+02   0.270415E+02 <    1    -0.341      0.71      0.88      0.50    0.38631E+02      5.44      5.44      0.07
  20   5   2   0.887255E+02   0.618092E+02   0.309046E+02 <    1    -0.792      1.26      1.52      0.32    0.38631E+02      9.42      9.42     -0.05
  21   5   2   0.427303E+01  -0.540831E+02   0.309046E+02 <    1    -0.074      0.00      0.33      4.47    0.38631E+02      2.07      2.07      0.06
  22   5   2   0.885603E+00   0.115892E+02   0.270415E+02 <    1     0.620      0.55      0.15      0.64    0.38631E+02      0.94     -0.94     -0.04
  23   5   2   0.714669E+01   0.193154E+02   0.309046E+02 <    1     0.490      0.71      0.43      0.57    0.38631E+02      2.67      2.67      0.03
  24   5   2   0.976938E+00  -0.270415E+02   0.309046E+02 <    1    -0.036      0.00      0.16      4.47    0.38631E+02      0.99      0.99     -0.01
  25   5   2   0.494578E+01   0.502200E+02   0.347677E+02 <    1     1.981      1.14      0.36      0.39    0.38631E+02      2.22     -2.22      0.00
  26   5   2   0.317897E+01   0.193154E+02   0.347677E+02 <    1     0.660      0.71      0.29      0.64    0.38631E+02      1.78      1.78      0.01
  27   5   2   0.387030E+00  -0.424939E+02   0.347677E+02 <    1    -0.021      0.00      0.10      4.74    0.38631E+02      0.62     -0.62     -0.02
  28   5   2   0.523987E+01  -0.772615E+01   0.386308E+02 <    1    -0.074      0.00      0.37      5.00    0.38631E+02      2.29      2.29      0.04
  29   5   2   0.665737E-01  -0.115892E+02   0.386308E+02 <    1    -0.008      0.00      0.04      5.00    0.38631E+02      0.26     -0.25     -0.04
  30   5   2   0.485783E+00  -0.231785E+02   0.347677E+02 <    1    -0.024      0.00      0.11      4.74    0.38631E+02      0.70      0.70      0.05
  31   5   2   0.337519E+00   0.115892E+02   0.347677E+02 <    1     0.553      0.55      0.09      0.82    0.38631E+02      0.58     -0.58     -0.05
  32   5   2   0.385758E+00   0.000000E+00   0.347677E+02 <    1    -0.021      0.00      0.10      4.74    0.38631E+02      0.62     -0.62      0.04
  33   5   2   0.164320E+01   0.000000E+00   0.424939E+02 <    1    -0.039      0.00      0.21      5.24    0.38631E+02      1.28      1.28     -0.04
  34   5   2   0.676662E+00   0.772615E+01   0.386308E+02 <    1     0.282      0.45      0.13      1.12    0.38631E+02      0.82     -0.82      0.03
  35   5   2   0.132374E+01   0.347677E+02   0.347677E+02 <    1     1.609      0.95      0.19      0.47    0.38631E+02      1.15      1.15     -0.02
  36   5   2   0.104749E-01   0.386308E+01   0.309046E+02 <    1     0.237      0.32      0.02      1.26    0.38631E+02      0.10      0.10      0.01
  37   5   2   0.112761E+02   0.270415E+02   0.309046E+02 <    1     0.620      0.84      0.54      0.48    0.38631E+02      3.36     -3.36      0.00
  38   5   2   0.944055E+01   0.540831E+02   0.309046E+02 <    1     2.036      1.18      0.49      0.34    0.38631E+02      3.07      3.07     -0.01
  39   5   2   0.173211E+02   0.463569E+02   0.309046E+02 <    1     1.166      1.10      0.67      0.37    0.38631E+02      4.16     -4.16      0.02
  40   5   2   0.626606E+01   0.579462E+02   0.309046E+02 <    1     2.515      1.22      0.40      0.33    0.38631E+02      2.50     -2.50     -0.04
  41   5   2   0.292990E+03   0.285868E+03   0.656723E+02 o    1    -0.107      2.72      2.75      0.31    0.38631E+02     17.12     17.12      0.06
  42   5   2   0.199668E+02  -0.270415E+02   0.347677E+02 <    1    -0.152      0.00      0.72      4.74    0.38631E+02      4.47     -4.47     -0.04
  43   5   2   0.206060E+02   0.386308E+02   0.347677E+02 <    1     0.599      1.00      0.73      0.45    0.38631E+02      4.54      4.54      0.04
  44   5   2   0.105242E+02   0.000000E+00   0.347677E+02 <    1    -0.110      0.00      0.52      4.74    0.38631E+02      3.24     -3.24     -0.04
  45   5   2   0.812464E-01   0.386308E+02   0.386308E+02 <    1     1.908      1.00      0.05      0.50    0.38631E+02      0.29     -0.28      0.03
  46   5   2   0.128717E+00   0.270415E+02   0.347677E+02 <    1     1.448      0.84      0.06      0.54    0.38631E+02      0.36     -0.36     -0.02
 -45   6   2   0.635634E+02   0.309046E+02   0.579462E+02 <    1    -0.463      0.89      1.28      0.84    0.38631E+02      7.97     -7.97     -0.03
 -43   6   2   0.438329E+01  -0.115892E+02   0.347677E+02 <    1    -0.071      0.00      0.34      4.74    0.38631E+02      2.09      2.09     -0.01
 -42   6   2   0.260444E+02   0.502200E+02   0.386308E+02 <    1     0.727      1.14      0.82      0.44    0.38631E+02      5.10     -5.10      0.00
 -41   6   2   0.204365E+02   0.733985E+02   0.386308E+02 <    1     1.794      1.38      0.73      0.36    0.38631E+02      4.52     -4.52     -0.01
 -40   6   2   0.544986E+02   0.386308E+02   0.502200E+02 <    1    -0.289      1.00      1.19      0.65    0.38631E+02      7.38     -7.38     -0.01
 -39   6   2   0.461070E+01  -0.231785E+02   0.463569E+02 <    1    -0.063      0.00      0.35      5.48    0.38631E+02      2.15      2.15      0.01
 -38   6   2   0.113391E+01  -0.772615E+01   0.347677E+02 <    1    -0.036      0.00      0.17      4.74    0.38631E+02      1.06     -1.06     -0.02
 -37   6   2   0.251191E+00   0.115892E+02   0.347677E+02 <    1     0.569      0.55      0.08      0.82    0.38631E+02      0.50     -0.50      0.02
 -36   6   2   0.496221E+01   0.115892E+02   0.463569E+02 <    1     0.173      0.55      0.36      1.10    0.38631E+02      2.23      2.23     -0.02
 -35   6   2   0.325598E+01   0.000000E+00   0.386308E+02 <    1    -0.058      0.00      0.29      5.00    0.38631E+02      1.80     -1.80      0.02
 -34   6   2   0.995463E+01   0.772615E+01   0.386308E+02 <    1    -0.054      0.45      0.51      1.12    0.38631E+02      3.16      3.16     -0.02
 -33   6   2   0.566474E-01   0.772615E+01   0.270415E+02 <    1     0.522      0.45      0.04      0.78    0.38631E+02      0.24     -0.24      0.02
 -32   6   2   0.241329E+00  -0.772615E+01   0.270415E+02 <    1    -0.019      0.00      0.08      4.18    0.38631E+02      0.49      0.49     -0.01
 -31   6   2   0.212069E+01  -0.231785E+02   0.270415E+02 <    1    -0.056      0.00      0.23      4.18    0.38631E+02      1.46      1.46      0.01
 -30   6   2   0.506690E+01   0.772615E+01   0.270415E+02 <    1     0.109      0.45      0.36      0.78    0.38631E+02      2.25      2.25      0.00
 -29   6   2   0.468149E+01   0.270415E+02   0.270415E+02 <    1     1.168      0.84      0.35      0.42    0.38631E+02      2.16      2.16      0.00
 -28   6   2   0.421293E+01   0.000000E+00   0.270415E+02 <    1    -0.079      0.00      0.33      4.18    0.38631E+02      2.05      2.05      0.01
 -27   6   2   0.141896E+02  -0.772615E+01   0.270415E+02 <    1    -0.145      0.00      0.61      4.18    0.38631E+02      3.77      3.77     -0.01
 -26   6   2   0.877163E-02  -0.270415E+02   0.231785E+02 <    1    -0.004      0.00      0.02      3.87    0.38631E+02      0.09      0.09      0.02
 -25   6   2   0.230041E+02   0.386308E+02   0.231785E+02 <    1     0.761      1.00      0.77      0.30    0.38631E+02      4.80      4.80     -0.02
 -24   6   2   0.457134E+02   0.386308E+02   0.231785E+02 <    1    -0.293      1.00      1.09      0.30    0.38631E+02      6.76      6.76      0.04
 -23   6   2   0.250992E+03   0.409486E+03   0.618092E+02 o    1     2.852      3.26      2.55      0.25    0.38631E+02     15.84     15.84     -0.01
 -22   6   2   0.215674E+02   0.386308E+01   0.193154E+02 <    1    -0.545      0.32      0.75      0.79    0.38631E+02      4.64     -4.64      0.03
 -21   6   2   0.111904E+04   0.154523E+04   0.123618E+03 o    1     3.614      6.32      5.38      0.26    0.38631E+02     33.45    -33.45     -0.07
 -20   6   2   0.475633E+00  -0.386308E+01   0.154523E+02 <    1    -0.035      0.00      0.11      3.16    0.38631E+02      0.69     -0.69      0.02
 -19   6   2   0.186207E+02   0.772615E+01   0.193154E+02 <    1    -0.442      0.45      0.69      0.56    0.38631E+02      4.32      4.32     -0.01
 -18   6   2   0.566322E+02   0.424939E+02   0.154523E+02 o    1    -0.848      1.05      1.21      0.19    0.38631E+02      7.53     -7.53      0.00
 -17   6   2   0.120625E+02   0.772615E+01   0.115892E+02 <    1    -0.333      0.45      0.56      0.34    0.38631E+02      3.47      3.47      0.00
 -16   6   2   0.751802E+01  -0.386308E+01   0.231785E+02 <    1    -0.114      0.00      0.44      3.87    0.38631E+02      2.74      2.74      0.00
 -15   6   2   0.568538E+02   0.347677E+02   0.270415E+02 <    1    -0.717      0.95      1.21      0.37    0.38631E+02      7.54     -7.54      0.01
 -14   6   2   0.928486E+02   0.849877E+02   0.270415E+02 o    1    -0.284      1.48      1.55      0.24    0.38631E+02      9.64      9.64     -0.01
 -13   6   2   0.754246E+02   0.193154E+02   0.386308E+02 <    1    -0.976      0.71      1.40      0.71    0.38631E+02      8.68     -8.68      0.02
 -12   6   2   0.370451E+02   0.618092E+02   0.347677E+02 <    1     0.802      1.26      0.98      0.36    0.38631E+02      6.09      6.09     -0.03
 -11   6   2   0.217656E+02   0.309046E+02   0.347677E+02 <    1     0.286      0.89      0.75      0.50    0.38631E+02      4.67     -4.67      0.03
 -10   6   2   0.163711E+01   0.309046E+02   0.309046E+02 <    1     1.539      0.89      0.21      0.45    0.38631E+02      1.28      1.28     -0.03
  -9   6   2   0.629742E+01  -0.579462E+02   0.309046E+02 <    1    -0.090      0.00      0.40      4.47    0.38631E+02      2.51      2.51      0.03
  -8   6   2   0.913121E+01   0.193154E+02   0.270415E+02 <    1     0.446      0.71      0.49      0.50    0.38631E+02      3.02     -3.02     -0.03
  -7   6   2   0.175180E+02   0.772615E+01   0.270415E+02 <    1    -0.289      0.45      0.67      0.78    0.38631E+02      4.19      4.19      0.02
  -6   6   2   0.350712E+02   0.811246E+02   0.424939E+02 <    1     1.307      1.45      0.95      0.38    0.38631E+02      5.92      5.92      0.01
  -5   6   2   0.223853E+03   0.282005E+03   0.502200E+02 o    1     1.217      2.70      2.41      0.24    0.38631E+02     14.96    -14.96     -0.03
  -4   6   2   0.830933E+03   0.849877E+03   0.811246E+02 o    1     0.230      4.69      4.64      0.23    0.38631E+02     28.83     28.83      0.06
  -3   6   2   0.754489E+03   0.679902E+03   0.656723E+02 o    1    -1.083      4.20      4.42      0.21    0.38631E+02     27.47    -27.47     -0.07
  -2   6   2   0.175919E+03   0.146797E+03   0.347677E+02 o    1    -0.797      1.95      2.13      0.23    0.38631E+02     13.26     13.26      0.06
  -1   6   2   0.222412E+02   0.347677E+02   0.270415E+02 <    1     0.515      0.95      0.76      0.37    0.38631E+02      4.72      4.72     -0.04
   0   6   2   0.134184E+03   0.112029E+03   0.270415E+02 o    1    -0.780      1.70      1.86      0.21    0.38631E+02     11.58     11.58      0.08
   1   6   2   0.855154E+00  -0.154523E+02   0.193154E+02 <    1    -0.042      0.00      0.15      3.54    0.38631E+02      0.92     -0.92     -0.07
   2   6   2   0.255074E+01   0.154523E+02   0.231785E+02 <    1     0.792      0.63      0.26      0.47    0.38631E+02      1.60     -1.60      0.06
   3   6   2   0.168366E+03   0.965769E+02   0.270415E+02 o    1    -2.282      1.58      2.09      0.22    0.38631E+02     12.98    -12.98     -0.07
   4   6   2   0.144194E+03   0.119755E+03   0.270415E+02 o    1    -0.858      1.76      1.93      0.20    0.38631E+02     12.01     12.01      0.05
   5   6   2   0.247017E+03   0.150660E+03   0.309046E+02 o    1    -2.722      1.97      2.53      0.20    0.38631E+02     15.72    -15.72     -0.05
   6   6   2   0.499365E+02   0.115892E+02   0.231785E+02 <    1    -1.076      0.55      1.14      0.55    0.38631E+02      7.07      7.07      0.02
   7   6   2   0.260334E+02   0.347677E+02   0.231785E+02 <    1     0.404      0.95      0.82      0.32    0.38631E+02      5.10     -5.10     -0.01
   8   6   2   0.268365E+02   0.000000E+00   0.231785E+02 <    1    -0.215      0.00      0.83      3.87    0.38631E+02      5.18     -5.18     -0.02
   9   6   2   0.213139E+02   0.231785E+02   0.231785E+02 <    1     0.082      0.77      0.74      0.39    0.38631E+02      4.62      4.62      0.03
  10   6   2   0.169246E+03   0.150660E+03   0.309046E+02 o    1    -0.581      1.97      2.09      0.20    0.38631E+02     13.01    -13.01     -0.05
  11   6   2   0.105491E+03   0.618092E+02   0.270415E+02 o    1    -1.399      1.26      1.65      0.28    0.38631E+02     10.27     10.27      0.06
  12   6   2   0.246505E+03   0.216332E+03   0.347677E+02 o    1    -0.833      2.37      2.53      0.19    0.38631E+02     15.70    -15.70     -0.07
  13   6   2   0.132844E+03   0.119755E+03   0.193154E+02 o    1    -0.655      1.76      1.85      0.14    0.38631E+02     11.53     11.53      0.07
  14   6   2   0.237113E+03   0.158386E+03   0.231785E+02 o    1    -3.027      2.02      2.48      0.15    0.38631E+02     15.40    -15.40     -0.07
  15   6   2   0.754966E+02   0.540831E+02   0.193154E+02 o    1    -1.015      1.18      1.40      0.21    0.38631E+02      8.69      8.69      0.06
  16   6   2   0.121103E+03   0.733985E+02   0.193154E+02 o    1    -2.156      1.38      1.77      0.18    0.38631E+02     11.00    -11.00     -0.06
  17   6   2   0.315097E+01  -0.193154E+02   0.231785E+02 <    1    -0.074      0.00      0.29      3.87    0.38631E+02      1.78      1.77      0.03
  18   6   2   0.108049E+02   0.231785E+02   0.231785E+02 <    1     0.634      0.77      0.53      0.39    0.38631E+02      3.29     -3.29     -0.02
  19   6   2   0.464030E+03   0.506063E+03   0.463569E+02 o    1     0.905      3.62      3.47      0.17    0.38631E+02     21.54     21.54      0.03
  21   6   2   0.159625E+03   0.115892E+03   0.231785E+02 o    1    -1.727      1.73      2.03      0.17    0.38631E+02     12.63    -12.63     -0.03
  22   6   2   0.890065E+02   0.463569E+02   0.231785E+02 <    1    -1.541      1.10      1.52      0.27    0.38631E+02      9.43     -9.43      0.02
  23   6   2   0.162140E+02   0.270415E+02   0.231785E+02 <    1     0.526      0.84      0.65      0.36    0.38631E+02      4.03      4.03     -0.03
  24   6   2   0.346351E+02   0.231785E+02   0.231785E+02 <    1    -0.445      0.77      0.95      0.39    0.38631E+02      5.89     -5.89      0.03
  25   6   2   0.493493E+00  -0.231785E+02   0.309046E+02 <    1    -0.025      0.00      0.11      4.47    0.38631E+02      0.70     -0.70     -0.04
  26   6   2   0.132729E+02   0.154523E+02   0.270415E+02 <    1     0.084      0.63      0.59      0.55    0.38631E+02      3.64      3.64      0.04
  27   6   2   0.461480E+02   0.386308E+02   0.270415E+02 <    1    -0.266      1.00      1.09      0.35    0.38631E+02      6.79     -6.79     -0.04
  28   6   2   0.106743E+02   0.154523E+02   0.270415E+02 <    1     0.193      0.63      0.53      0.55    0.38631E+02      3.27      3.27      0.03
  29   6   2   0.176976E+02   0.154523E+02   0.231785E+02 <    1    -0.094      0.63      0.68      0.47    0.38631E+02      4.21     -4.21     -0.02
  30   6   2   0.723170E+01   0.347677E+02   0.270415E+02 <    1     1.398      0.95      0.43      0.37    0.38631E+02      2.69     -2.69      0.00
  31   6   2   0.946329E+01   0.772615E+01   0.270415E+02 <    1    -0.061      0.45      0.49      0.78    0.38631E+02      3.08      3.08      0.01
  32   6   2   0.560812E+02   0.270415E+02   0.231785E+02 <    1    -1.027      0.84      1.20      0.36    0.38631E+02      7.49     -7.49     -0.02
  33   6   2   0.682030E+02   0.386308E+01   0.231785E+02 <    1    -1.067      0.32      1.33      0.95    0.38631E+02      8.26      8.26      0.03
  34   6   2   0.105976E+03   0.309046E+02   0.309046E+02 <    1    -1.703      0.89      1.66      0.45    0.38631E+02     10.29    -10.29     -0.04
  35   6   2   0.573696E+02  -0.154523E+02   0.309046E+02 <    1    -0.272      0.00      1.22      4.47    0.38631E+02      7.57      7.57      0.04
  36   6   2   0.152969E+02   0.270415E+02   0.270415E+02 <    1     0.496      0.84      0.63      0.42    0.38631E+02      3.91     -3.91     -0.04
  37   6   2   0.826668E+00   0.000000E+00   0.309046E+02 <    1    -0.033      0.00      0.15      4.47    0.38631E+02      0.91     -0.91      0.03
  38   6   2   0.279322E+01  -0.424939E+02   0.309046E+02 <    1    -0.060      0.00      0.27      4.47    0.38631E+02      1.67      1.67     -0.03
  39   6   2   0.146129E+01  -0.154523E+02   0.270415E+02 <    1    -0.046      0.00      0.19      4.18    0.38631E+02      1.21      1.21      0.03
  40   6   2   0.157070E+03   0.270415E+02   0.347677E+02 <    1    -2.193      0.84      2.02      0.54    0.38631E+02     12.53    -12.53     -0.04
  41   6   2   0.406453E+02   0.115892E+02   0.309046E+02 <    1    -0.655      0.55      1.03      0.73    0.38631E+02      6.38      6.38      0.03
  42   6   2   0.113220E-02  -0.115892E+02   0.386308E+02 <    1    -0.001      0.00      0.01      5.00    0.38631E+02      0.03     -0.03     -0.01
  43   6   2   0.236371E+02  -0.424939E+02   0.502200E+02 <    1    -0.137      0.00      0.78      5.70    0.38631E+02      4.86      4.86      0.01
 -37   7   2   0.593158E+01  -0.347677E+02   0.309046E+02 <    1    -0.088      0.00      0.39      4.47    0.38631E+02      2.44     -2.44     -0.01
 -36   7   2   0.123362E+02   0.772615E+01   0.231785E+02 <    1    -0.176      0.45      0.57      0.67    0.38631E+02      3.51      3.51      0.01
 -35   7   2   0.203604E+02   0.154523E+02   0.309046E+02 <    1    -0.148      0.63      0.73      0.63    0.38631E+02      4.51     -4.51     -0.02
 -34   7   2   0.168836E+02   0.772615E+01   0.270415E+02 <    1    -0.273      0.45      0.66      0.78    0.38631E+02      4.11      4.11      0.02
 -33   7   2   0.793642E+01  -0.579462E+02   0.193154E+02 <    1    -0.128      0.00      0.45      3.54    0.38631E+02      2.82     -2.82     -0.02
 -32   7   2   0.863607E+01   0.115892E+02   0.231785E+02 <    1     0.137      0.55      0.47      0.55    0.38631E+02      2.94      2.94      0.02
 -31   7   2   0.106383E+01   0.386308E+01   0.231785E+02 <    1     0.158      0.32      0.17      0.95    0.38631E+02      1.03      1.03     -0.01
 -30   7   2   0.279354E+01  -0.193154E+02   0.193154E+02 <    1    -0.076      0.00      0.27      3.54    0.38631E+02      1.67      1.67      0.01
 -29   7   2   0.296021E+00  -0.386308E+01   0.193154E+02 <    1    -0.025      0.00      0.09      3.54    0.38631E+02      0.54      0.54      0.00
 -28   7   2   0.273790E+01  -0.309046E+02   0.154523E+02 <    1    -0.084      0.00      0.27      3.16    0.38631E+02      1.65     -1.65      0.00
 -27   7   2   0.170081E+02  -0.115892E+02   0.154523E+02 <    1    -0.210      0.00      0.66      3.16    0.38631E+02      4.12      4.12      0.01
 -26   7   2   0.641949E+01   0.154523E+02   0.154523E+02 <    1     0.711      0.63      0.41      0.32    0.38631E+02      2.53     -2.53     -0.01
 -25   7   2   0.110067E+02   0.115892E+02   0.154523E+02 <    1     0.038      0.55      0.53      0.37    0.38631E+02      3.32      3.32      0.01
 -24   7   2   0.272004E+01   0.115892E+02   0.154523E+02 <    1     0.773      0.55      0.27      0.37    0.38631E+02      1.65      1.65      0.00
 -23   7   2   0.513847E+00   0.270415E+02   0.154523E+02 <    1     3.016      0.84      0.12      0.24    0.38631E+02      0.72      0.72      0.01
 -22   7   2   0.211638E+00   0.000000E+00   0.154523E+02 <    1    -0.023      0.00      0.07      3.16    0.38631E+02      0.46     -0.46     -0.01
 -21   7   2   0.387217E+02   0.231785E+02   0.193154E+02 <    1    -0.702      0.77      1.00      0.32    0.38631E+02      6.22     -6.22      0.00
 -20   7   2   0.157928E+02  -0.270415E+02   0.193154E+02 <    1    -0.181      0.00      0.64      3.54    0.38631E+02      3.97      3.97      0.00
 -19   7   2   0.278599E+01  -0.772615E+01   0.270415E+02 <    1    -0.064      0.00      0.27      4.18    0.38631E+02      1.67     -1.67      0.00
 -18   7   2   0.363653E+01  -0.772615E+01   0.231785E+02 <    1    -0.079      0.00      0.31      3.87    0.38631E+02      1.91     -1.91     -0.01
 -17   7   2   0.154026E+02   0.193154E+02   0.270415E+02 <    1     0.153      0.71      0.63      0.50    0.38631E+02      3.92      3.92      0.01
 -16   7   2   0.338218E+02   0.231785E+02   0.270415E+02 <    1    -0.356      0.77      0.94      0.45    0.38631E+02      5.82     -5.82     -0.02
 -15   7   2   0.442793E+02   0.463569E+02   0.231785E+02 <    1     0.091      1.10      1.07      0.27    0.38631E+02      6.65      6.65      0.02
 -14   7   2   0.214774E+02   0.000000E+00   0.231785E+02 <    1    -0.193      0.00      0.75      3.87    0.38631E+02      4.63     -4.63     -0.02
 -13   7   2   0.111356E+02  -0.309046E+02   0.193154E+02 <    1    -0.152      0.00      0.54      3.54    0.38631E+02      3.34      3.34      0.01
 -12   7   2   0.931202E+01   0.772615E+01   0.193154E+02 <    1    -0.078      0.45      0.49      0.56    0.38631E+02      3.05     -3.05     -0.01
 -11   7   2   0.261688E+00  -0.386308E+02   0.154523E+02 <    1    -0.026      0.00      0.08      3.16    0.38631E+02      0.51     -0.51      0.00
 -10   7   2   0.152670E+01   0.270415E+02   0.231785E+02 <    1     1.778      0.84      0.20      0.36    0.38631E+02      1.24      1.24      0.00
  -9   7   2   0.171679E+02   0.193154E+02   0.193154E+02 <    1     0.114      0.71      0.67      0.35    0.38631E+02      4.14     -4.14     -0.01
  -8   7   2   0.203146E+01   0.270415E+02   0.270415E+02 <    1     1.452      0.84      0.23      0.42    0.38631E+02      1.43      1.43      0.01
  -7   7   2   0.317020E+01  -0.193154E+02   0.231785E+02 <    1    -0.074      0.00      0.29      3.87    0.38631E+02      1.78     -1.78     -0.01
  -6   7   2   0.680108E+00   0.772615E+01   0.193154E+02 <    1     0.563      0.45      0.13      0.56    0.38631E+02      0.82      0.82      0.01
  -5   7   2   0.241110E+01   0.154523E+02   0.231785E+02 <    1     0.807      0.63      0.25      0.47    0.38631E+02      1.55      1.55     -0.01
  -4   7   2   0.135473E+02   0.231785E+02   0.309046E+02 <    1     0.353      0.77      0.59      0.52    0.38631E+02      3.68     -3.68      0.00
  -3   7   2   0.143270E+02   0.772615E+01   0.193154E+02 <    1    -0.289      0.45      0.61      0.56    0.38631E+02      3.79      3.79      0.00
  -2   7   2   0.261684E+02  -0.386308E+01   0.270415E+02 <    1    -0.197      0.00      0.82      4.18    0.38631E+02      5.12     -5.12     -0.01
  -1   7   2   0.332653E+02   0.424939E+02   0.270415E+02 <    1     0.362      1.05      0.93      0.33    0.38631E+02      5.77      5.77      0.01
   0   7   2   0.398911E+02   0.231785E+02   0.270415E+02 <    1    -0.535      0.77      1.02      0.45    0.38631E+02      6.32     -6.32     -0.02
   1   7   2   0.295826E+02   0.193154E+02   0.270415E+02 <    1    -0.339      0.71      0.88      0.50    0.38631E+02      5.44      5.44      0.02
   2   7   2   0.331586E+02   0.154523E+02   0.270415E+02 <    1    -0.531      0.63      0.93      0.55    0.38631E+02      5.76     -5.76     -0.02
   3   7   2   0.259405E+02   0.772615E+01   0.270415E+02 <    1    -0.476      0.45      0.82      0.78    0.38631E+02      5.09      5.09      0.02
   4   7   2   0.129995E+02  -0.772615E+01   0.231785E+02 <    1    -0.150      0.00      0.58      3.87    0.38631E+02      3.61     -3.61     -0.02
   5   7   2   0.783421E+01  -0.386308E+01   0.193154E+02 <    1    -0.127      0.00      0.45      3.54    0.38631E+02      2.80      2.80      0.02
   6   7   2   0.459958E+01  -0.386308E+01   0.231785E+02 <    1    -0.089      0.00      0.35      3.87    0.38631E+02      2.14     -2.14     -0.01
   7   7   2   0.258120E+01   0.000000E+00   0.231785E+02 <    1    -0.067      0.00      0.26      3.87    0.38631E+02      1.61     -1.61      0.01
   8   7   2   0.209164E+00  -0.386308E+01   0.231785E+02 <    1    -0.019      0.00      0.07      3.87    0.38631E+02      0.46     -0.46     -0.01
   9   7   2   0.570858E+01  -0.115892E+02   0.231785E+02 <    1    -0.099      0.00      0.38      3.87    0.38631E+02      2.39      2.39      0.01
  10   7   2   0.896426E+01  -0.154523E+02   0.231785E+02 <    1    -0.124      0.00      0.48      3.87    0.38631E+02      2.99     -2.99     -0.01
  11   7   2   0.129693E+02  -0.193154E+02   0.231785E+02 <    1    -0.150      0.00      0.58      3.87    0.38631E+02      3.60      3.60      0.01
  12   7   2   0.736429E+01   0.772615E+01   0.231785E+02 <    1     0.016      0.45      0.44      0.67    0.38631E+02      2.71     -2.71     -0.01
  13   7   2   0.174949E+02  -0.386308E+02   0.193154E+02 <    1    -0.190      0.00      0.67      3.54    0.38631E+02      4.18      4.18      0.01
  14   7   2   0.800278E+01  -0.386308E+01   0.231785E+02 <    1    -0.118      0.00      0.46      3.87    0.38631E+02      2.83     -2.83     -0.01
  15   7   2   0.689378E+01   0.424939E+02   0.231785E+02 <    1     2.188      1.05      0.42      0.29    0.38631E+02      2.63      2.63      0.00
  16   7   2   0.490502E+00  -0.154523E+02   0.231785E+02 <    1    -0.029      0.00      0.11      3.87    0.38631E+02      0.70     -0.70      0.00
  17   7   2   0.151278E+01   0.231785E+02   0.231785E+02 <    1     1.489      0.77      0.20      0.39    0.38631E+02      1.23     -1.23     -0.01
  18   7   2   0.157341E+01   0.231785E+02   0.386308E+02 <    1     0.887      0.77      0.20      0.65    0.38631E+02      1.25      1.25      0.01
  19   7   2   0.380758E+02   0.231785E+02   0.154523E+02 <    1    -0.845      0.77      0.99      0.26    0.38631E+02      6.17     -6.17     -0.02
  20   7   2   0.873194E+00  -0.115892E+02   0.154523E+02 <    1    -0.048      0.00      0.15      3.16    0.38631E+02      0.93      0.93      0.01
  21   7   2   0.813791E+01   0.154523E+02   0.154523E+02 <    1     0.548      0.63      0.46      0.32    0.38631E+02      2.85      2.85     -0.01
  22   7   2   0.163514E+01   0.193154E+02   0.154523E+02 <    1     1.772      0.71      0.21      0.28    0.38631E+02      1.28      1.28      0.01
  23   7   2   0.478852E+01  -0.154523E+02   0.193154E+02 <    1    -0.100      0.00      0.35      3.54    0.38631E+02      2.19      2.19      0.00
  24   7   2   0.799404E+01   0.000000E+00   0.193154E+02 <    1    -0.129      0.00      0.45      3.54    0.38631E+02      2.83     -2.83     -0.01
  25   7   2   0.303711E+02   0.115892E+02   0.193154E+02 <    1    -0.743      0.55      0.89      0.46    0.38631E+02      5.51      5.51      0.02
  26   7   2   0.418482E+02   0.463569E+02   0.231785E+02 <    1     0.199      1.10      1.04      0.27    0.38631E+02      6.47     -6.47     -0.02
  27   7   2   0.688954E+02   0.424939E+02   0.231785E+02 <    1    -1.001      1.05      1.34      0.29    0.38631E+02      8.30      8.30      0.03
  28   7   2   0.500844E+02   0.270415E+02   0.231785E+02 <    1    -0.842      0.84      1.14      0.36    0.38631E+02      7.08     -7.08     -0.03
  29   7   2   0.483233E+02   0.309046E+02   0.231785E+02 <    1    -0.668      0.89      1.12      0.34    0.38631E+02      6.95      6.95      0.03
  30   7   2   0.914455E+01  -0.154523E+02   0.231785E+02 <    1    -0.126      0.00      0.49      3.87    0.38631E+02      3.02     -3.02     -0.02
  31   7   2   0.891704E+01  -0.193154E+02   0.231785E+02 <    1    -0.124      0.00      0.48      3.87    0.38631E+02      2.99      2.99      0.02
  32   7   2   0.710251E-01  -0.309046E+02   0.231785E+02 <    1    -0.011      0.00      0.04      3.87    0.38631E+02      0.27      0.27     -0.01
  33   7   2   0.388646E+00  -0.231785E+02   0.347677E+02 <    1    -0.021      0.00      0.10      4.74    0.38631E+02      0.62     -0.62      0.01
  34   7   2   0.672675E+00   0.000000E+00   0.386308E+02 <    1    -0.026      0.00      0.13      5.00    0.38631E+02      0.82     -0.82     -0.01
  35   7   2   0.100742E+01  -0.231785E+02   0.347677E+02 <    1    -0.034      0.00      0.16      4.74    0.38631E+02      1.00      1.00      0.00
  36   7   2   0.405454E+01   0.154523E+02   0.463569E+02 <    1     0.325      0.63      0.32      0.95    0.38631E+02      2.01     -2.01      0.00
 -16   8   2   0.118736E+00   0.115892E+02   0.154523E+02 <    1     1.348      0.55      0.06      0.37    0.38631E+02      0.34     -0.34     -0.01
 -15   8   2   0.890397E+00   0.772615E+01   0.154523E+02 <    1     0.660      0.45      0.15      0.45    0.38631E+02      0.94      0.94      0.01
 -14   8   2   0.101997E+02  -0.386308E+01   0.154523E+02 <    1    -0.162      0.00      0.51      3.16    0.38631E+02      3.19     -3.19     -0.02
 -13   8   2   0.399806E+01   0.772615E+01   0.193154E+02 <    1     0.225      0.45      0.32      0.56    0.38631E+02      2.00      2.00      0.02
 -12   8   2   0.834094E+01   0.154523E+02   0.154523E+02 <    1     0.530      0.63      0.46      0.32    0.38631E+02      2.89     -2.89     -0.02
 -11   8   2   0.443088E+00   0.000000E+00   0.154523E+02 <    1    -0.034      0.00      0.11      3.16    0.38631E+02      0.67      0.67      0.02
 -10   8   2   0.659621E-01  -0.386308E+01   0.115892E+02 <    1    -0.015      0.00      0.04      2.74    0.38631E+02      0.26     -0.26     -0.02
  -9   8   2   0.114821E+01  -0.772615E+01   0.154523E+02 <    1    -0.055      0.00      0.17      3.16    0.38631E+02      1.07     -1.07      0.02
  -8   8   2   0.167080E+01   0.000000E+00   0.154523E+02 <    1    -0.066      0.00      0.21      3.16    0.38631E+02      1.29     -1.29     -0.02
  -7   8   2   0.279891E+02   0.772615E+01   0.115892E+02 <    1    -1.204      0.45      0.85      0.34    0.38631E+02      5.29      5.29      0.02
  -6   8   2   0.126498E+03   0.000000E+00   0.154523E+02 <    1    -0.572      0.00      1.81      3.16    0.38631E+02     11.25    -11.25     -0.03
  -4   8   2   0.968477E+02  -0.193154E+02   0.115892E+02 <    1    -0.578      0.00      1.58      2.74    0.38631E+02      9.84     -9.84     -0.02
  -3   8   2   0.233669E+02   0.386308E+01   0.115892E+02 <    1    -0.973      0.32      0.78      0.47    0.38631E+02      4.83      4.83      0.01
  -2   8   2   0.514042E+03   0.166112E+03   0.193154E+02 o    1   -12.868      2.07      3.65      0.12    0.38631E+02     22.67     22.67      0.03
  -1   8   2   0.437194E+02  -0.309046E+02   0.154523E+02 <    1    -0.336      0.00      1.06      3.16    0.38631E+02      6.61      6.61     -0.01
   0   8   2   0.187561E+03   0.123618E+03   0.193154E+02 o    1    -2.943      1.79      2.20      0.14    0.38631E+02     13.70    -13.70      0.00
   1   8   2   0.329033E+03   0.266552E+03   0.231785E+02 o    1    -2.489      2.63      2.92      0.12    0.38631E+02     18.14    -18.14     -0.05
   3   8   2   0.141067E+03   0.618092E+02   0.193154E+02 o    1    -3.262      1.26      1.91      0.20    0.38631E+02     11.88    -11.88     -0.04
   4   8   2   0.507554E+02   0.231785E+02   0.309046E+02 <    1    -0.720      0.77      1.15      0.52    0.38631E+02      7.12      7.12      0.04
   5   8   2   0.389324E+02  -0.115892E+02   0.193154E+02 <    1    -0.284      0.00      1.00      3.54    0.38631E+02      6.24     -6.24     -0.03
   6   8   2   0.162596E+02   0.000000E+00   0.193154E+02 <    1    -0.183      0.00      0.65      3.54    0.38631E+02      4.03      4.03      0.02
   7   8   2   0.197124E+01   0.772615E+01   0.231785E+02 <    1     0.330      0.45      0.23      0.67    0.38631E+02      1.40     -1.40     -0.01
   8   8   2   0.689598E-01  -0.231785E+02   0.231785E+02 <    1    -0.011      0.00      0.04      3.87    0.38631E+02      0.26      0.26      0.00
   9   8   2   0.138485E+01  -0.115892E+02   0.193154E+02 <    1    -0.054      0.00      0.19      3.54    0.38631E+02      1.18      1.18      0.01
  10   8   2   0.212853E+01  -0.115892E+02   0.193154E+02 <    1    -0.066      0.00      0.23      3.54    0.38631E+02      1.46     -1.46     -0.02
  11   8   2   0.565086E+01   0.386308E+01   0.193154E+02 <    1    -0.084      0.32      0.38      0.79    0.38631E+02      2.38      2.38      0.02
  12   8   2   0.691218E+01   0.386308E+01   0.193154E+02 <    1    -0.135      0.32      0.42      0.79    0.38631E+02      2.63     -2.63     -0.03
  13   8   2   0.783578E+01  -0.193154E+02   0.193154E+02 <    1    -0.127      0.00      0.45      3.54    0.38631E+02      2.80      2.80      0.03
  14   8   2   0.878607E+01  -0.193154E+02   0.309046E+02 <    1    -0.107      0.00      0.48      4.47    0.38631E+02      2.96     -2.96     -0.02
  15   8   2   0.285659E+00   0.115892E+02   0.347677E+02 <    1     0.562      0.55      0.09      0.82    0.38631E+02      0.53      0.53      0.02
  16   8   2   0.128147E+01   0.154523E+02   0.386308E+02 <    1     0.570      0.63      0.18      0.79    0.38631E+02      1.13     -1.13     -0.01
  17   8   2   0.220809E+01  -0.270415E+02   0.309046E+02 <    1    -0.053      0.00      0.24      4.47    0.38631E+02      1.49     -1.49      0.01
  18   8   2   0.963877E+02   0.193154E+02   0.309046E+02 <    1    -1.542      0.71      1.58      0.57    0.38631E+02      9.82     -9.82     -0.02
  19   8   2   0.543165E+01   0.424939E+02   0.309046E+02 <    1     1.766      1.05      0.37      0.38    0.38631E+02      2.33     -2.33      0.00
  20   8   2   0.160297E+02  -0.154523E+02   0.270415E+02 <    1    -0.154      0.00      0.64      4.18    0.38631E+02      4.00      4.00      0.00
  21   8   2   0.245232E+03   0.502200E+02   0.386308E+02 <    1    -3.144      1.14      2.52      0.44    0.38631E+02     15.66     15.66      0.02
  22   8   2   0.815218E+02   0.386308E+01   0.309046E+02 <    1    -0.898      0.32      1.45      1.26    0.38631E+02      9.03     -9.03     -0.01
 -52   1   3   0.219211E+00   0.811246E+02   0.888508E+02 <    1     1.731      1.45      0.08      0.79    0.38631E+02      0.47     -0.47      0.00
 -51   1   3   0.995627E+00   0.347677E+02   0.618092E+02 <    1     0.935      0.95      0.16      0.84    0.38631E+02      1.00      1.00      0.01
 -50   1   3   0.322407E-01  -0.193154E+02   0.579462E+02 <    1    -0.005      0.00      0.03      6.12    0.38631E+02      0.18     -0.18     -0.01
 -49   1   3   0.143671E+02  -0.154523E+02   0.579462E+02 <    1    -0.100      0.00      0.61      6.12    0.38631E+02      3.79      3.79      0.02
 -48   1   3   0.207048E+01   0.347677E+02   0.618092E+02 <    1     0.850      0.95      0.23      0.84    0.38631E+02      1.44     -1.44     -0.02
 -47   1   3   0.202954E+02   0.927139E+02   0.618092E+02 <    1     1.596      1.55      0.72      0.52    0.38631E+02      4.51      4.50      0.02
 -46   1   3   0.179073E+01   0.270415E+02   0.540831E+02 <    1     0.743      0.84      0.22      0.84    0.38631E+02      1.34      1.34     -0.02
 -45   1   3   0.228563E+02   0.540831E+02   0.540831E+02 <    1     0.700      1.18      0.77      0.59    0.38631E+02      4.78      4.78      0.02
 -44   1   3   0.141057E+03  -0.309046E+02   0.540831E+02 <    1    -0.323      0.00      1.91      5.92    0.38631E+02     11.88     11.88      0.00
 -43   1   3   0.226345E+03   0.162249E+03   0.618092E+02 o    1    -0.950      2.05      2.42      0.39    0.38631E+02     15.04    -15.04     -0.01
 -42   1   3   0.564685E+02   0.115892E+02   0.618092E+02 <    1    -0.453      0.55      1.21      1.46    0.38631E+02      7.51     -7.51     -0.01
 -41   1   3   0.129520E+02  -0.965769E+02   0.579462E+02 <    1    -0.095      0.00      0.58      6.12    0.38631E+02      3.60     -3.60     -0.01
 -40   1   3   0.157891E+02   0.347677E+02   0.579462E+02 <    1     0.391      0.95      0.64      0.79    0.38631E+02      3.97      3.97      0.01
 -39   1   3   0.263220E+02   0.772615E+01   0.579462E+02 <    1    -0.226      0.45      0.83      1.68    0.38631E+02      5.13     -5.13     -0.02
 -38   1   3   0.250654E+02   0.772615E+02   0.579462E+02 <    1     1.147      1.41      0.81      0.53    0.38631E+02      5.01      5.01      0.03
 -37   1   3   0.315662E+02   0.135208E+03   0.579462E+02 o    1     2.409      1.87      0.90      0.40    0.38631E+02      5.62     -5.62     -0.03
 -36   1   3   0.222817E+01  -0.618092E+02   0.502200E+02 <    1    -0.042      0.00      0.24      5.70    0.38631E+02      1.49      1.49      0.03
 -35   1   3   0.139275E+02   0.386308E+01   0.540831E+02 <    1    -0.128      0.32      0.60      2.21    0.38631E+02      3.73     -3.73     -0.03
 -34   1   3   0.303262E-01   0.154523E+02   0.463569E+02 <    1     0.637      0.63      0.03      0.95    0.38631E+02      0.17     -0.17      0.03
 -33   1   3   0.321368E+02   0.309046E+02   0.502200E+02 <    1    -0.024      0.89      0.91      0.73    0.38631E+02      5.67     -5.67     -0.04
 -32   1   3   0.101220E+02   0.270415E+02   0.579462E+02 <    1     0.362      0.84      0.51      0.90    0.38631E+02      3.18     -3.18      0.03
 -31   1   3   0.393268E+02   0.193154E+02   0.579462E+02 <    1    -0.285      0.71      1.01      1.06    0.38631E+02      6.27     -6.27     -0.03
 -30   1   3   0.748311E+02   0.540831E+02   0.695354E+02 <    1    -0.274      1.18      1.39      0.76    0.38631E+02      8.65     -8.65      0.01
 -29   1   3   0.128639E+01   0.154523E+02   0.540831E+02 <    1     0.407      0.63      0.18      1.11    0.38631E+02      1.13      1.13      0.00
 -28   1   3   0.264049E+03   0.243374E+03   0.502200E+02 o    1    -0.401      2.51      2.61      0.26    0.38631E+02     16.25    -16.25     -0.02
 -27   1   3   0.100642E+03   0.112029E+03   0.424939E+02 o    1     0.275      1.70      1.61      0.32    0.38631E+02     10.03     10.03      0.04
 -26   1   3   0.895876E+03   0.691491E+03   0.618092E+02 o    1    -3.018      4.23      4.82      0.19    0.38631E+02     29.93    -29.93     -0.07
 -25   1   3   0.526489E+03   0.533105E+03   0.502200E+02 o    1     0.129      3.71      3.69      0.18    0.38631E+02     22.95     22.95      0.08
 -24   1   3   0.194760E+04   0.161863E+04   0.108166E+03 o    1    -2.779      6.47      7.10      0.23    0.38631E+02     44.13    -44.13     -0.11
 -23   1   3   0.759769E+03   0.424938E+03   0.618092E+02 o    1    -4.592      3.32      4.43      0.24    0.38631E+02     27.56     27.56      0.11
 -22   1   3   0.649610E+02   0.270415E+02   0.309046E+02 <    1    -0.962      0.84      1.30      0.48    0.38631E+02      8.06     -8.06     -0.10
 -21   1   3   0.116328E+04   0.100826E+04   0.695354E+02 o    1    -2.065      5.11      5.49      0.18    0.38631E+02     34.11     34.11      0.11
 -20   1   3   0.876430E+03   0.764889E+03   0.579462E+02 o    1    -1.798      4.45      4.76      0.17    0.38631E+02     29.60    -29.60     -0.09
 -19   1   3   0.279518E+03   0.289731E+03   0.386308E+02 o    1     0.264      2.74      2.69      0.18    0.38631E+02     16.72     16.72      0.07
 -18   1   3   0.749400E+02   0.347677E+02   0.270415E+02 <    1    -1.203      0.95      1.39      0.37    0.38631E+02      8.66     -8.66     -0.04
 -17   1   3   0.118783E+02   0.656723E+02   0.309046E+02 o    1     2.440      1.30      0.55      0.31    0.38631E+02      3.45     -3.45      0.01
 -16   1   3   0.183218E+03   0.139071E+03   0.347677E+02 o    1    -1.179      1.90      2.18      0.24    0.38631E+02     13.54     13.54      0.02
 -15   1   3   0.288847E+03   0.239511E+03   0.386308E+02 o    1    -1.208      2.49      2.73      0.20    0.38631E+02     17.00    -17.00     -0.04
 -14   1   3   0.458748E+03   0.359266E+03   0.424939E+02 o    1    -2.167      3.05      3.45      0.18    0.38631E+02     21.42     21.42      0.06
 -13   1   3   0.238355E+03   0.181565E+03   0.347677E+02 o    1    -1.514      2.17      2.48      0.21    0.38631E+02     15.44    -15.44     -0.07
 -12   1   3   0.178557E+03   0.169975E+03   0.309046E+02 o    1    -0.273      2.10      2.15      0.19    0.38631E+02     13.36     13.36      0.07
 -11   1   3   0.826043E+01   0.115892E+02   0.270415E+02 <    1     0.133      0.55      0.46      0.64    0.38631E+02      2.87      2.87     -0.07
 -10   1   3   0.768023E+01   0.231785E+02   0.231785E+02 <    1     0.849      0.77      0.45      0.39    0.38631E+02      2.77     -2.77      0.06
  -9   1   3   0.524047E+03   0.517652E+03   0.424939E+02 o    1    -0.146      3.66      3.68      0.15    0.38631E+02     22.89     22.89     -0.04
  -8   1   3   0.270968E+03   0.262689E+03   0.309046E+02 o    1    -0.262      2.61      2.65      0.16    0.38631E+02     16.46    -16.46      0.03
  -7   1   3   0.115808E+04   0.125936E+04   0.733985E+02 o    1     1.333      5.71      5.48      0.18    0.38631E+02     34.03     34.03     -0.01
  -6   1   3   0.370626E+03   0.386308E+03   0.347677E+02 o    1     0.445      3.16      3.10      0.15    0.38631E+02     19.25    -19.25      0.00
  -5   1   3   0.130301E+04   0.120914E+04   0.695354E+02 o    1    -1.251      5.59      5.81      0.17    0.38631E+02     36.10     36.10      0.02
  -4   1   3   0.196650E+03   0.204743E+03   0.309046E+02 o    1     0.262      2.30      2.26      0.18    0.38631E+02     14.02    -14.02     -0.02
  -3   1   3   0.826780E+03   0.849877E+03   0.540831E+02 o    1     0.410      4.69      4.63      0.16    0.38631E+02     28.75     28.75      0.05
  -2   1   3   0.124887E+02   0.193154E+02   0.193154E+02 <    1     0.392      0.71      0.57      0.35    0.38631E+02      3.53     -3.53     -0.05
  -1   1   3   0.296304E+03   0.289731E+03   0.309046E+02 o    1    -0.208      2.74      2.77      0.15    0.38631E+02     17.21     17.21      0.07
   0   1   3   0.489364E+02   0.579462E+02   0.231785E+02 o    1     0.405      1.22      1.13      0.25    0.38631E+02      7.00      7.00     -0.06
   1   1   3   0.772314E+02   0.540831E+02   0.231785E+02 o    1    -0.909      1.18      1.41      0.25    0.38631E+02      8.79      8.79      0.08
   2   1   3   0.123807E+03   0.695354E+02   0.231785E+02 o    1    -2.002      1.34      1.79      0.22    0.38631E+02     11.13     11.13     -0.07
   3   1   3   0.193965E+02  -0.772615E+01   0.193154E+02 <    1    -0.200      0.00      0.71      3.54    0.38631E+02      4.40      4.40      0.08
   4   1   3   0.266297E+03   0.220195E+03   0.270415E+02 o    1    -1.603      2.39      2.63      0.15    0.38631E+02     16.32     16.32     -0.06
   5   1   3   0.407103E+02   0.193154E+02   0.193154E+02 <    1    -0.903      0.71      1.03      0.35    0.38631E+02      6.38     -6.38      0.05
   6   1   3   0.571292E+03   0.455843E+03   0.386308E+02 o    1    -2.745      3.44      3.85      0.15    0.38631E+02     23.90     23.90     -0.02
   7   1   3   0.378701E+03   0.343814E+03   0.347677E+02 o    1    -0.961      2.98      3.13      0.15    0.38631E+02     19.46    -19.46     -0.01
   8   1   3   0.145250E+04   0.125936E+04   0.733985E+02 o    1    -2.400      5.71      6.13      0.18    0.38631E+02     38.11     38.11      0.05
   9   1   3   0.147952E+04   0.139071E+04   0.811246E+02 o    1    -1.020      6.00      6.19      0.19    0.38631E+02     38.46    -38.46     -0.07
  10   1   3   0.277411E+04   0.278914E+04   0.139071E+03 o    1     0.100      8.50      8.47      0.23    0.38631E+02     52.67     52.67      0.11
  11   1   3   0.267713E+04   0.261917E+04   0.131345E+03 o    1    -0.408      8.23      8.32      0.22    0.38631E+02     51.74    -51.74     -0.13
  12   1   3   0.342491E+04   0.316000E+04   0.158386E+03 o    1    -1.522      9.04      9.42      0.24    0.38631E+02     58.52     58.52      0.15
  13   1   3   0.295633E+04   0.314068E+04   0.158386E+03 o    1     1.098      9.02      8.75      0.24    0.38631E+02     54.37    -54.37     -0.15
  14   1   3   0.249179E+04   0.236807E+04   0.123618E+03 o    1    -0.923      7.83      8.03      0.22    0.38631E+02     49.92     49.92      0.14
  15   1   3   0.175259E+04   0.178088E+04   0.100440E+03 o    1     0.266      6.79      6.74      0.20    0.38631E+02     41.86    -41.86     -0.12
  16   1   3   0.995281E+03   0.996674E+03   0.656723E+02 o    1     0.020      5.08      5.08      0.17    0.38631E+02     31.55     31.55      0.10
  17   1   3   0.370084E+03   0.359266E+03   0.386308E+02 o    1    -0.273      3.05      3.10      0.17    0.38631E+02     19.24    -19.24     -0.06
  18   1   3   0.820603E+02   0.197017E+03   0.347677E+02 o    1     3.993      2.26      1.46      0.20    0.38631E+02      9.06      9.06      0.03
  19   1   3   0.151028E+04   0.134049E+04   0.849877E+02 o    1    -1.849      5.89      6.25      0.20    0.38631E+02     38.86     38.86      0.02
  20   1   3   0.117683E+04   0.117824E+04   0.772615E+02 o    1     0.017      5.52      5.52      0.19    0.38631E+02     34.31    -34.30     -0.05
  21   1   3   0.228944E+02  -0.347677E+02   0.231785E+02 <    1    -0.199      0.00      0.77      3.87    0.38631E+02      4.78      4.78      0.05
  22   1   3   0.655219E+03   0.679902E+03   0.579462E+02 o    1     0.419      4.20      4.12      0.18    0.38631E+02     25.60    -25.60     -0.07
  23   1   3   0.116832E+03   0.108166E+03   0.309046E+02 o    1    -0.274      1.67      1.74      0.24    0.38631E+02     10.81     10.81      0.07
  24   1   3   0.453330E+03   0.440391E+03   0.463569E+02 o    1    -0.272      3.38      3.43      0.18    0.38631E+02     21.29    -21.29     -0.09
  25   1   3   0.743708E+02   0.888508E+02   0.309046E+02 o    1     0.489      1.52      1.39      0.26    0.38631E+02      8.62      8.62      0.07
  26   1   3   0.211671E+03   0.197017E+03   0.386308E+02 o    1    -0.371      2.26      2.34      0.22    0.38631E+02     14.55    -14.55     -0.08
  27   1   3   0.213644E+02   0.386308E+01   0.309046E+02 <    1    -0.338      0.32      0.74      1.26    0.38631E+02      4.62      4.62      0.06
  28   1   3   0.108932E+03   0.115892E+03   0.309046E+02 o    1     0.228      1.73      1.68      0.23    0.38631E+02     10.44    -10.44     -0.06
  29   1   3   0.591860E+01   0.231785E+02   0.270415E+02 <    1     0.848      0.77      0.39      0.45    0.38631E+02      2.43      2.43      0.04
  30   1   3   0.643492E+02   0.811246E+02   0.270415E+02 o    1     0.655      1.45      1.29      0.24    0.38631E+02      8.02     -8.02     -0.03
  31   1   3   0.727439E-01   0.772615E+01   0.270415E+02 <    1     0.516      0.45      0.04      0.78    0.38631E+02      0.27      0.27      0.01
  32   1   3   0.107003E+02   0.386308E+02   0.270415E+02 <    1     1.353      1.00      0.53      0.35    0.38631E+02      3.27     -3.27      0.00
  33   1   3   0.253678E+02   0.579462E+02   0.309046E+02 <    1     1.268      1.22      0.81      0.33    0.38631E+02      5.04     -5.04     -0.02
  34   1   3   0.161694E+02  -0.386308E+01   0.309046E+02 <    1    -0.145      0.00      0.65      4.47    0.38631E+02      4.02      4.02      0.03
  35   1   3   0.747902E+02   0.309046E+02   0.309046E+02 <    1    -1.111      0.89      1.39      0.45    0.38631E+02      8.65     -8.65     -0.05
  36   1   3   0.594707E+02   0.193154E+02   0.309046E+02 <    1    -0.943      0.71      1.24      0.57    0.38631E+02      7.71      7.71      0.05
  37   1   3   0.587139E+02   0.112029E+03   0.347677E+02 o    1     1.775      1.70      1.23      0.26    0.38631E+02      7.66     -7.66     -0.05
  38   1   3   0.648120E+02   0.347677E+02   0.347677E+02 <    1    -0.731      0.95      1.30      0.47    0.38631E+02      8.05      8.05      0.05
  39   1   3   0.116570E+02   0.424939E+02   0.347677E+02 <    1     1.164      1.05      0.55      0.43    0.38631E+02      3.41      3.41     -0.04
  40   1   3   0.974381E+01  -0.386308E+01   0.309046E+02 <    1    -0.112      0.00      0.50      4.47    0.38631E+02      3.12      3.12      0.04
  41   1   3   0.454198E+03   0.366992E+03   0.540831E+02 o    1    -1.513      3.08      3.43      0.23    0.38631E+02     21.31    -21.31     -0.05
  42   1   3   0.214923E+01   0.540831E+02   0.347677E+02 <    1     2.490      1.18      0.24      0.38    0.38631E+02      1.47      1.47      0.01
  43   1   3   0.431183E+01   0.193154E+02   0.347677E+02 <    1     0.586      0.71      0.33      0.64    0.38631E+02      2.08     -2.08      0.00
  44   1   3   0.757998E+01   0.000000E+00   0.347677E+02 <    1    -0.093      0.00      0.44      4.74    0.38631E+02      2.75     -2.75     -0.01
  45   1   3   0.212237E+02   0.193154E+02   0.386308E+02 <    1    -0.048      0.71      0.74      0.71    0.38631E+02      4.61      4.61      0.02
  46   1   3   0.225746E+02   0.231785E+02   0.386308E+02 <    1     0.016      0.77      0.76      0.65    0.38631E+02      4.75     -4.75     -0.03
  47   1   3   0.370294E+02   0.849877E+02   0.424939E+02 <    1     1.359      1.48      0.98      0.37    0.38631E+02      6.09      6.09      0.04
  48   1   3   0.227146E+02   0.000000E+00   0.463569E+02 <    1    -0.140      0.00      0.77      5.48    0.38631E+02      4.77     -4.77     -0.04
  49   1   3   0.350837E+02   0.309046E+02   0.733985E+02 <    1    -0.055      0.89      0.95      1.06    0.38631E+02      5.92      5.92      0.03
 -52   2   3   0.524643E+01   0.115892E+02   0.849877E+02 <    1     0.089      0.55      0.37      2.01    0.38631E+02      2.29     -2.29     -0.03
 -51   2   3   0.292465E+01  -0.888508E+02   0.733985E+02 <    1    -0.040      0.00      0.28      6.89    0.38631E+02      1.71      1.71      0.03
 -50   2   3   0.215977E+02  -0.231785E+02   0.618092E+02 <    1    -0.118      0.00      0.75      6.32    0.38631E+02      4.65     -4.65     -0.03
 -49   2   3   0.186905E+00   0.270415E+02   0.618092E+02 <    1     0.802      0.84      0.07      0.96    0.38631E+02      0.43     -0.43      0.02
 -48   2   3   0.786862E+01  -0.154523E+02   0.579462E+02 <    1    -0.074      0.00      0.45      6.12    0.38631E+02      2.81     -2.81     -0.02
 -47   2   3   0.311040E+02   0.000000E+00   0.540831E+02 <    1    -0.152      0.00      0.90      5.92    0.38631E+02      5.58     -5.58      0.01
 -46   2   3   0.767956E+01  -0.579462E+02   0.540831E+02 <    1    -0.075      0.00      0.45      5.92    0.38631E+02      2.77     -2.77     -0.01
 -45   2   3   0.202393E+02   0.733985E+02   0.618092E+02 <    1     1.128      1.38      0.72      0.58    0.38631E+02      4.50     -4.50     -0.01
 -42   2   3   0.104635E+04   0.664449E+03   0.123618E+03 o    1    -2.724      4.15      5.20      0.39    0.38631E+02     32.35     32.35      0.06
 -41   2   3   0.240868E+02   0.309046E+02   0.888508E+02 <    1     0.082      0.89      0.79      1.29    0.38631E+02      4.91      4.91     -0.02
 -40   2   3   0.249807E+02  -0.424939E+02   0.733985E+02 <    1    -0.117      0.00      0.80      6.89    0.38631E+02      5.00      5.00      0.04
 -39   2   3   0.958543E+01  -0.579462E+02   0.695354E+02 <    1    -0.074      0.00      0.50      6.71    0.38631E+02      3.10      3.10     -0.03
 -38   2   3   0.231178E+01  -0.386308E+02   0.540831E+02 <    1    -0.041      0.00      0.24      5.92    0.38631E+02      1.52     -1.52      0.03
 -37   2   3   0.126448E+00  -0.463569E+02   0.463569E+02 <    1    -0.010      0.00      0.06      5.48    0.38631E+02      0.36     -0.35     -0.03
 -36   2   3   0.125573E+01  -0.193154E+02   0.502200E+02 <    1    -0.032      0.00      0.18      5.70    0.38631E+02      1.12      1.12      0.02
 -35   2   3   0.567748E+01  -0.772615E+01   0.502200E+02 <    1    -0.067      0.00      0.38      5.70    0.38631E+02      2.38     -2.38     -0.02
 -34   2   3   0.640022E+01  -0.270415E+02   0.502200E+02 <    1    -0.071      0.00      0.41      5.70    0.38631E+02      2.53      2.53      0.01
 -33   2   3   0.296363E+02   0.502200E+02   0.502200E+02 <    1     0.464      1.14      0.88      0.57    0.38631E+02      5.44     -5.44      0.00
 -32   2   3   0.710293E+01  -0.115892E+02   0.540831E+02 <    1    -0.072      0.00      0.43      5.92    0.38631E+02      2.67      2.67     -0.02
 -31   2   3   0.473408E+01  -0.888508E+02   0.540831E+02 <    1    -0.059      0.00      0.35      5.92    0.38631E+02      2.18      2.18      0.04
 -30   2   3   0.828675E+01   0.115892E+02   0.540831E+02 <    1     0.066      0.55      0.46      1.28    0.38631E+02      2.88     -2.88     -0.05
 -29   2   3   0.103386E+03   0.115892E+03   0.618092E+02 <    1     0.208      1.73      1.64      0.46    0.38631E+02     10.17     10.17      0.07
 -28   2   3   0.909025E+01  -0.386308E+01   0.463569E+02 <    1    -0.089      0.00      0.49      5.48    0.38631E+02      3.02     -3.01     -0.08
 -27   2   3   0.169554E+03   0.131345E+03   0.540831E+02 o    1    -0.661      1.84      2.10      0.38    0.38631E+02     13.02     13.02      0.09
 -26   2   3   0.418644E+02   0.386308E+01   0.579462E+02 <    1    -0.306      0.32      1.04      2.37    0.38631E+02      6.47      6.47     -0.07
 -25   2   3   0.185251E+02  -0.231785E+02   0.386308E+02 <    1    -0.138      0.00      0.69      5.00    0.38631E+02      4.30      4.30      0.07
 -24   2   3   0.134364E+04   0.119755E+04   0.733985E+02 o    1    -1.838      5.57      5.90      0.18    0.38631E+02     36.66     36.66     -0.02
 -23   2   3   0.295042E+03   0.181565E+03   0.695354E+02 o    1    -1.433      2.17      2.76      0.42    0.38631E+02     17.18    -17.18      0.01
 -21   2   3   0.620926E+03   0.958043E+03   0.849877E+02 o    1     4.287      4.98      4.01      0.23    0.38631E+02     24.92    -24.92     -0.05
 -20   2   3   0.136632E+04   0.120528E+04   0.695354E+02 o    1    -2.120      5.59      5.95      0.17    0.38631E+02     36.96     36.96      0.08
 -19   2   3   0.127296E+04   0.127095E+04   0.811246E+02 o    1    -0.024      5.74      5.74      0.19    0.38631E+02     35.68    -35.68     -0.10
 -18   2   3   0.191394E+04   0.173838E+04   0.927139E+02 o    1    -1.730      6.71      7.04      0.19    0.38631E+02     43.75     43.75      0.13
 -17   2   3   0.703252E+03   0.718532E+03   0.540831E+02 o    1     0.275      4.31      4.27      0.17    0.38631E+02     26.52    -26.52     -0.12
 -16   2   3   0.826222E+03   0.714669E+03   0.502200E+02 o    1    -2.059      4.30      4.62      0.16    0.38631E+02     28.74     28.74      0.12
 -15   2   3   0.486029E+02   0.270415E+02   0.270415E+02 <    1    -0.681      0.84      1.12      0.42    0.38631E+02      6.97     -6.97     -0.10
 -14   2   3   0.730049E+02   0.656723E+02   0.347677E+02 <    1    -0.205      1.30      1.37      0.35    0.38631E+02      8.54      8.54      0.09
 -13   2   3   0.155556E+03   0.123618E+03   0.386308E+02 o    1    -0.778      1.79      2.01      0.28    0.38631E+02     12.47     12.47     -0.05
 -12   2   3   0.216145E+02   0.618092E+02   0.347677E+02 <    1     1.452      1.26      0.75      0.36    0.38631E+02      4.65     -4.65      0.04
 -11   2   3   0.239669E+03   0.197017E+03   0.347677E+02 o    1    -1.159      2.26      2.49      0.20    0.38631E+02     15.48     15.48      0.00
 -10   2   3   0.207526E+02   0.772615E+01   0.231785E+02 <    1    -0.426      0.45      0.73      0.67    0.38631E+02      4.56      4.56      0.00
  -9   2   3   0.158142E+00   0.000000E+00   0.270415E+02 <    1    -0.015      0.00      0.06      4.18    0.38631E+02      0.40     -0.40      0.03
  -8   2   3   0.727779E+03   0.610366E+03   0.540831E+02 o    1    -2.025      3.97      4.34      0.18    0.38631E+02     26.98     26.98     -0.03
  -7   2   3   0.963508E+03   0.942591E+03   0.695354E+02 o    1    -0.289      4.94      4.99      0.19    0.38631E+02     31.04    -31.04      0.04
  -6   2   3   0.254853E+04   0.287413E+04   0.162249E+03 o    1     1.948      8.63      8.12      0.26    0.38631E+02     50.48     50.48     -0.03
  -5   2   3   0.238645E+04   0.273120E+04   0.158386E+03 o    1     2.127      8.41      7.86      0.26    0.38631E+02     48.85    -48.85      0.04
  -4   2   3   0.127382E+04   0.147570E+04   0.965769E+02 o    1     2.072      6.18      5.74      0.21    0.38631E+02     35.69     35.69     -0.05
  -3   2   3   0.138113E+03   0.193154E+03   0.347677E+02 o    1     1.705      2.24      1.89      0.20    0.38631E+02     11.75    -11.75      0.06
  -2   2   3   0.217330E+05   0.214748E+05   0.108166E+04 o    1    -0.221     23.58     23.72      0.64    0.38631E+02    147.42   -147.42     -0.17
  -1   2   3   0.161126E+05   0.164683E+05   0.834425E+03 o    1     0.399     20.65     20.42      0.56    0.38631E+02    126.94   -126.94     -0.04
   0   2   3   0.949179E+04   0.104651E+05   0.536968E+03 o    1     1.730     16.46     15.67      0.45    0.38631E+02     97.43     97.43      0.04
   1   2   3   0.258056E+03   0.285868E+03   0.386308E+02 o    1     0.730      2.72      2.58      0.19    0.38631E+02     16.06    -16.06      0.00
   2   2   3   0.157426E+04   0.169975E+04   0.108166E+03 o    1     1.128      6.63      6.38      0.22    0.38631E+02     39.68     39.68      0.04
   3   2   3   0.115239E+03   0.115892E+03   0.270415E+02 o    1     0.024      1.73      1.73      0.20    0.38631E+02     10.73    -10.73     -0.05
   4   2   3   0.101346E+04   0.104303E+04   0.733985E+02 o    1     0.390      5.20      5.12      0.19    0.38631E+02     31.83     31.83      0.10
   5   2   3   0.342499E+03   0.405623E+03   0.424939E+02 o    1     1.521      3.24      2.98      0.17    0.38631E+02     18.51    -18.51     -0.11
   6   2   3   0.132007E+04   0.148342E+04   0.965769E+02 o    1     1.664      6.20      5.85      0.21    0.38631E+02     36.33     36.33      0.15
   7   2   3   0.102232E+04   0.992811E+03   0.733985E+02 o    1    -0.385      5.07      5.14      0.19    0.38631E+02     31.97    -31.97     -0.16
   8   2   3   0.179106E+04   0.178860E+04   0.112029E+03 o    1    -0.021      6.80      6.81      0.22    0.38631E+02     42.32     42.32      0.17
   9   2   3   0.102677E+04   0.124777E+04   0.888508E+02 o    1     2.511      5.68      5.16      0.21    0.38631E+02     32.04    -32.04     -0.16
  10   2   3   0.115203E+04   0.142934E+04   0.965769E+02 o    1     2.902      6.08      5.46      0.21    0.38631E+02     33.94     33.94      0.14
  11   2   3   0.326534E+03   0.378582E+03   0.424939E+02 o    1     1.250      3.13      2.91      0.18    0.38631E+02     18.07    -18.07     -0.10
  12   2   3   0.243079E+03   0.224058E+03   0.347677E+02 o    1    -0.532      2.41      2.51      0.19    0.38631E+02     15.59     15.59      0.06
  13   2   3   0.265449E+02  -0.115892E+02   0.231785E+02 <    1    -0.214      0.00      0.83      3.87    0.38631E+02      5.15      5.15     -0.01
  14   2   3   0.375387E+01   0.000000E+00   0.231785E+02 <    1    -0.080      0.00      0.31      3.87    0.38631E+02      1.94     -1.94     -0.03
  15   2   3   0.540635E+03   0.479022E+03   0.463569E+02 o    1    -1.262      3.52      3.74      0.17    0.38631E+02     23.25     23.25      0.08
  16   2   3   0.417954E+01   0.347677E+02   0.231785E+02 <    1     1.959      0.95      0.33      0.32    0.38631E+02      2.04     -2.04     -0.09
  17   2   3   0.135544E+04   0.134821E+04   0.849877E+02 o    1    -0.081      5.91      5.92      0.20    0.38631E+02     36.82     36.82      0.14
  18   2   3   0.132863E+04   0.145638E+04   0.888508E+02 o    1     1.398      6.14      5.86      0.20    0.38631E+02     36.45     36.45     -0.10
  20   2   3   0.100137E+05   0.116510E+05   0.525378E+03 o    1     2.957     17.37     16.10      0.43    0.38631E+02    100.07   -100.07     -0.19
  21   2   3   0.173873E+04   0.179247E+04   0.104303E+03 o    1     0.491      6.81      6.71      0.21    0.38631E+02     41.70    -41.70      0.07
  22   2   3   0.191352E+03   0.193154E+03   0.347677E+02 o    1     0.052      2.24      2.23      0.20    0.38631E+02     13.83    -13.83     -0.09
  23   2   3   0.580963E+03   0.536968E+03   0.540831E+02 o    1    -0.782      3.73      3.88      0.19    0.38631E+02     24.10    -24.10      0.04
  24   2   3   0.528864E+00  -0.115892E+02   0.231785E+02 <    1    -0.030      0.00      0.12      3.87    0.38631E+02      0.73      0.73     -0.03
  25   2   3   0.330228E+03   0.235648E+03   0.386308E+02 o    1    -2.226      2.47      2.92      0.20    0.38631E+02     18.17    -18.17     -0.01
  26   2   3   0.243041E+02   0.579462E+02   0.309046E+02 <    1     1.320      1.22      0.79      0.33    0.38631E+02      4.93      4.93      0.02
  27   2   3   0.187863E+03   0.231785E+03   0.347677E+02 o    1     1.318      2.45      2.21      0.19    0.38631E+02     13.71    -13.71     -0.05
  28   2   3   0.303643E+02   0.193154E+02   0.270415E+02 <    1    -0.363      0.71      0.89      0.50    0.38631E+02      5.51      5.51      0.06
  29   2   3   0.180136E+03   0.208606E+03   0.347677E+02 o    1     0.843      2.32      2.16      0.20    0.38631E+02     13.42    -13.42     -0.08
  30   2   3   0.111923E+03   0.104303E+03   0.309046E+02 o    1    -0.242      1.64      1.70      0.24    0.38631E+02     10.58     10.58      0.09
  31   2   3   0.203234E+03   0.235648E+03   0.386308E+02 o    1     0.864      2.47      2.29      0.20    0.38631E+02     14.26    -14.26     -0.10
  32   2   3   0.280859E+03   0.204743E+03   0.540831E+02 o    1    -1.293      2.30      2.70      0.30    0.38631E+02     16.76     16.76      0.10
  33   2   3   0.271224E+03   0.274278E+03   0.424939E+02 o    1     0.071      2.66      2.65      0.21    0.38631E+02     16.47    -16.47     -0.09
  34   2   3   0.382321E+03   0.324498E+03   0.463569E+02 o    1    -1.185      2.90      3.15      0.21    0.38631E+02     19.55     19.55      0.09
  35   2   3   0.128471E+03   0.927139E+02   0.347677E+02 o    1    -0.943      1.55      1.82      0.29    0.38631E+02     11.33    -11.33     -0.06
  36   2   3   0.268002E+03   0.293594E+03   0.463569E+02 o    1     0.560      2.76      2.63      0.22    0.38631E+02     16.37     16.37      0.05
  37   2   3   0.112771E+01   0.772615E+01   0.309046E+02 <    1     0.309      0.45      0.17      0.89    0.38631E+02      1.06      1.06     -0.02
  38   2   3   0.218576E+02   0.695354E+02   0.424939E+02 <    1     1.437      1.34      0.75      0.41    0.38631E+02      4.68      4.68      0.00
  40   2   3   0.591112E+02   0.540831E+02   0.424939E+02 <    1    -0.116      1.18      1.24      0.46    0.38631E+02      7.69     -7.69     -0.05
  41   2   3   0.914120E+03   0.567872E+03   0.772615E+02 o    1    -3.909      3.83      4.86      0.26    0.38631E+02     30.23    -30.23      0.01
  42   2   3   0.302267E+03   0.220195E+03   0.540831E+02 o    1    -1.393      2.39      2.80      0.29    0.38631E+02     17.39    -17.39     -0.08
  43   2   3   0.639208E+02   0.502200E+02   0.424939E+02 <    1    -0.303      1.14      1.29      0.48    0.38631E+02      8.00      7.99      0.07
  44   2   3   0.216923E+03   0.131345E+03   0.463569E+02 o    1    -1.613      1.84      2.37      0.33    0.38631E+02     14.73    -14.73     -0.08
  45   2   3   0.883164E+02  -0.270415E+02   0.386308E+02 <    1    -0.302      0.00      1.51      5.00    0.38631E+02      9.40      9.40      0.06
  46   2   3   0.114354E+03   0.849877E+02   0.424939E+02 <    1    -0.639      1.48      1.72      0.37    0.38631E+02     10.69    -10.69     -0.05
  47   2   3   0.385577E+02  -0.154523E+02   0.386308E+02 <    1    -0.200      0.00      1.00      5.00    0.38631E+02      6.21      6.21      0.04
  48   2   3   0.261109E+02  -0.540831E+02   0.540831E+02 <    1    -0.139      0.00      0.82      5.92    0.38631E+02      5.11     -5.11     -0.02
  49   2   3   0.842005E+01   0.150660E+03   0.927139E+02 <    1     2.480      1.97      0.47      0.61    0.38631E+02      2.90     -2.90      0.00
 -51   3   3   0.165291E+02  -0.169975E+03   0.733985E+02 <    1    -0.095      0.00      0.65      6.89    0.38631E+02      4.07     -4.07     -0.02
 -50   3   3   0.219547E+02   0.733985E+02   0.811246E+02 <    1     0.820      1.38      0.75      0.76    0.38631E+02      4.69      4.69      0.03
 -49   3   3   0.731595E+02   0.424939E+02   0.540831E+02 <    1    -0.490      1.05      1.38      0.67    0.38631E+02      8.55     -8.55     -0.04
 -48   3   3   0.592993E+02   0.231785E+02   0.579462E+02 <    1    -0.480      0.77      1.24      0.97    0.38631E+02      7.70      7.70      0.04
 -47   3   3   0.112808E+03   0.849877E+02   0.618092E+02 <    1    -0.418      1.48      1.71      0.54    0.38631E+02     10.62    -10.62     -0.05
 -46   3   3   0.210355E+02   0.115892E+02   0.540831E+02 <    1    -0.149      0.55      0.74      1.28    0.38631E+02      4.59      4.59      0.05
 -45   3   3   0.880929E+02   0.154523E+02   0.540831E+02 <    1    -0.793      0.63      1.51      1.11    0.38631E+02      9.39     -9.39     -0.05
 -44   3   3   0.223428E+02  -0.270415E+02   0.502200E+02 <    1    -0.133      0.00      0.76      5.70    0.38631E+02      4.73     -4.73      0.03
 -43   3   3   0.121950E+02  -0.386308E+01   0.540831E+02 <    1    -0.095      0.00      0.56      5.92    0.38631E+02      3.49     -3.49     -0.03
 -42   3   3   0.277583E+03   0.104303E+03   0.579462E+02 <    1    -2.271      1.64      2.68      0.46    0.38631E+02     16.66     16.66      0.04
 -41   3   3   0.108328E+02  -0.424939E+02   0.502200E+02 <    1    -0.093      0.00      0.53      5.70    0.38631E+02      3.29     -3.29     -0.02
 -40   3   3   0.407356E+02   0.656723E+02   0.540831E+02 <    1     0.516      1.30      1.03      0.54    0.38631E+02      6.38      6.38      0.01
 -39   3   3   0.278100E+01   0.154523E+02   0.540831E+02 <    1     0.329      0.63      0.27      1.11    0.38631E+02      1.67     -1.67      0.00
 -38   3   3   0.564164E+01   0.100440E+03   0.540831E+02 <    1     2.832      1.61      0.38      0.43    0.38631E+02      2.38      2.38     -0.01
 -37   3   3   0.656971E+01  -0.772615E+01   0.463569E+02 <    1    -0.075      0.00      0.41      5.48    0.38631E+02      2.56      2.56      0.03
 -36   3   3   0.253700E+01  -0.309046E+02   0.424939E+02 <    1    -0.049      0.00      0.26      5.24    0.38631E+02      1.59     -1.59     -0.04
 -35   3   3   0.311092E+02   0.733985E+02   0.424939E+02 <    1     1.205      1.38      0.90      0.40    0.38631E+02      5.58      5.58      0.05
 -34   3   3   0.601634E+01  -0.386308E+01   0.424939E+02 <    1    -0.075      0.00      0.39      5.24    0.38631E+02      2.45     -2.45     -0.05
 -33   3   3   0.740662E+02   0.579462E+02   0.424939E+02 <    1    -0.356      1.22      1.38      0.45    0.38631E+02      8.61      8.61      0.06
 -32   3   3   0.787853E+01   0.927139E+02   0.463569E+02 <    1     2.832      1.55      0.45      0.39    0.38631E+02      2.81     -2.81     -0.05
 -31   3   3   0.544472E+02   0.108166E+03   0.618092E+02 <    1     1.016      1.67      1.19      0.48    0.38631E+02      7.38      7.38      0.05
 -30   3   3   0.250361E+01   0.618092E+02   0.502200E+02 <    1     1.966      1.26      0.25      0.51    0.38631E+02      1.58      1.58     -0.03
 -29   3   3   0.196778E+00   0.579462E+02   0.502200E+02 <    1     2.173      1.22      0.07      0.53    0.38631E+02      0.44      0.44      0.01
 -28   3   3   0.141790E+03  -0.772615E+01   0.463569E+02 <    1    -0.350      0.00      1.92      5.48    0.38631E+02     11.91     11.91      0.02
 -27   3   3   0.201640E+03   0.258826E+03   0.540831E+02 o    1     1.118      2.59      2.28      0.27    0.38631E+02     14.20    -14.20     -0.04
 -26   3   3   0.671860E+03   0.451980E+03   0.104303E+03 o    1    -1.893      3.42      4.17      0.40    0.38631E+02     25.92     25.92      0.08
 -25   3   3   0.707060E+03   0.598777E+03   0.100440E+03 o    1    -1.026      3.94      4.28      0.33    0.38631E+02     26.59    -26.59     -0.10
 -24   3   3   0.124383E+04   0.111643E+04   0.849877E+02 o    1    -1.411      5.38      5.67      0.21    0.38631E+02     35.27     35.27      0.12
 -23   3   3   0.127468E+04   0.112416E+04   0.965769E+02 o    1    -1.470      5.39      5.74      0.24    0.38631E+02     35.70    -35.70     -0.13
 -22   3   3   0.266133E+03   0.266552E+03   0.463569E+02 o    1     0.009      2.63      2.62      0.23    0.38631E+02     16.31     16.31      0.12
 -21   3   3   0.576116E+03   0.490611E+03   0.540831E+02 o    1    -1.493      3.56      3.86      0.20    0.38631E+02     24.00    -24.00     -0.12
 -20   3   3   0.582049E+03   0.544694E+03   0.540831E+02 o    1    -0.666      3.75      3.88      0.19    0.38631E+02     24.13     24.13      0.11
 -19   3   3   0.197814E+03   0.131345E+03   0.386308E+02 o    1    -1.542      1.84      2.26      0.27    0.38631E+02     14.06    -14.06     -0.08
 -18   3   3   0.562841E+02   0.463569E+02   0.309046E+02 <    1    -0.306      1.10      1.21      0.37    0.38631E+02      7.50      7.50      0.05
 -17   3   3   0.912969E+00   0.000000E+00   0.347677E+02 <    1    -0.032      0.00      0.15      4.74    0.38631E+02      0.96      0.96     -0.01
 -16   3   3   0.102599E+03   0.150660E+03   0.347677E+02 o    1     1.509      1.97      1.63      0.23    0.38631E+02     10.13    -10.13     -0.02
 -15   3   3   0.339155E+03   0.417212E+03   0.463569E+02 o    1     1.743      3.29      2.96      0.19    0.38631E+02     18.42     18.42      0.06
 -14   3   3   0.524203E+03   0.533105E+03   0.463569E+02 o    1     0.188      3.71      3.68      0.17    0.38631E+02     22.90    -22.90     -0.08
 -13   3   3   0.535324E+03   0.710806E+03   0.540831E+02 o    1     3.360      4.29      3.72      0.17    0.38631E+02     23.14     23.14      0.10
 -12   3   3   0.505729E+03   0.633545E+03   0.502200E+02 o    1     2.607      4.05      3.62      0.17    0.38631E+02     22.49    -22.49     -0.11
 -11   3   3   0.353731E+03   0.370855E+03   0.502200E+02 o    1     0.341      3.10      3.03      0.21    0.38631E+02     18.81     18.81      0.11
 -10   3   3   0.226249E+03   0.293594E+03   0.386308E+02 o    1     1.836      2.76      2.42      0.18    0.38631E+02     15.04    -15.04     -0.11
  -9   3   3   0.750447E+02   0.169975E+03   0.347677E+02 o    1     3.265      2.10      1.39      0.22    0.38631E+02      8.66      8.66      0.10
  -8   3   3   0.278503E+02   0.386308E+02   0.270415E+02 <    1     0.431      1.00      0.85      0.35    0.38631E+02      5.28     -5.28     -0.08
  -7   3   3   0.346748E+01  -0.154523E+02   0.231785E+02 <    1    -0.077      0.00      0.30      3.87    0.38631E+02      1.86     -1.86      0.06
  -6   3   3   0.406651E+00  -0.386308E+01   0.231785E+02 <    1    -0.026      0.00      0.10      3.87    0.38631E+02      0.64      0.64     -0.04
  -5   3   3   0.746266E+02   0.772615E+02   0.231785E+02 o    1     0.114      1.41      1.39      0.21    0.38631E+02      8.64     -8.64      0.01
  -4   3   3   0.176782E+02   0.618092E+02   0.231785E+02 o    1     2.478      1.26      0.68      0.24    0.38631E+02      4.20      4.20      0.01
  -3   3   3   0.164537E+03   0.193154E+03   0.309046E+02 o    1     0.956      2.24      2.06      0.18    0.38631E+02     12.83    -12.83     -0.04
  -2   3   3   0.189230E+02   0.270415E+02   0.231785E+02 <    1     0.381      0.84      0.70      0.36    0.38631E+02      4.35      4.35      0.06
  -1   3   3   0.154994E+03   0.142934E+03   0.270415E+02 o    1    -0.435      1.92      2.00      0.18    0.38631E+02     12.45    -12.45     -0.08
   0   3   3   0.300169E+02   0.424939E+02   0.193154E+02 o    1     0.701      1.05      0.88      0.24    0.38631E+02      5.48      5.48      0.10
   1   3   3   0.415954E+03   0.451980E+03   0.424939E+02 o    1     0.846      3.42      3.28      0.16    0.38631E+02     20.39    -20.39     -0.12
   2   3   3   0.316549E+03   0.332225E+03   0.347677E+02 o    1     0.448      2.93      2.86      0.16    0.38631E+02     17.79     17.79      0.13
   3   3   3   0.108716E+04   0.117051E+04   0.772615E+02 o    1     1.052      5.50      5.30      0.19    0.38631E+02     32.97    -32.97     -0.14
   4   3   3   0.902425E+03   0.961906E+03   0.656723E+02 o    1     0.883      4.99      4.83      0.18    0.38631E+02     30.04     30.04      0.13
   5   3   3   0.147990E+04   0.160318E+04   0.965769E+02 o    1     1.236      6.44      6.19      0.20    0.38631E+02     38.47    -38.47     -0.12
   6   3   3   0.950068E+03   0.101985E+04   0.695354E+02 o    1     0.980      5.14      4.96      0.18    0.38631E+02     30.82     30.82      0.09
   7   3   3   0.988565E+03   0.119369E+04   0.811246E+02 o    1     2.540      5.56      5.06      0.20    0.38631E+02     31.44    -31.44     -0.06
   8   3   3   0.366915E+03   0.401760E+03   0.424939E+02 o    1     0.824      3.22      3.08      0.17    0.38631E+02     19.16     19.16      0.02
   9   3   3   0.134285E+03   0.112029E+03   0.270415E+02 o    1    -0.783      1.70      1.86      0.21    0.38631E+02     11.59    -11.59      0.02
  10   3   3   0.190494E+02   0.347677E+02   0.231785E+02 <    1     0.779      0.95      0.70      0.32    0.38631E+02      4.36     -4.36     -0.07
  11   3   3   0.190387E+03   0.177702E+03   0.309046E+02 o    1    -0.401      2.14      2.22      0.19    0.38631E+02     13.80     13.80      0.10
  12   3   3   0.790393E+03   0.745574E+03   0.618092E+02 o    1    -0.695      4.39      4.52      0.19    0.38631E+02     28.11    -28.11     -0.13
  13   3   3   0.108925E+04   0.103530E+04   0.695354E+02 o    1    -0.734      5.18      5.31      0.18    0.38631E+02     33.00     33.00      0.15
  14   3   3   0.154294E+04   0.180406E+04   0.100440E+03 o    1     2.542      6.83      6.32      0.20    0.38631E+02     39.28    -39.28     -0.16
  15   3   3   0.148614E+04   0.166499E+04   0.965769E+02 o    1     1.800      6.57      6.20      0.20    0.38631E+02     38.55     38.55      0.15
  16   3   3   0.139468E+04   0.144479E+04   0.849877E+02 o    1     0.563      6.12      6.01      0.19    0.38631E+02     37.35    -37.35     -0.13
  17   3   3   0.633021E+03   0.745574E+03   0.579462E+02 o    1     1.958      4.39      4.05      0.18    0.38631E+02     25.16     25.16      0.10
  18   3   3   0.579966E+03   0.648997E+03   0.502200E+02 o    1     1.368      4.10      3.87      0.16    0.38631E+02     24.08    -24.08     -0.07
  19   3   3   0.385374E+01  -0.772615E+01   0.231785E+02 <    1    -0.082      0.00      0.32      3.87    0.38631E+02      1.96     -1.96      0.02
  20   3   3   0.231397E+03   0.251100E+03   0.347677E+02 o    1     0.572      2.55      2.45      0.18    0.38631E+02     15.21     15.21      0.02
  21   3   3   0.160073E+02   0.231785E+02   0.231785E+02 <    1     0.338      0.77      0.64      0.39    0.38631E+02      4.00      4.00     -0.02
  22   3   3   0.212549E+02   0.309046E+02   0.270415E+02 <    1     0.390      0.89      0.74      0.39    0.38631E+02      4.61      4.61      0.05
  23   3   3   0.881850E+01  -0.115892E+02   0.270415E+02 <    1    -0.114      0.00      0.48      4.18    0.38631E+02      2.97      2.97     -0.06
  24   3   3   0.276621E+02   0.772615E+01   0.231785E+02 <    1    -0.595      0.45      0.85      0.67    0.38631E+02      5.26      5.26      0.08
  25   3   3   0.756533E+01   0.154523E+02   0.231785E+02 <    1     0.400      0.63      0.44      0.47    0.38631E+02      2.75     -2.75     -0.08
  26   3   3   0.248927E+02   0.424939E+02   0.270415E+02 <    1     0.737      1.05      0.80      0.33    0.38631E+02      4.99      4.99      0.08
  27   3   3   0.550445E+01  -0.772615E+01   0.270415E+02 <    1    -0.090      0.00      0.38      4.18    0.38631E+02      2.35     -2.35     -0.07
  28   3   3   0.293989E+02   0.270415E+02   0.270415E+02 <    1    -0.085      0.84      0.87      0.42    0.38631E+02      5.42      5.42      0.06
  29   3   3   0.129070E+00   0.772615E+01   0.231785E+02 <    1     0.580      0.45      0.06      0.67    0.38631E+02      0.36     -0.36     -0.04
  30   3   3   0.361008E+01   0.424939E+02   0.231785E+02 <    1     2.596      1.05      0.31      0.29    0.38631E+02      1.90      1.90      0.03
  31   3   3   0.543125E+01   0.115892E+02   0.270415E+02 <    1     0.270      0.55      0.37      0.64    0.38631E+02      2.33      2.33      0.00
  32   3   3   0.150657E+02   0.540831E+02   0.309046E+02 <    1     1.652      1.18      0.62      0.34    0.38631E+02      3.88     -3.88     -0.02
  33   3   3   0.686201E+02   0.112029E+03   0.347677E+02 o    1     1.398      1.70      1.33      0.26    0.38631E+02      8.28      8.28      0.04
  34   3   3   0.681505E+02   0.772615E+02   0.347677E+02 o    1     0.270      1.41      1.33      0.32    0.38631E+02      8.26     -8.26     -0.05
  35   3   3   0.126091E+03   0.212469E+03   0.424939E+02 o    1     2.285      2.35      1.81      0.24    0.38631E+02     11.23     11.23      0.07
  36   3   3   0.862064E+02   0.309046E+02   0.386308E+02 <    1    -1.072      0.89      1.49      0.56    0.38631E+02      9.28     -9.28     -0.07
  37   3   3   0.412587E+02   0.463569E+02   0.424939E+02 <    1     0.123      1.10      1.03      0.50    0.38631E+02      6.42      6.42      0.07
  38   3   3   0.368079E+02   0.502200E+02   0.424939E+02 <    1     0.340      1.14      0.98      0.48    0.38631E+02      6.07     -6.07     -0.07
  39   3   3   0.871112E+00   0.463569E+02   0.424939E+02 <    1     1.882      1.10      0.15      0.50    0.38631E+02      0.93      0.93      0.06
  40   3   3   0.248598E+03   0.108166E+03   0.502200E+02 o    1    -2.221      1.67      2.54      0.39    0.38631E+02     15.77    -15.77     -0.07
  41   3   3   0.599945E+03   0.235648E+03   0.579462E+02 o    1    -4.828      2.47      3.94      0.30    0.38631E+02     24.49     24.49      0.07
  42   3   3   0.548109E+02  -0.231785E+02   0.347677E+02 <    1    -0.251      0.00      1.19      4.74    0.38631E+02      7.40     -7.40     -0.04
  43   3   3   0.111335E+03   0.231785E+02   0.386308E+02 <    1    -1.430      0.77      1.70      0.65    0.38631E+02     10.55     10.55      0.03
  44   3   3   0.103334E+02   0.270415E+02   0.386308E+02 <    1     0.535      0.84      0.52      0.60    0.38631E+02      3.21     -3.21     -0.01
  45   3   3   0.871027E+00   0.579462E+02   0.386308E+02 <    1     2.631      1.22      0.15      0.41    0.38631E+02      0.93      0.93     -0.01
  46   3   3   0.598878E+01  -0.309046E+02   0.347677E+02 <    1    -0.083      0.00      0.39      4.74    0.38631E+02      2.45      2.45      0.02
  47   3   3   0.921594E+01   0.618092E+02   0.540831E+02 <    1     1.403      1.26      0.49      0.55    0.38631E+02      3.04     -3.04     -0.03
  48   3   3   0.102347E+02   0.347677E+02   0.540831E+02 <    1     0.588      0.95      0.51      0.74    0.38631E+02      3.20      3.20      0.03
 -51   4   3   0.115865E+01  -0.540831E+02   0.772615E+02 <    1    -0.024      0.00      0.17      7.07    0.38631E+02      1.08     -1.08     -0.02
 -50   4   3   0.924976E+00   0.386308E+02   0.695354E+02 <    1     0.939      1.00      0.15      0.90    0.38631E+02      0.96      0.96      0.02
 -49   4   3   0.135685E+01   0.579462E+02   0.695354E+02 <    1     1.411      1.22      0.19      0.73    0.38631E+02      1.16      1.16     -0.01
 -48   4   3   0.310597E+00   0.463569E+02   0.540831E+02 <    1     1.574      1.10      0.09      0.64    0.38631E+02      0.56     -0.56      0.01
 -47   4   3   0.599852E+01   0.154523E+02   0.424939E+02 <    1     0.274      0.63      0.39      0.87    0.38631E+02      2.45     -2.45     -0.01
 -46   4   3   0.501843E+02  -0.154523E+02   0.424939E+02 <    1    -0.217      0.00      1.14      5.24    0.38631E+02      7.08      7.08      0.01
 -45   4   3   0.125696E+03  -0.618092E+02   0.424939E+02 <    1    -0.344      0.00      1.80      5.24    0.38631E+02     11.21    -11.21     -0.01
 -44   4   3   0.225540E+03   0.772615E+02   0.502200E+02 <    1    -2.179      1.41      2.42      0.46    0.38631E+02     15.02     15.02      0.01
 -43   4   3   0.890109E+02   0.502200E+02   0.502200E+02 <    1    -0.663      1.14      1.52      0.57    0.38631E+02      9.43      9.43      0.03
 -42   4   3   0.324909E+02   0.386308E+01   0.579462E+02 <    1    -0.253      0.32      0.92      2.37    0.38631E+02      5.70     -5.70     -0.03
 -41   4   3   0.450081E+00  -0.231785E+02   0.540831E+02 <    1    -0.018      0.00      0.11      5.92    0.38631E+02      0.67     -0.67      0.02
 -40   4   3   0.213728E+03   0.123618E+03   0.695354E+02 <    1    -1.119      1.79      2.35      0.50    0.38631E+02     14.62    -14.62     -0.04
 -39   4   3   0.643794E+02  -0.772615E+01   0.502200E+02 <    1    -0.226      0.00      1.29      5.70    0.38631E+02      8.02      8.02      0.04
 -38   4   3   0.174736E+03   0.888508E+02   0.463569E+02 <    1    -1.541      1.52      2.13      0.40    0.38631E+02     13.22    -13.22     -0.04
 -37   4   3   0.596625E+02   0.540831E+02   0.386308E+02 <    1    -0.141      1.18      1.24      0.42    0.38631E+02      7.72      7.72      0.03
 -36   4   3   0.558662E+02   0.463569E+02   0.424939E+02 <    1    -0.213      1.10      1.20      0.50    0.38631E+02      7.47     -7.47     -0.02
 -35   4   3   0.383265E+01   0.502200E+02   0.386308E+02 <    1     1.881      1.14      0.31      0.44    0.38631E+02      1.96      1.96      0.01
 -34   4   3   0.114431E+00  -0.386308E+01   0.424939E+02 <    1    -0.010      0.00      0.05      5.24    0.38631E+02      0.34      0.34      0.00
 -33   4   3   0.111072E+01   0.270415E+02   0.424939E+02 <    1     1.015      0.84      0.17      0.66    0.38631E+02      1.05     -1.05     -0.01
 -32   4   3   0.699969E+00  -0.772615E+01   0.386308E+02 <    1    -0.027      0.00      0.13      5.00    0.38631E+02      0.84      0.84      0.02
 -31   4   3   0.669846E+01   0.386308E+02   0.540831E+02 <    1     0.834      1.00      0.42      0.70    0.38631E+02      2.59     -2.59     -0.03
 -30   4   3   0.909870E+01   0.811246E+02   0.540831E+02 <    1     1.994      1.45      0.49      0.48    0.38631E+02      3.02      3.02      0.03
 -29   4   3   0.163963E+00  -0.424939E+02   0.463569E+02 <    1    -0.012      0.00      0.07      5.48    0.38631E+02      0.40      0.40     -0.03
 -28   4   3   0.374211E+00  -0.309046E+02   0.502200E+02 <    1    -0.017      0.00      0.10      5.70    0.38631E+02      0.61     -0.61      0.02
 -27   4   3   0.122136E+03   0.540831E+02   0.424939E+02 <    1    -1.279      1.18      1.78      0.46    0.38631E+02     11.05     11.05     -0.01
 -26   4   3   0.106938E+03   0.695354E+02   0.424939E+02 <    1    -0.785      1.34      1.66      0.41    0.38631E+02     10.34    -10.34      0.00
 -25   4   3   0.277131E+03   0.200880E+03   0.502200E+02 o    1    -1.392      2.28      2.68      0.29    0.38631E+02     16.65     16.65      0.01
 -24   4   3   0.885691E+00   0.772615E+01   0.386308E+02 <    1     0.265      0.45      0.15      1.12    0.38631E+02      0.94     -0.94     -0.01
 -23   4   3   0.150119E+04   0.102758E+04   0.104303E+03 o    1    -4.034      5.16      6.23      0.27    0.38631E+02     38.75     38.75      0.04
 -22   4   3   0.454339E+01  -0.772615E+01   0.347677E+02 <    1    -0.072      0.00      0.34      4.74    0.38631E+02      2.13     -2.13     -0.03
 -21   4   3   0.721653E+03   0.645134E+03   0.695354E+02 o    1    -1.052      4.09      4.32      0.22    0.38631E+02     26.86    -26.86      0.02
 -20   4   3   0.390709E+02  -0.772615E+01   0.347677E+02 <    1    -0.212      0.00      1.01      4.74    0.38631E+02      6.25     -6.25     -0.05
 -19   4   3   0.891614E+02   0.135208E+03   0.347677E+02 o    1     1.457      1.87      1.52      0.24    0.38631E+02      9.44      9.44      0.06
 -18   4   3   0.558017E+03   0.641271E+03   0.540831E+02 o    1     1.550      4.07      3.80      0.18    0.38631E+02     23.62    -23.62     -0.07
 -17   4   3   0.361222E+03   0.432665E+03   0.502200E+02 o    1     1.465      3.35      3.06      0.20    0.38631E+02     19.01     19.01      0.07
 -16   4   3   0.278969E+03   0.282005E+03   0.424939E+02 o    1     0.071      2.70      2.69      0.21    0.38631E+02     16.70    -16.70     -0.06
 -15   4   3   0.505835E+02   0.424939E+02   0.309046E+02 <    1    -0.250      1.05      1.14      0.38    0.38631E+02      7.11      7.11      0.04
 -14   4   3   0.491862E+01   0.502200E+02   0.309046E+02 <    1     2.232      1.14      0.36      0.35    0.38631E+02      2.22     -2.22     -0.03
 -13   4   3   0.105354E+02   0.270415E+02   0.270415E+02 <    1     0.751      0.84      0.52      0.42    0.38631E+02      3.25     -3.25      0.01
 -12   4   3   0.151295E+02   0.154523E+02   0.231785E+02 <    1     0.014      0.63      0.63      0.47    0.38631E+02      3.89      3.89      0.00
 -11   4   3   0.662378E+02   0.811246E+02   0.231785E+02 o    1     0.673      1.45      1.31      0.21    0.38631E+02      8.14     -8.14     -0.02
 -10   4   3   0.103904E+02   0.772615E+01   0.193154E+02 <    1    -0.128      0.45      0.52      0.56    0.38631E+02      3.22      3.22      0.02
  -9   4   3   0.233088E+02   0.463569E+02   0.193154E+02 o    1     1.395      1.10      0.78      0.23    0.38631E+02      4.83     -4.83     -0.03
  -8   4   3   0.580468E+00   0.115892E+02   0.154523E+02 <    1     1.164      0.55      0.12      0.37    0.38631E+02      0.76     -0.76      0.04
  -7   4   3   0.225053E+01   0.154523E+02   0.154523E+02 <    1     1.236      0.63      0.24      0.32    0.38631E+02      1.50     -1.50     -0.05
  -6   4   3   0.344356E+02   0.579462E+02   0.231785E+02 o    1     1.144      1.22      0.94      0.25    0.38631E+02      5.87      5.87      0.05
  -5   4   3   0.452193E+03   0.575599E+03   0.463569E+02 o    1     2.739      3.86      3.42      0.16    0.38631E+02     21.26    -21.26     -0.07
  -4   4   3   0.841609E+03   0.109325E+04   0.656723E+02 o    1     3.873      5.32      4.67      0.17    0.38631E+02     29.01     29.01      0.07
  -3   4   3   0.148972E+04   0.212856E+04   0.112029E+03 o    1     5.805      7.42      6.21      0.21    0.38631E+02     38.60    -38.60     -0.08
  -2   4   3   0.419446E+02  -0.386308E+01   0.193154E+02 <    1    -0.295      0.00      1.04      3.54    0.38631E+02      6.48     -6.48      0.02
  -1   4   3   0.160974E+04   0.160318E+04   0.849877E+02 o    1    -0.072      6.44      6.46      0.18    0.38631E+02     40.12     40.12      0.02
   0   4   3   0.204349E+02   0.347677E+02   0.193154E+02 <    1     0.840      0.95      0.73      0.26    0.38631E+02      4.52      4.52      0.02
   1   4   3   0.965150E+03   0.104303E+04   0.618092E+02 o    1     1.217      5.20      5.00      0.16    0.38631E+02     31.07     31.07      0.03
   2   4   3   0.605535E+03   0.695354E+03   0.463569E+02 o    1     1.920      4.24      3.96      0.15    0.38631E+02     24.61    -24.61     -0.04
   3   4   3   0.458080E+03   0.502200E+03   0.386308E+02 o    1     1.131      3.61      3.44      0.14    0.38631E+02     21.40     21.40      0.05
   4   4   3   0.218804E+03   0.212469E+03   0.270415E+02 o    1    -0.230      2.35      2.38      0.15    0.38631E+02     14.79    -14.79     -0.05
   5   4   3   0.102206E+03   0.656723E+02   0.193154E+02 o    1    -1.679      1.30      1.63      0.19    0.38631E+02     10.11     10.11      0.06
   6   4   3   0.887740E+02   0.104303E+03   0.231785E+02 o    1     0.694      1.64      1.52      0.18    0.38631E+02      9.42     -9.42     -0.07
   7   4   3   0.801627E+02   0.849877E+02   0.193154E+02 o    1     0.252      1.48      1.44      0.17    0.38631E+02      8.95      8.95      0.07
   8   4   3   0.189152E+03   0.185428E+03   0.231785E+02 o    1    -0.158      2.19      2.21      0.14    0.38631E+02     13.75    -13.75     -0.07
   9   4   3   0.153796E+03   0.123618E+03   0.231785E+02 o    1    -1.224      1.79      2.00      0.17    0.38631E+02     12.40     12.40      0.07
  10   4   3   0.392452E+03   0.359266E+03   0.309046E+02 o    1    -1.023      3.05      3.19      0.13    0.38631E+02     19.81    -19.81     -0.07
  11   4   3   0.205452E+03   0.220195E+03   0.270415E+02 o    1     0.547      2.39      2.31      0.15    0.38631E+02     14.33     14.33      0.05
  12   4   3   0.459826E+03   0.509926E+03   0.386308E+02 o    1     1.286      3.63      3.45      0.14    0.38631E+02     21.44    -21.44     -0.05
  13   4   3   0.168526E+03   0.227922E+03   0.309046E+02 o    1     2.045      2.43      2.09      0.17    0.38631E+02     12.98     12.98      0.03
  14   4   3   0.485981E+03   0.598777E+03   0.463569E+02 o    1     2.479      3.94      3.55      0.16    0.38631E+02     22.04    -22.04     -0.03
  15   4   3   0.527435E+02   0.386308E+02   0.231785E+02 <    1    -0.561      1.00      1.17      0.30    0.38631E+02      7.26      7.26      0.00
  16   4   3   0.191098E+03   0.181565E+03   0.270415E+02 o    1    -0.345      2.17      2.22      0.16    0.38631E+02     13.82    -13.82      0.01
  17   4   3   0.204518E+03   0.142934E+03   0.270415E+02 o    1    -2.062      1.92      2.30      0.18    0.38631E+02     14.30    -14.30     -0.04
  18   4   3   0.108347E+02   0.231785E+02   0.231785E+02 <    1     0.632      0.77      0.53      0.39    0.38631E+02      3.29     -3.29      0.04
  19   4   3   0.378660E+02   0.927139E+02   0.270415E+02 o    1     2.469      1.55      0.99      0.23    0.38631E+02      6.15      6.15     -0.04
  20   4   3   0.297493E+04   0.307501E+04   0.158386E+03 o    1     0.594      8.92      8.78      0.25    0.38631E+02     54.54     54.54      0.09
  21   4   3   0.252539E+03   0.247237E+03   0.347677E+02 o    1    -0.150      2.53      2.56      0.18    0.38631E+02     15.89    -15.89     -0.05
  22   4   3   0.166361E+00   0.154523E+02   0.270415E+02 <    1     1.024      0.63      0.07      0.55    0.38631E+02      0.41     -0.41      0.02
  23   4   3   0.184731E+03   0.243374E+03   0.347677E+02 o    1     1.785      2.51      2.19      0.18    0.38631E+02     13.59     13.59      0.00
  24   4   3   0.436772E+03   0.502200E+03   0.540831E+02 o    1     1.231      3.61      3.36      0.20    0.38631E+02     20.90    -20.90     -0.02
  25   4   3   0.545801E+03   0.591051E+03   0.618092E+02 o    1     0.733      3.91      3.76      0.21    0.38631E+02     23.36     23.36      0.04
  26   4   3   0.410729E+03   0.374718E+03   0.502200E+02 o    1    -0.693      3.11      3.26      0.21    0.38631E+02     20.27    -20.27     -0.05
  27   4   3   0.403843E+03   0.428802E+03   0.540831E+02 o    1     0.463      3.33      3.23      0.21    0.38631E+02     20.10     20.10      0.06
  28   4   3   0.328194E+03   0.339951E+03   0.502200E+02 o    1     0.234      2.97      2.91      0.22    0.38631E+02     18.12    -18.12     -0.06
  29   4   3   0.245868E+03   0.262689E+03   0.463569E+02 o    1     0.367      2.61      2.52      0.23    0.38631E+02     15.68     15.68      0.06
  30   4   3   0.255276E+03   0.262689E+03   0.386308E+02 o    1     0.192      2.61      2.57      0.19    0.38631E+02     15.98    -15.98     -0.06
  31   4   3   0.136831E+03   0.197017E+03   0.386308E+02 o    1     1.691      2.26      1.88      0.22    0.38631E+02     11.70     11.70      0.06
  32   4   3   0.106267E+03   0.386308E+01   0.309046E+02 <    1    -1.061      0.32      1.66      1.26    0.38631E+02     10.31    -10.31     -0.05
  33   4   3   0.458268E+02   0.347677E+02   0.309046E+02 <    1    -0.333      0.95      1.09      0.42    0.38631E+02      6.77      6.77      0.04
  34   4   3   0.174592E+02   0.733985E+02   0.309046E+02 o    1     2.431      1.38      0.67      0.29    0.38631E+02      4.18     -4.18     -0.03
  35   4   3   0.153050E+01  -0.231785E+02   0.309046E+02 <    1    -0.045      0.00      0.20      4.47    0.38631E+02      1.24     -1.24      0.01
  36   4   3   0.751767E+02   0.424939E+02   0.309046E+02 <    1    -0.907      1.05      1.40      0.38    0.38631E+02      8.67      8.67      0.01
  37   4   3   0.199552E+03   0.142934E+03   0.386308E+02 o    1    -1.340      1.92      2.27      0.26    0.38631E+02     14.13    -14.13     -0.02
  38   4   3   0.298771E+03   0.166112E+03   0.540831E+02 o    1    -2.092      2.07      2.78      0.34    0.38631E+02     17.29     17.28      0.03
  39   4   3   0.166447E+03   0.146797E+03   0.463569E+02 o    1    -0.410      1.95      2.08      0.31    0.38631E+02     12.90    -12.90     -0.03
  40   4   3   0.805377E+02   0.733985E+02   0.386308E+02 <    1    -0.180      1.38      1.44      0.36    0.38631E+02      8.97     -8.97      0.01
  41   4   3   0.367355E+02   0.104303E+03   0.347677E+02 o    1     2.435      1.64      0.98      0.27    0.38631E+02      6.06     -6.06     -0.03
  42   4   3   0.308289E+02   0.309046E+02   0.347677E+02 <    1     0.002      0.89      0.89      0.50    0.38631E+02      5.55      5.55      0.03
  43   4   3   0.189975E-02  -0.231785E+02   0.309046E+02 <    1    -0.002      0.00      0.01      4.47    0.38631E+02      0.04      0.04     -0.03
  44   4   3   0.154565E+02  -0.386308E+02   0.309046E+02 <    1    -0.141      0.00      0.63      4.47    0.38631E+02      3.93      3.93      0.03
  45   4   3   0.157969E+02   0.772615E+02   0.347677E+02 o    1     2.432      1.41      0.64      0.32    0.38631E+02      3.97     -3.97     -0.03
  46   4   3   0.296838E+02   0.579462E+02   0.463569E+02 <    1     0.710      1.22      0.88      0.49    0.38631E+02      5.45      5.45      0.03
  47   4   3   0.109938E+02  -0.424939E+02   0.424939E+02 <    1    -0.102      0.00      0.53      5.24    0.38631E+02      3.32     -3.32     -0.02
  48   4   3   0.203048E+02   0.104303E+03   0.772615E+02 <    1     1.508      1.64      0.72      0.61    0.38631E+02      4.51      4.51      0.02
 -48   5   3   0.516587E+01  -0.115892E+02   0.618092E+02 <    1    -0.058      0.00      0.37      6.32    0.38631E+02      2.27     -2.27     -0.01
 -47   5   3   0.140049E+01  -0.270415E+02   0.463569E+02 <    1    -0.035      0.00      0.19      5.48    0.38631E+02      1.18      1.18      0.01
 -46   5   3   0.642394E+01  -0.772615E+01   0.424939E+02 <    1    -0.078      0.00      0.41      5.24    0.38631E+02      2.53     -2.53     -0.01
 -45   5   3   0.724600E-02  -0.347677E+02   0.424939E+02 <    1    -0.003      0.00      0.01      5.24    0.38631E+02      0.09     -0.08      0.01
 -44   5   3   0.629970E+02   0.386308E+01   0.424939E+02 <    1    -0.552      0.32      1.28      1.74    0.38631E+02      7.94     -7.94     -0.02
 -43   5   3   0.186124E+03   0.108166E+03   0.463569E+02 o    1    -1.453      1.67      2.19      0.36    0.38631E+02     13.64     13.64      0.03
 -42   5   3   0.158654E+00   0.154523E+02   0.386308E+02 <    1     0.719      0.63      0.06      0.79    0.38631E+02      0.40     -0.40     -0.01
 -41   5   3   0.184393E+02   0.309046E+02   0.424939E+02 <    1     0.331      0.89      0.69      0.61    0.38631E+02      4.29      4.29      0.01
 -40   5   3   0.395803E+02   0.695354E+02   0.424939E+02 <    1     0.803      1.34      1.01      0.41    0.38631E+02      6.29     -6.29     -0.01
 -39   5   3   0.769111E+01   0.270415E+02   0.386308E+02 <    1     0.653      0.84      0.45      0.60    0.38631E+02      2.77      2.77      0.01
 -38   5   3   0.109458E+02   0.733985E+02   0.424939E+02 <    1     2.119      1.38      0.53      0.40    0.38631E+02      3.31     -3.31     -0.01
 -37   5   3   0.169863E+01   0.463569E+02   0.386308E+02 <    1     1.940      1.10      0.21      0.46    0.38631E+02      1.30     -1.30      0.00
 -36   5   3   0.714463E+01   0.386308E+02   0.386308E+02 <    1     1.140      1.00      0.43      0.50    0.38631E+02      2.67      2.67      0.01
 -35   5   3   0.259198E+02  -0.270415E+02   0.386308E+02 <    1    -0.164      0.00      0.82      5.00    0.38631E+02      5.09     -5.09     -0.01
 -34   5   3   0.181460E+02  -0.154523E+02   0.347677E+02 <    1    -0.144      0.00      0.69      4.74    0.38631E+02      4.26      4.26      0.01
 -33   5   3   0.137075E+02   0.193154E+02   0.347677E+02 <    1     0.175      0.71      0.60      0.64    0.38631E+02      3.70     -3.70     -0.01
 -32   5   3   0.702358E+01   0.347677E+02   0.309046E+02 <    1     1.238      0.95      0.43      0.42    0.38631E+02      2.65      2.65      0.00
 -31   5   3   0.473969E+01  -0.193154E+02   0.309046E+02 <    1    -0.078      0.00      0.35      4.47    0.38631E+02      2.18      2.18      0.01
 -30   5   3   0.380822E+00  -0.270415E+02   0.270415E+02 <    1    -0.024      0.00      0.10      4.18    0.38631E+02      0.62      0.62     -0.01
 -29   5   3   0.186344E+02  -0.347677E+02   0.270415E+02 <    1    -0.166      0.00      0.69      4.18    0.38631E+02      4.32      4.32      0.02
 -28   5   3   0.303390E+02   0.000000E+00   0.463569E+02 <    1    -0.162      0.00      0.89      5.48    0.38631E+02      5.51     -5.51     -0.02
 -27   5   3   0.115687E+03   0.112029E+03   0.656723E+02 <    1    -0.055      1.70      1.73      0.50    0.38631E+02     10.76     10.76      0.03
 -26   5   3   0.533075E+02   0.115892E+02   0.656723E+02 <    1    -0.404      0.55      1.17      1.55    0.38631E+02      7.30     -7.30     -0.02
 -25   5   3   0.105397E+03   0.811246E+02   0.656723E+02 <    1    -0.345      1.45      1.65      0.59    0.38631E+02     10.27     10.27      0.02
 -24   5   3   0.559505E+00   0.000000E+00   0.695354E+02 <    1    -0.018      0.00      0.12      6.71    0.38631E+02      0.75     -0.75     -0.01
 -23   5   3   0.769842E+02   0.386308E+02   0.386308E+02 <    1    -0.823      1.00      1.41      0.50    0.38631E+02      8.77      8.77      0.01
 -22   5   3   0.309755E+02  -0.386308E+01   0.463569E+02 <    1    -0.163      0.00      0.90      5.48    0.38631E+02      5.57     -5.57     -0.01
 -21   5   3   0.261294E+02   0.309046E+02   0.386308E+02 <    1     0.129      0.89      0.82      0.56    0.38631E+02      5.11     -5.11     -0.01
 -20   5   3   0.339956E+02  -0.347677E+02   0.347677E+02 <    1    -0.198      0.00      0.94      4.74    0.38631E+02      5.83      5.83      0.01
 -19   5   3   0.769537E+01   0.000000E+00   0.309046E+02 <    1    -0.100      0.00      0.45      4.47    0.38631E+02      2.77     -2.77      0.00
 -18   5   3   0.274854E+00  -0.618092E+02   0.309046E+02 <    1    -0.019      0.00      0.08      4.47    0.38631E+02      0.52      0.52      0.00
 -17   5   3   0.201004E+02   0.231785E+02   0.309046E+02 <    1     0.103      0.77      0.72      0.52    0.38631E+02      4.48      4.48      0.01
 -16   5   3   0.561831E+02   0.502200E+02   0.270415E+02 <    1    -0.214      1.14      1.21      0.31    0.38631E+02      7.50     -7.50     -0.01
 -15   5   3   0.986791E+02   0.115892E+03   0.270415E+02 o    1     0.660      1.73      1.60      0.20    0.38631E+02      9.93      9.93      0.02
 -14   5   3   0.674113E+02   0.618092E+02   0.309046E+02 <    1    -0.177      1.26      1.32      0.32    0.38631E+02      8.21     -8.21     -0.02
 -13   5   3   0.734791E+02   0.131345E+03   0.309046E+02 o    1     2.135      1.84      1.38      0.22    0.38631E+02      8.57      8.57      0.02
 -12   5   3   0.451415E+02   0.540831E+02   0.270415E+02 <    1     0.345      1.18      1.08      0.30    0.38631E+02      6.72     -6.72     -0.02
 -11   5   3   0.735417E+01   0.115892E+02   0.193154E+02 <    1     0.244      0.55      0.44      0.46    0.38631E+02      2.71      2.71      0.01
 -10   5   3   0.166603E+01   0.115892E+02   0.193154E+02 <    1     0.745      0.55      0.21      0.46    0.38631E+02      1.29     -1.29      0.00
  -9   5   3   0.110497E+02   0.154523E+02   0.193154E+02 <    1     0.247      0.63      0.53      0.40    0.38631E+02      3.32     -3.32      0.00
  -8   5   3   0.116857E+01  -0.386308E+01   0.231785E+02 <    1    -0.045      0.00      0.17      3.87    0.38631E+02      1.08      1.08      0.00
  -7   5   3   0.230416E+02  -0.772615E+01   0.193154E+02 <    1    -0.218      0.00      0.77      3.54    0.38631E+02      4.80     -4.80     -0.01
  -6   5   3   0.133823E+02   0.772615E+01   0.154523E+02 <    1    -0.316      0.45      0.59      0.45    0.38631E+02      3.66      3.66      0.01
  -5   5   3   0.252713E+02   0.463569E+02   0.193154E+02 o    1     1.255      1.10      0.81      0.23    0.38631E+02      5.03     -5.03     -0.02
  -4   5   3   0.137292E+02   0.386308E+01   0.154523E+02 <    1    -0.443      0.32      0.60      0.63    0.38631E+02      3.71      3.71      0.01
  -3   5   3   0.751972E+02   0.112029E+03   0.154523E+02 o    1     2.593      1.70      1.40      0.12    0.38631E+02      8.67     -8.67     -0.02
  -2   5   3   0.758714E+02   0.695354E+02   0.154523E+02 o    1    -0.399      1.34      1.40      0.15    0.38631E+02      8.71      8.71      0.02
  -1   5   3   0.131454E+03   0.142934E+03   0.231785E+02 o    1     0.502      1.92      1.84      0.16    0.38631E+02     11.47    -11.47     -0.02
   0   5   3   0.929791E+02   0.927139E+02   0.193154E+02 o    1    -0.014      1.55      1.55      0.16    0.38631E+02      9.64      9.64      0.02
   1   5   3   0.126212E+03   0.162249E+03   0.309046E+02 o    1     1.232      2.05      1.81      0.20    0.38631E+02     11.23    -11.23     -0.02
   2   5   3   0.428697E+02   0.231785E+02   0.154523E+02 <    1    -1.079      0.77      1.05      0.26    0.38631E+02      6.55      6.55      0.01
   3   5   3   0.254821E+02   0.154523E+02   0.154523E+02 <    1    -0.568      0.63      0.81      0.32    0.38631E+02      5.05     -5.05     -0.01
   4   5   3   0.173988E+01  -0.231785E+02   0.154523E+02 <    1    -0.067      0.00      0.21      3.16    0.38631E+02      1.32     -1.32      0.00
   5   5   3   0.337928E+02   0.231785E+02   0.154523E+02 <    1    -0.622      0.77      0.94      0.26    0.38631E+02      5.81      5.81      0.01
   6   5   3   0.146085E+03   0.166112E+03   0.193154E+02 o    1     1.055      2.07      1.94      0.12    0.38631E+02     12.09    -12.09     -0.02
   7   5   3   0.147220E+03   0.216332E+03   0.347677E+02 o    1     2.162      2.37      1.95      0.19    0.38631E+02     12.13     12.13      0.03
   8   5   3   0.383479E+03   0.405623E+03   0.309046E+02 o    1     0.703      3.24      3.15      0.13    0.38631E+02     19.58    -19.58     -0.04
   9   5   3   0.444624E+03   0.509926E+03   0.386308E+02 o    1     1.690      3.63      3.39      0.14    0.38631E+02     21.09     21.09      0.05
  10   5   3   0.541965E+03   0.621955E+03   0.424939E+02 o    1     1.869      4.01      3.75      0.14    0.38631E+02     23.28    -23.28     -0.05
  11   5   3   0.413113E+03   0.432665E+03   0.347677E+02 o    1     0.552      3.35      3.27      0.14    0.38631E+02     20.33     20.33      0.05
  12   5   3   0.284720E+03   0.278142E+03   0.270415E+02 o    1    -0.237      2.68      2.71      0.13    0.38631E+02     16.87    -16.87     -0.04
  13   5   3   0.150054E+03   0.135208E+03   0.231785E+02 o    1    -0.620      1.87      1.97      0.16    0.38631E+02     12.25     12.25      0.03
  14   5   3   0.417427E+02   0.386308E+02   0.193154E+02 <    1    -0.158      1.00      1.04      0.25    0.38631E+02      6.46     -6.46     -0.02
  15   5   3   0.132234E+01  -0.154523E+02   0.193154E+02 <    1    -0.052      0.00      0.19      3.54    0.38631E+02      1.15      1.15      0.01
  16   5   3   0.264203E+02   0.193154E+02   0.193154E+02 <    1    -0.339      0.71      0.83      0.35    0.38631E+02      5.14      5.14      0.01
  17   5   3   0.682063E+02   0.849877E+02   0.231785E+02 o    1     0.762      1.48      1.33      0.20    0.38631E+02      8.26     -8.26     -0.02
  18   5   3   0.120888E+03   0.142934E+03   0.309046E+02 o    1     0.740      1.92      1.77      0.21    0.38631E+02     10.99     10.99      0.03
  19   5   3   0.602229E+03   0.695354E+03   0.579462E+02 o    1     1.619      4.24      3.95      0.18    0.38631E+02     24.54    -24.54     -0.05
  20   5   3   0.216662E+03   0.224058E+03   0.386308E+02 o    1     0.192      2.41      2.37      0.21    0.38631E+02     14.72     14.72      0.05
  21   5   3   0.917713E+02   0.927139E+02   0.270415E+02 o    1     0.035      1.55      1.54      0.23    0.38631E+02      9.58     -9.58     -0.04
  22   5   3   0.240968E+03   0.247237E+03   0.386308E+02 o    1     0.162      2.53      2.50      0.20    0.38631E+02     15.52     15.52      0.04
  23   5   3   0.136855E+03   0.888508E+02   0.309046E+02 o    1    -1.384      1.52      1.88      0.26    0.38631E+02     11.70    -11.70     -0.04
  24   5   3   0.160356E+03   0.139071E+03   0.309046E+02 o    1    -0.662      1.90      2.04      0.21    0.38631E+02     12.66     12.66      0.03
  25   5   3   0.670489E+02   0.463569E+02   0.270415E+02 <    1    -0.694      1.10      1.32      0.32    0.38631E+02      8.19     -8.19     -0.02
  26   5   3   0.625130E+02   0.656723E+02   0.270415E+02 o    1     0.118      1.30      1.27      0.27    0.38631E+02      7.91      7.91      0.02
  27   5   3   0.166222E+02  -0.386308E+01   0.231785E+02 <    1    -0.169      0.00      0.66      3.87    0.38631E+02      4.08     -4.08     -0.01
  28   5   3   0.297285E+02   0.347677E+02   0.231785E+02 <    1     0.226      0.95      0.88      0.32    0.38631E+02      5.45      5.45      0.01
  29   5   3   0.188592E+02   0.231785E+02   0.231785E+02 <    1     0.196      0.77      0.70      0.39    0.38631E+02      4.34     -4.34     -0.01
  30   5   3   0.474763E+02   0.347677E+02   0.270415E+02 <    1    -0.433      0.95      1.11      0.37    0.38631E+02      6.89      6.89      0.02
  31   5   3   0.160636E+02   0.347677E+02   0.270415E+02 <    1     0.823      0.95      0.64      0.37    0.38631E+02      4.01     -4.01     -0.01
  32   5   3   0.441640E+02   0.772615E+01   0.231785E+02 <    1    -0.927      0.45      1.07      0.67    0.38631E+02      6.65      6.65      0.01
  33   5   3   0.281352E+01   0.540831E+02   0.309046E+02 <    1     2.700      1.18      0.27      0.34    0.38631E+02      1.68     -1.68     -0.01
  34   5   3   0.583238E+00  -0.540831E+02   0.309046E+02 <    1    -0.027      0.00      0.12      4.47    0.38631E+02      0.76     -0.76      0.00
  35   5   3   0.173050E+02   0.386308E+02   0.309046E+02 <    1     0.826      1.00      0.67      0.40    0.38631E+02      4.16      4.16      0.01
  36   5   3   0.404039E+02   0.772615E+01   0.270415E+02 <    1    -0.735      0.45      1.02      0.78    0.38631E+02      6.36     -6.36     -0.01
  37   5   3   0.697691E+02   0.309046E+02   0.309046E+02 <    1    -1.005      0.89      1.34      0.45    0.38631E+02      8.35      8.35      0.02
  38   5   3   0.506024E+02  -0.115892E+02   0.270415E+02 <    1    -0.274      0.00      1.14      4.18    0.38631E+02      7.11     -7.11     -0.02
  39   5   3   0.525613E+01   0.193154E+02   0.347677E+02 <    1     0.531      0.71      0.37      0.64    0.38631E+02      2.29     -2.29      0.01
  40   5   3   0.123721E+02   0.579462E+02   0.386308E+02 <    1     1.613      1.22      0.57      0.41    0.38631E+02      3.52      3.52      0.00
  41   5   3   0.335275E+02  -0.347677E+02   0.347677E+02 <    1    -0.196      0.00      0.93      4.74    0.38631E+02      5.79      5.79      0.01
  42   5   3   0.183057E+02   0.309046E+02   0.386308E+02 <    1     0.369      0.89      0.69      0.56    0.38631E+02      4.28      4.28      0.01
  43   5   3   0.374053E+02  -0.347677E+02   0.424939E+02 <    1    -0.188      0.00      0.98      5.24    0.38631E+02      6.12     -6.12     -0.01
  44   5   3   0.290309E+02  -0.424939E+02   0.463569E+02 <    1    -0.158      0.00      0.87      5.48    0.38631E+02      5.39      5.39      0.02
  45   5   3   0.426544E+02  -0.463569E+02   0.772615E+02 <    1    -0.149      0.00      1.05      7.07    0.38631E+02      6.53     -6.53     -0.02
 -44   6   3   0.764684E+02  -0.540831E+02   0.424939E+02 <    1    -0.268      0.00      1.41      5.24    0.38631E+02      8.74      8.74      0.00
 -42   6   3   0.237704E+03   0.127482E+03   0.772615E+02 <    1    -1.206      1.82      2.48      0.55    0.38631E+02     15.42    -15.42     -0.03
 -41   6   3   0.726705E+01   0.231785E+02   0.424939E+02 <    1     0.480      0.77      0.43      0.71    0.38631E+02      2.70     -2.70      0.01
 -40   6   3   0.861807E+01  -0.386308E+02   0.386308E+02 <    1    -0.094      0.00      0.47      5.00    0.38631E+02      2.94      2.94     -0.01
 -39   6   3   0.242551E+02   0.386308E+02   0.309046E+02 <    1     0.519      1.00      0.79      0.40    0.38631E+02      4.92     -4.92      0.01
 -38   6   3   0.322018E+02   0.154523E+02   0.309046E+02 <    1    -0.444      0.63      0.91      0.63    0.38631E+02      5.67      5.67      0.00
 -37   6   3   0.793315E+01   0.347677E+02   0.309046E+02 <    1     1.175      0.95      0.45      0.42    0.38631E+02      2.82     -2.82      0.01
 -36   6   3   0.136783E+01  -0.154523E+02   0.270415E+02 <    1    -0.045      0.00      0.19      4.18    0.38631E+02      1.17      1.17     -0.01
 -35   6   3   0.181737E+01   0.386308E+01   0.270415E+02 <    1     0.090      0.32      0.22      1.11    0.38631E+02      1.35      1.35      0.01
 -34   6   3   0.103488E+02   0.386308E+02   0.270415E+02 <    1     1.378      1.00      0.52      0.35    0.38631E+02      3.22     -3.22     -0.01
 -33   6   3   0.425681E+02   0.347677E+02   0.270415E+02 <    1    -0.274      0.95      1.05      0.37    0.38631E+02      6.52      6.52      0.01
 -32   6   3   0.304291E+02   0.502200E+02   0.309046E+02 <    1     0.720      1.14      0.89      0.35    0.38631E+02      5.52     -5.52     -0.01
 -31   6   3   0.266384E+02   0.000000E+00   0.424939E+02 <    1    -0.158      0.00      0.83      5.24    0.38631E+02      5.16      5.16      0.00
 -30   6   3   0.945599E+01   0.386308E+01   0.424939E+02 <    1    -0.103      0.32      0.49      1.74    0.38631E+02      3.08     -3.08      0.00
 -29   6   3   0.228397E+00   0.231785E+02   0.231785E+02 <    1     1.801      0.77      0.08      0.39    0.38631E+02      0.48     -0.48     -0.01
 -28   6   3   0.782507E+00   0.386308E+01   0.231785E+02 <    1     0.183      0.32      0.14      0.95    0.38631E+02      0.88     -0.88      0.02
 -27   6   3   0.305652E+02   0.347677E+02   0.270415E+02 <    1     0.160      0.95      0.89      0.37    0.38631E+02      5.53     -5.53     -0.03
 -26   6   3   0.190790E+01   0.386308E+01   0.231785E+02 <    1     0.099      0.32      0.22      0.95    0.38631E+02      1.38      1.38      0.03
 -25   6   3   0.596750E+02   0.424939E+02   0.231785E+02 <    1    -0.678      1.05      1.24      0.29    0.38631E+02      7.72     -7.72     -0.03
 -24   6   3   0.781470E+02   0.154523E+02   0.309046E+02 <    1    -1.249      0.63      1.42      0.63    0.38631E+02      8.84     -8.84      0.01
 -23   6   3   0.370850E+02   0.695354E+02   0.309046E+02 o    1     1.212      1.34      0.98      0.30    0.38631E+02      6.09      6.09     -0.01
 -21   6   3   0.122507E+03   0.888508E+02   0.347677E+02 o    1    -0.889      1.52      1.78      0.30    0.38631E+02     11.07     11.07      0.02
 -20   6   3   0.386975E+03   0.417212E+03   0.463569E+02 o    1     0.654      3.29      3.17      0.19    0.38631E+02     19.67    -19.67     -0.04
 -19   6   3   0.223776E+03   0.142934E+03   0.347677E+02 o    1    -2.059      1.92      2.41      0.23    0.38631E+02     14.96     14.96      0.04
 -18   6   3   0.125003E+03   0.119755E+03   0.347677E+02 o    1    -0.149      1.76      1.80      0.26    0.38631E+02     11.18    -11.18     -0.04
 -17   6   3   0.476788E+01   0.270415E+02   0.270415E+02 <    1     1.160      0.84      0.35      0.42    0.38631E+02      2.18      2.18      0.04
 -16   6   3   0.344187E+01  -0.115892E+02   0.270415E+02 <    1    -0.071      0.00      0.30      4.18    0.38631E+02      1.86      1.85     -0.03
 -15   6   3   0.632561E+02   0.154523E+02   0.270415E+02 <    1    -1.169      0.63      1.28      0.55    0.38631E+02      7.95     -7.95      0.02
 -14   6   3   0.904840E+02   0.656723E+02   0.270415E+02 o    1    -0.843      1.30      1.53      0.27    0.38631E+02      9.51      9.51     -0.01
 -13   6   3   0.243384E+03   0.169975E+03   0.347677E+02 o    1    -1.913      2.10      2.51      0.22    0.38631E+02     15.60    -15.60      0.00
 -12   6   3   0.199968E+03   0.131345E+03   0.270415E+02 o    1    -2.261      1.84      2.28      0.19    0.38631E+02     14.14     14.14      0.01
 -11   6   3   0.360488E+03   0.278142E+03   0.656723E+02 o    1    -1.169      2.68      3.05      0.32    0.38631E+02     18.99    -18.99     -0.03
 -10   6   3   0.248487E+03   0.324498E+03   0.656723E+02 o    1     1.229      2.90      2.54      0.29    0.38631E+02     15.76     15.76      0.03
  -9   6   3   0.352884E+03   0.575599E+03   0.772615E+02 o    1     3.198      3.86      3.02      0.26    0.38631E+02     18.79    -18.79     -0.05
  -8   6   3   0.125738E+03   0.309046E+02   0.386308E+02 <    1    -1.627      0.89      1.80      0.56    0.38631E+02     11.21     11.21      0.05
  -7   6   3   0.553227E+02   0.772615E+01   0.347677E+02 <    1    -0.745      0.45      1.20      1.01    0.38631E+02      7.44     -7.44     -0.05
  -6   6   3   0.343925E+02   0.193154E+02   0.309046E+02 <    1    -0.418      0.71      0.94      0.57    0.38631E+02      5.86     -5.86      0.04
  -5   6   3   0.442812E+02  -0.386308E+01   0.309046E+02 <    1    -0.239      0.00      1.07      4.47    0.38631E+02      6.65      6.65     -0.04
  -4   6   3   0.641066E+02  -0.347677E+02   0.270415E+02 <    1    -0.308      0.00      1.29      4.18    0.38631E+02      8.01     -8.01      0.04
  -3   6   3   0.576959E+02   0.618092E+02   0.309046E+02 <    1     0.135      1.26      1.22      0.32    0.38631E+02      7.60     -7.60     -0.05
  -2   6   3   0.268710E+04   0.372401E+04   0.254963E+03 o    1     4.222      9.82      8.34      0.35    0.38631E+02     51.84     51.84      0.10
  -1   6   3   0.496358E+03   0.741711E+03   0.772615E+02 o    1     3.431      4.38      3.58      0.23    0.38631E+02     22.28     22.28     -0.01
   0   6   3   0.188860E+03   0.166112E+03   0.386308E+02 o    1    -0.568      2.07      2.21      0.24    0.38631E+02     13.74    -13.74      0.01
   1   6   3   0.256709E+03   0.278142E+03   0.424939E+02 o    1     0.510      2.68      2.58      0.21    0.38631E+02     16.02    -16.02     -0.03
   2   6   3   0.191591E+02   0.424939E+02   0.270415E+02 <    1     1.032      1.05      0.70      0.33    0.38631E+02      4.38      4.38      0.00
   3   6   3   0.692831E+02  -0.772615E+01   0.270415E+02 <    1    -0.320      0.00      1.34      4.18    0.38631E+02      8.32     -8.32      0.00
   4   6   3   0.576079E+01  -0.270415E+02   0.231785E+02 <    1    -0.100      0.00      0.39      3.87    0.38631E+02      2.40     -2.40     -0.03
   5   6   3   0.688014E+01  -0.347677E+02   0.193154E+02 <    1    -0.119      0.00      0.42      3.54    0.38631E+02      2.62      2.62      0.04
   6   6   3   0.744176E+02   0.104303E+03   0.309046E+02 o    1     1.046      1.64      1.39      0.24    0.38631E+02      8.63     -8.63     -0.05
   7   6   3   0.932992E+02   0.733985E+02   0.270415E+02 o    1    -0.691      1.38      1.55      0.25    0.38631E+02      9.66      9.66      0.06
   8   6   3   0.879173E+02   0.127482E+03   0.309046E+02 o    1     1.394      1.82      1.51      0.22    0.38631E+02      9.38     -9.38     -0.06
   9   6   3   0.361827E+02   0.772615E+01   0.231785E+02 <    1    -0.776      0.45      0.97      0.67    0.38631E+02      6.02      6.02      0.05
  10   6   3   0.133049E+01  -0.386308E+01   0.154523E+02 <    1    -0.059      0.00      0.19      3.16    0.38631E+02      1.15     -1.15     -0.03
  11   6   3   0.154311E+02   0.231785E+02   0.154523E+02 <    1     0.552      0.77      0.63      0.26    0.38631E+02      3.93     -3.93      0.02
  12   6   3   0.898390E+02   0.540831E+02   0.193154E+02 o    1    -1.615      1.18      1.52      0.21    0.38631E+02      9.48      9.48      0.01
  13   6   3   0.178861E+03   0.123618E+03   0.231785E+02 o    1    -2.152      1.79      2.15      0.17    0.38631E+02     13.37    -13.37     -0.02
  14   6   3   0.242452E+03   0.112029E+03   0.386308E+02 o    1    -2.728      1.70      2.51      0.29    0.38631E+02     15.57     15.57      0.04
  15   6   3   0.283017E+03   0.811246E+02   0.386308E+02 o    1    -3.642      1.45      2.71      0.35    0.38631E+02     16.82    -16.82     -0.05
  16   6   3   0.153484E+03   0.123618E+03   0.270415E+02 o    1    -1.040      1.79      1.99      0.20    0.38631E+02     12.39     12.39      0.05
  18   6   3   0.299957E+03   0.424938E+03   0.463569E+02 o    1     2.882      3.32      2.79      0.18    0.38631E+02     17.32    -17.32      0.02
  20   6   3   0.104563E+03   0.115892E+03   0.270415E+02 o    1     0.428      1.73      1.65      0.20    0.38631E+02     10.23     10.23      0.04
  21   6   3   0.984230E+03   0.110098E+04   0.695354E+02 o    1     1.645      5.34      5.05      0.18    0.38631E+02     31.37     31.37      0.01
  22   6   3   0.190806E+03   0.169975E+03   0.309046E+02 o    1    -0.651      2.10      2.22      0.19    0.38631E+02     13.81    -13.81      0.00
  23   6   3   0.216620E+03   0.185428E+03   0.309046E+02 o    1    -0.963      2.19      2.37      0.18    0.38631E+02     14.72     14.72      0.01
  24   6   3   0.498551E+01  -0.115892E+02   0.231785E+02 <    1    -0.093      0.00      0.36      3.87    0.38631E+02      2.23     -2.23      0.00
  25   6   3   0.284021E+00  -0.154523E+02   0.270415E+02 <    1    -0.020      0.00      0.09      4.18    0.38631E+02      0.53      0.53      0.01
  26   6   3   0.187138E+02   0.115892E+02   0.231785E+02 <    1    -0.271      0.55      0.70      0.55    0.38631E+02      4.33      4.33      0.00
  27   6   3   0.987104E+01   0.309046E+02   0.270415E+02 <    1     0.994      0.89      0.51      0.39    0.38631E+02      3.14     -3.14      0.01
  28   6   3   0.238156E+02  -0.386308E+01   0.309046E+02 <    1    -0.176      0.00      0.79      4.47    0.38631E+02      4.88      4.88     -0.01
  29   6   3   0.743588E+01   0.000000E+00   0.270415E+02 <    1    -0.105      0.00      0.44      4.18    0.38631E+02      2.73     -2.73      0.02
  30   6   3   0.868358E+01   0.386308E+01   0.270415E+02 <    1    -0.143      0.32      0.47      1.11    0.38631E+02      2.95      2.95     -0.02
  31   6   3   0.171939E+01  -0.309046E+02   0.270415E+02 <    1    -0.050      0.00      0.21      4.18    0.38631E+02      1.31     -1.31      0.02
  32   6   3   0.322610E+01   0.115892E+02   0.270415E+02 <    1     0.405      0.55      0.29      0.64    0.38631E+02      1.80     -1.80     -0.03
  33   6   3   0.973761E+01   0.000000E+00   0.270415E+02 <    1    -0.120      0.00      0.50      4.18    0.38631E+02      3.12      3.12      0.03
  34   6   3   0.428096E+02   0.000000E+00   0.270415E+02 <    1    -0.252      0.00      1.05      4.18    0.38631E+02      6.54     -6.54     -0.03
  35   6   3   0.532657E+02   0.309046E+02   0.270415E+02 <    1    -0.715      0.89      1.17      0.39    0.38631E+02      7.30      7.30      0.03
  36   6   3   0.106782E+03   0.463569E+02   0.309046E+02 <    1    -1.552      1.10      1.66      0.37    0.38631E+02     10.33    -10.33     -0.03
  37   6   3   0.303195E+02   0.463569E+02   0.309046E+02 <    1     0.574      1.10      0.89      0.37    0.38631E+02      5.51      5.51      0.01
  38   6   3   0.154640E+02  -0.386308E+01   0.309046E+02 <    1    -0.141      0.00      0.63      4.47    0.38631E+02      3.93     -3.93      0.00
  39   6   3   0.249868E+03   0.166112E+03   0.386308E+02 o    1    -1.940      2.07      2.54      0.24    0.38631E+02     15.81    -15.81     -0.03
  40   6   3   0.149246E+02   0.231785E+02   0.424939E+02 <    1     0.216      0.77      0.62      0.71    0.38631E+02      3.86      3.86      0.03
 -34   7   3   0.126686E+01   0.115892E+02   0.309046E+02 <    1     0.502      0.55      0.18      0.73    0.38631E+02      1.13      1.13      0.03
 -33   7   3   0.890378E+01  -0.386308E+01   0.231785E+02 <    1    -0.124      0.00      0.48      3.87    0.38631E+02      2.98     -2.98     -0.03
 -32   7   3   0.104091E+02  -0.772615E+01   0.231785E+02 <    1    -0.134      0.00      0.52      3.87    0.38631E+02      3.23      3.23      0.03
 -31   7   3   0.214968E+02   0.000000E+00   0.231785E+02 <    1    -0.193      0.00      0.75      3.87    0.38631E+02      4.64     -4.64     -0.03
 -30   7   3   0.228442E+02   0.154523E+02   0.231785E+02 <    1    -0.288      0.63      0.77      0.47    0.38631E+02      4.78      4.78      0.03
 -29   7   3   0.452388E+02   0.193154E+02   0.231785E+02 <    1    -0.884      0.71      1.08      0.42    0.38631E+02      6.73     -6.73     -0.03
 -28   7   3   0.286898E+02   0.154523E+02   0.193154E+02 <    1    -0.580      0.63      0.86      0.40    0.38631E+02      5.36      5.36      0.02
 -27   7   3   0.347600E+02   0.115892E+02   0.193154E+02 <    1    -0.878      0.55      0.95      0.46    0.38631E+02      5.90     -5.90     -0.01
 -26   7   3   0.174276E+02   0.000000E+00   0.193154E+02 <    1    -0.190      0.00      0.67      3.54    0.38631E+02      4.17      4.17      0.00
 -25   7   3   0.132186E+02  -0.270415E+02   0.193154E+02 <    1    -0.165      0.00      0.58      3.54    0.38631E+02      3.64     -3.64      0.01
 -24   7   3   0.169382E+00  -0.115892E+02   0.193154E+02 <    1    -0.019      0.00      0.07      3.54    0.38631E+02      0.41      0.41     -0.03
 -23   7   3   0.660706E+01   0.270415E+02   0.193154E+02 <    1     1.415      0.84      0.41      0.30    0.38631E+02      2.57      2.57      0.04
 -22   7   3   0.471318E-01   0.386308E+01   0.154523E+02 <    1     0.445      0.32      0.03      0.63    0.38631E+02      0.22      0.21     -0.04
 -21   7   3   0.222222E+02  -0.386308E+01   0.154523E+02 <    1    -0.240      0.00      0.76      3.16    0.38631E+02      4.71      4.71      0.05
 -20   7   3   0.989740E+02   0.154523E+02   0.193154E+02 <    1    -2.449      0.63      1.60      0.40    0.38631E+02      9.95     -9.95     -0.05
 -19   7   3   0.753233E+02  -0.386308E+02   0.463569E+02 <    1    -0.255      0.00      1.40      5.48    0.38631E+02      8.68      8.68      0.04
 -18   7   3   0.623640E+02  -0.231785E+02   0.347677E+02 <    1    -0.268      0.00      1.27      4.74    0.38631E+02      7.90     -7.90     -0.03
 -17   7   3   0.375080E+02   0.309046E+02   0.309046E+02 <    1    -0.203      0.89      0.99      0.45    0.38631E+02      6.12      6.12      0.02
 -16   7   3   0.428346E+01   0.772615E+01   0.347677E+02 <    1     0.114      0.45      0.33      1.01    0.38631E+02      2.07     -2.07      0.00
 -15   7   3   0.617436E+01   0.772615E+01   0.347677E+02 <    1     0.047      0.45      0.40      1.01    0.38631E+02      2.48     -2.48     -0.02
 -14   7   3   0.332749E+02   0.000000E+00   0.309046E+02 <    1    -0.208      0.00      0.93      4.47    0.38631E+02      5.77      5.77      0.04
 -13   7   3   0.587051E+02   0.000000E+00   0.309046E+02 <    1    -0.276      0.00      1.23      4.47    0.38631E+02      7.66     -7.66     -0.05
 -12   7   3   0.980673E+02   0.100440E+03   0.347677E+02 o    1     0.069      1.61      1.59      0.28    0.38631E+02      9.90      9.90      0.06
 -11   7   3   0.132345E+03   0.154523E+02   0.888508E+02 <    1    -0.670      0.63      1.85      1.82    0.38631E+02     11.50    -11.50     -0.07
 -10   7   3   0.158312E+03   0.131345E+03   0.347677E+02 o    1    -0.737      1.84      2.02      0.24    0.38631E+02     12.58     12.58      0.07
  -9   7   3   0.191599E+03   0.251100E+03   0.386308E+02 o    1     1.631      2.55      2.23      0.20    0.38631E+02     13.84    -13.84     -0.07
  -8   7   3   0.181513E+03   0.502200E+02   0.849877E+02 <    1    -1.065      1.14      2.17      0.96    0.38631E+02     13.47     13.47      0.07
  -7   7   3   0.149175E+03   0.139071E+03   0.463569E+02 o    1    -0.214      1.90      1.97      0.32    0.38631E+02     12.21    -12.21     -0.06
  -6   7   3   0.128640E+03   0.123618E+03   0.424939E+02 o    1    -0.117      1.79      1.82      0.31    0.38631E+02     11.34     11.34      0.05
  -5   7   3   0.662019E+02   0.309046E+02   0.386308E+02 <    1    -0.742      0.89      1.31      0.56    0.38631E+02      8.14     -8.14     -0.03
  -4   7   3   0.280449E+02  -0.772615E+01   0.309046E+02 <    1    -0.191      0.00      0.85      4.47    0.38631E+02      5.30      5.30      0.01
  -3   7   3   0.108156E+01   0.695354E+02   0.540831E+02 <    1     2.250      1.34      0.17      0.52    0.38631E+02      1.04      1.04      0.01
  -2   7   3   0.236219E+02   0.193154E+02   0.502200E+02 <    1    -0.081      0.71      0.78      0.92    0.38631E+02      4.86     -4.86     -0.03
  -1   7   3   0.778065E+02  -0.270415E+02   0.540831E+02 <    1    -0.240      0.00      1.42      5.92    0.38631E+02      8.82      8.82      0.05
   0   7   3   0.826891E+02   0.463569E+02   0.347677E+02 <    1    -0.895      1.10      1.46      0.41    0.38631E+02      9.09     -9.09     -0.06
   1   7   3   0.174774E+03   0.158386E+03   0.347677E+02 o    1    -0.458      2.02      2.13      0.22    0.38631E+02     13.22     13.22      0.08
   2   7   3   0.183427E+03   0.927139E+02   0.309046E+02 o    1    -2.435      1.55      2.18      0.26    0.38631E+02     13.54    -13.54     -0.08
   3   7   3   0.235612E+03   0.173838E+03   0.386308E+02 o    1    -1.472      2.12      2.47      0.24    0.38631E+02     15.35     15.35      0.08
   4   7   3   0.189482E+03   0.146797E+03   0.347677E+02 o    1    -1.145      1.95      2.21      0.23    0.38631E+02     13.77    -13.77     -0.08
   5   7   3   0.172282E+03   0.695354E+02   0.270415E+02 o    1    -2.948      1.34      2.11      0.26    0.38631E+02     13.13     13.13      0.07
   6   7   3   0.103273E+03   0.463569E+02   0.270415E+02 <    1    -1.688      1.10      1.64      0.32    0.38631E+02     10.16    -10.16     -0.05
   7   7   3   0.760862E+02   0.386308E+01   0.231785E+02 <    1    -1.146      0.32      1.40      0.95    0.38631E+02      8.72      8.72      0.04
   8   7   3   0.281067E+02  -0.386308E+01   0.231785E+02 <    1    -0.220      0.00      0.85      3.87    0.38631E+02      5.30     -5.30     -0.02
   9   7   3   0.746478E+01  -0.463569E+02   0.270415E+02 <    1    -0.105      0.00      0.44      4.18    0.38631E+02      2.73      2.73      0.00
  10   7   3   0.437983E+00   0.115892E+02   0.270415E+02 <    1     0.690      0.55      0.11      0.64    0.38631E+02      0.66      0.66      0.02
  11   7   3   0.112914E+02   0.386308E+01   0.231785E+02 <    1    -0.237      0.32      0.54      0.95    0.38631E+02      3.36     -3.36     -0.04
  12   7   3   0.368192E+02   0.000000E+00   0.270415E+02 <    1    -0.233      0.00      0.98      4.18    0.38631E+02      6.07      6.07      0.05
  13   7   3   0.396791E+02  -0.154523E+02   0.270415E+02 <    1    -0.242      0.00      1.01      4.18    0.38631E+02      6.30     -6.30     -0.06
  14   7   3   0.629308E+02   0.154523E+02   0.270415E+02 <    1    -1.163      0.63      1.28      0.55    0.38631E+02      7.93      7.93      0.06
  15   7   3   0.683744E+02   0.618092E+02   0.309046E+02 <    1    -0.207      1.26      1.33      0.32    0.38631E+02      8.27     -8.27     -0.06
  16   7   3   0.590113E+02  -0.115892E+02   0.270415E+02 <    1    -0.295      0.00      1.24      4.18    0.38631E+02      7.68      7.68      0.05
  17   7   3   0.147125E+02   0.154523E+02   0.154523E+02 <    1     0.048      0.63      0.62      0.32    0.38631E+02      3.84     -3.84     -0.04
  18   7   3   0.505716E+02   0.347677E+02   0.193154E+02 <    1    -0.741      0.95      1.14      0.26    0.38631E+02      7.11      7.11      0.03
  19   7   3   0.634481E+00   0.424939E+02   0.193154E+02 o    1     3.859      1.05      0.13      0.24    0.38631E+02      0.80     -0.80     -0.01
  20   7   3   0.367262E+02   0.347677E+02   0.193154E+02 <    1    -0.100      0.95      0.98      0.26    0.38631E+02      6.06     -6.06     -0.01
  21   7   3   0.178451E+00   0.154523E+02   0.193154E+02 <    1     1.428      0.63      0.07      0.40    0.38631E+02      0.42      0.42      0.01
  22   7   3   0.601436E+00   0.193154E+02   0.193154E+02 <    1     1.647      0.71      0.12      0.35    0.38631E+02      0.78     -0.78     -0.02
  23   7   3   0.419722E+00   0.309046E+02   0.193154E+02 <    1     2.826      0.89      0.10      0.28    0.38631E+02      0.65     -0.65      0.03
  24   7   3   0.788216E+01   0.154523E+02   0.193154E+02 <    1     0.457      0.63      0.45      0.40    0.38631E+02      2.81     -2.81     -0.04
  25   7   3   0.174215E+02   0.309046E+02   0.231785E+02 <    1     0.664      0.89      0.67      0.34    0.38631E+02      4.17      4.17      0.04
  26   7   3   0.173071E+02   0.386308E+01   0.231785E+02 <    1    -0.372      0.32      0.67      0.95    0.38631E+02      4.16     -4.16     -0.04
  27   7   3   0.176439E+02  -0.115892E+02   0.231785E+02 <    1    -0.174      0.00      0.68      3.87    0.38631E+02      4.20      4.20      0.04
  28   7   3   0.286596E+02   0.193154E+02   0.231785E+02 <    1    -0.363      0.71      0.86      0.42    0.38631E+02      5.35     -5.35     -0.04
  29   7   3   0.221702E+02   0.309046E+02   0.270415E+02 <    1     0.350      0.89      0.76      0.39    0.38631E+02      4.71      4.71      0.03
  30   7   3   0.261564E+02   0.309046E+02   0.502200E+02 <    1     0.098      0.89      0.82      0.73    0.38631E+02      5.11     -5.11     -0.03
  31   7   3   0.161674E+02  -0.386308E+01   0.231785E+02 <    1    -0.167      0.00      0.65      3.87    0.38631E+02      4.02      4.02      0.02
  33   7   3   0.126467E+00   0.347677E+02   0.540831E+02 <    1     1.208      0.95      0.06      0.74    0.38631E+02      0.36     -0.36      0.00
  34   7   3   0.556427E+01  -0.502200E+02   0.502200E+02 <    1    -0.067      0.00      0.38      5.70    0.38631E+02      2.36      2.36      0.02
 -16   8   3   0.258315E+02  -0.193154E+02   0.386308E+02 <    1    -0.164      0.00      0.82      5.00    0.38631E+02      5.08      5.08      0.04
 -15   8   3   0.197294E+00   0.231785E+02   0.270415E+02 <    1     1.556      0.77      0.07      0.45    0.38631E+02      0.44     -0.44     -0.03
 -14   8   3   0.645475E+01   0.000000E+00   0.231785E+02 <    1    -0.106      0.00      0.41      3.87    0.38631E+02      2.54     -2.54      0.03
 -13   8   3   0.170903E+02   0.154523E+02   0.270415E+02 <    1    -0.059      0.63      0.67      0.55    0.38631E+02      4.13      4.13     -0.02
 -12   8   3   0.193155E+02  -0.115892E+02   0.231785E+02 <    1    -0.183      0.00      0.71      3.87    0.38631E+02      4.39     -4.39      0.01
 -11   8   3   0.306367E+02  -0.386308E+01   0.270415E+02 <    1    -0.213      0.00      0.89      4.18    0.38631E+02      5.54      5.54      0.00
 -10   8   3   0.107724E+02   0.540831E+02   0.309046E+02 <    1     1.937      1.18      0.53      0.34    0.38631E+02      3.28     -3.28     -0.01
  -9   8   3   0.514747E+01  -0.270415E+02   0.270415E+02 <    1    -0.087      0.00      0.37      4.18    0.38631E+02      2.27      2.27      0.02
  -8   8   3   0.259698E+01   0.386308E+02   0.270415E+02 <    1     2.115      1.00      0.26      0.35    0.38631E+02      1.61      1.61     -0.02
  -7   8   3   0.701239E+01  -0.115892E+02   0.231785E+02 <    1    -0.110      0.00      0.43      3.87    0.38631E+02      2.65     -2.65      0.03
  -6   8   3   0.321178E+01   0.154523E+02   0.231785E+02 <    1     0.725      0.63      0.29      0.47    0.38631E+02      1.79      1.79     -0.04
  -5   8   3   0.250667E+02   0.115892E+02   0.270415E+02 <    1    -0.403      0.55      0.81      0.64    0.38631E+02      5.01      5.01      0.05
  -4   8   3   0.102568E+03   0.502200E+02   0.270415E+02 <    1    -1.593      1.14      1.63      0.31    0.38631E+02     10.13    -10.13     -0.05
  -3   8   3   0.416460E+03   0.216332E+03   0.733985E+02 o    1    -2.280      2.37      3.28      0.40    0.38631E+02     20.41     20.41      0.06
  -1   8   3   0.206181E+03   0.146797E+03   0.386308E+02 o    1    -1.403      1.95      2.31      0.26    0.38631E+02     14.36    -14.36      0.00
   0   8   3   0.144663E+03   0.733985E+02   0.386308E+02 <    1    -1.534      1.38      1.94      0.36    0.38631E+02     12.03    -12.03     -0.03
   1   8   3   0.848720E+01   0.154523E+02   0.309046E+02 <    1     0.259      0.63      0.47      0.63    0.38631E+02      2.91     -2.91      0.00
   2   8   3   0.140662E+02  -0.270415E+02   0.309046E+02 <    1    -0.135      0.00      0.60      4.47    0.38631E+02      3.75      3.75      0.01
   3   8   3   0.126797E+02   0.000000E+00   0.309046E+02 <    1    -0.128      0.00      0.57      4.47    0.38631E+02      3.56     -3.56     -0.03
   4   8   3   0.229624E+02   0.000000E+00   0.347677E+02 <    1    -0.163      0.00      0.77      4.74    0.38631E+02      4.79      4.79      0.04
   5   8   3   0.224306E+02   0.386308E+02   0.347677E+02 <    1     0.529      1.00      0.76      0.45    0.38631E+02      4.74     -4.74     -0.04
   6   8   3   0.288682E+02   0.231785E+02   0.270415E+02 <    1    -0.199      0.77      0.86      0.45    0.38631E+02      5.37      5.37      0.05
   7   8   3   0.270194E+02   0.309046E+02   0.270415E+02 <    1     0.148      0.89      0.84      0.39    0.38631E+02      5.20     -5.20     -0.05
   8   8   3   0.269729E+02   0.231785E+02   0.231785E+02 <    1    -0.157      0.77      0.84      0.39    0.38631E+02      5.19      5.19      0.05
   9   8   3   0.668508E+01  -0.386308E+01   0.270415E+02 <    1    -0.099      0.00      0.42      4.18    0.38631E+02      2.59     -2.59     -0.04
  10   8   3   0.749023E+01  -0.115892E+02   0.231785E+02 <    1    -0.114      0.00      0.44      3.87    0.38631E+02      2.74      2.74      0.03
  11   8   3   0.269029E+01  -0.309046E+02   0.231785E+02 <    1    -0.068      0.00      0.26      3.87    0.38631E+02      1.64      1.64     -0.02
  12   8   3   0.161570E+01  -0.154523E+02   0.231785E+02 <    1    -0.053      0.00      0.20      3.87    0.38631E+02      1.27     -1.27      0.01
  13   8   3   0.189169E+02  -0.386308E+01   0.386308E+02 <    1    -0.140      0.00      0.70      5.00    0.38631E+02      4.35      4.35      0.01
  14   8   3   0.305252E+01   0.154523E+02   0.347677E+02 <    1     0.494      0.63      0.28      0.71    0.38631E+02      1.75     -1.75     -0.01
  15   8   3   0.254998E+02  -0.579462E+02   0.347677E+02 <    1    -0.171      0.00      0.81      4.74    0.38631E+02      5.05      5.05      0.02
  16   8   3   0.254653E+00   0.386308E+01   0.347677E+02 <    1     0.165      0.32      0.08      1.42    0.38631E+02      0.50     -0.50     -0.02
  17   8   3   0.899774E+02   0.579462E+02   0.424939E+02 <    1    -0.671      1.22      1.53      0.45    0.38631E+02      9.49      9.49      0.04
  18   8   3   0.211471E+01  -0.115892E+02   0.270415E+02 <    1    -0.056      0.00      0.23      4.18    0.38631E+02      1.45      1.45     -0.03
  20   8   3   0.291727E+03   0.579462E+02   0.463569E+02 <    1    -3.108      1.22      2.75      0.49    0.38631E+02     17.08    -17.08     -0.05
  21   8   3   0.664995E+01   0.270415E+02   0.347677E+02 <    1     0.784      0.84      0.41      0.54    0.38631E+02      2.58      2.58      0.03
 -50   0   4   0.641362E+02  -0.231785E+02   0.115892E+03 <    1    -0.149      0.00      1.29      8.66    0.38631E+02      8.01      8.01      0.03
 -49   0   4   0.151580E+03  -0.193154E+02   0.100440E+03 <    1    -0.246      0.00      1.98      8.06    0.38631E+02     12.31    -12.31     -0.05
 -48   0   4   0.186546E+03   0.301320E+03   0.108166E+03 o    1     1.186      2.79      2.20      0.50    0.38631E+02     13.66     13.66      0.06
 -47   0   4   0.390961E+03   0.204743E+03   0.112029E+03 <    1    -1.395      2.30      3.18      0.63    0.38631E+02     19.77    -19.77     -0.08
 -46   0   4   0.285887E+03   0.158386E+03   0.927139E+02 <    1    -1.173      2.02      2.72      0.59    0.38631E+02     16.91     16.91      0.08
 -45   0   4   0.439594E+03   0.301320E+03   0.112029E+03 o    1    -1.116      2.79      3.37      0.52    0.38631E+02     20.97    -20.97     -0.08
 -44   0   4   0.227511E+03  -0.231785E+02   0.811246E+02 <    1    -0.335      0.00      2.43      7.25    0.38631E+02     15.08    -15.08      0.03
 -43   0   4   0.266059E+02   0.424939E+02   0.733985E+02 <    1     0.242      1.05      0.83      0.91    0.38631E+02      5.16      5.16     -0.04
 -42   0   4   0.359062E+03   0.173838E+03   0.888508E+02 <    1    -1.709      2.12      3.05      0.54    0.38631E+02     18.95     18.95      0.06
 -41   0   4   0.218150E+01  -0.579462E+02   0.579462E+02 <    1    -0.039      0.00      0.24      6.12    0.38631E+02      1.48      1.48     -0.02
 -40   0   4   0.549042E+02   0.463569E+02   0.733985E+02 <    1    -0.112      1.10      1.19      0.87    0.38631E+02      7.41      7.41      0.01
 -39   0   4   0.525499E+02   0.502200E+02   0.618092E+02 <    1    -0.037      1.14      1.17      0.70    0.38631E+02      7.25      7.25      0.02
 -38   0   4   0.196678E+02   0.424939E+02   0.618092E+02 <    1     0.440      1.05      0.71      0.76    0.38631E+02      4.43     -4.43     -0.03
 -37   0   4   0.108825E+03   0.169975E+03   0.656723E+02 o    1     1.033      2.10      1.68      0.41    0.38631E+02     10.43     10.43      0.05
 -36   0   4   0.765180E+02   0.158386E+03   0.849877E+02 <    1     1.136      2.02      1.41      0.54    0.38631E+02      8.75     -8.75     -0.06
 -35   0   4   0.190399E+03   0.262689E+03   0.927139E+02 o    1     0.841      2.61      2.22      0.46    0.38631E+02     13.80     13.80      0.07
 -34   0   4   0.110718E+03   0.127482E+03   0.849877E+02 <    1     0.204      1.82      1.69      0.61    0.38631E+02     10.52    -10.52     -0.07
 -33   0   4   0.134639E+03   0.888508E+02   0.733985E+02 <    1    -0.559      1.52      1.87      0.63    0.38631E+02     11.60     11.60      0.08
 -32   0   4   0.153666E+03   0.927139E+02   0.733985E+02 <    1    -0.726      1.55      1.99      0.61    0.38631E+02     12.40    -12.40     -0.07
 -31   0   4   0.243835E+03   0.285868E+03   0.733985E+02 o    1     0.594      2.72      2.51      0.35    0.38631E+02     15.62     15.62      0.07
 -30   0   4   0.907272E+02   0.579462E+02   0.656723E+02 <    1    -0.443      1.22      1.53      0.69    0.38631E+02      9.53     -9.52     -0.05
 -29   0   4   0.254994E+03   0.100440E+03   0.695354E+02 <    1    -1.713      1.61      2.57      0.56    0.38631E+02     15.97     15.97      0.05
 -28   0   4   0.609898E+01  -0.193154E+02   0.579462E+02 <    1    -0.065      0.00      0.40      6.12    0.38631E+02      2.47      2.47     -0.01
 -27   0   4   0.524004E+02   0.927139E+02   0.656723E+02 <    1     0.701      1.55      1.16      0.55    0.38631E+02      7.24      7.24      0.00
 -26   0   4   0.134030E+04   0.100440E+04   0.150660E+03 o    1    -2.051      5.10      5.89      0.39    0.38631E+02     36.61     36.61      0.06
 -25   0   4   0.175379E+03   0.189291E+03   0.695354E+02 o    1     0.204      2.21      2.13      0.41    0.38631E+02     13.24    -13.24     -0.06
 -24   0   4   0.151389E+05   0.173375E+05   0.903960E+03 o    1     2.348     21.18     19.80      0.59    0.38631E+02    123.04    123.04      0.16
 -23   0   4   0.187916E+00  -0.540831E+02   0.733985E+02 <    1    -0.010      0.00      0.07      6.89    0.38631E+02      0.43     -0.43     -0.08
 -22   0   4   0.280403E+05   0.271652E+05   0.171134E+04 o    1    -0.484     26.52     26.94      0.88    0.38631E+02    167.45   -167.45     -0.03
 -20   0   4   0.814898E+02   0.347677E+02   0.618092E+02 <    1    -0.597      0.95      1.45      0.84    0.38631E+02      9.03     -9.03      0.09
 -19   0   4   0.111965E+04   0.923275E+03   0.112029E+03 o    1    -1.646      4.89      5.38      0.30    0.38631E+02     33.46    -33.46     -0.11
 -18   0   4   0.128491E+03   0.185428E+03   0.579462E+02 o    1     1.070      2.19      1.82      0.34    0.38631E+02     11.34     11.34      0.08
 -17   0   4   0.609573E+03   0.448117E+03   0.733985E+02 o    1    -2.016      3.41      3.97      0.28    0.38631E+02     24.69    -24.69     -0.06
 -16   0   4   0.209590E+03   0.204743E+03   0.579462E+02 o    1    -0.083      2.30      2.33      0.33    0.38631E+02     14.48     14.48      0.03
 -15   0   4   0.357738E+03   0.366992E+03   0.656723E+02 o    1     0.141      3.08      3.04      0.28    0.38631E+02     18.91    -18.91     -0.01
 -14   0   4   0.228630E+03   0.169975E+03   0.540831E+02 o    1    -1.002      2.10      2.43      0.33    0.38631E+02     15.12     15.12     -0.02
 -13   0   4   0.209167E+03   0.154523E+03   0.463569E+02 o    1    -1.087      2.00      2.33      0.30    0.38631E+02     14.46    -14.46      0.05
 -12   0   4   0.314209E+03   0.312909E+03   0.540831E+02 o    1    -0.024      2.85      2.85      0.25    0.38631E+02     17.73     17.73     -0.06
 -11   0   4   0.338855E+03   0.363129E+03   0.579462E+02 o    1     0.423      3.07      2.96      0.25    0.38631E+02     18.41    -18.41      0.07
 -10   0   4   0.788691E+03   0.849877E+03   0.888508E+02 o    1     0.689      4.69      4.52      0.25    0.38631E+02     28.08     28.08     -0.07
  -9   0   4   0.448873E+03   0.498337E+03   0.695354E+02 o    1     0.723      3.59      3.41      0.25    0.38631E+02     21.19    -21.19      0.07
  -8   0   4   0.106289E+04   0.102372E+04   0.965769E+02 o    1    -0.393      5.15      5.25      0.25    0.38631E+02     32.60     32.60     -0.05
  -7   0   4   0.371595E+03   0.506063E+03   0.656723E+02 o    1     2.180      3.62      3.10      0.24    0.38631E+02     19.28    -19.28      0.05
  -6   0   4   0.739359E+03   0.718532E+03   0.772615E+02 o    1    -0.263      4.31      4.37      0.24    0.38631E+02     27.19     27.19     -0.02
  -5   0   4   0.555990E+02   0.386308E+02   0.347677E+02 <    1    -0.444      1.00      1.20      0.45    0.38631E+02      7.46     -7.46      0.02
  -4   0   4   0.236813E+03   0.208606E+03   0.463569E+02 o    1    -0.587      2.32      2.48      0.26    0.38631E+02     15.39     15.39      0.01
  -3   0   4   0.107401E+04   0.100440E+04   0.965769E+02 o    1    -0.694      5.10      5.27      0.25    0.38631E+02     32.77     32.77      0.02
  -2   0   4   0.699679E+04   0.608048E+04   0.401760E+03 o    1    -2.106     12.55     13.46      0.43    0.38631E+02     83.65    -83.65     -0.05
  -1   0   4   0.923872E+03   0.818972E+03   0.849877E+02 o    1    -1.175      4.60      4.89      0.24    0.38631E+02     30.40    -30.40     -0.10
   0   0   4   0.483429E+02   0.540831E+02   0.347677E+02 <    1     0.170      1.18      1.12      0.38    0.38631E+02      6.95     -6.95      0.08
   1   0   4   0.903027E+01   0.154523E+02   0.347677E+02 <    1     0.209      0.63      0.48      0.71    0.38631E+02      3.01     -3.00     -0.10
   2   0   4   0.123207E+02   0.270415E+02   0.386308E+02 <    1     0.455      0.84      0.56      0.60    0.38631E+02      3.51     -3.51      0.10
   3   0   4   0.915526E+02   0.965769E+02   0.386308E+02 o    1     0.132      1.58      1.54      0.32    0.38631E+02      9.57     -9.57     -0.11
   4   0   4   0.579692E+02   0.888508E+02   0.386308E+02 o    1     0.883      1.52      1.22      0.33    0.38631E+02      7.61      7.61      0.11
   5   0   4   0.275699E+03   0.266552E+03   0.502200E+02 o    1    -0.180      2.63      2.67      0.25    0.38631E+02     16.60    -16.60     -0.10
   6   0   4   0.760878E+02   0.772615E+02   0.386308E+02 <    1     0.030      1.41      1.40      0.35    0.38631E+02      8.72      8.72      0.07
   7   0   4   0.120195E+03   0.618092E+02   0.347677E+02 <    1    -1.402      1.26      1.76      0.36    0.38631E+02     10.96    -10.96     -0.05
   8   0   4   0.865982E+02   0.695354E+02   0.386308E+02 <    1    -0.417      1.34      1.50      0.37    0.38631E+02      9.31     -9.31      0.00
   9   0   4   0.141561E+03   0.243374E+03   0.502200E+02 o    1     2.290      2.51      1.91      0.26    0.38631E+02     11.90     11.90      0.04
  10   0   4   0.122863E+04   0.119755E+04   0.108166E+03 o    1    -0.279      5.57      5.64      0.26    0.38631E+02     35.05    -35.05     -0.09
  11   0   4   0.110449E+04   0.110098E+04   0.104303E+03 o    1    -0.033      5.34      5.35      0.26    0.38631E+02     33.23     33.23      0.12
  12   0   4   0.261124E+04   0.244146E+04   0.189291E+03 o    1    -0.854      7.95      8.22      0.32    0.38631E+02     51.10    -51.10     -0.16
  13   0   4   0.142625E+04   0.146797E+04   0.131345E+03 o    1     0.312      6.16      6.08      0.28    0.38631E+02     37.77     37.77      0.17
  14   0   4   0.191862E+04   0.192381E+04   0.158386E+03 o    1     0.032      7.06      7.05      0.30    0.38631E+02     43.80    -43.80     -0.18
  15   0   4   0.216724E+03   0.115892E+03   0.424939E+02 o    1    -2.002      1.73      2.37      0.32    0.38631E+02     14.72     14.72      0.15
  16   0   4   0.554092E+02   0.100440E+03   0.424939E+02 o    1     1.215      1.61      1.20      0.34    0.38631E+02      7.44     -7.44     -0.13
  17   0   4   0.898946E+03   0.100440E+04   0.108166E+03 o    1     0.985      5.10      4.82      0.28    0.38631E+02     29.98    -29.98      0.07
  18   0   4   0.561838E+04   0.637021E+04   0.432665E+03 o    1     1.719     12.84     12.06      0.45    0.38631E+02     74.96     74.96      0.00
  19   0   4   0.409811E+05   0.457388E+05   0.282777E+04 o    1     1.645     34.41     32.57      1.12    0.38631E+02    202.44    202.44      0.18
  20   0   4   0.980805E+03   0.124777E+04   0.123618E+03 o    1     2.244      5.68      5.04      0.29    0.38631E+02     31.32    -31.32     -0.02
  22   0   4   0.128192E+02  -0.193154E+02   0.347677E+02 <    1    -0.121      0.00      0.58      4.74    0.38631E+02      3.58      3.58      0.06
  23   0   4   0.579957E+03   0.525378E+03   0.733985E+02 o    1    -0.718      3.69      3.87      0.26    0.38631E+02     24.08    -24.08     -0.09
  24   0   4   0.109009E+02   0.772615E+01   0.347677E+02 <    1    -0.083      0.45      0.53      1.01    0.38631E+02      3.30      3.30      0.08
  25   0   4   0.870590E+02   0.424939E+02   0.386308E+02 <    1    -0.949      1.05      1.50      0.48    0.38631E+02      9.33     -9.33     -0.08
  26   0   4   0.929441E+02   0.135208E+03   0.463569E+02 o    1     0.995      1.87      1.55      0.32    0.38631E+02      9.64     -9.64      0.05
  27   0   4   0.109329E+03   0.119755E+03   0.463569E+02 o    1     0.230      1.76      1.68      0.34    0.38631E+02     10.46     10.46     -0.04
  28   0   4   0.607495E+03   0.525378E+03   0.811246E+02 o    1    -0.967      3.69      3.97      0.29    0.38631E+02     24.65    -24.65      0.01
  29   0   4   0.298730E+03   0.251100E+03   0.579462E+02 o    1    -0.783      2.55      2.78      0.30    0.38631E+02     17.28     17.28      0.00
  30   0   4   0.699256E+03   0.656723E+03   0.849877E+02 o    1    -0.487      4.12      4.25      0.27    0.38631E+02     26.44    -26.44     -0.03
  31   0   4   0.317742E+03   0.254963E+03   0.618092E+02 o    1    -0.957      2.57      2.87      0.31    0.38631E+02     17.83     17.83      0.03
  32   0   4   0.330906E+03   0.312909E+03   0.656723E+02 o    1    -0.269      2.85      2.93      0.30    0.38631E+02     18.19    -18.19     -0.04
  33   0   4   0.851564E+02   0.695354E+02   0.502200E+02 <    1    -0.295      1.34      1.48      0.48    0.38631E+02      9.23      9.23      0.04
  34   0   4   0.784666E+02   0.927139E+02   0.502200E+02 <    1     0.295      1.55      1.43      0.42    0.38631E+02      8.86     -8.86     -0.05
  35   0   4   0.280135E+02  -0.386308E+02   0.502200E+02 <    1    -0.149      0.00      0.85      5.70    0.38631E+02      5.29      5.29      0.05
  36   0   4   0.105507E+01   0.386308E+01   0.502200E+02 <    1     0.073      0.32      0.17      2.06    0.38631E+02      1.03     -1.03     -0.05
  37   0   4   0.329123E+01   0.540831E+02   0.502200E+02 <    1     1.622      1.18      0.29      0.55    0.38631E+02      1.81      1.81      0.05
  38   0   4   0.615865E-01   0.618092E+02   0.463569E+02 <    1     2.582      1.26      0.04      0.47    0.38631E+02      0.25     -0.24     -0.05
  39   0   4   0.759172E+03   0.459706E+03   0.888508E+02 o    1    -2.934      3.45      4.43      0.34    0.38631E+02     27.55     27.55      0.09
  40   0   4   0.449127E+02   0.849877E+02   0.540831E+02 <    1     0.858      1.48      1.08      0.47    0.38631E+02      6.70      6.70     -0.03
  41   0   4   0.195478E+03   0.139071E+03   0.618092E+02 o    1    -0.834      1.90      2.25      0.42    0.38631E+02     13.98    -13.98      0.01
  42   0   4   0.645779E+01   0.000000E+00   0.540831E+02 <    1    -0.069      0.00      0.41      5.92    0.38631E+02      2.54     -2.54     -0.03
  43   0   4   0.130611E+02  -0.579462E+02   0.502200E+02 <    1    -0.102      0.00      0.58      5.70    0.38631E+02      3.61     -3.61      0.01
  44   0   4   0.389180E+00  -0.309046E+02   0.463569E+02 <    1    -0.018      0.00      0.10      5.48    0.38631E+02      0.62      0.62      0.00
  45   0   4   0.120182E+02   0.154523E+02   0.540831E+02 <    1     0.067      0.63      0.56      1.11    0.38631E+02      3.47     -3.47     -0.02
  46   0   4   0.582869E+01   0.965769E+02   0.849877E+02 <    1     1.714      1.58      0.39      0.70    0.38631E+02      2.41      2.41      0.03
 -50   1   4   0.475289E+02  -0.115892E+03   0.927139E+02 <    1    -0.143      0.00      1.11      7.75    0.38631E+02      6.89      6.89      0.04
 -49   1   4   0.501483E+02  -0.270415E+02   0.733985E+02 <    1    -0.165      0.00      1.14      6.89    0.38631E+02      7.08     -7.08     -0.04
 -48   1   4   0.279666E+02   0.772615E+02   0.733985E+02 <    1     0.838      1.41      0.85      0.67    0.38631E+02      5.29      5.29      0.03
 -47   1   4   0.135912E+02  -0.849877E+02   0.656723E+02 <    1    -0.091      0.00      0.59      6.52    0.38631E+02      3.69     -3.69     -0.02
 -46   1   4   0.159187E+01  -0.115892E+02   0.579462E+02 <    1    -0.033      0.00      0.20      6.12    0.38631E+02      1.26     -1.26      0.00
 -45   1   4   0.302613E+00   0.540831E+02   0.502200E+02 <    1     1.992      1.18      0.09      0.55    0.38631E+02      0.55      0.55      0.01
 -44   1   4   0.311146E+03   0.227922E+03   0.656723E+02 o    1    -1.166      2.43      2.84      0.35    0.38631E+02     17.64    -17.64     -0.05
 -43   1   4   0.953015E+02   0.888508E+02   0.540831E+02 <    1    -0.117      1.52      1.57      0.46    0.38631E+02      9.76      9.76      0.05
 -42   1   4   0.519738E+02   0.772615E+02   0.463569E+02 <    1     0.599      1.41      1.16      0.42    0.38631E+02      7.21     -7.21     -0.05
 -41   1   4   0.198295E+03   0.185428E+03   0.540831E+02 o    1    -0.233      2.19      2.27      0.32    0.38631E+02     14.08     14.08      0.07
 -40   1   4   0.165016E+03   0.142934E+03   0.579462E+02 o    1    -0.367      1.92      2.07      0.39    0.38631E+02     12.85    -12.85     -0.07
 -39   1   4   0.199679E+03   0.220195E+03   0.540831E+02 o    1     0.387      2.39      2.27      0.29    0.38631E+02     14.13     14.13      0.07
 -38   1   4   0.181858E+03   0.888508E+02   0.502200E+02 <    1    -1.523      1.52      2.17      0.43    0.38631E+02     13.49    -13.49     -0.06
 -37   1   4   0.160510E+03   0.212469E+03   0.502200E+02 o    1     1.103      2.35      2.04      0.28    0.38631E+02     12.67     12.67      0.05
 -36   1   4   0.963632E+02   0.463569E+02   0.386308E+02 <    1    -1.060      1.10      1.58      0.46    0.38631E+02      9.82     -9.82     -0.04
 -35   1   4   0.515540E+02   0.656723E+02   0.386308E+02 <    1     0.387      1.30      1.16      0.38    0.38631E+02      7.18      7.18      0.03
 -34   1   4   0.249127E+02  -0.270415E+02   0.463569E+02 <    1    -0.147      0.00      0.80      5.48    0.38631E+02      4.99     -4.99     -0.01
 -33   1   4   0.259837E+02   0.424939E+02   0.502200E+02 <    1     0.369      1.05      0.82      0.62    0.38631E+02      5.10      5.10      0.00
 -32   1   4   0.240920E+01  -0.540831E+02   0.424939E+02 <    1    -0.048      0.00      0.25      5.24    0.38631E+02      1.55      1.55      0.02
 -31   1   4   0.125314E+01  -0.463569E+02   0.386308E+02 <    1    -0.036      0.00      0.18      5.00    0.38631E+02      1.12      1.12     -0.04
 -30   1   4   0.870679E+02   0.139071E+03   0.463569E+02 o    1     1.250      1.90      1.50      0.32    0.38631E+02      9.33      9.33      0.06
 -29   1   4   0.246803E+02   0.115892E+03   0.424939E+02 o    1     2.933      1.73      0.80      0.32    0.38631E+02      4.97     -4.97     -0.06
 -28   1   4   0.339670E+03   0.382445E+03   0.540831E+02 o    1     0.806      3.15      2.97      0.22    0.38631E+02     18.43     18.43      0.08
 -27   1   4   0.172736E+03   0.173838E+03   0.463569E+02 o    1     0.024      2.12      2.11      0.28    0.38631E+02     13.14    -13.14     -0.08
 -26   1   4   0.801302E+03   0.969632E+03   0.100440E+03 o    1     1.724      5.01      4.55      0.26    0.38631E+02     28.31     28.31      0.09
 -25   1   4   0.282339E+03   0.243374E+03   0.463569E+02 o    1    -0.805      2.51      2.70      0.24    0.38631E+02     16.80    -16.80     -0.07
 -24   1   4   0.126220E+04   0.127868E+04   0.100440E+03 o    1     0.160      5.75      5.72      0.23    0.38631E+02     35.53     35.53      0.07
 -22   1   4   0.775590E+02  -0.386308E+02   0.100440E+03 <    1    -0.176      0.00      1.42      8.06    0.38631E+02      8.81     -8.81      0.00
 -21   1   4   0.365180E+01  -0.193154E+02   0.502200E+02 <    1    -0.054      0.00      0.31      5.70    0.38631E+02      1.91      1.91      0.01
 -20   1   4   0.107441E+03   0.100440E+03   0.502200E+02 <    1    -0.137      1.61      1.67      0.40    0.38631E+02     10.37    -10.37     -0.05
 -19   1   4   0.574531E+03   0.444254E+03   0.656723E+02 o    1    -1.840      3.39      3.86      0.25    0.38631E+02     23.97     23.97      0.08
 -18   1   4   0.709870E+03   0.699217E+03   0.772615E+02 o    1    -0.135      4.25      4.29      0.24    0.38631E+02     26.64    -26.64     -0.10
 -17   1   4   0.133409E+04   0.127482E+04   0.104303E+03 o    1    -0.546      5.74      5.88      0.24    0.38631E+02     36.53     36.53      0.12
 -16   1   4   0.148016E+04   0.189291E+04   0.224058E+03 o    1     1.928      7.00      6.19      0.42    0.38631E+02     38.47    -38.47     -0.13
 -15   1   4   0.188115E+04   0.179633E+04   0.123618E+03 o    1    -0.651      6.82      6.98      0.24    0.38631E+02     43.37     43.37      0.14
 -14   1   4   0.155145E+04   0.176543E+04   0.119755E+03 o    1     1.769      6.76      6.34      0.24    0.38631E+02     39.39    -39.39     -0.13
 -13   1   4   0.144341E+04   0.145252E+04   0.104303E+03 o    1     0.084      6.13      6.11      0.23    0.38631E+02     37.99     37.99      0.12
 -12   1   4   0.105207E+04   0.923275E+03   0.733985E+02 o    1    -1.646      4.89      5.22      0.20    0.38631E+02     32.44    -32.44     -0.09
 -11   1   4   0.823182E+03   0.842151E+03   0.733985E+02 o    1     0.253      4.67      4.62      0.21    0.38631E+02     28.69     28.69      0.07
 -10   1   4   0.589359E+03   0.544694E+03   0.579462E+02 o    1    -0.743      3.75      3.91      0.20    0.38631E+02     24.28    -24.28     -0.04
  -9   1   4   0.374675E+03   0.409486E+03   0.502200E+02 o    1     0.699      3.26      3.11      0.20    0.38631E+02     19.36     19.36      0.02
  -8   1   4   0.273425E+03   0.305183E+03   0.424939E+02 o    1     0.760      2.81      2.66      0.20    0.38631E+02     16.54    -16.54      0.01
  -7   1   4   0.142070E+03   0.123618E+03   0.309046E+02 o    1    -0.574      1.79      1.92      0.22    0.38631E+02     11.92     11.92     -0.03
  -6   1   4   0.773681E+02   0.309046E+02   0.270415E+02 <    1    -1.330      0.89      1.42      0.39    0.38631E+02      8.80     -8.80      0.06
  -5   1   4   0.110054E+02   0.733985E+02   0.309046E+02 o    1     2.907      1.38      0.53      0.29    0.38631E+02      3.32     -3.32     -0.08
  -4   1   4   0.260973E+02   0.386308E+02   0.270415E+02 <    1     0.509      1.00      0.82      0.35    0.38631E+02      5.11      5.11      0.09
  -3   1   4   0.336909E+03   0.382445E+03   0.463569E+02 o    1     1.000      3.15      2.95      0.19    0.38631E+02     18.36    -18.35     -0.10
  -2   1   4   0.233878E+03   0.266552E+03   0.386308E+02 o    1     0.865      2.63      2.46      0.19    0.38631E+02     15.29     15.29      0.10
  -1   1   4   0.770890E+03   0.768752E+03   0.656723E+02 o    1    -0.032      4.46      4.47      0.20    0.38631E+02     27.76    -27.76     -0.10
   0   1   4   0.517358E+03   0.482885E+03   0.540831E+02 o    1    -0.617      3.54      3.66      0.20    0.38631E+02     22.75     22.75      0.08
   1   1   4   0.900100E+03   0.803520E+03   0.695354E+02 o    1    -1.315      4.56      4.83      0.20    0.38631E+02     30.00    -30.00     -0.07
   2   1   4   0.262767E+03   0.316772E+03   0.424939E+02 o    1     1.316      2.86      2.61      0.19    0.38631E+02     16.21     16.21      0.04
   3   1   4   0.206422E+03   0.231785E+03   0.386308E+02 o    1     0.671      2.45      2.31      0.21    0.38631E+02     14.37    -14.37     -0.01
   4   1   4   0.524960E+02   0.115892E+02   0.270415E+02 <    1    -0.967      0.55      1.17      0.64    0.38631E+02      7.25     -7.25     -0.04
   5   1   4   0.209800E+03   0.135208E+03   0.347677E+02 o    1    -1.905      1.87      2.33      0.24    0.38631E+02     14.48     14.48      0.07
   6   1   4   0.139010E+04   0.139457E+04   0.100440E+03 o    1     0.043      6.01      6.00      0.22    0.38631E+02     37.28    -37.28     -0.12
   7   1   4   0.201401E+04   0.200494E+04   0.131345E+03 o    1    -0.066      7.20      7.22      0.25    0.38631E+02     44.88     44.88      0.14
   8   1   4   0.365088E+04   0.357335E+04   0.204743E+03 o    1    -0.356      9.62      9.72      0.29    0.38631E+02     60.42    -60.42     -0.17
[truncated: 369,151 more chars]
