# Supplementary material for: The structure of magnesium stearate trihydrate determined from a micrometre-sized single crystal using a microfocused synchrotron X-ray beam
Source: Acta Crystallogr B Struct Sci Cryst Eng Mater. 2023 Jul 8;79(Pt 4):330–5. doi: 10.1107/S2052520623005607 (PMC10410307; doi:10.1107/S2052520623005607)
Supplement: Supplementary file 5 [file b-79-00330-sup5.zip › option4/run30_full_H_opt4.ref]

Refinement program                                                                                                  page=  1
structure :                                                                                                19:04:38 01-12-22 

The following lines were read as a control data : 
=>cycles 1000 autkeys 0 convchck 0 keydynam 0 damp 0.1 corr 0.6 siglevel 2<=         
=>uisolim 0<=                                                                        
=>distfix = 0.005 Ow H1w; Ow H2w;<=                                                  
=>anglefix 104.4 0.005 H1w Ow H2w;<=                                                 
=>keep hydro tetrahed C3 2 2 C1 C10 0.96 H1c3 H2c3<=                                 
=>keep ADP riding C3 1.2 H1c3 H2c3<=                                                 
=>keep hydro tetrahed C4 2 2 C10 C33 0.96 H1c4 H2c4<=                                
=>keep ADP riding C4 1.2 H1c4 H2c4<=                                                 
=>keep hydro tetrahed C5 2 2 C18 C11 0.96 H1c5 H2c5<=                                
=>keep ADP riding C5 1.2 H1c5 H2c5<=                                                 
=>keep hydro tetrahed C6 1 3 C11 0.96 H1c6 H2c6 H3c6<=                               
=>keep ADP riding C6 1.2 H1c6 H2c6 H3c6<=                                            
=>keep hydro tetrahed C7 2 2 C28 C36 0.96 H1c7 H2c7<=                                
=>keep ADP riding C7 1.2 H1c7 H2c7<=                                                 
=>keep hydro tetrahed C8 2 2 C21 C18 0.96 H1c8 H2c8<=                                
=>keep ADP riding C8 1.2 H1c8 H2c8<=                                                 
=>keep hydro tetrahed C9 2 2 C16 C12 0.96 H1c9 H2c9<=                                
=>keep ADP riding C9 1.2 H1c9 H2c9<=                                                 
=>keep hydro tetrahed C10 2 2 C3 C4 0.96 H1c10 H2c10<=                               
=>keep ADP riding C10 1.2 H1c10 H2c10<=                                              
=>keep hydro tetrahed C11 2 2 C5 C6 0.96 H1c11 H2c11<=                               
=>keep ADP riding C11 1.2 H1c11 H2c11<=                                              
=>keep hydro tetrahed C12 2 2 C9 C30 0.96 H1c12 H2c12<=                              
=>keep ADP riding C12 1.2 H1c12 H2c12<=                                              
=>keep hydro tetrahed C13 2 2 C25 C29 0.96 H1c13 H2c13<=                             
=>keep ADP riding C13 1.2 H1c13 H2c13<=                                              
=>keep hydro tetrahed C14 2 2 C16 C26 0.96 H1c14 H2c14<=                             
=>keep ADP riding C14 1.2 H1c14 H2c14<=                                              
=>keep hydro tetrahed C15 2 2 C35 C36 0.96 H1c15 H2c15<=                             
=>keep ADP riding C15 1.2 H1c15 H2c15<=                                              
=>keep hydro tetrahed C16 2 2 C14 C9 0.96 H1c16 H2c16<=                              
=>keep ADP riding C16 1.2 H1c16 H2c16<=                                              
=>keep hydro tetrahed C17 2 2 C21 C25 0.96 H1c17 H2c17<=                             
=>keep ADP riding C17 1.2 H1c17 H2c17<=                                              
=>keep hydro tetrahed C18 2 2 C5 C8 0.96 H1c18 H2c18<=                               
=>keep ADP riding C18 1.2 H1c18 H2c18<=                                              
=>keep hydro tetrahed C19 2 2 C32 C29 0.96 H1c19 H2c19<=                             
=>keep ADP riding C19 1.2 H1c19 H2c19<=                                              
=>keep hydro tetrahed C20 2 2 C34 C35 0.96 H1c20 H2c20<=                             
=>keep ADP riding C20 1.2 H1c20 H2c20<=                                              
=>keep hydro tetrahed C21 2 2 C17 C8 0.96 H1c21 H2c21<=                              
=>keep ADP riding C21 1.2 H1c21 H2c21<=                                              
=>keep hydro tetrahed C22 2 2 C33 C32 0.96 H1c22 H2c22<=                             
=>keep ADP riding C22 1.2 H1c22 H2c22<=                                              
=>keep hydro tetrahed C23 2 2 C26 C24 0.96 H1c23 H2c23<=                             
=>keep ADP riding C23 1.2 H1c23 H2c23<=                                              
=>keep hydro tetrahed C24 2 2 C31#s3t1,1,1 C23 0.96 H1c24 H2c24<=                    
=>keep ADP riding C24 1.2 H1c24 H2c24<=                                              
=>keep hydro tetrahed C25 2 2 C13 C17 0.96 H1c25 H2c25<=                             
=>keep ADP riding C25 1.2 H1c25 H2c25<=                                              
=>keep hydro tetrahed C26 2 2 C23 C14 0.96 H1c26 H2c26<=                             
Refinement program                                                                                                  page=  2
structure :                                                                                                19:04:38 01-12-22 

=>keep ADP riding C26 1.2 H1c26 H2c26<=                                              
=>keep hydro tetrahed C27 2 2 C34 C31 0.96 H1c27 H2c27<=                             
=>keep ADP riding C27 1.2 H1c27 H2c27<=                                              
=>keep hydro tetrahed C28 2 2 C2 C7 0.96 H1c28 H2c28<=                               
=>keep ADP riding C28 1.2 H1c28 H2c28<=                                              
=>keep hydro tetrahed C29 2 2 C19 C13 0.96 H1c29 H2c29<=                             
=>keep ADP riding C29 1.2 H1c29 H2c29<=                                              
=>keep hydro tetrahed C30 1 3 C12 0.96 H1c30 H2c30 H3c30<=                           
=>keep ADP riding C30 1.2 H1c30 H2c30 H3c30<=                                        
=>keep hydro tetrahed C31 2 2 C24#s3t1,1,1 C27 0.96 H1c31 H2c31<=                    
=>keep ADP riding C31 1.2 H1c31 H2c31<=                                              
=>keep hydro tetrahed C32 2 2 C22 C19 0.96 H1c32 H2c32<=                             
=>keep ADP riding C32 1.2 H1c32 H2c32<=                                              
=>keep hydro tetrahed C33 2 2 C22 C4 0.96 H1c33 H2c33<=                              
=>keep ADP riding C33 1.2 H1c33 H2c33<=                                              
=>keep hydro tetrahed C34 2 2 C27 C20 0.96 H1c34 H2c34<=                             
=>keep ADP riding C34 1.2 H1c34 H2c34<=                                              
=>keep hydro tetrahed C35 2 2 C15 C20 0.96 H1c35 H2c35<=                             
=>keep ADP riding C35 1.2 H1c35 H2c35<=                                              
=>keep hydro tetrahed C36 2 2 C15 C7 0.96 H1c36 H2c36<=                              
=>keep ADP riding C36 1.2 H1c36 H2c36<=                                              
=>keep ADP riding Ow 1.2 H1w H2w<=                                                   

******************
* Run parameters *
******************

Structure refinement in 1000 cycles with damping 0.1 will be performed
Refinement based on F
Weight 1/sig(Fo)**2 coefficient of unstability : 0.01
Only not-matching reflections flagged by # (see below) will be printed
Print of reflections after last cycle of refinement
Reflections with I<2sig(I) will be classified as unobserved - flag *
Reflections with |Fo-Fc|>3sig(I) will be flagged by #
Correlations larger than 0.6 will be printed

Extinction correction:
----------------------
will not be applied

Automatic procedure for setting of refinement keys will be applied

*************
* Radiation *
*************

Radiation type: X-rays synchrotron
Wave length:   0.78720


Refinement program                                                                                                  page=  3
structure :                                                                                                19:04:38 01-12-22 


******************
* Structure data *
******************

Cell parameters       :    53.1859    8.2190    8.8910    90.000    94.691    90.000    Volume :     3873.5
Reciprocal parameters :   0.018865  0.121669  0.112851    90.000    85.309    90.000    Volume :   0.000258

Centrosymmetric space group: P21/c  Number : 14

List of centring vectors:

  0.000000  0.000000  0.000000

Symmetry operators:

     x      y      z
    -x      y+1/2 -z+1/2
    -x     -y     -z
     x     -y+1/2  z+1/2

                           Source and type of used form-factors

C         0.004   0.002          Atomic scattering tables - in steps as in IT, vol.C
                                    6.0000   5.9900   5.9580   5.9070   5.8370   5.7490   5.6450   5.5260
                                    5.3960   5.2550   5.1070   4.9520   4.7940   4.6330   4.4720   4.3110
                                    4.1530   3.9980   3.8470   3.7010   3.5600   3.2970   3.0580   2.9490
                                    2.8460   2.6580   2.4940   2.3510   2.2270   2.1710   2.1200   2.0280
                                    1.9480   1.8800   1.8210   1.7940   1.7700   1.7250   1.6850   1.6030
                                    1.5370   1.4790   1.4260   1.3220   1.2190   1.1140   1.0120   0.9140
                                    0.8220   0.7360   0.6590   0.5880   0.5250   0.4680   0.4180   0.3730
                                    0.2160   0.1300   0.0810   0.0530   0.0250   0.0130

O         0.014   0.008          Atomic scattering tables - in steps as in IT, vol.C
                                    8.0000   7.9920   7.9670   7.9260   7.8690   7.7980   7.7120   7.6120
                                    7.5010   7.3780   7.2450   7.1030   6.9540   6.7980   6.6370   6.4720
                                    6.3040   6.1340   5.9640   5.7930   5.6230   5.2890   4.9650   4.8080
                                    4.6550   4.3630   4.0890   3.8340   3.5990   3.4890   3.3830   3.1860
                                    3.0060   2.8440   2.6970   2.6290   2.5640   2.4450   2.3380   2.1150
                                    1.9460   1.8160   1.7140   1.5680   1.4630   1.3770   1.2980   1.2210
                                    1.1450   1.0700   0.9970   0.9260   0.8570   0.7920   0.7310   0.6740
                                    0.4430   0.2920   0.1960   0.1340   0.0670   0.0370

H         0.000   0.000          Atomic scattering tables - in steps as in IT, vol.C
                                    1.0000   0.9924   0.9704   0.9352   0.8892   0.8350   0.7752   0.7125
                                    0.6492   0.5871   0.5277   0.4201   0.3301   0.2573   0.1998   0.1552
                                    0.1208   0.0945   0.0744   0.0592   0.0474   0.0383   0.0311   0.0254
                                    0.0208   0.0171   0.0140   0.0116   0.0096   0.0080   0.0066   0.0056
                                    0.0047   0.0040   0.0035   0.0031   0.0027   0.0025   0.0022   0.0020
                                    0.0018   0.0016   0.0015   0.0013   0.0011   0.0010   0.0000   0.0000
                                    0.0000   0.0000   0.0000   0.0000   0.0000   0.0000   0.0000   0.0000
                                    0.0000   0.0000   0.0000   0.0000   0.0000   0.0000
Refinement program                                                                                                  page=  4
structure :                                                                                                19:04:38 01-12-22 


Mg        0.061   0.046          Atomic scattering tables - in steps as in IT, vol.C
                                   12.0000  11.9780  11.9140  11.8110  11.6740  11.5070  11.3190  11.1160
                                   10.9030  10.6870  10.4720  10.2620  10.0590   9.8640   9.6780   9.5020
                                    9.3340   9.1750   9.0230   8.8760   8.7350   8.4650   8.2050   8.0780
                                    7.9510   7.6980   7.4460   7.1940   6.9430   6.8170   6.6910   6.4420
                                    6.1940   5.9510   5.7120   5.5950   5.4800   5.2530   5.0340   4.5200
                                    4.0590   3.6520   3.2970   2.7290   2.3170   2.0220   1.8120   1.6600
                                    1.5460   1.4590   1.3870   1.3260   1.2700   1.2190   1.1690   1.1200
                                    0.8920   0.6910   0.5270   0.4010   0.2340   0.1410


F(000)  for X-rays    :     1440.000    1441.295       0.706
F(000)  for neutrons  :        4.352


*************************************
* User defined constrains/restrains *
*************************************


The following restrains will be used :

Angle H1w-Ow-H2w restrained to  104.400 with s.u. 0.005

******************************
* User defined keep commands *
******************************

The following hydrogens will be kept to make a regular tetrahedron with the central and neighbor atoms
======================================================================================================
The central atom C3,neighbor atoms C1 C10 and hydrogens H1c3 H2c3
Distance to central atom set to 0.96 Angstroems
The central atom C4,neighbor atoms C10 C33 and hydrogens H1c4 H2c4
Distance to central atom set to 0.96 Angstroems
The central atom C5,neighbor atoms C18 C11 and hydrogens H1c5 H2c5
Distance to central atom set to 0.96 Angstroems
The central atom C6,neighbor atom C11 and hydrogens H1c6 H2c6 H3c6
Distance to central atom set to 0.96 Angstroems
The central atom C7,neighbor atoms C28 C36 and hydrogens H1c7 H2c7
Distance to central atom set to 0.96 Angstroems
The central atom C8,neighbor atoms C21 C18 and hydrogens H1c8 H2c8
Distance to central atom set to 0.96 Angstroems
The central atom C9,neighbor atoms C16 C12 and hydrogens H1c9 H2c9
Distance to central atom set to 0.96 Angstroems
The central atom C10,neighbor atoms C3 C4 and hydrogens H1c10 H2c10
Distance to central atom set to 0.96 Angstroems
The central atom C11,neighbor atoms C5 C6 and hydrogens H1c11 H2c11
Distance to central atom set to 0.96 Angstroems
The central atom C12,neighbor atoms C9 C30 and hydrogens H1c12 H2c12
Distance to central atom set to 0.96 Angstroems

Refinement program                                                                                                  page=  5
structure :                                                                                                19:04:38 01-12-22 

The central atom C13,neighbor atoms C25 C29 and hydrogens H1c13 H2c13
Distance to central atom set to 0.96 Angstroems
The central atom C14,neighbor atoms C16 C26 and hydrogens H1c14 H2c14
Distance to central atom set to 0.96 Angstroems
The central atom C15,neighbor atoms C35 C36 and hydrogens H1c15 H2c15
Distance to central atom set to 0.96 Angstroems
The central atom C16,neighbor atoms C14 C9 and hydrogens H1c16 H2c16
Distance to central atom set to 0.96 Angstroems
The central atom C17,neighbor atoms C21 C25 and hydrogens H1c17 H2c17
Distance to central atom set to 0.96 Angstroems
The central atom C18,neighbor atoms C5 C8 and hydrogens H1c18 H2c18
Distance to central atom set to 0.96 Angstroems
The central atom C19,neighbor atoms C32 C29 and hydrogens H1c19 H2c19
Distance to central atom set to 0.96 Angstroems
The central atom C20,neighbor atoms C34 C35 and hydrogens H1c20 H2c20
Distance to central atom set to 0.96 Angstroems
The central atom C21,neighbor atoms C17 C8 and hydrogens H1c21 H2c21
Distance to central atom set to 0.96 Angstroems
The central atom C22,neighbor atoms C33 C32 and hydrogens H1c22 H2c22
Distance to central atom set to 0.96 Angstroems
The central atom C23,neighbor atoms C26 C24 and hydrogens H1c23 H2c23
Distance to central atom set to 0.96 Angstroems
The central atom C24,neighbor atoms C31#s3t1,1,1 C23 and hydrogens H1c24 H2c24
Distance to central atom set to 0.96 Angstroems
The central atom C25,neighbor atoms C13 C17 and hydrogens H1c25 H2c25
Distance to central atom set to 0.96 Angstroems
The central atom C26,neighbor atoms C23 C14 and hydrogens H1c26 H2c26
Distance to central atom set to 0.96 Angstroems
The central atom C27,neighbor atoms C34 C31 and hydrogens H1c27 H2c27
Distance to central atom set to 0.96 Angstroems
The central atom C28,neighbor atoms C2 C7 and hydrogens H1c28 H2c28
Distance to central atom set to 0.96 Angstroems
The central atom C29,neighbor atoms C19 C13 and hydrogens H1c29 H2c29
Distance to central atom set to 0.96 Angstroems
The central atom C30,neighbor atom C12 and hydrogens H1c30 H2c30 H3c30
Distance to central atom set to 0.96 Angstroems
The central atom C31,neighbor atoms C24#s3t1,1,1 C27 and hydrogens H1c31 H2c31
Distance to central atom set to 0.96 Angstroems
The central atom C32,neighbor atoms C22 C19 and hydrogens H1c32 H2c32
Distance to central atom set to 0.96 Angstroems
The central atom C33,neighbor atoms C22 C4 and hydrogens H1c33 H2c33
Distance to central atom set to 0.96 Angstroems
The central atom C34,neighbor atoms C27 C20 and hydrogens H1c34 H2c34
Distance to central atom set to 0.96 Angstroems
The central atom C35,neighbor atoms C15 C20 and hydrogens H1c35 H2c35
Distance to central atom set to 0.96 Angstroems
The central atom C36,neighbor atoms C15 C7 and hydrogens H1c36 H2c36
Distance to central atom set to 0.96 Angstroems

ADP parameter of hydrogen atoms
===============================
ADP parameter of hydrogens H1c3 H2c3 derived from that of the central atom C3 by applying of riding factor 1.2
Refinement program                                                                                                  page=  6
structure :                                                                                                19:04:38 01-12-22 

ADP parameter of hydrogens H1c4 H2c4 derived from that of the central atom C4 by applying of riding factor 1.2
ADP parameter of hydrogens H1c5 H2c5 derived from that of the central atom C5 by applying of riding factor 1.2
ADP parameter of hydrogens H1c6 H2c6 H3c6 derived from that of the central atom C6 by applying of riding factor 1.2
ADP parameter of hydrogens H1c7 H2c7 derived from that of the central atom C7 by applying of riding factor 1.2
ADP parameter of hydrogens H1c8 H2c8 derived from that of the central atom C8 by applying of riding factor 1.2
ADP parameter of hydrogens H1c9 H2c9 derived from that of the central atom C9 by applying of riding factor 1.2
ADP parameter of hydrogens H1c10 H2c10 derived from that of the central atom C10 by applying of riding factor 1.2
ADP parameter of hydrogens H1c11 H2c11 derived from that of the central atom C11 by applying of riding factor 1.2
ADP parameter of hydrogens H1c12 H2c12 derived from that of the central atom C12 by applying of riding factor 1.2
ADP parameter of hydrogens H1c13 H2c13 derived from that of the central atom C13 by applying of riding factor 1.2
ADP parameter of hydrogens H1c14 H2c14 derived from that of the central atom C14 by applying of riding factor 1.2
ADP parameter of hydrogens H1c15 H2c15 derived from that of the central atom C15 by applying of riding factor 1.2
ADP parameter of hydrogens H1c16 H2c16 derived from that of the central atom C16 by applying of riding factor 1.2
ADP parameter of hydrogens H1c17 H2c17 derived from that of the central atom C17 by applying of riding factor 1.2
ADP parameter of hydrogens H1c18 H2c18 derived from that of the central atom C18 by applying of riding factor 1.2
ADP parameter of hydrogens H1c19 H2c19 derived from that of the central atom C19 by applying of riding factor 1.2
ADP parameter of hydrogens H1c20 H2c20 derived from that of the central atom C20 by applying of riding factor 1.2
ADP parameter of hydrogens H1c21 H2c21 derived from that of the central atom C21 by applying of riding factor 1.2
ADP parameter of hydrogens H1c22 H2c22 derived from that of the central atom C22 by applying of riding factor 1.2
ADP parameter of hydrogens H1c23 H2c23 derived from that of the central atom C23 by applying of riding factor 1.2
ADP parameter of hydrogens H1c24 H2c24 derived from that of the central atom C24 by applying of riding factor 1.2
ADP parameter of hydrogens H1c25 H2c25 derived from that of the central atom C25 by applying of riding factor 1.2
ADP parameter of hydrogens H1c26 H2c26 derived from that of the central atom C26 by applying of riding factor 1.2
ADP parameter of hydrogens H1c27 H2c27 derived from that of the central atom C27 by applying of riding factor 1.2
ADP parameter of hydrogens H1c28 H2c28 derived from that of the central atom C28 by applying of riding factor 1.2
ADP parameter of hydrogens H1c29 H2c29 derived from that of the central atom C29 by applying of riding factor 1.2
ADP parameter of hydrogens H1c30 H2c30 H3c30 derived from that of the central atom C30 by applying of riding factor 1.2
ADP parameter of hydrogens H1c31 H2c31 derived from that of the central atom C31 by applying of riding factor 1.2
ADP parameter of hydrogens H1c32 H2c32 derived from that of the central atom C32 by applying of riding factor 1.2
ADP parameter of hydrogens H1c33 H2c33 derived from that of the central atom C33 by applying of riding factor 1.2
ADP parameter of hydrogens H1c34 H2c34 derived from that of the central atom C34 by applying of riding factor 1.2
ADP parameter of hydrogens H1c35 H2c35 derived from that of the central atom C35 by applying of riding factor 1.2
ADP parameter of hydrogens H1c36 H2c36 derived from that of the central atom C36 by applying of riding factor 1.2
ADP parameter of hydrogens H1w H2w derived from that of the central atom Ow by applying of riding factor 1.2


Refinement program                                                                                                  page=  7
structure :                                                                                                19:04:38 01-12-22 


*******************************
* Fo/Fc list after last cycle *
*******************************

   h   k   l     Fo        Fc        A         B        Fo-Fc    sig(Fo) sqr(1/wt) sqr(wdFq)   nref    sinthl   ext  sc
   2   0   0   12.1244   13.5157   84.0046    0.3018   -1.3914    0.3670    0.3865   -3.5996      1 # 0.018865 1.000  1
   3   0   0   18.2346   20.2393 -125.7940   -0.2616   -2.0047    0.5566    0.5857   -3.4225      2 # 0.028298 1.000  1
   6   0   0    6.8411    7.8938  -49.0626   -0.0084   -1.0527    0.2193    0.2297   -4.5832      5 # 0.056595 1.000  1
   8   0   0   12.6925   14.2984  -88.8697   -0.1432   -1.6059    0.3900    0.4101   -3.9156      7 # 0.075461 1.000  1
   9   0   0    7.2870    8.0645   50.1232    0.1703   -0.7775    0.2402    0.2510   -3.0979      8 # 0.084893 1.000  1
  10   0   0   13.3529   15.0754  -93.6989   -0.2097   -1.7225    0.4156    0.4366   -3.9456      9 # 0.094326 1.000  1
  12   0   0   10.5546   11.7270  -72.8875   -0.2072   -1.1724    0.3363    0.3525   -3.3258     11 # 0.113191 1.000  1
  34   0   0    6.2450    5.3327  -33.1448   -0.1166    0.9122    0.2562    0.2637    3.4593     32 # 0.320708 1.000  1
  35   0   0    6.0000    5.0657   31.4851    0.1242    0.9343    0.2583    0.2652    3.5228     33 # 0.330140 1.000  1
  36   0   0    8.4143    7.2942  -45.3357   -0.1394    1.1201    0.3090    0.3203    3.4976     34 # 0.339573 1.000  1
  41   0   0   20.5815   17.1027 -106.2990   -0.0673    3.4789    0.6511    0.6828    5.0948     39 # 0.386736 1.000  1
   1   1   0    3.3764    3.0610   19.0251    0.0533    0.3154    0.0740    0.0814    3.8758     52 # 0.061562 1.000  1
   2   1   0    4.5166    4.1503  -25.7957   -0.0976    0.3663    0.0886    0.0994    3.6846     53 # 0.063693 1.000  1
   7   1   0    5.8481    6.3757   39.6273    0.1437   -0.5277    0.1368    0.1488   -3.5468     58 # 0.089781 1.000  1
   5   2   0    7.3485    7.9154  -49.1970   -0.0103   -0.5669    0.1633    0.1791   -3.1658    110 # 0.130490 1.000  1
  22   3   0    2.5884    3.2829   20.4044    0.0454   -0.6945    0.2125    0.2141   -3.2443    180 # 0.276353 1.000  1
   2   4   0    4.3243    3.0425   18.9097   -0.1013    1.2819    0.1850    0.1900    6.7473    211 # 0.244069 1.000  1
  37   7   0    1.1402    0.0146    0.0906    0.0043    1.1256    0.3070    0.3072    3.6642    361*# 0.550588 1.000  1
 -47   1   1    2.3022    1.1225    6.9767    0.0402    1.1797    0.3041    0.3049    3.8686    371 # 0.446471 1.000  1
 -22   1   1    6.7676    6.2053  -38.5684   -0.0857    0.5622    0.1699    0.1829    3.0738    396 # 0.219164 1.000  1
 -15   1   1    4.2308    4.7083  -29.2634   -0.0651   -0.4774    0.1064    0.1145   -4.1707    403 # 0.159994 1.000  1
 -13   1   1    4.4609    4.8862  -30.3694   -0.0887   -0.4253    0.1121    0.1206   -3.5252    405 # 0.144186 1.000  1
 -11   1   1    4.8477    5.5168  -34.2886   -0.0988   -0.6691    0.1341    0.1426   -4.6927    407 # 0.129201 1.000  1
  -9   1   1    5.1186    5.5841  -34.7069   -0.0897   -0.4655    0.1368    0.1460   -3.1877    409 # 0.115361 1.000  1
 -41   2   1   11.7047    9.7302   60.4768    0.0308    1.9745    0.2819    0.3053    6.4680    481 # 0.404948 1.000  1
 -38   2   1    2.4900    3.7298   23.1822    0.0600   -1.2399    0.3614    0.3623   -3.4221    484 # 0.378361 1.000  1
 -19   2   1    1.0955    0.0836    0.5107   -0.0944    1.0119    0.3195    0.3197    3.1652    503*# 0.220120 1.000  1
  -5   2   1    7.3075    6.7906   42.2059    0.1555    0.5169    0.1505    0.1673    3.0892    517 # 0.140628 1.000  1
  -2   2   1   44.2041   40.2535  250.1900    0.0089    3.9506    0.9524    1.0500    3.7625    520 # 0.134793 1.000  1
  -1   2   1    9.0829    8.2153   51.0612    0.0866    0.8676    0.2037    0.2230    3.8905    521 # 0.134124 1.000  1
 -14   4   1    1.6125    2.2147  -13.7650   -0.0510   -0.6022    0.1861    0.1867   -3.2248    715 # 0.280388 1.000  1
 -21   5   1    3.2711    4.1561   25.8318    0.0413   -0.8850    0.1987    0.2014   -4.3948    810 # 0.364849 1.000  1
  -3   5   1    3.9115    3.2635   20.2840    0.0300    0.6480    0.1917    0.1957    3.3113    828 # 0.310234 1.000  1
 -43   6   1    1.6432    4.1722   25.9318    0.0490   -2.5291    0.5782    0.5784   -4.3726    882*# 0.545145 1.000  1
 -40   6   1    2.4495    3.2021  -19.9020   -0.0530   -0.7526    0.2449    0.2462   -3.0571    885 # 0.524681 1.000  1
  -4   6   1    0.8367    0.0850   -0.5266    0.0413    0.7517    0.2390    0.2392    3.1426    921*# 0.370796 1.000  1
  -2   6   1   11.0136    7.7638  -48.2551   -0.0158    3.2498    0.4903    0.5025    6.4670    923 # 0.369590 1.000  1
   1   6   1    9.6021    5.8695   36.4809    0.0399    3.7326    0.3228    0.3368   11.0818    925 # 0.369582 1.000  1
  13   6   1    1.5166    2.2650  -14.0777   -0.0457   -0.7484    0.1648    0.1655   -4.5211    937 # 0.390619 1.000  1
  22   8   1    0.7746    3.3806  -21.0115   -0.0577   -2.6060    0.5809    0.5810   -4.4854   1039*# 0.533870 1.000  1
 -21   0   2   13.7295   16.4382 -102.1690   -0.2101   -2.7086    0.6337    0.6484   -4.1776   1062 # 0.219810 1.000  1
 -12   0   2   10.3102   12.3083  -76.5001   -0.1981   -1.9981    0.4801    0.4911   -4.0690   1071 # 0.153161 1.000  1
   1   0   2   15.6493   18.4465 -114.6510   -0.2109   -2.7972    0.6901    0.7076   -3.9528   1084 # 0.114011 1.000  1
   7   0   2    5.2631    6.2976  -39.1417   -0.0077   -1.0345    0.3135    0.3179   -3.2542   1090 # 0.135329 1.000  1
  10   0   2    8.5381    9.8746  -61.3742   -0.1537   -1.3365    0.4099    0.4187   -3.1918   1093 # 0.152885 1.000  1
  36   0   2    7.4162    5.8694  -36.4803   -0.1407    1.5468    0.4517    0.4578    3.3790   1118 # 0.366487 1.000  1
Refinement program                                                                                                  page=  8
structure :                                                                                                19:04:38 01-12-22 

  41   0   2   19.3572   16.5343  102.7660    0.1551    2.8229    0.8834    0.9044    3.1215   1123 # 0.411629 1.000  1
 -22   1   2    3.1623    4.8138   29.9198   -0.0091   -1.6516    0.3320    0.3335   -4.9516   1165 # 0.235943 1.000  1
   8   1   2    6.3875    7.0435  -43.7775   -0.1419   -0.6560    0.1722    0.1837   -3.5714   1195 # 0.153373 1.000  1
   9   1   2    8.0623    8.9608   55.6942    0.1437   -0.8985    0.1985    0.2142   -4.1945   1196 # 0.158777 1.000  1
 -16   2   2    2.0494    2.6172   16.2672    0.0155   -0.5679    0.1708    0.1720   -3.3014   1276 # 0.218015 1.000  1
  19   2   2    8.9889    8.0008  -49.7277   -0.0515    0.9881    0.2614    0.2765    3.5742   1311 # 0.250931 1.000  1
 -37   3   2    1.7320    0.4660   -2.8964    0.0097    1.2660    0.3753    0.3757    3.3700   1359 # 0.401754 1.000  1
  -2   3   2    8.2280    7.4338   46.2034    0.0993    0.7942    0.1945    0.2111    3.7615   1394 # 0.214594 1.000  1
  -1   3   2    7.9436    7.3253  -45.5295   -0.0983    0.6182    0.1888    0.2049    3.0178   1395 # 0.214378 1.000  1
 -43   4   2    2.6833    5.5015   34.1937    0.0548   -2.8182    0.4845    0.4852   -5.8081   1455 # 0.478513 1.000  1
  -7   4   2    6.6408    6.0137  -37.3773   -0.0898    0.6271    0.1732    0.1855    3.3810   1489 # 0.274026 1.000  1
   0   4   2   16.7063   12.2086   75.8808   -0.0400    4.4977    0.3681    0.4043   11.1258   1494 # 0.268233 1.000  1
   1   4   2   14.7037   12.7480   79.2330    0.1824    1.9558    0.3230    0.3549    5.5103   1495 # 0.268723 1.000  1
   3   4   2   13.9964   12.2661   76.2382    0.1719    1.7303    0.3108    0.3409    5.0764   1497 # 0.270688 1.000  1
   4   4   2    7.8867    7.1645  -44.5301   -0.1287    0.7221    0.1839    0.2001    3.6097   1498 # 0.272156 1.000  1
   5   4   2    8.1363    7.4156   46.0905    0.1071    0.7208    0.1905    0.2072    3.4794   1499 # 0.273941 1.000  1
  39   4   2    1.3416    2.6226   16.3004   -0.0220   -1.2810    0.4099    0.4102   -3.1230   1533*# 0.462675 1.000  1
  -5   5   2    3.0000    1.8909   11.7522    0.1025    1.1091    0.2333    0.2353    4.7145   1586 # 0.326513 1.000  1
 -21   6   2    6.3246    5.3821  -33.4519   -0.0708    0.9424    0.2530    0.2608    3.6140   1661 # 0.426084 1.000  1
  14   6   2    2.0248    2.4775  -15.3983   -0.0738   -0.4526    0.1482    0.1495   -3.0269   1696 # 0.407238 1.000  1
 -23   7   2    0.8367    0.1153    0.7168    0.0058    0.7213    0.2390    0.2392    3.0157   1739*# 0.486970 1.000  1
  -2   8   2    2.0736    3.6478   22.6725    0.0326   -1.5742    0.1206    0.1223  -12.8681   1812 # 0.499598 1.000  1
   3   8   2    1.2649    1.9109  -11.8771   -0.0450   -0.6460    0.1976    0.1980   -3.2620   1816 # 0.500912 1.000  1
  21   8   2    1.1402    2.5195   15.6599    0.0190   -1.3794    0.4385    0.4387   -3.1444   1834*# 0.540818 1.000  1
 -26   1   3    4.2308    4.8157  -29.9311   -0.0689   -0.5848    0.1891    0.1938   -3.0183   1862 # 0.292766 1.000  1
 -23   1   3    3.3166    4.4348   27.5637    0.1051   -1.1182    0.2412    0.2435   -4.5925   1865 # 0.270954 1.000  1
  18   1   3    2.2583    1.4575    9.0587    0.0313    0.8008    0.1993    0.2005    3.9935   1906 # 0.256678 1.000  1
 -21   2   3    4.9800    4.0092  -24.9183   -0.0494    0.9708    0.2209    0.2264    4.2874   1966 # 0.277869 1.000  1
  41   2   3    3.8341    4.8645  -30.2344    0.0111   -1.0304    0.2608    0.2636   -3.9086   2026 # 0.451365 1.000  1
 -13   3   3    4.2895    3.7226   23.1368    0.1021    0.5670    0.1632    0.1687    3.3601   2073 # 0.271300 1.000  1
  -9   3   3    2.0976    1.3938    8.6623    0.0962    0.7038    0.2145    0.2156    3.2653   2077 # 0.258493 1.000  1
  41   3   3    2.4698    3.9408   24.4937    0.0724   -1.4710    0.3037    0.3047   -4.8283   2127 # 0.471417 1.000  1
 -23   4   3    5.1575    6.2338   38.7452    0.0445   -1.0763    0.2618    0.2668   -4.0342   2163 # 0.359067 1.000  1
  -4   4   3    5.3198    4.6675   29.0104    0.0689    0.6522    0.1598    0.1684    3.8730   2182 # 0.297064 1.000  1
  -3   4   3    7.4229    6.2099  -38.5968   -0.0769    1.2130    0.1953    0.2090    5.8048   2183 # 0.296455 1.000  1
  -9   6   3    3.8600    3.0224  -18.7851   -0.0476    0.8377    0.2591    0.2619    3.1981   2362 # 0.408340 1.000  1
  -2   6   3    9.8183    8.3402   51.8372    0.0954    1.4782    0.3361    0.3502    4.2215   2369 # 0.402143 1.000  1
  -1   6   3    4.3818    3.5845   22.2791   -0.0120    0.7973    0.2282    0.2324    3.4308   2370 # 0.402136 1.000  1
  15   6   3    1.4491    2.7067  -16.8230   -0.0520   -1.2576    0.3450    0.3453   -3.6415   2386 # 0.431071 1.000  1
  19   7   3    1.0488    0.1282   -0.7965   -0.0091    0.9207    0.2384    0.2386    3.8586   2463 # 0.497069 1.000  1
  20   8   3    1.2247    2.7480  -17.0799   -0.0526   -1.5233    0.4899    0.4901   -3.1084   2512*# 0.553464 1.000  1
  37   1   4    1.5811    0.3825   -2.3774    0.0126    1.1986    0.3479    0.3482    3.4423   2695 # 0.435122 1.000  1
 -23   2   4    3.3764    2.4474   15.2113    0.0359    0.9290    0.2369    0.2393    3.8817   2732 # 0.323733 1.000  1
  -5   2   4    7.0285    6.3849  -39.6844   -0.0547    0.6436    0.1992    0.2112    3.0471   2750 # 0.257349 1.000  1
  -4   2   4    7.5895    6.8718   42.7107    0.0546    0.7177    0.2042    0.2179    3.2939   2751 # 0.256468 1.000  1
  -3   2   4   16.3401   14.4623  -89.8882   -0.0646    1.8779    0.3703    0.4047    4.6401   2752 # 0.255932 1.000  1
  -2   2   4    3.9243    3.0350  -18.8636    0.0103    0.8893    0.1656    0.1702    5.2243   2753 # 0.255743 1.000  1
  -1   2   4    4.3703    3.8248   23.7725    0.0049    0.5456    0.1716    0.1771    3.0807   2754 # 0.255902 1.000  1
  20   2   4    3.9875    3.3872   21.0526    0.0149    0.6003    0.1881    0.1923    3.1222   2775 # 0.329088 1.000  1
 -22   4   4   10.5972    8.5021   52.8440   -0.0040    2.0950    0.2501    0.2716    7.7138   2925 # 0.381521 1.000  1
 -19   4   4    7.2595    6.5156   40.4970    0.1107    0.7438    0.2342    0.2452    3.0339   2928 # 0.368319 1.000  1
  -3   4   4    3.0659    2.4560  -15.2647    0.0031    0.6100    0.1631    0.1659    3.6759   2944 # 0.331529 1.000  1
Refinement program                                                                                                  page=  9
structure :                                                                                                19:04:38 01-12-22 

  -2   4   4   10.6066    8.4686   52.6357    0.0154    2.1380    0.2546    0.2758    7.7527   2945 # 0.331383 1.000  1
  -1   4   4    7.6354    6.0485   37.5937    0.0771    1.5869    0.2881    0.2981    5.3239   2946 # 0.331506 1.000  1
  39   4   4    2.1679    3.8174  -23.7263   -0.0689   -1.6494    0.2998    0.3006   -5.4870   2985 # 0.508983 1.000  1
 -17   5   4    3.8079    3.1058  -19.3035   -0.1059    0.7021    0.2101    0.2135    3.2882   3020 # 0.404051 1.000  1
 -15   5   4    4.2895    3.6725  -22.8255   -0.1145    0.6170    0.1865    0.1914    3.2243   3022 # 0.397818 1.000  1
  -4   5   4    2.8461    2.2595  -14.0431   -0.0935    0.5866    0.1757    0.1780    3.2959   3033 # 0.378806 1.000  1
  -3   5   4    3.3466    2.5342   15.7509    0.0939    0.8124    0.1643    0.1677    4.8439   3034 # 0.378443 1.000  1
  -2   5   4    3.0000    2.2882  -14.2219   -0.0849    0.7118    0.1667    0.1693    4.2031   3035 # 0.378315 1.000  1
  -1   5   4    2.8810    2.0384   12.6691    0.0732    0.8426    0.1736    0.1759    4.7894   3036 # 0.378423 1.000  1
  31   6   4    1.0955    0.0832    0.5169   -0.0130    1.0123    0.3195    0.3197    3.1663   3150*# 0.529595 1.000  1
  -3   2   5    2.2583    1.1968    7.4379    0.1038    1.0615    0.3100    0.3108    3.4155   3387 # 0.306422 1.000  1
 -25   3   5    2.7018    1.1560   -7.1847   -0.0444    1.5459    0.4812    0.4819    3.2078   3454 # 0.397028 1.000  1
 -37   4   5    1.4142    0.0140   -0.0863    0.0124    1.4002    0.4243    0.4245    3.2984   3530*# 0.494480 1.000  1
  -3   4   5    8.9219    7.8524   48.8058    0.0165    1.0694    0.2410    0.2570    4.1618   3564 # 0.371894 1.000  1
  -2   4   5    6.0745    5.1202   31.8241    0.0515    0.9543    0.1975    0.2067    4.6174   3565 # 0.371881 1.000  1
  18   4   5    3.5214    2.5271   15.7068    0.0478    0.9943    0.2130    0.2159    4.6057   3585 # 0.418894 1.000  1
 -23   5   5    2.1679    1.2516   -7.7791   -0.0073    0.9164    0.2076    0.2087    4.3908   3628 # 0.457355 1.000  1
 -24   6   5    3.8210    5.5525   34.5110    0.0692   -1.7315    0.3664    0.3684   -4.7004   3704 # 0.503617 1.000  1
 -22   6   5    1.8708    3.4293  -21.3146   -0.0076   -1.5585    0.3742    0.3746   -4.1601   3706 # 0.496301 1.000  1
  12   6   5    0.8367    1.7772  -11.0458   -0.0477   -0.9405    0.2988    0.2989   -3.1464   3740*# 0.480481 1.000  1
  14   6   5    1.7888    2.6575  -16.5172   -0.0396   -0.8686    0.1957    0.1965   -4.4212   3742 # 0.486168 1.000  1
  16   6   5    0.8367    1.9518  -12.1309   -0.0088   -1.1151    0.3586    0.3587   -3.1090   3744*# 0.492512 1.000  1
  18   6   5    1.5811    2.5352   15.7570    0.0496   -0.9540    0.2530    0.2535   -3.7639   3745 # 0.499489 1.000  1
  22   6   5    1.9748    2.7291   16.9623    0.0620   -0.7543    0.2279    0.2287   -3.2978   3748 # 0.515234 1.000  1
  -2   0   6    3.5071    2.5524  -15.8639   -0.0062    0.9548    0.2851    0.2873    3.3235   3865 # 0.337535 1.000  1
  33   1   6    1.7607    0.7034    4.3713    0.0530    1.0573    0.3124    0.3129    3.3794   3981 # 0.482129 1.000  1
  -2   2   6    5.4037    4.2376   26.3382    0.0131    1.1661    0.2498    0.2556    4.5622   4028 # 0.358794 1.000  1
  -1   2   6    1.9494    0.1582    0.9829    0.0153    1.7912    0.3078    0.3084    5.8078   4029 # 0.359150 1.000  1
  20   2   6    1.5492    0.5772    3.5873    0.0161    0.9720    0.2582    0.2587    3.7579   4050 # 0.418877 1.000  1
 -11   4   6    1.5811    0.4198   -2.6086   -0.0398    1.1614    0.2846    0.2850    4.0744   4181 # 0.422910 1.000  1
  -2   6   6    3.5071    4.3698  -27.1597   -0.0303   -0.8626    0.2709    0.2731   -3.1582   4330 # 0.497153 1.000  1
  16   6   6    1.1402    2.6503  -16.4724   -0.0667   -1.5101    0.3508    0.3510   -4.3022   4348*# 0.528189 1.000  1
 -16   1   7    1.9494    0.6805   -4.2295   -0.0258    1.2688    0.3847    0.3852    3.2937   4412 # 0.415617 1.000  1
  -3   2   7    2.1213    0.6838   -4.2494    0.0759    1.4375    0.3064    0.3071    4.6802   4495 # 0.412050 1.000  1
 -17   3   7    1.7888    0.3965   -2.4640   -0.0280    1.3924    0.3634    0.3638    3.8274   4552 # 0.452405 1.000  1
  -9   3   7    1.7607    2.8312   17.5965    0.0899   -1.0705    0.3408    0.3412   -3.1371   4560 # 0.437080 1.000  1
  16   3   7    1.7320    2.8988  -18.0167   -0.0858   -1.1667    0.3175    0.3180   -3.6688   4585 # 0.471003 1.000  1
  -5   0   8    4.2308    6.4030   39.7969    0.1001   -2.1722    0.3545    0.3571   -6.0835   4784 # 0.450010 1.000  1
  16   0   8    1.8166    0.4435   -2.7556   -0.0653    1.3731    0.4404    0.4408    3.1153   4804 # 0.487531 1.000  1
 -19   1   8    1.7029    0.2368    1.4716    0.0076    1.4662    0.4698    0.4701    3.1189   4819*# 0.475768 1.000  1
  -5   2   9    1.9494    5.0251  -31.2330   -0.0188   -3.0758    0.5130    0.5134   -5.9914   5087*# 0.520579 1.000  1
  -3   2   9    2.4083    4.8503   30.1461    0.0864   -2.4420    0.4775    0.4781   -5.1074   5089 # 0.520717 1.000  1


Refinement program                                                                                                  page= 10
structure :                                                                                                19:04:38 01-12-22 


******************************************
* Fo/Fc list of worst fitted reflections *
******************************************

   h   k   l     Fo        Fc        A         B        Fo-Fc    sig(Fo) sqr(1/wt) sqr(wdFq)   nref    sinthl   ext  sc
  -2   8   2    2.0736    3.6478   22.6725    0.0326   -1.5742    0.1206    0.1223  -12.8681   1812 # 0.499598 1.000  1         
   0   4   2   16.7063   12.2086   75.8808   -0.0400    4.4977    0.3681    0.4043   11.1258   1494 # 0.268233 1.000  1         
   1   6   1    9.6021    5.8695   36.4809    0.0399    3.7326    0.3228    0.3368   11.0818    925 # 0.369582 1.000  1         
  -2   4   4   10.6066    8.4686   52.6357    0.0154    2.1380    0.2546    0.2758    7.7527   2945 # 0.331383 1.000  1         
 -22   4   4   10.5972    8.5021   52.8440   -0.0040    2.0950    0.2501    0.2716    7.7138   2925 # 0.381521 1.000  1         
   2   4   0    4.3243    3.0425   18.9097   -0.1013    1.2819    0.1850    0.1900    6.7473    211 # 0.244069 1.000  1         
 -41   2   1   11.7047    9.7302   60.4768    0.0308    1.9745    0.2819    0.3053    6.4680    481 # 0.404948 1.000  1         
  -2   6   1   11.0136    7.7638  -48.2551   -0.0158    3.2498    0.4903    0.5025    6.4670    923 # 0.369590 1.000  1         
  -5   0   8    4.2308    6.4030   39.7969    0.1001   -2.1722    0.3545    0.3571   -6.0835   4784 # 0.450010 1.000  1         
  -5   2   9    1.9494    5.0251  -31.2330   -0.0188   -3.0758    0.5130    0.5134   -5.9914   5087*# 0.520579 1.000  1         

Statistics as a function of sin(th)/lambda and structure factors
sin(th)/lambda
                  limits       0.195866  0.252248  0.294789  0.332830  0.366118  0.401096  0.436116  0.554437
                  number +           86       109       106       135       125       121       118       100
                         -          134       111       114        86        95        99       102       120
                  together          220       220       220       221       220       220       220       220
                  av. wd F       3.0052    2.2792    3.4142    2.5247    2.1162    3.3971    2.9075    4.1996
                  numerator +      21.2      30.6      39.9      43.3      37.0      54.4      50.2      38.7
                            -     -53.3     -29.6     -27.6     -17.8     -25.9     -25.3     -32.6     -58.6
                  together         74.5      60.2      67.4      61.2      62.9      79.7      82.8      97.3
                  denominator    1470.8    1115.8     969.1     748.2     706.9     662.6     597.3     465.9
                  R factor         5.06      5.40      6.96      8.17      8.90     12.02     13.86     20.88
struct. factors
                  limits            1.6       1.9       2.3       2.7       3.3       4.3       6.2      72.8      unobs
                  number +          110       119        89        98       116       111       131       126      1246
                         -          112       120       121       113       104       108        89        94      2120
                  together          222       239       210       211       220       219       220       220      3366
                  av. wd F       2.1531    2.1856    3.0734    2.0850    2.0732    3.0489    3.0019    6.2647    0.6821
                  numerator +      32.2      40.4      31.4      25.1      28.0      31.9      37.6      88.6     565.5
                            -     -32.2     -36.1     -35.5     -32.7     -28.7     -32.0     -24.3     -49.3   -1011.4
                  together         64.4      76.5      66.9      57.8      56.7      63.9      62.0     137.8    1576.9
                  denominator     308.6     416.8     436.0     521.2     652.5     826.8    1139.5    2435.3    1851.6
                  R factor        20.85     18.34     15.34     11.09      8.70      7.73      5.44      5.66     85.16

                                 final check                    sin(th)/lambda     structure factors
                                               number +               900                   900
                                                      -               861                   861
                                               together              1761                  1761
                                               numerator +          315.2                 315.2
                                                         -         -270.7                -270.7
                                               together             586.0                 586.0
                                               denominator         6736.7                6736.7
                                               R-factor              8.70                  8.70


Refinement program                                                                                                  page= 11
structure :                                                                                                19:04:38 01-12-22 


Last screen information window:

--------------------------------------------------------------------------
|R factors : [5127=1761+3366/397],    Damping factor:   0.3000           |
|GOF(obs)=  1.96    GOF(all)=  1.26                                      |
|R(obs)=   8.70    wR(obs)=   9.07    R(all)=   25.18    wR(all)=  10.80 |
|Last wR(all): 10.80 10.80 10.80 10.80 10.80 10.80 10.80 10.80           |
|Maximum change/s.u. :   -0.0012 for x[O3]                               |
--------------------------------------------------------------------------

**********************
* R-factors overview *
**********************

Cycle   Robs  wRobs   Rall  wRall  nobs  nall   np nall/np nskip nover  damp  gofobs gofall av ch/su       max ch/su            
 211    8.70   9.07  25.18  10.80  1761  5127  397   12.91     0     0 0.3000   1.96   1.26   0.0000    -0.0012 x[O3]           
 212    8.70   9.07  25.18  10.80  1761  5127  397   12.91     0     0 0.3000   1.96   1.26   0.0000    -0.0012 x[O3]           
 213    8.70   9.07  25.18  10.80  1761  5127  397   12.91     0     0 0.3000   1.96   1.26   0.0000    -0.0012 x[O3]           
 214    8.70   9.07  25.18  10.80  1761  5127  397   12.91     0     0 0.3000   1.96   1.26   0.0000    -0.0012 x[O3]           
 215    8.70   9.07  25.18  10.80  1761  5127  397   12.91     0     0 0.3000   1.96   1.26   0.0000    -0.0012 x[O3]           
 216    8.70   9.07  25.18  10.80  1761  5127  397   12.91                                                                      


Refinement program                                                                                                  page= 12
structure :                                                                                                19:04:38 01-12-22 


********************
* Changes overview *
********************


            scale1    scale2    scale3    scale4    scale5    scale6
 211        0.160892* 0.000000  0.000000  0.000000  0.000000  0.000000   0.00
 212        0.160892* 0.000000  0.000000  0.000000  0.000000  0.000000   0.00
 213        0.160892* 0.000000  0.000000  0.000000  0.000000  0.000000   0.00
 214        0.160892* 0.000000  0.000000  0.000000  0.000000  0.000000   0.00
 215        0.160892* 0.000000  0.000000  0.000000  0.000000  0.000000   0.00
 216        0.160892  0.000000  0.000000  0.000000  0.000000  0.000000
  su        0.000524  0.000000  0.000000  0.000000  0.000000  0.000000
================================================================================================================================
           TOverall   sclam/2   sc3lam
 211        0.000000  0.000000  0.000000   0.00
 212        0.000000  0.000000  0.000000   0.00
 213        0.000000  0.000000  0.000000   0.00
 214        0.000000  0.000000  0.000000   0.00
 215        0.000000  0.000000  0.000000   0.00
 216        0.000000  0.000000  0.000000
  su        0.000000  0.000000  0.000000
================================================================================================================================
Mg1           ai         x         y         z        U11       U22       U33       U12       U13       U23      Ueq
 211        1.000000  0.541791* 0.147229  0.475826  0.075232  0.062235  0.054040 -0.007493 -0.007741  0.004780  0.064550   0.00
 212        1.000000  0.541791* 0.147229  0.475826  0.075232  0.062235  0.054040 -0.007493 -0.007741  0.004780  0.064550   0.00
 213        1.000000  0.541791* 0.147229  0.475826  0.075232  0.062235  0.054040 -0.007493 -0.007741  0.004780  0.064550   0.00
 214        1.000000  0.541791* 0.147229  0.475826  0.075232  0.062235  0.054040 -0.007493 -0.007741  0.004780  0.064550   0.00
 215        1.000000  0.541791* 0.147229  0.475826  0.075232  0.062235  0.054040 -0.007493 -0.007741  0.004780  0.064550   0.00
 216        1.000000  0.541791  0.147229  0.475826  0.075232  0.062235  0.054040 -0.007493 -0.007741  0.004780  0.064550
  su        0.000000  0.000045  0.000228  0.000244  0.001794  0.001346  0.001480  0.001185  0.001293  0.001057  0.000903
================================================================================================================================
O1            ai         x         y         z        U11       U22       U33       U12       U13       U23      Ueq
 211        1.000000  0.560342* 0.216768  0.669966  0.073073  0.100236  0.055247 -0.023035 -0.013852 -0.013886  0.077234   0.00
 212        1.000000  0.560342* 0.216768  0.669966  0.073073  0.100236  0.055247 -0.023035 -0.013852 -0.013886  0.077234   0.00
 213        1.000000  0.560342* 0.216768  0.669966  0.073073  0.100236  0.055247 -0.023035 -0.013852 -0.013886  0.077234   0.00
 214        1.000000  0.560342* 0.216768  0.669966  0.073073  0.100236  0.055247 -0.023035 -0.013852 -0.013886  0.077234   0.00
 215        1.000000  0.560342* 0.216768  0.669966  0.073073  0.100236  0.055247 -0.023035 -0.013852 -0.013886  0.077234   0.00
 216        1.000000  0.560342  0.216768  0.669966  0.073073  0.100236  0.055247 -0.023035 -0.013852 -0.013886  0.077234
  su        0.000000  0.000085  0.000517  0.000476  0.003671  0.003320  0.003172  0.002738  0.002752  0.002596  0.001974
================================================================================================================================
O2            ai         x         y         z        U11       U22       U33       U12       U13       U23      Ueq
 211        1.000000  0.536047* 0.658530  0.590686  0.113130  0.071616  0.069417 -0.020022 -0.007596 -0.005163  0.085547   0.00
 212        1.000000  0.536047* 0.658530  0.590686  0.113130  0.071616  0.069417 -0.020022 -0.007596 -0.005163  0.085547   0.00
 213        1.000000  0.536047* 0.658530  0.590686  0.113130  0.071615  0.069417 -0.020022 -0.007596 -0.005163  0.085547   0.00
 214        1.000000  0.536047* 0.658530  0.590686  0.113130  0.071616  0.069417 -0.020022 -0.007596 -0.005163  0.085547   0.00
 215        1.000000  0.536047* 0.658530  0.590686  0.113130  0.071616  0.069417 -0.020022 -0.007596 -0.005163  0.085547   0.00
 216        1.000000  0.536047  0.658530  0.590686  0.113130  0.071616  0.069417 -0.020022 -0.007596 -0.005163  0.085547
  su        0.000000  0.000089  0.000492  0.000472  0.004370  0.003284  0.003430  0.002918  0.003014  0.002522  0.002168
================================================================================================================================

Refinement program                                                                                                  page= 13
structure :                                                                                                19:04:38 01-12-22 

O3            ai         x         y         z        U11       U22       U33       U12       U13       U23      Ueq
 211        1.000000  0.573259* 0.123101  0.359849  0.061355  0.057512  0.062983  0.000433  0.002096 -0.001350  0.060780   0.00
 212        1.000000  0.573259* 0.123101  0.359849  0.061355  0.057512  0.062983  0.000433  0.002096 -0.001350  0.060780   0.00
 213        1.000000  0.573259* 0.123101  0.359849  0.061355  0.057512  0.062983  0.000433  0.002096 -0.001350  0.060780   0.00
 214        1.000000  0.573259* 0.123101  0.359849  0.061355  0.057512  0.062983  0.000433  0.002095 -0.001350  0.060780   0.00
 215        1.000000  0.573259* 0.123101  0.359849  0.061355  0.057512  0.062983  0.000433  0.002096 -0.001350  0.060780   0.00
 216        1.000000  0.573259  0.123101  0.359849  0.061355  0.057512  0.062983  0.000433  0.002095 -0.001350  0.060780
  su        0.000000  0.000077  0.000430  0.000507  0.003354  0.002578  0.003207  0.002162  0.002678  0.002277  0.001785
================================================================================================================================
O4            ai         x         y         z        U11       U22       U33       U12       U13       U23      Ueq
 211        1.000000  0.541358*-0.083336  0.548788  0.085392  0.070338  0.105458  0.010638 -0.005467  0.039504  0.087791   0.00
 212        1.000000  0.541358*-0.083336  0.548788  0.085392  0.070338  0.105458  0.010638 -0.005467  0.039504  0.087791   0.00
 213        1.000000  0.541358*-0.083336  0.548788  0.085392  0.070338  0.105458  0.010638 -0.005467  0.039504  0.087791   0.00
 214        1.000000  0.541358*-0.083336  0.548788  0.085392  0.070338  0.105458  0.010638 -0.005467  0.039504  0.087791   0.00
 215        1.000000  0.541358*-0.083336  0.548788  0.085392  0.070338  0.105458  0.010638 -0.005467  0.039504  0.087791   0.00
 216        1.000000  0.541358 -0.083336  0.548788  0.085392  0.070338  0.105458  0.010638 -0.005467  0.039504  0.087791
  su        0.000000  0.000084  0.000504  0.000539  0.003909  0.003189  0.004132  0.002598  0.003099  0.002762  0.002192
================================================================================================================================
C1            ai         x         y         z        U11       U22       U33       U12       U13       U23      Ueq
 211        1.000000  0.548433* 0.788524  0.616758  0.070116  0.072105  0.060611 -0.012746  0.008269 -0.016135  0.067450   0.00
 212        1.000000  0.548433* 0.788524  0.616758  0.070116  0.072105  0.060611 -0.012746  0.008269 -0.016135  0.067450   0.00
 213        1.000000  0.548433* 0.788524  0.616758  0.070116  0.072105  0.060611 -0.012746  0.008269 -0.016135  0.067450   0.00
 214        1.000000  0.548433* 0.788524  0.616758  0.070116  0.072105  0.060611 -0.012746  0.008269 -0.016135  0.067450   0.00
 215        1.000000  0.548433* 0.788524  0.616758  0.070116  0.072105  0.060611 -0.012746  0.008269 -0.016135  0.067450   0.00
 216        1.000000  0.548433  0.788524  0.616758  0.070116  0.072105  0.060611 -0.012746  0.008269 -0.016135  0.067450
  su        0.000000  0.000131  0.000877  0.000757  0.006005  0.005091  0.005351  0.004289  0.004441  0.004083  0.003198
================================================================================================================================
C2            ai         x         y         z        U11       U22       U33       U12       U13       U23      Ueq
 211        1.000000  0.576556* 0.309707  0.731862  0.053809  0.071348  0.071930  0.011572  0.002060  0.003974  0.065865   0.00
 212        1.000000  0.576556* 0.309707  0.731862  0.053809  0.071348  0.071930  0.011572  0.002060  0.003974  0.065865   0.00
 213        1.000000  0.576556* 0.309707  0.731862  0.053809  0.071348  0.071930  0.011572  0.002060  0.003974  0.065865   0.00
 214        1.000000  0.576556* 0.309707  0.731862  0.053809  0.071348  0.071930  0.011572  0.002060  0.003974  0.065865   0.00
 215        1.000000  0.576556* 0.309707  0.731862  0.053809  0.071348  0.071930  0.011572  0.002060  0.003974  0.065865   0.00
 216        1.000000  0.576556  0.309707  0.731862  0.053809  0.071348  0.071930  0.011572  0.002060  0.003974  0.065865
  su        0.000000  0.000140  0.000807  0.000884  0.005723  0.004956  0.006010  0.004066  0.004892  0.004316  0.003249
================================================================================================================================
C3            ai         x         y         z        U11       U22       U33       U12       U13       U23      Ueq
 211        1.000000  0.572204* 0.787936  0.723253  0.066257  0.053021  0.074328  0.006182  0.004146 -0.006910  0.064623   0.00
 212        1.000000  0.572204* 0.787936  0.723253  0.066257  0.053021  0.074328  0.006182  0.004146 -0.006910  0.064623   0.00
 213        1.000000  0.572204* 0.787936  0.723253  0.066257  0.053021  0.074328  0.006182  0.004146 -0.006910  0.064623   0.00
 214        1.000000  0.572204* 0.787936  0.723253  0.066257  0.053021  0.074328  0.006182  0.004146 -0.006910  0.064623   0.00
 215        1.000000  0.572204* 0.787936  0.723253  0.066257  0.053021  0.074328  0.006182  0.004146 -0.006910  0.064623   0.00
 216        1.000000  0.572204  0.787936  0.723253  0.066257  0.053021  0.074328  0.006182  0.004146 -0.006910  0.064623
  su        0.000000  0.000118  0.000621  0.000758  0.005198  0.003914  0.005329  0.003502  0.004650  0.003405  0.002830
================================================================================================================================


Refinement program                                                                                                  page= 14
structure :                                                                                                19:04:38 01-12-22 

C4            ai         x         y         z        U11       U22       U33       U12       U13       U23      Ueq
 211        1.000000  0.619984* 0.834184  0.751972  0.062300  0.065413  0.057478  0.002719 -0.004797  0.003100  0.062262   0.00
 212        1.000000  0.619984* 0.834184  0.751972  0.062300  0.065413  0.057478  0.002719 -0.004797  0.003100  0.062262   0.00
 213        1.000000  0.619984* 0.834184  0.751972  0.062300  0.065413  0.057478  0.002719 -0.004797  0.003100  0.062262   0.00
 214        1.000000  0.619984* 0.834184  0.751972  0.062300  0.065413  0.057478  0.002719 -0.004797  0.003100  0.062262   0.00
 215        1.000000  0.619984* 0.834184  0.751972  0.062300  0.065413  0.057478  0.002719 -0.004797  0.003100  0.062262   0.00
 216        1.000000  0.619984  0.834184  0.751972  0.062300  0.065413  0.057478  0.002719 -0.004797  0.003100  0.062262
  su        0.000000  0.000112  0.000600  0.000700  0.004966  0.004329  0.004703  0.003587  0.004207  0.003371  0.002721
================================================================================================================================
C5            ai         x         y         z        U11       U22       U33       U12       U13       U23      Ueq
 211        1.000000  0.909260* 0.859253  0.893678  0.062779  0.081401  0.067619  0.000985  0.011484 -0.001602  0.070262   0.00
 212        1.000000  0.909260* 0.859253  0.893678  0.062779  0.081401  0.067619  0.000985  0.011484 -0.001602  0.070262   0.00
 213        1.000000  0.909260* 0.859253  0.893678  0.062779  0.081401  0.067619  0.000985  0.011484 -0.001602  0.070262   0.00
 214        1.000000  0.909260* 0.859253  0.893678  0.062779  0.081401  0.067619  0.000985  0.011484 -0.001602  0.070262   0.00
 215        1.000000  0.909260* 0.859253  0.893678  0.062779  0.081401  0.067619  0.000985  0.011484 -0.001602  0.070262   0.00
 216        1.000000  0.909260  0.859253  0.893678  0.062779  0.081401  0.067619  0.000985  0.011484 -0.001602  0.070262
  su        0.000000  0.000118  0.000656  0.000757  0.005336  0.004621  0.005127  0.004015  0.004471  0.003707  0.002933
================================================================================================================================
C6            ai         x         y         z        U11       U22       U33       U12       U13       U23      Ueq
 211        1.000000  0.957674* 0.853266  0.920889  0.085613  0.094520  0.098727  0.005851 -0.003960  0.000853  0.093585   0.00
 212        1.000000  0.957674* 0.853266  0.920889  0.085613  0.094520  0.098727  0.005851 -0.003960  0.000853  0.093585   0.00
 213        1.000000  0.957674* 0.853266  0.920889  0.085613  0.094520  0.098727  0.005851 -0.003960  0.000853  0.093585   0.00
 214        1.000000  0.957674* 0.853266  0.920889  0.085613  0.094520  0.098727  0.005851 -0.003960  0.000853  0.093585   0.00
 215        1.000000  0.957674* 0.853266  0.920889  0.085613  0.094520  0.098727  0.005851 -0.003960  0.000853  0.093585   0.00
 216        1.000000  0.957674  0.853266  0.920889  0.085613  0.094520  0.098727  0.005851 -0.003960  0.000853  0.093585
  su        0.000000  0.000122  0.000808  0.000818  0.006037  0.005647  0.006187  0.004957  0.005515  0.004534  0.003471
================================================================================================================================
C7            ai         x         y         z        U11       U22       U33       U12       U13       U23      Ueq
 211        1.000000  0.623665* 0.340593  0.759627  0.047666  0.064631  0.067030 -0.000402  0.001287  0.000208  0.059962   0.00
 212        1.000000  0.623665* 0.340593  0.759627  0.047666  0.064631  0.067030 -0.000402  0.001287  0.000208  0.059962   0.00
 213        1.000000  0.623665* 0.340593  0.759627  0.047666  0.064631  0.067030 -0.000402  0.001287  0.000208  0.059962   0.00
 214        1.000000  0.623665* 0.340593  0.759627  0.047666  0.064631  0.067030 -0.000402  0.001287  0.000208  0.059962   0.00
 215        1.000000  0.623665* 0.340593  0.759627  0.047666  0.064631  0.067030 -0.000402  0.001287  0.000208  0.059962   0.00
 216        1.000000  0.623665  0.340593  0.759627  0.047666  0.064631  0.067030 -0.000402  0.001287  0.000208  0.059962
  su        0.000000  0.000106  0.000597  0.000714  0.004605  0.004303  0.004896  0.003411  0.004149  0.003393  0.002683
================================================================================================================================
C8            ai         x         y         z        U11       U22       U33       U12       U13       U23      Ueq
 211        1.000000  0.861001* 0.859989  0.872256  0.053109  0.071710  0.067227  0.011114 -0.002447 -0.005681  0.064420   0.00
 212        1.000000  0.861001* 0.859989  0.872256  0.053109  0.071710  0.067227  0.011114 -0.002447 -0.005681  0.064420   0.00
 213        1.000000  0.861001* 0.859989  0.872256  0.053109  0.071710  0.067227  0.011114 -0.002447 -0.005681  0.064420   0.00
 214        1.000000  0.861001* 0.859989  0.872256  0.053109  0.071710  0.067227  0.011114 -0.002447 -0.005681  0.064420   0.00
 215        1.000000  0.861001* 0.859989  0.872256  0.053109  0.071710  0.067227  0.011114 -0.002447 -0.005681  0.064420   0.00
 216        1.000000  0.861001  0.859989  0.872256  0.053109  0.071710  0.067227  0.011114 -0.002447 -0.005681  0.064420
  su        0.000000  0.000113  0.000622  0.000728  0.004861  0.004228  0.005001  0.003694  0.004250  0.003493  0.002742
================================================================================================================================


Refinement program                                                                                                  page= 15
structure :                                                                                                19:04:38 01-12-22 

C9            ai         x         y         z        U11       U22       U33       U12       U13       U23      Ueq
 211        1.000000  0.064125  0.613173* 0.179194  0.057765  0.094472  0.073204  0.012543  0.002702 -0.004364  0.075293   0.00
 212        1.000000  0.064125  0.613173* 0.179194  0.057765  0.094472  0.073204  0.012543  0.002702 -0.004364  0.075293   0.00
 213        1.000000  0.064125  0.613173* 0.179194  0.057765  0.094472  0.073204  0.012543  0.002702 -0.004364  0.075293   0.00
 214        1.000000  0.064125  0.613173* 0.179194  0.057765  0.094472  0.073204  0.012543  0.002702 -0.004364  0.075293   0.00
 215        1.000000  0.064125  0.613173* 0.179194  0.057765  0.094472  0.073204  0.012543  0.002702 -0.004364  0.075293   0.00
 216        1.000000  0.064125  0.613173  0.179194  0.057765  0.094472  0.073204  0.012543  0.002702 -0.004364  0.075293
  su        0.000000  0.000119  0.000688  0.000781  0.005401  0.005049  0.005446  0.004119  0.004649  0.003937  0.003086
================================================================================================================================
C10           ai         x         y         z        U11       U22       U33       U12       U13       U23      Ueq
 211        1.000000  0.595839* 0.837018  0.646273  0.058914  0.076018  0.064693 -0.003435  0.002772 -0.002314  0.066667   0.00
 212        1.000000  0.595839* 0.837018  0.646273  0.058914  0.076018  0.064693 -0.003435  0.002772 -0.002314  0.066667   0.00
 213        1.000000  0.595839* 0.837018  0.646273  0.058914  0.076018  0.064693 -0.003435  0.002772 -0.002314  0.066667   0.00
 214        1.000000  0.595839* 0.837018  0.646273  0.058914  0.076018  0.064693 -0.003435  0.002772 -0.002314  0.066667   0.00
 215        1.000000  0.595839* 0.837018  0.646273  0.058914  0.076018  0.064693 -0.003435  0.002772 -0.002314  0.066667   0.00
 216        1.000000  0.595839  0.837018  0.646273  0.058914  0.076018  0.064693 -0.003435  0.002772 -0.002314  0.066667
  su        0.000000  0.000112  0.000637  0.000737  0.005073  0.004710  0.004942  0.003706  0.004328  0.003592  0.002858
================================================================================================================================
C11           ai         x         y         z        U11       U22       U33       U12       U13       U23      Ueq
 211        1.000000  0.933143* 0.889314  0.820995  0.063600  0.085153  0.084718  0.011079  0.007020 -0.003489  0.077771   0.00
 212        1.000000  0.933143* 0.889314  0.820995  0.063600  0.085153  0.084718  0.011079  0.007020 -0.003489  0.077771   0.00
 213        1.000000  0.933143* 0.889314  0.820995  0.063600  0.085153  0.084718  0.011079  0.007020 -0.003489  0.077771   0.00
 214        1.000000  0.933143* 0.889314  0.820995  0.063600  0.085153  0.084718  0.011079  0.007020 -0.003489  0.077771   0.00
 215        1.000000  0.933143* 0.889314  0.820995  0.063600  0.085153  0.084718  0.011079  0.007020 -0.003489  0.077771   0.00
 216        1.000000  0.933143  0.889314  0.820995  0.063600  0.085153  0.084718  0.011079  0.007020 -0.003489  0.077771
  su        0.000000  0.000122  0.000675  0.000807  0.005440  0.004835  0.005855  0.004105  0.004929  0.003974  0.003141
================================================================================================================================
C12           ai         x         y         z        U11       U22       U33       U12       U13       U23      Ueq
 211        1.000000  0.039673  0.648646* 0.080788  0.053128  0.095545  0.093772 -0.005807  0.001807  0.010087  0.081046   0.00
 212        1.000000  0.039673  0.648646* 0.080788  0.053128  0.095545  0.093772 -0.005807  0.001807  0.010087  0.081046   0.00
 213        1.000000  0.039673  0.648646* 0.080788  0.053128  0.095545  0.093772 -0.005807  0.001807  0.010087  0.081046   0.00
 214        1.000000  0.039673  0.648646* 0.080788  0.053128  0.095545  0.093772 -0.005807  0.001807  0.010087  0.081046   0.00
 215        1.000000  0.039673  0.648646* 0.080788  0.053128  0.095545  0.093772 -0.005807  0.001807  0.010087  0.081046   0.00
 216        1.000000  0.039673  0.648646  0.080788  0.053128  0.095545  0.093772 -0.005807  0.001807  0.010087  0.081046
  su        0.000000  0.000120  0.000709  0.000813  0.005091  0.005355  0.005945  0.004226  0.004908  0.004232  0.003187
================================================================================================================================
C13           ai         x         y         z        U11       U22       U33       U12       U13       U23      Ueq
 211        1.000000  0.764621  0.864091  0.826317* 0.051363  0.073021  0.072650  0.006075 -0.004726 -0.009285  0.066216   0.00
 212        1.000000  0.764621* 0.864091  0.826317  0.051363  0.073021  0.072650  0.006075 -0.004726 -0.009285  0.066216   0.00
 213        1.000000  0.764621  0.864091  0.826317* 0.051363  0.073021  0.072650  0.006075 -0.004726 -0.009285  0.066216   0.00
 214        1.000000  0.764621  0.864091  0.826317* 0.051363  0.073021  0.072650  0.006075 -0.004726 -0.009285  0.066216   0.00
 215        1.000000  0.764621  0.864091  0.826317* 0.051363  0.073021  0.072650  0.006075 -0.004726 -0.009285  0.066216   0.00
 216        1.000000  0.764621  0.864091  0.826317  0.051363  0.073021  0.072650  0.006075 -0.004726 -0.009285  0.066216
  su        0.000000  0.000113  0.000639  0.000744  0.004837  0.004381  0.005120  0.003751  0.004387  0.003579  0.002789
================================================================================================================================


Refinement program                                                                                                  page= 16
structure :                                                                                                19:04:38 01-12-22 

C14           ai         x         y         z        U11       U22       U33       U12       U13       U23      Ueq
 211        1.000000  0.112208  0.608172* 0.201982  0.051892  0.071573  0.071772  0.002505  0.006340 -0.003498  0.065009   0.00
 212        1.000000  0.112208  0.608172* 0.201982  0.051892  0.071573  0.071772  0.002505  0.006340 -0.003498  0.065009   0.00
 213        1.000000  0.112208  0.608172* 0.201982  0.051892  0.071573  0.071772  0.002505  0.006340 -0.003498  0.065009   0.00
 214        1.000000  0.112208  0.608172* 0.201982  0.051892  0.071573  0.071772  0.002505  0.006340 -0.003498  0.065009   0.00
 215        1.000000  0.112208  0.608172* 0.201982  0.051892  0.071573  0.071772  0.002505  0.006340 -0.003498  0.065009   0.00
 216        1.000000  0.112208  0.608172  0.201982  0.051892  0.071573  0.071772  0.002505  0.006340 -0.003498  0.065009
  su        0.000000  0.000111  0.000620  0.000741  0.004955  0.004304  0.005188  0.003573  0.004355  0.003481  0.002813
================================================================================================================================
C15           ai         x         y         z        U11       U22       U33       U12       U13       U23      Ueq
 211        1.000000  0.671790* 0.356282  0.784195  0.059475  0.063399  0.076841  0.011698 -0.001293 -0.010131  0.066948   0.00
 212        1.000000  0.671790* 0.356282  0.784195  0.059475  0.063399  0.076841  0.011698 -0.001293 -0.010131  0.066948   0.00
 213        1.000000  0.671790* 0.356282  0.784195  0.059475  0.063399  0.076841  0.011698 -0.001293 -0.010131  0.066948   0.00
 214        1.000000  0.671790* 0.356282  0.784195  0.059475  0.063399  0.076841  0.011698 -0.001293 -0.010131  0.066948   0.00
 215        1.000000  0.671790* 0.356282  0.784195  0.059475  0.063399  0.076841  0.011698 -0.001293 -0.010131  0.066948   0.00
 216        1.000000  0.671790  0.356282  0.784195  0.059475  0.063399  0.076841  0.011698 -0.001293 -0.010131  0.066948
  su        0.000000  0.000114  0.000621  0.000765  0.005022  0.004199  0.005220  0.003676  0.004476  0.003523  0.002816
================================================================================================================================
C16           ai         x         y         z        U11       U22       U33       U12       U13       U23      Ueq
 211        1.000000  0.087773* 0.641591  0.103277  0.055140  0.082881  0.074580  0.000335 -0.000627  0.002230  0.071192   0.00
 212        1.000000  0.087773* 0.641591  0.103277  0.055140  0.082881  0.074580  0.000335 -0.000627  0.002230  0.071192   0.00
 213        1.000000  0.087773* 0.641591  0.103277  0.055140  0.082881  0.074580  0.000335 -0.000627  0.002230  0.071192   0.00
 214        1.000000  0.087773* 0.641591  0.103277  0.055140  0.082881  0.074580  0.000334 -0.000627  0.002230  0.071192   0.00
 215        1.000000  0.087773* 0.641591  0.103277  0.055140  0.082881  0.074580  0.000334 -0.000627  0.002230  0.071192   0.00
 216        1.000000  0.087773  0.641591  0.103277  0.055140  0.082881  0.074580  0.000334 -0.000627  0.002230  0.071192
  su        0.000000  0.000115  0.000658  0.000768  0.005059  0.004667  0.005267  0.003975  0.004512  0.003805  0.002913
================================================================================================================================
C17           ai         x         y         z        U11       U22       U33       U12       U13       U23      Ueq
 211        1.000000  0.812822* 0.862242  0.849982  0.050935  0.072725  0.070449 -0.004043  0.006042 -0.008177  0.064644   0.00
 212        1.000000  0.812822* 0.862242  0.849982  0.050935  0.072725  0.070449 -0.004043  0.006042 -0.008177  0.064644   0.00
 213        1.000000  0.812822* 0.862242  0.849982  0.050935  0.072725  0.070449 -0.004043  0.006042 -0.008177  0.064644   0.00
 214        1.000000  0.812822* 0.862242  0.849982  0.050935  0.072725  0.070449 -0.004043  0.006042 -0.008177  0.064644   0.00
 215        1.000000  0.812822* 0.862242  0.849982  0.050935  0.072725  0.070449 -0.004043  0.006042 -0.008177  0.064644   0.00
 216        1.000000  0.812822  0.862242  0.849982  0.050935  0.072725  0.070449 -0.004043  0.006042 -0.008177  0.064644
  su        0.000000  0.000113  0.000633  0.000734  0.004780  0.004304  0.005039  0.003736  0.004327  0.003576  0.002747
================================================================================================================================
C18           ai         x         y         z        U11       U22       U33       U12       U13       U23      Ueq
 211        1.000000  0.884770* 0.892133  0.795130  0.057436  0.085610  0.072571  0.004636 -0.007306 -0.002845  0.072565   0.00
 212        1.000000  0.884770* 0.892133  0.795130  0.057436  0.085610  0.072571  0.004636 -0.007306 -0.002845  0.072565   0.00
 213        1.000000  0.884770* 0.892133  0.795130  0.057436  0.085610  0.072571  0.004636 -0.007306 -0.002845  0.072565   0.00
 214        1.000000  0.884770* 0.892133  0.795130  0.057436  0.085610  0.072571  0.004636 -0.007306 -0.002845  0.072565   0.00
 215        1.000000  0.884770* 0.892133  0.795130  0.057436  0.085610  0.072571  0.004636 -0.007306 -0.002845  0.072565   0.00
 216        1.000000  0.884770  0.892133  0.795130  0.057436  0.085610  0.072571  0.004636 -0.007306 -0.002845  0.072565
  su        0.000000  0.000116  0.000657  0.000766  0.005281  0.004819  0.005304  0.003907  0.004607  0.003755  0.002992
================================================================================================================================


Refinement program                                                                                                  page= 17
structure :                                                                                                19:04:38 01-12-22 

C19           ai         x         y         z        U11       U22       U33       U12       U13       U23      Ueq
 211        1.000000  0.716695* 0.863857  0.802239  0.056138  0.071416  0.064915 -0.001136 -0.002695 -0.003408  0.064576   0.00
 212        1.000000  0.716695* 0.863857  0.802239  0.056138  0.071416  0.064915 -0.001136 -0.002695 -0.003408  0.064576   0.00
 213        1.000000  0.716695* 0.863857  0.802239  0.056138  0.071416  0.064915 -0.001136 -0.002695 -0.003408  0.064576   0.00
 214        1.000000  0.716695* 0.863857  0.802239  0.056138  0.071416  0.064915 -0.001136 -0.002695 -0.003408  0.064576   0.00
 215        1.000000  0.716695* 0.863857  0.802239  0.056138  0.071416  0.064915 -0.001136 -0.002695 -0.003408  0.064576   0.00
 216        1.000000  0.716695  0.863857  0.802239  0.056138  0.071416  0.064915 -0.001136 -0.002695 -0.003408  0.064576
  su        0.000000  0.000114  0.000628  0.000733  0.004925  0.004225  0.004925  0.003702  0.004280  0.003439  0.002739
================================================================================================================================
C20           ai         x         y         z        U11       U22       U33       U12       U13       U23      Ueq
 211        1.000000  0.719575* 0.364637  0.807088  0.048266  0.058125  0.075382 -0.000597  0.002908 -0.008249  0.060709   0.00
 212        1.000000  0.719575* 0.364637  0.807088  0.048266  0.058125  0.075382 -0.000597  0.002908 -0.008249  0.060709   0.00
 213        1.000000  0.719575* 0.364637  0.807088  0.048266  0.058125  0.075382 -0.000597  0.002908 -0.008249  0.060709   0.00
 214        1.000000  0.719575* 0.364637  0.807088  0.048266  0.058125  0.075382 -0.000597  0.002908 -0.008249  0.060709   0.00
 215        1.000000  0.719575* 0.364637  0.807088  0.048266  0.058125  0.075382 -0.000597  0.002908 -0.008249  0.060709   0.00
 216        1.000000  0.719575  0.364637  0.807088  0.048266  0.058125  0.075382 -0.000597  0.002908 -0.008249  0.060709
  su        0.000000  0.000108  0.000602  0.000740  0.004650  0.003905  0.005065  0.003382  0.004207  0.003311  0.002659
================================================================================================================================
C21           ai         x         y         z        U11       U22       U33       U12       U13       U23      Ueq
 211        1.000000  0.836439* 0.893878  0.774210  0.063183  0.066547  0.065719  0.006334 -0.002690  0.000367  0.065587   0.00
 212        1.000000  0.836439* 0.893878  0.774210  0.063183  0.066547  0.065719  0.006334 -0.002690  0.000367  0.065587   0.00
 213        1.000000  0.836439* 0.893878  0.774210  0.063183  0.066547  0.065719  0.006334 -0.002690  0.000367  0.065587   0.00
 214        1.000000  0.836439* 0.893878  0.774210  0.063183  0.066547  0.065719  0.006334 -0.002690  0.000367  0.065587   0.00
 215        1.000000  0.836439* 0.893878  0.774210  0.063183  0.066547  0.065719  0.006334 -0.002690  0.000367  0.065587   0.00
 216        1.000000  0.836439  0.893878  0.774210  0.063183  0.066547  0.065719  0.006334 -0.002690  0.000367  0.065587
  su        0.000000  0.000115  0.000626  0.000730  0.005205  0.004256  0.005047  0.003606  0.004386  0.003359  0.002827
================================================================================================================================
C22           ai         x         y         z        U11       U22       U33       U12       U13       U23      Ueq
 211        1.000000  0.668206* 0.856967  0.777500  0.059772  0.070743  0.061955  0.003403 -0.001370 -0.005574  0.064505   0.00
 212        1.000000  0.668206* 0.856967  0.777500  0.059772  0.070743  0.061955  0.003403 -0.001370 -0.005574  0.064505   0.00
 213        1.000000  0.668206* 0.856967  0.777500  0.059772  0.070743  0.061955  0.003403 -0.001370 -0.005574  0.064505   0.00
 214        1.000000  0.668206* 0.856967  0.777500  0.059772  0.070743  0.061955  0.003403 -0.001370 -0.005574  0.064505   0.00
 215        1.000000  0.668206* 0.856967  0.777500  0.059772  0.070743  0.061955  0.003403 -0.001370 -0.005574  0.064505   0.00
 216        1.000000  0.668206  0.856967  0.777500  0.059772  0.070743  0.061955  0.003403 -0.001370 -0.005574  0.064505
  su        0.000000  0.000114  0.000623  0.000734  0.004997  0.004311  0.004870  0.003759  0.004286  0.003448  0.002757
================================================================================================================================
C23           ai         x         y         z        U11       U22       U33       U12       U13       U23      Ueq
 211        1.000000  0.160236* 0.606631  0.224955  0.059808  0.070199  0.067367  0.003493 -0.000729 -0.005334  0.066117   0.00
 212        1.000000  0.160236* 0.606631  0.224955  0.059808  0.070199  0.067367  0.003493 -0.000729 -0.005334  0.066117   0.00
 213        1.000000  0.160236* 0.606631  0.224955  0.059808  0.070199  0.067367  0.003493 -0.000729 -0.005334  0.066117   0.00
 214        1.000000  0.160236* 0.606631  0.224955  0.059808  0.070199  0.067367  0.003493 -0.000729 -0.005334  0.066117   0.00
 215        1.000000  0.160236* 0.606631  0.224955  0.059808  0.070199  0.067367  0.003493 -0.000729 -0.005334  0.066117   0.00
 216        1.000000  0.160236  0.606631  0.224955  0.059808  0.070199  0.067367  0.003493 -0.000729 -0.005334  0.066117
  su        0.000000  0.000113  0.000636  0.000731  0.005160  0.004343  0.005111  0.003598  0.004435  0.003417  0.002845
================================================================================================================================


Refinement program                                                                                                  page= 18
structure :                                                                                                19:04:38 01-12-22 

C24           ai         x         y         z        U11       U22       U33       U12       U13       U23      Ueq
 211        1.000000  0.184166* 0.638961  0.148014  0.049707  0.069529  0.068334  0.007731 -0.000570 -0.001924  0.062820   0.00
 212        1.000000  0.184166* 0.638961  0.148014  0.049707  0.069529  0.068334  0.007731 -0.000570 -0.001924  0.062820   0.00
 213        1.000000  0.184166* 0.638961  0.148014  0.049707  0.069529  0.068334  0.007731 -0.000570 -0.001924  0.062820   0.00
 214        1.000000  0.184166* 0.638961  0.148014  0.049707  0.069529  0.068334  0.007731 -0.000570 -0.001924  0.062820   0.00
 215        1.000000  0.184166* 0.638961  0.148014  0.049707  0.069529  0.068334  0.007731 -0.000570 -0.001924  0.062820   0.00
 216        1.000000  0.184166  0.638961  0.148014  0.049707  0.069529  0.068334  0.007731 -0.000570 -0.001924  0.062820
  su        0.000000  0.000108  0.000622  0.000719  0.004715  0.004204  0.004944  0.003594  0.004228  0.003474  0.002697
================================================================================================================================
C25           ai         x         y         z        U11       U22       U33       U12       U13       U23      Ueq
 211        1.000000  0.788452* 0.894158  0.751463  0.061883  0.061873  0.072246  0.002492 -0.004412 -0.004955  0.065877   0.00
 212        1.000000  0.788452* 0.894158  0.751463  0.061883  0.061873  0.072246  0.002492 -0.004412 -0.004955  0.065877   0.00
 213        1.000000  0.788452* 0.894158  0.751463  0.061883  0.061873  0.072246  0.002492 -0.004412 -0.004955  0.065877   0.00
 214        1.000000  0.788452* 0.894158  0.751463  0.061883  0.061873  0.072246  0.002492 -0.004412 -0.004955  0.065877   0.00
 215        1.000000  0.788452* 0.894158  0.751463  0.061883  0.061873  0.072246  0.002492 -0.004412 -0.004955  0.065877   0.00
 216        1.000000  0.788452  0.894158  0.751463  0.061883  0.061873  0.072246  0.002492 -0.004412 -0.004955  0.065877
  su        0.000000  0.000118  0.000613  0.000742  0.005197  0.004097  0.005272  0.003580  0.004554  0.003400  0.002846
================================================================================================================================
C26           ai         x         y         z        U11       U22       U33       U12       U13       U23      Ueq
 211        1.000000  0.136017* 0.639952  0.124466  0.058048  0.070856  0.065104  0.007205 -0.003402 -0.005945  0.065132   0.00
 212        1.000000  0.136017* 0.639952  0.124466  0.058048  0.070856  0.065104  0.007205 -0.003402 -0.005945  0.065132   0.00
 213        1.000000  0.136017* 0.639952  0.124466  0.058048  0.070856  0.065104  0.007205 -0.003402 -0.005945  0.065132   0.00
 214        1.000000  0.136017* 0.639952  0.124466  0.058048  0.070856  0.065104  0.007205 -0.003402 -0.005945  0.065132   0.00
 215        1.000000  0.136017* 0.639952  0.124466  0.058048  0.070856  0.065104  0.007205 -0.003402 -0.005945  0.065132   0.00
 216        1.000000  0.136017  0.639952  0.124466  0.058048  0.070856  0.065104  0.007205 -0.003402 -0.005945  0.065132
  su        0.000000  0.000113  0.000619  0.000723  0.004982  0.004293  0.004886  0.003681  0.004305  0.003470  0.002755
================================================================================================================================
C27           ai         x         y         z        U11       U22       U33       U12       U13       U23      Ueq
 211        1.000000  0.767589* 0.362779  0.828342  0.065218  0.062005  0.061339 -0.001721 -0.006816 -0.004187  0.063512   0.00
 212        1.000000  0.767589* 0.362779  0.828342  0.065218  0.062005  0.061339 -0.001721 -0.006816 -0.004187  0.063512   0.00
 213        1.000000  0.767589* 0.362779  0.828342  0.065218  0.062005  0.061339 -0.001721 -0.006816 -0.004187  0.063512   0.00
 214        1.000000  0.767589* 0.362779  0.828342  0.065218  0.062005  0.061339 -0.001721 -0.006816 -0.004187  0.063512   0.00
 215        1.000000  0.767589* 0.362779  0.828342  0.065218  0.062005  0.061339 -0.001721 -0.006816 -0.004187  0.063512   0.00
 216        1.000000  0.767589  0.362779  0.828342  0.065218  0.062005  0.061339 -0.001721 -0.006816 -0.004187  0.063512
  su        0.000000  0.000113  0.000613  0.000716  0.005114  0.004007  0.004792  0.003641  0.004297  0.003330  0.002715
================================================================================================================================
C28           ai         x         y         z        U11       U22       U33       U12       U13       U23      Ueq
 211        1.000000  0.599517* 0.352441  0.658398  0.057508  0.074223  0.058199  0.005226  0.000829 -0.014291  0.063524   0.00
 212        1.000000  0.599517* 0.352441  0.658398  0.057508  0.074223  0.058199  0.005226  0.000829 -0.014291  0.063524   0.00
 213        1.000000  0.599517* 0.352441  0.658398  0.057508  0.074223  0.058199  0.005226  0.000829 -0.014291  0.063524   0.00
 214        1.000000  0.599517* 0.352441  0.658398  0.057508  0.074223  0.058199  0.005226  0.000829 -0.014291  0.063524   0.00
 215        1.000000  0.599517* 0.352441  0.658398  0.057508  0.074223  0.058199  0.005226  0.000829 -0.014291  0.063524   0.00
 216        1.000000  0.599517  0.352441  0.658398  0.057508  0.074222  0.058199  0.005226  0.000829 -0.014291  0.063524
  su        0.000000  0.000115  0.000638  0.000728  0.004954  0.004463  0.004768  0.003780  0.004297  0.003437  0.002756
================================================================================================================================


Refinement program                                                                                                  page= 19
structure :                                                                                                19:04:38 01-12-22 

C29           ai         x         y         z        U11       U22       U33       U12       U13       U23      Ueq
 211        1.000000  0.740440* 0.895336  0.727914  0.056552  0.071695  0.072013 -0.002480  0.000846 -0.006712  0.066995   0.00
 212        1.000000  0.740440* 0.895336  0.727914  0.056552  0.071695  0.072013 -0.002480  0.000846 -0.006712  0.066995   0.00
 213        1.000000  0.740440* 0.895336  0.727914  0.056552  0.071695  0.072013 -0.002480  0.000846 -0.006712  0.066995   0.00
 214        1.000000  0.740440* 0.895336  0.727914  0.056552  0.071695  0.072013 -0.002480  0.000846 -0.006712  0.066995   0.00
 215        1.000000  0.740440* 0.895336  0.727914  0.056552  0.071695  0.072013 -0.002480  0.000846 -0.006712  0.066995   0.00
 216        1.000000  0.740440  0.895336  0.727914  0.056552  0.071695  0.072013 -0.002480  0.000846 -0.006712  0.066995
  su        0.000000  0.000115  0.000635  0.000754  0.005074  0.004417  0.005263  0.003666  0.004432  0.003520  0.002871
================================================================================================================================
C30           ai         x         y         z        U11       U22       U33       U12       U13       U23      Ueq
 211        1.000000  0.016318  0.623834  0.163279* 0.067800  0.145923  0.095968 -0.011651 -0.003965 -0.002570  0.103816   0.00
 212        1.000000  0.016318  0.623834  0.163279* 0.067800  0.145923  0.095968 -0.011651 -0.003965 -0.002570  0.103816   0.00
 213        1.000000  0.016318  0.623834* 0.163279  0.067800  0.145923  0.095968 -0.011651 -0.003965 -0.002570  0.103816   0.00
 214        1.000000  0.016318  0.623834* 0.163279  0.067800  0.145923  0.095968 -0.011651 -0.003965 -0.002570  0.103816   0.00
 215        1.000000  0.016318  0.623834* 0.163279  0.067800  0.145923  0.095968 -0.011651 -0.003965 -0.002570  0.103816   0.00
 216        1.000000  0.016318  0.623834  0.163279  0.067800  0.145923  0.095968 -0.011651 -0.003965 -0.002570  0.103816
  su        0.000000  0.000127  0.000970  0.000787  0.006141  0.007175  0.006707  0.005695  0.005395  0.005199  0.003888
================================================================================================================================
C31           ai         x         y         z        U11       U22       U33       U12       U13       U23      Ueq
 211        1.000000  0.791508* 0.394931  0.752582  0.059588  0.071968  0.060787  0.003439  0.010059  0.005009  0.063833   0.00
 212        1.000000  0.791508* 0.394931  0.752582  0.059588  0.071968  0.060787  0.003439  0.010059  0.005009  0.063833   0.00
 213        1.000000  0.791508* 0.394931  0.752582  0.059588  0.071968  0.060787  0.003439  0.010059  0.005009  0.063833   0.00
 214        1.000000  0.791508* 0.394931  0.752582  0.059588  0.071968  0.060787  0.003439  0.010059  0.005009  0.063833   0.00
 215        1.000000  0.791508* 0.394931  0.752582  0.059588  0.071968  0.060787  0.003439  0.010059  0.005009  0.063833   0.00
 216        1.000000  0.791508  0.394931  0.752582  0.059588  0.071968  0.060787  0.003439  0.010059  0.005009  0.063833
  su        0.000000  0.000113  0.000622  0.000713  0.005084  0.004368  0.004888  0.003609  0.004256  0.003374  0.002788
================================================================================================================================
C32           ai         x         y         z        U11       U22       U33       U12       U13       U23      Ueq
 211        1.000000  0.692074* 0.893461  0.704190  0.060304  0.065068  0.059715  0.003621  0.004310 -0.005162  0.061729   0.00
 212        1.000000  0.692074* 0.893461  0.704190  0.060304  0.065068  0.059715  0.003621  0.004310 -0.005162  0.061729   0.00
 213        1.000000  0.692074* 0.893461  0.704190  0.060304  0.065068  0.059715  0.003621  0.004310 -0.005162  0.061729   0.00
 214        1.000000  0.692074* 0.893461  0.704190  0.060304  0.065068  0.059715  0.003621  0.004310 -0.005162  0.061729   0.00
 215        1.000000  0.692074* 0.893461  0.704190  0.060304  0.065068  0.059715  0.003621  0.004310 -0.005162  0.061729   0.00
 216        1.000000  0.692074  0.893461  0.704190  0.060304  0.065068  0.059715  0.003621  0.004310 -0.005162  0.061729
  su        0.000000  0.000114  0.000611  0.000703  0.005074  0.004076  0.004881  0.003544  0.004340  0.003247  0.002736
================================================================================================================================
C33           ai         x         y         z        U11       U22       U33       U12       U13       U23      Ueq
 211        1.000000  0.644029* 0.876646  0.678361  0.053075  0.081735  0.062526 -0.000831  0.002914  0.002676  0.065878   0.00
 212        1.000000  0.644029* 0.876646  0.678361  0.053075  0.081735  0.062526 -0.000831  0.002914  0.002676  0.065878   0.00
 213        1.000000  0.644029* 0.876646  0.678361  0.053075  0.081735  0.062526 -0.000831  0.002914  0.002676  0.065878   0.00
 214        1.000000  0.644029* 0.876646  0.678361  0.053075  0.081735  0.062526 -0.000831  0.002914  0.002676  0.065878   0.00
 215        1.000000  0.644029* 0.876646  0.678361  0.053075  0.081735  0.062526 -0.000831  0.002914  0.002676  0.065878   0.00
 216        1.000000  0.644029  0.876646  0.678361  0.053075  0.081735  0.062526 -0.000831  0.002914  0.002676  0.065878
  su        0.000000  0.000113  0.000639  0.000737  0.004906  0.004551  0.004932  0.003738  0.004270  0.003540  0.002794
================================================================================================================================


Refinement program                                                                                                  page= 20
structure :                                                                                                19:04:38 01-12-22 

C34           ai         x         y         z        U11       U22       U33       U12       U13       U23      Ueq
 211        1.000000  0.743536* 0.395087  0.730667  0.060927  0.066743  0.051670  0.004025  0.000483  0.001417  0.060006   0.00
 212        1.000000  0.743536* 0.395087  0.730667  0.060927  0.066743  0.051670  0.004025  0.000483  0.001417  0.060006   0.00
 213        1.000000  0.743536* 0.395087  0.730667  0.060927  0.066743  0.051670  0.004025  0.000483  0.001417  0.060006   0.00
 214        1.000000  0.743536* 0.395087  0.730667  0.060927  0.066743  0.051670  0.004025  0.000483  0.001417  0.060006   0.00
 215        1.000000  0.743536* 0.395087  0.730667  0.060927  0.066743  0.051670  0.004025  0.000483  0.001417  0.060006   0.00
 216        1.000000  0.743536  0.395087  0.730667  0.060927  0.066743  0.051670  0.004025  0.000483  0.001417  0.060006
  su        0.000000  0.000110  0.000605  0.000688  0.005109  0.004182  0.004532  0.003491  0.004109  0.003165  0.002692
================================================================================================================================
C35           ai         x         y         z        U11       U22       U33       U12       U13       U23      Ueq
 211        1.000000  0.695288* 0.392705  0.706876  0.058944  0.077466  0.056547  0.006533  0.009006 -0.012222  0.064084   0.00
 212        1.000000  0.695288* 0.392705  0.706876  0.058944  0.077466  0.056547  0.006533  0.009006 -0.012222  0.064084   0.00
 213        1.000000  0.695288* 0.392705  0.706876  0.058944  0.077466  0.056547  0.006533  0.009006 -0.012222  0.064084   0.00
 214        1.000000  0.695288* 0.392705  0.706876  0.058944  0.077466  0.056547  0.006533  0.009006 -0.012222  0.064084   0.00
 215        1.000000  0.695288* 0.392705  0.706876  0.058944  0.077466  0.056547  0.006533  0.009006 -0.012222  0.064084   0.00
 216        1.000000  0.695288  0.392705  0.706876  0.058944  0.077466  0.056547  0.006533  0.009006 -0.012222  0.064084
  su        0.000000  0.000114  0.000640  0.000702  0.005169  0.004423  0.004823  0.003715  0.004309  0.003381  0.002803
================================================================================================================================
C36           ai         x         y         z        U11       U22       U33       U12       U13       U23      Ueq
 211        1.000000  0.647234* 0.379179  0.683107  0.058900  0.075205  0.066170 -0.002611  0.012623 -0.002457  0.066346   0.00
 212        1.000000  0.647234* 0.379179  0.683107  0.058900  0.075205  0.066170 -0.002611  0.012623 -0.002457  0.066346   0.00
 213        1.000000  0.647234* 0.379179  0.683107  0.058900  0.075205  0.066170 -0.002611  0.012623 -0.002457  0.066346   0.00
 214        1.000000  0.647234* 0.379179  0.683107  0.058900  0.075205  0.066170 -0.002611  0.012623 -0.002457  0.066346   0.00
 215        1.000000  0.647234* 0.379179  0.683107  0.058900  0.075205  0.066170 -0.002611  0.012623 -0.002457  0.066346   0.00
 216        1.000000  0.647234  0.379179  0.683107  0.058900  0.075205  0.066170 -0.002611  0.012623 -0.002457  0.066346
  su        0.000000  0.000114  0.000638  0.000740  0.005114  0.004457  0.005051  0.003701  0.004344  0.003481  0.002843
================================================================================================================================
H1c3          ai         x         y         z       Uiso
 211        1.000000  0.574613  0.681779  0.767116  0.077548   0.00
 212        1.000000  0.574613  0.681779  0.767116  0.077548   0.00
 213        1.000000  0.574613  0.681779  0.767116  0.077548   0.00
 214        1.000000  0.574613  0.681779  0.767116  0.077548   0.00
 215        1.000000  0.574613  0.681779  0.767116  0.077548   0.00
 216        1.000000  0.574613  0.681779  0.767116  0.077548
  su        0.000000 -0.100000 -0.100000 -0.100000  0.000000
================================================================================================================================
H2c3          ai         x         y         z       Uiso
 211        1.000000  0.570076  0.859970  0.806255  0.077548   0.00
 212        1.000000  0.570076  0.859970  0.806255  0.077548   0.00
 213        1.000000  0.570076  0.859970  0.806255  0.077548   0.00
 214        1.000000  0.570076  0.859970  0.806255  0.077548   0.00
 215        1.000000  0.570076  0.859970  0.806255  0.077548   0.00
 216        1.000000  0.570076  0.859970  0.806255  0.077548
  su        0.000000 -0.100000 -0.100000 -0.100000  0.000000
================================================================================================================================


Refinement program                                                                                                  page= 21
structure :                                                                                                19:04:38 01-12-22 

H1c4          ai         x         y         z       Uiso
 211        1.000000  0.621837  0.729316  0.799123  0.074715   0.00
 212        1.000000  0.621837  0.729316  0.799123  0.074715   0.00
 213        1.000000  0.621837  0.729316  0.799123  0.074715   0.00
 214        1.000000  0.621837  0.729316  0.799123  0.074715   0.00
 215        1.000000  0.621837  0.729316  0.799123  0.074715   0.00
 216        1.000000  0.621837  0.729316  0.799123  0.074715
  su        0.000000 -0.100000 -0.100000 -0.100000  0.000000
================================================================================================================================
H2c4          ai         x         y         z       Uiso
 211        1.000000  0.618155  0.905982  0.835542  0.074715   0.00
 212        1.000000  0.618155  0.905982  0.835542  0.074715   0.00
 213        1.000000  0.618155  0.905982  0.835542  0.074715   0.00
 214        1.000000  0.618155  0.905982  0.835542  0.074715   0.00
 215        1.000000  0.618155  0.905982  0.835542  0.074715   0.00
 216        1.000000  0.618155  0.905982  0.835542  0.074715
  su        0.000000 -0.100000 -0.100000 -0.100000  0.000000
================================================================================================================================
H1c5          ai         x         y         z       Uiso
 211        1.000000  0.909155  0.749583  0.930777  0.084314   0.00
 212        1.000000  0.909155  0.749583  0.930777  0.084314   0.00
 213        1.000000  0.909155  0.749583  0.930777  0.084314   0.00
 214        1.000000  0.909155  0.749583  0.930777  0.084314   0.00
 215        1.000000  0.909155  0.749583  0.930777  0.084314   0.00
 216        1.000000  0.909155  0.749583  0.930777  0.084314
  su        0.000000 -0.100000 -0.100000 -0.100000  0.000000
================================================================================================================================
H2c5          ai         x         y         z       Uiso
 211        1.000000  0.909327  0.921654  0.984983  0.084314   0.00
 212        1.000000  0.909327  0.921654  0.984983  0.084314   0.00
 213        1.000000  0.909327  0.921654  0.984983  0.084314   0.00
 214        1.000000  0.909327  0.921654  0.984983  0.084314   0.00
 215        1.000000  0.909327  0.921654  0.984983  0.084314   0.00
 216        1.000000  0.909327  0.921654  0.984983  0.084314
  su        0.000000 -0.100000 -0.100000 -0.100000  0.000000
================================================================================================================================
H1c6          ai         x         y         z       Uiso
 211        1.000000  0.971910  0.891382  0.871172  0.112301   0.00
 212        1.000000  0.971910  0.891382  0.871172  0.112301   0.00
 213        1.000000  0.971910  0.891382  0.871172  0.112301   0.00
 214        1.000000  0.971910  0.891382  0.871172  0.112301   0.00
 215        1.000000  0.971910  0.891382  0.871172  0.112301   0.00
 216        1.000000  0.971910  0.891382  0.871172  0.112301
  su        0.000000 -0.100000 -0.100000 -0.100000  0.000000
================================================================================================================================


Refinement program                                                                                                  page= 22
structure :                                                                                                19:04:38 01-12-22 

H2c6          ai         x         y         z       Uiso
 211        1.000000  0.957164  0.907884  1.016033  0.112301   0.00
 212        1.000000  0.957164  0.907884  1.016033  0.112301   0.00
 213        1.000000  0.957164  0.907884  1.016033  0.112301   0.00
 214        1.000000  0.957164  0.907884  1.016033  0.112301   0.00
 215        1.000000  0.957164  0.907884  1.016033  0.112301   0.00
 216        1.000000  0.957164  0.907884  1.016033  0.112301
  su        0.000000 -0.100000 -0.100000 -0.100000  0.000000
================================================================================================================================
H3c6          ai         x         y         z       Uiso
 211        1.000000  0.959183  0.738144  0.937502  0.112301   0.00
 212        1.000000  0.959183  0.738144  0.937502  0.112301   0.00
 213        1.000000  0.959183  0.738144  0.937502  0.112301   0.00
 214        1.000000  0.959183  0.738144  0.937502  0.112301   0.00
 215        1.000000  0.959183  0.738144  0.937502  0.112301   0.00
 216        1.000000  0.959183  0.738144  0.937502  0.112301
  su        0.000000 -0.100000 -0.100000 -0.100000  0.000000
================================================================================================================================
H1c7          ai         x         y         z       Uiso
 211        1.000000  0.625075  0.233708  0.803038  0.071955   0.00
 212        1.000000  0.625075  0.233708  0.803038  0.071955   0.00
 213        1.000000  0.625075  0.233708  0.803038  0.071955   0.00
 214        1.000000  0.625075  0.233708  0.803038  0.071955   0.00
 215        1.000000  0.625075  0.233708  0.803038  0.071955   0.00
 216        1.000000  0.625075  0.233708  0.803038  0.071955
  su        0.000000 -0.100000 -0.100000 -0.100000  0.000000
================================================================================================================================
H2c7          ai         x         y         z       Uiso
 211        1.000000  0.622653  0.410876  0.845161  0.071955   0.00
 212        1.000000  0.622653  0.410876  0.845161  0.071955   0.00
 213        1.000000  0.622653  0.410876  0.845161  0.071955   0.00
 214        1.000000  0.622653  0.410876  0.845161  0.071955   0.00
 215        1.000000  0.622653  0.410876  0.845161  0.071955   0.00
 216        1.000000  0.622653  0.410876  0.845161  0.071955
  su        0.000000 -0.100000 -0.100000 -0.100000  0.000000
================================================================================================================================
H1c8          ai         x         y         z       Uiso
 211        1.000000  0.861020  0.749434  0.907104  0.077304   0.00
 212        1.000000  0.861020  0.749434  0.907104  0.077304   0.00
 213        1.000000  0.861020  0.749434  0.907104  0.077304   0.00
 214        1.000000  0.861020  0.749434  0.907104  0.077304   0.00
 215        1.000000  0.861020  0.749434  0.907104  0.077304   0.00
 216        1.000000  0.861020  0.749434  0.907104  0.077304
  su        0.000000 -0.100000 -0.100000 -0.100000  0.000000
================================================================================================================================


Refinement program                                                                                                  page= 23
structure :                                                                                                19:04:38 01-12-22 

H2c8          ai         x         y         z       Uiso
 211        1.000000  0.861260  0.923073  0.963241  0.077304   0.00
 212        1.000000  0.861260  0.923073  0.963241  0.077304   0.00
 213        1.000000  0.861260  0.923073  0.963241  0.077304   0.00
 214        1.000000  0.861260  0.923073  0.963241  0.077304   0.00
 215        1.000000  0.861260  0.923073  0.963241  0.077304   0.00
 216        1.000000  0.861260  0.923073  0.963241  0.077304
  su        0.000000 -0.100000 -0.100000 -0.100000  0.000000
================================================================================================================================
H1c9          ai         x         y         z       Uiso
 211        1.000000  0.064503  0.676934  0.269817  0.090351   0.00
 212        1.000000  0.064503  0.676934  0.269817  0.090351   0.00
 213        1.000000  0.064503  0.676934  0.269817  0.090351   0.00
 214        1.000000  0.064503  0.676934  0.269817  0.090351   0.00
 215        1.000000  0.064503  0.676934  0.269817  0.090351   0.00
 216        1.000000  0.064503  0.676934  0.269817  0.090351
  su        0.000000 -0.100000 -0.100000 -0.100000  0.000000
================================================================================================================================
H2c9          ai         x         y         z       Uiso
 211        1.000000  0.063856  0.503053  0.215024  0.090351   0.00
 212        1.000000  0.063856  0.503053  0.215024  0.090351   0.00
 213        1.000000  0.063856  0.503053  0.215024  0.090351   0.00
 214        1.000000  0.063856  0.503053  0.215024  0.090351   0.00
 215        1.000000  0.063856  0.503053  0.215024  0.090351   0.00
 216        1.000000  0.063856  0.503053  0.215024  0.090351
  su        0.000000 -0.100000 -0.100000 -0.100000  0.000000
================================================================================================================================
H1c10         ai         x         y         z       Uiso
 211        1.000000  0.593501  0.943665  0.603356  0.080000   0.00
 212        1.000000  0.593501  0.943665  0.603356  0.080000   0.00
 213        1.000000  0.593501  0.943665  0.603356  0.080000   0.00
 214        1.000000  0.593501  0.943665  0.603356  0.080000   0.00
 215        1.000000  0.593501  0.943665  0.603356  0.080000   0.00
 216        1.000000  0.593501  0.943665  0.603356  0.080000
  su        0.000000 -0.100000 -0.100000 -0.100000  0.000000
================================================================================================================================
H2c10         ai         x         y         z       Uiso
 211        1.000000  0.597762  0.766473  0.561925  0.080000   0.00
 212        1.000000  0.597762  0.766473  0.561925  0.080000   0.00
 213        1.000000  0.597762  0.766473  0.561925  0.080000   0.00
 214        1.000000  0.597762  0.766473  0.561925  0.080000   0.00
 215        1.000000  0.597762  0.766473  0.561925  0.080000   0.00
 216        1.000000  0.597762  0.766473  0.561925  0.080000
  su        0.000000 -0.100000 -0.100000 -0.100000  0.000000
================================================================================================================================


Refinement program                                                                                                  page= 24
structure :                                                                                                19:04:38 01-12-22 

H1c11         ai         x         y         z       Uiso
 211        1.000000  0.933418  0.999714  0.785910  0.093325   0.00
 212        1.000000  0.933418  0.999714  0.785910  0.093325   0.00
 213        1.000000  0.933418  0.999714  0.785910  0.093325   0.00
 214        1.000000  0.933418  0.999714  0.785910  0.093325   0.00
 215        1.000000  0.933418  0.999714  0.785910  0.093325   0.00
 216        1.000000  0.933418  0.999714  0.785910  0.093325
  su        0.000000 -0.100000 -0.100000 -0.100000  0.000000
================================================================================================================================
H2c11         ai         x         y         z       Uiso
 211        1.000000  0.933021  0.827537  0.729302  0.093325   0.00
 212        1.000000  0.933021  0.827537  0.729302  0.093325   0.00
 213        1.000000  0.933021  0.827537  0.729302  0.093325   0.00
 214        1.000000  0.933021  0.827537  0.729302  0.093325   0.00
 215        1.000000  0.933021  0.827537  0.729302  0.093325   0.00
 216        1.000000  0.933021  0.827537  0.729302  0.093325
  su        0.000000 -0.100000 -0.100000 -0.100000  0.000000
================================================================================================================================
H1c12         ai         x         y         z       Uiso
 211        1.000000  0.038856  0.580506 -0.007173  0.097255   0.00
 212        1.000000  0.038856  0.580506 -0.007173  0.097255   0.00
 213        1.000000  0.038856  0.580506 -0.007173  0.097255   0.00
 214        1.000000  0.038856  0.580506 -0.007173  0.097255   0.00
 215        1.000000  0.038856  0.580506 -0.007173  0.097255   0.00
 216        1.000000  0.038856  0.580506 -0.007173  0.097255
  su        0.000000 -0.100000 -0.100000 -0.100000  0.000000
================================================================================================================================
H2c12         ai         x         y         z       Uiso
 211        1.000000  0.040032  0.758344  0.043944  0.097255   0.00
 212        1.000000  0.040032  0.758344  0.043944  0.097255   0.00
 213        1.000000  0.040032  0.758344  0.043944  0.097255   0.00
 214        1.000000  0.040032  0.758344  0.043944  0.097255   0.00
 215        1.000000  0.040032  0.758344  0.043944  0.097255   0.00
 216        1.000000  0.040032  0.758344  0.043944  0.097255
  su        0.000000 -0.100000 -0.100000 -0.100000  0.000000
================================================================================================================================
H1c13         ai         x         y         z       Uiso
 211        1.000000  0.764698  0.928535  0.916406  0.079459   0.00
 212        1.000000  0.764698  0.928535  0.916406  0.079459   0.00
 213        1.000000  0.764698  0.928535  0.916406  0.079459   0.00
 214        1.000000  0.764698  0.928535  0.916406  0.079459   0.00
 215        1.000000  0.764698  0.928535  0.916406  0.079459   0.00
 216        1.000000  0.764698  0.928535  0.916406  0.079459
  su        0.000000 -0.100000 -0.100000 -0.100000  0.000000
================================================================================================================================


Refinement program                                                                                                  page= 25
structure :                                                                                                19:04:38 01-12-22 

H2c13         ai         x         y         z       Uiso
 211        1.000000  0.764597  0.754512  0.863687  0.079459   0.00
 212        1.000000  0.764597  0.754512  0.863687  0.079459   0.00
 213        1.000000  0.764597  0.754512  0.863687  0.079459   0.00
 214        1.000000  0.764597  0.754512  0.863687  0.079459   0.00
 215        1.000000  0.764597  0.754512  0.863687  0.079459   0.00
 216        1.000000  0.764597  0.754512  0.863687  0.079459
  su        0.000000 -0.100000 -0.100000 -0.100000  0.000000
================================================================================================================================
H1c14         ai         x         y         z       Uiso
 211        1.000000  0.112212  0.497712  0.237079  0.078010   0.00
 212        1.000000  0.112212  0.497712  0.237079  0.078010   0.00
 213        1.000000  0.112212  0.497712  0.237079  0.078010   0.00
 214        1.000000  0.112212  0.497712  0.237079  0.078010   0.00
 215        1.000000  0.112212  0.497712  0.237079  0.078010   0.00
 216        1.000000  0.112212  0.497712  0.237079  0.078010
  su        0.000000 -0.100000 -0.100000 -0.100000  0.000000
================================================================================================================================
H2c14         ai         x         y         z       Uiso
 211        1.000000  0.112432  0.672163  0.292410  0.078010   0.00
 212        1.000000  0.112432  0.672163  0.292410  0.078010   0.00
 213        1.000000  0.112432  0.672163  0.292410  0.078010   0.00
 214        1.000000  0.112432  0.672163  0.292410  0.078010   0.00
 215        1.000000  0.112432  0.672163  0.292410  0.078010   0.00
 216        1.000000  0.112432  0.672163  0.292410  0.078010
  su        0.000000 -0.100000 -0.100000 -0.100000  0.000000
================================================================================================================================
H1c15         ai         x         y         z       Uiso
 211        1.000000  0.671395  0.423343  0.872375  0.080338   0.00
 212        1.000000  0.671395  0.423343  0.872375  0.080338   0.00
 213        1.000000  0.671395  0.423343  0.872375  0.080338   0.00
 214        1.000000  0.671395  0.423343  0.872375  0.080338   0.00
 215        1.000000  0.671395  0.423343  0.872375  0.080338   0.00
 216        1.000000  0.671395  0.423343  0.872375  0.080338
  su        0.000000 -0.100000 -0.100000 -0.100000  0.000000
================================================================================================================================
H2c15         ai         x         y         z       Uiso
 211        1.000000  0.672596  0.247026  0.822466  0.080338   0.00
 212        1.000000  0.672596  0.247026  0.822466  0.080338   0.00
 213        1.000000  0.672596  0.247026  0.822466  0.080338   0.00
 214        1.000000  0.672596  0.247026  0.822466  0.080338   0.00
 215        1.000000  0.672596  0.247026  0.822466  0.080338   0.00
 216        1.000000  0.672596  0.247026  0.822466  0.080338
  su        0.000000 -0.100000 -0.100000 -0.100000  0.000000
================================================================================================================================


Refinement program                                                                                                  page= 26
structure :                                                                                                19:04:38 01-12-22 

H1c16         ai         x         y         z       Uiso
 211        1.000000  0.087481  0.576889  0.013257  0.085431   0.00
 212        1.000000  0.087481  0.576889  0.013257  0.085431   0.00
 213        1.000000  0.087481  0.576889  0.013257  0.085431   0.00
 214        1.000000  0.087481  0.576889  0.013257  0.085431   0.00
 215        1.000000  0.087481  0.576889  0.013257  0.085431   0.00
 216        1.000000  0.087481  0.576889  0.013257  0.085431
  su        0.000000 -0.100000 -0.100000 -0.100000  0.000000
================================================================================================================================
H2c16         ai         x         y         z       Uiso
 211        1.000000  0.087940  0.751293  0.066300  0.085431   0.00
 212        1.000000  0.087940  0.751293  0.066300  0.085431   0.00
 213        1.000000  0.087940  0.751293  0.066300  0.085431   0.00
 214        1.000000  0.087940  0.751293  0.066300  0.085431   0.00
 215        1.000000  0.087940  0.751293  0.066300  0.085431   0.00
 216        1.000000  0.087940  0.751293  0.066300  0.085431
  su        0.000000 -0.100000 -0.100000 -0.100000  0.000000
================================================================================================================================
H1c17         ai         x         y         z       Uiso
 211        1.000000  0.812943  0.926249  0.940356  0.077573   0.00
 212        1.000000  0.812943  0.926249  0.940356  0.077573   0.00
 213        1.000000  0.812943  0.926249  0.940356  0.077573   0.00
 214        1.000000  0.812943  0.926249  0.940356  0.077573   0.00
 215        1.000000  0.812943  0.926249  0.940356  0.077573   0.00
 216        1.000000  0.812943  0.926249  0.940356  0.077573
  su        0.000000 -0.100000 -0.100000 -0.100000  0.000000
================================================================================================================================
H2c17         ai         x         y         z       Uiso
 211        1.000000  0.812895  0.752103  0.885962  0.077573   0.00
 212        1.000000  0.812895  0.752103  0.885962  0.077573   0.00
 213        1.000000  0.812895  0.752103  0.885962  0.077573   0.00
 214        1.000000  0.812895  0.752103  0.885962  0.077573   0.00
 215        1.000000  0.812895  0.752103  0.885962  0.077573   0.00
 216        1.000000  0.812895  0.752103  0.885962  0.077573
  su        0.000000 -0.100000 -0.100000 -0.100000  0.000000
================================================================================================================================
H1c18         ai         x         y         z       Uiso
 211        1.000000  0.884577  0.828355  0.704586  0.087078   0.00
 212        1.000000  0.884577  0.828355  0.704586  0.087078   0.00
 213        1.000000  0.884577  0.828355  0.704586  0.087078   0.00
 214        1.000000  0.884577  0.828355  0.704586  0.087078   0.00
 215        1.000000  0.884577  0.828355  0.704586  0.087078   0.00
 216        1.000000  0.884577  0.828355  0.704586  0.087078
  su        0.000000 -0.100000 -0.100000 -0.100000  0.000000
================================================================================================================================


Refinement program                                                                                                  page= 27
structure :                                                                                                19:04:38 01-12-22 

H2c18         ai         x         y         z       Uiso
 211        1.000000  0.884711  1.002528  0.759834  0.087078   0.00
 212        1.000000  0.884711  1.002528  0.759834  0.087078   0.00
 213        1.000000  0.884711  1.002528  0.759834  0.087078   0.00
 214        1.000000  0.884711  1.002528  0.759834  0.087078   0.00
 215        1.000000  0.884711  1.002528  0.759834  0.087078   0.00
 216        1.000000  0.884711  1.002528  0.759834  0.087078
  su        0.000000 -0.100000 -0.100000 -0.100000  0.000000
================================================================================================================================
H1c19         ai         x         y         z       Uiso
 211        1.000000  0.716883  0.754555  0.840381  0.077491   0.00
 212        1.000000  0.716883  0.754555  0.840381  0.077491   0.00
 213        1.000000  0.716883  0.754555  0.840381  0.077491   0.00
 214        1.000000  0.716883  0.754555  0.840381  0.077491   0.00
 215        1.000000  0.716883  0.754555  0.840381  0.077491   0.00
 216        1.000000  0.716883  0.754555  0.840381  0.077491
  su        0.000000 -0.100000 -0.100000 -0.100000  0.000000
================================================================================================================================
H2c19         ai         x         y         z       Uiso
 211        1.000000  0.716720  0.927452  0.892818  0.077491   0.00
 212        1.000000  0.716720  0.927452  0.892818  0.077491   0.00
 213        1.000000  0.716720  0.927452  0.892818  0.077491   0.00
 214        1.000000  0.716720  0.927452  0.892818  0.077491   0.00
 215        1.000000  0.716720  0.927452  0.892818  0.077491   0.00
 216        1.000000  0.716720  0.927452  0.892818  0.077491
  su        0.000000 -0.100000 -0.100000 -0.100000  0.000000
================================================================================================================================
H1c20         ai         x         y         z       Uiso
 211        1.000000  0.719515  0.431363  0.895678  0.072851   0.00
 212        1.000000  0.719515  0.431363  0.895678  0.072851   0.00
 213        1.000000  0.719515  0.431363  0.895678  0.072851   0.00
 214        1.000000  0.719515  0.431363  0.895678  0.072851   0.00
 215        1.000000  0.719515  0.431363  0.895678  0.072851   0.00
 216        1.000000  0.719515  0.431363  0.895678  0.072851
  su        0.000000 -0.100000 -0.100000 -0.100000  0.000000
================================================================================================================================
H2c20         ai         x         y         z       Uiso
 211        1.000000  0.719729  0.255646  0.845977  0.072851   0.00
 212        1.000000  0.719729  0.255646  0.845977  0.072851   0.00
 213        1.000000  0.719729  0.255646  0.845977  0.072851   0.00
 214        1.000000  0.719729  0.255646  0.845977  0.072851   0.00
 215        1.000000  0.719729  0.255646  0.845977  0.072851   0.00
 216        1.000000  0.719729  0.255646  0.845977  0.072851
  su        0.000000 -0.100000 -0.100000 -0.100000  0.000000
================================================================================================================================


Refinement program                                                                                                  page= 28
structure :                                                                                                19:04:38 01-12-22 

H1c21         ai         x         y         z       Uiso
 211        1.000000  0.836443  1.004333  0.739102  0.078704   0.00
 212        1.000000  0.836443  1.004333  0.739102  0.078704   0.00
 213        1.000000  0.836443  1.004333  0.739102  0.078704   0.00
 214        1.000000  0.836443  1.004333  0.739102  0.078704   0.00
 215        1.000000  0.836443  1.004333  0.739102  0.078704   0.00
 216        1.000000  0.836443  1.004333  0.739102  0.078704
  su        0.000000 -0.100000 -0.100000 -0.100000  0.000000
================================================================================================================================
H2c21         ai         x         y         z       Uiso
 211        1.000000  0.836206  0.831074  0.683069  0.078704   0.00
 212        1.000000  0.836206  0.831074  0.683069  0.078704   0.00
 213        1.000000  0.836206  0.831074  0.683069  0.078704   0.00
 214        1.000000  0.836206  0.831074  0.683069  0.078704   0.00
 215        1.000000  0.836206  0.831074  0.683069  0.078704   0.00
 216        1.000000  0.836206  0.831074  0.683069  0.078704
  su        0.000000 -0.100000 -0.100000 -0.100000  0.000000
================================================================================================================================
H1c22         ai         x         y         z       Uiso
 211        1.000000  0.669068  0.748864  0.818488  0.077406   0.00
 212        1.000000  0.669068  0.748864  0.818488  0.077406   0.00
 213        1.000000  0.669068  0.748864  0.818488  0.077406   0.00
 214        1.000000  0.669068  0.748864  0.818488  0.077406   0.00
 215        1.000000  0.669068  0.748864  0.818488  0.077406   0.00
 216        1.000000  0.669068  0.748864  0.818488  0.077406
  su        0.000000 -0.100000 -0.100000 -0.100000  0.000000
================================================================================================================================
H2c22         ai         x         y         z       Uiso
 211        1.000000  0.667538  0.922775  0.866290  0.077406   0.00
 212        1.000000  0.667538  0.922775  0.866290  0.077406   0.00
 213        1.000000  0.667538  0.922775  0.866290  0.077406   0.00
 214        1.000000  0.667538  0.922775  0.866290  0.077406   0.00
 215        1.000000  0.667538  0.922775  0.866290  0.077406   0.00
 216        1.000000  0.667538  0.922775  0.866290  0.077406
  su        0.000000 -0.100000 -0.100000 -0.100000  0.000000
================================================================================================================================
H1c23         ai         x         y         z       Uiso
 211        1.000000  0.160215  0.495980  0.259526  0.079340   0.00
 212        1.000000  0.160215  0.495980  0.259526  0.079340   0.00
 213        1.000000  0.160215  0.495980  0.259526  0.079340   0.00
 214        1.000000  0.160215  0.495980  0.259526  0.079340   0.00
 215        1.000000  0.160215  0.495980  0.259526  0.079340   0.00
 216        1.000000  0.160215  0.495980  0.259526  0.079340
  su        0.000000 -0.100000 -0.100000 -0.100000  0.000000
================================================================================================================================


Refinement program                                                                                                  page= 29
structure :                                                                                                19:04:38 01-12-22 

H2c23         ai         x         y         z       Uiso
 211        1.000000  0.160301  0.671149  0.314994  0.079340   0.00
 212        1.000000  0.160301  0.671149  0.314994  0.079340   0.00
 213        1.000000  0.160301  0.671149  0.314994  0.079340   0.00
 214        1.000000  0.160301  0.671149  0.314994  0.079340   0.00
 215        1.000000  0.160301  0.671149  0.314994  0.079340   0.00
 216        1.000000  0.160301  0.671149  0.314994  0.079340
  su        0.000000 -0.100000 -0.100000 -0.100000  0.000000
================================================================================================================================
H1c24         ai         x         y         z       Uiso
 211        1.000000  0.184021  0.575268  0.057439  0.075384   0.00
 212        1.000000  0.184021  0.575268  0.057439  0.075384   0.00
 213        1.000000  0.184021  0.575268  0.057439  0.075384   0.00
 214        1.000000  0.184021  0.575268  0.057439  0.075384   0.00
 215        1.000000  0.184021  0.575268  0.057439  0.075384   0.00
 216        1.000000  0.184021  0.575268  0.057439  0.075384
  su        0.000000 -0.100000 -0.100000 -0.100000  0.000000
================================================================================================================================
H2c24         ai         x         y         z       Uiso
 211        1.000000  0.184194  0.749640  0.113528  0.075384   0.00
 212        1.000000  0.184194  0.749640  0.113528  0.075384   0.00
 213        1.000000  0.184194  0.749640  0.113528  0.075384   0.00
 214        1.000000  0.184194  0.749640  0.113528  0.075384   0.00
 215        1.000000  0.184194  0.749640  0.113528  0.075384   0.00
 216        1.000000  0.184194  0.749640  0.113528  0.075384
  su        0.000000 -0.100000 -0.100000 -0.100000  0.000000
================================================================================================================================
H1c25         ai         x         y         z       Uiso
 211        1.000000  0.788491  1.003802  0.714264  0.079053   0.00
 212        1.000000  0.788491  1.003802  0.714264  0.079053   0.00
 213        1.000000  0.788491  1.003802  0.714264  0.079053   0.00
 214        1.000000  0.788491  1.003802  0.714264  0.079053   0.00
 215        1.000000  0.788491  1.003802  0.714264  0.079053   0.00
 216        1.000000  0.788491  1.003802  0.714264  0.079053
  su        0.000000 -0.100000 -0.100000 -0.100000  0.000000
================================================================================================================================
H2c25         ai         x         y         z       Uiso
 211        1.000000  0.788334  0.830170  0.661077  0.079053   0.00
 212        1.000000  0.788334  0.830170  0.661077  0.079053   0.00
 213        1.000000  0.788334  0.830170  0.661077  0.079053   0.00
 214        1.000000  0.788334  0.830170  0.661077  0.079053   0.00
 215        1.000000  0.788334  0.830170  0.661077  0.079053   0.00
 216        1.000000  0.788334  0.830170  0.661077  0.079053
  su        0.000000 -0.100000 -0.100000 -0.100000  0.000000
================================================================================================================================


Refinement program                                                                                                  page= 30
structure :                                                                                                19:04:38 01-12-22 

H1c26         ai         x         y         z       Uiso
 211        1.000000  0.135897  0.574873  0.034748  0.078159   0.00
 212        1.000000  0.135897  0.574873  0.034748  0.078159   0.00
 213        1.000000  0.135897  0.574873  0.034748  0.078159   0.00
 214        1.000000  0.135897  0.574873  0.034748  0.078159   0.00
 215        1.000000  0.135897  0.574873  0.034748  0.078159   0.00
 216        1.000000  0.135897  0.574873  0.034748  0.078159
  su        0.000000 -0.100000 -0.100000 -0.100000  0.000000
================================================================================================================================
H2c26         ai         x         y         z       Uiso
 211        1.000000  0.136049  0.750557  0.089778  0.078159   0.00
 212        1.000000  0.136049  0.750557  0.089778  0.078159   0.00
 213        1.000000  0.136049  0.750557  0.089778  0.078159   0.00
 214        1.000000  0.136049  0.750557  0.089778  0.078159   0.00
 215        1.000000  0.136049  0.750557  0.089778  0.078159   0.00
 216        1.000000  0.136049  0.750557  0.089778  0.078159
  su        0.000000 -0.100000 -0.100000 -0.100000  0.000000
================================================================================================================================
H1c27         ai         x         y         z       Uiso
 211        1.000000  0.767611  0.252461  0.863827  0.076214   0.00
 212        1.000000  0.767611  0.252461  0.863827  0.076214   0.00
 213        1.000000  0.767611  0.252461  0.863827  0.076214   0.00
 214        1.000000  0.767611  0.252461  0.863827  0.076214   0.00
 215        1.000000  0.767611  0.252461  0.863827  0.076214   0.00
 216        1.000000  0.767611  0.252461  0.863827  0.076214
  su        0.000000 -0.100000 -0.100000 -0.100000  0.000000
================================================================================================================================
H2c27         ai         x         y         z       Uiso
 211        1.000000  0.767675  0.426195  0.919056  0.076214   0.00
 212        1.000000  0.767675  0.426195  0.919056  0.076214   0.00
 213        1.000000  0.767675  0.426195  0.919056  0.076214   0.00
 214        1.000000  0.767675  0.426195  0.919056  0.076214   0.00
 215        1.000000  0.767675  0.426195  0.919056  0.076214   0.00
 216        1.000000  0.767675  0.426195  0.919056  0.076214
  su        0.000000 -0.100000 -0.100000 -0.100000  0.000000
================================================================================================================================
H1c28         ai         x         y         z       Uiso
 211        1.000000  0.597841  0.460372  0.617529  0.076229   0.00
 212        1.000000  0.597841  0.460372  0.617529  0.076229   0.00
 213        1.000000  0.597841  0.460372  0.617529  0.076229   0.00
 214        1.000000  0.597841  0.460372  0.617529  0.076229   0.00
 215        1.000000  0.597841  0.460372  0.617529  0.076229   0.00
 216        1.000000  0.597841  0.460372  0.617529  0.076229
  su        0.000000 -0.100000 -0.100000 -0.100000  0.000000
================================================================================================================================


Refinement program                                                                                                  page= 31
structure :                                                                                                19:04:38 01-12-22 

H2c28         ai         x         y         z       Uiso
 211        1.000000  0.600742  0.284869  0.571229  0.076229   0.00
 212        1.000000  0.600742  0.284869  0.571229  0.076229   0.00
 213        1.000000  0.600742  0.284869  0.571229  0.076229   0.00
 214        1.000000  0.600742  0.284869  0.571229  0.076229   0.00
 215        1.000000  0.600742  0.284869  0.571229  0.076229   0.00
 216        1.000000  0.600742  0.284869  0.571229  0.076229
  su        0.000000 -0.100000 -0.100000 -0.100000  0.000000
================================================================================================================================
H1c29         ai         x         y         z       Uiso
 211        1.000000  0.740388  1.005253  0.691366  0.080394   0.00
 212        1.000000  0.740388  1.005253  0.691366  0.080394   0.00
 213        1.000000  0.740388  1.005253  0.691366  0.080394   0.00
 214        1.000000  0.740388  1.005253  0.691366  0.080394   0.00
 215        1.000000  0.740388  1.005253  0.691366  0.080394   0.00
 216        1.000000  0.740388  1.005253  0.691366  0.080394
  su        0.000000 -0.100000 -0.100000 -0.100000  0.000000
================================================================================================================================
H2c29         ai         x         y         z       Uiso
 211        1.000000  0.740428  0.831598  0.637427  0.080394   0.00
 212        1.000000  0.740428  0.831598  0.637427  0.080394   0.00
 213        1.000000  0.740428  0.831598  0.637427  0.080394   0.00
 214        1.000000  0.740428  0.831598  0.637427  0.080394   0.00
 215        1.000000  0.740428  0.831598  0.637427  0.080394   0.00
 216        1.000000  0.740428  0.831598  0.637427  0.080394
  su        0.000000 -0.100000 -0.100000 -0.100000  0.000000
================================================================================================================================
H1c30         ai         x         y         z       Uiso
 211        1.000000  0.001694  0.652926  0.098389  0.124579   0.00
 212        1.000000  0.001694  0.652926  0.098389  0.124579   0.00
 213        1.000000  0.001694  0.652926  0.098389  0.124579   0.00
 214        1.000000  0.001694  0.652926  0.098389  0.124579   0.00
 215        1.000000  0.001694  0.652926  0.098389  0.124579   0.00
 216        1.000000  0.001694  0.652926  0.098389  0.124579
  su        0.000000 -0.100000 -0.100000 -0.100000  0.000000
================================================================================================================================
H2c30         ai         x         y         z       Uiso
 211        1.000000  0.015162  0.511701  0.192144  0.124579   0.00
 212        1.000000  0.015162  0.511701  0.192144  0.124579   0.00
 213        1.000000  0.015162  0.511701  0.192144  0.124579   0.00
 214        1.000000  0.015162  0.511701  0.192144  0.124579   0.00
 215        1.000000  0.015162  0.511701  0.192144  0.124579   0.00
 216        1.000000  0.015162  0.511701  0.192144  0.124579
  su        0.000000 -0.100000 -0.100000 -0.100000  0.000000
================================================================================================================================


Refinement program                                                                                                  page= 32
structure :                                                                                                19:04:38 01-12-22 

H3c30         ai         x         y         z       Uiso
 211        1.000000  0.017222  0.691069  0.251848  0.124579   0.00
 212        1.000000  0.017222  0.691069  0.251848  0.124579   0.00
 213        1.000000  0.017222  0.691069  0.251848  0.124579   0.00
 214        1.000000  0.017222  0.691069  0.251848  0.124579   0.00
 215        1.000000  0.017222  0.691069  0.251848  0.124579   0.00
 216        1.000000  0.017222  0.691069  0.251848  0.124579
  su        0.000000 -0.100000 -0.100000 -0.100000  0.000000
================================================================================================================================
H1c31         ai         x         y         z       Uiso
 211        1.000000  0.791406  0.331690  0.661756  0.076599   0.00
 212        1.000000  0.791406  0.331690  0.661756  0.076599   0.00
 213        1.000000  0.791406  0.331690  0.661756  0.076599   0.00
 214        1.000000  0.791406  0.331690  0.661756  0.076599   0.00
 215        1.000000  0.791406  0.331690  0.661756  0.076599   0.00
 216        1.000000  0.791406  0.331690  0.661756  0.076599
  su        0.000000 -0.100000 -0.100000 -0.100000  0.000000
================================================================================================================================
H2c31         ai         x         y         z       Uiso
 211        1.000000  0.791556  0.505532  0.717892  0.076599   0.00
 212        1.000000  0.791556  0.505532  0.717892  0.076599   0.00
 213        1.000000  0.791556  0.505532  0.717892  0.076599   0.00
 214        1.000000  0.791556  0.505532  0.717892  0.076599   0.00
 215        1.000000  0.791556  0.505532  0.717892  0.076599   0.00
 216        1.000000  0.791556  0.505532  0.717892  0.076599
  su        0.000000 -0.100000 -0.100000 -0.100000  0.000000
================================================================================================================================
H1c32         ai         x         y         z       Uiso
 211        1.000000  0.691651  1.003787  0.668621  0.074074   0.00
 212        1.000000  0.691651  1.003787  0.668621  0.074074   0.00
 213        1.000000  0.691651  1.003787  0.668621  0.074074   0.00
 214        1.000000  0.691651  1.003787  0.668621  0.074074   0.00
 215        1.000000  0.691651  1.003787  0.668621  0.074074   0.00
 216        1.000000  0.691651  1.003787  0.668621  0.074074
  su        0.000000 -0.100000 -0.100000 -0.100000  0.000000
================================================================================================================================
H2c32         ai         x         y         z       Uiso
 211        1.000000  0.692270  0.832441  0.612225  0.074074   0.00
 212        1.000000  0.692270  0.832441  0.612225  0.074074   0.00
 213        1.000000  0.692270  0.832441  0.612225  0.074074   0.00
 214        1.000000  0.692270  0.832441  0.612225  0.074074   0.00
 215        1.000000  0.692270  0.832441  0.612225  0.074074   0.00
 216        1.000000  0.692270  0.832441  0.612225  0.074074
  su        0.000000 -0.100000 -0.100000 -0.100000  0.000000
================================================================================================================================


Refinement program                                                                                                  page= 33
structure :                                                                                                19:04:38 01-12-22 

H1c33         ai         x         y         z       Uiso
 211        1.000000  0.644892  0.813285  0.588222  0.079054   0.00
 212        1.000000  0.644892  0.813285  0.588222  0.079054   0.00
 213        1.000000  0.644892  0.813285  0.588222  0.079054   0.00
 214        1.000000  0.644892  0.813285  0.588222  0.079054   0.00
 215        1.000000  0.644892  0.813285  0.588222  0.079054   0.00
 216        1.000000  0.644892  0.813285  0.588222  0.079054
  su        0.000000 -0.100000 -0.100000 -0.100000  0.000000
================================================================================================================================
H2c33         ai         x         y         z       Uiso
 211        1.000000  0.642870  0.985960  0.640388  0.079054   0.00
 212        1.000000  0.642870  0.985960  0.640388  0.079054   0.00
 213        1.000000  0.642870  0.985960  0.640388  0.079054   0.00
 214        1.000000  0.642870  0.985960  0.640388  0.079054   0.00
 215        1.000000  0.642870  0.985960  0.640388  0.079054   0.00
 216        1.000000  0.642870  0.985960  0.640388  0.079054
  su        0.000000 -0.100000 -0.100000 -0.100000  0.000000
================================================================================================================================
H1c34         ai         x         y         z       Uiso
 211        1.000000  0.743367  0.330771  0.640459  0.072008   0.00
 212        1.000000  0.743367  0.330771  0.640459  0.072008   0.00
 213        1.000000  0.743367  0.330771  0.640459  0.072008   0.00
 214        1.000000  0.743367  0.330771  0.640459  0.072008   0.00
 215        1.000000  0.743367  0.330771  0.640459  0.072008   0.00
 216        1.000000  0.743367  0.330771  0.640459  0.072008
  su        0.000000 -0.100000 -0.100000 -0.100000  0.000000
================================================================================================================================
H2c34         ai         x         y         z       Uiso
 211        1.000000  0.743599  0.505038  0.694265  0.072008   0.00
 212        1.000000  0.743599  0.505038  0.694265  0.072008   0.00
 213        1.000000  0.743599  0.505038  0.694265  0.072008   0.00
 214        1.000000  0.743599  0.505038  0.694265  0.072008   0.00
 215        1.000000  0.743599  0.505038  0.694265  0.072008   0.00
 216        1.000000  0.743599  0.505038  0.694265  0.072008
  su        0.000000 -0.100000 -0.100000 -0.100000  0.000000
================================================================================================================================
H1c35         ai         x         y         z       Uiso
 211        1.000000  0.694764  0.503229  0.671835  0.076901   0.00
 212        1.000000  0.694764  0.503229  0.671835  0.076901   0.00
 213        1.000000  0.694764  0.503229  0.671835  0.076901   0.00
 214        1.000000  0.694764  0.503229  0.671835  0.076901   0.00
 215        1.000000  0.694764  0.503229  0.671835  0.076901   0.00
 216        1.000000  0.694764  0.503229  0.671835  0.076901
  su        0.000000 -0.100000 -0.100000 -0.100000  0.000000
================================================================================================================================


Refinement program                                                                                                  page= 34
structure :                                                                                                19:04:38 01-12-22 

H2c35         ai         x         y         z       Uiso
 211        1.000000  0.695487  0.327492  0.617402  0.076901   0.00
 212        1.000000  0.695487  0.327492  0.617402  0.076901   0.00
 213        1.000000  0.695487  0.327492  0.617402  0.076901   0.00
 214        1.000000  0.695487  0.327492  0.617402  0.076901   0.00
 215        1.000000  0.695487  0.327492  0.617402  0.076901   0.00
 216        1.000000  0.695487  0.327492  0.617402  0.076901
  su        0.000000 -0.100000 -0.100000 -0.100000  0.000000
================================================================================================================================
H1c36         ai         x         y         z       Uiso
 211        1.000000  0.647739  0.313391  0.594186  0.079615   0.00
 212        1.000000  0.647739  0.313391  0.594186  0.079615   0.00
 213        1.000000  0.647739  0.313391  0.594186  0.079615   0.00
 214        1.000000  0.647739  0.313391  0.594186  0.079615   0.00
 215        1.000000  0.647739  0.313391  0.594186  0.079615   0.00
 216        1.000000  0.647739  0.313391  0.594186  0.079615
  su        0.000000 -0.100000 -0.100000 -0.100000  0.000000
================================================================================================================================
H2c36         ai         x         y         z       Uiso
 211        1.000000  0.646332  0.488813  0.645812  0.079615   0.00
 212        1.000000  0.646332  0.488813  0.645812  0.079615   0.00
 213        1.000000  0.646332  0.488813  0.645811  0.079615   0.00
 214        1.000000  0.646332  0.488813  0.645811  0.079615   0.00
 215        1.000000  0.646332  0.488813  0.645811  0.079615   0.00
 216        1.000000  0.646332  0.488813  0.645811  0.079615
  su        0.000000 -0.100000 -0.100000 -0.100000  0.000000
================================================================================================================================
Ow            ai         x         y         z        U11       U22       U33       U12       U13       U23      Ueq
 211        1.000000  0.000000  0.000000  0.000000  0.070787  0.061819  0.063750*-0.008152  0.005361 -0.002586  0.065460   0.00
 212        1.000000  0.000000  0.000000  0.000000  0.070787  0.061819  0.063750 -0.008152  0.005361*-0.002586  0.065460   0.00
 213        1.000000  0.000000  0.000000  0.000000  0.070787  0.061819* 0.063750 -0.008152  0.005360 -0.002586  0.065460   0.00
 214        1.000000  0.000000  0.000000  0.000000  0.070787  0.061819  0.063750 -0.008152  0.005360*-0.002586  0.065460   0.00
 215        1.000000  0.000000  0.000000  0.000000  0.070787  0.061819  0.063750 -0.008152  0.005360*-0.002586  0.065460   0.00
 216        1.000000  0.000000  0.000000  0.000000  0.070787  0.061819  0.063750 -0.008152  0.005360 -0.002586  0.065460
  su        0.000000  0.000000  0.000000  0.000000  0.002123  0.001751  0.001897  0.001439  0.001424  0.001291  0.001122
================================================================================================================================
H1w           ai         x         y         z       Uiso
 211        1.000000 -0.012868* 0.004759 -0.073618  0.078552   0.00
 212        1.000000 -0.012868* 0.004759 -0.073618  0.078552   0.00
 213        1.000000 -0.012868  0.004759*-0.073618  0.078552   0.00
 214        1.000000 -0.012868  0.004759*-0.073618  0.078552   0.00
 215        1.000000 -0.012868  0.004759*-0.073618  0.078552   0.00
 216        1.000000 -0.012868  0.004759 -0.073618  0.078552
  su        0.000000  0.000719  0.004759  0.004433  0.000000
================================================================================================================================


Refinement program                                                                                                  page= 35
structure :                                                                                                19:04:38 01-12-22 

H2w           ai         x         y         z       Uiso
 211        1.000000  0.008114* 0.096438 -0.006836  0.078552   0.00
 212        1.000000  0.008114* 0.096438 -0.006836  0.078552   0.00
 213        1.000000  0.008114  0.096438 -0.006836* 0.078552   0.00
 214        1.000000  0.008114  0.096438 -0.006836* 0.078552   0.00
 215        1.000000  0.008114  0.096438 -0.006836* 0.078552   0.00
 216        1.000000  0.008114  0.096438 -0.006836  0.078552
  su        0.000000  0.000775  0.003430  0.004688  0.000000
================================================================================================================================
Wat#1        aimol      phi       chi       psi     xtrans    ytrans    ztrans
 211        1.000000  0.000000  240.0000  0.000000  0.535300* 0.387932  0.401299   0.00
 212        1.000000  0.000000  240.0000  0.000000  0.535300* 0.387932  0.401299   0.00
 213        1.000000  0.000000  240.0000  0.000000  0.535300* 0.387932  0.401299   0.00
 214        1.000000  0.000000  240.0000  0.000000  0.535300* 0.387932  0.401299   0.00
 215        1.000000  0.000000  240.0000  0.000000  0.535300* 0.387932  0.401299   0.00
 216        1.000000  0.000000  240.0000  0.000000  0.535300  0.387932  0.401299
  su        0.000000  0.000000    0.0000  0.000000  0.000073  0.000434  0.000503
================================================================================================================================
Wat#2        aimol      phi       chi       psi     xtrans    ytrans    ztrans
 211        1.000000 -24.49017 -193.8660 -145.8679  0.519072* 0.067479  0.283948   0.00
 212        1.000000 -24.49017 -193.8660 -145.8679  0.519072* 0.067479  0.283948   0.00
 213        1.000000 -24.49017 -193.8660 -145.8679  0.519072* 0.067479  0.283948   0.00
 214        1.000000 -24.49018 -193.8660 -145.8679  0.519072* 0.067479  0.283948   0.00
 215        1.000000 -24.49018 -193.8660 -145.8679  0.519072* 0.067479  0.283948   0.00
 216        1.000000 -24.49020 -193.8659 -145.8679  0.519072  0.067479  0.283948
  su        0.000000   4.64670    3.8309    5.0502  0.000088  0.000418  0.000500
================================================================================================================================
Wat#3        aimol      phi       chi       psi     xtrans    ytrans    ztrans
 211        1.000000  140.3488 -191.9853  156.9724  0.506940* 0.185878  0.581889   0.00
 212        1.000000  140.3488 -191.9853  156.9724  0.506940* 0.185878  0.581889   0.00
 213        1.000000  140.3488 -191.9853  156.9724  0.506940* 0.185878  0.581889   0.00
 214        1.000000  140.3488 -191.9853  156.9724  0.506940* 0.185878  0.581889   0.00
 215        1.000000  140.3489 -191.9853  156.9724  0.506940* 0.185878  0.581889   0.00
 216        1.000000  140.3489 -191.9853  156.9724  0.506940  0.185878  0.581889
  su        0.000000    3.7981    4.7417    4.7463  0.000081  0.000485  0.000459
================================================================================================================================

************************************
* ADP eigenvalues and eigenvectors *
************************************


Eigenvalues and eigenvectors are related to the orthonormal system defined by the following transformation matrix:

                              53.1859      0.0000     -0.7271
                               0.0000      8.2190      0.0000
                               0.0000      0.0000      8.8612

Atom           Eigenvalues               Eigenvectors

Mg1             0.048676          0.361563 -0.115247  0.925197
                0.058868          0.375319  0.926368 -0.031280
Refinement program                                                                                                  page= 36
structure :                                                                                                19:04:38 01-12-22 

                0.086107         -0.853468  0.358554  0.378195

O1              0.035891         -0.540332 -0.349681 -0.765352
                0.082408          0.685252  0.345001 -0.641409
                0.113403          0.488336 -0.871033  0.053205

O2              0.056178         -0.367220 -0.680032 -0.634591
                0.075275          0.073976  0.658744 -0.748722
                0.125189         -0.927188  0.321890  0.191597

O3              0.057188         -0.053702 -0.965852 -0.253466
                0.059387         -0.781387  0.198690 -0.591571
                0.065766         -0.621732 -0.166287  0.765375

O4              0.040483         -0.287436  0.789367 -0.542476
                0.090336          0.940835  0.338819 -0.005489
                0.132554         -0.179469  0.511958  0.840053

C1              0.048371          0.214963  0.617958  0.756253
                0.064089         -0.843032 -0.273515  0.463127
                0.089891          0.493039 -0.737101  0.462163

C2              0.047577          0.869172 -0.447733  0.209942
                0.072339         -0.341159 -0.235580  0.910007
                0.077679         -0.357982 -0.862576 -0.357508

C3              0.048910          0.328045 -0.917615 -0.224432
                0.067153         -0.876059 -0.206628 -0.435690
                0.077806         -0.353421 -0.339542  0.871668

C4              0.049637          0.567771 -0.243554  0.786332
                0.066399         -0.105727 -0.968893 -0.223759
                0.070751         -0.816369 -0.043907  0.575860

C5              0.057902          0.843697 -0.076406 -0.531355
                0.071288         -0.536236 -0.073811 -0.840834
                0.081595          0.025025  0.994341 -0.103246

C6              0.078044         -0.814783  0.312192 -0.488533
                0.095772          0.149546  0.927295  0.343162
                0.106938         -0.560147 -0.206545  0.802231

C7              0.047319         -0.977785 -0.021225 -0.208534
                0.064613         -0.002434  0.995943 -0.089955
                0.067955         -0.209597  0.087449  0.973869

C8              0.047301          0.895025 -0.367008  0.253446
                0.063362          0.002175 -0.564645 -0.825331
                0.082596         -0.446010 -0.739243  0.504573

C9              0.053883          0.951270 -0.293009  0.096079
                0.072367          0.033250 -0.212297 -0.976639
Refinement program                                                                                                  page= 37
structure :                                                                                                19:04:38 01-12-22 

                0.099628         -0.306561 -0.932242  0.192209

C10             0.057476          0.901154  0.205872  0.381495
                0.065617         -0.403474  0.076502  0.911787
                0.076908          0.158527 -0.975584  0.152004

C11             0.058472          0.915414 -0.398570 -0.056212
                0.083311         -0.216616 -0.370103 -0.903383
                0.091531         -0.339257 -0.839146  0.425134

C12             0.052316         -0.985969 -0.126313 -0.109134
                0.084534         -0.004571  0.673959 -0.738755
                0.106287         -0.166866  0.727891  0.665080

C13             0.047964          0.926547 -0.121645  0.355967
                0.063964          0.144021 -0.759466 -0.634405
                0.086719         -0.347517 -0.639073  0.686161

C14             0.051249          0.988396 -0.144336 -0.047326
                0.068490         -0.134567 -0.687524 -0.713585
                0.075287         -0.070458 -0.711673  0.698969

C15             0.049300          0.726870 -0.684856 -0.051303
                0.063117         -0.531475 -0.513620 -0.673593
                0.088428         -0.434964 -0.516881  0.737319

C16             0.053888          0.949383 -0.029052  0.312774
                0.076149         -0.307257 -0.292893  0.905432
                0.083540          0.065304 -0.955704 -0.286994

C17             0.050197          0.984391  0.167517  0.053968
                0.063634          0.148999 -0.630040 -0.762135
                0.080101          0.093668 -0.758280  0.645165

C18             0.051033          0.853093 -0.078077  0.515883
                0.077765         -0.405113  0.523978  0.749220
                0.088897         -0.328809 -0.848145  0.415373

C19             0.051948         -0.826754 -0.132253 -0.546798
                0.068346          0.515260 -0.568147 -0.641652
                0.073434         -0.225801 -0.812231  0.537862

C20             0.048118          0.980954  0.118962  0.153546
                0.055009          0.166255 -0.922997 -0.347038
                0.079000         -0.100439 -0.365957  0.925196

C21             0.054794         -0.726899  0.408423 -0.552095
                0.066587          0.031029 -0.783577 -0.620519
                0.075379         -0.686043 -0.468185  0.556909

C22             0.054836          0.709623  0.072847  0.700805
                0.062472         -0.580524  0.624108  0.522954
Refinement program                                                                                                  page= 38
structure :                                                                                                19:04:38 01-12-22 

                0.076207         -0.399282 -0.777935  0.485171

C23             0.056967          0.868658 -0.060574  0.491695
                0.064081          0.297921 -0.729112 -0.616148
                0.077302         -0.395824 -0.681708  0.615303

C24             0.046475         -0.925127  0.297972 -0.235273
                0.066919          0.006786 -0.606620 -0.794963
                0.075064         -0.379598 -0.737038  0.559178

C25             0.056615         -0.818404 -0.083355 -0.568566
                0.060166          0.231174 -0.953586 -0.192955
                0.080851         -0.526093 -0.289353  0.799688

C26             0.052520          0.845905 -0.195071  0.496379
                0.062227          0.242599 -0.688113 -0.683846
                0.080650         -0.474964 -0.698890  0.534754

C27             0.050527         -0.563860 -0.342167 -0.751654
                0.063356          0.294600 -0.933594  0.203993
                0.076653         -0.771539 -0.106414  0.627218

C28             0.049823         -0.024179 -0.500514 -0.865391
                0.056021          0.961826 -0.247682  0.116378
                0.084728         -0.272590 -0.829542  0.487396

C29             0.054734          0.900655  0.244946  0.358917
                0.067424          0.419386 -0.706185 -0.570454
                0.078828         -0.113731 -0.664307  0.738756

C30             0.063374         -0.926976 -0.139742 -0.348119
                0.100448          0.346788  0.034558 -0.937306
                0.147625          0.143012 -0.989585  0.016427

C31             0.054510         -0.751413 -0.057776  0.657298
                0.061718          0.595527 -0.488328  0.637874
                0.075269          0.284123  0.870746  0.401343

C32             0.055818         -0.421571  0.575824  0.700504
                0.059613         -0.823340  0.080649 -0.561790
                0.069755         -0.379987 -0.813586  0.440099

C33             0.052862         -0.975711 -0.015358 -0.218522
                0.062608          0.213976  0.146874 -0.965734
                0.082164         -0.046927  0.989036  0.140021

C34             0.049989         -0.352205  0.160424 -0.922072
                0.061148          0.798593 -0.462243 -0.385461
                0.068882         -0.488058 -0.872121  0.034691

C35             0.046351         -0.536843  0.418201  0.732740
                0.061771         -0.819150 -0.050452 -0.571356
Refinement program                                                                                                  page= 39
structure :                                                                                                19:04:38 01-12-22 

                0.084131         -0.201974 -0.906952  0.369654

C36             0.053487         -0.871292 -0.041709  0.488989
                0.068632          0.420766  0.449353  0.788059
                0.076919         -0.252598  0.892380 -0.373968

Owa             0.056513          0.482735 -0.837331 -0.256602
                0.064228         -0.696699 -0.189642 -0.691843
                0.075639         -0.530639 -0.512751  0.674914

Owb             0.056513          0.784279  0.225705 -0.577897
                0.064228         -0.359302 -0.594128 -0.719662
                0.075639          0.505776 -0.772055  0.384866

Owc             0.056513          0.903488  0.399289 -0.155814
                0.064228         -0.088231 -0.182483 -0.979242
                0.075639          0.419434 -0.898481  0.129641


There were 2 correlations larger than  0.600 in last refinement cycle

-0.708 correlation  : x[H1w]/z[H1w]                            -0.600 correlation  : x[H2w]/y[H2w]


Refinement program                                                                                                  page= 40
structure :                                                                                                19:04:38 01-12-22 


Program started at 19:04:38 ended   at 19:17:37 cpu time :    743.22
