# Supplementary material for: The structure of magnesium stearate trihydrate determined from a micrometre-sized single crystal using a microfocused synchrotron X-ray beam
Source: Acta Crystallogr B Struct Sci Cryst Eng Mater. 2023 Jul 8;79(Pt 4):330–5. doi: 10.1107/S2052520623005607 (PMC10410307; doi:10.1107/S2052520623005607)
Supplement: Supplementary file 5 [file b-79-00330-sup5.zip › option4/run30_full_H_opt4_tmp.cif]

data_I
_chemical_formula_sum                    'C36 H76 Mg1 O7'
_symmetry_cell_setting                   monoclinic
_symmetry_space_group_name_H-M           'P 1 21/c 1'
_symmetry_space_group_name_Hall          '-P 2ycb'
_symmetry_Int_Tables_number              14

loop_
 _space_group_symop_id
 _space_group_symop_operation_xyz
 1   x,y,z
 2   -x,y+1/2,-z+1/2
 3   -x,-y,-z
 4   x,-y+1/2,z+1/2

_cell_length_a                           53.1859
_cell_length_b                           8.219
_cell_length_c                           8.891
_cell_angle_alpha                        90
_cell_angle_beta                         94.6908
_cell_angle_gamma                        90
_cell_volume                             3873.549

loop_
 _twin_individual_id
 _twin_individual_mass_fraction_refined
 _twin_individual_twin_matrix_11
 _twin_individual_twin_matrix_12
 _twin_individual_twin_matrix_13
 _twin_individual_twin_matrix_21
 _twin_individual_twin_matrix_22
 _twin_individual_twin_matrix_23
 _twin_individual_twin_matrix_31
 _twin_individual_twin_matrix_32
 _twin_individual_twin_matrix_33
 ? ? ? ? ? ? ? ? ? ? ?

_cell_formula_units_Z                    4

loop_
 _atom_type_symbol
 _atom_type_scat_dispersion_real
 _atom_type_scat_dispersion_imag
 _atom_type_scat_source
 C    0.0045  0.0021
 'International Tables Vol C tables 4.2.6.8 and 6.1.1.1'
 H    0.0000  0.0000
 'International Tables Vol C tables 4.2.6.8 and 6.1.1.1'
 Mg   0.0608  0.0463
 'International Tables Vol C tables 4.2.6.8 and 6.1.1.1'
 O    0.0144  0.0078
 'International Tables Vol C tables 4.2.6.8 and 6.1.1.1'

loop_
 _atom_site_label
 _atom_site_type_symbol
 _atom_site_fract_x
 _atom_site_fract_y
 _atom_site_fract_z
 _atom_site_adp_type
 _atom_site_U_iso_or_equiv
 _atom_site_site_symmetry_multiplicity
 _atom_site_occupancy
 _atom_site_calc_flag
 _atom_site_refinement_flags
 _atom_site_disorder_assembly
 _atom_site_disorder_group
  Mg1 Mg 0.541791 0.147229 0.475826 Uani 0.0646 4 1 d . . .
  O1 O 0.560342 0.216768 0.669966 Uani 0.0772 4 1 d . . .
  O2 O 0.536047 0.65853 0.590686 Uani 0.0856 4 1 d . . .
  O3 O 0.573259 0.123101 0.359849 Uani 0.0608 4 1 d . . .
  O4 O 0.541358 -0.083336 0.548788 Uani 0.0878 4 1 d . . .
  C1 C 0.548433 0.788524 0.616758 Uani 0.0675 4 1 d . . .
  C2 C 0.576556 0.309707 0.731862 Uani 0.0659 4 1 d . . .
  C3 C 0.572204 0.787936 0.723253 Uani 0.0646 4 1 d . . .
  C4 C 0.619984 0.834184 0.751972 Uani 0.0623 4 1 d . . .
  C5 C 0.90926 0.859253 0.893678 Uani 0.0703 4 1 d . . .
  C6 C 0.957674 0.853266 0.920889 Uani 0.0936 4 1 d . . .
  C7 C 0.623665 0.340593 0.759627 Uani 0.06 4 1 d . . .
  C8 C 0.861001 0.859989 0.872256 Uani 0.0644 4 1 d . . .
  C9 C 0.064125 0.613173 0.179194 Uani 0.0753 4 1 d . . .
  C10 C 0.595839 0.837018 0.646273 Uani 0.0667 4 1 d . . .
  C11 C 0.933143 0.889314 0.820995 Uani 0.0778 4 1 d . . .
  C12 C 0.039673 0.648646 0.080788 Uani 0.081 4 1 d . . .
  C13 C 0.764621 0.864091 0.826317 Uani 0.0662 4 1 d . . .
  C14 C 0.112208 0.608172 0.201982 Uani 0.065 4 1 d . . .
  C15 C 0.67179 0.356282 0.784195 Uani 0.067 4 1 d . . .
  C16 C 0.087773 0.641591 0.103277 Uani 0.0712 4 1 d . . .
  C17 C 0.812822 0.862242 0.849982 Uani 0.0647 4 1 d . . .
  C18 C 0.88477 0.892133 0.79513 Uani 0.0725 4 1 d . . .
  C19 C 0.716695 0.863857 0.802239 Uani 0.0646 4 1 d . . .
  C20 C 0.719575 0.364637 0.807088 Uani 0.0607 4 1 d . . .
  C21 C 0.836439 0.893878 0.77421 Uani 0.0656 4 1 d . . .
  C22 C 0.668206 0.856967 0.7775 Uani 0.0645 4 1 d . . .
  C23 C 0.160236 0.606631 0.224955 Uani 0.0661 4 1 d . . .
  C24 C 0.184166 0.638961 0.148014 Uani 0.0628 4 1 d . . .
  C25 C 0.788452 0.894158 0.751463 Uani 0.0659 4 1 d . . .
  C26 C 0.136017 0.639952 0.124466 Uani 0.0651 4 1 d . . .
  C27 C 0.767589 0.362779 0.828342 Uani 0.0635 4 1 d . . .
  C28 C 0.599517 0.352441 0.658398 Uani 0.0635 4 1 d . . .
  C29 C 0.74044 0.895336 0.727914 Uani 0.067 4 1 d . . .
  C30 C 0.016318 0.623834 0.163279 Uani 0.1038 4 1 d . . .
  C31 C 0.791508 0.394931 0.752582 Uani 0.0639 4 1 d . . .
  C32 C 0.692074 0.893461 0.70419 Uani 0.0617 4 1 d . . .
  C33 C 0.644029 0.876646 0.678361 Uani 0.0659 4 1 d . . .
  C34 C 0.743536 0.395087 0.730667 Uani 0.06 4 1 d . . .
  C35 C 0.695288 0.392705 0.706876 Uani 0.0641 4 1 d . . .
  C36 C 0.647234 0.379179 0.683107 Uani 0.0664 4 1 d . . .
  H1c3 H 0.574613 0.681779 0.767116 Uiso 0.0775 4 1 d . . .
  H2c3 H 0.570076 0.85997 0.806255 Uiso 0.0775 4 1 d . . .
  H1c4 H 0.621837 0.729316 0.799123 Uiso 0.0747 4 1 d . . .
  H2c4 H 0.618155 0.905982 0.835542 Uiso 0.0747 4 1 d . . .
  H1c5 H 0.909155 0.749583 0.930777 Uiso 0.0843 4 1 d . . .
  H2c5 H 0.909327 0.921654 0.984983 Uiso 0.0843 4 1 d . . .
  H1c6 H 0.97191 0.891382 0.871172 Uiso 0.1123 4 1 d . . .
  H2c6 H 0.957164 0.907884 1.016033 Uiso 0.1123 4 1 d . . .
  H3c6 H 0.959183 0.738144 0.937502 Uiso 0.1123 4 1 d . . .
  H1c7 H 0.625075 0.233708 0.803038 Uiso 0.072 4 1 d . . .
  H2c7 H 0.622653 0.410876 0.845161 Uiso 0.072 4 1 d . . .
  H1c8 H 0.86102 0.749434 0.907104 Uiso 0.0773 4 1 d . . .
  H2c8 H 0.86126 0.923073 0.963241 Uiso 0.0773 4 1 d . . .
  H1c9 H 0.064503 0.676934 0.269817 Uiso 0.0904 4 1 d . . .
  H2c9 H 0.063856 0.503053 0.215024 Uiso 0.0904 4 1 d . . .
  H1c10 H 0.593501 0.943665 0.603356 Uiso 0.08 4 1 d . . .
  H2c10 H 0.597762 0.766473 0.561925 Uiso 0.08 4 1 d . . .
  H1c11 H 0.933418 0.999714 0.78591 Uiso 0.0933 4 1 d . . .
  H2c11 H 0.933021 0.827537 0.729302 Uiso 0.0933 4 1 d . . .
  H1c12 H 0.038856 0.580506 -0.007173 Uiso 0.0973 4 1 d . . .
  H2c12 H 0.040032 0.758344 0.043944 Uiso 0.0973 4 1 d . . .
  H1c13 H 0.764698 0.928535 0.916406 Uiso 0.0795 4 1 d . . .
  H2c13 H 0.764597 0.754512 0.863687 Uiso 0.0795 4 1 d . . .
  H1c14 H 0.112212 0.497712 0.237079 Uiso 0.078 4 1 d . . .
  H2c14 H 0.112432 0.672163 0.29241 Uiso 0.078 4 1 d . . .
  H1c15 H 0.671395 0.423343 0.872375 Uiso 0.0803 4 1 d . . .
  H2c15 H 0.672596 0.247026 0.822466 Uiso 0.0803 4 1 d . . .
  H1c16 H 0.087481 0.576889 0.013257 Uiso 0.0854 4 1 d . . .
  H2c16 H 0.08794 0.751293 0.0663 Uiso 0.0854 4 1 d . . .
  H1c17 H 0.812943 0.926249 0.940356 Uiso 0.0776 4 1 d . . .
  H2c17 H 0.812895 0.752103 0.885962 Uiso 0.0776 4 1 d . . .
  H1c18 H 0.884577 0.828355 0.704586 Uiso 0.0871 4 1 d . . .
  H2c18 H 0.884711 1.002528 0.759834 Uiso 0.0871 4 1 d . . .
  H1c19 H 0.716883 0.754555 0.840381 Uiso 0.0775 4 1 d . . .
  H2c19 H 0.71672 0.927452 0.892818 Uiso 0.0775 4 1 d . . .
  H1c20 H 0.719515 0.431363 0.895678 Uiso 0.0729 4 1 d . . .
  H2c20 H 0.719729 0.255646 0.845977 Uiso 0.0729 4 1 d . . .
  H1c21 H 0.836443 1.004333 0.739102 Uiso 0.0787 4 1 d . . .
  H2c21 H 0.836206 0.831074 0.683069 Uiso 0.0787 4 1 d . . .
  H1c22 H 0.669068 0.748864 0.818488 Uiso 0.0774 4 1 d . . .
  H2c22 H 0.667538 0.922775 0.86629 Uiso 0.0774 4 1 d . . .
  H1c23 H 0.160215 0.49598 0.259526 Uiso 0.0793 4 1 d . . .
  H2c23 H 0.160301 0.671149 0.314994 Uiso 0.0793 4 1 d . . .
  H1c24 H 0.184021 0.575268 0.057439 Uiso 0.0754 4 1 d . . .
  H2c24 H 0.184194 0.74964 0.113528 Uiso 0.0754 4 1 d . . .
  H1c25 H 0.788491 1.003802 0.714264 Uiso 0.0791 4 1 d . . .
  H2c25 H 0.788334 0.83017 0.661077 Uiso 0.0791 4 1 d . . .
  H1c26 H 0.135897 0.574873 0.034748 Uiso 0.0782 4 1 d . . .
  H2c26 H 0.136049 0.750557 0.089778 Uiso 0.0782 4 1 d . . .
  H1c27 H 0.767611 0.252461 0.863827 Uiso 0.0762 4 1 d . . .
  H2c27 H 0.767675 0.426195 0.919056 Uiso 0.0762 4 1 d . . .
  H1c28 H 0.597841 0.460372 0.617529 Uiso 0.0762 4 1 d . . .
  H2c28 H 0.600742 0.284869 0.571229 Uiso 0.0762 4 1 d . . .
  H1c29 H 0.740388 1.005253 0.691366 Uiso 0.0804 4 1 d . . .
  H2c29 H 0.740428 0.831598 0.637427 Uiso 0.0804 4 1 d . . .
  H1c30 H 0.001694 0.652926 0.098389 Uiso 0.1246 4 1 d . . .
  H2c30 H 0.015162 0.511701 0.192144 Uiso 0.1246 4 1 d . . .
  H3c30 H 0.017222 0.691069 0.251848 Uiso 0.1246 4 1 d . . .
  H1c31 H 0.791406 0.33169 0.661756 Uiso 0.0766 4 1 d . . .
  H2c31 H 0.791556 0.505532 0.717892 Uiso 0.0766 4 1 d . . .
  H1c32 H 0.691651 1.003787 0.668621 Uiso 0.0741 4 1 d . . .
  H2c32 H 0.69227 0.832441 0.612225 Uiso 0.0741 4 1 d . . .
  H1c33 H 0.644892 0.813285 0.588222 Uiso 0.0791 4 1 d . . .
  H2c33 H 0.64287 0.98596 0.640388 Uiso 0.0791 4 1 d . . .
  H1c34 H 0.743367 0.330771 0.640459 Uiso 0.072 4 1 d . . .
  H2c34 H 0.743599 0.505038 0.694265 Uiso 0.072 4 1 d . . .
  H1c35 H 0.694764 0.503229 0.671835 Uiso 0.0769 4 1 d . . .
  H2c35 H 0.695487 0.327492 0.617402 Uiso 0.0769 4 1 d . . .
  H1c36 H 0.647739 0.313391 0.594186 Uiso 0.0796 4 1 d . . .
  H2c36 H 0.646332 0.488813 0.645811 Uiso 0.0796 4 1 d . . .
  Owa O 0.5353 0.387932 0.401299 Uani 0.0655 4 1 d . . .
  H1wa H 0.551513 0.392691 0.376452 Uiso 0.0786 4 1 d . . .
  H2wa H 0.532813 0.48437 0.447379 Uiso 0.0786 4 1 d . . .
  Owb O 0.519072 0.067479 0.283948 Uani 0.0655 4 1 d . . .
  H1wb H 0.528028 -0.013787 0.244253 Uiso 0.0786 4 1 d . . .
  H2wb H 0.505254 0.017215 0.315376 Uiso 0.0786 4 1 d . . .
  Owc O 0.50694 0.185878 0.581889 Uani 0.0654 4 1 d . . .
  H1wc H 0.492799 0.223182 0.528709 Uiso 0.0786 4 1 d . . .
  H2wc H 0.519798 0.224739 0.531277 Uiso 0.0786 4 1 d . . .

loop_
 _atom_site_aniso_label
 _atom_site_aniso_type_symbol
 _atom_site_aniso_U_11
 _atom_site_aniso_U_22
 _atom_site_aniso_U_33
 _atom_site_aniso_U_12
 _atom_site_aniso_U_13
 _atom_site_aniso_U_23
 Mg1 Mg 0.075302 0.062237 0.05404 -0.007482 -0.007734 0.004782
 O1 O 0.073024 0.100237 0.055246 -0.023042 -0.013849 -0.013888
 O2 O 0.113166 0.071617 0.069419 -0.020019 -0.007591 -0.005162
 O3 O 0.061352 0.05751 0.062983 0.000441 0.002094 -0.00135
 O4 O 0.085408 0.070337 0.105459 0.010638 -0.005473 0.039505
 C1 C 0.070177 0.072106 0.060612 -0.012735 0.008257 -0.016135
 C2 C 0.053807 0.071347 0.071929 0.011565 0.00207 0.003974
 C3 C 0.066191 0.05302 0.074328 0.00618 0.00414 -0.006911
 C4 C 0.062348 0.065412 0.057477 0.002715 -0.004807 0.003099
 C5 C 0.062775 0.081401 0.067621 0.000993 0.011493 -0.001601
 C6 C 0.085551 0.094518 0.098728 0.005849 -0.00395 0.000852
 C7 C 0.047686 0.064632 0.067028 -0.000397 0.001285 0.000207
 C8 C 0.053096 0.071709 0.067227 0.011124 -0.002451 -0.005682
 C9 C 0.057793 0.09447 0.073206 0.012537 0.002713 -0.004365
 C10 C 0.058932 0.076018 0.064693 -0.003443 0.00276 -0.002313
 C11 C 0.063629 0.085152 0.084718 0.01108 0.00702 -0.00349
 C12 C 0.053096 0.095545 0.093772 -0.005805 0.001808 0.010087
 C13 C 0.051387 0.07302 0.072649 0.00607 -0.004735 -0.009287
 C14 C 0.051957 0.071572 0.071774 0.002494 0.00633 -0.003498
 C15 C 0.059501 0.0634 0.076842 0.011698 -0.001285 -0.010132
 C16 C 0.055088 0.082879 0.074578 0.000331 -0.000619 0.002229
 C17 C 0.05096 0.072726 0.070449 -0.004039 0.006044 -0.008176
 C18 C 0.057366 0.08561 0.072569 0.004635 -0.007305 -0.002845
 C19 C 0.056085 0.071415 0.064916 -0.001126 -0.002689 -0.003409
 C20 C 0.048256 0.058126 0.075382 -0.000596 0.002903 -0.00825
 C21 C 0.063202 0.066549 0.065719 0.006334 -0.002689 0.000365
 C22 C 0.059786 0.070744 0.061956 0.003399 -0.00138 -0.005575
 C23 C 0.059786 0.0702 0.067366 0.003487 -0.000738 -0.005335
 C24 C 0.049679 0.069529 0.068333 0.007725 -0.000571 -0.001922
 C25 C 0.061921 0.061874 0.072247 0.002494 -0.004402 -0.004955
 C26 C 0.058078 0.070857 0.065103 0.007195 -0.003403 -0.005944
 C27 C 0.065195 0.062004 0.06134 -0.001722 -0.006806 -0.004188
 C28 C 0.057508 0.074221 0.058197 0.005231 0.000833 -0.01429
 C29 C 0.056512 0.071696 0.072012 -0.002472 0.000857 -0.006711
 C30 C 0.067757 0.145924 0.095968 -0.011654 -0.003974 -0.002572
 C31 C 0.059644 0.071969 0.060787 0.003443 0.010066 0.005011
 C32 C 0.060355 0.065067 0.059717 0.00362 0.004307 -0.005162
 C33 C 0.053096 0.081736 0.062525 -0.000839 0.002903 0.002675
 C34 C 0.060925 0.066744 0.051669 0.004017 0.000476 0.001417
 C35 C 0.058932 0.077465 0.056546 0.006533 0.008995 -0.012224
 C36 C 0.058932 0.075203 0.066169 -0.002604 0.012612 -0.002457
 Owa O 0.065195 0.061819 0.068918 0.005739 0.002522 -0.005608
 Owb O 0.063345 0.070635 0.063341 -0.006003 0.010875 -0.002384
 Owc O 0.060213 0.072209 0.064232 -0.007129 0.006948 -0.000849

loop_
 _jana_atom_site_ADP_C_label
 _jana_atom_site_ADP_C_type_symbol
 _jana_atom_site_ADP_C_111
 _jana_atom_site_ADP_C_112
 _jana_atom_site_ADP_C_113
 _jana_atom_site_ADP_C_122
 _jana_atom_site_ADP_C_123
 _jana_atom_site_ADP_C_133
 _jana_atom_site_ADP_C_222
 _jana_atom_site_ADP_C_223
 _jana_atom_site_ADP_C_233
 _jana_atom_site_ADP_C_333
 ? ? ? ? ? ? ? ? ? ? ? ?

loop_
 _jana_atom_site_ADP_D_label
 _jana_atom_site_ADP_D_type_symbol
 _jana_atom_site_ADP_D_1111
 _jana_atom_site_ADP_D_1112
 _jana_atom_site_ADP_D_1113
 _jana_atom_site_ADP_D_1122
 _jana_atom_site_ADP_D_1123
 _jana_atom_site_ADP_D_1133
 _jana_atom_site_ADP_D_1222
 _jana_atom_site_ADP_D_1223
 _jana_atom_site_ADP_D_1233
 _jana_atom_site_ADP_D_1333
 _jana_atom_site_ADP_D_2222
 _jana_atom_site_ADP_D_2223
 _jana_atom_site_ADP_D_2233
 _jana_atom_site_ADP_D_2333
 _jana_atom_site_ADP_D_3333
 ? ? ? ? ? ? ? ? ? ? ? ? ? ? ? ? ?

loop_
 _jana_atom_site_ADP_E_label
 _jana_atom_site_ADP_E_type_symbol
 _jana_atom_site_ADP_E_11111
 _jana_atom_site_ADP_E_11112
 _jana_atom_site_ADP_E_11113
 _jana_atom_site_ADP_E_11122
 _jana_atom_site_ADP_E_11123
 _jana_atom_site_ADP_E_11133
 _jana_atom_site_ADP_E_11222
 _jana_atom_site_ADP_E_11223
 _jana_atom_site_ADP_E_11233
 _jana_atom_site_ADP_E_11333
 _jana_atom_site_ADP_E_12222
 _jana_atom_site_ADP_E_12223
 _jana_atom_site_ADP_E_12233
 _jana_atom_site_ADP_E_12333
 _jana_atom_site_ADP_E_13333
 _jana_atom_site_ADP_E_22222
 _jana_atom_site_ADP_E_22223
 _jana_atom_site_ADP_E_22233
 _jana_atom_site_ADP_E_22333
 _jana_atom_site_ADP_E_23333
 _jana_atom_site_ADP_E_33333
 ? ? ? ? ? ? ? ? ? ? ? ? ? ? ? ? ? ? ? ? ? ? ?

loop_
 _jana_atom_site_ADP_F_label
 _jana_atom_site_ADP_F_type_symbol
 _jana_atom_site_ADP_F_111111
 _jana_atom_site_ADP_F_111112
 _jana_atom_site_ADP_F_111113
 _jana_atom_site_ADP_F_111122
 _jana_atom_site_ADP_F_111123
 _jana_atom_site_ADP_F_111133
 _jana_atom_site_ADP_F_111222
 _jana_atom_site_ADP_F_111223
 _jana_atom_site_ADP_F_111233
 _jana_atom_site_ADP_F_111333
 _jana_atom_site_ADP_F_112222
 _jana_atom_site_ADP_F_112223
 _jana_atom_site_ADP_F_112233
 _jana_atom_site_ADP_F_112333
 _jana_atom_site_ADP_F_113333
 _jana_atom_site_ADP_F_122222
 _jana_atom_site_ADP_F_122223
 _jana_atom_site_ADP_F_122233
 _jana_atom_site_ADP_F_122333
 _jana_atom_site_ADP_F_123333
 _jana_atom_site_ADP_F_133333
 _jana_atom_site_ADP_F_222222
 _jana_atom_site_ADP_F_222223
 _jana_atom_site_ADP_F_222233
 _jana_atom_site_ADP_F_222333
 _jana_atom_site_ADP_F_223333
 _jana_atom_site_ADP_F_233333
 _jana_atom_site_ADP_F_333333
 ? ? ? ? ? ? ? ? ? ? ? ? ? ? ? ? ? ? ? ? ? ? ? ? ? ? ? ? ? ?
