# Supplementary material for: The structure of magnesium stearate trihydrate determined from a micrometre-sized single crystal using a microfocused synchrotron X-ray beam
Source: Acta Crystallogr B Struct Sci Cryst Eng Mater. 2023 Jul 8;79(Pt 4):330–5. doi: 10.1107/S2052520623005607 (PMC10410307; doi:10.1107/S2052520623005607)
Supplement: Supplementary file 5 [file b-79-00330-sup5.zip › option5/run30_full_H_opt5.fcf]

#
# h,k,l, Fc-squared, Fo-squared, sigma(Fo-squared) and status flag
#
data_I
_shelx_title                             '   '
_shelx_reFln_list_code                   4
_shelx_F_calc_maximum                    453.51
_exptl_crystal_F_000                     1440
_reflns_d_resolution_high                0.8763

loop_
 _symmetry_equiv_pos_as_xyz
 'x, y, z'
 '-x, y+1/2, -z+1/2'
 '-x, -y, -z'
 'x, -y+1/2, z+1/2'

_cell_length_a                           53.1859
_cell_length_b                           8.219
_cell_length_c                           8.891
_cell_angle_alpha                        90
_cell_angle_beta                         94.6908
_cell_angle_gamma                        90

_shelx_F_squared_multiplier              1.000

loop_
 _refln_index_h
 _refln_index_k
 _refln_index_l
 _refln_F_squared_calc
 _refln_F_squared_meas
 _refln_F_squared_sigma
 _refln_observed_status
   2   0   0   7125.14   5726.14    346.68 o
   3   0   0  15975.00  12952.00    790.75 o
   4   0   0    401.70    428.49     31.16 o
   5   0   0   2297.30   1986.62    124.65 o
   6   0   0   2311.25   1823.02    116.86 o
   7   0   0    312.14    327.21     31.16 o
   8   0   0   7649.05   6275.38    385.64 o
   9   0   0   2327.26   2068.42    136.34 o
  10   0   0   8485.36   6945.38    432.38 o
  11   0   0   2375.17   2337.20    155.81 o
  12   0   0   5174.99   4339.40    276.57 o
  13   0   0   1214.01   1199.76     93.49 o
  14   0   0   2332.42   2095.69    148.02 o
  15   0   0    479.52    498.60     58.43 o
  16   0   0    747.19    670.00     66.22 o
  17   0   0    228.64    241.51     46.74 o
  18   0   0    350.14    315.52     46.74 o
  19   0   0     30.84     35.06     35.06 <
  21   0   0    165.71     89.59     38.95 o
  22   0   0    793.61    763.48     74.01 o
  23   0   0    864.03    876.45     81.80 o
  24   0   0   1886.17   1807.43    136.34 o
  25   0   0   1828.18   1717.84    132.44 o
  26   0   0   2823.30   2500.80    179.18 o
  27   0   0   2079.55   1881.45    144.13 o
  28   0   0   2155.64   1838.60    144.13 o
  29   0   0    823.23    740.11     77.91 o
  30   0   0    316.15    218.14     46.74 o
  31   0   0     11.11     -7.79     35.06 <
  32   0   0     79.42    148.02     74.01 <
  33   0   0    416.08    502.50     81.80 o
  34   0   0   1199.58   1519.18    124.65 o
  35   0   0   1114.51   1402.32    120.75 o
  36   0   0   2234.90   2757.90    202.56 o
  37   0   0    919.42   1082.90    105.17 o
  38   0   0   2679.08   3205.86    214.24 o
  39   0   0    102.59    132.44     77.91 <
  40   0   0   3757.49   4584.81    292.15 o
  41   0   0  11453.10  16500.60   1043.95 o
  42   0   0   2432.19   2617.66    218.14 o
  43   0   0   3968.76   5165.21    335.00 o
  44   0   0      3.81   -128.55     97.38 <
  45   0   0    366.65    350.58    109.07 o
  46   0   0      7.53     58.43     85.70 <
  47   0   0      6.51     35.06     81.80 <
  48   0   0     86.31    206.45     97.38 o
  49   0   0     60.27     77.91     77.91 <
  50   0   0    216.53    190.87     89.59 o
  51   0   0    121.38     89.59     85.70 <
  52   0   0    111.06    272.67     89.59 o
  53   0   0     55.64    233.72    124.65 <
   1   1   0    364.81    444.07     19.48 o
   2   1   0    679.07    794.65     31.16 o
   3   1   0   2155.66   2204.76     97.38 o
   4   1   0   1340.67   1339.99     54.53 o
   5   1   0   2858.49   2734.52    109.07 o
   6   1   0    791.20    724.53     35.06 o
   7   1   0   1694.12   1332.20     62.33 o
   8   1   0     42.00      3.90     15.58 <
   9   1   0    424.41    335.00     23.37 o
  10   1   0    162.79    210.35     23.37 o
  11   1   0    148.31     81.80     19.48 o
  12   1   0    185.96    194.77     23.37 o
  13   1   0    333.20    264.88     27.27 o
  14   1   0      0.01     -3.90     19.48 <
  15   1   0   1175.59   1114.07     62.33 o
  16   1   0    300.42    327.21     31.16 o
  17   1   0   2194.79   1994.41     97.38 o
  18   1   0    669.15    623.25     42.85 o
  19   1   0   1956.03   1900.92     97.38 o
  20   1   0    213.09    260.99     31.16 o
  21   1   0    411.16    444.07     38.95 o
  22   1   0    106.12    132.44     27.27 o
  23   1   0    145.03    148.02     27.27 o
  24   1   0      2.66    -15.58     27.27 <
  25   1   0     31.28     -3.90     23.37 <
  26   1   0      0.69    -11.69     27.27 <
  27   1   0     55.72     54.53     27.27 <
  28   1   0     32.01     50.64     27.27 <
  29   1   0    171.17    124.65     31.16 o
  30   1   0    190.07    124.65     35.06 o
  31   1   0    230.52    222.03     38.95 o
  32   1   0    254.71    206.45     35.06 o
  33   1   0    216.35    225.93     77.91 o
  34   1   0    146.82    260.99     58.43 o
  35   1   0     48.77    116.86     50.64 o
  36   1   0     23.29     70.12     42.85 <
  37   1   0      0.03      3.90     42.85 <
  38   1   0      3.03    -62.33     42.85 <
  39   1   0      1.44    -15.58     50.64 <
  40   1   0     27.42    -35.06     58.43 <
  41   1   0    868.00   1180.29     93.49 o
  42   1   0    394.47    303.84     66.22 o
  43   1   0    625.60    681.68     77.91 o
  44   1   0     12.56    124.65     70.12 <
  45   1   0    296.97    311.63     70.12 o
  46   1   0     39.32      7.79     54.53 <
  47   1   0     86.40    159.71     58.43 o
  48   1   0      1.33     27.27     54.53 <
  49   1   0      1.88    -50.64     50.64 <
  50   1   0     13.02    -19.48     54.53 <
  51   1   0     12.65     54.53     58.43 <
  52   1   0     48.84    128.55     58.43 o
  53   1   0     44.99     -3.90     54.53 <
   0   2   0  10493.60  10953.70    666.10 o
   1   2   0   7277.78   8102.29    350.58 o
   2   2   0   5012.66   5180.79    202.56 o
   3   2   0      0.58      3.90      7.79 <
   4   2   0    829.74    782.96     38.95 o
   5   2   0   2396.62   2103.48     93.49 o
   6   2   0   1938.32   1869.76     85.70 o
   7   2   0   1366.14   1316.62     54.53 o
   8   2   0    947.08    849.18     38.95 o
   9   2   0    281.37    257.09     19.48 o
  10   2   0    159.08    105.17     15.58 o
  11   2   0     28.41     42.85     19.48 o
  12   2   0     54.68     62.33     19.48 o
  13   2   0    652.33    627.15     35.06 o
  14   2   0    440.57    409.01     31.16 o
  15   2   0   1396.51   1476.33     70.12 o
  16   2   0    672.05    755.69     42.85 o
  17   2   0   2285.77   2329.41    101.28 o
  18   2   0    570.67    549.24     38.95 o
  19   2   0   3134.26   2831.91    124.65 o
  20   2   0     61.36     54.53     23.37 o
  21   2   0   2649.79   2570.92    116.86 o
  22   2   0   2053.63   2084.00     97.38 o
  23   2   0    138.08     77.91     31.16 o
  24   2   0    236.28    233.72     35.06 o
  25   2   0     47.32     27.27     31.16 <
  26   2   0     89.69     66.22     31.16 o
  27   2   0     33.05     66.22     31.16 o
  28   2   0    101.89    148.02     31.16 o
  29   2   0     96.33     81.80     35.06 o
  30   2   0    108.96     74.01     35.06 o
  31   2   0    120.59    109.07     42.85 o
  32   2   0     44.37     -3.90     42.85 <
  33   2   0     38.64     46.74     46.74 <
  34   2   0      0.68     15.58     38.95 <
  35   2   0      0.71     15.58     42.85 <
  36   2   0     57.53     93.49     42.85 o
  37   2   0     14.63      3.90     42.85 <
  38   2   0     22.13    105.17     58.43 <
  39   2   0     41.90     77.91     66.22 <
  40   2   0     58.05    -31.16     66.22 <
  41   2   0     33.83     85.70     77.91 <
  42   2   0     20.69    -23.37     74.01 <
  43   2   0      0.35    105.17     89.59 <
  44   2   0     40.36     97.38     81.80 <
  45   2   0     98.26    140.23     74.01 <
  46   2   0     88.29     46.74     74.01 <
  47   2   0     39.60      0.00     54.53 <
  48   2   0      6.02    -23.37     58.43 <
  49   2   0      2.81     35.06     74.01 <
  50   2   0      0.63    -66.22     50.64 <
  51   2   0      0.60    -70.12     50.64 <
  52   2   0      0.32     85.70     54.53 <
  53   2   0      0.57    -31.16     74.01 <
   1   3   0    138.79    148.02     11.69 o
   2   3   0    419.08    416.80     19.48 o
   3   3   0    800.94    747.90     35.06 o
   4   3   0    636.79    642.73     31.16 o
   5   3   0    708.03    697.26     35.06 o
   6   3   0    299.38    335.00     27.27 o
   7   3   0    296.71    264.88     23.37 o
   8   3   0     52.96     62.33     15.58 o
   9   3   0    282.61    222.03     19.48 o
  10   3   0     66.04     62.33     15.58 o
  11   3   0    394.88    350.58     27.27 o
  12   3   0    126.06    136.34     19.48 o
  13   3   0    602.40    599.88     35.06 o
  14   3   0    226.09    194.77     23.37 o
  15   3   0    556.77    521.97     35.06 o
  16   3   0    160.10     85.70     23.37 o
  17   3   0    235.25    159.71     27.27 o
  18   3   0     11.93    -11.69     23.37 <
  19   3   0      8.83     46.74     35.06 <
  20   3   0     32.13     27.27     31.16 <
  21   3   0      2.90    -27.27     35.06 <
  22   3   0    440.32    260.99     42.85 o
  23   3   0    183.81    120.75     38.95 o
  24   3   0    272.23    225.93     42.85 o
  25   3   0     83.95    105.17     42.85 o
  26   3   0     68.37    -38.95     42.85 <
  27   3   0      2.04     11.69     50.64 <
  28   3   0      7.83     -3.90     42.85 <
  29   3   0     62.90     77.91     42.85 <
  30   3   0     50.79     62.33     35.06 <
  31   3   0     28.63     42.85     46.74 <
  32   3   0     43.63     11.69     35.06 <
  33   3   0      0.81     -3.90     35.06 <
  34   3   0      3.19    -31.16     35.06 <
  35   3   0     68.48     38.95     38.95 <
  36   3   0     90.15    140.23     46.74 o
  37   3   0    265.80    167.50     50.64 o
  38   3   0    271.55    233.72     54.53 o
  39   3   0    328.80    303.84     58.43 o
  40   3   0    376.37    241.51     62.33 o
  41   3   0    124.11    109.07     58.43 <
  42   3   0     84.95    112.96     54.53 o
  43   3   0    200.23    210.35     54.53 o
  44   3   0     34.22    116.86     54.53 o
  45   3   0      1.48    -35.06     46.74 <
  46   3   0     39.06     31.16     50.64 <
  47   3   0      2.39     46.74     50.64 <
  48   3   0      0.34     19.48     46.74 <
  49   3   0     14.23     15.58     46.74 <
  50   3   0     10.79    -46.74     46.74 <
  51   3   0     23.36     62.33     50.64 <
  52   3   0     22.61    -31.16     58.43 <
   2   4   0    305.68    728.43     62.33 o
   3   4   0    262.46    249.30     15.58 o
   4   4   0      1.45     -3.90      7.79 <
   5   4   0    366.01    342.79     19.48 o
   6   4   0      2.15     -3.90      7.79 <
   7   4   0     26.06     23.37      7.79 o
   8   4   0    282.55    260.99     19.48 o
   9   4   0    171.95    140.23     15.58 o
  10   4   0    835.00    759.59     42.85 o
  11   4   0    600.05    529.77     31.16 o
  12   4   0   1175.13   1153.02     62.33 o
  13   4   0    984.18    934.88     54.53 o
  14   4   0   1389.88   1188.08     66.22 o
  15   4   0   1222.05   1172.49     70.12 o
  16   4   0   1258.19   1215.34     66.22 o
  17   4   0    892.65    814.12     50.64 o
  18   4   0    447.43    377.85     35.06 o
  19   4   0     58.29     74.01     27.27 o
  20   4   0     21.75    -27.27     23.37 <
  21   4   0     77.81     89.59     23.37 o
  22   4   0    401.88    257.09     50.64 o
  23   4   0    472.03    405.11     58.43 o
  24   4   0    684.20    654.42     46.74 o
  25   4   0    701.43    771.28     54.53 o
  26   4   0    967.63    930.98     58.43 o
  27   4   0    807.92    841.39     58.43 o
  28   4   0    703.32    790.75     50.64 o
  29   4   0    251.31    311.63     42.85 o
  30   4   0     87.67     81.80     38.95 o
  31   4   0      0.57     11.69     46.74 <
  32   4   0     22.08     38.95     42.85 <
  33   4   0     86.18     97.38     38.95 o
  34   4   0    199.67    264.88     46.74 o
  35   4   0    189.39    190.87     46.74 o
  36   4   0    384.10    315.52     50.64 o
  37   4   0    219.17    124.65     46.74 o
  38   4   0    608.65    689.47     62.33 o
  39   4   0    111.11    159.71     42.85 o
  40   4   0   1175.57   1437.38     93.49 o
  42   4   0    432.05    218.14     58.43 o
  44   4   0      0.02      3.90     54.53 <
  45   4   0     38.21     31.16     54.53 <
  46   4   0     29.97     31.16     42.85 <
  47   4   0      5.17    -11.69     42.85 <
  48   4   0     35.68      3.90     46.74 <
  49   4   0     20.31    -11.69     42.85 <
  50   4   0     36.71     27.27     54.53 <
  51   4   0     17.81    -66.22     62.33 <
   7   5   0    112.99    136.34     27.27 o
   8   5   0      3.75      3.90     15.58 <
   9   5   0      0.16     11.69     15.58 <
  10   5   0     68.87     66.22     23.37 o
  11   5   0     45.64     27.27     15.58 <
  12   5   0    158.19    136.34     15.58 o
  13   5   0     87.92     85.70     15.58 o
  14   5   0    191.08    241.51     23.37 o
  15   5   0    103.04     93.49     19.48 o
  16   5   0    214.74    186.98     23.37 o
  17   5   0    102.61     97.38     19.48 o
  18   5   0    206.60    229.82     27.27 o
  19   5   0     53.25     35.06     23.37 <
  20   5   0    254.43    194.77     27.27 o
  21   5   0    255.30    198.66     31.16 o
  22   5   0     91.66     85.70     23.37 o
  23   5   0     33.09     46.74     23.37 <
  24   5   0      6.33    -11.69     23.37 <
  25   5   0      3.73    -23.37     27.27 <
  26   5   0     58.66     23.37     27.27 <
  27   5   0    204.26     77.91     38.95 <
  28   5   0    291.76    241.51     50.64 o
  29   5   0    445.14    323.31     58.43 o
  30   5   0    475.33    463.55     66.22 o
  31   5   0    407.09    424.59     58.43 o
  32   5   0    285.10    303.84     54.53 o
  33   5   0    207.02    198.66     46.74 o
  34   5   0     58.74    -42.85     38.95 <
  35   5   0      3.82    -23.37     35.06 <
  36   5   0     18.77     15.58     38.95 <
  37   5   0     65.12      7.79     38.95 <
  38   5   0    118.01    105.17     42.85 o
  39   5   0     56.17      3.90     38.95 <
  40   5   0     72.87     70.12     38.95 <
  41   5   0     53.93     38.95     35.06 <
  42   5   0     61.06     27.27     38.95 <
  43   5   0     59.86     19.48     38.95 <
  44   5   0      2.06     54.53     42.85 <
  45   5   0     10.97    -46.74     38.95 <
  46   5   0      2.31     19.48     42.85 <
  47   5   0      2.64    -50.64     42.85 <
  48   5   0     22.38    101.28     46.74 o
  49   5   0     13.56    -50.64     46.74 <
  50   5   0     12.98    -27.27     81.80 <
  10   6   0     15.31      3.90      7.79 <
  11   6   0     16.56      0.00      7.79 <
  12   6   0      1.41     -3.90     15.58 <
  13   6   0      0.91      3.90     15.58 <
  14   6   0     38.52     35.06     19.48 <
  15   6   0     15.43      3.90     19.48 <
  16   6   0     37.27     11.69     19.48 <
  17   6   0     15.78     35.06     19.48 <
  18   6   0      0.00    -11.69     19.48 <
  19   6   0    412.32    307.73     31.16 o
  20   6   0     23.75     27.27     23.37 <
  21   6   0    459.89    397.32     35.06 o
  22   6   0    776.81    701.16     58.43 o
  23   6   0    195.27    105.17     27.27 o
  24   6   0    161.16     93.49     23.37 o
  25   6   0     74.37     27.27     23.37 <
  26   6   0     57.43     46.74     23.37 <
  27   6   0     15.82    -23.37     23.37 <
  28   6   0     30.00     -3.90     27.27 <
  29   6   0     25.18     38.95     31.16 <
  30   6   0     22.91     -7.79     27.27 <
  31   6   0     31.54    -15.58     27.27 <
  32   6   0      6.71     31.16     31.16 <
  33   6   0      9.26    -42.85     31.16 <
  34   6   0      3.21     -7.79     35.06 <
  35   6   0      3.37    -46.74     50.64 <
  36   6   0     56.75      3.90     50.64 <
  37   6   0     35.72     23.37     35.06 <
  38   6   0     71.45     70.12     35.06 <
  39   6   0      1.38     35.06     35.06 <
  40   6   0     10.62    -31.16     31.16 <
  41   6   0      8.42     50.64     38.95 <
  42   6   0     16.31    -50.64     27.27 <
  43   6   0      0.68     19.48     38.95 <
  44   6   0     11.38     35.06     38.95 <
  45   6   0     33.36    -97.38     70.12 <
  15   7   0      4.66     -3.90      7.79 <
  16   7   0      4.83     -3.90     11.69 <
  17   7   0     17.58     23.37     11.69 <
  18   7   0     19.65      3.90     11.69 <
  19   7   0     18.60     35.06     15.58 o
  20   7   0      9.69     11.69     15.58 <
  21   7   0      0.00      0.00     15.58 <
  22   7   0     58.21     50.64     19.48 o
  23   7   0     25.35      0.00     15.58 <
  24   7   0     34.13    -15.58     15.58 <
  25   7   0     35.95     23.37     19.48 <
  26   7   0     38.22     -7.79     19.48 <
  27   7   0     21.97     19.48     19.48 <
  28   7   0     11.77     11.69     19.48 <
  29   7   0      4.49     -7.79     19.48 <
  30   7   0      8.43      7.79     23.37 <
  31   7   0      9.89     -7.79     19.48 <
  32   7   0      0.28    -11.69     27.27 <
  33   7   0      4.85     27.27     23.37 <
  34   7   0      0.71    -15.58     23.37 <
  35   7   0      0.56     -7.79     23.37 <
  36   7   0      3.51     15.58     27.27 <
  37   7   0      0.01     50.64     27.27 <
  38   7   0      0.00    -50.64     23.37 <
  39   7   0      8.76    -38.95     50.64 <
  40   7   0     21.79    -50.64     38.95 <
 -53   1   1      0.28    -66.22     58.43 <
 -52   1   1      3.76    -27.27     50.64 <
 -51   1   1      5.17    -15.58     54.53 <
 -50   1   1     17.64    101.28     54.53 <
 -49   1   1     18.48    105.17     58.43 <
 -48   1   1     33.95      7.79     50.64 <
 -47   1   1     42.25    206.45     54.53 o
 -46   1   1     53.97     81.80     54.53 <
 -45   1   1    134.50    163.60     70.12 o
 -44   1   1     88.79     23.37     62.33 <
 -43   1   1   1124.17   1378.95    105.17 o
 -42   1   1    245.10    183.08     66.22 o
 -41   1   1     53.85     62.33     62.33 <
 -40   1   1    197.39    284.36     66.22 o
 -39   1   1    108.23    186.98     58.43 o
 -38   1   1     86.88     62.33     50.64 <
 -37   1   1     56.35      7.79     42.85 <
 -36   1   1      2.08      7.79     46.74 <
 -35   1   1      3.87    -15.58     50.64 <
 -34   1   1    128.18     97.38     50.64 <
 -33   1   1     81.42     74.01     50.64 <
 -32   1   1    281.61    257.09     54.53 o
 -31   1   1     90.40    109.07     38.95 o
 -30   1   1    128.21    132.44     35.06 o
 -29   1   1     27.56    -15.58     31.16 <
 -28   1   1      3.56    -19.48     31.16 <
 -27   1   1     79.39     89.59     31.16 o
 -26   1   1    249.85    190.87     35.06 o
 -25   1   1    278.37    237.62     35.06 o
 -24   1   1    628.82    564.82     42.85 o
 -23   1   1    315.48    214.24     31.16 o
 -22   1   1   1508.41   1784.06     89.59 o
 -21   1   1      9.49     23.37     23.37 <
 -20   1   1     24.18     31.16     23.37 <
 -19   1   1    142.33     66.22     23.37 o
 -18   1   1     57.69     31.16     23.37 <
 -17   1   1    545.89    459.65     35.06 o
 -16   1   1     74.96     58.43     19.48 o
 -15   1   1    860.73    697.26     35.06 o
 -14   1   1     42.54     15.58     15.58 <
 -13   1   1    927.26    775.17     38.95 o
 -12   1   1      7.64     -3.90     15.58 <
 -11   1   1   1153.75    915.40     50.64 o
 -10   1   1      0.37     -3.90     15.58 <
  -9   1   1   1235.69   1020.58     54.53 o
  -8   1   1      2.05     11.69     15.58 <
  -7   1   1    960.79    895.93     42.85 o
  -6   1   1     47.77     74.01     15.58 o
  -5   1   1    383.58    338.89     23.37 o
  -4   1   1    406.77    436.28     27.27 o
  -3   1   1      1.85      3.90     11.69 <
  -2   1   1   1675.52   1620.46     74.01 o
  -1   1   1    953.21    950.46     46.74 o
   0   1   1   3952.46   3568.12    159.71 o
   1   1   1   2264.73   2185.28    101.28 o
   2   1   1   3404.63   3026.67    136.34 o
   3   1   1   1490.48   1523.07     74.01 o
   4   1   1    990.89    993.31     50.64 o
   5   1   1    203.29    237.62     19.48 o
   6   1   1      5.40      0.00     15.58 <
   7   1   1    113.01    109.07     19.48 o
   8   1   1    481.88    412.90     31.16 o
   9   1   1    127.83    120.75     23.37 o
  10   1   1    211.05    206.45     27.27 o
  11   1   1     82.65     81.80     23.37 o
  12   1   1     66.94    109.07     23.37 o
  13   1   1   1383.57   1456.85     77.91 o
  14   1   1    979.20   1121.86     66.22 o
  15   1   1   3011.10   2929.29    140.23 o
  16   1   1   1711.09   1706.16     89.59 o
  17   1   1   2935.29   3124.06    151.92 o
  18   1   1   1141.47   1032.26     62.33 o
  19   1   1    861.57    786.86     54.53 o
  20   1   1     10.00    -19.48     23.37 <
  21   1   1   1960.32   1951.56    105.17 o
  22   1   1     86.93     81.80     27.27 o
  23   1   1    304.88    319.42     38.95 o
  24   1   1     19.25     38.95     27.27 <
  25   1   1    136.13    109.07     31.16 o
  26   1   1      4.85     -3.90     27.27 <
  27   1   1     40.98      7.79     23.37 <
  28   1   1      3.93    -15.58     27.27 <
  29   1   1      0.13    -15.58     23.37 <
  30   1   1    101.32     81.80     27.27 o
  31   1   1    175.42    233.72     42.85 o
  32   1   1    327.22    276.57     42.85 o
  33   1   1    526.69    685.58     58.43 o
  34   1   1    636.47    798.54     66.22 o
  35   1   1    803.10   1012.79     77.91 o
  36   1   1    664.86    705.05     66.22 o
  37   1   1    783.05    993.31     77.91 o
  38   1   1    471.76    564.82     58.43 o
  39   1   1    438.62    490.81     54.53 o
  40   1   1    281.77    424.59     50.64 o
  41   1   1   1036.31    927.09    105.17 o
  42   1   1    212.58    202.56     38.95 o
  43   1   1     24.30    -19.48     31.16 <
  44   1   1    121.81    128.55     35.06 o
  45   1   1      0.01     11.69     31.16 <
  46   1   1     74.79     77.91     35.06 o
  47   1   1      0.65     46.74     35.06 <
  48   1   1     23.60     46.74     50.64 <
  49   1   1      0.91    -42.85     50.64 <
  50   1   1      8.25    -50.64     50.64 <
  51   1   1      1.45    -27.27     50.64 <
  52   1   1      1.59     66.22     81.80 <
 -52   2   1     28.31     74.01     74.01 <
 -51   2   1     64.80     50.64     58.43 <
 -50   2   1     42.00     15.58     50.64 <
 -49   2   1     40.96     -3.90     58.43 <
 -48   2   1     33.52    -19.48     50.64 <
 -47   2   1     13.88     -7.79     58.43 <
 -46   2   1     18.51    105.17     58.43 <
 -45   2   1     36.44     46.74     62.33 <
 -44   2   1     11.40     66.22     62.33 <
 -42   2   1   4867.11   5227.54    253.20 o
 -41   2   1   3748.44   5336.61    257.09 o
 -40   2   1    315.34    194.77     62.33 o
 -39   2   1    169.60    229.82     74.01 o
 -38   2   1    502.74    241.51     70.12 o
 -37   2   1      4.95    -89.59     58.43 <
 -36   2   1    515.61    424.59     70.12 o
 -35   2   1     52.14     62.33     58.43 <
 -34   2   1    371.68    222.03     62.33 o
 -33   2   1     19.04     70.12     74.01 <
 -32   2   1     76.28     19.48     50.64 <
 -31   2   1      7.18     27.27     66.22 <
 -30   2   1      0.09     -3.90     35.06 <
 -29   2   1    142.31    120.75     35.06 o
 -28   2   1    100.91      7.79     31.16 <
 -27   2   1    258.72    237.62     35.06 o
 -26   2   1     20.17    -27.27     27.27 <
 -25   2   1    100.31     85.70     31.16 o
 -24   2   1    198.33    233.72     35.06 o
 -23   2   1    101.38     97.38     31.16 o
 -22   2   1   6893.84   7295.96    272.67 o
 -21   2   1   1894.56   2158.01     97.38 o
 -20   2   1   3838.20   3649.93    140.23 o
 -19   2   1      1.13     46.74     27.27 <
 -18   2   1    529.68    455.75     35.06 o
 -17   2   1      2.64     23.37     23.37 <
 -16   2   1    239.29    183.08     27.27 o
 -15   2   1     76.09     70.12     23.37 o
 -14   2   1    195.56    179.18     23.37 o
 -13   2   1    298.19    311.63     27.27 o
 -12   2   1    111.17    112.96     23.37 o
 -11   2   1    539.08    572.61     31.16 o
 -10   2   1     15.44     38.95     15.58 o
  -9   2   1    966.03   1055.64     46.74 o
  -8   2   1     29.39     31.16     15.58 <
  -7   2   1   1727.99   1850.28     85.70 o
  -6   2   1    552.41    595.99     42.85 o
  -5   2   1   1636.68   2080.11     85.70 o
  -4   2   1   6690.97   7198.57    280.46 o
  -3   2   1    191.38    249.30     15.58 o
  -2   2   1  63714.00  76114.80   3279.87 o
  -1   2   1   2470.24   3213.65    144.13 o
   1   2   1  15678.20  15978.70    689.47 o
   2   2   1     87.81     97.38     15.58 o
   3   2   1  12229.60  12749.40    553.14 o
   4   2   1   3195.55   3314.93    148.02 o
   5   2   1   7593.56   7081.71    311.63 o
   6   2   1   2084.98   2169.70    101.28 o
   7   2   1   2058.97   2025.57     97.38 o
   8   2   1     78.90     89.59     19.48 o
   9   2   1      3.51     35.06     15.58 o
  10   2   1    532.90    455.75     46.74 o
  11   2   1    626.40    557.03     35.06 o
  12   2   1   1387.79   1371.16     70.12 o
  13   2   1    636.61    607.67     38.95 o
  14   2   1    676.89    595.99     38.95 o
  15   2   1     12.66     -7.79     19.48 <
  16   2   1     18.62      7.79     19.48 <
  17   2   1    635.56    638.83     42.85 o
  18   2   1    199.94    268.78     31.16 o
  19   2   1   2944.98   3338.30    159.71 o
  20   2   1  12929.00  12753.30    560.93 o
  21   2   1   2560.45   2551.44    128.55 o
  22   2   1    135.34     85.70     27.27 o
  23   2   1     10.51     23.37     27.27 <
  24   2   1      8.58     74.01     27.27 o
  25   2   1    226.89    268.78     35.06 o
  26   2   1     86.19    112.96     31.16 o
  27   2   1    484.15    537.56     46.74 o
  28   2   1    280.19    335.00     38.95 o
  29   2   1   1074.79   1184.18    105.17 o
  30   2   1    684.49    837.50     70.12 o
  31   2   1   1341.41   1558.13    132.44 o
  32   2   1    616.57    845.29     74.01 o
  33   2   1    942.38   1141.33    151.92 o
  34   2   1    278.82    338.89     46.74 o
  35   2   1    379.98    358.37     50.64 o
  36   2   1     51.21     85.70     35.06 o
  37   2   1     83.45     85.70     38.95 o
  38   2   1     23.38     54.53     35.06 <
  39   2   1     38.50    -11.69     35.06 <
  40   2   1    637.07    533.66     62.33 o
  42   2   1    639.40    436.28    105.17 o
  43   2   1    203.60    -58.43     54.53 <
  44   2   1     16.10     62.33     50.64 <
  45   2   1     74.89     27.27     54.53 <
  46   2   1      1.77    -46.74     50.64 <
  47   2   1     48.63    140.23     70.12 <
  48   2   1      4.40    -62.33     58.43 <
  49   2   1      5.66     62.33     66.22 <
  50   2   1      3.85     27.27     58.43 <
  51   2   1      1.58     -7.79     58.43 <
  52   2   1      0.17    -54.53     58.43 <
 -52   3   1      2.43    -50.64     54.53 <
 -51   3   1      1.98     23.37     58.43 <
 -50   3   1      8.77    -31.16     50.64 <
 -49   3   1      2.72      7.79     54.53 <
 -48   3   1     13.22     11.69     54.53 <
 -47   3   1     27.54    -15.58     58.43 <
 -46   3   1     60.75    -23.37     58.43 <
 -45   3   1    117.38     70.12     62.33 <
 -44   3   1     50.38    128.55     54.53 o
 -43   3   1    387.40    451.86     62.33 o
 -42   3   1    303.14    292.15     58.43 o
 -41   3   1     62.44     -7.79     62.33 <
 -40   3   1      3.33     42.85     58.43 <
 -39   3   1      0.77    -54.53     58.43 <
 -38   3   1      7.60    -11.69     54.53 <
 -37   3   1      3.37    -27.27     58.43 <
 -36   3   1      1.76    -35.06     58.43 <
 -35   3   1     18.67      3.90     54.53 <
 -34   3   1    112.19     81.80     54.53 <
 -33   3   1    175.06    198.66     66.22 o
 -32   3   1    216.62    237.62     74.01 o
 -31   3   1    225.24    276.57     54.53 o
 -30   3   1    169.03    280.46     58.43 o
 -29   3   1     89.82    124.65     50.64 o
 -28   3   1      1.94      7.79     46.74 <
 -27   3   1      6.41     35.06     46.74 <
 -26   3   1    215.89    183.08     42.85 o
 -25   3   1    408.69    315.52     42.85 o
 -24   3   1    986.05    969.94     62.33 o
 -23   3   1    981.00    872.55     58.43 o
 -22   3   1   1927.06   1967.14    105.17 o
 -21   3   1   2288.13   2469.64    163.60 o
 -20   3   1   1155.00   1180.29     70.12 o
 -19   3   1    656.10    537.56     46.74 o
 -18   3   1    810.99    759.59     46.74 o
 -17   3   1    321.92    206.45     27.27 o
 -16   3   1    605.31    479.13     42.85 o
 -15   3   1    178.58    128.55     31.16 o
 -14   3   1    460.28    397.32     38.95 o
 -13   3   1     69.50     31.16     23.37 <
 -12   3   1    314.50    222.03     27.27 o
 -11   3   1      5.40     11.69     19.48 <
 -10   3   1    207.94    222.03     35.06 o
  -9   3   1      9.15     23.37     23.37 <
  -8   3   1     88.05     97.38     38.95 o
  -7   3   1     38.46     62.33     31.16 <
  -6   3   1    127.46     66.22     27.27 o
  -5   3   1      0.23     -3.90     27.27 <
  -4   3   1    428.45    412.90     42.85 o
  -3   3   1    219.97    171.40     27.27 o
  -2   3   1   1207.44   1339.99     93.49 o
  -1   3   1    956.47   1121.86     81.80 o
   0   3   1   2056.35   2317.72    151.92 o
   1   3   1   1349.16   1402.32     97.38 o
   2   3   1   1253.50   1265.98     89.59 o
   3   3   1    468.48    475.23     31.16 o
   4   3   1    159.63    175.29     19.48 o
   5   3   1      0.04      0.00     11.69 <
   6   3   1     97.77    101.28     19.48 o
   7   3   1    296.03    296.05     27.27 o
   8   3   1    511.23    514.18     38.95 o
   9   3   1    411.91    424.59     35.06 o
  10   3   1    323.74    319.42     31.16 o
  11   3   1     41.89     58.43     19.48 o
  12   3   1      2.38    -19.48     15.58 <
  13   3   1    126.39    167.50     27.27 o
  14   3   1    149.20    175.29     27.27 o
  15   3   1    444.00    490.81     42.85 o
  16   3   1    221.83    257.09     35.06 o
  17   3   1    341.01    342.79     38.95 o
  18   3   1     47.60    105.17     23.37 o
  19   3   1    127.11    171.40     27.27 o
  20   3   1    311.90    284.36     31.16 o
  21   3   1      2.88     23.37     23.37 <
  22   3   1      4.81      7.79     19.48 <
  23   3   1      0.20      7.79     23.37 <
  24   3   1      0.55     -3.90     19.48 <
  25   3   1      3.43    -23.37     19.48 <
  26   3   1     22.58    -19.48     23.37 <
  27   3   1     74.28     11.69     23.37 <
  28   3   1     49.95     62.33     27.27 o
  29   3   1     76.65    109.07     27.27 o
  30   3   1     32.42    -15.58     27.27 <
  31   3   1      0.25      3.90     27.27 <
  32   3   1     11.61    -19.48     31.16 <
  33   3   1     55.93    109.07     50.64 o
  34   3   1    180.32    245.41     50.64 o
  35   3   1    295.08    315.52     58.43 o
  36   3   1    365.97    315.52     58.43 o
  37   3   1    428.12    373.95     58.43 o
  38   3   1    300.11    335.00     66.22 o
  39   3   1    111.59     58.43     58.43 <
  40   3   1     30.13     46.74     54.53 <
  41   3   1    802.81    958.25     74.01 o
  42   3   1    186.31     27.27     70.12 <
  43   3   1      0.24    -54.53     50.64 <
  44   3   1     63.15     23.37     46.74 <
  45   3   1      7.00    -35.06     46.74 <
  46   3   1      5.19      7.79     42.85 <
  47   3   1      6.45     15.58     42.85 <
  48   3   1      4.10      0.00     42.85 <
  49   3   1      3.38    -50.64     42.85 <
  50   3   1      0.14    -74.01     42.85 <
  51   3   1      5.87     50.64     54.53 <
 -52   4   1      8.37    -11.69     54.53 <
 -51   4   1     11.06     -7.79     50.64 <
 -50   4   1      3.78      3.90     42.85 <
 -49   4   1      0.17     50.64     66.22 <
 -48   4   1      4.31     62.33     81.80 <
 -47   4   1     65.49     89.59     58.43 <
 -46   4   1    174.53    -23.37     46.74 <
 -45   4   1    208.63     54.53     46.74 <
 -44   4   1    126.11     15.58     46.74 <
 -43   4   1      0.15     70.12     46.74 <
 -42   4   1    111.26     23.37     46.74 <
 -41   4   1     35.14     23.37     54.53 <
 -40   4   1    283.03    288.26     70.12 o
 -39   4   1    222.85    109.07     62.33 <
 -38   4   1     63.57      3.90     50.64 <
 -37   4   1     86.26     31.16     54.53 <
 -36   4   1     22.16      3.90     54.53 <
 -35   4   1     91.77     38.95     50.64 <
 -34   4   1     46.54     70.12     50.64 <
 -33   4   1    202.97    112.96     46.74 o
 -32   4   1    129.35    128.55     46.74 o
 -31   4   1    339.00    362.27     66.22 o
 -30   4   1    205.15    190.87     46.74 o
 -29   4   1    409.51    397.32     50.64 o
 -28   4   1    239.92    148.02     42.85 o
 -27   4   1    361.52    350.58     46.74 o
 -26   4   1    230.96    210.35     38.95 o
 -25   4   1    245.28    276.57     42.85 o
 -24   4   1     32.91     58.43     35.06 <
 -23   4   1    156.38    155.81     38.95 o
 -22   4   1    232.07    284.36     42.85 o
 -21   4   1   3298.12   2913.71    151.92 o
 -20   4   1    280.98    206.45     35.06 o
 -19   4   1     19.23    -23.37     23.37 <
 -18   4   1    136.97     89.59     23.37 o
 -17   4   1     89.82     54.53     23.37 o
 -16   4   1    346.83    272.67     27.27 o
 -15   4   1    211.35    132.44     23.37 o
 -14   4   1    172.71    101.28     23.37 o
 -13   4   1      4.71      7.79     23.37 <
 -12   4   1     14.32     31.16     19.48 <
 -11   4   1    239.49    202.56     23.37 o
 -10   4   1    363.17    276.57     35.06 o
  -9   4   1    843.97    856.97     46.74 o
  -8   4   1    608.86    490.81     31.16 o
  -7   4   1    655.92    673.89     38.95 o
  -6   4   1     50.47    -35.06     31.16 <
  -5   4   1     44.94     23.37     27.27 <
  -4   4   1    551.34    623.25     54.53 o
  -3   4   1    375.95    373.95     42.85 o
  -2   4   1      7.50    -11.69     15.58 <
  -1   4   1     21.11      7.79     19.48 <
   0   4   1     16.04     23.37     19.48 <
   1   4   1     17.52     31.16     19.48 <
   2   4   1    144.19    198.66     27.27 o
   3   4   1   3122.77   3264.29    210.35 o
   4   4   1   4262.97   4452.36    280.46 o
   5   4   1   6127.07   6427.30    401.22 o
   6   4   1   4197.86   4448.47    198.66 o
   7   4   1   3586.85   3501.90    159.71 o
   8   4   1   1794.13   1752.90     85.70 o
   9   4   1   1208.79   1079.01     50.64 o
  10   4   1    428.07    335.00     31.16 o
  11   4   1    177.89    112.96     19.48 o
  12   4   1     20.39      0.00     15.58 <
  13   4   1      1.87     27.27     15.58 <
  14   4   1     18.15     27.27     19.48 <
  15   4   1     63.94     70.12     19.48 o
  16   4   1     35.54      7.79     19.48 <
  17   4   1    230.37    233.72     27.27 o
  18   4   1     26.85     31.16     19.48 <
  19   4   1   1785.03   1881.45     89.59 o
  20   4   1    309.53    241.51     31.16 o
  21   4   1    173.63    101.28     31.16 o
  22   4   1   1458.62   1339.99     74.01 o
  23   4   1    354.55    338.89     38.95 o
  24   4   1    544.96    486.92     42.85 o
  25   4   1     84.42    101.28     31.16 o
  26   4   1     36.35     19.48     31.16 <
  27   4   1     39.59     -3.90     31.16 <
  28   4   1     26.07     58.43     31.16 <
  29   4   1    193.83    112.96     35.06 o
  30   4   1    137.79    202.56     46.74 o
  31   4   1    259.86    253.20     42.85 o
  32   4   1    246.02    233.72     46.74 o
  33   4   1    303.82    299.94     46.74 o
  34   4   1    298.02    167.50     46.74 o
  35   4   1    279.65    159.71     77.91 o
  36   4   1    322.44    245.41     50.64 o
  37   4   1    208.44    101.28     42.85 o
  38   4   1    117.44      7.79     38.95 <
  39   4   1     13.35    -23.37     31.16 <
  40   4   1    136.52    229.82     42.85 o
  41   4   1    227.83    296.05     97.38 o
  42   4   1    105.25     93.49     46.74 <
  43   4   1    118.89     58.43     42.85 <
  44   4   1      6.35     27.27     42.85 <
  45   4   1      7.48      7.79     42.85 <
  46   4   1     41.30     93.49     46.74 <
  47   4   1     20.05     50.64     46.74 <
  48   4   1     19.89    -58.43     42.85 <
  49   4   1     16.90    -23.37     46.74 <
  50   4   1      7.89    -58.43     58.43 <
  51   4   1      7.03     66.22     89.59 <
 -50   5   1      0.14    -46.74     74.01 <
 -49   5   1      0.16     19.48     42.85 <
 -48   5   1      1.00    -27.27     42.85 <
 -47   5   1     10.02     46.74     46.74 <
 -46   5   1      8.44     38.95     38.95 <
 -45   5   1      6.52     -3.90     38.95 <
 -44   5   1      0.40     19.48     42.85 <
 -43   5   1    164.52     97.38     42.85 o
 -42   5   1      7.83     31.16     38.95 <
 -41   5   1      0.77     38.95     35.06 <
 -40   5   1    150.62     50.64     38.95 <
 -39   5   1     62.53    -11.69     38.95 <
 -38   5   1     34.71    -31.16     35.06 <
 -37   5   1      7.25     -3.90     38.95 <
 -36   5   1     10.10     15.58     35.06 <
 -35   5   1     17.45     42.85     35.06 <
 -34   5   1     51.58     85.70     38.95 o
 -33   5   1     22.16     -7.79     38.95 <
 -32   5   1     72.11     27.27     38.95 <
 -31   5   1      4.72     -7.79     42.85 <
 -30   5   1     16.86     15.58     50.64 <
 -29   5   1      2.16     74.01     46.74 <
 -28   5   1      0.00     -3.90     38.95 <
 -27   5   1     13.76      3.90     27.27 <
 -26   5   1      3.22    -15.58     27.27 <
 -25   5   1      0.03    -19.48     23.37 <
 -24   5   1     36.54     42.85     23.37 <
 -23   5   1    101.46     93.49     27.27 o
 -22   5   1    115.34    105.17     27.27 o
 -21   5   1    641.87    416.80     50.64 o
 -20   5   1    650.29    654.42     58.43 o
 -19   5   1    601.35    518.08     54.53 o
 -18   5   1    390.91    233.72     66.22 o
 -17   5   1    276.90    186.98     58.43 o
 -16   5   1    121.26    124.65     50.64 o
 -15   5   1     37.68     50.64     35.06 <
 -14   5   1      0.58     15.58     31.16 <
 -13   5   1      1.72     27.27     27.27 <
 -12   5   1     48.54    -38.95     27.27 <
 -11   5   1     13.22     -3.90     15.58 <
 -10   5   1     23.68     15.58     27.27 <
  -9   5   1      2.40     42.85     31.16 <
  -8   5   1      0.93     15.58     35.06 <
  -7   5   1     64.16     50.64     27.27 <
  -6   5   1    152.15    136.34     27.27 o
  -5   5   1    287.72    268.78     31.16 o
  -4   5   1    354.15    319.42     31.16 o
  -3   5   1    467.34    595.99     58.43 o
  -2   5   1    348.93    381.74     42.85 o
  -1   5   1    214.56    237.62     35.06 o
   0   5   1     63.36     97.38     27.27 o
   1   5   1     20.24     11.69     15.58 <
   2   5   1      2.19      7.79     15.58 <
   3   5   1      9.89     15.58     19.48 <
   4   5   1     10.03     35.06     19.48 <
   5   5   1      0.70      7.79     19.48 <
   6   5   1     14.74      0.00     15.58 <
   7   5   1    117.16     46.74     27.27 <
   8   5   1    169.95    237.62     42.85 o
   9   5   1    173.30    128.55     15.58 o
  10   5   1    202.84    222.03     23.37 o
  11   5   1    171.08    124.65     19.48 o
  12   5   1    144.76    159.71     23.37 o
  13   5   1     48.90     70.12     19.48 o
  14   5   1     29.15      3.90     19.48 <
  15   5   1      0.04    -11.69     19.48 <
  16   5   1      7.60     38.95     23.37 <
  17   5   1     18.92     15.58     27.27 <
  18   5   1     44.13    109.07     38.95 o
  19   5   1     34.06     31.16     23.37 <
  20   5   1     68.09     38.95     23.37 <
  21   5   1    260.27    225.93     38.95 o
  22   5   1     25.66    -15.58     27.27 <
  23   5   1     74.60     50.64     31.16 <
  24   5   1     19.57      7.79     31.16 <
  25   5   1     32.34     15.58     31.16 <
  26   5   1      1.89     31.16     35.06 <
  27   5   1      6.67    -54.53     31.16 <
  28   5   1      0.25    -23.37     31.16 <
  29   5   1      0.13     15.58     35.06 <
  30   5   1     28.79     27.27     42.85 <
  31   5   1     23.19     42.85     42.85 <
  32   5   1     29.05     66.22     38.95 <
  33   5   1     45.23     23.37     38.95 <
  34   5   1     14.54     66.22     35.06 <
  35   5   1     13.83     19.48     27.27 <
  36   5   1      2.89     19.48     27.27 <
  37   5   1     13.06      7.79     31.16 <
  38   5   1      4.52    -15.58     31.16 <
  39   5   1     68.68      7.79     31.16 <
  40   5   1     66.43     23.37     31.16 <
  41   5   1    103.64    -11.69     31.16 <
  42   5   1     12.24     -3.90     31.16 <
  43   5   1     17.39    -50.64     31.16 <
  44   5   1     35.38     38.95     35.06 <
  45   5   1     17.74     19.48     35.06 <
  46   5   1     57.97    -15.58     38.95 <
  47   5   1     24.63     35.06     42.85 <
  48   5   1     13.31    -11.69     38.95 <
  49   5   1      0.81      7.79     42.85 <
 -44   6   1      8.64      0.00     35.06 <
 -43   6   1    636.96    105.17     74.01 <
 -42   6   1    237.38     85.70     38.95 o
 -41   6   1     92.00     27.27     35.06 <
 -40   6   1    378.23    233.72     46.74 o
 -39   6   1     67.20    116.86     62.33 <
 -38   6   1    218.02    315.52     74.01 o
 -37   6   1     37.94     74.01     31.16 o
 -36   6   1     46.31     50.64     27.27 <
 -35   6   1      0.41     35.06     27.27 <
 -34   6   1      0.60     42.85     27.27 <
 -33   6   1     36.15     70.12     42.85 <
 -32   6   1     37.92     35.06     31.16 <
 -31   6   1     75.35     54.53     35.06 <
 -30   6   1     78.77     38.95     27.27 <
 -29   6   1     84.21     50.64     31.16 <
 -28   6   1     82.81     27.27     31.16 <
 -27   6   1     40.72     70.12     31.16 o
 -26   6   1      0.14    -35.06     27.27 <
 -25   6   1     10.26      0.00     27.27 <
 -24   6   1     50.60     38.95     27.27 <
 -23   6   1      0.01    -19.48     27.27 <
 -22   6   1    192.32    186.98     35.06 o
 -21   6   1     77.93     23.37     27.27 <
 -20   6   1     90.34    101.28     23.37 o
 -19   6   1      3.54     -3.90     19.48 <
 -18   6   1      0.51      0.00     19.48 <
 -17   6   1     14.99     35.06     19.48 <
 -16   6   1      2.65      0.00     15.58 <
 -15   6   1      5.67     11.69     11.69 <
 -14   6   1      0.14     19.48     15.58 <
 -13   6   1      1.93      0.00     19.48 <
 -12   6   1      5.33     -7.79     19.48 <
 -11   6   1     10.73     15.58     19.48 <
 -10   6   1     32.95     23.37     19.48 <
  -9   6   1      3.31     -3.90     15.58 <
  -8   6   1      7.42    -15.58     15.58 <
  -7   6   1     85.25     35.06     15.58 o
  -6   6   1     42.03     35.06     15.58 o
  -5   6   1    372.61    362.27     31.16 o
  -4   6   1      0.22     27.27     15.58 <
  -3   6   1     99.32     70.12     23.37 o
  -2   6   1   2335.26   4725.04    420.70 o
  -1   6   1      2.73     -3.90     54.53 <
   1   6   1   1347.07   3591.50    241.51 o
   2   6   1    536.79    486.92     46.74 o
   3   6   1    617.15    763.48     58.43 o
   4   6   1    234.54    210.35     27.27 o
   5   6   1    111.71     89.59     19.48 o
   6   6   1     32.99     31.16     19.48 <
   7   6   1      3.77     31.16     19.48 <
   8   6   1      0.03     -7.79     19.48 <
   9   6   1      8.75     -3.90     19.48 <
  10   6   1     31.20     -3.90     19.48 <
  11   6   1     87.71     70.12     23.37 o
  12   6   1    148.61    124.65     19.48 o
  13   6   1    183.30     89.59     19.48 o
  14   6   1    242.02    264.88     23.37 o
  15   6   1    176.18    132.44     19.48 o
  16   6   1    200.23    167.50     19.48 o
  17   6   1     91.96     35.06     15.58 o
  18   6   1    285.39    222.03     23.37 o
  19   6   1     89.34     81.80     19.48 o
  20   6   1     37.00     19.48     19.48 <
  21   6   1    497.96    416.80     38.95 o
  22   6   1    159.66    112.96     27.27 o
  23   6   1      1.69      7.79     19.48 <
  24   6   1     22.39     19.48     23.37 <
  25   6   1    104.60     66.22     27.27 o
  26   6   1     60.96     62.33     27.27 o
  27   6   1     55.44      3.90     27.27 <
  28   6   1     19.68      0.00     27.27 <
  29   6   1     42.28     35.06     31.16 <
  30   6   1      6.87     15.58     27.27 <
  31   6   1     13.29    -19.48     31.16 <
  32   6   1      3.98     23.37     35.06 <
  33   6   1      9.57     50.64     35.06 <
  34   6   1     82.00     -7.79     27.27 <
  35   6   1     83.97     42.85     31.16 <
  36   6   1    146.46     62.33     35.06 <
  37   6   1     73.28     54.53     38.95 <
  38   6   1     44.05    -23.37     31.16 <
  39   6   1      4.46    -46.74     31.16 <
  40   6   1    105.32      3.90     35.06 <
  41   6   1    991.34    136.34    163.60 <
  42   6   1      6.78      7.79     42.85 <
  43   6   1    151.81     35.06     46.74 <
  44   6   1      3.01    -89.59     46.74 <
  45   6   1     14.28      3.90     58.43 <
 -40   7   1      1.84     -3.90     46.74 <
 -39   7   1      0.00    -54.53     42.85 <
 -38   7   1      0.42    -38.95     31.16 <
 -37   7   1      0.43    -27.27     27.27 <
 -36   7   1      5.83     19.48     27.27 <
 -35   7   1     22.12     19.48     27.27 <
 -34   7   1     47.05      7.79     35.06 <
 -33   7   1     61.18     19.48     27.27 <
 -32   7   1     41.79     31.16     27.27 <
 -31   7   1     32.87     35.06     27.27 <
 -30   7   1     16.67     31.16     27.27 <
 -29   7   1      3.54      0.00     27.27 <
 -28   7   1      0.56    -15.58     19.48 <
 -27   7   1      5.39      7.79     19.48 <
 -26   7   1     28.46     23.37     19.48 <
 -25   7   1     32.65     31.16     19.48 <
 -24   7   1     30.84     58.43     19.48 o
 -23   7   1      7.42    -15.58     19.48 <
 -22   7   1     10.64    -31.16     15.58 <
 -21   7   1     33.99     15.58     15.58 <
 -20   7   1      1.15      7.79     15.58 <
 -19   7   1     11.57      3.90     15.58 <
 -18   7   1      0.29      7.79     23.37 <
 -17   7   1      0.45    -15.58     19.48 <
 -16   7   1     17.88    -19.48     19.48 <
 -15   7   1     23.89      3.90     19.48 <
 -14   7   1     46.37     38.95     19.48 <
 -13   7   1     33.63     31.16     19.48 <
 -12   7   1     38.77     27.27     19.48 <
 -11   7   1     16.17     11.69     15.58 <
 -10   7   1     14.95     27.27     15.58 <
  -9   7   1      0.10      0.00     11.69 <
   7   7   1      0.50    -15.58     11.69 <
   8   7   1      8.88    -23.37     15.58 <
   9   7   1     31.29      7.79     15.58 <
  10   7   1     59.69     23.37     15.58 <
  11   7   1     69.78     38.95     19.48 <
  12   7   1     78.72     62.33     19.48 o
  13   7   1     77.29     42.85     19.48 o
  14   7   1     70.68     50.64     19.48 o
  15   7   1     55.13     15.58     19.48 <
  16   7   1     52.19     54.53     31.16 <
  17   7   1     38.50     11.69     31.16 <
  18   7   1     21.19     19.48     11.69 <
  19   7   1      0.80      3.90     15.58 <
  20   7   1     49.78      7.79     15.58 <
  21   7   1     11.73      7.79     11.69 <
  22   7   1      2.50      0.00     15.58 <
  23   7   1      4.54      3.90     15.58 <
  24   7   1      3.04    -11.69     15.58 <
  25   7   1      0.76      0.00     15.58 <
  26   7   1      4.04     15.58     19.48 <
  27   7   1     10.02     19.48     19.48 <
  28   7   1      9.12      7.79     19.48 <
  29   7   1     13.35      7.79     19.48 <
  30   7   1     11.03     23.37     23.37 <
  31   7   1      4.58     27.27     27.27 <
  32   7   1      5.92     27.27     27.27 <
  33   7   1      7.96     -7.79     27.27 <
  34   7   1      2.66     31.16     27.27 <
  35   7   1      1.07    -23.37     27.27 <
  36   7   1      0.89     31.16     27.27 <
  37   7   1      9.97    -31.16     38.95 <
  39   7   1     10.67     19.48     42.85 <
  16   8   1     22.10    -27.27     19.48 <
  17   8   1     89.91      7.79     27.27 <
  18   8   1     86.12     23.37     27.27 <
  20   8   1     22.77     15.58     27.27 <
  21   8   1     22.07      3.90     31.16 <
  22   8   1    452.58     23.37     35.06 <
 -53   0   2     10.71     15.58    101.28 <
 -52   0   2     34.80    -42.85    116.86 <
 -51   0   2      6.01    -42.85    112.96 <
 -50   0   2     68.02    -62.33     89.59 <
 -49   0   2      9.47   -116.86    112.96 <
 -48   0   2     60.19    155.81    116.86 <
 -47   0   2      3.83     38.95     70.12 <
 -46   0   2     96.04    109.07     74.01 <
 -45   0   2     40.82     35.06     58.43 <
 -44   0   2    902.83    751.80     93.49 o
 -42   0   2   5402.13   6664.91    447.96 o
 -40   0   2     20.63    -23.37     42.85 <
 -39   0   2    134.67    179.18     46.74 o
 -38   0   2     77.00     31.16     38.95 <
 -37   0   2     23.09    -23.37     42.85 <
 -36   0   2     81.08    116.86     42.85 o
 -35   0   2     15.02     -3.90     35.06 <
 -34   0   2     51.95     77.91     42.85 <
 -33   0   2     28.85     58.43     35.06 <
 -32   0   2     13.99     66.22     38.95 <
 -23   0   2   1407.71   1145.23    171.40 o
 -22   0   2 110531.00 118613.00  10194.10 o
 -21   0   2  10478.80   7342.70    677.79 o
 -20   0   2   1795.28   1367.26    179.18 o
 -19   0   2    845.34    560.93    116.86 o
 -18   0   2   3098.20   2644.93    276.57 o
 -17   0   2    569.92    642.73    116.86 o
 -16   0   2   7453.17   6992.12    642.73 o
 -15   0   2   3274.09   3299.35    327.21 o
 -14   0   2   8797.91   8215.26    736.22 o
 -13   0   2   3965.87   3517.49    335.00 o
 -12   0   2   5909.53   4140.74    385.64 o
 -11   0   2   2562.79   2052.84    206.45 o
 -10   0   2   2165.20   1643.83    175.29 o
  -9   0   2    839.83    666.10     97.38 o
  -8   0   2      7.23     23.37     38.95 <
  -7   0   2     90.10    -54.53     35.06 <
  -6   0   2   2609.40   2769.58    260.99 o
  -5   0   2    220.67    296.05     54.53 o
  -4   0   2  21208.10  22254.00   1924.29 o
  -3   0   2   2560.14   3505.80    323.31 o
  -2   0   2 213373.00 205674.00  17618.60 o
  -1   0   2  19105.50  17116.10   1488.02 o
   0   0   2 124843.00 119587.00  10256.40 o
   1   0   2  12199.00   9539.67    841.39 o
   2   0   2   1505.05   1425.69    151.92 o
   3   0   2  10421.00  10482.30    923.19 o
   4   0   2     99.04    116.86     42.85 o
   5   0   2   6269.27   6026.08    541.45 o
   6   0   2     24.84    -15.58     42.85 <
   7   0   2   1524.28   1079.01    128.55 o
   8   0   2    833.89    860.87    109.07 o
   9   0   2     14.25      7.79     42.85 <
  10   0   2   3660.59   2839.70    272.67 o
  11   0   2   1194.93   1324.41    148.02 o
  12   0   2   6589.19   6696.08    603.78 o
  13   0   2   1732.99   1597.09    171.40 o
  14   0   2   6716.72   6559.74    595.99 o
  15   0   2    693.12    595.99     89.59 o
  16   0   2   5572.43   5772.88    529.77 o
  17   0   2    375.82    257.09     62.33 o
  18   0   2   4108.31   4569.23    428.49 o
  19   0   2  32642.70  31817.10   2761.79 o
  20   0   2  39771.90  43316.10   3747.31 o
  21   0   2  11901.80  12465.10   1110.17 o
  22   0   2    426.18    428.49     77.91 o
  23   0   2     78.93    116.86     58.43 <
  24   0   2    746.46    720.64    112.96 o
  25   0   2    501.65    401.22     89.59 o
  26   0   2   1204.38   1227.03    159.71 o
  27   0   2   1150.73   1071.22    151.92 o
  28   0   2    999.76   1071.22    148.02 o
  29   0   2    869.48    798.54    128.55 o
  31   0   2    140.78    132.44     58.43 o
  32   0   2    111.90    198.66     70.12 o
  33   0   2     82.78    175.29     74.01 o
  34   0   2    950.27    977.73    151.92 o
  35   0   2    367.84    510.29    112.96 o
  36   0   2   1483.30   2142.43    260.99 o
  37   0   2    244.40    455.75    109.07 o
  38   0   2    933.93   1176.39    179.18 o
  39   0   2    318.69    101.28     77.91 <
  40   0   2      7.77     31.16     70.12 <
  41   0   2  10715.30  14595.80   1332.20 o
  42   0   2     16.41     42.85     70.12 <
  43   0   2      0.00   -132.44     74.01 <
  44   0   2     46.75    183.08     89.59 o
  45   0   2     74.69    -19.48     81.80 <
  46   0   2    110.36     89.59     85.70 <
  47   0   2     62.67     50.64     70.12 <
  48   0   2     41.01    -11.69     77.91 <
  49   0   2      3.78    -81.80     70.12 <
  50   0   2     17.90    -46.74     70.12 <
  51   0   2     33.78    140.23     97.38 <
 -53   1   2     14.17   -140.23    101.28 <
 -52   1   2     22.71     19.48     58.43 <
 -51   1   2      2.35     31.16     50.64 <
 -50   1   2      5.08    -54.53     54.53 <
 -49   1   2      6.02    -54.53     58.43 <
 -48   1   2      2.48    -19.48     54.53 <
 -47   1   2      1.96    -15.58     54.53 <
 -46   1   2     38.75     42.85     54.53 <
 -45   1   2     10.70     35.06     54.53 <
 -44   1   2    182.40    253.20     70.12 o
 -43   1   2    450.59    315.52    128.55 o
 -42   1   2    410.82    436.28     70.12 o
 -41   1   2      8.97     42.85     58.43 <
 -40   1   2      9.42    -38.95     54.53 <
 -39   1   2      5.03     -3.90     54.53 <
 -38   1   2     32.97     42.85     58.43 <
 -37   1   2     17.16    -58.43     54.53 <
 -36   1   2     91.19     97.38     54.53 <
 -35   1   2     26.81    -50.64     50.64 <
 -34   1   2    102.64     38.95     54.53 <
 -33   1   2      3.15     31.16     50.64 <
 -32   1   2      0.06    -11.69     50.64 <
 -31   1   2    256.70    151.92     62.33 o
 -30   1   2    274.99    335.00     50.64 o
 -29   1   2    926.38    763.48     74.01 o
 -28   1   2    939.63   1005.00     85.70 o
 -27   1   2   1314.51   1012.79     81.80 o
 -26   1   2    997.43    969.94     77.91 o
 -25   1   2    799.98    638.83     58.43 o
 -24   1   2    480.07    432.38     46.74 o
 -23   1   2     42.74     19.48     31.16 <
 -22   1   2    905.81    389.53     81.80 o
 -21   1   2     53.73      7.79     42.85 <
 -20   1   2   1183.38   1211.45     62.33 o
 -19   1   2   1828.69   1667.20     77.91 o
 -18   1   2   2516.04   2516.38    105.17 o
 -17   1   2   3696.95   3396.73    136.34 o
 -16   1   2   2934.71   2835.80    116.86 o
 -15   1   2   3962.10   3934.29    151.92 o
 -14   1   2   2284.56   2099.58     97.38 o
 -13   1   2   3331.79   3127.95    151.92 o
 -12   1   2   1500.73   1304.94     66.22 o
 -11   1   2   2712.75   2543.65    124.65 o
 -10   1   2    736.42    790.75     54.53 o
  -9   1   2   2130.73   2196.97    109.07 o
  -8   1   2    301.85    354.48     31.16 o
  -7   1   2   1280.79   1199.76     66.22 o
  -6   1   2      0.30      7.79     19.48 <
  -5   1   2    316.52    362.27     31.16 o
  -4   1   2    504.64    436.28     35.06 o
  -3   1   2     55.16     54.53     19.48 o
  -2   1   2   2311.36   2068.42    101.28 o
  -1   1   2   1150.73   1129.65     62.33 o
   0   1   2   4260.90   3868.07    179.18 o
   1   1   2   1484.64   1394.53     74.01 o
   2   1   2   2547.95   2617.66    124.65 o
   3   1   2    329.05    377.85     31.16 o
   4   1   2    376.93    401.22     35.06 o
   5   1   2     90.41    105.17     23.37 o
   6   1   2    250.53    245.41     27.27 o
   7   1   2   1396.23   1336.10     74.01 o
   8   1   2   1857.89   1589.30     85.70 o
   9   1   2   3036.80   2531.97    124.65 o
  10   1   2   3087.07   2976.03    144.13 o
  11   1   2   3390.19   3061.73    148.02 o
  12   1   2   3026.90   2983.82    144.13 o
  13   1   2   2490.46   2403.42    120.75 o
  14   1   2   2249.85   2146.33    109.07 o
  15   1   2   1450.02   1371.16     77.91 o
  16   1   2   1066.26   1016.68     62.33 o
  17   1   2    597.30    510.29     42.85 o
  18   1   2    291.86    264.88     31.16 o
  19   1   2    523.28    549.24     62.33 o
  20   1   2   1188.25   1219.24     74.01 o
  21   1   2    930.11   1036.16     66.22 o
  22   1   2    309.50    377.85     42.85 o
  23   1   2   1199.83   1390.63     85.70 o
  24   1   2    555.18    580.40     50.64 o
  25   1   2    678.74    673.89     54.53 o
  26   1   2    186.61    151.92     35.06 o
  27   1   2    105.10    120.75     31.16 o
  28   1   2     26.01     38.95     31.16 <
  29   1   2     59.01     23.37     31.16 <
  30   1   2    385.55    377.85     42.85 o
  31   1   2    509.87    553.14     54.53 o
  32   1   2    687.90    623.25     58.43 o
  33   1   2    622.62    697.26     89.59 o
  34   1   2    616.32    576.51     58.43 o
  35   1   2    459.28    459.65     50.64 o
  36   1   2    284.41    280.46     42.85 o
  37   1   2    261.30    284.36     46.74 o
  38   1   2     47.26      3.90     31.16 <
  39   1   2     75.38     35.06     35.06 <
  40   1   2     23.57     23.37     31.16 <
  41   1   2   1533.17   1647.73    109.07 o
  42   1   2    127.05    140.23     42.85 o
  43   1   2     45.00    105.17     38.95 o
  44   1   2     16.60     70.12     38.95 <
  45   1   2     25.58     89.59     38.95 o
  46   1   2     18.09    112.96     42.85 o
  47   1   2     89.39     27.27     42.85 <
  48   1   2     33.05     50.64     38.95 <
  49   1   2     63.02     38.95     42.85 <
  50   1   2      9.74     19.48     42.85 <
  51   1   2      9.62   -101.28     77.91 <
 -53   2   2      0.12    -31.16     85.70 <
 -52   2   2      0.15    -38.95     46.74 <
 -51   2   2      2.77     42.85     58.43 <
 -50   2   2      0.90    -77.91     66.22 <
 -49   2   2      1.21     93.49     74.01 <
 -48   2   2      0.35    -42.85     70.12 <
 -47   2   2     20.13     -3.90     77.91 <
 -46   2   2     92.18     35.06     58.43 <
 -45   2   2    133.65     58.43     58.43 <
 -44   2   2    210.35    186.98     62.33 o
 -43   2   2      0.06     -7.79     62.33 <
 -42   2   2     19.56     11.69     66.22 <
 -41   2   2     55.46    101.28     70.12 <
 -40   2   2     35.72    136.34     62.33 o
 -39   2   2      0.29     -3.90     58.43 <
 -38   2   2      0.13    -58.43     54.53 <
 -37   2   2     14.47     70.12     54.53 <
 -36   2   2     30.06     42.85     54.53 <
 -35   2   2     21.69    -15.58     50.64 <
 -34   2   2     25.12     50.64     54.53 <
 -33   2   2      0.52     31.16     50.64 <
 -32   2   2      0.05     54.53     50.64 <
 -31   2   2     45.52     89.59     46.74 <
 -30   2   2     14.75      3.90     58.43 <
 -29   2   2    143.55     42.85     54.53 <
 -28   2   2     26.10    -46.74     46.74 <
 -27   2   2    189.46    132.44     46.74 o
 -26   2   2      8.21      0.00     35.06 <
 -25   2   2     62.25      3.90     38.95 <
 -24   2   2    330.74    272.67     46.74 o
 -23   2   2    127.82    132.44     38.95 o
 -22   2   2    172.80    151.92     38.95 o
 -21   2   2   7555.36   6840.20    284.36 o
 -20   2   2    512.47    521.97     46.74 o
 -19   2   2    210.89    202.56     35.06 o
 -18   2   2     95.56      7.79     27.27 <
 -17   2   2    160.14     54.53     27.27 <
 -16   2   2    275.49    163.60     27.27 o
 -15   2   2    158.63    105.17     27.27 o
 -14   2   2    156.15     31.16     27.27 <
 -13   2   2     41.61     46.74     23.37 <
 -12   2   2      6.56     31.16     19.48 <
 -11   2   2     78.20     97.38     23.37 o
 -10   2   2    318.41    350.58     31.16 o
  -9   2   2    906.45   1020.58     62.33 o
  -8   2   2   1941.67   2232.03    109.07 o
  -7   2   2   3265.93   3498.01    163.60 o
  -6   2   2   6161.16   6279.28    280.46 o
  -5   2   2   9458.48   9329.32    409.01 o
  -4   2   2  11171.20  11362.70    498.60 o
  -3   2   2   8855.50   8332.12    366.16 o
  -2   2   2   1705.85   1706.16     85.70 o
  -1   2   2   2282.04   2251.50    109.07 o
   0   2   2    398.53    350.58     27.27 o
   1   2   2    336.04    346.68     27.27 o
   2   2   2   1058.92   1090.69     58.43 o
   3   2   2     57.27     85.70     19.48 o
   4   2   2     36.55     62.33     15.58 o
   5   2   2    314.79    323.31     27.27 o
   6   2   2    155.87    136.34     23.37 o
   7   2   2    782.49    681.68     42.85 o
   8   2   2    260.38    257.09     27.27 o
   9   2   2    692.59    677.79     42.85 o
  10   2   2     85.87    112.96     19.48 o
  11   2   2    187.39    186.98     23.37 o
  12   2   2     33.70     27.27     19.48 <
  13   2   2     33.21     27.27     19.48 <
  14   2   2    529.40    502.50     38.95 o
  15   2   2    361.33    331.10     35.06 o
  16   2   2    597.42    560.93     42.85 o
  17   2   2    241.49    140.23     27.27 o
  18   2   2    182.40    225.93     38.95 o
  19   2   2   2579.06   3147.43    183.08 o
  20   2   2   1913.96   2091.79    128.55 o
  21   2   2     48.16     70.12     31.16 o
  22   2   2    581.97    627.15     62.33 o
  23   2   2    301.09    260.99     42.85 o
  24   2   2    407.31    362.27     46.74 o
  25   2   2     93.61    116.86     35.06 o
  26   2   2     29.00     81.80     31.16 o
  27   2   2      1.74     -3.90     27.27 <
  28   2   2      0.47      7.79     31.16 <
  29   2   2      7.31     70.12     42.85 <
  30   2   2     12.40    -15.58     31.16 <
  31   2   2      6.27      0.00     31.16 <
  32   2   2     48.32     50.64     31.16 <
  33   2   2     29.97     85.70     31.16 o
  34   2   2     64.74     74.01     31.16 o
  35   2   2     24.85     19.48     27.27 <
  36   2   2     10.24     23.37     27.27 <
  37   2   2      0.31    -31.16     27.27 <
  38   2   2      2.38    -11.69     31.16 <
  39   2   2     20.59    -23.37     31.16 <
  40   2   2    349.15    288.26     46.74 o
  41   2   2    123.44     50.64     35.06 <
  42   2   2      9.77     38.95     35.06 <
  43   2   2     60.64     50.64     38.95 <
  44   2   2      0.11     58.43     38.95 <
  45   2   2      3.06     38.95     31.16 <
  46   2   2     26.96     31.16     35.06 <
  47   2   2     10.30    -31.16     42.85 <
  48   2   2     18.06     27.27     46.74 <
  49   2   2      3.28    -31.16     42.85 <
  50   2   2      1.55    -66.22     46.74 <
  51   2   2      0.65    -46.74     77.91 <
 -52   3   2     30.13    148.02    109.07 <
 -51   3   2     18.75     15.58     74.01 <
 -50   3   2     24.45     23.37     62.33 <
 -49   3   2      4.34    -54.53     46.74 <
 -48   3   2      2.59    -27.27     42.85 <
 -47   3   2      8.89    -19.48     42.85 <
 -46   3   2      4.35    -54.53     46.74 <
 -45   3   2     38.53     19.48     42.85 <
 -44   3   2      0.74     77.91     50.64 <
 -43   3   2    159.64     38.95     42.85 <
 -42   3   2    222.78     54.53     54.53 <
 -41   3   2     35.13      7.79     46.74 <
 -40   3   2     12.86    -27.27     50.64 <
 -39   3   2      3.93    -31.16     50.64 <
 -38   3   2     10.65    -50.64     46.74 <
 -37   3   2      6.01    116.86     50.64 o
 -36   3   2      1.90     -7.79     46.74 <
 -35   3   2      0.34    -42.85     42.85 <
 -34   3   2      5.59     70.12     42.85 <
 -33   3   2     10.79     31.16     46.74 <
 -32   3   2      4.17    -23.37     42.85 <
 -31   3   2     69.06     38.95     42.85 <
 -30   3   2      6.34    -70.12     50.64 <
 -29   3   2     84.34     50.64     62.33 <
 -28   3   2     62.90     19.48     58.43 <
 -27   3   2    235.88    136.34     58.43 o
 -26   3   2     82.45     11.69     50.64 <
 -25   3   2    129.44    112.96     50.64 o
 -24   3   2      2.25    -19.48     38.95 <
 -23   3   2      8.96      7.79     38.95 <
 -22   3   2     42.42     58.43     35.06 <
 -21   3   2    428.93    338.89     38.95 o
 -20   3   2    571.01    373.95     89.59 o
 -19   3   2    525.89    467.44     42.85 o
 -18   3   2    447.10    401.22     42.85 o
 -17   3   2    398.13    373.95     38.95 o
 -16   3   2    285.68    225.93     31.16 o
 -15   3   2    370.82    385.64     35.06 o
 -14   3   2    338.97    272.67     38.95 o
 -13   3   2    567.81    557.03     42.85 o
 -12   3   2    476.30    440.17     38.95 o
 -11   3   2   1044.11   1149.12     58.43 o
 -10   3   2    635.26    611.57     38.95 o
  -9   3   2   1148.79   1184.18     58.43 o
  -8   3   2    282.82    264.88     23.37 o
  -7   3   2    419.94    432.38     27.27 o
  -6   3   2      0.43    -11.69     15.58 <
  -5   3   2      4.89      3.90     15.58 <
  -4   3   2    683.70    736.22     42.85 o
  -3   3   2    669.44    763.48     46.74 o
  -2   3   2   2246.00   2637.14    124.65 o
  -1   3   2   2173.66   2457.95    116.86 o
   0   3   2   3960.20   4097.89    186.98 o
   1   3   2   2751.88   2835.80    132.44 o
   2   3   2   3328.93   3443.47    159.71 o
   3   3   2   1656.32   1780.17     89.59 o
   4   3   2   1367.05   1449.06     74.01 o
   5   3   2    336.72    315.52     27.27 o
   6   3   2    115.74    116.86     19.48 o
   7   3   2     24.81     31.16     15.58 <
   8   3   2     41.60     -3.90     15.58 <
   9   3   2     73.67     62.33     19.48 o
  10   3   2     22.62    -15.58     15.58 <
  11   3   2      1.74     11.69     15.58 <
  12   3   2     22.77      7.79     19.48 <
  13   3   2    122.67     85.70     23.37 o
  14   3   2    173.30    144.13     27.27 o
  15   3   2    283.81    260.99     31.16 o
  16   3   2    215.87    190.87     31.16 o
  17   3   2    158.23    116.86     27.27 o
  18   3   2     72.51     54.53     23.37 o
  19   3   2     91.19    112.96     23.37 o
  20   3   2     40.78      3.90     23.37 <
  21   3   2    168.92    167.50     27.27 o
  22   3   2     29.29     38.95     23.37 <
  23   3   2     28.03     27.27     23.37 <
  24   3   2      0.21      3.90     23.37 <
  25   3   2    135.31    163.60     31.16 o
  26   3   2     73.37     81.80     27.27 o
  27   3   2    285.40    354.48     42.85 o
  28   3   2    150.76    124.65     35.06 o
  29   3   2    233.81    198.66     38.95 o
  30   3   2     45.82     62.33     27.27 o
  31   3   2     68.75     77.91     27.27 o
  32   3   2      1.11      0.00     31.16 <
  33   3   2      0.01      7.79     31.16 <
  34   3   2     12.51     42.85     35.06 <
  35   3   2     32.48     66.22     35.06 <
  36   3   2     62.44    140.23     38.95 o
  37   3   2    140.97    120.75     38.95 o
  38   3   2    147.48    206.45     42.85 o
  39   3   2    524.10    428.49     50.64 o
  40   3   2    397.67    311.63     46.74 o
  41   3   2     48.98     11.69     31.16 <
  42   3   2     50.29    -38.95     31.16 <
  43   3   2     91.90     27.27     35.06 <
  44   3   2      2.79     35.06     35.06 <
  45   3   2      8.69      7.79     35.06 <
  46   3   2     13.69     38.95     35.06 <
  47   3   2      2.10    -27.27     46.74 <
  48   3   2     14.71     58.43     50.64 <
  49   3   2      2.42    -11.69     54.53 <
 -52   4   2     33.61     50.64     81.80 <
 -51   4   2     15.54      7.79     77.91 <
 -50   4   2     48.89     62.33     70.12 <
 -49   4   2      7.62     15.58     62.33 <
 -48   4   2     13.23    -54.53     50.64 <
 -47   4   2     11.86     89.59     62.33 <
 -46   4   2      0.01    112.96     81.80 <
 -45   4   2      9.71     97.38     77.91 <
 -44   4   2    184.29     42.85     66.22 <
 -43   4   2   1178.08    280.46    101.28 o
 -41   4   2    174.84     46.74     54.53 <
 -40   4   2      1.40    -23.37     50.64 <
 -39   4   2     24.34    -50.64     46.74 <
 -38   4   2     12.76     66.22     50.64 <
 -37   4   2     28.74    120.75     54.53 o
 -36   4   2      2.17     58.43     54.53 <
 -35   4   2     85.74     50.64     58.43 <
 -34   4   2     28.80     27.27     54.53 <
 -33   4   2    116.82    136.34     54.53 o
 -32   4   2     37.60     74.01     50.64 <
 -31   4   2     30.87     62.33     54.53 <
 -30   4   2      0.13     35.06     46.74 <
 -29   4   2      8.68    -23.37     46.74 <
 -28   4   2     44.89     62.33     42.85 <
 -27   4   2    146.74     35.06     42.85 <
 -26   4   2    295.21    241.51     46.74 o
 -25   4   2    379.55    303.84     46.74 o
 -24   4   2    491.80    444.07     70.12 o
 -23   4   2     26.61      7.79     42.85 <
 -21   4   2    226.13    218.14     42.85 o
 -20   4   2    640.07    619.36     74.01 o
 -19   4   2     47.55    101.28     38.95 o
 -18   4   2    286.27    307.73     42.85 o
 -17   4   2     17.15    -27.27     31.16 <
 -16   4   2    122.17    132.44     27.27 o
 -15   4   2      8.48     15.58     23.37 <
 -14   4   2    117.07    112.96     23.37 o
 -13   4   2     32.48     70.12     23.37 o
 -12   4   2    172.80    183.08     31.16 o
 -11   4   2    118.08    128.55     27.27 o
 -10   4   2    346.86    323.31     31.16 o
  -9   4   2    472.01    510.29     38.95 o
  -8   4   2    743.96    802.44     50.64 o
  -7   4   2   1464.52   1717.84     89.59 o
  -6   4   2   1069.50   1184.18     62.33 o
  -5   4   2   1793.97   2076.21    101.28 o
  -4   4   2      1.38     11.69     15.58 <
  -3   4   2     85.69     58.43     15.58 o
   0   4   2   5678.56  10871.90    479.13 o
   1   4   2   6322.69   8421.71    370.06 o
   2   4   2   1991.35   2122.96    101.28 o
   3   4   2   5923.17   7630.96    338.89 o
   4   4   2   2033.21   2422.90    112.96 o
   5   4   2   2187.56   2578.71    120.75 o
   6   4   2    213.95    225.93     23.37 o
   7   4   2     23.89     15.58     15.58 <
   8   4   2    464.24    432.38     31.16 o
   9   4   2    731.69    786.86     46.74 o
  10   4   2   1911.93   2033.36    101.28 o
  11   4   2   1647.26   1928.19     97.38 o
  12   4   2   2216.20   2446.27    120.75 o
  13   4   2   1138.50   1371.16     74.01 o
  14   4   2   1226.32   1285.46     70.12 o
  15   4   2    219.24    264.88     27.27 o
  16   4   2    363.13    370.06     35.06 o
  17   4   2     39.49     38.95     19.48 <
  18   4   2    454.51    420.70     35.06 o
  19   4   2   1904.32   2033.36    151.92 o
  20   4   2   2705.10   2395.63    171.40 o
  21   4   2   1228.15   1417.90     77.91 o
  22   4   2      2.57     27.27     23.37 <
  23   4   2      0.57     15.58     19.48 <
  24   4   2    180.69    140.23     27.27 o
  25   4   2    206.30    163.60     27.27 o
  26   4   2    284.57    237.62     31.16 o
  27   4   2    238.70    186.98     35.06 o
  28   4   2    189.88    140.23     31.16 o
  29   4   2    180.56    167.50     38.95 o
  30   4   2     57.50     35.06     27.27 <
  31   4   2     55.81     54.53     27.27 <
  32   4   2      6.52    -27.27     23.37 <
  33   4   2      8.79     15.58     27.27 <
  34   4   2    198.16    214.24     38.95 o
  35   4   2    105.84     77.91     31.16 o
  36   4   2    378.93    335.00     46.74 o
  37   4   2     59.66     77.91     31.16 o
  38   4   2    167.72     74.01     38.95 <
  39   4   2    257.61     70.12     42.85 <
  40   4   2     53.68     31.16     38.95 <
  42   4   2     14.57    -15.58     38.95 <
  43   4   2     43.37     -3.90     38.95 <
  44   4   2     37.86     58.43     46.74 <
  45   4   2     35.89    -42.85     50.64 <
  46   4   2     22.50     50.64     42.85 <
  47   4   2     18.50     89.59     50.64 <
  48   4   2      8.17     35.06     50.64 <
  49   4   2      0.11    -58.43     58.43 <
 -50   5   2     12.52    -54.53     54.53 <
 -49   5   2      1.31    -97.38     58.43 <
 -48   5   2      1.85    -42.85     50.64 <
 -47   5   2     22.07    -11.69     46.74 <
 -46   5   2      2.69    -35.06     42.85 <
 -45   5   2     23.03     74.01     46.74 <
 -44   5   2      1.46     23.37     42.85 <
 -43   5   2      4.44    -19.48     38.95 <
 -41   5   2     74.84     54.53     42.85 <
 -40   5   2     80.21     42.85     38.95 <
 -39   5   2     40.02     19.48     38.95 <
 -38   5   2     27.76     77.91     42.85 <
 -37   5   2      5.17     38.95     38.95 <
 -36   5   2      1.85     31.16     35.06 <
 -35   5   2      0.65     42.85     35.06 <
 -34   5   2      0.22     23.37     35.06 <
 -33   5   2     13.22     -3.90     35.06 <
 -32   5   2     27.20     77.91     38.95 <
 -31   5   2     86.20     46.74     42.85 <
 -30   5   2    128.46    136.34     46.74 o
 -29   5   2    228.01    303.84     50.64 o
 -28   5   2    259.06    327.21     50.64 o
 -27   5   2    253.93    366.16     74.01 o
 -26   5   2    287.47    186.98     58.43 o
 -25   5   2    201.49    155.81     50.64 o
 -24   5   2    138.55    120.75     54.53 o
 -23   5   2     13.03      7.79     46.74 <
 -22   5   2     46.64    -35.06     46.74 <
 -20   5   2    170.49     77.91     46.74 <
 -19   5   2    239.26    175.29     58.43 o
 -18   5   2    286.40    257.09     58.43 o
 -17   5   2    312.58    385.64     54.53 o
 -16   5   2    205.00    241.51     46.74 o
 -15   5   2    135.90    120.75     38.95 o
 -14   5   2     57.14     46.74     38.95 <
 -13   5   2     39.92    -35.06     35.06 <
 -12   5   2      2.65     31.16     35.06 <
 -11   5   2      0.46      0.00     35.06 <
 -10   5   2     26.11     23.37     31.16 <
  -9   5   2     19.58     85.70     46.74 <
  -8   5   2     98.01    175.29     50.64 o
  -7   5   2     55.45    124.65     38.95 o
  -6   5   2    230.35    366.16     54.53 o
  -5   5   2    123.78    350.58     54.53 o
  -4   5   2    318.13    424.59     58.43 o
  -3   5   2    140.81    233.72     38.95 o
  -2   5   2    278.56    346.68     46.74 o
  -1   5   2    114.55    194.77     35.06 o
   0   5   2    238.29    288.26     42.85 o
   1   5   2     34.33      7.79     23.37 <
   2   5   2      4.55     23.37     23.37 <
   3   5   2     85.91     31.16     23.37 <
   4   5   2    221.91    194.77     31.16 o
   5   5   2    568.76    689.47     62.33 o
   6   5   2    794.03    856.97     70.12 o
   7   5   2   1172.86   1195.87     93.49 o
   8   5   2   1187.86   1129.65     70.12 o
   9   5   2   1109.10   1153.02     62.33 o
  10   5   2    779.63    759.59     46.74 o
  11   5   2    470.96    529.77     38.95 o
  12   5   2    180.71    198.66     27.27 o
  13   5   2     52.67     62.33     23.37 o
  14   5   2      0.05    -11.69     23.37 <
  15   5   2     17.42     42.85     27.27 <
  16   5   2     50.60     38.95     31.16 <
  17   5   2     30.94     27.27     31.16 <
  18   5   2     60.46     50.64     27.27 <
  19   5   2     34.13     19.48     27.27 <
  20   5   2     87.30     62.33     31.16 <
  21   5   2      4.28    -54.53     31.16 <
  22   5   2      0.31     11.69     27.27 <
  23   5   2      4.24     19.48     31.16 <
  24   5   2      2.45    -27.27     31.16 <
  25   5   2      8.28     50.64     35.06 <
  26   5   2      8.27     19.48     35.06 <
  27   5   2      3.96    -42.85     35.06 <
  28   5   2     13.22     -7.79     38.95 <
  29   5   2      1.16    -11.69     38.95 <
  30   5   2      3.94    -23.37     35.06 <
  31   5   2      4.84     11.69     35.06 <
  32   5   2      0.42      0.00     35.06 <
  33   5   2      0.13      0.00     42.85 <
  34   5   2      0.03      7.79     38.95 <
  35   5   2      0.28     35.06     35.06 <
  36   5   2      0.39      3.90     31.16 <
  37   5   2     16.43     27.27     31.16 <
  38   5   2     11.69     54.53     31.16 <
  39   5   2     20.21     46.74     31.16 <
  40   5   2      6.69     58.43     31.16 <
  41   5   2    300.67    288.26     66.22 o
  42   5   2     24.31    -27.27     35.06 <
  43   5   2     24.95     38.95     35.06 <
  44   5   2     15.58      0.00     35.06 <
  45   5   2      0.08     38.95     38.95 <
  46   5   2      0.17     27.27     35.06 <
 -45   6   2     74.07     31.16     58.43 <
 -43   6   2      3.05    -11.69     35.06 <
 -42   6   2     23.42     50.64     38.95 <
 -41   6   2     24.92     74.01     38.95 <
 -40   6   2     45.90     38.95     50.64 <
 -39   6   2      1.25    -23.37     46.74 <
 -38   6   2      0.18     -7.79     35.06 <
 -37   6   2      1.34     11.69     35.06 <
 -36   6   2      6.47     11.69     46.74 <
 -35   6   2      4.61      0.00     38.95 <
 -34   6   2      7.22      7.79     38.95 <
 -33   6   2      0.02      7.79     27.27 <
 -32   6   2      2.35     -7.79     27.27 <
 -31   6   2      1.97    -23.37     27.27 <
 -30   6   2      1.85      7.79     27.27 <
 -29   6   2      8.51     27.27     27.27 <
 -28   6   2      2.07      0.00     27.27 <
 -27   6   2     22.11     -7.79     27.27 <
 -26   6   2      1.21    -27.27     23.37 <
 -25   6   2     31.70     38.95     23.37 <
 -24   6   2     36.69     38.95     23.37 <
 -23   6   2    273.27    412.90     62.33 o
 -22   6   2     24.19      3.90     19.48 <
 -21   6   2   1123.12   1558.13    124.65 o
 -20   6   2      0.16     -3.90     15.58 <
 -19   6   2     15.68      7.79     19.48 <
 -18   6   2     49.66     42.85     15.58 o
 -17   6   2      6.59      7.79     11.69 <
 -16   6   2     12.28     -3.90     23.37 <
 -15   6   2     70.20     35.06     27.27 <
 -14   6   2    102.81     85.70     27.27 o
 -13   6   2     98.14     19.48     38.95 <
 -12   6   2     51.13     62.33     35.06 <
 -11   6   2     30.35     31.16     35.06 <
 -10   6   2      4.26     31.16     31.16 <
  -9   6   2      3.00    -58.43     31.16 <
  -8   6   2      6.91     19.48     27.27 <
  -7   6   2     16.75      7.79     27.27 <
  -6   6   2     36.26     81.80     42.85 <
  -5   6   2    220.93    284.36     50.64 o
  -4   6   2    838.89    856.97     81.80 o
  -3   6   2    744.13    685.58     66.22 o
  -2   6   2    165.18    148.02     35.06 o
  -1   6   2     30.50     35.06     27.27 <
   0   6   2    116.31    112.96     27.27 o
   1   6   2      0.02    -15.58     19.48 <
   2   6   2      5.21     15.58     23.37 <
   3   6   2    154.95     97.38     27.27 o
   4   6   2    132.98    120.75     27.27 o
   5   6   2    232.77    151.92     31.16 o
   6   6   2     39.72     11.69     23.37 <
   7   6   2     21.52     35.06     23.37 <
   8   6   2     32.91      0.00     23.37 <
   9   6   2     24.87     23.37     23.37 <
  10   6   2    181.93    151.92     31.16 o
  11   6   2    105.26     62.33     27.27 o
  12   6   2    247.70    218.14     35.06 o
  13   6   2    130.45    120.75     19.48 o
  14   6   2    225.82    159.71     23.37 o
  15   6   2     70.55     54.53     19.48 o
  16   6   2    110.82     74.01     19.48 o
  17   6   2      3.21    -19.48     23.37 <
  18   6   2      8.12     23.37     23.37 <
  19   6   2    452.10    510.29     46.74 o
  21   6   2    177.34    116.86     23.37 o
  22   6   2     78.14     46.74     23.37 <
  23   6   2     12.21     27.27     23.37 <
  24   6   2     28.04     23.37     23.37 <
  25   6   2      1.67    -23.37     31.16 <
  26   6   2     18.78     15.58     27.27 <
  27   6   2     54.78     38.95     27.27 <
  28   6   2     15.54     15.58     27.27 <
  29   6   2     17.18     15.58     23.37 <
  30   6   2      6.33     35.06     27.27 <
  31   6   2     11.16      7.79     27.27 <
  32   6   2     64.40     27.27     23.37 <
  33   6   2     60.98      3.90     23.37 <
  34   6   2    109.48     31.16     31.16 <
  35   6   2     59.28    -15.58     31.16 <
  36   6   2     21.69     27.27     27.27 <
  37   6   2      0.11      0.00     31.16 <
  38   6   2      2.68    -42.85     31.16 <
  39   6   2      1.93    -15.58     27.27 <
  40   6   2    155.04     27.27     35.06 <
  41   6   2     45.93     11.69     31.16 <
  42   6   2      0.08    -11.69     38.95 <
  43   6   2     30.81    -42.85     50.64 <
 -37   7   2      6.89    -35.06     31.16 <
 -36   7   2     15.64      7.79     23.37 <
 -35   7   2     21.48     15.58     31.16 <
 -34   7   2     17.04      7.79     27.27 <
 -33   7   2      7.02    -58.43     19.48 <
 -32   7   2      8.14     11.69     23.37 <
 -31   7   2      1.58      3.90     23.37 <
 -30   7   2      0.33    -19.48     19.48 <
 -29   7   2      0.85     -3.90     19.48 <
 -28   7   2      2.91    -31.16     15.58 <
 -27   7   2     20.03    -11.69     15.58 <
 -26   7   2      7.91     15.58     15.58 <
 -25   7   2     13.39     11.69     15.58 <
 -24   7   2      2.90     11.69     15.58 <
 -23   7   2      0.28     27.27     15.58 <
 -22   7   2      0.20      0.00     15.58 <
 -21   7   2     39.54     23.37     19.48 <
 -20   7   2     19.76    -27.27     19.48 <
 -19   7   2      3.98     -7.79     27.27 <
 -18   7   2      4.28     -7.79     23.37 <
 -17   7   2     16.35     19.48     27.27 <
 -16   7   2     33.62     23.37     27.27 <
 -15   7   2     44.33     46.74     23.37 <
 -14   7   2     25.05      0.00     23.37 <
 -13   7   2     14.64    -31.16     19.48 <
 -12   7   2      9.47      7.79     19.48 <
 -11   7   2      0.25    -38.95     15.58 <
 -10   7   2      1.53     27.27     23.37 <
  -9   7   2     16.07     19.48     19.48 <
  -8   7   2      2.09     27.27     27.27 <
  -7   7   2      5.20    -19.48     23.37 <
  -6   7   2      0.40      7.79     19.48 <
  -5   7   2      4.30     15.58     23.37 <
  -4   7   2     16.78     23.37     31.16 <
  -3   7   2     17.58      7.79     19.48 <
  -2   7   2     33.50     -3.90     27.27 <
  -1   7   2     41.71     42.85     27.27 <
   0   7   2     50.03     23.37     27.27 <
   1   7   2     33.06     19.48     27.27 <
   2   7   2     36.90     15.58     27.27 <
   3   7   2     28.36      7.79     27.27 <
   4   7   2     14.37     -7.79     23.37 <
   5   7   2      5.30     -3.90     19.48 <
   6   7   2      3.18     -3.90     23.37 <
   7   7   2      1.21      0.00     23.37 <
   8   7   2      0.47     -3.90     23.37 <
   9   7   2      6.44    -11.69     23.37 <
  10   7   2      9.55    -15.58     23.37 <
  11   7   2     13.87    -19.48     23.37 <
  12   7   2     10.51      7.79     23.37 <
  13   7   2     16.78    -38.95     19.48 <
  14   7   2      6.27     -3.90     23.37 <
  15   7   2      5.86     42.85     23.37 <
  16   7   2      0.44    -15.58     23.37 <
  17   7   2      2.16     23.37     23.37 <
  18   7   2      1.75     23.37     38.95 <
  19   7   2     36.02     23.37     15.58 <
  20   7   2      0.52    -11.69     15.58 <
  21   7   2      9.72     15.58     15.58 <
  22   7   2      1.36     19.48     15.58 <
  23   7   2      6.32    -15.58     19.48 <
  24   7   2     10.18      0.00     19.48 <
  25   7   2     32.92     11.69     19.48 <
  26   7   2     41.62     46.74     23.37 <
  27   7   2     75.75     42.85     23.37 <
  28   7   2     53.52     27.27     23.37 <
  29   7   2     42.37     31.16     23.37 <
  30   7   2      7.44    -15.58     23.37 <
  31   7   2      7.57    -19.48     23.37 <
  32   7   2      0.21    -31.16     23.37 <
  33   7   2      0.81    -23.37     35.06 <
  34   7   2      0.03      0.00     38.95 <
  35   7   2      0.63    -23.37     35.06 <
  36   7   2      3.16     15.58     46.74 <
 -16   8   2      0.19     11.69     15.58 <
 -15   8   2      0.13      7.79     15.58 <
 -14   8   2      6.91     -3.90     15.58 <
 -13   8   2      4.57      7.79     19.48 <
 -12   8   2      7.16     15.58     15.58 <
 -11   8   2      0.00      0.00     15.58 <
 -10   8   2      0.05     -3.90     11.69 <
  -9   8   2      2.57     -7.79     15.58 <
  -8   8   2      1.13      0.00     15.58 <
  -7   8   2     26.63      7.79     11.69 <
  -6   8   2    122.80      0.00     15.58 <
  -4   8   2     96.95    -19.48     11.69 <
  -3   8   2     25.00      3.90     11.69 <
  -2   8   2    524.33    167.50     19.48 o
  -1   8   2     46.49    -31.16     15.58 <
   0   8   2    189.39    124.65     19.48 o
   1   8   2    322.27    268.78     23.37 o
   3   8   2    133.29     62.33     19.48 o
   4   8   2     44.41     23.37     31.16 <
   5   8   2     33.56    -11.69     19.48 <
   6   8   2      8.68      0.00     19.48 <
   7   8   2      0.49      7.79     23.37 <
   8   8   2      0.13    -23.37     23.37 <
   9   8   2      3.06    -11.69     19.48 <
  10   8   2      4.18    -11.69     19.48 <
  11   8   2      8.94      3.90     19.48 <
  12   8   2      8.07      3.90     19.48 <
  13   8   2      6.80    -19.48     19.48 <
  14   8   2      8.20    -19.48     31.16 <
  15   8   2      0.06     11.69     35.06 <
  16   8   2      0.50     15.58     38.95 <
  17   8   2      5.14    -27.27     31.16 <
  18   8   2     82.08     19.48     31.16 <
  19   8   2      9.71     42.85     31.16 <
  20   8   2     22.50    -15.58     27.27 <
  21   8   2    228.32     50.64     38.95 <
  22   8   2     70.76      3.90     31.16 <
 -52   1   3      0.12     81.80     89.59 <
 -51   1   3      1.26     35.06     62.33 <
 -50   1   3      1.58    -19.48     58.43 <
 -49   1   3     17.47    -15.58     58.43 <
 -48   1   3      2.20     35.06     62.33 <
 -47   1   3     23.15     93.49     62.33 <
 -46   1   3      0.67     27.27     54.53 <
 -45   1   3     26.27     54.53     54.53 <
 -44   1   3    137.09    -31.16     54.53 <
 -43   1   3    225.25    163.60     62.33 o
 -42   1   3     60.63     11.69     62.33 <
 -41   1   3     11.62    -97.38     58.43 <
 -40   1   3     16.74     35.06     58.43 <
 -39   1   3     24.24      7.79     58.43 <
 -38   1   3     25.29     77.91     58.43 <
 -37   1   3     28.91    136.34     58.43 o
 -36   1   3      6.13    -62.33     50.64 <
 -35   1   3     13.47      3.90     54.53 <
 -34   1   3      0.02     15.58     46.74 <
 -33   1   3     38.91     31.16     50.64 <
 -32   1   3     11.83     27.27     58.43 <
 -31   1   3     47.66     19.48     58.43 <
 -30   1   3     55.16     54.53     70.12 <
 -29   1   3      0.37     15.58     54.53 <
 -28   1   3    234.52    245.41     50.64 o
 -27   1   3     86.00    112.96     42.85 o
 -26   1   3    856.74    697.26     62.33 o
 -25   1   3    504.62    537.56     50.64 o
 -24   1   3   1910.79   1632.14    109.07 o
 -23   1   3    728.32    428.49     62.33 o
 -22   1   3     54.34     27.27     31.16 <
 -21   1   3   1136.95   1016.68     70.12 o
 -20   1   3    865.60    771.28     58.43 o
 -19   1   3    258.71    292.15     38.95 o
 -18   1   3     59.63     35.06     27.27 <
 -17   1   3     17.85     66.22     31.16 o
 -16   1   3    200.09    140.23     35.06 o
 -15   1   3    313.36    241.51     38.95 o
 -14   1   3    468.66    362.27     42.85 o
 -13   1   3    257.39    183.08     35.06 o
 -12   1   3    195.52    171.40     31.16 o
 -11   1   3      1.60     11.69     27.27 <
 -10   1   3      3.20     23.37     23.37 <
  -9   1   3    488.25    521.97     42.85 o
  -8   1   3    248.80    264.88     31.16 o
  -7   1   3   1096.04   1269.88     74.01 o
  -6   1   3    355.69    389.53     35.06 o
  -5   1   3   1279.75   1219.24     70.12 o
  -4   1   3    199.28    206.45     31.16 o
  -3   1   3    824.56    856.97     54.53 o
  -2   1   3     19.21     19.48     19.48 <
  -1   1   3    325.76    292.15     31.16 o
   0   1   3     33.40     58.43     23.37 o
   1   1   3    109.62     54.53     23.37 o
   2   1   3     90.06     70.12     23.37 o
   3   1   3     48.99     -7.79     19.48 <
   4   1   3    217.57    222.03     27.27 o
   5   1   3     15.22     19.48     19.48 <
   6   1   3    489.09    459.65     38.95 o
   7   1   3    322.42    346.68     35.06 o
   8   1   3   1344.82   1269.88     74.01 o
   9   1   3   1417.06   1402.32     81.80 o
  10   1   3   2747.50   2812.43    140.23 o
  11   1   3   2661.87   2641.04    132.44 o
  12   1   3   3430.48   3186.38    159.71 o
  13   1   3   2988.03   3166.91    159.71 o
  14   1   3   2536.76   2387.84    124.65 o
  15   1   3   1779.23   1795.75    101.28 o
  16   1   3   1038.69   1005.00     66.22 o
  17   1   3    394.42    362.27     38.95 o
  18   1   3    105.08    198.66     35.06 o
  19   1   3   1472.78   1351.68     85.70 o
  20   1   3   1121.16   1188.08     77.91 o
  21   1   3     15.76    -35.06     23.37 <
  22   1   3    612.63    685.58     58.43 o
  23   1   3    100.63    109.07     31.16 o
  24   1   3    412.59    444.07     46.74 o
  25   1   3     56.47     89.59     31.16 o
  26   1   3    167.64    198.66     38.95 o
  27   1   3     10.76      3.90     31.16 <
  28   1   3     87.01    116.86     31.16 o
  29   1   3      1.29     23.37     27.27 <
  30   1   3     47.76     81.80     27.27 o
  31   1   3      1.90      7.79     27.27 <
  32   1   3      5.36     38.95     27.27 <
  33   1   3     32.92     58.43     31.16 <
  34   1   3     18.74     -3.90     31.16 <
  35   1   3     87.61     31.16     31.16 <
  36   1   3     55.47     19.48     31.16 <
  37   1   3     49.40    112.96     35.06 o
  38   1   3     54.23     35.06     35.06 <
  39   1   3     21.23     42.85     35.06 <
  40   1   3      4.30     -3.90     31.16 <
  41   1   3    419.50    370.06     54.53 o
  42   1   3      0.25     54.53     35.06 <
  43   1   3      2.02     19.48     35.06 <
  44   1   3     11.38      0.00     35.06 <
  45   1   3     27.95     19.48     38.95 <
  46   1   3     27.35     23.37     38.95 <
  47   1   3     45.30     85.70     42.85 <
  48   1   3     28.59      0.00     46.74 <
  49   1   3     32.58     31.16     74.01 <
 -52   2   3      5.45     11.69     85.70 <
 -51   2   3      0.74    -89.59     74.01 <
 -50   2   3     16.80    -23.37     62.33 <
 -49   2   3      0.94     27.27     62.33 <
 -48   2   3      4.51    -15.58     58.43 <
 -47   2   3     28.79      0.00     54.53 <
 -46   2   3      9.09    -58.43     54.53 <
 -45   2   3     25.11     74.01     62.33 <
 -42   2   3   1079.65    670.00    124.65 o
 -41   2   3     15.67     31.16     89.59 <
 -40   2   3     34.39    -42.85     74.01 <
 -39   2   3      7.39    -58.43     70.12 <
 -38   2   3      2.09    -38.95     54.53 <
 -37   2   3      0.15    -46.74     46.74 <
 -36   2   3      1.53    -19.48     50.64 <
 -35   2   3     16.57     -7.79     50.64 <
 -34   2   3      9.35    -27.27     50.64 <
 -33   2   3     34.04     50.64     50.64 <
 -32   2   3      7.06    -11.69     54.53 <
 -31   2   3      2.27    -89.59     54.53 <
 -30   2   3      3.36     11.69     54.53 <
 -29   2   3     93.37    116.86     62.33 <
 -28   2   3      5.16     -3.90     46.74 <
 -27   2   3    156.86    132.44     54.53 o
 -26   2   3     64.08      3.90     58.43 <
 -25   2   3     21.70    -23.37     38.95 <
 -24   2   3   1375.51   1207.55     74.01 o
 -23   2   3    287.61    183.08     70.12 o
 -21   2   3    594.41    966.04     85.70 o
 -20   2   3   1324.26   1215.34     70.12 o
 -19   2   3   1250.54   1281.56     81.80 o
 -18   2   3   1837.93   1752.90     93.49 o
 -17   2   3    665.92    724.53     54.53 o
 -16   2   3    783.33    720.64     50.64 o
 -15   2   3     23.49     27.27     27.27 <
 -14   2   3     46.15     66.22     35.06 <
 -13   2   3    195.91    124.65     38.95 o
 -12   2   3     33.54     62.33     35.06 <
 -11   2   3    267.80    198.66     35.06 o
 -10   2   3     10.26      7.79     23.37 <
  -9   2   3      0.14      0.00     27.27 <
  -8   2   3    687.75    615.46     54.53 o
  -7   2   3    923.70    950.46     70.12 o
  -6   2   3   2537.59   2898.13    163.60 o
  -5   2   3   2302.78   2754.00    159.71 o
  -4   2   3   1271.24   1488.02     97.38 o
  -3   2   3    129.48    194.77     35.06 o
  -2   2   3  22112.40  21654.20   1090.69 o
  -1   2   3  16105.10  16605.80    841.39 o
   0   2   3   9325.30  10552.50    541.45 o
   1   2   3    258.55    288.26     38.95 o
   2   2   3   1531.10   1713.95    109.07 o
   3   2   3    118.81    116.86     27.27 o
   4   2   3   1008.35   1051.74     74.01 o
   5   2   3    367.01    409.01     42.85 o
   6   2   3   1372.02   1495.81     97.38 o
   7   2   3   1060.95   1001.10     74.01 o
   8   2   3   1869.11   1803.54    112.96 o
   9   2   3   1106.81   1258.19     89.59 o
  10   2   3   1237.77   1441.27     97.38 o
  11   2   3    355.85    381.74     42.85 o
  12   2   3    281.15    225.93     35.06 o
  13   2   3     15.91    -11.69     23.37 <
  14   2   3      0.66      0.00     23.37 <
  15   2   3    484.44    483.02     46.74 o
  16   2   3      1.81     35.06     23.37 <
  17   2   3   1272.65   1359.47     85.70 o
  18   2   3   1472.02   1468.54     89.59 o
  20   2   3   9653.87  11748.30    529.77 o
  21   2   3   1856.19   1807.43    105.17 o
  22   2   3    151.82    194.77     35.06 o
  23   2   3    651.57    541.45     54.53 o
  24   2   3      5.91    -11.69     23.37 <
  25   2   3    358.10    237.62     38.95 o
  26   2   3     32.91     58.43     31.16 <
  27   2   3    195.68    233.72     35.06 o
  28   2   3     29.24     19.48     27.27 <
  29   2   3    172.80    210.35     35.06 o
  30   2   3     99.02    105.17     31.16 o
  31   2   3    179.97    237.62     38.95 o
  32   2   3    233.57    206.45     54.53 o
  33   2   3    235.54    276.57     42.85 o
  34   2   3    330.33    327.21     46.74 o
  35   2   3    110.30     93.49     35.06 o
  36   2   3    237.37    296.05     46.74 o
  37   2   3      2.77      7.79     31.16 <
  38   2   3     14.55     70.12     42.85 <
  40   2   3     70.03     54.53     42.85 <
  41   2   3    862.21    572.61     77.91 o
  42   2   3    304.94    222.03     54.53 o
  43   2   3     60.92     50.64     42.85 <
  44   2   3    190.97    132.44     46.74 o
  45   2   3     66.35    -27.27     38.95 <
  46   2   3    103.32     85.70     42.85 <
  47   2   3     29.00    -15.58     38.95 <
  48   2   3     30.47    -54.53     54.53 <
  49   2   3      8.02    151.92     93.49 <
 -51   3   3     12.89   -171.40     74.01 <
 -50   3   3     25.97     74.01     81.80 <
 -49   3   3     75.85     42.85     54.53 <
 -48   3   3     55.21     23.37     58.43 <
 -47   3   3    106.45     85.70     62.33 <
 -46   3   3     16.98     11.69     54.53 <
 -45   3   3     76.34     15.58     54.53 <
 -44   3   3     30.91    -27.27     50.64 <
 -43   3   3      6.31     -3.90     54.53 <
 -42   3   3    247.79    105.17     58.43 <
 -41   3   3      6.45    -42.85     50.64 <
 -40   3   3     31.84     66.22     54.53 <
 -39   3   3      0.58     15.58     54.53 <
 -38   3   3      1.79    101.28     54.53 <
 -37   3   3     11.46     -7.79     46.74 <
 -36   3   3     12.89    -31.16     42.85 <
 -35   3   3     43.22     74.01     42.85 <
 -34   3   3     12.16     -3.90     42.85 <
 -33   3   3     83.42     58.43     42.85 <
 -32   3   3      9.06     93.49     46.74 <
 -31   3   3     63.03    109.07     62.33 <
 -30   3   3      0.39     62.33     50.64 <
 -29   3   3      2.80     58.43     50.64 <
 -28   3   3    128.64     -7.79     46.74 <
 -27   3   3    184.79    260.99     54.53 o
 -26   3   3    635.20    455.75    105.17 o
 -25   3   3    693.08    603.78    101.28 o
 -24   3   3   1218.34   1125.75     85.70 o
 -23   3   3   1241.75   1133.54     97.38 o
 -22   3   3    249.72    268.78     46.74 o
 -21   3   3    550.12    494.71     54.53 o
 -20   3   3    554.01    549.24     54.53 o
 -19   3   3    187.26    132.44     38.95 o
 -18   3   3     44.50     46.74     31.16 <
 -17   3   3      2.70      0.00     35.06 <
 -16   3   3    114.27    151.92     35.06 o
 -15   3   3    347.21    420.70     46.74 o
 -14   3   3    535.00    537.56     46.74 o
 -13   3   3    533.67    716.74     54.53 o
 -12   3   3    495.48    638.83     50.64 o
 -11   3   3    350.18    373.95     50.64 o
 -10   3   3    221.18    296.05     38.95 o
  -9   3   3     78.34    171.40     35.06 o
  -8   3   3     23.16     38.95     27.27 <
  -7   3   3      3.70    -15.58     23.37 <
  -6   3   3      0.78     -3.90     23.37 <
  -5   3   3     73.55     77.91     23.37 o
  -4   3   3     15.01     62.33     23.37 o
  -3   3   3    156.51    194.77     31.16 o
  -2   3   3     15.40     27.27     23.37 <
  -1   3   3    141.28    144.13     27.27 o
   0   3   3     23.19     42.85     19.48 o
   1   3   3    401.73    455.75     42.85 o
   2   3   3    307.06    335.00     35.06 o
   3   3   3   1055.46   1180.29     77.91 o
   4   3   3    867.35    969.94     66.22 o
   5   3   3   1464.71   1616.56     97.38 o
   6   3   3    949.28   1028.37     70.12 o
   7   3   3    988.84   1203.66     81.80 o
   8   3   3    382.32    405.11     42.85 o
   9   3   3    140.96    112.96     27.27 o
  10   3   3     13.11     35.06     23.37 <
  11   3   3    173.36    179.18     31.16 o
  12   3   3    753.24    751.80     62.33 o
  13   3   3   1047.91   1043.95     70.12 o
  14   3   3   1493.20   1819.12    101.28 o
  15   3   3   1446.32   1678.89     97.38 o
  16   3   3   1364.13   1456.85     85.70 o
  17   3   3    619.19    751.80     58.43 o
  18   3   3    569.24    654.42     50.64 o
  19   3   3      3.99     -7.79     23.37 <
  20   3   3    232.91    253.20     35.06 o
  21   3   3     18.98     23.37     23.37 <
  22   3   3     19.42     31.16     27.27 <
  23   3   3     10.53    -11.69     27.27 <
  24   3   3     18.15      7.79     23.37 <
  25   3   3      3.09     15.58     23.37 <
  26   3   3     15.52     42.85     27.27 <
  27   3   3      2.33     -7.79     27.27 <
  28   3   3     20.53     27.27     27.27 <
  29   3   3      1.42      7.79     23.37 <
  30   3   3      1.05     42.85     23.37 <
  31   3   3     10.58     11.69     27.27 <
  32   3   3     21.57     54.53     31.16 <
  33   3   3     85.63    112.96     35.06 o
  34   3   3     81.90     77.91     35.06 o
  35   3   3    148.04    214.24     42.85 o
  36   3   3     92.48     31.16     38.95 <
  37   3   3     39.11     46.74     42.85 <
  38   3   3     33.66     50.64     42.85 <
  39   3   3      0.07     46.74     42.85 <
  40   3   3    234.68    109.07     50.64 o
  41   3   3    581.53    237.62     58.43 o
  42   3   3     51.71    -23.37     35.06 <
  43   3   3    109.86     23.37     38.95 <
  44   3   3     11.44     27.27     38.95 <
  45   3   3      0.56     58.43     38.95 <
  46   3   3      7.75    -31.16     35.06 <
  47   3   3     12.00     62.33     54.53 <
  48   3   3     11.23     35.06     54.53 <
 -51   4   3      0.14    -54.53     77.91 <
 -50   4   3      0.09     38.95     70.12 <
 -49   4   3      4.55     58.43     70.12 <
 -48   4   3      2.11     46.74     54.53 <
 -47   4   3      3.79     15.58     42.85 <
 -46   4   3     44.99    -15.58     42.85 <
 -45   4   3    116.18    -62.33     42.85 <
 -44   4   3    217.89     77.91     50.64 <
 -43   4   3    106.84     50.64     50.64 <
 -42   4   3     41.45      3.90     58.43 <
 -41   4   3      0.02    -23.37     54.53 <
 -40   4   3    221.23    124.65     70.12 <
 -39   4   3     61.90     -7.79     50.64 <
 -38   4   3    167.80     89.59     46.74 <
 -37   4   3     49.79     54.53     38.95 <
 -36   4   3     42.57     46.74     42.85 <
 -35   4   3      0.58     50.64     38.95 <
 -34   4   3      0.08     -3.90     42.85 <
 -33   4   3      5.45     27.27     42.85 <
 -32   4   3     14.67     -7.79     38.95 <
 -31   4   3     19.92     38.95     54.53 <
 -30   4   3     20.10     81.80     54.53 <
 -29   4   3      1.00    -42.85     46.74 <
 -28   4   3      0.60    -31.16     50.64 <
 -27   4   3    106.01     54.53     42.85 <
 -26   4   3    104.36     70.12     42.85 <
 -25   4   3    263.51    202.56     50.64 o
 -24   4   3      0.89      7.79     38.95 <
 -23   4   3   1511.99   1036.16    105.17 o
 -22   4   3      5.74     -7.79     35.06 <
 -21   4   3    704.24    650.52     70.12 o
 -20   4   3     45.43     -7.79     35.06 <
 -19   4   3    106.83    136.34     35.06 o
 -18   4   3    600.13    646.63     54.53 o
 -17   4   3    401.68    436.28     50.64 o
 -16   4   3    312.77    284.36     42.85 o
 -15   4   3     73.56     42.85     31.16 <
 -14   4   3     11.98     50.64     31.16 <
 -13   4   3      7.34     27.27     27.27 <
 -12   4   3      9.63     15.58     23.37 <
 -11   4   3     64.08     81.80     23.37 o
 -10   4   3     11.10      7.79     19.48 <
  -9   4   3     26.59     46.74     19.48 o
  -8   4   3      0.80     11.69     15.58 <
  -7   4   3      3.07     15.58     15.58 <
  -6   4   3     36.16     58.43     23.37 o
  -5   4   3    476.41    580.40     46.74 o
  -4   4   3    881.78   1102.38     66.22 o
  -3   4   3   1569.38   2146.33    112.96 o
  -2   4   3     34.24     -3.90     19.48 <
  -1   4   3   1573.07   1616.56     85.70 o
   0   4   3     25.43     35.06     19.48 <
   1   4   3    932.76   1051.74     62.33 o
   2   4   3    584.91    701.16     46.74 o
   3   4   3    429.69    506.39     38.95 o
   4   4   3    204.85    214.24     27.27 o
   5   4   3     91.27     66.22     19.48 o
   6   4   3     85.05    105.17     23.37 o
   7   4   3     77.16     85.70     19.48 o
   8   4   3    192.43    186.98     23.37 o
   9   4   3    156.28    124.65     23.37 o
  10   4   3    404.66    362.27     31.16 o
  11   4   3    216.73    222.03     27.27 o
  12   4   3    492.24    514.18     38.95 o
  13   4   3    183.77    229.82     31.16 o
  14   4   3    508.23    603.78     46.74 o
  15   4   3     55.91     38.95     23.37 <
  16   4   3    211.60    183.08     27.27 o
  17   4   3    176.31    144.13     27.27 o
  18   4   3     17.85     23.37     23.37 <
  19   4   3     52.97     93.49     27.27 o
  20   4   3   2924.03   3100.68    159.71 o
  21   4   3    225.87    249.30     35.06 o
  22   4   3      1.03     15.58     27.27 <
  23   4   3    202.52    245.41     35.06 o
  24   4   3    455.10    506.39     54.53 o
  25   4   3    554.82    595.99     62.33 o
  26   4   3    413.11    377.85     50.64 o
  27   4   3    401.22    432.38     54.53 o
  28   4   3    310.87    342.79     50.64 o
  29   4   3    246.25    264.88     46.74 o
  30   4   3    238.60    264.88     38.95 o
  31   4   3    156.16    198.66     38.95 o
  32   4   3    108.71      3.90     31.16 <
  33   4   3     37.85     35.06     31.16 <
  34   4   3     17.45     74.01     31.16 o
  35   4   3      1.78    -23.37     31.16 <
  36   4   3     63.54     42.85     31.16 <
  37   4   3    193.15    144.13     38.95 o
  38   4   3    297.63    167.50     54.53 o
  39   4   3    167.51    148.02     46.74 o
  40   4   3     77.05     74.01     38.95 <
  41   4   3     35.06    105.17     35.06 o
  42   4   3     31.20     31.16     35.06 <
  43   4   3      0.83    -23.37     31.16 <
  44   4   3     10.50    -38.95     31.16 <
  45   4   3     12.00     77.91     35.06 o
  46   4   3     23.88     58.43     46.74 <
  47   4   3      8.96    -42.85     42.85 <
  48   4   3     19.37    105.17     77.91 <
 -48   5   3      3.67    -11.69     62.33 <
 -47   5   3      0.50    -27.27     46.74 <
 -46   5   3      3.00     -7.79     42.85 <
 -45   5   3      0.71    -35.06     42.85 <
 -44   5   3     53.73      3.90     42.85 <
 -43   5   3    172.21    109.07     46.74 o
 -42   5   3      0.07     15.58     38.95 <
 -41   5   3     16.63     31.16     42.85 <
 -40   5   3     37.08     70.12     42.85 <
 -39   5   3      5.19     27.27     38.95 <
 -38   5   3      7.99     74.01     42.85 <
 -37   5   3      4.82     46.74     38.95 <
 -36   5   3     12.16     38.95     38.95 <
 -35   5   3     34.68    -27.27     38.95 <
 -34   5   3     24.45    -15.58     35.06 <
 -33   5   3     13.37     19.48     35.06 <
 -32   5   3      9.55     35.06     31.16 <
 -31   5   3      6.67    -19.48     31.16 <
 -30   5   3      0.25    -27.27     27.27 <
 -29   5   3     20.96    -35.06     27.27 <
 -28   5   3     38.36      0.00     46.74 <
 -27   5   3    131.77    112.96     66.22 <
 -26   5   3     69.17     11.69     66.22 <
 -25   5   3    130.98     81.80     66.22 <
 -24   5   3      2.72      0.00     70.12 <
 -23   5   3     93.62     38.95     38.95 <
 -22   5   3     44.10     -3.90     46.74 <
 -21   5   3     19.29     31.16     38.95 <
 -20   5   3     32.72    -35.06     35.06 <
 -19   5   3      6.09      0.00     31.16 <
 -18   5   3      0.01    -62.33     31.16 <
 -17   5   3     20.64     23.37     31.16 <
 -16   5   3     51.83     50.64     27.27 <
 -15   5   3     85.89    116.86     27.27 o
 -14   5   3     57.79     62.33     31.16 <
 -13   5   3     63.89    132.44     31.16 o
 -12   5   3     29.30     54.53     27.27 <
 -11   5   3      3.04     11.69     19.48 <
 -10   5   3      0.00     11.69     19.48 <
  -9   5   3     18.29     15.58     19.48 <
  -8   5   3      4.37     -3.90     23.37 <
  -7   5   3     36.29     -7.79     19.48 <
  -6   5   3     16.26      7.79     15.58 <
  -5   5   3     26.07     46.74     19.48 o
  -4   5   3     13.56      3.90     15.58 <
  -3   5   3     69.60    112.96     15.58 o
  -2   5   3     68.26     70.12     15.58 o
  -1   5   3    115.97    144.13     23.37 o
   0   5   3     76.17     93.49     19.48 o
   1   5   3    114.21    163.60     31.16 o
   2   5   3     35.08     23.37     15.58 <
   3   5   3     20.73     15.58     15.58 <
   4   5   3      4.47    -23.37     15.58 <
   5   5   3     29.92     23.37     15.58 <
   6   5   3    148.59    167.50     19.48 o
   7   5   3    162.82    218.14     35.06 o
   8   5   3    393.35    409.01     31.16 o
   9   5   3    450.30    514.18     38.95 o
  10   5   3    531.44    627.15     42.85 o
  11   5   3    398.36    436.28     35.06 o
  12   5   3    282.56    280.46     27.27 o
  13   5   3    132.94    136.34     23.37 o
  14   5   3     29.05     38.95     19.48 <
  15   5   3      0.00    -15.58     19.48 <
  16   5   3     37.77     19.48     19.48 <
  17   5   3     92.03     85.70     23.37 o
  18   5   3    142.19    144.13     31.16 o
  19   5   3    654.93    701.16     58.43 o
  20   5   3    234.08    225.93     38.95 o
  21   5   3    101.70     93.49     27.27 o
  22   5   3    253.01    249.30     38.95 o
  23   5   3    136.75     89.59     31.16 o
  24   5   3    156.43    140.23     31.16 o
  25   5   3     62.36     46.74     27.27 <
  26   5   3     54.64     66.22     27.27 o
  27   5   3      9.52     -3.90     23.37 <
  28   5   3     21.39     35.06     23.37 <
  29   5   3     15.84     23.37     23.37 <
  30   5   3     39.46     35.06     27.27 <
  31   5   3     10.80     35.06     27.27 <
  32   5   3     36.21      7.79     23.37 <
  33   5   3      1.74     54.53     31.16 <
  34   5   3      0.46    -54.53     31.16 <
  35   5   3     20.03     38.95     31.16 <
  36   5   3     38.02      7.79     27.27 <
  37   5   3     69.01     31.16     31.16 <
  38   5   3     49.39    -11.69     27.27 <
  39   5   3      7.47     19.48     35.06 <
  40   5   3     13.73     58.43     38.95 <
  41   5   3     30.93    -35.06     35.06 <
  42   5   3     23.85     31.16     38.95 <
  43   5   3     44.33    -35.06     42.85 <
  44   5   3     33.95    -42.85     46.74 <
  45   5   3     45.22    -46.74     77.91 <
 -44   6   3     63.47    -54.53     42.85 <
 -42   6   3    246.39    128.55     77.91 <
 -41   6   3      6.94     23.37     42.85 <
 -40   6   3      8.59    -38.95     38.95 <
 -39   6   3     28.76     38.95     31.16 <
 -38   6   3     37.88     15.58     31.16 <
 -37   6   3     12.94     35.06     31.16 <
 -36   6   3      2.87    -15.58     27.27 <
 -35   6   3      3.80      3.90     27.27 <
 -34   6   3     10.14     38.95     27.27 <
 -33   6   3     40.96     35.06     27.27 <
 -32   6   3     29.04     50.64     31.16 <
 -31   6   3     27.19      0.00     42.85 <
 -30   6   3     13.76      3.90     42.85 <
 -29   6   3      0.06     23.37     23.37 <
 -28   6   3      0.43      3.90     23.37 <
 -27   6   3     31.70     35.06     27.27 <
 -26   6   3      1.88      3.90     23.37 <
 -25   6   3     65.21     42.85     23.37 <
 -24   6   3     73.75     15.58     31.16 <
 -23   6   3     36.79     70.12     31.16 o
 -21   6   3    130.97     89.59     35.06 o
 -20   6   3    410.20    420.70     46.74 o
 -19   6   3    245.10    144.13     35.06 o
 -18   6   3    134.58    120.75     35.06 o
 -17   6   3      7.36     27.27     27.27 <
 -16   6   3      2.57    -11.69     27.27 <
 -15   6   3     77.06     15.58     27.27 <
 -14   6   3     96.29     66.22     27.27 o
 -13   6   3    227.83    171.40     35.06 o
 -12   6   3    198.54    132.44     27.27 o
 -11   6   3    366.20    280.46     66.22 o
 -10   6   3    249.27    327.21     66.22 o
  -9   6   3    354.71    580.40     77.91 o
  -8   6   3    118.64     31.16     38.95 <
  -7   6   3     54.12      7.79     35.06 <
  -6   6   3     36.31     19.48     31.16 <
  -5   6   3     41.97     -3.90     31.16 <
  -4   6   3     66.17    -35.06     27.27 <
  -3   6   3     58.68     62.33     31.16 <
  -2   6   3   2753.56   3755.10    257.09 o
  -1   6   3    492.47    747.90     77.91 o
   0   6   3    170.15    167.50     38.95 o
   1   6   3    269.88    280.46     42.85 o
   2   6   3     27.32     42.85     27.27 <
   3   6   3     77.96     -7.79     27.27 <
   4   6   3      2.48    -27.27     23.37 <
   5   6   3      4.76    -35.06     19.48 <
   6   6   3     74.37    105.17     31.16 o
   7   6   3     84.06     74.01     27.27 o
   8   6   3     82.26    128.55     31.16 o
   9   6   3     31.65      7.79     23.37 <
  10   6   3      1.11     -3.90     15.58 <
  11   6   3     16.33     23.37     15.58 <
  12   6   3     97.98     54.53     19.48 o
  13   6   3    188.91    124.65     23.37 o
  14   6   3    241.71    112.96     38.95 o
  15   6   3    278.35     81.80     38.95 o
  16   6   3    148.78    124.65     27.27 o
  18   6   3    321.26    428.49     46.74 o
  20   6   3     92.16    116.86     27.27 o
  21   6   3   1022.16   1110.17     70.12 o
  22   6   3    211.58    171.40     31.16 o
  23   6   3    240.54    186.98     31.16 o
  24   6   3      7.53    -11.69     23.37 <
  25   6   3      0.97    -15.58     27.27 <
  26   6   3     16.40     11.69     23.37 <
  27   6   3      9.31     31.16     27.27 <
  28   6   3     24.84     -3.90     31.16 <
  29   6   3      7.62      0.00     27.27 <
  30   6   3      7.98      3.90     27.27 <
  31   6   3      2.19    -31.16     27.27 <
  32   6   3      0.65     11.69     27.27 <
  33   6   3      8.08      0.00     27.27 <
  34   6   3     40.36      0.00     27.27 <
  35   6   3     48.64     31.16     27.27 <
  36   6   3     98.48     46.74     31.16 <
  37   6   3     28.31     46.74     31.16 <
  38   6   3     13.64     -3.90     31.16 <
  39   6   3    276.05    167.50     38.95 o
  40   6   3     15.72     23.37     42.85 <
 -34   7   3      1.43     11.69     31.16 <
 -33   7   3      7.79     -3.90     23.37 <
 -32   7   3      8.59     -7.79     23.37 <
 -31   7   3     19.79      0.00     23.37 <
 -30   7   3     20.49     15.58     23.37 <
 -29   7   3     42.20     19.48     23.37 <
 -28   7   3     21.36     15.58     19.48 <
 -27   7   3     24.85     11.69     19.48 <
 -26   7   3     12.09      0.00     19.48 <
 -25   7   3      7.25    -27.27     19.48 <
 -24   7   3      0.25    -11.69     19.48 <
 -23   7   3     11.84     27.27     19.48 <
 -22   7   3      0.37      3.90     15.58 <
 -21   7   3     29.31     -3.90     15.58 <
 -20   7   3    112.12     15.58     19.48 <
 -19   7   3     83.78    -38.95     46.74 <
 -18   7   3     64.93    -23.37     35.06 <
 -17   7   3     37.10     31.16     31.16 <
 -16   7   3      2.56      7.79     35.06 <
 -15   7   3      9.31      7.79     35.06 <
 -14   7   3     42.66      0.00     31.16 <
 -13   7   3     70.84      0.00     31.16 <
 -12   7   3    108.77    101.28     35.06 o
 -11   7   3    146.54     15.58     89.59 <
 -10   7   3    174.66    132.44     35.06 o
  -9   7   3    216.26    253.20     38.95 o
  -8   7   3    196.09     50.64     85.70 <
  -7   7   3    167.49    140.23     46.74 o
  -6   7   3    146.18    124.65     42.85 o
  -5   7   3     74.67     31.16     38.95 <
  -4   7   3     35.94     -7.79     31.16 <
  -3   7   3      0.37     70.12     54.53 <
  -2   7   3     19.80     19.48     50.64 <
  -1   7   3     76.00    -27.27     54.53 <
   0   7   3     82.79     46.74     35.06 <
   1   7   3    182.28    159.71     35.06 o
   2   7   3    200.72     93.49     31.16 o
   3   7   3    249.66    175.29     38.95 o
   4   7   3    203.76    148.02     35.06 o
   5   7   3    184.95     70.12     27.27 o
   6   7   3    112.34     46.74     27.27 <
   7   7   3     86.38      3.90     23.37 <
   8   7   3     33.02     -3.90     23.37 <
   9   7   3      8.87    -46.74     27.27 <
  10   7   3      0.03     11.69     27.27 <
  11   7   3      7.87      3.90     23.37 <
  12   7   3     30.48      0.00     27.27 <
  13   7   3     34.33    -15.58     27.27 <
  14   7   3     56.66     15.58     27.27 <
  15   7   3     62.79     62.33     31.16 <
  16   7   3     55.90    -11.69     27.27 <
  17   7   3     13.06     15.58     15.58 <
  18   7   3     49.29     35.06     19.48 <
  19   7   3      0.72     42.85     19.48 o
  20   7   3     35.68     35.06     19.48 <
  21   7   3      0.00     15.58     19.48 <
  22   7   3      0.12     19.48     19.48 <
  23   7   3      1.35     31.16     19.48 <
  24   7   3      3.91     15.58     19.48 <
  25   7   3     10.80     31.16     23.37 <
  26   7   3     12.23      3.90     23.37 <
  27   7   3     14.93    -11.69     23.37 <
  28   7   3     25.09     19.48     23.37 <
  29   7   3     17.37     31.16     27.27 <
  30   7   3     26.34     31.16     50.64 <
  31   7   3     19.03     -3.90     23.37 <
  33   7   3      0.02     35.06     54.53 <
  34   7   3      4.79    -50.64     50.64 <
 -16   8   3     32.31    -19.48     38.95 <
 -15   8   3      1.05     23.37     27.27 <
 -14   8   3      4.00      0.00     23.37 <
 -13   8   3     14.93     15.58     27.27 <
 -12   8   3     14.91    -11.69     23.37 <
 -11   8   3     28.12     -3.90     27.27 <
 -10   8   3     10.47     54.53     31.16 <
  -9   8   3      5.71    -27.27     27.27 <
  -8   8   3      3.17     38.95     27.27 <
  -7   8   3      6.72    -11.69     23.37 <
  -6   8   3      2.68     15.58     23.37 <
  -5   8   3     28.26     11.69     27.27 <
  -4   8   3    113.78     50.64     27.27 <
  -3   8   3    440.33    218.14     74.01 o
  -1   8   3    204.67    148.02     38.95 o
   0   8   3    152.42     74.01     38.95 <
   1   8   3      7.64     15.58     31.16 <
   2   8   3     12.14    -27.27     31.16 <
   3   8   3     11.52      0.00     31.16 <
   4   8   3     21.20      0.00     35.06 <
   5   8   3     23.26     38.95     35.06 <
   6   8   3     32.86     23.37     27.27 <
   7   8   3     29.37     31.16     27.27 <
   8   8   3     30.25     23.37     23.37 <
   9   8   3      8.12     -3.90     27.27 <
  10   8   3      9.02    -11.69     23.37 <
  11   8   3      1.62    -31.16     23.37 <
  12   8   3      0.66    -15.58     23.37 <
  13   8   3     18.68     -3.90     38.95 <
  14   8   3      2.51     15.58     35.06 <
  15   8   3     25.28    -58.43     35.06 <
  16   8   3      0.02      3.90     35.06 <
  17   8   3     82.57     58.43     42.85 <
  18   8   3      3.50    -11.69     27.27 <
  20   8   3    293.07     58.43     46.74 <
  21   8   3      6.07     27.27     35.06 <
 -50   0   4     51.54    -23.37    116.86 <
 -49   0   4    144.22    -19.48    101.28 <
 -48   0   4    170.65    303.84    109.07 o
 -47   0   4    341.37    206.45    112.96 <
 -46   0   4    249.27    159.71     93.49 <
 -45   0   4    417.33    303.84    112.96 o
 -44   0   4    230.62    -23.37     81.80 <
 -43   0   4     27.90     42.85     74.01 <
 -42   0   4    358.62    175.29     89.59 <
 -41   0   4      0.98    -58.43     58.43 <
 -40   0   4     63.50     46.74     74.01 <
 -39   0   4     54.24     50.64     62.33 <
 -38   0   4     25.12     42.85     62.33 <
 -37   0   4    124.95    171.40     66.22 o
 -36   0   4     83.01    159.71     85.70 <
 -35   0   4    169.55    264.88     93.49 o
 -34   0   4    135.19    128.55     85.70 <
 -33   0   4    171.96     89.59     74.01 <
 -32   0   4    206.79     93.49     74.01 <
 -31   0   4    281.60    288.26     74.01 o
 -30   0   4    132.15     58.43     66.22 <
 -29   0   4    303.03    101.28     70.12 <
 -28   0   4      0.39    -19.48     58.43 <
 -27   0   4     63.20     93.49     66.22 <
 -26   0   4   1342.60   1012.79    151.92 o
 -25   0   4    135.12    190.87     70.12 o
 -24   0   4  15221.80  17482.30    911.51 o
 -23   0   4      0.05    -54.53     74.01 <
 -22   0   4  28015.70  27392.00   1725.63 o
 -20   0   4     74.31     35.06     62.33 <
 -19   0   4   1190.31    930.98    112.96 o
 -18   0   4    150.89    186.98     58.43 o
 -17   0   4    672.87    451.86     74.01 o
 -16   0   4    248.85    206.45     58.43 o
 -15   0   4    349.73    370.06     66.22 o
 -14   0   4    251.76    171.40     54.53 o
 -13   0   4    213.60    155.81     46.74 o
 -12   0   4    350.25    315.52     54.53 o
 -11   0   4    370.59    366.16     58.43 o
 -10   0   4    828.64    856.97     89.59 o
  -9   0   4    495.10    502.50     70.12 o
  -8   0   4   1109.11   1032.26     97.38 o
  -7   0   4    421.24    510.29     66.22 o
  -6   0   4    820.11    724.53     77.91 o
  -5   0   4     77.57     38.95     35.06 <
  -4   0   4    288.87    210.35     46.74 o
  -3   0   4   1028.91   1012.79     97.38 o
  -2   0   4   6990.55   6131.25    405.11 o
  -1   0   4    950.05    825.81     85.70 o
   0   0   4     55.75     54.53     35.06 <
   1   0   4      4.93     15.58     35.06 <
   2   0   4     25.43     27.27     38.95 <
   3   0   4     61.89     97.38     38.95 o
   4   0   4     28.48     89.59     38.95 o
   5   0   4    212.01    268.78     50.64 o
   6   0   4     31.09     77.91     38.95 <
   7   0   4     63.44     62.33     35.06 <
   8   0   4    155.41     70.12     38.95 <
   9   0   4    223.00    245.41     50.64 o
  10   0   4   1436.21   1207.55    109.07 o
  11   0   4   1326.57   1110.17    105.17 o
  12   0   4   2835.11   2461.85    190.87 o
  13   0   4   1596.97   1480.23    132.44 o
  14   0   4   2115.89   1939.88    159.71 o
  15   0   4    251.36    116.86     42.85 o
  16   0   4     95.61    101.28     42.85 o
  17   0   4    882.97   1012.79    109.07 o
  18   0   4   5605.87   6423.40    436.28 o
  19   0   4  41430.60  46120.70   2851.38 o
  20   0   4    965.93   1258.19    124.65 o
  22   0   4     13.58    -19.48     35.06 <
  23   0   4    583.19    529.77     74.01 o
  24   0   4     17.07      7.79     35.06 <
  25   0   4     85.71     42.85     38.95 <
  26   0   4     75.40    136.34     46.74 o
  27   0   4    100.44    120.75     46.74 o
  28   0   4    579.19    529.77     81.80 o
  29   0   4    291.18    253.20     58.43 o
  30   0   4    650.78    662.21     85.70 o
  31   0   4    295.34    257.09     62.33 o
  32   0   4    328.79    315.52     66.22 o
  33   0   4     82.71     70.12     50.64 <
  34   0   4     79.81     93.49     50.64 <
  35   0   4     20.45    -38.95     50.64 <
  36   0   4      0.58      3.90     50.64 <
  37   0   4      1.56     54.53     50.64 <
  38   0   4      0.77     62.33     46.74 <
  39   0   4    857.51    463.55     89.59 o
  40   0   4     31.06     85.70     54.53 <
  41   0   4    148.32    140.23     62.33 o
  42   0   4     13.38      0.00     54.53 <
  43   0   4      5.17    -58.43     50.64 <
  44   0   4      0.26    -31.16     46.74 <
  45   0   4     12.61     15.58     54.53 <
  46   0   4      5.01     97.38     85.70 <
 -50   1   4     59.05   -116.86     93.49 <
 -49   1   4     52.95    -27.27     74.01 <
 -48   1   4     29.38     77.91     74.01 <
 -47   1   4     14.61    -85.70     66.22 <
 -46   1   4      1.15    -11.69     58.43 <
 -45   1   4      0.28     54.53     50.64 <
 -44   1   4    311.36    229.82     66.22 o
 -43   1   4     98.81     89.59     54.53 <
 -42   1   4     48.09     77.91     46.74 <
 -41   1   4    191.37    186.98     54.53 o
 -40   1   4    152.75    144.13     58.43 o
 -39   1   4    187.61    222.03     54.53 o
 -38   1   4    165.95     89.59     50.64 <
 -37   1   4    148.79    214.24     50.64 o
 -36   1   4    111.76     46.74     38.95 <
 -35   1   4     42.03     66.22     38.95 <
 -34   1   4     21.64    -27.27     46.74 <
 -33   1   4     14.41     42.85     50.64 <
 -32   1   4     10.02    -54.53     42.85 <
 -31   1   4      0.03    -46.74     38.95 <
 -30   1   4     93.54    140.23     46.74 o
 -29   1   4     32.27    116.86     42.85 o
 -28   1   4    365.46    385.64     54.53 o
 -27   1   4    188.71    175.29     46.74 o
 -26   1   4    851.54    977.73    101.28 o
 -25   1   4    328.87    245.41     46.74 o
 -24   1   4   1347.59   1289.35    101.28 o
 -22   1   4     62.47    -38.95    101.28 <
 -21   1   4      1.05    -19.48     50.64 <
 -20   1   4     90.82    101.28     50.64 <
 -19   1   4    552.19    447.96     66.22 o
 -18   1   4    711.59    705.05     77.91 o
 -17   1   4   1323.68   1285.46    105.17 o
 -16   1   4   1459.50   1908.71    225.93 o
 -15   1   4   1865.70   1811.33    124.65 o
 -14   1   4   1533.06   1780.17    120.75 o
 -13   1   4   1407.49   1464.64    105.17 o
 -12   1   4   1047.73    930.98     74.01 o
 -11   1   4    816.59    849.18     74.01 o
 -10   1   4    574.13    549.24     58.43 o
  -9   1   4    359.11    412.90     50.64 o
  -8   1   4    260.66    307.73     42.85 o
  -7   1   4    132.83    124.65     31.16 o
  -6   1   4     65.02     31.16     27.27 <
  -5   1   4     11.68     74.01     31.16 o
  -4   1   4     25.24     38.95     27.27 <
  -3   1   4    322.61    385.64     46.74 o
  -2   1   4    222.68    268.78     38.95 o
  -1   1   4    709.79    775.17     66.22 o
   0   1   4    473.09    486.92     54.53 o
   1   1   4    820.36    810.23     70.12 o
   2   1   4    234.25    319.42     42.85 o
   3   1   4    174.40    233.72     38.95 o
   4   1   4     83.64     11.69     27.27 <
   5   1   4    247.77    136.34     35.06 o
   6   1   4   1516.22   1406.21    101.28 o
   7   1   4   2120.19   2021.68    132.44 o
   8   1   4   3773.37   3603.18    206.45 o
   9   1   4   3835.54   3782.37    218.14 o
  10   1   4   4519.69   4912.01    272.67 o
  11   1   4   3311.78   3369.46    198.66 o
  12   1   4   2898.08   2804.64    171.40 o
  13   1   4   1396.47   1254.30     93.49 o
  14   1   4    708.61    720.64     70.12 o
  15   1   4    161.59    167.50     38.95 o
  16   1   4      0.96    -38.95     27.27 <
  17   1   4    123.83    132.44     35.06 o
  18   1   4    257.60    346.68     62.33 o
  19   1   4   3472.35   3610.97    214.24 o
  20   1   4   1563.51   1526.97    109.07 o
  21   1   4    364.68    260.99     42.85 o
  22   1   4    289.86    225.93     42.85 o
  23   1   4      0.44    -23.37     31.16 <
  24   1   4      8.03     -3.90     31.16 <
  25   1   4     53.26     85.70     35.06 o
  26   1   4     17.22      3.90     31.16 <
  27   1   4     42.86    101.28     38.95 o
  28   1   4      0.15    -15.58     35.06 <
  29   1   4      1.98    -31.16     27.27 <
  30   1   4     38.88     54.53     35.06 <
  31   1   4     11.94     58.43     38.95 <
  32   1   4     71.55    144.13     46.74 o
  33   1   4      6.41     -3.90     35.06 <
  34   1   4     28.22     42.85     38.95 <
  35   1   4      0.71     42.85     42.85 <
  36   1   4     15.32      7.79     42.85 <
  37   1   4      1.11     97.38     42.85 o
  38   1   4     14.50    -62.33     38.95 <
  39   1   4     44.11     23.37     42.85 <
  40   1   4     33.42     31.16     42.85 <
  41   1   4     65.10     -7.79     46.74 <
  42   1   4      2.11    -23.37     46.74 <
  43   1   4      6.25      3.90     46.74 <
  44   1   4     13.45     93.49     50.64 <
  45   1   4      9.57     58.43     58.43 <
  46   1   4     42.49     89.59     93.49 <
 -50   2   4      7.14     50.64     89.59 <
 -49   2   4     13.56     54.53     74.01 <
 -48   2   4     20.69    -11.69     62.33 <
 -47   2   4      6.03    -42.85     50.64 <
 -46   2   4      2.95     19.48     54.53 <
 -45   2   4     28.15     23.37     50.64 <
 -44   2   4     38.72     38.95     50.64 <
 -43   2   4    318.11    272.67     66.22 o
 -42   2   4     25.22     89.59     50.64 <
 -41   2   4     15.52     62.33     50.64 <
 -40   2   4     63.29    120.75     54.53 o
 -39   2   4     10.37    -15.58     42.85 <
 -38   2   4     47.83    -15.58     38.95 <
 -37   2   4      2.83     50.64     62.33 <
 -36   2   4      8.45    -54.53     70.12 <
 -35   2   4      4.67     85.70     77.91 <
 -34   2   4      0.04    -50.64     85.70 <
 -33   2   4      2.19     46.74     89.59 <
 -32   2   4      2.28     15.58     85.70 <
 -31   2   4      1.08    116.86     74.01 <
 -30   2   4     39.69     42.85     66.22 <
 -29   2   4     58.82     23.37     62.33 <
 -28   2   4    188.68    257.09     66.22 o
 -27   2   4    415.26    303.84     70.12 o
 -26   2   4    575.17    494.71     62.33 o
 -25   2   4    391.85    483.02     58.43 o
 -24   2   4     65.60     66.22     46.74 <
 -23   2   4    226.95    444.07     62.33 o
 -22   2   4    180.92    218.14     50.64 o
 -21   2   4    587.25    732.32     66.22 o
 -20   2   4    573.78    498.60     54.53 o
 -19   2   4    235.01    296.05     42.85 o
 -18   2   4     56.41     11.69     38.95 <
 -17   2   4      0.08    -23.37     35.06 <
 -16   2   4     13.85     66.22     35.06 <
 -15   2   4     64.87     11.69     35.06 <
 -14   2   4     74.96     35.06     31.16 <
 -13   2   4    145.65    167.50     35.06 o
 -12   2   4    151.77     81.80     31.16 o
 -11   2   4    110.49     93.49     31.16 o
 -10   2   4    100.53     54.53     27.27 <
  -9   2   4      9.29     27.27     27.27 <
  -8   2   4      3.40      7.79     27.27 <
  -7   2   4    102.51     89.59     27.27 o
  -6   2   4    261.73    257.09     35.06 o
  -5   2   4   1625.47   1924.29    109.07 o
  -4   2   4   1879.74   2243.71    120.75 o
  -3   2   4   8276.75  10400.50    471.33 o
  -2   2   4    347.46    599.88     50.64 o
  -1   2   4    555.28    744.01     58.43 o
   0   2   4   1346.19   1499.70     89.59 o
   1   2   4     71.00     54.53     27.27 <
   2   2   4     36.80     85.70     27.27 o
   3   2   4    188.03    128.55     27.27 o
   4   2   4     24.62    -27.27     23.37 <
   5   2   4    152.53    140.23     31.16 o
   6   2   4      5.54     19.48     23.37 <
   7   2   4     23.25     -3.90     27.27 <
   8   2   4     20.99    -23.37     23.37 <
   9   2   4     25.12     31.16     27.27 <
  10   2   4    105.39     89.59     27.27 o
  11   2   4    135.35    140.23     31.16 o
  12   2   4    121.19     58.43     27.27 o
  13   2   4     90.65     97.38     31.16 o
  14   2   4      0.03      0.00     23.37 <
  15   2   4      0.18     42.85     27.27 <
  16   2   4     42.71    116.86     31.16 o
  17   2   4    130.92    116.86     31.16 o
  18   2   4      7.59     50.64     27.27 <
  19   2   4     40.42     46.74     27.27 <
  20   2   4    473.24    619.36     58.43 o
  21   2   4     62.40    101.28     31.16 o
  22   2   4      0.68     15.58     27.27 <
  23   2   4     96.25    112.96     38.95 o
  24   2   4    165.14     23.37     31.16 <
  25   2   4    210.95    105.17     35.06 o
  26   2   4     93.04     35.06     35.06 <
  27   2   4     71.34     46.74     35.06 <
  28   2   4      6.14    -11.69     31.16 <
  29   2   4      1.43    -23.37     35.06 <
  30   2   4      5.29     62.33     35.06 <
  31   2   4      5.27     50.64     38.95 <
  32   2   4     27.07      0.00     35.06 <
  33   2   4     17.17     31.16     38.95 <
  34   2   4     28.04      7.79     35.06 <
  35   2   4     13.58     -3.90     35.06 <
  36   2   4     74.09      7.79     35.06 <
  37   2   4     52.52     19.48     35.06 <
  38   2   4    255.10    128.55     42.85 o
  39   2   4     38.21    -15.58     35.06 <
  40   2   4     97.95     77.91     38.95 <
  41   2   4     80.25     58.43     38.95 <
  42   2   4     20.78    -19.48     38.95 <
  43   2   4     15.39    -15.58     35.06 <
  44   2   4     22.83     31.16     42.85 <
  45   2   4     28.26     89.59     58.43 <
  46   2   4     21.84    -23.37     58.43 <
 -50   3   4      0.98     97.38     93.49 <
 -49   3   4      2.17    -38.95     66.22 <
 -48   3   4      0.03    -85.70     70.12 <
 -47   3   4      0.57    -50.64     54.53 <
 -46   3   4      1.29      7.79     58.43 <
 -45   3   4     11.16      3.90     54.53 <
 -44   3   4     98.85     46.74     50.64 <
 -43   3   4    156.99    120.75     58.43 o
 -42   3   4      0.94    -77.91     38.95 <
 -41   3   4     41.99    -62.33     42.85 <
 -40   3   4     32.17     -3.90     42.85 <
 -39   3   4     21.22    -31.16     42.85 <
 -38   3   4     40.21     23.37     42.85 <
 -37   3   4     15.15     50.64     54.53 <
 -36   3   4     28.83     27.27     58.43 <
 -35   3   4      6.36      7.79     62.33 <
 -34   3   4     26.10     85.70     62.33 <
 -33   3   4     20.79    -19.48     54.53 <
 -32   3   4      6.69     93.49     54.53 <
 -31   3   4     16.46    -31.16     50.64 <
 -30   3   4     22.88     50.64     50.64 <
 -29   3   4     34.17    -46.74     58.43 <
 -28   3   4    170.62    198.66     70.12 o
 -27   3   4    168.38     97.38     66.22 <
 -26   3   4    590.76    716.74    183.08 o
 -25   3   4    489.67    389.53     77.91 o
 -24   3   4   1474.46   1114.07    132.44 o
 -23   3   4    369.98    342.79     70.12 o
 -22   3   4    398.71    315.52     62.33 o
 -21   3   4    707.70    853.08     85.70 o
 -20   3   4    564.77    599.88     66.22 o
 -19   3   4    170.89    167.50     50.64 o
 -18   3   4     78.66     62.33     42.85 <
 -17   3   4     10.89    -11.69     38.95 <
 -16   3   4     56.05     42.85     38.95 <
 -15   3   4    190.71    183.08     54.53 o
 -14   3   4    148.34    120.75     46.74 o
 -13   3   4    222.10    151.92     42.85 o
 -12   3   4     81.06     38.95     31.16 <
 -11   3   4     48.38    -27.27     31.16 <
 -10   3   4      3.08     50.64     31.16 <
  -9   3   4      1.64     58.43     31.16 <
  -8   3   4      2.99     -7.79     27.27 <
  -7   3   4     11.46      0.00     31.16 <
  -6   3   4      0.50    -38.95     23.37 <
  -5   3   4      5.17     31.16     27.27 <
  -4   3   4      3.84     38.95     27.27 <
  -3   3   4     11.30     19.48     27.27 <
  -2   3   4      0.77    -50.64     23.37 <
  -1   3   4     85.91     81.80     27.27 o
   0   3   4     39.79     46.74     27.27 <
   1   3   4    207.81    198.66     35.06 o
   2   3   4    110.61     19.48     23.37 <
   3   3   4    324.09    303.84     42.85 o
   4   3   4     88.57     85.70     27.27 o
   5   3   4    164.64    144.13     31.16 o
   6   3   4     12.09    -35.06     23.37 <
   7   3   4     25.45      0.00     23.37 <
   8   3   4     46.17     74.01     31.16 o
   9   3   4     47.11     58.43     27.27 o
  10   3   4    267.08    257.09     38.95 o
  11   3   4    204.74    214.24     35.06 o
  12   3   4    378.25    385.64     46.74 o
  13   3   4    312.77    264.88     38.95 o
  14   3   4    376.90    370.06     46.74 o
  15   3   4    306.35    272.67     42.85 o
  16   3   4    278.94    323.31     46.74 o
  17   3   4    349.33    311.63     46.74 o
  18   3   4    226.84    128.55     31.16 o
  19   3   4    146.78    128.55     35.06 o
  20   3   4      0.56     15.58     27.27 <
  21   3   4      3.67      3.90     27.27 <
  22   3   4     56.53     15.58     31.16 <
  23   3   4     72.64     77.91     27.27 o
  24   3   4    252.53    225.93     38.95 o
  25   3   4    198.59    101.28     35.06 o
  26   3   4    289.99    245.41     42.85 o
  27   3   4    175.43    112.96     35.06 o
  28   3   4    235.11    186.98     38.95 o
  29   3   4    148.72     81.80     35.06 o
  30   3   4    132.86     93.49     35.06 o
  31   3   4     32.38     54.53     35.06 <
  32   3   4     40.15    -11.69     31.16 <
  33   3   4      7.47     58.43     35.06 <
  34   3   4     16.16     -3.90     35.06 <
  35   3   4    100.56     70.12     38.95 <
  36   3   4     81.71     38.95     35.06 <
  37   3   4    131.04     62.33     35.06 <
  38   3   4     74.18     11.69     35.06 <
  39   3   4      8.43    -27.27     35.06 <
  40   3   4     11.70     11.69     38.95 <
  41   3   4     21.97     11.69     42.85 <
  42   3   4     40.35     -3.90     42.85 <
  43   3   4     17.20     35.06     50.64 <
  44   3   4     44.76    -97.38     77.91 <
  45   3   4     19.78    -31.16     85.70 <
 -49   4   4      6.44     85.70     66.22 <
 -48   4   4     29.62    -77.91     58.43 <
 -47   4   4    122.71     -3.90     62.33 <
 -46   4   4    126.59    -42.85     58.43 <
 -45   4   4    216.68     23.37     50.64 <
 -44   4   4    172.88    -27.27     46.74 <
 -43   4   4     26.31      7.79     42.85 <
 -42   4   4    166.93     50.64     42.85 <
 -41   4   4     13.54     35.06     42.85 <
 -40   4   4     10.40    -19.48     38.95 <
 -39   4   4     19.25    -23.37     35.06 <
 -38   4   4      1.71      7.79     35.06 <
 -37   4   4      6.11     42.85     35.06 <
 -36   4   4      0.06     11.69     50.64 <
 -35   4   4      1.02      7.79     66.22 <
 -34   4   4      1.60     38.95     62.33 <
 -33   4   4      3.33     11.69     62.33 <
 -32   4   4     41.11     -7.79     54.53 <
 -31   4   4     80.98     89.59     50.64 <
 -30   4   4    145.50     93.49     50.64 <
 -29   4   4    309.10    397.32     77.91 o
 -28   4   4    174.73    175.29     54.53 o
 -27   4   4    356.13    307.73     62.33 o
 -26   4   4      1.35    -15.58     42.85 <
 -25   4   4     57.53     62.33     50.64 <
 -24   4   4   2508.02   2866.96    148.02 o
 -23   4   4     33.21     81.80     46.74 <
 -22   4   4   2783.27   4374.46    206.45 o
 -21   4   4   1488.90   1710.05    116.86 o
 -20   4   4    814.41    927.09     85.70 o
 -19   4   4   1706.91   2052.84    132.44 o
 -18   4   4    794.48    895.93     74.01 o
 -17   4   4    502.14    557.03     58.43 o
 -16   4   4     54.76     42.85     35.06 <
 -15   4   4     10.06     27.27     38.95 <
 -14   4   4    190.81    206.45     38.95 o
 -13   4   4    465.35    510.29     54.53 o
 -12   4   4    621.52    747.90     62.33 o
 -11   4   4    735.51    771.28     74.01 o
 -10   4   4    469.05    576.51     54.53 o
  -9   4   4    420.67    436.28     46.74 o
  -8   4   4     38.87     35.06     27.27 <
  -7   4   4      0.22      0.00     27.27 <
  -6   4   4    449.68    541.45     50.64 o
  -5   4   4    301.11    335.00     38.95 o
  -4   4   4    916.88   1098.48     70.12 o
  -3   4   4    232.60    366.16     38.95 o
  -2   4   4   2760.13   4382.25    210.35 o
  -1   4   4   1461.03   2270.98    171.40 o
   0   4   4     19.42     46.74     31.16 <
   1   4   4      1.73      3.90     19.48 <
   2   4   4      2.81     19.48     19.48 <
   3   4   4      1.14    -11.69     19.48 <
   4   4   4      6.07      3.90     19.48 <
   5   4   4      9.14     15.58     19.48 <
   6   4   4     30.28     27.27     19.48 <
   7   4   4     47.31      7.79     27.27 <
   8   4   4     14.88     23.37     23.37 <
   9   4   4     11.04     23.37     27.27 <
  10   4   4     17.54     19.48     27.27 <
  11   4   4     24.04     23.37     27.27 <
  12   4   4    198.46    151.92     38.95 o
  13   4   4    112.14    132.44     31.16 o
  14   4   4    282.19    225.93     46.74 o
  15   4   4     25.39     46.74     27.27 <
  16   4   4     42.96     38.95     31.16 <
  17   4   4    277.57    280.46     42.85 o
  18   4   4   1490.41   1600.98     97.38 o
  20   4   4      6.11      0.00     23.37 <
  21   4   4    852.43    782.96     62.33 o
  22   4   4    257.97    237.62     38.95 o
  23   4   4    438.23    533.66     54.53 o
  24   4   4     56.29    105.17     42.85 o
  25   4   4     43.77     77.91     31.16 o
  26   4   4      6.36      0.00     27.27 <
  27   4   4     10.94    -23.37     27.27 <
  28   4   4     70.46    105.17     35.06 o
  29   4   4     15.62     15.58     27.27 <
  30   4   4     48.17     42.85     38.95 <
  31   4   4      7.48    -23.37     35.06 <
  32   4   4      9.16    -23.37     35.06 <
  33   4   4      1.05     23.37     35.06 <
  34   4   4      1.16      0.00     31.16 <
  35   4   4     10.62      7.79     31.16 <
  36   4   4     16.52     23.37     35.06 <
  37   4   4      2.52     15.58     35.06 <
  38   4   4      9.96      0.00     31.16 <
  39   4   4    599.66    183.08     50.64 o
  40   4   4      0.09     -7.79     35.06 <
  41   4   4     22.77    -27.27     35.06 <
  42   4   4     41.55     -7.79     38.95 <
  43   4   4      0.18     31.16     50.64 <
  44   4   4      0.42    -31.16     46.74 <
  45   4   4     19.71    -46.74     81.80 <
 -46   5   4      0.11     19.48     62.33 <
 -44   5   4     75.01    -54.53     46.74 <
 -43   5   4      1.21    -23.37     38.95 <
 -42   5   4      0.01      0.00     38.95 <
 -41   5   4     16.77     11.69     38.95 <
 -40   5   4      2.29    -50.64     35.06 <
 -39   5   4      6.58    -11.69     31.16 <
 -38   5   4      0.96     11.69     35.06 <
 -37   5   4      2.16    -42.85     31.16 <
 -36   5   4      2.84     15.58     31.16 <
 -35   5   4      0.14    -19.48     31.16 <
 -34   5   4      0.35      3.90     35.06 <
 -33   5   4      0.20    -42.85     35.06 <
 -32   5   4      7.78     27.27     38.95 <
 -31   5   4      2.59     19.48     38.95 <
 -30   5   4     16.40    101.28     42.85 o
 -29   5   4      1.83    -27.27     42.85 <
 -28   5   4     51.18    -42.85     70.12 <
 -27   5   4     19.79     42.85     58.43 <
 -26   5   4     67.38     19.48     50.64 <
 -25   5   4      7.90    -19.48     50.64 <
 -24   5   4     51.54    -19.48     54.53 <
 -23   5   4      1.20     27.27     42.85 <
 -22   5   4    122.92    109.07     38.95 o
 -21   5   4     73.48     85.70     42.85 <
 -20   5   4    117.04    140.23     42.85 o
 -19   5   4    253.32    276.57     42.85 o
 -18   5   4    315.51    366.16     54.53 o
 -17   5   4    358.38    564.82     62.33 o
 -16   5   4    432.28    533.66     58.43 o
 -15   5   4    500.79    716.74     62.33 o
 -14   5   4    397.35    471.33     46.74 o
 -13   5   4    239.89    249.30     46.74 o
 -12   5   4    120.76    116.86     27.27 o
 -11   5   4     36.43     62.33     31.16 <
 -10   5   4      0.25     11.69     27.27 <
  -9   5   4      3.15     -7.79     23.37 <
  -8   5   4     56.27     62.33     23.37 o
  -7   5   4     75.77     54.53     23.37 o
  -6   5   4    136.95    202.56     31.16 o
  -5   5   4    140.42    186.98     31.16 o
  -4   5   4    188.10    315.52     38.95 o
  -3   5   4    239.19    436.28     42.85 o
  -2   5   4    189.21    350.58     38.95 o
  -1   5   4    147.24    323.31     38.95 o
   0   5   4     69.60    112.96     27.27 o
   1   5   4     84.44    155.81     27.27 o
   2   5   4     14.62     58.43     23.37 o
   3   5   4     10.06     54.53     23.37 o
   4   5   4      4.46    -11.69     19.48 <
   5   5   4      6.88     11.69     19.48 <
   6   5   4     66.64     77.91     23.37 o
   7   5   4     45.52      7.79     19.48 <
   8   5   4     95.59     66.22     27.27 o
   9   5   4     68.12     38.95     19.48 <
  10   5   4     78.82     97.38     27.27 o
  11   5   4     43.96     46.74     23.37 <
  12   5   4     42.77     11.69     23.37 <
  13   5   4      6.29    -27.27     19.48 <
  14   5   4      5.10      3.90     19.48 <
  15   5   4      3.64      3.90     23.37 <
  16   5   4      0.16     19.48     19.48 <
  17   5   4     15.78     19.48     23.37 <
  18   5   4      0.03    -38.95     23.37 <
  19   5   4    275.31    241.51     38.95 o
  20   5   4    258.11    202.56     35.06 o
  21   5   4     53.55    105.17     31.16 o
  22   5   4     43.80     62.33     31.16 <
  23   5   4      0.44      7.79     27.27 <
  24   5   4     12.63     19.48     23.37 <
  25   5   4      3.26     11.69     27.27 <
  26   5   4      1.92      7.79     23.37 <
  27   5   4      0.61    -42.85     27.27 <
  28   5   4      1.45    -11.69     27.27 <
  29   5   4      2.65      3.90     27.27 <
  30   5   4      0.50     -3.90     27.27 <
  31   5   4     12.91     58.43     31.16 <
  32   5   4     26.61     15.58     31.16 <
  33   5   4     74.05     62.33     38.95 <
  34   5   4     82.92     93.49     38.95 o
  35   5   4    145.32     54.53     38.95 <
  36   5   4     68.52     81.80     38.95 o
  37   5   4     31.76     31.16     38.95 <
  38   5   4      1.49     42.85     35.06 <
  39   5   4     12.95     -7.79     31.16 <
  40   5   4     24.43     11.69     31.16 <
  41   5   4      0.10     -7.79     42.85 <
 -41   6   4      0.50    -23.37     42.85 <
 -39   6   4      7.07     -3.90     35.06 <
 -38   6   4     53.63     46.74     35.06 <
 -37   6   4     17.80     27.27     31.16 <
 -36   6   4     29.99      7.79     35.06 <
 -35   6   4      2.20     11.69     31.16 <
 -34   6   4      5.84    -42.85     27.27 <
 -33   6   4      0.04    -19.48     27.27 <
 -32   6   4      0.14     -3.90     27.27 <
 -31   6   4     13.03     42.85     35.06 <
 -30   6   4      5.43     27.27     31.16 <
 -29   6   4     18.83    -50.64     27.27 <
 -28   6   4      0.88    -19.48     27.27 <
 -27   6   4     17.39     46.74     31.16 <
 -26   6   4     91.78     19.48     31.16 <
 -25   6   4     48.76     42.85     35.06 <
 -24   6   4      6.16     27.27     42.85 <
 -23   6   4    346.99    315.52     62.33 o
 -22   6   4     20.58     -3.90     42.85 <
 -21   6   4    117.03     66.22     35.06 <
 -20   6   4      5.10      0.00     27.27 <
 -19   6   4     28.36      0.00     27.27 <
 -18   6   4    115.20     62.33     38.95 <
 -17   6   4    100.46    155.81     31.16 o
 -16   6   4     38.35     42.85     19.48 o
 -15   6   4      0.48     31.16     31.16 <
 -14   6   4     35.60      7.79     27.27 <
 -13   6   4     72.91     23.37     31.16 <
 -12   6   4    134.11     54.53     27.27 <
 -11   6   4    159.97    101.28     27.27 o
 -10   6   4    113.01     54.53     27.27 <
  -9   6   4     74.79     31.16     23.37 <
  -8   6   4      3.77    -15.58     23.37 <
  -7   6   4      0.09      7.79     23.37 <
  -6   6   4      2.46    -50.64     31.16 <
  -5   6   4     43.63     50.64     35.06 <
  -4   6   4    176.30    116.86     35.06 o
  -3   6   4   1063.26   1005.00    151.92 o
  -2   6   4    266.14    264.88     42.85 o
  -1   6   4    320.00    358.37     93.49 o
   0   6   4    155.43     50.64     58.43 <
   1   6   4    103.52    109.07     35.06 o
   2   6   4      3.04     46.74     66.22 <
   3   6   4     39.64     19.48     62.33 <
   4   6   4      1.18      3.90     19.48 <
   5   6   4      3.54     42.85     19.48 o
   6   6   4      9.21     11.69     19.48 <
   7   6   4      4.49     -7.79     15.58 <
   8   6   4     37.58      7.79     15.58 <
   9   6   4     29.31    -15.58     15.58 <
  10   6   4     54.87     23.37     19.48 <
  11   6   4     66.35      0.00     19.48 <
  12   6   4     63.37     19.48     19.48 <
  13   6   4     54.63     19.48     19.48 <
  14   6   4      1.01    -42.85     19.48 <
  15   6   4      1.91     11.69     19.48 <
  16   6   4     34.01    -23.37     19.48 <
  17   6   4    112.12     97.38     23.37 o
  18   6   4     66.01     74.01     27.27 o
  19   6   4      3.81      0.00     23.37 <
  20   6   4    455.07    432.38     50.64 o
  21   6   4     37.79     15.58     27.27 <
  22   6   4      1.45     11.69     23.37 <
  23   6   4     88.03     93.49     27.27 o
  24   6   4    128.58     50.64     27.27 <
  25   6   4    105.98    101.28     27.27 o
  26   6   4     28.14     38.95     23.37 <
  27   6   4     12.58     11.69     23.37 <
  28   6   4      0.05    -11.69     23.37 <
  29   6   4      0.06     -7.79     23.37 <
  30   6   4      1.08    -11.69     23.37 <
  31   6   4      0.06     46.74     27.27 <
  32   6   4      0.21      3.90     27.27 <
  33   6   4      0.97     -3.90     27.27 <
  34   6   4      1.64     31.16     27.27 <
  35   6   4      1.60    -38.95     35.06 <
  36   6   4     16.20     -3.90     31.16 <
  37   6   4     32.33     27.27     42.85 <
 -32   7   4     10.93    -27.27     62.33 <
 -31   7   4     16.59     77.91     42.85 <
 -30   7   4      3.51    -46.74     35.06 <
 -29   7   4      0.41    -58.43     35.06 <
 -28   7   4      0.79    -23.37     19.48 <
 -27   7   4      0.30    -11.69     23.37 <
 -26   7   4      3.78     19.48     27.27 <
 -25   7   4     13.63    -27.27     23.37 <
 -24   7   4     86.73     62.33     27.27 o
 -23   7   4     17.88     -7.79     27.27 <
 -22   7   4     33.94     -3.90     19.48 <
 -21   7   4     90.92     23.37     38.95 <
 -20   7   4     93.74    -23.37     38.95 <
 -19   7   4     47.44     27.27     15.58 <
 -18   7   4     24.05      0.00     23.37 <
 -17   7   4      2.86    -27.27     35.06 <
 -16   7   4      0.00     11.69     35.06 <
 -15   7   4      2.63      0.00     31.16 <
 -14   7   4      0.00     -7.79     31.16 <
 -13   7   4      0.78    -35.06     31.16 <
 -12   7   4      0.98    -23.37     31.16 <
 -11   7   4      1.47     35.06     38.95 <
 -10   7   4      2.76    -23.37     42.85 <
  -9   7   4      2.89     19.48     42.85 <
  -8   7   4      0.08    -38.95     27.27 <
  -7   7   4      0.07      7.79     35.06 <
  -6   7   4     11.74     38.95     35.06 <
  -5   7   4     31.52    -23.37     42.85 <
  -4   7   4     53.24     15.58     42.85 <
  -3   7   4     27.81      7.79     38.95 <
  -2   7   4     18.50    -46.74     27.27 <
  -1   7   4      0.30    -15.58     27.27 <
   0   7   4      4.37    -11.69     31.16 <
   1   7   4     44.24     11.69     31.16 <
   2   7   4     82.46     15.58     31.16 <
   3   7   4    140.80     50.64     38.95 <
   4   7   4    166.11    140.23     46.74 o
   5   7   4    148.73    112.96     35.06 o
   6   7   4    118.06     93.49     31.16 o
   7   7   4    109.74      0.00     31.16 <
   8   7   4     32.12     31.16     31.16 <
   9   7   4     12.40      7.79     31.16 <
  10   7   4      0.05     -3.90     27.27 <
  11   7   4      0.16     15.58     31.16 <
  12   7   4      0.35     35.06     31.16 <
  13   7   4      0.50      0.00     27.27 <
  14   7   4      0.00    -15.58     15.58 <
  15   7   4      0.03      7.79     15.58 <
  16   7   4      0.43      7.79     15.58 <
  17   7   4      6.26    -27.27     19.48 <
  18   7   4      7.66    -11.69     27.27 <
  19   7   4      5.18     31.16     23.37 <
  20   7   4     23.77     -3.90     23.37 <
  21   7   4     33.10     -3.90     27.27 <
  22   7   4      8.89     11.69     23.37 <
  23   7   4      9.76     31.16     23.37 <
  24   7   4      2.71    -31.16     23.37 <
  25   7   4      2.28     15.58     35.06 <
  26   7   4      3.08     35.06     38.95 <
  27   7   4      5.36     31.16     38.95 <
  28   7   4      0.08    -11.69     46.74 <
  29   7   4      2.29    -27.27     46.74 <
 -18   8   4     34.88    -66.22     89.59 <
 -17   8   4      8.46   -183.08     89.59 <
 -16   8   4      0.36     31.16     85.70 <
 -15   8   4      6.09     23.37     81.80 <
 -14   8   4     11.78     -7.79     81.80 <
 -13   8   4     14.04    -31.16     77.91 <
 -12   8   4     14.96    -35.06     42.85 <
 -11   8   4     28.54    -27.27     31.16 <
 -10   8   4     38.86      0.00     31.16 <
  -9   8   4     71.40    -46.74     31.16 <
  -8   8   4     64.09      3.90     31.16 <
  -7   8   4     26.02    -35.06     27.27 <
  -6   8   4      4.11     -3.90     27.27 <
  -5   8   4     16.91    -38.95     42.85 <
  -4   8   4     41.35     93.49     42.85 o
  -3   8   4     43.91    -11.69     27.27 <
  -2   8   4    155.27     27.27     31.16 <
  -1   8   4     26.34      0.00     35.06 <
   0   8   4      7.95     -3.90     31.16 <
   1   8   4     23.69     23.37     35.06 <
   2   8   4      0.03     11.69     35.06 <
   3   8   4      3.23     74.01     38.95 <
   4   8   4     28.42    -42.85     31.16 <
   5   8   4     30.82      3.90     27.27 <
   6   8   4     57.18      3.90     27.27 <
   7   8   4     62.08     -7.79     27.27 <
   8   8   4     61.06    -23.37     42.85 <
   9   8   4     51.95    -70.12     46.74 <
  10   8   4     26.64     27.27     42.85 <
  11   8   4     14.45     23.37     46.74 <
  12   8   4      0.36     35.06     50.64 <
  13   8   4      1.55     31.16     46.74 <
  14   8   4     28.07    -31.16     42.85 <
  15   8   4     10.44    -70.12     42.85 <
  17   8   4     11.10    -50.64     38.95 <
 -47   1   5     26.61    -85.70     97.38 <
 -46   1   5     19.00     15.58     62.33 <
 -45   1   5      0.05    -27.27     50.64 <
 -44   1   5     72.77      3.90     50.64 <
 -43   1   5     18.59     54.53     50.64 <
 -42   1   5      1.01    -77.91     42.85 <
 -41   1   5      1.27    -15.58     54.53 <
 -40   1   5     18.06     62.33     58.43 <
 -39   1   5     29.59     23.37     58.43 <
 -38   1   5     22.57    -23.37     58.43 <
 -37   1   5     24.59     19.48     66.22 <
 -36   1   5      4.47     81.80     66.22 <
 -35   1   5     18.62     -3.90     66.22 <
 -34   1   5      6.82     46.74     66.22 <
 -33   1   5      4.35     19.48     66.22 <
 -32   1   5     31.84     66.22     62.33 <
 -31   1   5     61.38     85.70     58.43 <
 -30   1   5     39.74    -89.59     58.43 <
 -29   1   5     51.35     38.95     54.53 <
 -28   1   5     15.78      3.90     50.64 <
 -27   1   5     34.88    -11.69     50.64 <
 -26   1   5      5.47    -58.43     50.64 <
 -25   1   5      0.18     50.64     54.53 <
 -24   1   5    343.13    237.62     74.01 o
 -23   1   5     47.26     74.01     58.43 <
 -22   1   5     11.21      7.79     50.64 <
 -21   1   5     13.22     35.06     46.74 <
 -20   1   5     34.59      7.79     42.85 <
 -19   1   5      6.54      7.79     38.95 <
 -18   1   5    124.34     15.58     38.95 <
 -17   1   5     61.76     89.59     50.64 <
 -16   1   5    249.53    159.71     42.85 o
 -15   1   5    227.60    214.24     50.64 o
 -14   1   5    642.12    533.66     58.43 o
 -13   1   5    532.11    455.75     54.53 o
 -12   1   5    899.45    841.39     85.70 o
 -11   1   5    658.81    720.64     62.33 o
 -10   1   5    706.46    720.64     62.33 o
  -9   1   5    372.90    346.68     42.85 o
  -8   1   5    207.43    136.34     35.06 o
  -7   1   5      8.05      0.00     27.27 <
  -6   1   5     10.31     15.58     31.16 <
  -5   1   5    115.50    136.34     35.06 o
  -4   1   5    329.22    405.11     50.64 o
  -3   1   5    505.27    592.09     58.43 o
  -2   1   5    831.41    888.14     70.12 o
  -1   1   5    558.63    560.93     54.53 o
   0   1   5    727.16    693.37     58.43 o
   1   1   5    467.88    393.43     46.74 o
   2   1   5    600.42    549.24     54.53 o
   3   1   5    302.55    299.94     42.85 o
   4   1   5    499.47    451.86     50.64 o
   5   1   5    194.03    194.77     38.95 o
   6   1   5    300.31    229.82     38.95 o
   7   1   5     63.32     46.74     31.16 <
   8   1   5     75.05     77.91     31.16 o
   9   1   5      7.47     23.37     27.27 <
  10   1   5      8.10     31.16     27.27 <
  11   1   5    237.84    237.62     38.95 o
  12   1   5    247.93    222.03     42.85 o
  13   1   5    570.24    529.77     54.53 o
  14   1   5    428.18    440.17     46.74 o
  15   1   5    431.69    428.49     54.53 o
  16   1   5    284.99    280.46     42.85 o
  17   1   5     28.86     42.85     27.27 <
  18   1   5     14.06      3.90     23.37 <
  19   1   5    905.56    806.33     70.12 o
  20   1   5     17.94      7.79     27.27 <
  21   1   5      0.15    -11.69     27.27 <
  22   1   5     32.76     27.27     27.27 <
  23   1   5     69.80     -7.79     27.27 <
  24   1   5     41.07     35.06     31.16 <
  25   1   5     83.31     97.38     35.06 o
  26   1   5     39.73     27.27     31.16 <
  27   1   5     33.20     42.85     35.06 <
  28   1   5      1.54    -46.74     27.27 <
  29   1   5      0.16     27.27     35.06 <
  30   1   5     10.71      3.90     31.16 <
  31   1   5     14.81     23.37     31.16 <
  32   1   5     58.64    136.34     42.85 o
  33   1   5     13.39    -11.69     35.06 <
  34   1   5     35.18     74.01     38.95 <
  35   1   5      6.17     62.33     42.85 <
  36   1   5     51.30     19.48     42.85 <
  37   1   5     15.64      0.00     42.85 <
  38   1   5     43.80     85.70     50.64 <
  39   1   5     86.32      7.79     46.74 <
  40   1   5     68.72     27.27     50.64 <
  41   1   5     21.71     27.27     66.22 <
  42   1   5     65.53    -93.49     70.12 <
 -47   2   5     24.73     58.43     74.01 <
 -46   2   5     33.66     89.59     74.01 <
 -45   2   5      6.82      3.90     54.53 <
 -44   2   5    227.97    -11.69     50.64 <
 -43   2   5    100.87    109.07     50.64 o
 -42   2   5     77.77     31.16     58.43 <
 -41   2   5    147.80    132.44     62.33 o
 -40   2   5     53.01    183.08     58.43 o
 -39   2   5    138.51     70.12     54.53 <
 -38   2   5     47.57     93.49     54.53 <
 -37   2   5     44.51     31.16     50.64 <
 -36   2   5      6.55     31.16     54.53 <
 -35   2   5      7.03     62.33     54.53 <
 -34   2   5      0.54     54.53     62.33 <
 -33   2   5      2.58     11.69     62.33 <
 -32   2   5     47.24     77.91     58.43 <
 -31   2   5     37.80     77.91     62.33 <
 -30   2   5    134.69    120.75     62.33 <
 -29   2   5    173.27    120.75     58.43 o
 -28   2   5    142.92     89.59     54.53 <
 -27   2   5    122.18    136.34     58.43 o
 -26   2   5    111.50    144.13     58.43 o
 -25   2   5     58.19     50.64     58.43 <
 -23   2   5    617.41    638.83     93.49 o
 -22   2   5   4452.59   4058.94    350.58 o
 -21   2   5    285.94    272.67     93.49 o
 -20   2   5    278.49    311.63     74.01 o
 -19   2   5     96.70      7.79     58.43 <
 -18   2   5    218.16    276.57     66.22 o
 -17   2   5     31.71    -77.91     50.64 <
 -16   2   5    510.45    490.81     74.01 o
 -15   2   5    339.50    428.49     66.22 o
 -14   2   5    724.72    829.71     89.59 o
 -13   2   5    473.77    537.56     77.91 o
 -12   2   5    496.60    580.40     81.80 o
 -11   2   5    149.11    249.30     58.43 o
 -10   2   5     45.54     42.85     35.06 <
  -9   2   5      6.34     38.95     31.16 <
  -8   2   5    126.75    132.44     42.85 o
  -7   2   5    346.44    409.01     62.33 o
  -6   2   5    842.38   1110.17    116.86 o
  -5   2   5    960.99   1094.59    112.96 o
  -4   2   5   1603.69   1659.41    148.02 o
  -3   2   5     46.99    198.66     54.53 o
  -2   2   5      1.80     15.58     38.95 <
  -1   2   5    659.91    759.59     89.59 o
   0   2   5     32.00     54.53     38.95 <
   1   2   5     97.89     89.59     38.95 o
   2   2   5      0.11     -3.90     31.16 <
   3   2   5     10.22     27.27     31.16 <
   4   2   5     18.01     -7.79     31.16 <
   5   2   5     21.57      7.79     31.16 <
   6   2   5    151.04    190.87     42.85 o
   7   2   5    215.13    241.51     58.43 o
   8   2   5    678.69    732.32     74.01 o
   9   2   5    651.12    572.61     66.22 o
  10   2   5   1355.06   1499.70    112.96 o
  11   2   5    874.79    962.15     85.70 o
  12   2   5   1466.31   1585.40    116.86 o
  13   2   5    366.34    420.70     54.53 o
  14   2   5    719.73    724.53     74.01 o
  15   2   5    146.15     85.70     35.06 o
  16   2   5      0.34     54.53     42.85 <
  17   2   5   6503.47   6828.52    381.74 o
  18   2   5   2687.99   3069.52    194.77 o
  20   2   5    391.75    366.16     46.74 o
  21   2   5    139.27     74.01     31.16 o
  22   2   5    322.58    342.79     46.74 o
  23   2   5    187.90    198.66     38.95 o
  24   2   5    131.82    101.28     31.16 o
  25   2   5     45.47     35.06     31.16 <
  26   2   5     11.02     35.06     31.16 <
  27   2   5     12.41     42.85     31.16 <
  28   2   5     26.40     31.16     31.16 <
  29   2   5     19.59     35.06     31.16 <
  30   2   5     50.68      0.00     31.16 <
  31   2   5     23.60     19.48     35.06 <
  32   2   5     34.53    -54.53     31.16 <
  33   2   5      7.83    -38.95     35.06 <
  34   2   5     22.82     58.43     35.06 <
  35   2   5      4.54    -46.74     35.06 <
  36   2   5      0.87      7.79     35.06 <
  37   2   5      1.05     31.16     38.95 <
  38   2   5     15.05     27.27     38.95 <
  39   2   5     69.74     54.53     38.95 <
  40   2   5     28.24     46.74     50.64 <
  41   2   5     21.00    -11.69     50.64 <
  42   2   5     22.00    -70.12     70.12 <
 -47   3   5     28.61    140.23    105.17 <
 -46   3   5     14.97     31.16     66.22 <
 -45   3   5     35.07    -46.74     62.33 <
 -44   3   5     89.34     11.69     58.43 <
 -43   3   5      4.22     -7.79     46.74 <
 -42   3   5      0.20      7.79     42.85 <
 -41   3   5      5.79     -7.79     50.64 <
 -40   3   5     24.36      7.79     46.74 <
 -39   3   5     36.10     -3.90     46.74 <
 -38   3   5     47.92     -7.79     50.64 <
 -37   3   5     42.09     81.80     54.53 <
 -36   3   5     19.78     85.70     50.64 <
 -35   3   5     29.57     19.48     46.74 <
 -34   3   5      0.39      3.90     58.43 <
 -33   3   5      0.73     62.33     58.43 <
 -32   3   5      5.86     15.58     66.22 <
 -31   3   5     16.70    101.28     77.91 <
 -30   3   5     42.52    -27.27     77.91 <
 -29   3   5     82.88    183.08     81.80 o
 -28   3   5     33.36     58.43     77.91 <
 -27   3   5     69.12    167.50     81.80 o
 -26   3   5      7.93    124.65     77.91 <
 -25   3   5     51.50    284.36    101.28 o
 -24   3   5     21.39     -3.90     54.53 <
 -23   3   5    195.08    358.37     70.12 o
 -22   3   5    172.24    241.51     66.22 o
 -21   3   5     97.35    159.71     50.64 o
 -20   3   5    104.19    218.14     66.22 o
 -19   3   5    153.77    214.24     58.43 o
 -18   3   5     52.40     62.33     46.74 <
 -17   3   5     20.95     31.16     42.85 <
 -16   3   5      0.37    -42.85     38.95 <
 -15   3   5      8.37     -7.79     35.06 <
 -14   3   5    132.48    218.14     46.74 o
 -13   3   5    288.09    303.84     46.74 o
 -12   3   5    508.57    518.08     58.43 o
 -11   3   5    699.25    763.48     70.12 o
 -10   3   5    837.32    993.31     77.91 o
  -9   3   5    714.10    818.02     70.12 o
  -8   3   5    673.23    740.11     66.22 o
  -7   3   5    382.33    319.42     46.74 o
  -6   3   5    307.71    327.21     46.74 o
  -5   3   5     93.40    109.07     31.16 o
  -4   3   5     50.94     85.70     31.16 o
  -3   3   5      0.01     -7.79     27.27 <
  -2   3   5     32.05      0.00     27.27 <
  -1   3   5    134.74     42.85     31.16 <
   0   3   5    182.35    214.24     35.06 o
   1   3   5    228.90    233.72     38.95 o
   3   3   5    314.97    249.30     38.95 o
   4   3   5    297.83    245.41     38.95 o
   5   3   5    150.27    140.23     31.16 o
   6   3   5    111.62    132.44     31.16 o
   7   3   5      2.12     11.69     23.37 <
   8   3   5     18.31     35.06     27.27 <
   9   3   5    201.49    222.03     38.95 o
  10   3   5    406.72    475.23     50.64 o
  11   3   5    833.32    907.61     70.12 o
  12   3   5    923.25    930.98     74.01 o
  13   3   5   1281.90   1289.35    101.28 o
  14   3   5   1007.02   1032.26     85.70 o
  15   3   5    719.64    934.88    105.17 o
  16   3   5    513.97    584.30     66.22 o
  17   3   5    268.45    327.21     62.33 o
  18   3   5    199.95    128.55     38.95 o
  19   3   5   1021.90   1180.29     97.38 o
  20   3   5    165.38    132.44     38.95 o
  21   3   5     37.51     62.33     31.16 <
  22   3   5      8.92     27.27     31.16 <
  23   3   5    108.15     31.16     31.16 <
  24   3   5    123.74     70.12     35.06 <
  25   3   5    223.07    144.13     38.95 o
  26   3   5    209.62    116.86     38.95 o
  27   3   5    168.65    144.13     42.85 o
  28   3   5    116.17    136.34     38.95 o
  29   3   5     86.15    112.96     38.95 o
  30   3   5     33.76     31.16     35.06 <
  31   3   5     22.63     -3.90     35.06 <
  32   3   5      4.78    -35.06     35.06 <
  33   3   5      9.13     54.53     35.06 <
  34   3   5      0.16    -35.06     31.16 <
  35   3   5      2.55     38.95     35.06 <
  36   3   5     23.79    -11.69     42.85 <
  37   3   5     33.13    -38.95     38.95 <
  38   3   5    215.18     58.43     46.74 <
  39   3   5    128.48     31.16     42.85 <
  40   3   5     26.87    -35.06     42.85 <
  41   3   5     97.36     15.58     50.64 <
  42   3   5     99.82    -66.22     70.12 <
 -46   4   5      1.96     15.58     54.53 <
 -45   4   5    182.39    148.02     66.22 o
 -44   4   5     80.33     23.37     54.53 <
 -43   4   5     97.30    -23.37     54.53 <
 -42   4   5     46.35    -19.48     50.64 <
 -41   4   5      5.87      0.00     38.95 <
 -40   4   5     13.24      7.79     46.74 <
 -39   4   5      9.92    -42.85     42.85 <
 -38   4   5      0.22     19.48     46.74 <
 -37   4   5      0.13     77.91     46.74 <
 -36   4   5      3.05     46.74     42.85 <
 -35   4   5      0.92     23.37     42.85 <
 -34   4   5      0.83     42.85     46.74 <
 -33   4   5      0.76    -31.16     38.95 <
 -32   4   5      0.82     42.85     42.85 <
 -31   4   5     13.25     19.48     42.85 <
 -30   4   5      5.08     66.22     46.74 <
 -29   4   5     26.21    -19.48     42.85 <
 -28   4   5      0.73    -19.48     42.85 <
 -27   4   5     53.43     58.43     46.74 <
 -26   4   5    245.52    280.46     70.12 o
 -25   4   5    124.47     -3.90     66.22 <
 -24   4   5     49.16      0.00     74.01 <
 -23   4   5     34.88     35.06     89.59 <
 -22   4   5     64.27    175.29     93.49 <
 -21   4   5    270.54    296.05     70.12 o
 -20   4   5    358.91    268.78     97.38 o
 -19   4   5    126.62    132.44     42.85 o
 -18   4   5     75.26     50.64     38.95 <
 -17   4   5     15.62     54.53     38.95 <
 -16   4   5     28.42     54.53     35.06 <
 -15   4   5     36.73    101.28     46.74 o
 -14   4   5    157.94    148.02     46.74 o
 -13   4   5    142.71    198.66     42.85 o
 -12   4   5    312.63    299.94     46.74 o
 -11   4   5    233.49    264.88     42.85 o
 -10   4   5    301.81    315.52     46.74 o
  -9   4   5    140.77    155.81     38.95 o
  -8   4   5     98.60    148.02     38.95 o
  -7   4   5     12.37     -3.90     27.27 <
  -6   4   5     34.72     85.70     31.16 o
  -5   4   5     59.42     81.80     31.16 o
  -4   4   5    654.94    732.32     85.70 o
  -3   4   5   2413.80   3100.68    167.50 o
  -2   4   5   1043.02   1437.38     93.49 o
  -1   4   5     43.59    109.07     42.85 o
   0   4   5    176.80    163.60     35.06 o
   1   4   5      3.24      0.00     27.27 <
   2   4   5     89.27    101.28     31.16 o
   3   4   5      3.72      3.90     23.37 <
   4   4   5     65.32     66.22     27.27 o
   5   4   5     16.87    -15.58     23.37 <
   6   4   5     75.09     89.59     27.27 o
   7   4   5     16.21      7.79     23.37 <
   8   4   5     49.25     35.06     23.37 <
   9   4   5      0.13     -7.79     23.37 <
  10   4   5      2.50     15.58     23.37 <
  11   4   5     26.04    -15.58     23.37 <
  12   4   5     22.65     27.27     27.27 <
  13   4   5    183.95    163.60     31.16 o
  14   4   5    388.44    533.66     50.64 o
  15   4   5    741.40    915.40     70.12 o
  16   4   5    782.45    829.71     66.22 o
  17   4   5    171.42    167.50     35.06 o
  18   4   5    248.75    483.02     58.43 o
  19   4   5      1.90     -7.79     27.27 <
  20   4   5    149.80    148.02     38.95 o
  21   4   5    208.56    268.78     50.64 o
  22   4   5     78.29     19.48     35.06 <
  23   4   5      9.90     19.48     31.16 <
  24   4   5      5.05     42.85     31.16 <
  25   4   5     10.80      3.90     27.27 <
  26   4   5      9.98     23.37     27.27 <
  27   4   5      7.49     -3.90     31.16 <
  28   4   5      2.81     11.69     31.16 <
  29   4   5      3.15    -15.58     31.16 <
  30   4   5      4.35     27.27     31.16 <
  31   4   5     10.77     27.27     31.16 <
  32   4   5      7.59      3.90     31.16 <
  33   4   5     17.34     27.27     31.16 <
  34   4   5     22.97     50.64     31.16 <
  35   4   5     32.89     66.22     35.06 <
  36   4   5      1.46     35.06     31.16 <
  37   4   5      3.24      3.90     35.06 <
  38   4   5    174.78     58.43     46.74 <
  39   4   5     35.48     -7.79     46.74 <
  40   4   5    197.72    -77.91     46.74 <
  41   4   5     13.34    -42.85     46.74 <
 -43   5   5     13.15      0.00     54.53 <
 -42   5   5      3.69    -38.95     42.85 <
 -41   5   5      1.41     -7.79     46.74 <
 -39   5   5      1.10    -46.74     54.53 <
 -38   5   5      2.29    -77.91     35.06 <
 -37   5   5      6.00     11.69     38.95 <
 -36   5   5      1.56      7.79     42.85 <
 -35   5   5      9.78     42.85     38.95 <
 -34   5   5      0.07    -42.85     38.95 <
 -33   5   5      0.72     11.69     38.95 <
 -32   5   5      1.31     54.53     38.95 <
 -31   5   5      1.28     27.27     35.06 <
 -30   5   5      1.31    -31.16     35.06 <
 -29   5   5      3.61     77.91     42.85 <
 -28   5   5      0.13     -7.79     50.64 <
 -27   5   5      0.52     35.06     50.64 <
 -26   5   5      0.17     70.12     58.43 <
 -25   5   5      0.20    -19.48     50.64 <
 -24   5   5     20.80      3.90     50.64 <
 -23   5   5     52.12    183.08     35.06 o
 -22   5   5     31.95     38.95     58.43 <
 -21   5   5      0.34     11.69     35.06 <
 -20   5   5      1.07     -7.79     35.06 <
 -19   5   5      0.96    -19.48     35.06 <
 -18   5   5     18.01     15.58     31.16 <
 -17   5   5     10.32     58.43     31.16 <
 -16   5   5     37.39     38.95     31.16 <
 -15   5   5     40.58     42.85     35.06 <
 -14   5   5    113.06    136.34     35.06 o
 -13   5   5     71.57     62.33     31.16 <
 -12   5   5    126.99     81.80     35.06 o
 -11   5   5     50.99     66.22     31.16 o
 -10   5   5     41.32     23.37     38.95 <
  -9   5   5      0.67    -42.85     31.16 <
  -8   5   5      7.58    -15.58     27.27 <
  -7   5   5     72.52    124.65     35.06 o
  -6   5   5    168.20    245.41     38.95 o
  -5   5   5    311.03    253.20     38.95 o
  -4   5   5    384.93    420.70     46.74 o
  -3   5   5    335.90    373.95     46.74 o
  -2   5   5    289.03    315.52     42.85 o
  -1   5   5    126.41    210.35     35.06 o
   0   5   5     79.31     58.43     27.27 o
   1   5   5     11.67     27.27     23.37 <
   2   5   5      2.35     15.58     23.37 <
   3   5   5      5.96    -11.69     23.37 <
   4   5   5      1.36     15.58     23.37 <
   5   5   5      0.95      0.00     23.37 <
   6   5   5      2.12     -7.79     19.48 <
   7   5   5      3.64      3.90     19.48 <
   8   5   5     39.46     15.58     23.37 <
   9   5   5     30.92     35.06     23.37 <
  10   5   5     66.49     42.85     23.37 <
  11   5   5     15.75    -19.48     19.48 <
  12   5   5      5.88    -11.69     23.37 <
  13   5   5      1.36     -3.90     23.37 <
  14   5   5      7.30     -3.90     23.37 <
  15   5   5     19.20      7.79     23.37 <
  16   5   5     15.51     15.58     23.37 <
  17   5   5     22.30    -23.37     27.27 <
  18   5   5     26.06     66.22     27.27 o
  19   5   5      7.23      0.00     27.27 <
  20   5   5    120.48     27.27     38.95 <
  21   5   5    141.03     23.37     31.16 <
  22   5   5    133.23     97.38     35.06 o
  23   5   5    104.08     66.22     31.16 o
  24   5   5     54.89     31.16     27.27 <
  25   5   5     39.80     23.37     27.27 <
  26   5   5     26.55     15.58     27.27 <
  27   5   5     21.97    -23.37     35.06 <
  28   5   5      1.12     -3.90     31.16 <
  29   5   5      1.76    -38.95     35.06 <
  30   5   5      5.06     27.27     31.16 <
  31   5   5     21.13    -38.95     31.16 <
  32   5   5     48.54    -19.48     31.16 <
  33   5   5     23.53     42.85     35.06 <
  34   5   5     20.99     19.48     35.06 <
  35   5   5      3.92    -38.95     42.85 <
  36   5   5      0.06     31.16     58.43 <
  37   5   5      8.64     31.16     38.95 <
  38   5   5     15.59    -58.43     66.22 <
 -38   6   5      0.10      0.00     58.43 <
 -37   6   5      1.48    -35.06     38.95 <
 -36   6   5     10.84    -50.64     50.64 <
 -35   6   5     15.24     23.37     35.06 <
 -34   6   5     25.30     15.58     35.06 <
 -33   6   5     35.90    -35.06     35.06 <
 -32   6   5     16.21    -35.06     35.06 <
 -31   6   5     33.49     38.95     35.06 <
 -30   6   5      3.41    -23.37     35.06 <
 -29   6   5      0.64    -31.16     31.16 <
 -28   6   5     14.39    -11.69     31.16 <
 -27   6   5     24.44     -7.79     31.16 <
 -26   6   5      3.97     35.06     35.06 <
 -25   6   5      5.20    -50.64     31.16 <
 -24   6   5   1197.83    568.72    109.07 o
 -23   6   5     80.71     27.27     31.16 <
 -22   6   5    459.55    136.34     54.53 o
 -21   6   5    161.49    132.44     35.06 o
 -20   6   5     32.75    -11.69     27.27 <
 -19   6   5    141.68     35.06     31.16 <
 -18   6   5      8.50     15.58     31.16 <
 -17   6   5      2.89     -7.79     27.27 <
 -16   6   5     32.83     31.16     31.16 <
 -15   6   5     40.65      7.79     27.27 <
 -14   6   5     79.57    109.07     31.16 o
 -13   6   5     41.22     38.95     23.37 <
 -12   6   5     28.55     23.37     27.27 <
 -11   6   5      6.33    -15.58     23.37 <
 -10   6   5      0.97     -7.79     23.37 <
  -9   6   5      0.06    -23.37     23.37 <
  -8   6   5      0.94      7.79     27.27 <
  -7   6   5     27.33     62.33     35.06 <
  -6   6   5    134.24     74.01     35.06 o
  -5   6   5    195.18    140.23     38.95 o
  -4   6   5    203.65    148.02     38.95 o
  -3   6   5     22.90     15.58     31.16 <
  -2   6   5     55.03     31.16     31.16 <
  -1   6   5     10.69     15.58     27.27 <
   0   6   5     48.02     38.95     31.16 <
   1   6   5     17.07     38.95     27.27 <
   2   6   5      1.92    -31.16     27.27 <
   3   6   5      7.69    -19.48     27.27 <
   4   6   5     34.33    -11.69     23.37 <
   5   6   5     46.22     31.16     19.48 <
   6   6   5     63.12     15.58     19.48 <
   7   6   5     44.70     31.16     19.48 <
   8   6   5     20.56    -31.16     15.58 <
   9   6   5      5.60      0.00     15.58 <
  10   6   5      3.83     19.48     19.48 <
  11   6   5     16.37      3.90     19.48 <
  12   6   5    112.23     27.27     19.48 <
  13   6   5     93.68     97.38     23.37 o
  14   6   5    252.00    124.65     27.27 o
  15   6   5     33.53     35.06     23.37 <
  16   6   5    144.61     27.27     23.37 <
  18   6   5    253.37     97.38     31.16 o
  20   6   5    168.15    128.55     31.16 o
  21   6   5    306.69    241.51     46.74 o
  22   6   5    278.74    151.92     35.06 o
  23   6   5    175.82     85.70     31.16 o
  24   6   5     57.62    -19.48     27.27 <
  25   6   5     13.19      7.79     27.27 <
  26   6   5      0.58     23.37     27.27 <
  27   6   5     15.95     42.85     27.27 <
  28   6   5     27.33      3.90     27.27 <
  29   6   5     24.04    -15.58     27.27 <
  30   6   5     34.60      0.00     27.27 <
  31   6   5     27.34     11.69     31.16 <
  32   6   5     27.20     15.58     42.85 <
 -28   7   5      1.72    -31.16    120.75 <
 -26   7   5      2.86   -101.28     66.22 <
 -25   7   5     26.54    -42.85     42.85 <
 -24   7   5     21.88     31.16     46.74 <
 -23   7   5    132.19      7.79     46.74 <
 -22   7   5    163.96    -27.27     46.74 <
 -21   7   5    112.61     66.22     50.64 <
 -20   7   5     98.06     -7.79     46.74 <
 -19   7   5     90.71      3.90     42.85 <
 -18   7   5     38.35      3.90     27.27 <
 -17   7   5      9.66      7.79     19.48 <
 -16   7   5      0.80      7.79     19.48 <
 -15   7   5      0.07      0.00     15.58 <
 -14   7   5     11.76      3.90     15.58 <
 -13   7   5     41.57      0.00     19.48 <
 -12   7   5     63.87    -15.58     35.06 <
 -11   7   5    102.77    -15.58     42.85 <
 -10   7   5    101.03     23.37     46.74 <
  -9   7   5     70.79     23.37     42.85 <
  -8   7   5     56.64      7.79     42.85 <
  -7   7   5     26.41     35.06     42.85 <
  -6   7   5      8.22    -58.43     38.95 <
  -5   7   5      0.53     70.12     46.74 <
  -4   7   5      2.39    -42.85     31.16 <
  -3   7   5      3.22    -11.69     35.06 <
  -2   7   5     10.25    -11.69     31.16 <
  -1   7   5     18.49     -7.79     35.06 <
   0   7   5     16.52     31.16     38.95 <
   1   7   5      8.13    -46.74     35.06 <
   2   7   5     16.31     38.95     35.06 <
   3   7   5     20.71      3.90     35.06 <
   4   7   5     20.86     15.58     35.06 <
   5   7   5     21.97     27.27     31.16 <
   6   7   5     30.11     54.53     38.95 <
   7   7   5     16.54    -35.06     35.06 <
   8   7   5     12.48     46.74     38.95 <
   9   7   5      1.19     -7.79     23.37 <
  10   7   5      2.40     11.69     23.37 <
  11   7   5     19.03     50.64     27.27 <
  12   7   5     46.44     31.16     27.27 <
  13   7   5    106.42     38.95     31.16 <
  14   7   5    102.01     11.69     35.06 <
  15   7   5     64.39    -23.37     38.95 <
  16   7   5     60.29      0.00     31.16 <
  17   7   5     24.51    -19.48     35.06 <
  18   7   5      3.98      3.90     35.06 <
  19   7   5     54.79     -3.90     38.95 <
  20   7   5      6.89      3.90     38.95 <
  21   7   5      0.79     19.48     50.64 <
  23   7   5     57.08     23.37     50.64 <
 -12   8   5     31.99     11.69     93.49 <
 -10   8   5     27.00    -66.22     77.91 <
  -9   8   5      4.39    -74.01     81.80 <
  -7   8   5     20.83     35.06     77.91 <
  -6   8   5     19.37    -81.80     66.22 <
  -3   8   5    236.55    -11.69     85.70 <
  -1   8   5     23.82    -35.06     81.80 <
   0   8   5     57.26    -19.48     66.22 <
   2   8   5     16.56     -7.79     50.64 <
   3   8   5      0.01     -3.90     50.64 <
   4   8   5      0.14     19.48     54.53 <
   5   8   5      8.03      0.00     50.64 <
   6   8   5      4.73    -23.37     50.64 <
   7   8   5     10.75    -70.12     50.64 <
   8   8   5      1.71      0.00     50.64 <
 -43   0   6    119.60    144.13    116.86 <
 -42   0   6    131.87    -38.95     81.80 <
 -41   0   6     59.15     42.85     85.70 <
 -40   0   6     32.05    -31.16     74.01 <
 -39   0   6     29.19     70.12     74.01 <
 -38   0   6      9.27      7.79     74.01 <
 -37   0   6      2.33     81.80     74.01 <
 -36   0   6      0.01    -81.80     66.22 <
 -35   0   6      0.34     70.12     74.01 <
 -34   0   6      2.27    -50.64     58.43 <
 -33   0   6      0.01      0.00     62.33 <
 -32   0   6     25.94     42.85     74.01 <
 -31   0   6      0.06    -31.16     77.91 <
 -30   0   6     57.36    175.29     85.70 o
 -29   0   6      1.00     42.85     81.80 <
 -28   0   6     49.10     54.53     81.80 <
 -27   0   6     56.91     42.85    101.28 <
 -26   0   6     82.77    151.92    101.28 <
 -25   0   6   1326.39   1491.91    202.56 o
 -24   0   6  13420.50  13158.40    903.72 o
 -23   0   6    865.24    568.72    116.86 o
 -22   0   6    619.30    412.90     97.38 o
 -21   0   6      1.12     -3.90     58.43 <
 -20   0   6    417.83    272.67     85.70 o
 -19   0   6     44.61    124.65     74.01 <
 -18   0   6    590.25    623.25    112.96 o
 -17   0   6    195.02     93.49     66.22 <
 -16   0   6    487.51    549.24     97.38 o
 -15   0   6     80.26     85.70     58.43 <
 -14   0   6     52.88     58.43     54.53 <
 -13   0   6     48.79     89.59     54.53 <
 -12   0   6    153.70    101.28     54.53 <
 -11   0   6    684.84    666.10     97.38 o
 -10   0   6    905.09    759.59     97.38 o
  -9   0   6   1362.73   1355.58    140.23 o
  -8   0   6   1185.54   1297.15    136.34 o
  -7   0   6    974.45    884.24    109.07 o
  -6   0   6    504.62    479.13     77.91 o
  -5   0   6    461.61    424.59     74.01 o
  -4   0   6     85.89     54.53     46.74 <
  -3   0   6   1096.38    829.71    101.28 o
  -2   0   6    249.00    479.13     77.91 o
  -1   0   6      6.06     15.58     35.06 <
   0   0   6     43.87     31.16     38.95 <
   1   0   6      9.57     58.43     42.85 <
   2   0   6     49.87     85.70     42.85 <
   3   0   6     66.87     85.70     46.74 <
   4   0   6    105.76    105.17     46.74 o
   5   0   6    122.36    101.28     50.64 <
   6   0   6    134.72    112.96     46.74 o
   7   0   6     44.10    -31.16     35.06 <
   8   0   6      2.55     -3.90     35.06 <
   9   0   6      9.50      0.00     42.85 <
  10   0   6    120.14    186.98     58.43 o
  11   0   6    144.56    116.86     46.74 o
  12   0   6    344.25    362.27     70.12 o
  13   0   6    122.47     89.59     46.74 <
  14   0   6    401.34    327.21     66.22 o
  15   0   6     46.75     42.85     38.95 <
  16   0   6    124.14     93.49     46.74 <
  17   0   6   9115.05   9535.77    634.94 o
  18   0   6    118.06    214.24     58.43 o
  19   0   6   5306.54   5617.07    401.22 o
  20   0   6     78.96     58.43     50.64 <
  21   0   6    220.01    241.51     62.33 o
  22   0   6      9.70      7.79     42.85 <
  23   0   6     33.93    109.07     50.64 o
  24   0   6     10.02    -11.69     38.95 <
  25   0   6      1.73      7.79     42.85 <
  26   0   6     22.87    -15.58     38.95 <
  27   0   6      8.51     -7.79     46.74 <
  28   0   6     14.38    -42.85     42.85 <
  29   0   6      0.25    -19.48     46.74 <
  30   0   6      9.15     50.64     50.64 <
  31   0   6      1.11     31.16     46.74 <
  32   0   6      9.42     15.58     46.74 <
  33   0   6      3.56     15.58     46.74 <
  34   0   6      4.07    112.96     62.33 <
  35   0   6      0.07    -15.58     50.64 <
  36   0   6     27.22      7.79     50.64 <
  37   0   6      0.16      7.79     74.01 <
 -43   1   6     17.68    148.02     93.49 <
 -42   1   6     23.16      7.79     66.22 <
 -41   1   6     59.44      3.90     58.43 <
 -40   1   6     79.51    109.07     54.53 <
 -39   1   6     86.98     58.43     54.53 <
 -38   1   6     76.90     38.95     54.53 <
 -37   1   6     49.44     70.12     54.53 <
 -36   1   6     28.50     62.33     54.53 <
 -35   1   6     36.38      3.90     54.53 <
 -34   1   6      1.24    -42.85     50.64 <
 -33   1   6     15.90     35.06     54.53 <
 -32   1   6      0.05    -35.06     50.64 <
 -31   1   6      6.81     -7.79     54.53 <
 -30   1   6      0.22    -81.80     54.53 <
 -29   1   6      6.82     23.37     54.53 <
 -28   1   6      0.78      7.79     62.33 <
 -27   1   6      5.26      7.79     58.43 <
 -26   1   6      4.18    112.96     85.70 <
 -25   1   6     24.85     31.16     62.33 <
 -24   1   6    157.91    163.60     66.22 o
 -23   1   6     68.65     35.06     54.53 <
 -22   1   6      1.76    -50.64     42.85 <
 -21   1   6      0.04     31.16     58.43 <
 -20   1   6      1.96    -23.37     46.74 <
 -19   1   6      4.87     42.85     50.64 <
 -18   1   6    112.03    124.65     50.64 o
 -17   1   6    155.88    132.44     50.64 o
 -16   1   6    354.44    346.68     62.33 o
 -15   1   6    365.15    514.18     66.22 o
 -14   1   6    687.11    716.74     74.01 o
 -13   1   6    475.87    564.82     66.22 o
 -12   1   6    513.59    521.97     62.33 o
 -11   1   6    220.17    241.51     46.74 o
 -10   1   6    107.39    105.17     35.06 o
  -9   1   6      1.12     35.06     35.06 <
  -8   1   6     62.65    101.28     35.06 o
  -7   1   6    371.64    303.84     46.74 o
  -6   1   6    429.54    358.37     50.64 o
  -5   1   6    701.72    611.57     66.22 o
  -4   1   6    505.86    514.18     58.43 o
  -3   1   6    565.79    529.77     58.43 o
  -2   1   6    313.60    268.78     46.74 o
  -1   1   6     86.67     46.74     27.27 <
   0   1   6      0.07      7.79     23.37 <
   1   1   6     53.71     62.33     31.16 <
   2   1   6    118.95    105.17     31.16 o
   3   1   6    190.81    171.40     38.95 o
   4   1   6    173.28    155.81     38.95 o
   5   1   6    168.24     89.59     35.06 o
   6   1   6     52.79      0.00     27.27 <
   7   1   6     42.59     23.37     31.16 <
   8   1   6      6.95     27.27     27.27 <
   9   1   6      7.00     42.85     31.16 <
  10   1   6      0.47     -7.79     27.27 <
  11   1   6      3.94    -38.95     27.27 <
  12   1   6      1.18     23.37     27.27 <
  13   1   6      3.68     15.58     31.16 <
  14   1   6     29.33      0.00     31.16 <
  15   1   6     58.28     58.43     35.06 <
  16   1   6    115.06    112.96     38.95 o
  17   1   6    409.20    342.79     54.53 o
  18   1   6     89.94     97.38     42.85 o
  19   1   6     73.22     35.06     35.06 <
  20   1   6     62.80     46.74     38.95 <
  21   1   6      8.05     19.48     35.06 <
  22   1   6    115.80    132.44     42.85 o
  23   1   6     61.94     89.59     42.85 o
  24   1   6     84.95    124.65     42.85 o
  25   1   6     87.98     38.95     38.95 <
  26   1   6     80.37     66.22     42.85 <
  27   1   6     43.49     70.12     42.85 <
  28   1   6     30.28    -15.58     35.06 <
  29   1   6      3.94     -7.79     35.06 <
  30   1   6      1.57    -23.37     31.16 <
  31   1   6      7.23     -7.79     35.06 <
  32   1   6     16.92    -15.58     35.06 <
  33   1   6     19.34    120.75     42.85 o
  34   1   6     22.78    -19.48     35.06 <
  35   1   6     18.62     46.74     38.95 <
  36   1   6     40.34     27.27     46.74 <
  37   1   6     20.62      7.79     70.12 <
 -44   2   6      0.22    -19.48     85.70 <
 -43   2   6     53.05    132.44     74.01 <
 -42   2   6      0.70     58.43     66.22 <
 -41   2   6     23.74    -89.59     58.43 <
 -40   2   6      2.77    -27.27     58.43 <
 -39   2   6     13.05     27.27     50.64 <
 -38   2   6     11.66     81.80     50.64 <
 -37   2   6     13.99    -93.49     50.64 <
 -36   2   6     10.54     38.95     50.64 <
 -35   2   6      3.27     15.58     50.64 <
 -34   2   6      2.37     42.85     50.64 <
 -33   2   6      0.37      7.79     50.64 <
 -32   2   6      0.10    -70.12     50.64 <
 -31   2   6      0.69     -7.79     50.64 <
 -30   2   6      0.43     15.58     46.74 <
 -29   2   6      0.52     54.53     62.33 <
 -28   2   6     15.71    112.96     62.33 <
 -27   2   6    138.97    179.18     66.22 o
 -26   2   6    305.36    284.36     74.01 o
 -25   2   6    510.50    401.22     93.49 o
 -24   2   6     51.70     -3.90     66.22 <
 -23   2   6     20.26     74.01     58.43 <
 -22   2   6     18.74     11.69     54.53 <
 -21   2   6    136.55     66.22     54.53 <
 -20   2   6    185.03    128.55     54.53 o
 -19   2   6    242.57    186.98     74.01 o
 -18   2   6    217.20    225.93     54.53 o
 -17   2   6    136.74    159.71     46.74 o
 -16   2   6     84.25    101.28     42.85 o
 -15   2   6     33.13     50.64     38.95 <
 -14   2   6     18.27     42.85     38.95 <
 -13   2   6      3.56    -62.33     31.16 <
 -12   2   6      9.90     -7.79     35.06 <
 -11   2   6    102.21    136.34     38.95 o
 -10   2   6     97.60     62.33     38.95 <
  -9   2   6    256.55    319.42     50.64 o
  -8   2   6    166.36     97.38     38.95 o
  -7   2   6    303.26    229.82     42.85 o
  -6   2   6     99.23     15.58     31.16 <
  -5   2   6    193.65    222.03     50.64 o
  -4   2   6    163.94    124.65     46.74 o
  -3   2   6    355.00    331.10     58.43 o
  -2   2   6    672.96   1137.44    105.17 o
  -1   2   6      2.68    148.02     46.74 o
   0   2   6      4.69    -15.58     27.27 <
   1   2   6     21.92      7.79     27.27 <
   2   2   6     39.26     15.58     27.27 <
   3   2   6     16.27     35.06     31.16 <
   4   2   6      6.10     -3.90     31.16 <
   5   2   6      0.00    -35.06     27.27 <
   6   2   6      2.50    -23.37     27.27 <
   7   2   6     11.84     -7.79     27.27 <
   8   2   6     16.29    -31.16     27.27 <
   9   2   6     35.40     62.33     31.16 <
  10   2   6     31.15     -3.90     27.27 <
  11   2   6     47.89     31.16     31.16 <
  12   2   6     31.25     85.70     31.16 o
  13   2   6     93.27     85.70     31.16 o
  14   2   6    213.23    171.40     38.95 o
  15   2   6    443.55    440.17     54.53 o
  16   2   6    589.93    658.31     66.22 o
  17   2   6    307.93    381.74     50.64 o
  18   2   6      0.00      7.79     27.27 <
  19   2   6     67.25    105.17     35.06 o
  20   2   6     19.46     93.49     31.16 o
  21   2   6      4.31    -19.48     27.27 <
  22   2   6      3.05     35.06     31.16 <
  23   2   6      3.07     31.16     31.16 <
  24   2   6     28.55     35.06     31.16 <
  25   2   6     15.84     66.22     35.06 <
  26   2   6     16.90     35.06     35.06 <
  27   2   6      1.53     -3.90     31.16 <
  28   2   6      0.05     35.06     35.06 <
  29   2   6      8.27     -7.79     35.06 <
  30   2   6      9.76      7.79     38.95 <
  31   2   6     23.24     -3.90     38.95 <
  32   2   6     22.25    -11.69     35.06 <
  33   2   6     27.57     58.43     38.95 <
  34   2   6      8.17     27.27     38.95 <
  35   2   6      4.17     42.85     42.85 <
  36   2   6      0.06    -38.95     46.74 <
  37   2   6      0.16      7.79     50.64 <
  38   2   6     46.08     81.80     85.70 <
 -44   3   6     40.38     35.06     85.70 <
 -41   3   6      1.54     89.59    120.75 <
 -40   3   6      4.69    -54.53     58.43 <
 -39   3   6      7.56    -15.58     62.33 <
 -38   3   6     17.87    -62.33     54.53 <
 -37   3   6     16.54    -46.74     50.64 <
 -36   3   6     14.14    -27.27     62.33 <
 -35   3   6     36.85     54.53     62.33 <
 -34   3   6      4.91    -62.33     62.33 <
 -33   3   6     16.32     11.69     74.01 <
 -32   3   6      0.49    -66.22     70.12 <
 -31   3   6      3.04      3.90     74.01 <
 -30   3   6      3.51    140.23     81.80 <
 -29   3   6     10.46    -54.53     58.43 <
 -28   3   6      0.37    -58.43     54.53 <
 -27   3   6      0.53     -7.79     58.43 <
 -26   3   6      1.95    -58.43     42.85 <
 -25   3   6      0.91     19.48     50.64 <
 -24   3   6     39.25    116.86     50.64 o
 -23   3   6    100.74     54.53     46.74 <
 -22   3   6     64.77     38.95     46.74 <
 -21   3   6     20.69    -38.95     54.53 <
 -20   3   6     17.04     54.53     50.64 <
 -19   3   6     11.73     93.49     50.64 <
 -18   3   6      2.18      0.00     42.85 <
 -17   3   6      0.39     35.06     46.74 <
 -16   3   6     20.22    -31.16     35.06 <
 -15   3   6     19.93      3.90     35.06 <
 -14   3   6     88.76     15.58     35.06 <
 -13   3   6     40.34     -7.79     38.95 <
 -12   3   6    102.54     35.06     38.95 <
 -11   3   6     31.14      3.90     38.95 <
 -10   3   6     47.13     35.06     38.95 <
  -9   3   6      6.11     11.69     31.16 <
  -8   3   6      8.76      7.79     31.16 <
  -7   3   6      9.83     27.27     31.16 <
  -6   3   6      4.91     19.48     31.16 <
  -5   3   6     44.55     54.53     35.06 <
  -4   3   6     33.89     27.27     31.16 <
  -3   3   6    100.74     35.06     35.06 <
  -2   3   6    102.59     58.43     35.06 <
  -1   3   6     84.00     31.16     35.06 <
   0   3   6    111.61     77.91     35.06 o
   1   3   6    129.40    105.17     35.06 o
   2   3   6    158.66    194.77     38.95 o
   3   3   6    131.11    112.96     35.06 o
   4   3   6    181.54    155.81     42.85 o
   5   3   6    129.48    101.28     38.95 o
   6   3   6    125.83    105.17     31.16 o
   7   3   6     59.18     89.59     31.16 o
   8   3   6     35.67     58.43     31.16 <
   9   3   6      0.01      3.90     27.27 <
  10   3   6      0.48    -23.37     23.37 <
  11   3   6     91.46     42.85     31.16 <
  12   3   6    116.22     85.70     31.16 o
  13   3   6    244.67    214.24     38.95 o
  14   3   6    157.94    163.60     38.95 o
  15   3   6    161.32    132.44     35.06 o
  16   3   6     51.25      3.90     27.27 <
  17   3   6     69.13     19.48     31.16 <
  18   3   6     73.84     70.12     38.95 <
  19   3   6      4.56      3.90     31.16 <
  20   3   6    175.63    144.13     42.85 o
  21   3   6    103.04    109.07     38.95 o
  22   3   6    140.94    109.07     38.95 o
  23   3   6     31.32     23.37     35.06 <
  24   3   6      1.27    -35.06     42.85 <
  25   3   6      9.23     23.37     46.74 <
  26   3   6     37.95     -7.79     46.74 <
  27   3   6     71.67    128.55     58.43 o
  28   3   6    133.07    159.71     58.43 o
  29   3   6    158.87    198.66     46.74 o
  30   3   6    117.65     70.12     42.85 <
  31   3   6    138.41     89.59     38.95 o
  32   3   6    106.90    112.96     42.85 o
  33   3   6     43.98    -19.48     35.06 <
  34   3   6     18.20     35.06     46.74 <
  35   3   6      1.02     15.58     46.74 <
  36   3   6      0.10    -27.27     58.43 <
  37   3   6      7.58    -38.95     66.22 <
  38   3   6     23.81    -46.74     62.33 <
 -43   4   6     44.59     27.27     74.01 <
 -42   4   6     78.59     31.16     62.33 <
 -41   4   6     62.37    -54.53     62.33 <
 -40   4   6     29.78     -7.79     50.64 <
 -39   4   6     26.95     70.12     54.53 <
 -38   4   6      1.72    -23.37     46.74 <
 -37   4   6      1.54     19.48     46.74 <
 -36   4   6     23.31    -97.38     54.53 <
 -35   4   6     40.24     54.53     46.74 <
 -34   4   6     79.46     77.91     42.85 <
 -33   4   6     74.20    120.75     46.74 o
 -32   4   6     35.28     46.74     42.85 <
 -31   4   6     65.44     62.33     42.85 <
 -30   4   6      0.68    -19.48     38.95 <
 -29   4   6      1.05      3.90     42.85 <
 -28   4   6     96.57    101.28     46.74 o
 -27   4   6     28.18    101.28     38.95 o
 -26   4   6    108.38     93.49     46.74 <
 -25   4   6     55.31    -19.48     50.64 <
 -23   4   6    759.43    670.00     89.59 o
 -22   4   6    456.20    327.21     66.22 o
 -21   4   6      0.69     54.53     38.95 <
 -20   4   6     40.72     42.85     38.95 <
 -19   4   6     15.17     19.48     35.06 <
 -18   4   6     22.20    -38.95     38.95 <
 -17   4   6      0.04    -50.64     35.06 <
 -16   4   6     37.72      7.79     42.85 <
 -15   4   6      6.03      3.90     38.95 <
 -14   4   6     23.58     70.12     38.95 <
 -13   4   6      0.71    -54.53     31.16 <
 -12   4   6      0.78    -23.37     31.16 <
 -11   4   6      7.40     97.38     35.06 o
 -10   4   6      7.89     50.64     42.85 <
  -9   4   6     12.76      3.90     31.16 <
  -8   4   6      5.30    -31.16     31.16 <
  -7   4   6     20.73     15.58     31.16 <
  -6   4   6     39.95     19.48     35.06 <
  -5   4   6    115.32     89.59     38.95 o
  -4   4   6     66.20     -7.79     31.16 <
  -3   4   6      3.03     19.48     31.16 <
  -2   4   6      0.02     35.06     35.06 <
  -1   4   6      1.22    -27.27     27.27 <
   0   4   6     26.31     27.27     31.16 <
   1   4   6      7.98    -27.27     27.27 <
   2   4   6      4.42      7.79     27.27 <
   3   4   6      2.17     15.58     31.16 <
   4   4   6      6.06     35.06     35.06 <
   5   4   6     11.49     15.58     27.27 <
   6   4   6     15.01    -19.48     27.27 <
   7   4   6      1.38     -3.90     27.27 <
   8   4   6      0.00      7.79     31.16 <
   9   4   6      5.92    -15.58     23.37 <
  10   4   6     17.09     15.58     27.27 <
  11   4   6     32.66     31.16     27.27 <
  12   4   6     70.77     77.91     31.16 o
  13   4   6     52.69     35.06     27.27 <
  14   4   6    130.57    155.81     35.06 o
  15   4   6      3.60      7.79     27.27 <
  16   4   6     33.58     38.95     46.74 <
  18   4   6     88.47     97.38     35.06 o
  20   4   6     83.15     54.53     35.06 <
  21   4   6      7.67     -7.79     27.27 <
  22   4   6     16.51     -7.79     27.27 <
  23   4   6      7.57    -35.06     27.27 <
  24   4   6      2.04    -19.48     31.16 <
  25   4   6     24.26      3.90     31.16 <
  26   4   6     16.16     58.43     35.06 <
  27   4   6     55.78    -23.37     31.16 <
  28   4   6     10.91     46.74     35.06 <
  29   4   6      7.15     23.37     31.16 <
  30   4   6      0.02     11.69     31.16 <
  31   4   6      1.93    -19.48     35.06 <
  32   4   6     11.39    -31.16     38.95 <
  33   4   6     13.06    -46.74     38.95 <
  34   4   6     17.88     -3.90     46.74 <
  35   4   6     15.52    -42.85     42.85 <
  36   4   6     43.21     -3.90     50.64 <
  37   4   6      3.64    -54.53     81.80 <
 -39   5   6      9.68      3.90     70.12 <
 -38   5   6     14.38     -7.79     46.74 <
 -37   5   6      6.59     -3.90     42.85 <
 -36   5   6      3.14     -7.79     42.85 <
 -35   5   6      0.89    -38.95     38.95 <
 -34   5   6      1.35      0.00     54.53 <
 -33   5   6      0.10     -3.90     38.95 <
 -32   5   6      4.48    -19.48     58.43 <
 -31   5   6      0.15     58.43     66.22 <
 -30   5   6     13.34     -3.90     42.85 <
 -29   5   6      5.49     46.74     38.95 <
 -28   5   6      7.47    -46.74     42.85 <
 -27   5   6      2.82      0.00     58.43 <
 -26   5   6      4.63     50.64     50.64 <
 -25   5   6      2.69     11.69     42.85 <
 -24   5   6      2.17     31.16     42.85 <
 -23   5   6     68.28    112.96     50.64 o
 -22   5   6     22.56     31.16     46.74 <
 -21   5   6     13.19     23.37     46.74 <
 -20   5   6      5.98     15.58     31.16 <
 -19   5   6      6.25     11.69     35.06 <
 -18   5   6      3.44    -31.16     35.06 <
 -17   5   6     15.69     19.48     35.06 <
 -16   5   6     32.71     -3.90     31.16 <
 -15   5   6     17.68      7.79     35.06 <
 -14   5   6     44.83     38.95     31.16 <
 -13   5   6     29.52     15.58     35.06 <
 -12   5   6     23.65     23.37     31.16 <
 -11   5   6     18.21    -11.69     27.27 <
 -10   5   6      3.87     -7.79     27.27 <
  -9   5   6      1.03     -7.79     27.27 <
  -8   5   6      8.69      3.90     27.27 <
  -7   5   6     18.62     50.64     27.27 <
  -6   5   6     24.48     35.06     27.27 <
  -5   5   6     45.40     42.85     31.16 <
  -4   5   6     17.44      3.90     27.27 <
  -3   5   6     12.76      7.79     27.27 <
  -2   5   6      7.85     35.06     27.27 <
  -1   5   6      3.01     31.16     27.27 <
   0   5   6      3.28     38.95     27.27 <
   1   5   6     13.71    -31.16     27.27 <
   2   5   6     10.31     23.37     27.27 <
   3   5   6      6.02     54.53     27.27 <
   4   5   6     13.52    -11.69     23.37 <
   5   5   6      9.10      0.00     27.27 <
   6   5   6      5.63     11.69     23.37 <
   7   5   6     16.36      3.90     23.37 <
   8   5   6     24.55     58.43     27.27 o
   9   5   6     53.43     46.74     31.16 <
  10   5   6     86.85     35.06     23.37 <
  11   5   6    127.33     77.91     27.27 o
  12   5   6    125.20     97.38     31.16 o
  13   5   6    161.99     85.70     31.16 o
  14   5   6     50.43     58.43     38.95 <
  15   5   6      0.62    -54.53     35.06 <
  16   5   6     17.18    -38.95     42.85 <
  17   5   6    147.66    144.13     54.53 o
  18   5   6    114.97    136.34     50.64 o
  19   5   6     12.31    -19.48     31.16 <
  20   5   6    131.10     50.64     35.06 <
  21   5   6     93.37     31.16     31.16 <
  22   5   6    167.48     42.85     35.06 <
  23   5   6    128.91    105.17     35.06 o
  24   5   6     76.51     77.91     35.06 o
  25   5   6     45.43    -27.27     31.16 <
  26   5   6     19.00    -31.16     35.06 <
  27   5   6      0.98     58.43     38.95 <
  28   5   6      0.48     15.58     35.06 <
  29   5   6      8.81    -11.69     38.95 <
  30   5   6     16.75     11.69     38.95 <
  31   5   6     27.17     -3.90     38.95 <
  32   5   6     16.94   -116.86     58.43 <
 -32   6   6     30.63     35.06     38.95 <
 -31   6   6     10.58    -31.16     31.16 <
 -30   6   6      0.14     19.48     46.74 <
 -29   6   6     15.50     42.85     42.85 <
 -28   6   6      9.72     66.22     38.95 <
 -27   6   6      0.79     -3.90     35.06 <
 -26   6   6     35.84    -35.06     35.06 <
 -25   6   6     34.65    -54.53     31.16 <
 -24   6   6      0.02    -15.58     31.16 <
 -23   6   6     19.95     23.37     31.16 <
 -22   6   6     10.03    -15.58     35.06 <
 -21   6   6    144.60    198.66     54.53 o
 -20   6   6    125.62    183.08     58.43 o
 -19   6   6     52.96     42.85     35.06 <
 -18   6   6     19.58     27.27     31.16 <
 -17   6   6      0.12     15.58     27.27 <
 -16   6   6      1.99     31.16     27.27 <
 -15   6   6      3.16     27.27     27.27 <
 -14   6   6      0.25      7.79     27.27 <
 -13   6   6      3.88    -15.58     23.37 <
 -12   6   6      0.07      0.00     27.27 <
 -11   6   6      7.64    -19.48     27.27 <
 -10   6   6      1.69     35.06     23.37 <
  -9   6   6     33.45     23.37     23.37 <
  -8   6   6     24.66    -23.37     19.48 <
  -7   6   6    116.86     66.22     23.37 o
  -6   6   6     57.28      0.00     27.27 <
  -5   6   6    194.05    128.55     31.16 o
  -4   6   6    102.44    -15.58     27.27 <
  -3   6   6    167.44    159.71     38.95 o
  -2   6   6    715.77    479.13     74.01 o
  -1   6   6      5.39     46.74     31.16 <
   0   6   6      7.37     15.58     23.37 <
   1   6   6     17.41     23.37     23.37 <
   2   6   6     63.69     89.59     27.27 o
   3   6   6     31.09     31.16     27.27 <
   4   6   6     25.09     27.27     27.27 <
   5   6   6      6.46    -27.27     23.37 <
   6   6   6      3.85     23.37     23.37 <
   7   6   6      0.64     27.27     23.37 <
   8   6   6      1.01     46.74     27.27 <
   9   6   6      0.35     23.37     23.37 <
  10   6   6      0.56    -11.69     19.48 <
  11   6   6      0.03      7.79     23.37 <
  12   6   6      6.68     -3.90     19.48 <
  13   6   6      3.73     -7.79     23.37 <
  14   6   6     29.01    -19.48     23.37 <
  15   6   6    221.61     19.48     38.95 <
  16   6   6    291.36     50.64     31.16 <
  17   6   6    165.53     35.06     31.16 <
  18   6   6     59.64     23.37     27.27 <
  19   6   6     48.20     -7.79     27.27 <
  20   6   6      6.93     38.95     27.27 <
  21   6   6      3.96    -23.37     23.37 <
  22   6   6      2.72     31.16     27.27 <
  23   6   6      4.52    -27.27     27.27 <
  24   6   6     15.88     -3.90     35.06 <
  26   6   6      0.01      3.90     42.85 <
 -18   7   6     31.99   -109.07    109.07 <
 -17   7   6     28.40    -66.22     93.49 <
 -16   7   6     21.25   -124.65    105.17 <
 -15   7   6     11.20     85.70     58.43 <
 -14   7   6      0.58     15.58     58.43 <
 -13   7   6      0.00     11.69     46.74 <
 -12   7   6      7.52    -31.16     42.85 <
 -11   7   6      6.46    -50.64     42.85 <
 -10   7   6     14.83     15.58     46.74 <
  -9   7   6     11.45    -23.37     42.85 <
  -8   7   6     22.53     -3.90     54.53 <
  -7   7   6     16.69    -38.95     42.85 <
  -6   7   6     16.06      7.79     58.43 <
  -5   7   6      3.87    -31.16     42.85 <
  -4   7   6      4.81    -46.74     42.85 <
  -3   7   6      1.44     23.37     50.64 <
  -2   7   6      0.63     11.69     46.74 <
  -1   7   6      1.33    -31.16     38.95 <
   0   7   6      0.01     46.74     46.74 <
   1   7   6      0.00    -23.37     46.74 <
   2   7   6      0.79     19.48     46.74 <
   3   7   6      0.03     46.74     42.85 <
   4   7   6      0.84     -3.90     38.95 <
   5   7   6      3.90    -23.37     38.95 <
   6   7   6      5.87     35.06     38.95 <
   7   7   6      9.84    -27.27     42.85 <
   8   7   6     19.65     35.06     42.85 <
   9   7   6     18.80    -77.91     35.06 <
  10   7   6     31.56    -42.85     62.33 <
  12   7   6      2.80    -27.27     54.53 <
  13   7   6      1.03     23.37     62.33 <
  14   7   6     11.35      3.90     54.53 <
 -38   1   7      0.15   -163.60    155.81 <
 -37   1   7      7.38    -93.49    155.81 <
 -36   1   7      7.54   -109.07     85.70 <
 -35   1   7      4.62     46.74    128.55 <
 -34   1   7     16.45     97.38    112.96 <
 -33   1   7      1.64    -42.85     85.70 <
 -32   1   7      7.16   -190.87     85.70 <
 -31   1   7      0.33    -23.37     74.01 <
 -30   1   7      0.06     74.01     74.01 <
 -29   1   7     25.55     -7.79     62.33 <
 -28   1   7      5.23    -77.91     85.70 <
 -27   1   7     27.63     70.12     81.80 <
 -26   1   7      3.22     -3.90     77.91 <
 -25   1   7     96.43     -7.79     74.01 <
 -24   1   7    157.46    163.60     70.12 o
 -23   1   7      0.59     23.37     62.33 <
 -22   1   7     12.97     11.69     58.43 <
 -21   1   7     17.77    -46.74     54.53 <
 -20   1   7     10.75    -42.85     58.43 <
 -19   1   7     14.99    -23.37     50.64 <
 -18   1   7     44.99    -93.49     50.64 <
 -17   1   7     23.83    -35.06     58.43 <
 -16   1   7     20.52    148.02     58.43 o
 -15   1   7      3.50     -7.79     54.53 <
 -14   1   7      6.43      0.00     50.64 <
 -13   1   7     18.46    -31.16     50.64 <
 -12   1   7     16.68     31.16     50.64 <
 -11   1   7    114.92    190.87     62.33 o
 -10   1   7    127.61    128.55     58.43 o
  -9   1   7    231.97    296.05     66.22 o
  -8   1   7    193.64    222.03     58.43 o
  -7   1   7    270.43    163.60     54.53 o
  -6   1   7    129.87    190.87     58.43 o
  -5   1   7    120.32     66.22     50.64 <
  -4   1   7     17.73     19.48     46.74 <
  -3   1   7     54.10     77.91     50.64 <
  -2   1   7      5.82      3.90     42.85 <
  -1   1   7      0.12    -11.69     38.95 <
   0   1   7     14.84    -31.16     38.95 <
   1   1   7      6.46    -27.27     38.95 <
   2   1   7      5.12      0.00     42.85 <
   3   1   7      1.13     27.27     38.95 <
   4   1   7      0.26    -11.69     35.06 <
   5   1   7      5.40     81.80     46.74 <
   6   1   7     21.53     81.80     42.85 <
   7   1   7     28.78     70.12     42.85 <
   8   1   7     25.14      3.90     35.06 <
   9   1   7     21.84      7.79     38.95 <
  10   1   7     27.26     -7.79     35.06 <
  11   1   7      1.42     31.16     35.06 <
  12   1   7      1.48    -27.27     35.06 <
  13   1   7      3.12    -27.27     38.95 <
  14   1   7     15.74     27.27     38.95 <
  15   1   7      5.24    -38.95     38.95 <
  16   1   7     46.59     31.16     42.85 <
  17   1   7    334.15    218.14     58.43 o
  18   1   7     83.80    124.65     50.64 o
  19   1   7      1.49    -27.27     35.06 <
  20   1   7     43.34     62.33     42.85 <
  21   1   7      0.58     11.69     38.95 <
  22   1   7      6.06     50.64     46.74 <
  23   1   7     33.58     93.49     50.64 <
  24   1   7     39.78    120.75     50.64 o
  25   1   7     91.42     66.22     46.74 <
  26   1   7     90.49    140.23     54.53 o
  27   1   7    104.15     70.12     46.74 <
  28   1   7     88.52     74.01     54.53 <
  29   1   7     80.97     54.53     62.33 <
  30   1   7     27.68    -35.06     77.91 <
  31   1   7     40.34     46.74     85.70 <
 -39   2   7     26.59     74.01     97.38 <
 -38   2   7     41.74     35.06     93.49 <
 -37   2   7     39.53     50.64     66.22 <
 -36   2   7     35.63     74.01     70.12 <
 -35   2   7     23.04     15.58     62.33 <
 -34   2   7     20.40     19.48     54.53 <
 -33   2   7      0.52    -35.06     46.74 <
 -32   2   7     19.87     11.69     46.74 <
 -31   2   7     25.68     15.58     46.74 <
 -30   2   7    169.91     97.38     58.43 <
 -29   2   7    146.99    136.34     58.43 o
 -28   2   7    593.67    533.66     77.91 o
 -27   2   7    194.98    249.30     62.33 o
 -26   2   7    894.67    868.66    120.75 o
 -25   2   7    341.46    186.98     66.22 o
 -23   2   7   1040.59    973.83    105.17 o
 -22   2   7     43.14     38.95     46.74 <
 -21   2   7     57.51    101.28     50.64 <
 -20   2   7      1.79    -23.37     38.95 <
 -19   2   7     25.56    -15.58     42.85 <
 -18   2   7     35.05     58.43     42.85 <
 -17   2   7    177.79     85.70     46.74 <
 -16   2   7    200.55    245.41     54.53 o
 -15   2   7    445.11    346.68     66.22 o
 -14   2   7    519.76    424.59     66.22 o
 -13   2   7    680.15    740.11     81.80 o
 -12   2   7    641.69    560.93     74.01 o
 -11   2   7    565.24    483.02     74.01 o
 -10   2   7    417.22    377.85     62.33 o
  -9   2   7    168.65     97.38     42.85 o
  -8   2   7     37.29     35.06     42.85 <
  -7   2   7     53.16    -27.27     38.95 <
  -6   2   7    186.43    155.81     46.74 o
  -5   2   7    608.78    568.72     70.12 o
  -4   2   7    898.89    716.74     77.91 o
  -3   2   7     21.21    175.29     50.64 o
  -2   2   7    299.82    159.71     42.85 o
  -1   2   7    489.99    381.74     58.43 o
   0   2   7    248.45    346.68     54.53 o
   1   2   7    248.15    218.14     46.74 o
   2   2   7    109.52     70.12     35.06 <
   3   2   7     66.27    116.86     35.06 o
   4   2   7     18.05     38.95     35.06 <
   5   2   7      1.26      0.00     31.16 <
   6   2   7      8.84    -15.58     31.16 <
   7   2   7      2.84    -19.48     27.27 <
   8   2   7     28.87    -27.27     27.27 <
   9   2   7      8.17    -15.58     31.16 <
  10   2   7     31.82     -3.90     31.16 <
  11   2   7      2.93    -11.69     31.16 <
  12   2   7     24.80     -3.90     31.16 <
  13   2   7      1.13     46.74     31.16 <
  14   2   7      0.09     11.69     31.16 <
  15   2   7      1.17     31.16     31.16 <
  16   2   7      2.75    -15.58     31.16 <
  18   2   7    128.29    109.07     42.85 o
  19   2   7   1248.42   1156.91    101.28 o
  20   2   7     76.15    128.55     42.85 o
  21   2   7    577.61    634.94     70.12 o
  22   2   7    279.87    280.46     54.53 o
  23   2   7    500.46    560.93     70.12 o
  24   2   7    270.43    202.56     50.64 o
  25   2   7    251.40    206.45     50.64 o
  26   2   7    104.05     46.74     35.06 <
  27   2   7    110.36     27.27     46.74 <
  28   2   7      5.05     19.48     50.64 <
  29   2   7      2.02     42.85     46.74 <
  30   2   7     14.78     54.53     54.53 <
  31   2   7     17.24    -35.06     74.01 <
  32   2   7     46.82     11.69     81.80 <
 -39   3   7      1.32     -7.79     85.70 <
 -38   3   7      0.17     77.91     66.22 <
 -37   3   7      3.82    -19.48     62.33 <
 -36   3   7      6.66     19.48     54.53 <
 -35   3   7     21.31     23.37     62.33 <
 -34   3   7     34.64    -62.33     74.01 <
 -33   3   7     27.11     35.06    132.44 <
 -32   3   7     38.45    -50.64     81.80 <
 -31   3   7     14.73     81.80     81.80 <
 -30   3   7     43.80     11.69     54.53 <
 -29   3   7      8.59     35.06     54.53 <
 -28   3   7     27.27     70.12     50.64 <
 -27   3   7      2.00     62.33     46.74 <
 -26   3   7     16.73     62.33     46.74 <
 -25   3   7     14.78     54.53     42.85 <
 -24   3   7     15.04     58.43     46.74 <
 -23   3   7     17.77    -35.06     46.74 <
 -22   3   7      3.61     11.69     42.85 <
 -21   3   7      2.94     -3.90     42.85 <
 -20   3   7      4.26     11.69     42.85 <
 -19   3   7      2.45     11.69     38.95 <
 -18   3   7     17.31     -3.90     38.95 <
 -17   3   7      9.97    124.65     50.64 o
 -16   3   7      2.38     15.58     38.95 <
 -15   3   7      7.48     35.06     38.95 <
 -14   3   7      9.78    -15.58     38.95 <
 -13   3   7     91.13     58.43     46.74 <
 -12   3   7    117.23    112.96     46.74 o
 -11   3   7    211.64    101.28     50.64 <
 -10   3   7    230.84    144.13     50.64 o
  -9   3   7    308.84    120.75     46.74 o
  -8   3   7    264.09    163.60     50.64 o
  -7   3   7    197.37    101.28     50.64 <
  -6   3   7     95.17      0.00     42.85 <
  -5   3   7     50.52     74.01     42.85 <
  -4   3   7      0.31     46.74     38.95 <
  -3   3   7      0.16     31.16     38.95 <
  -2   3   7     20.18     35.06     42.85 <
  -1   3   7     58.58     89.59     42.85 o
   0   3   7    159.84    128.55     46.74 o
   1   3   7    173.38     85.70     42.85 <
   2   3   7    129.10    128.55     42.85 o
   3   3   7     75.38     62.33     38.95 <
   4   3   7     58.50     58.43     38.95 <
   5   3   7      9.92    -81.80     31.16 <
   6   3   7      0.09    -27.27     31.16 <
   7   3   7      5.68     58.43     35.06 <
   8   3   7     10.58      0.00     31.16 <
   9   3   7     18.86     -7.79     35.06 <
  10   3   7     12.93      0.00     35.06 <
  11   3   7      9.55      7.79     35.06 <
  12   3   7      9.74     11.69     27.27 <
  13   3   7      4.06      0.00     27.27 <
  14   3   7     78.72     42.85     35.06 <
  15   3   7    150.33     77.91     35.06 o
  16   3   7    317.22    116.86     42.85 o
  17   3   7    591.28    521.97     66.22 o
  18   3   7    149.76     77.91     42.85 <
  19   3   7     19.32    -23.37     35.06 <
  20   3   7     59.09     70.12     38.95 <
  21   3   7      0.10     11.69     35.06 <
  22   3   7      1.37    -42.85     42.85 <
  23   3   7     31.75     15.58     42.85 <
  24   3   7     45.67     58.43     42.85 <
  25   3   7     87.67     66.22     58.43 <
  26   3   7     98.38     50.64     70.12 <
  27   3   7    116.42     23.37     58.43 <
  28   3   7     83.22    105.17     74.01 <
  29   3   7     76.91     62.33     46.74 <
  30   3   7     29.44      0.00     50.64 <
  31   3   7     26.83     35.06     50.64 <
  32   3   7      1.99    -46.74     62.33 <
 -35   4   7     34.96    -62.33     54.53 <
 -34   4   7     39.58     54.53     58.43 <
 -33   4   7     27.83    -19.48     54.53 <
 -32   4   7     11.82    -35.06     46.74 <
 -31   4   7      0.89     42.85     46.74 <
 -30   4   7      8.93      3.90     46.74 <
 -29   4   7     50.49      0.00     46.74 <
 -28   4   7     37.47     42.85     46.74 <
 -27   4   7      0.38     62.33     46.74 <
 -26   4   7     47.47     15.58     38.95 <
 -25   4   7    187.52    128.55     46.74 o
 -24   4   7      4.09     54.53     42.85 <
 -23   4   7      7.05    -19.48     35.06 <
 -22   4   7     15.73     42.85     38.95 <
 -21   4   7     69.77     27.27     35.06 <
 -20   4   7     28.06    -11.69     46.74 <
 -19   4   7     47.81     50.64     38.95 <
 -18   4   7     11.56    -35.06     38.95 <
 -17   4   7      0.90     38.95     38.95 <
 -16   4   7      6.13     77.91     46.74 <
 -15   4   7      4.52     31.16     35.06 <
 -14   4   7      5.18      0.00     38.95 <
 -13   4   7      2.16    -31.16     31.16 <
 -12   4   7      0.09      7.79     38.95 <
 -11   4   7      0.10    -19.48     31.16 <
 -10   4   7      4.65    -38.95     35.06 <
  -9   4   7      2.76    -15.58     31.16 <
  -8   4   7     28.66    -15.58     35.06 <
  -7   4   7     10.11     19.48     35.06 <
  -6   4   7     33.31     35.06     35.06 <
  -5   4   7      5.67      7.79     31.16 <
  -4   4   7    528.68    537.56     62.33 o
  -3   4   7    106.16    225.93     62.33 o
  -2   4   7    259.28    327.21     66.22 o
  -1   4   7      0.14     46.74     35.06 <
   0   4   7     17.92     42.85     38.95 <
   1   4   7      1.90    -27.27     27.27 <
   2   4   7      4.22     27.27     31.16 <
   3   4   7      9.43     46.74     31.16 <
   4   4   7      4.59    -11.69     35.06 <
   5   4   7      3.67     15.58     27.27 <
   6   4   7      1.98     27.27     31.16 <
   7   4   7      6.98    -11.69     31.16 <
   8   4   7      5.29      0.00     27.27 <
   9   4   7     12.93     27.27     31.16 <
  10   4   7     13.96    -11.69     27.27 <
  11   4   7     29.19     23.37     27.27 <
  12   4   7     49.18     31.16     31.16 <
  13   4   7     18.61     35.06     31.16 <
  14   4   7      4.05     42.85     31.16 <
  15   4   7    126.21    120.75     38.95 o
  16   4   7    371.04    389.53     54.53 o
  17   4   7    117.78     89.59     35.06 o
  18   4   7      2.39     23.37     31.16 <
  19   4   7     53.53     58.43     35.06 <
  20   4   7      4.50      7.79     31.16 <
  21   4   7     41.66     50.64     38.95 <
  22   4   7     32.30     11.69     38.95 <
  23   4   7     31.57      0.00     42.85 <
  24   4   7     11.15     23.37     42.85 <
  25   4   7     10.92     27.27     42.85 <
  26   4   7      7.25     -7.79     38.95 <
  27   4   7      9.75    -19.48     46.74 <
  28   4   7      6.24     27.27     46.74 <
  29   4   7     12.88    -50.64     46.74 <
 -31   5   7      3.78     -7.79     35.06 <
 -29   5   7     36.66     54.53     46.74 <
 -28   5   7     37.66    -15.58     42.85 <
 -27   5   7     46.81     27.27     42.85 <
 -26   5   7     24.06     19.48     38.95 <
 -25   5   7     69.54    -15.58     50.64 <
 -24   5   7     70.84    -54.53     46.74 <
 -23   5   7      0.05     31.16     50.64 <
 -22   5   7      0.12      0.00     46.74 <
 -21   5   7      0.21     50.64     42.85 <
 -20   5   7      1.45    -11.69     35.06 <
 -19   5   7      0.02    -31.16     50.64 <
 -18   5   7      0.26     27.27     74.01 <
 -17   5   7      1.68     23.37     66.22 <
 -16   5   7      2.84     31.16     70.12 <
 -15   5   7      9.14    -23.37     50.64 <
 -14   5   7     19.75      3.90     38.95 <
 -13   5   7     14.53    -15.58     31.16 <
 -12   5   7     23.58    -38.95     31.16 <
 -11   5   7      5.72     27.27     31.16 <
 -10   5   7      2.96     23.37     27.27 <
  -9   5   7      0.01    -15.58     27.27 <
  -8   5   7      0.08    -35.06     27.27 <
  -7   5   7      3.87     -3.90     31.16 <
  -6   5   7      0.55    -11.69     31.16 <
  -5   5   7      4.83     -3.90     27.27 <
  -4   5   7      0.79     15.58     31.16 <
  -3   5   7      2.01     11.69     23.37 <
  -2   5   7      0.70     23.37     31.16 <
  -1   5   7      1.91     15.58     35.06 <
   0   5   7      2.99      0.00     27.27 <
   1   5   7      1.20    -23.37     31.16 <
   2   5   7      1.29      0.00     27.27 <
   3   5   7      4.25    -38.95     27.27 <
   4   5   7      2.63      7.79     27.27 <
   5   5   7      2.66     11.69     31.16 <
   6   5   7      2.03     -3.90     27.27 <
   7   5   7      0.24    -54.53     27.27 <
   8   5   7      0.13     -7.79     38.95 <
   9   5   7      0.33      7.79     38.95 <
  10   5   7      5.28     35.06     46.74 <
  11   5   7      0.04    -27.27     35.06 <
  12   5   7      0.44    -38.95     38.95 <
  13   5   7     11.22     23.37     42.85 <
  14   5   7     14.83    -15.58     31.16 <
  15   5   7     58.47     62.33     31.16 <
  16   5   7     42.77     50.64     31.16 <
  17   5   7      2.23      7.79     31.16 <
  18   5   7      1.64      0.00     31.16 <
  19   5   7     15.32     -7.79     35.06 <
  20   5   7      5.75     31.16     35.06 <
  21   5   7      1.75    -11.69     35.06 <
  22   5   7      9.60    -38.95     35.06 <
  23   5   7      0.42    -58.43     35.06 <
 -23   6   7    267.86     -7.79     46.74 <
 -22   6   7     40.79     23.37     35.06 <
 -21   6   7     11.42     35.06     31.16 <
 -20   6   7      2.84      7.79     31.16 <
 -19   6   7      0.34     11.69     42.85 <
 -18   6   7      0.30    -27.27     38.95 <
 -17   6   7      0.40    -31.16     27.27 <
 -16   6   7      0.14     46.74     31.16 <
 -15   6   7      1.72     42.85     35.06 <
 -14   6   7      2.85    -31.16     27.27 <
 -13   6   7     16.49     -3.90     31.16 <
 -12   6   7     23.36    -11.69     31.16 <
 -11   6   7     31.52     11.69     31.16 <
 -10   6   7     38.92    -15.58     27.27 <
  -9   6   7     10.63     58.43     35.06 <
  -8   6   7      4.37    -42.85     27.27 <
  -7   6   7      1.52    -27.27     31.16 <
  -6   6   7      0.31    -19.48     31.16 <
  -5   6   7     11.98      3.90     31.16 <
  -4   6   7     62.90     62.33     42.85 <
  -3   6   7     17.76     15.58     35.06 <
  -2   6   7     31.56     19.48     38.95 <
  -1   6   7    134.80     70.12     42.85 <
   0   6   7    139.49    202.56     46.74 o
   1   6   7    111.08     97.38     35.06 o
   2   6   7     53.27      7.79     31.16 <
   3   6   7     14.40      7.79     27.27 <
   4   6   7      0.10     31.16     31.16 <
   5   6   7      6.74     11.69     27.27 <
   6   6   7     28.01     38.95     27.27 <
   7   6   7     33.40    -15.58     35.06 <
   8   6   7     68.62    -15.58     31.16 <
   9   6   7     72.66     27.27     35.06 <
  10   6   7    120.58     42.85     38.95 <
  11   6   7     89.38      0.00     42.85 <
  12   6   7     92.94    -31.16     35.06 <
  13   6   7     12.57    -38.95     35.06 <
  14   6   7      3.94     -7.79     42.85 <
  15   6   7     11.97      0.00     42.85 <
  16   6   7      1.10      3.90     42.85 <
 -29   0   8    141.30    253.20    171.40 <
 -28   0   8    256.79    190.87    101.28 <
 -27   0   8     97.95     -7.79     74.01 <
 -26   0   8    630.11    381.74    109.07 o
 -24   0   8   1337.00    818.02    144.13 o
 -23   0   8     90.37    148.02     77.91 <
 -22   0   8     72.86     27.27     70.12 <
 -21   0   8     18.49     31.16     70.12 <
 -20   0   8     18.43    -11.69     58.43 <
 -19   0   8      0.01      7.79     66.22 <
 -18   0   8      4.14     77.91     66.22 <
 -17   0   8      0.68     62.33     66.22 <
 -16   0   8      0.36    -27.27     46.74 <
 -15   0   8      2.92     15.58     58.43 <
 -14   0   8      7.98     38.95     58.43 <
 -13   0   8     10.71     46.74     54.53 <
 -12   0   8     11.81     19.48     58.43 <
 -11   0   8      3.06     42.85     50.64 <
 -10   0   8      9.31      0.00     54.53 <
  -9   0   8      2.49     -7.79     50.64 <
  -8   0   8      0.04     -7.79     54.53 <
  -7   0   8    214.36     38.95     58.43 <
  -6   0   8     95.67    155.81     70.12 o
  -5   0   8   1597.93    697.26    116.86 o
  -4   0   8    485.89    288.26     89.59 o
  -2   0   8     25.15     35.06     70.12 <
  -1   0   8      3.81      7.79     50.64 <
   0   0   8      3.56    -46.74     54.53 <
   1   0   8      7.55    -15.58     66.22 <
   2   0   8     12.89     77.91     58.43 <
   3   0   8      8.81     38.95     50.64 <
   4   0   8      4.58     -7.79     46.74 <
   5   0   8     12.48    -54.53     50.64 <
   6   0   8      9.02    -46.74     42.85 <
   7   0   8      2.13    -15.58     50.64 <
   8   0   8      6.40    -31.16     46.74 <
   9   0   8      0.87     15.58     50.64 <
  10   0   8      0.10     15.58     58.43 <
  11   0   8     38.18     77.91     54.53 <
  12   0   8      7.80     58.43     54.53 <
  13   0   8    181.21    198.66     70.12 o
  14   0   8     75.02     35.06     50.64 <
  15   0   8    633.97    346.68     85.70 o
  16   0   8      7.27    128.55     62.33 o
  19   0   8    319.17    327.21     89.59 o
  20   0   8    132.14    105.17     66.22 <
  21   0   8    149.81     77.91    101.28 <
 -30   1   8      1.85    -70.12    171.40 <
 -29   1   8     21.20   -128.55     81.80 <
 -28   1   8      5.46     85.70     77.91 <
 -27   1   8     16.69    -23.37     66.22 <
 -26   1   8      0.15     15.58     62.33 <
 -25   1   8     67.88     23.37     50.64 <
 -24   1   8     13.30    -46.74     42.85 <
 -23   1   8      6.18     11.69     46.74 <
 -22   1   8      0.03    -38.95     54.53 <
 -21   1   8      2.16     -3.90     50.64 <
 -20   1   8      6.46     -3.90     54.53 <
 -19   1   8      2.20    112.96     62.33 <
 -18   1   8      0.40    -50.64     50.64 <
 -17   1   8      2.60      0.00     58.43 <
 -16   1   8      1.50     15.58     46.74 <
 -15   1   8      5.54     -7.79     50.64 <
 -14   1   8     10.22    -11.69     46.74 <
 -13   1   8      0.72     58.43     50.64 <
 -12   1   8      6.31    -46.74     42.85 <
 -11   1   8      0.14     46.74     46.74 <
 -10   1   8      1.91    -77.91     42.85 <
  -9   1   8      0.28     19.48     42.85 <
  -8   1   8      1.01     70.12     46.74 <
  -7   1   8      0.57     19.48     46.74 <
  -6   1   8      5.06    -27.27     46.74 <
  -5   1   8      3.39     27.27     46.74 <
  -4   1   8     12.85     66.22     50.64 <
  -3   1   8      5.21     31.16     46.74 <
  -2   1   8      0.47     11.69     46.74 <
  -1   1   8      0.44    -46.74     42.85 <
   0   1   8      9.71    -46.74     42.85 <
   1   1   8      1.91    -58.43     46.74 <
   2   1   8      2.64      0.00     50.64 <
   3   1   8      2.31     31.16     38.95 <
   4   1   8      8.68     50.64     42.85 <
   5   1   8      1.15    -23.37     38.95 <
   6   1   8      0.35    -46.74     38.95 <
   7   1   8      0.04     19.48     42.85 <
   8   1   8      0.56     35.06     42.85 <
   9   1   8      1.22    -15.58     42.85 <
  10   1   8      0.02      0.00     42.85 <
  11   1   8      0.09    -31.16     42.85 <
  12   1   8      5.26     19.48     42.85 <
  13   1   8      8.15     38.95     46.74 <
  14   1   8      1.81      7.79     38.95 <
  15   1   8      0.10     11.69     42.85 <
  16   1   8     18.53    -42.85     42.85 <
  17   1   8     63.19    -42.85     35.06 <
  18   1   8     16.89     19.48     38.95 <
  19   1   8     69.43    -23.37     46.74 <
  20   1   8     74.57    124.65     66.22 <
  21   1   8    186.88     77.91     66.22 <
  22   1   8    132.26    -74.01     97.38 <
 -31   2   8     35.93    -42.85     81.80 <
 -30   2   8     58.87     35.06     66.22 <
 -29   2   8     89.75    -58.43     58.43 <
 -28   2   8     53.73     23.37     81.80 <
 -27   2   8     13.32      0.00     74.01 <
 -26   2   8     30.11     58.43     74.01 <
 -25   2   8    147.66     -7.79     66.22 <
 -24   2   8      0.51     74.01     66.22 <
 -23   2   8     28.23     62.33     50.64 <
 -22   2   8     55.16    -11.69     42.85 <
 -21   2   8      2.10    -35.06     42.85 <
 -20   2   8      5.00      7.79     46.74 <
 -19   2   8      5.40    -15.58     42.85 <
 -18   2   8      5.51    -11.69     38.95 <
 -17   2   8     18.43      7.79     38.95 <
 -16   2   8     14.55    -23.37     42.85 <
 -15   2   8     36.58      7.79     42.85 <
 -14   2   8     37.57     54.53     46.74 <
 -13   2   8     58.58     -3.90     38.95 <
 -12   2   8     50.11      7.79     42.85 <
 -11   2   8     57.88     58.43     38.95 <
 -10   2   8     40.95    -31.16     35.06 <
  -9   2   8     45.76     81.80     42.85 <
  -8   2   8     67.41    -15.58     35.06 <
  -7   2   8     77.39     89.59     38.95 o
  -6   2   8     63.53     70.12     38.95 <
  -5   2   8     20.88     11.69     35.06 <
  -4   2   8     99.74     46.74     42.85 <
  -3   2   8      6.48    -11.69     35.06 <
  -2   2   8      7.20     54.53     38.95 <
  -1   2   8      5.88     42.85     38.95 <
   0   2   8     15.15     -7.79     35.06 <
   1   2   8      4.77    -27.27     35.06 <
   2   2   8      4.26    -19.48     35.06 <
   3   2   8      4.03    -11.69     31.16 <
   4   2   8      9.90     27.27     35.06 <
   5   2   8     18.35    -15.58     35.06 <
   6   2   8     24.08     19.48     35.06 <
   7   2   8     23.75      7.79     35.06 <
   8   2   8     26.41    -11.69     35.06 <
   9   2   8     14.58    -11.69     35.06 <
  10   2   8     11.03    -19.48     35.06 <
  11   2   8      0.15      7.79     35.06 <
  12   2   8      4.39     23.37     35.06 <
  13   2   8     13.38     46.74     38.95 <
  14   2   8      2.98     38.95     35.06 <
  15   2   8      1.76     11.69     35.06 <
  16   2   8     84.35      7.79     42.85 <
  17   2   8      3.96     42.85     42.85 <
  18   2   8     43.59     19.48     46.74 <
  19   2   8      2.27     89.59     58.43 <
  20   2   8     19.68     77.91     54.53 <
  21   2   8      9.79    -31.16     46.74 <
  22   2   8      7.18    -23.37     54.53 <
  23   2   8      0.18     46.74     77.91 <
 -32   3   8      0.07     62.33     85.70 <
 -31   3   8      2.40    -93.49     74.01 <
 -30   3   8      5.35    -42.85     50.64 <
 -29   3   8     17.13     11.69     54.53 <
 -28   3   8      5.86    -66.22     50.64 <
 -27   3   8      7.57     42.85     50.64 <
 -26   3   8      0.28    -27.27     54.53 <
 -25   3   8     41.26     11.69     81.80 <
 -24   3   8     33.44      7.79     58.43 <
 -23   3   8      1.00      7.79     62.33 <
 -22   3   8      2.40    -19.48     58.43 <
 -21   3   8      4.73     89.59     62.33 <
 -20   3   8      1.78     19.48     50.64 <
 -19   3   8      8.83    -42.85     50.64 <
 -18   3   8     13.79      7.79     42.85 <
 -17   3   8     12.94     35.06     42.85 <
 -16   3   8      3.17    -23.37     46.74 <
 -15   3   8      2.46    -11.69     50.64 <
 -14   3   8      0.04    -85.70     42.85 <
 -13   3   8      7.13      3.90     54.53 <
 -12   3   8      8.82    -35.06     42.85 <
 -11   3   8     43.45     31.16     46.74 <
 -10   3   8     50.42    -50.64     46.74 <
  -9   3   8     54.68    -15.58     42.85 <
  -8   3   8     30.16     50.64     42.85 <
  -7   3   8     25.79     54.53     46.74 <
  -6   3   8      1.89    -38.95     42.85 <
  -5   3   8      1.04    -23.37     46.74 <
  -4   3   8     35.01     46.74     46.74 <
  -3   3   8      6.45     -3.90     42.85 <
  -2   3   8     24.04     46.74     93.49 <
  -1   3   8     13.01     27.27     42.85 <
   0   3   8      9.23     15.58     42.85 <
   1   3   8      3.26    -19.48     42.85 <
   2   3   8     17.30    -58.43     38.95 <
   3   3   8     45.59     50.64     46.74 <
   4   3   8     74.00     11.69     42.85 <
   5   3   8    100.31     89.59     46.74 <
   6   3   8    111.09     89.59     81.80 <
   7   3   8    117.25    144.13     54.53 o
   8   3   8     66.51     93.49     46.74 <
   9   3   8     71.79    -23.37     38.95 <
  10   3   8     40.65     11.69     42.85 <
  11   3   8      7.29      0.00     42.85 <
  12   3   8      0.80     54.53     42.85 <
  13   3   8     18.14      7.79     35.06 <
  14   3   8     20.65    -15.58     38.95 <
  15   3   8     96.34    -23.37     38.95 <
  16   3   8     53.84     97.38     50.64 <
  17   3   8      0.27      3.90     46.74 <
  18   3   8     20.63     70.12     42.85 <
  19   3   8     32.06     38.95     46.74 <
  20   3   8      1.31      0.00     42.85 <
  21   3   8      3.87     15.58     42.85 <
  22   3   8      2.62    -31.16     42.85 <
  23   3   8      2.15      3.90     70.12 <
  24   3   8      0.11    -38.95     77.91 <
 -29   4   8      0.08      0.00     62.33 <
 -28   4   8     23.99    -23.37     42.85 <
 -27   4   8     24.97      7.79     46.74 <
 -26   4   8    329.56    124.65    144.13 <
 -25   4   8    298.52    -81.80     50.64 <
 -24   4   8    343.94   -159.71     58.43 <
 -23   4   8    166.52    -46.74     50.64 <
 -22   4   8      0.00    -15.58     35.06 <
 -21   4   8     31.28    -31.16     46.74 <
 -20   4   8      0.36    -19.48     50.64 <
 -19   4   8      0.00      7.79     46.74 <
 -18   4   8      2.87    -42.85     50.64 <
 -17   4   8      4.96      0.00     46.74 <
 -16   4   8      5.12     19.48     42.85 <
 -15   4   8     12.12    -31.16     38.95 <
 -14   4   8     11.61     54.53     46.74 <
 -13   4   8     17.35   -109.07     38.95 <
 -12   4   8      8.74     -7.79     38.95 <
 -11   4   8      4.70      0.00     42.85 <
 -10   4   8      4.41      0.00     31.16 <
  -9   4   8      1.55     11.69     35.06 <
  -8   4   8      1.08      3.90     31.16 <
  -7   4   8     75.08    -11.69     31.16 <
  -6   4   8     18.75      0.00     35.06 <
  -5   4   8    435.49    148.02     77.91 <
  -4   4   8    120.09     54.53     38.95 <
  -3   4   8    319.14    249.30     81.80 o
  -2   4   8      0.48     19.48     35.06 <
  -1   4   8      1.12     -7.79     31.16 <
   0   4   8      1.18     -3.90     31.16 <
   1   4   8      4.22    -11.69     31.16 <
   2   4   8      9.11    -62.33     35.06 <
   3   4   8     13.45     38.95     38.95 <
   4   4   8     14.22    -46.74     35.06 <
   5   4   8     24.69    -27.27     38.95 <
   6   4   8     16.83     -7.79     42.85 <
   7   4   8      7.85    -74.01     35.06 <
   8   4   8      7.76     23.37     38.95 <
   9   4   8      1.07     42.85     38.95 <
  10   4   8      3.06    -31.16     35.06 <
  11   4   8      1.16    -23.37     35.06 <
  12   4   8      0.07     15.58     35.06 <
  13   4   8     60.88     38.95     42.85 <
  14   4   8     31.30      3.90     38.95 <
  16   4   8      0.09     93.49     62.33 <
  18   4   8    142.98    175.29     77.91 o
  19   4   8     73.87     23.37     42.85 <
  20   4   8      3.15     23.37     58.43 <
 -21   5   8      1.48     11.69     50.64 <
 -20   5   8      1.54     11.69     35.06 <
 -19   5   8      0.82     15.58     35.06 <
 -18   5   8      0.27    -23.37     38.95 <
 -17   5   8      3.08     35.06     50.64 <
 -16   5   8      0.92    -15.58     46.74 <
 -15   5   8      0.10    -42.85     38.95 <
 -14   5   8      0.05      0.00     38.95 <
 -13   5   8      5.79    -11.69     42.85 <
 -12   5   8      5.50     66.22     70.12 <
 -11   5   8     10.20      0.00     38.95 <
 -10   5   8      7.62      0.00     38.95 <
  -9   5   8     15.60      0.00     38.95 <
  -8   5   8      2.73    -27.27     35.06 <
  -7   5   8      1.17      0.00     38.95 <
  -6   5   8     10.27      0.00     38.95 <
  -5   5   8     22.40    -70.12     31.16 <
  -4   5   8     57.16      7.79     38.95 <
  -3   5   8     43.37     62.33     38.95 <
  -2   5   8     44.73    -11.69     35.06 <
  -1   5   8     44.09      3.90     35.06 <
   0   5   8     67.98     42.85     35.06 <
   1   5   8     51.86     58.43     35.06 <
   2   5   8     15.41     -3.90     31.16 <
   3   5   8      6.00     15.58     31.16 <
   4   5   8      3.07    -23.37     35.06 <
   5   5   8      1.26    -19.48     35.06 <
   6   5   8      8.70     27.27     31.16 <
   7   5   8     14.13    -15.58     35.06 <
   8   5   8     18.64    -38.95     31.16 <
   9   5   8     19.45    -42.85     31.16 <
  10   5   8      6.04    -11.69     35.06 <
 -16   1   9      3.80      7.79     81.80 <
 -15   1   9      0.21     35.06     89.59 <
 -14   1   9      4.37   -109.07     93.49 <
 -13   1   9      7.13     89.59     93.49 <
 -12   1   9      4.68    -11.69     46.74 <
 -11   1   9     12.35     54.53     54.53 <
 -10   1   9      9.11     50.64     54.53 <
  -9   1   9      6.50     11.69     50.64 <
  -8   1   9      0.00    -35.06     46.74 <
  -7   1   9      0.85     42.85     54.53 <
  -6   1   9      8.73     11.69     46.74 <
  -5   1   9     26.96    -46.74     46.74 <
  -4   1   9     45.80     15.58     50.64 <
  -3   1   9      2.65    -38.95     46.74 <
  -2   1   9      4.27     19.48     50.64 <
  -1   1   9      0.16    -62.33     46.74 <
   0   1   9      1.19      3.90     46.74 <
   1   1   9     12.01     15.58     50.64 <
   2   1   9     19.30     54.53     54.53 <
   3   1   9     30.99     89.59     66.22 <
   4   1   9     27.67      3.90     77.91 <
   5   1   9     36.96      7.79     81.80 <
   6   1   9     34.30     81.80     85.70 <
   7   1   9     28.34    -27.27     77.91 <
 -15   2   9      9.10    -77.91     50.64 <
 -14   2   9      8.68    -19.48     46.74 <
 -13   2   9      3.57     31.16     54.53 <
 -12   2   9      8.78     15.58     58.43 <
 -11   2   9      1.69     -3.90     42.85 <
 -10   2   9      0.11     11.69     50.64 <
  -9   2   9      2.78    -31.16     50.64 <
  -8   2   9     12.86     38.95     58.43 <
  -7   2   9      2.05     15.58     46.74 <
  -6   2   9     10.85     -7.79     54.53 <
  -5   2   9    966.49    148.02     77.91 <
  -4   2   9      5.12    -54.53     66.22 <
  -3   2   9    977.29    225.93     89.59 o
  -1   2   9    318.47    179.18     74.01 o
   0   2   9    161.72    163.60     70.12 o
   1   2   9    183.98    214.24     70.12 o
   2   2   9     94.25     31.16     54.53 <
   3   2   9     47.22     19.48     58.43 <
   4   2   9      6.56     19.48     54.53 <
   5   2   9      2.07      0.00     50.64 <
   6   2   9     10.17    -81.80     50.64 <
 -19   3   9      5.54     77.91     89.59 <
 -18   3   9      0.78    -62.33     81.80 <
 -17   3   9      0.58     11.69     54.53 <
 -16   3   9      0.01      0.00     46.74 <
 -15   3   9      2.85     11.69     50.64 <
 -14   3   9      0.45    -38.95     54.53 <
 -13   3   9      0.02     11.69     50.64 <
 -12   3   9      0.00     11.69     46.74 <
 -11   3   9      0.05     19.48     50.64 <
 -10   3   9      0.23     -3.90     46.74 <
  -9   3   9      0.04     42.85     50.64 <
  -8   3   9      7.69     70.12     54.53 <
  -7   3   9     23.95     42.85     42.85 <
  -6   3   9     44.20     38.95     58.43 <
  -5   3   9     58.77     38.95     54.53 <
  -4   3   9     62.79     35.06     50.64 <
  -3   3   9     12.05     35.06     50.64 <
  -2   3   9      5.91      3.90     50.64 <
  -1   3   9      0.43    -19.48     42.85 <
   0   3   9      3.05     -7.79     46.74 <
   1   3   9      1.61     70.12     46.74 <
   2   3   9     11.68    -54.53     42.85 <
   3   3   9     14.63     23.37     46.74 <
   4   3   9     11.22    -74.01     46.74 <
   5   3   9     23.57     66.22     46.74 <
   6   3   9     22.99     -7.79     42.85 <
   7   3   9     17.15     -3.90     42.85 <
   8   3   9     10.14     19.48     50.64 <
   9   3   9      8.48     54.53     74.01 <
  10   3   9      0.15    -38.95     66.22 <
