# Supplementary material for: The structure of magnesium stearate trihydrate determined from a micrometre-sized single crystal using a microfocused synchrotron X-ray beam
Source: Acta Crystallogr B Struct Sci Cryst Eng Mater. 2023 Jul 8;79(Pt 4):330–5. doi: 10.1107/S2052520623005607 (PMC10410307; doi:10.1107/S2052520623005607)
Supplement: Supplementary file 5 [file b-79-00330-sup5.zip › option5/run30_full_H_opt5.m40]

  111    1    0    1    0
    3    3
 0.160224 0.000000 0.000000 0.000000 0.000000 0.000000      100000
 0.000000 0.000000 0.000000                                 000
 0.000000 0.000000 0.000000 0.000000 0.000000 0.000000      000000
 0.000000 0.000000 0.000000 0.000000 0.000000 0.000000      000000
Mg1       4  2     1.000000 0.541811 0.147413 0.475811
 0.074359 0.062428 0.053056-0.008322-0.007276 0.004559      0111111111
O1        2  2     1.000000 0.560332 0.216922 0.669888
 0.073710 0.097510 0.055383-0.025796-0.012386-0.013159      0111111111
O2        2  2     1.000000 0.536068 0.657709 0.591033
 0.109868 0.072772 0.068772-0.020944-0.007010-0.002891      0111111111
O3        2  2     1.000000 0.573258 0.123102 0.359752
 0.060422 0.055610 0.063054 0.001069 0.003748-0.000567      0111111111
O4        2  2     1.000000 0.541422-0.083223 0.549166
 0.083123 0.071835 0.100141 0.009637-0.008198 0.037178      0111111111
C1        1  2     1.000000 0.548453 0.787889 0.617486
 0.074160 0.071656 0.062348-0.010983 0.006632-0.013371      0111111111
C2        1  2     1.000000 0.576503 0.309413 0.731851
 0.051384 0.065532 0.077275 0.010852 0.006492 0.003428      0111111111
C3        1  2     1.000000 0.572213 0.787547 0.723010
 0.064359 0.052446 0.077508 0.004924 0.006192-0.007407      0111111111
C4        1  2     1.000000 0.619830 0.833905 0.751804
 0.059532 0.063942 0.058237 0.001119 0.002077 0.003890      0111111111
C5        1  2     1.000000 0.909233 0.859410 0.893877
 0.062360 0.079442 0.066874 0.004697 0.012599-0.001816      0111111111
C6        1  2     1.000000 0.957744 0.853286 0.921459
 0.085641 0.091311 0.101454 0.006140-0.007385 0.002176      0111111111
C7        1  2     1.000000 0.623616 0.340632 0.759732
 0.049383 0.063551 0.067360-0.001117 0.001350 0.001753      0111111111
C8        1  2     1.000000 0.860950 0.859876 0.872353
 0.052699 0.072424 0.064990 0.008298-0.001594-0.004649      0111111111
C9        1  2     1.000000 0.064065 0.613225 0.178608
 0.058085 0.093186 0.074659 0.011850 0.004926-0.004893      0111111111
C10       1  2     1.000000 0.595836 0.837183 0.646053
 0.052797 0.079790 0.065019-0.004721 0.000655-0.001049      0111111111
C11       1  2     1.000000 0.933191 0.889333 0.821223
 0.063525 0.086380 0.084265 0.010947 0.010608-0.006065      0111111111
C12       1  2     1.000000 0.039666 0.648697 0.080631
 0.054006 0.092895 0.093960-0.004212 0.001583 0.009657      0111111111
C13       1  2     1.000000 0.764617 0.864047 0.826362
 0.050975 0.071315 0.073168 0.003391-0.004359-0.007439      0111111111
C14       1  2     1.000000 0.112195 0.608168 0.201494
 0.052926 0.072336 0.069096 0.004101 0.007111-0.002761      0111111111
C15       1  2     1.000000 0.671735 0.356387 0.783976
 0.058570 0.061943 0.075250 0.011040 0.001010-0.009369      0111111111
C16       1  2     1.000000 0.087791 0.641114 0.102578
 0.056210 0.082874 0.071259 0.001784-0.002726 0.005338      0111111111
C17       1  2     1.000000 0.812897 0.862382 0.849725
 0.051754 0.072501 0.067944-0.002287 0.004307-0.008754      0111111111
C18       1  2     1.000000 0.884699 0.892254 0.795631
 0.061262 0.083801 0.068158 0.004701-0.008442-0.003135      0111111111
C19       1  2     1.000000 0.716609 0.863559 0.802307
 0.053761 0.073446 0.066467-0.002004-0.004992-0.005416      0111111111
C20       1  2     1.000000 0.719600 0.364370 0.806900
 0.052109 0.059425 0.072838 0.002001-0.000543-0.008758      0111111111
C21       1  2     1.000000 0.836512 0.893968 0.774044
 0.059185 0.068022 0.066139 0.006035-0.002821 0.000480      0111111111
C22       1  2     1.000000 0.668244 0.856797 0.776902
 0.063648 0.067801 0.060560 0.004967-0.002425-0.004633      0111111111
C23       1  2     1.000000 0.160211 0.606687 0.224984
 0.060134 0.069374 0.065873 0.003368-0.001896-0.006503      0111111111
C24       1  2     1.000000 0.184187 0.638862 0.148118
 0.049983 0.067790 0.067118 0.010127-0.002287-0.003704      0111111111
C25       1  2     1.000000 0.788464 0.894315 0.751302
 0.063936 0.061470 0.070038 0.000659-0.004562-0.004662      0111111111
C26       1  2     1.000000 0.135968 0.640037 0.124186
 0.056715 0.072127 0.063473 0.007618-0.003350-0.006274      0111111111
C27       1  2     1.000000 0.767647 0.362944 0.828047
 0.063316 0.061425 0.060225-0.004673-0.004461-0.004188      0111111111
C28       1  2     1.000000 0.599441 0.352011 0.658537
 0.058203 0.072695 0.056423 0.004112-0.001276-0.014278      0111111111
C29       1  2     1.000000 0.740420 0.895128 0.728009
 0.057957 0.067242 0.072332 0.000571-0.000850-0.006525      0111111111
C30       1  2     1.000000 0.016325 0.623391 0.162515
 0.069587 0.144041 0.095730-0.009977-0.007464 0.000521      0111111111
C31       1  2     1.000000 0.791576 0.394796 0.752739
 0.059068 0.071050 0.059658 0.001794 0.009608 0.005328      0111111111
C32       1  2     1.000000 0.692131 0.893438 0.704210
 0.059366 0.066244 0.059667 0.000261 0.006404-0.004860      0111111111
C33       1  2     1.000000 0.643929 0.876194 0.678579
 0.053857 0.080615 0.060466 0.003914 0.000611 0.001356      0111111111
C34       1  2     1.000000 0.743570 0.395405 0.730349
 0.056609 0.070067 0.052712 0.004474 0.000801 0.000353      0111111111
C35       1  2     1.000000 0.695327 0.392715 0.707044
 0.061323 0.076237 0.055736 0.006642 0.009254-0.011267      0111111111
C36       1  2     1.000000 0.647220 0.379273 0.682728
 0.058993 0.074378 0.063813-0.000989 0.012741-0.002302      0111111111
H1c3      3  1     1.000000 0.574675 0.681433 0.766883
 0.077700 0.000000 0.000000 0.000000 0.000000 0.000000      0000000000
H2c3      3  1     1.000000 0.570098 0.859118 0.806367
 0.077700 0.000000 0.000000 0.000000 0.000000 0.000000      0000000000
H1c4      3  1     1.000000 0.621629 0.728918 0.798775
 0.072865 0.000000 0.000000 0.000000 0.000000 0.000000      0000000000
H2c4      3  1     1.000000 0.617980 0.905684 0.835362
 0.072865 0.000000 0.000000 0.000000 0.000000 0.000000      0000000000
H1c5      3  1     1.000000 0.909124 0.749856 0.931262
 0.082988 0.000000 0.000000 0.000000 0.000000 0.000000      0000000000
H2c5      3  1     1.000000 0.909314 0.921589 0.985319
 0.082988 0.000000 0.000000 0.000000 0.000000 0.000000      0000000000
H1c6      3  1     1.000000 0.971979 0.892380 0.872296
 0.112353 0.000000 0.000000 0.000000 0.000000 0.000000      0000000000
H2c6      3  1     1.000000 0.957140 0.907047 1.016953
 0.112353 0.000000 0.000000 0.000000 0.000000 0.000000      0000000000
H3c6      3  1     1.000000 0.959339 0.738081 0.937280
 0.112353 0.000000 0.000000 0.000000 0.000000 0.000000      0000000000
H1c7      3  1     1.000000 0.625056 0.233876 0.803398
 0.072343 0.000000 0.000000 0.000000 0.000000 0.000000      0000000000
H2c7      3  1     1.000000 0.622603 0.411184 0.845076
 0.072343 0.000000 0.000000 0.000000 0.000000 0.000000      0000000000
H1c8      3  1     1.000000 0.860953 0.749170 0.906783
 0.076467 0.000000 0.000000 0.000000 0.000000 0.000000      0000000000
H2c8      3  1     1.000000 0.861167 0.922912 0.963350
 0.076467 0.000000 0.000000 0.000000 0.000000 0.000000      0000000000
H1c9      3  1     1.000000 0.064470 0.677031 0.269214
 0.090405 0.000000 0.000000 0.000000 0.000000 0.000000      0000000000
H2c9      3  1     1.000000 0.063762 0.503249 0.214787
 0.090405 0.000000 0.000000 0.000000 0.000000 0.000000      0000000000
H1c10     3  1     1.000000 0.593495 0.944123 0.603786
 0.079317 0.000000 0.000000 0.000000 0.000000 0.000000      0000000000
H2c10     3  1     1.000000 0.597790 0.766782 0.561643
 0.079317 0.000000 0.000000 0.000000 0.000000 0.000000      0000000000
H1c11     3  1     1.000000 0.933480 0.999672 0.785986
 0.093367 0.000000 0.000000 0.000000 0.000000 0.000000      0000000000
H2c11     3  1     1.000000 0.933083 0.827461 0.729592
 0.093367 0.000000 0.000000 0.000000 0.000000 0.000000      0000000000
H1c12     3  1     1.000000 0.038880 0.581078-0.007670
 0.096638 0.000000 0.000000 0.000000 0.000000 0.000000      0000000000
H2c12     3  1     1.000000 0.040007 0.758495 0.044025
 0.096638 0.000000 0.000000 0.000000 0.000000 0.000000      0000000000
H1c13     3  1     1.000000 0.764692 0.928511 0.916438
 0.078805 0.000000 0.000000 0.000000 0.000000 0.000000      0000000000
H2c13     3  1     1.000000 0.764614 0.754465 0.863737
 0.078805 0.000000 0.000000 0.000000 0.000000 0.000000      0000000000
H1c14     3  1     1.000000 0.112225 0.497757 0.236739
 0.077604 0.000000 0.000000 0.000000 0.000000 0.000000      0000000000
H2c14     3  1     1.000000 0.112382 0.672376 0.291775
 0.077604 0.000000 0.000000 0.000000 0.000000 0.000000      0000000000
H1c15     3  1     1.000000 0.671308 0.423364 0.872189
 0.078599 0.000000 0.000000 0.000000 0.000000 0.000000      0000000000
H2c15     3  1     1.000000 0.672515 0.247189 0.822397
 0.078599 0.000000 0.000000 0.000000 0.000000 0.000000      0000000000
H1c16     3  1     1.000000 0.087511 0.575924 0.012864
 0.084660 0.000000 0.000000 0.000000 0.000000 0.000000      0000000000
H2c16     3  1     1.000000 0.087972 0.750584 0.065027
 0.084660 0.000000 0.000000 0.000000 0.000000 0.000000      0000000000
H1c17     3  1     1.000000 0.813029 0.926237 0.940197
 0.076918 0.000000 0.000000 0.000000 0.000000 0.000000      0000000000
H2c17     3  1     1.000000 0.812974 0.752286 0.885822
 0.076918 0.000000 0.000000 0.000000 0.000000 0.000000      0000000000
H1c18     3  1     1.000000 0.884512 0.828906 0.704831
 0.086193 0.000000 0.000000 0.000000 0.000000 0.000000      0000000000
H2c18     3  1     1.000000 0.884620 1.002652 0.760334
 0.086193 0.000000 0.000000 0.000000 0.000000 0.000000      0000000000
H1c19     3  1     1.000000 0.716764 0.754128 0.840122
 0.078122 0.000000 0.000000 0.000000 0.000000 0.000000      0000000000
H2c19     3  1     1.000000 0.716613 0.927158 0.892873
 0.078122 0.000000 0.000000 0.000000 0.000000 0.000000      0000000000
H1c20     3  1     1.000000 0.719547 0.430683 0.895759
 0.074121 0.000000 0.000000 0.000000 0.000000 0.000000      0000000000
H2c20     3  1     1.000000 0.719773 0.255188 0.845333
 0.074121 0.000000 0.000000 0.000000 0.000000 0.000000      0000000000
H1c21     3  1     1.000000 0.836546 1.004519 0.739210
 0.077862 0.000000 0.000000 0.000000 0.000000 0.000000      0000000000
H2c21     3  1     1.000000 0.836300 0.830979 0.683021
 0.077862 0.000000 0.000000 0.000000 0.000000 0.000000      0000000000
H1c22     3  1     1.000000 0.669139 0.748915 0.818381
 0.077298 0.000000 0.000000 0.000000 0.000000 0.000000      0000000000
H2c22     3  1     1.000000 0.667594 0.921772 0.866226
 0.077298 0.000000 0.000000 0.000000 0.000000 0.000000      0000000000
H1c23     3  1     1.000000 0.160175 0.496083 0.259675
 0.078617 0.000000 0.000000 0.000000 0.000000 0.000000      0000000000
H2c23     3  1     1.000000 0.160267 0.671278 0.314973
 0.078617 0.000000 0.000000 0.000000 0.000000 0.000000      0000000000
H1c24     3  1     1.000000 0.184053 0.575102 0.057589
 0.074423 0.000000 0.000000 0.000000 0.000000 0.000000      0000000000
H2c24     3  1     1.000000 0.184224 0.749469 0.113437
 0.074423 0.000000 0.000000 0.000000 0.000000 0.000000      0000000000
H1c25     3  1     1.000000 0.788485 1.003977 0.714138
 0.078839 0.000000 0.000000 0.000000 0.000000 0.000000      0000000000
H2c25     3  1     1.000000 0.788333 0.830460 0.660830
 0.078839 0.000000 0.000000 0.000000 0.000000 0.000000      0000000000
H1c26     3  1     1.000000 0.135865 0.574958 0.034476
 0.077470 0.000000 0.000000 0.000000 0.000000 0.000000      0000000000
H2c26     3  1     1.000000 0.135995 0.750674 0.089585
 0.077470 0.000000 0.000000 0.000000 0.000000 0.000000      0000000000
H1c27     3  1     1.000000 0.767643 0.252692 0.863695
 0.074613 0.000000 0.000000 0.000000 0.000000 0.000000      0000000000
H2c27     3  1     1.000000 0.767731 0.426179 0.918869
 0.074613 0.000000 0.000000 0.000000 0.000000 0.000000      0000000000
H1c28     3  1     1.000000 0.597747 0.459771 0.617295
 0.075321 0.000000 0.000000 0.000000 0.000000 0.000000      0000000000
H2c28     3  1     1.000000 0.600679 0.284326 0.571454
 0.075321 0.000000 0.000000 0.000000 0.000000 0.000000      0000000000
H1c29     3  1     1.000000 0.740360 1.004988 0.691311
 0.079420 0.000000 0.000000 0.000000 0.000000 0.000000      0000000000
H2c29     3  1     1.000000 0.740420 0.831480 0.637474
 0.079420 0.000000 0.000000 0.000000 0.000000 0.000000      0000000000
H1c30     3  1     1.000000 0.001713 0.651994 0.097318
 0.124680 0.000000 0.000000 0.000000 0.000000 0.000000      0000000000
H2c30     3  1     1.000000 0.015230 0.511263 0.191509
 0.124680 0.000000 0.000000 0.000000 0.000000 0.000000      0000000000
H3c30     3  1     1.000000 0.017135 0.690762 0.250982
 0.124680 0.000000 0.000000 0.000000 0.000000 0.000000      0000000000
H1c31     3  1     1.000000 0.791491 0.331568 0.661913
 0.075597 0.000000 0.000000 0.000000 0.000000 0.000000      0000000000
H2c31     3  1     1.000000 0.791639 0.505291 0.717771
 0.075597 0.000000 0.000000 0.000000 0.000000 0.000000      0000000000
H1c32     3  1     1.000000 0.691738 1.003891 0.668982
 0.074010 0.000000 0.000000 0.000000 0.000000 0.000000      0000000000
H2c32     3  1     1.000000 0.692372 0.832670 0.612128
 0.074010 0.000000 0.000000 0.000000 0.000000 0.000000      0000000000
H1c33     3  1     1.000000 0.644753 0.813467 0.588032
 0.078243 0.000000 0.000000 0.000000 0.000000 0.000000      0000000000
H2c33     3  1     1.000000 0.642757 0.985244 0.639962
 0.078243 0.000000 0.000000 0.000000 0.000000 0.000000      0000000000
H1c34     3  1     1.000000 0.743409 0.331339 0.639992
 0.071997 0.000000 0.000000 0.000000 0.000000 0.000000      0000000000
H2c34     3  1     1.000000 0.743608 0.505512 0.694337
 0.071997 0.000000 0.000000 0.000000 0.000000 0.000000      0000000000
H1c35     3  1     1.000000 0.694834 0.503219 0.671947
 0.077024 0.000000 0.000000 0.000000 0.000000 0.000000      0000000000
H2c35     3  1     1.000000 0.695521 0.327947 0.617293
 0.077024 0.000000 0.000000 0.000000 0.000000 0.000000      0000000000
H1c36     3  1     1.000000 0.647724 0.313196 0.593990
 0.078365 0.000000 0.000000 0.000000 0.000000 0.000000      0000000000
H2c36     3  1     1.000000 0.646319 0.488945 0.645529
 0.078365 0.000000 0.000000 0.000000 0.000000 0.000000      0000000000
Wat       0 1               Ow
Ow        2  2     1.000000 0.000000 0.000000 0.000000
 0.070969 0.061417 0.069349 0.002766 0.009803-0.006127      0000111111
H1w       3  1     1.000000-0.014965 0.035511-0.024636
 0.080426 0.000000 0.000000 0.000000 0.000000 0.000000      0111000000
H2w       3  1     1.000000-0.001915-0.103747 0.011186
 0.080426 0.000000 0.000000 0.000000 0.000000 0.000000      0111000000
pos#1     1  0     1.000000
 -150.000  240.000 -100.000 0.535807 0.391084 0.405776      0000111
pos#2     1  0     1.000000
   98.231  -19.782  219.181 0.519041 0.067082 0.283235      0111111
pos#3     1  0     1.000000
   54.879  209.282 -142.495 0.506896 0.185581 0.581899      0111111
----------------------------   s.u. block   ----------------------------
 0.000526 0.000000 0.000000 0.000000 0.000000 0.000000
 0.000000 0.000000 0.000000
 0.000000 0.000000 0.000000 0.000000 0.000000 0.000000
 0.000000 0.000000 0.000000 0.000000 0.000000 0.000000
Mg1                0.000000 0.000045 0.000230 0.000244
 0.001807 0.001357 0.001471 0.001193 0.001289 0.001066
O1                 0.000000 0.000085 0.000518 0.000481
 0.003710 0.003298 0.003193 0.002754 0.002767 0.002591
O2                 0.000000 0.000089 0.000499 0.000476
 0.004343 0.003322 0.003452 0.002935 0.003010 0.002550
O3                 0.000000 0.000077 0.000432 0.000507
 0.003353 0.002566 0.003220 0.002163 0.002674 0.002277
O4                 0.000000 0.000084 0.000510 0.000537
 0.003887 0.003231 0.004060 0.002598 0.003057 0.002755
C1                 0.000000 0.000134 0.000887 0.000773
 0.006255 0.005161 0.005499 0.004405 0.004591 0.004163
C2                 0.000000 0.000140 0.000798 0.000897
 0.005647 0.004819 0.006206 0.003972 0.004924 0.004311
C3                 0.000000 0.000119 0.000626 0.000773
 0.005207 0.003950 0.005473 0.003519 0.004714 0.003461
C4                 0.000000 0.000112 0.000600 0.000705
 0.004931 0.004323 0.004748 0.003567 0.004197 0.003377
C5                 0.000000 0.000118 0.000656 0.000760
 0.005341 0.004596 0.005132 0.004001 0.004472 0.003697
C6                 0.000000 0.000124 0.000807 0.000832
 0.006086 0.005625 0.006328 0.004941 0.005619 0.004552
C7                 0.000000 0.000108 0.000602 0.000722
 0.004694 0.004333 0.004955 0.003447 0.004212 0.003426
C8                 0.000000 0.000114 0.000628 0.000730
 0.004894 0.004282 0.004988 0.003727 0.004260 0.003513
C9                 0.000000 0.000121 0.000693 0.000793
 0.005465 0.005071 0.005553 0.004153 0.004727 0.003982
C10                0.000000 0.000111 0.000647 0.000743
 0.004954 0.004824 0.004987 0.003718 0.004284 0.003667
C11                0.000000 0.000123 0.000685 0.000813
 0.005490 0.004913 0.005893 0.004156 0.004965 0.004020
C12                0.000000 0.000122 0.000712 0.000822
 0.005167 0.005337 0.006019 0.004256 0.004983 0.004239
C13                0.000000 0.000114 0.000641 0.000751
 0.004861 0.004372 0.005172 0.003754 0.004420 0.003594
C14                0.000000 0.000112 0.000627 0.000742
 0.005023 0.004362 0.005163 0.003623 0.004374 0.003497
C15                0.000000 0.000114 0.000621 0.000766
 0.005015 0.004181 0.005201 0.003666 0.004463 0.003507
C16                0.000000 0.000116 0.000662 0.000766
 0.005114 0.004694 0.005214 0.004006 0.004512 0.003803
C17                0.000000 0.000114 0.000637 0.000734
 0.004834 0.004330 0.005013 0.003768 0.004341 0.003579
C18                0.000000 0.000118 0.000660 0.000763
 0.005420 0.004813 0.005226 0.003953 0.004632 0.003719
C19                0.000000 0.000115 0.000640 0.000746
 0.004927 0.004331 0.005030 0.003752 0.004331 0.003516
C20                0.000000 0.000110 0.000613 0.000745
 0.004820 0.003992 0.005076 0.003482 0.004292 0.003354
C21                0.000000 0.000114 0.000634 0.000736
 0.005141 0.004324 0.005098 0.003615 0.004386 0.003409
C22                0.000000 0.000116 0.000624 0.000737
 0.005137 0.004280 0.004878 0.003796 0.004345 0.003431
C23                0.000000 0.000114 0.000640 0.000733
 0.005204 0.004354 0.005109 0.003622 0.004452 0.003419
C24                0.000000 0.000109 0.000624 0.000722
 0.004748 0.004190 0.004946 0.003601 0.004248 0.003466
C25                0.000000 0.000119 0.000617 0.000744
 0.005291 0.004124 0.005255 0.003620 0.004587 0.003407
C26                0.000000 0.000113 0.000626 0.000726
 0.004985 0.004360 0.004881 0.003711 0.004300 0.003501
C27                0.000000 0.000112 0.000615 0.000717
 0.005093 0.004012 0.004783 0.003632 0.004275 0.003328
C28                0.000000 0.000115 0.000639 0.000728
 0.004994 0.004461 0.004742 0.003781 0.004297 0.003426
C29                0.000000 0.000116 0.000632 0.000758
 0.005148 0.004342 0.005307 0.003655 0.004477 0.003493
C30                0.000000 0.000129 0.000976 0.000796
 0.006272 0.007194 0.006789 0.005752 0.005474 0.005240
C31                0.000000 0.000114 0.000624 0.000716
 0.005098 0.004371 0.004889 0.003611 0.004259 0.003376
C32                0.000000 0.000115 0.000619 0.000710
 0.005107 0.004151 0.004934 0.003592 0.004382 0.003295
C33                0.000000 0.000114 0.000641 0.000739
 0.004944 0.004550 0.004905 0.003752 0.004277 0.003536
C34                0.000000 0.000111 0.000617 0.000697
 0.005058 0.004309 0.004611 0.003532 0.004127 0.003246
C35                0.000000 0.000115 0.000644 0.000708
 0.005272 0.004434 0.004850 0.003756 0.004370 0.003396
C36                0.000000 0.000114 0.000641 0.000739
 0.005143 0.004470 0.005017 0.003713 0.004340 0.003472
H1c3               0.000000-0.100000-0.100000-0.100000
 0.000000 0.000000 0.000000 0.000000 0.000000 0.000000
H2c3               0.000000-0.100000-0.100000-0.100000
 0.000000 0.000000 0.000000 0.000000 0.000000 0.000000
H1c4               0.000000-0.100000-0.100000-0.100000
 0.000000 0.000000 0.000000 0.000000 0.000000 0.000000
H2c4               0.000000-0.100000-0.100000-0.100000
 0.000000 0.000000 0.000000 0.000000 0.000000 0.000000
H1c5               0.000000-0.100000-0.100000-0.100000
 0.000000 0.000000 0.000000 0.000000 0.000000 0.000000
H2c5               0.000000-0.100000-0.100000-0.100000
 0.000000 0.000000 0.000000 0.000000 0.000000 0.000000
H1c6               0.000000-0.100000-0.100000-0.100000
 0.000000 0.000000 0.000000 0.000000 0.000000 0.000000
H2c6               0.000000-0.100000-0.100000-0.100000
 0.000000 0.000000 0.000000 0.000000 0.000000 0.000000
H3c6               0.000000-0.100000-0.100000-0.100000
 0.000000 0.000000 0.000000 0.000000 0.000000 0.000000
H1c7               0.000000-0.100000-0.100000-0.100000
 0.000000 0.000000 0.000000 0.000000 0.000000 0.000000
H2c7               0.000000-0.100000-0.100000-0.100000
 0.000000 0.000000 0.000000 0.000000 0.000000 0.000000
H1c8               0.000000-0.100000-0.100000-0.100000
 0.000000 0.000000 0.000000 0.000000 0.000000 0.000000
H2c8               0.000000-0.100000-0.100000-0.100000
 0.000000 0.000000 0.000000 0.000000 0.000000 0.000000
H1c9               0.000000-0.100000-0.100000-0.100000
 0.000000 0.000000 0.000000 0.000000 0.000000 0.000000
H2c9               0.000000-0.100000-0.100000-0.100000
 0.000000 0.000000 0.000000 0.000000 0.000000 0.000000
H1c10              0.000000-0.100000-0.100000-0.100000
 0.000000 0.000000 0.000000 0.000000 0.000000 0.000000
H2c10              0.000000-0.100000-0.100000-0.100000
 0.000000 0.000000 0.000000 0.000000 0.000000 0.000000
H1c11              0.000000-0.100000-0.100000-0.100000
 0.000000 0.000000 0.000000 0.000000 0.000000 0.000000
H2c11              0.000000-0.100000-0.100000-0.100000
 0.000000 0.000000 0.000000 0.000000 0.000000 0.000000
H1c12              0.000000-0.100000-0.100000-0.100000
 0.000000 0.000000 0.000000 0.000000 0.000000 0.000000
H2c12              0.000000-0.100000-0.100000-0.100000
 0.000000 0.000000 0.000000 0.000000 0.000000 0.000000
H1c13              0.000000-0.100000-0.100000-0.100000
 0.000000 0.000000 0.000000 0.000000 0.000000 0.000000
H2c13              0.000000-0.100000-0.100000-0.100000
 0.000000 0.000000 0.000000 0.000000 0.000000 0.000000
H1c14              0.000000-0.100000-0.100000-0.100000
 0.000000 0.000000 0.000000 0.000000 0.000000 0.000000
H2c14              0.000000-0.100000-0.100000-0.100000
 0.000000 0.000000 0.000000 0.000000 0.000000 0.000000
H1c15              0.000000-0.100000-0.100000-0.100000
 0.000000 0.000000 0.000000 0.000000 0.000000 0.000000
H2c15              0.000000-0.100000-0.100000-0.100000
 0.000000 0.000000 0.000000 0.000000 0.000000 0.000000
H1c16              0.000000-0.100000-0.100000-0.100000
 0.000000 0.000000 0.000000 0.000000 0.000000 0.000000
H2c16              0.000000-0.100000-0.100000-0.100000
 0.000000 0.000000 0.000000 0.000000 0.000000 0.000000
H1c17              0.000000-0.100000-0.100000-0.100000
 0.000000 0.000000 0.000000 0.000000 0.000000 0.000000
H2c17              0.000000-0.100000-0.100000-0.100000
 0.000000 0.000000 0.000000 0.000000 0.000000 0.000000
H1c18              0.000000-0.100000-0.100000-0.100000
 0.000000 0.000000 0.000000 0.000000 0.000000 0.000000
H2c18              0.000000-0.100000-0.100000-0.100000
 0.000000 0.000000 0.000000 0.000000 0.000000 0.000000
H1c19              0.000000-0.100000-0.100000-0.100000
 0.000000 0.000000 0.000000 0.000000 0.000000 0.000000
H2c19              0.000000-0.100000-0.100000-0.100000
 0.000000 0.000000 0.000000 0.000000 0.000000 0.000000
H1c20              0.000000-0.100000-0.100000-0.100000
 0.000000 0.000000 0.000000 0.000000 0.000000 0.000000
H2c20              0.000000-0.100000-0.100000-0.100000
 0.000000 0.000000 0.000000 0.000000 0.000000 0.000000
H1c21              0.000000-0.100000-0.100000-0.100000
 0.000000 0.000000 0.000000 0.000000 0.000000 0.000000
H2c21              0.000000-0.100000-0.100000-0.100000
 0.000000 0.000000 0.000000 0.000000 0.000000 0.000000
H1c22              0.000000-0.100000-0.100000-0.100000
 0.000000 0.000000 0.000000 0.000000 0.000000 0.000000
H2c22              0.000000-0.100000-0.100000-0.100000
 0.000000 0.000000 0.000000 0.000000 0.000000 0.000000
H1c23              0.000000-0.100000-0.100000-0.100000
 0.000000 0.000000 0.000000 0.000000 0.000000 0.000000
H2c23              0.000000-0.100000-0.100000-0.100000
 0.000000 0.000000 0.000000 0.000000 0.000000 0.000000
H1c24              0.000000-0.100000-0.100000-0.100000
 0.000000 0.000000 0.000000 0.000000 0.000000 0.000000
H2c24              0.000000-0.100000-0.100000-0.100000
 0.000000 0.000000 0.000000 0.000000 0.000000 0.000000
H1c25              0.000000-0.100000-0.100000-0.100000
 0.000000 0.000000 0.000000 0.000000 0.000000 0.000000
H2c25              0.000000-0.100000-0.100000-0.100000
 0.000000 0.000000 0.000000 0.000000 0.000000 0.000000
H1c26              0.000000-0.100000-0.100000-0.100000
 0.000000 0.000000 0.000000 0.000000 0.000000 0.000000
H2c26              0.000000-0.100000-0.100000-0.100000
 0.000000 0.000000 0.000000 0.000000 0.000000 0.000000
H1c27              0.000000-0.100000-0.100000-0.100000
 0.000000 0.000000 0.000000 0.000000 0.000000 0.000000
H2c27              0.000000-0.100000-0.100000-0.100000
 0.000000 0.000000 0.000000 0.000000 0.000000 0.000000
H1c28              0.000000-0.100000-0.100000-0.100000
 0.000000 0.000000 0.000000 0.000000 0.000000 0.000000
H2c28              0.000000-0.100000-0.100000-0.100000
 0.000000 0.000000 0.000000 0.000000 0.000000 0.000000
H1c29              0.000000-0.100000-0.100000-0.100000
 0.000000 0.000000 0.000000 0.000000 0.000000 0.000000
H2c29              0.000000-0.100000-0.100000-0.100000
 0.000000 0.000000 0.000000 0.000000 0.000000 0.000000
H1c30              0.000000-0.100000-0.100000-0.100000
 0.000000 0.000000 0.000000 0.000000 0.000000 0.000000
H2c30              0.000000-0.100000-0.100000-0.100000
 0.000000 0.000000 0.000000 0.000000 0.000000 0.000000
H3c30              0.000000-0.100000-0.100000-0.100000
 0.000000 0.000000 0.000000 0.000000 0.000000 0.000000
H1c31              0.000000-0.100000-0.100000-0.100000
 0.000000 0.000000 0.000000 0.000000 0.000000 0.000000
H2c31              0.000000-0.100000-0.100000-0.100000
 0.000000 0.000000 0.000000 0.000000 0.000000 0.000000
H1c32              0.000000-0.100000-0.100000-0.100000
 0.000000 0.000000 0.000000 0.000000 0.000000 0.000000
H2c32              0.000000-0.100000-0.100000-0.100000
 0.000000 0.000000 0.000000 0.000000 0.000000 0.000000
H1c33              0.000000-0.100000-0.100000-0.100000
 0.000000 0.000000 0.000000 0.000000 0.000000 0.000000
H2c33              0.000000-0.100000-0.100000-0.100000
 0.000000 0.000000 0.000000 0.000000 0.000000 0.000000
H1c34              0.000000-0.100000-0.100000-0.100000
 0.000000 0.000000 0.000000 0.000000 0.000000 0.000000
H2c34              0.000000-0.100000-0.100000-0.100000
 0.000000 0.000000 0.000000 0.000000 0.000000 0.000000
H1c35              0.000000-0.100000-0.100000-0.100000
 0.000000 0.000000 0.000000 0.000000 0.000000 0.000000
H2c35              0.000000-0.100000-0.100000-0.100000
 0.000000 0.000000 0.000000 0.000000 0.000000 0.000000
H1c36              0.000000-0.100000-0.100000-0.100000
 0.000000 0.000000 0.000000 0.000000 0.000000 0.000000
H2c36              0.000000-0.100000-0.100000-0.100000
 0.000000 0.000000 0.000000 0.000000 0.000000 0.000000
Wat
Ow                 0.000000 0.000000 0.000000 0.000000
 0.001883 0.002042 0.001855 0.001423 0.001596 0.001655
H1w                0.000000 0.000492 0.004687 0.005766
 0.000000 0.000000 0.000000 0.000000 0.000000 0.000000
H2w                0.000000 0.000766 0.002836 0.006073
 0.000000 0.000000 0.000000 0.000000 0.000000 0.000000
pos#1              0.000000
    0.000    0.000    0.000 0.000083 0.000515 0.000436
pos#2              0.000000
    4.508    5.019    4.663 0.000094 0.000422 0.000509
pos#3              0.000000
    5.009    5.263    5.705 0.000086 0.000481 0.000481
--------------------------   Saved points   ----------------------------
    0
--------------------------   Fourier maxima   --------------------------
    1    1    1
max1      1  1     1.000000 0.550239 0.090644 0.792456      000  0  0  0
     0.30     0.22
max2      1  1     1.000000 0.497922 0.022424 0.335017      000  0  0  0
     0.27     0.21
max3      1  1     1.000000 0.565101 0.126501 0.851447      000  0  0  0
     0.29     0.19
max4      1  1     1.000000 0.525577 0.021348 0.958348      000  0  0  0
     0.24     0.18
max5      1  1     1.000000 0.507868 0.035092 0.237910      000  0  0  0
     0.27     0.17
max6      1  1     1.000000 0.997349 0.028887 0.981716      000  0  0  0
     0.24     0.17
max7      1  1     1.000000 0.502957 0.116763 0.731659      000  0  0  0
     0.32     0.17
max8      1  1     1.000000 0.468419-0.000103 0.795456      000  0  0  0
     0.25     0.16
max9      1  1     1.000000 0.525067 0.103816 0.832871      000  0  0  0
     0.29     0.16
max10     1  1     1.000000 0.543690 0.061498 0.276967      000  0  0  0
     0.25     0.15
--------------------------   Fourier minima   --------------------------
    1    1    1
min1      1  1     1.000000 0.552704 0.046978 0.514804      000  0  0  0
     0.31     0.17
min2      1  1     1.000000 0.532212 0.025717 0.457428      000  0  0  0
     0.36     0.17
min3      1  1     1.000000 0.536542 0.159265 0.337785      000  0  0  0
     0.35     0.16
min4      1  1     1.000000 0.546497 0.115127 0.625697      000  0  0  0
     0.35     0.16
min5      1  1     1.000000 0.804149 0.235186 0.271408      000  0  0  0
     0.36     0.15
min6      1  1     1.000000 0.469461 0.091008 0.430719      000  0  0  0
     0.34     0.15
min7      1  1     1.000000 0.460617 0.189180 0.490557      000  0  0  0
     0.27     0.14
min8      1  1     1.000000 0.503793 0.140730 0.066796      000  0  0  0
     0.25     0.14
min9      1  1     1.000000 0.200122 0.223838 0.241803      000  0  0  0
     0.28     0.14
min10     1  1     1.000000 0.549218 0.207035 0.982298      000  0  0  0
     0.32     0.14
------------------------------------------------------------------------
