# Supplementary material for: The structure of magnesium stearate trihydrate determined from a micrometre-sized single crystal using a microfocused synchrotron X-ray beam
Source: Acta Crystallogr B Struct Sci Cryst Eng Mater. 2023 Jul 8;79(Pt 4):330–5. doi: 10.1107/S2052520623005607 (PMC10410307; doi:10.1107/S2052520623005607)
Supplement: Supplementary file 5 [file b-79-00330-sup5.zip › option5/run30_full_H_opt5.m80]

   0   0   0   1 0.14400E+04 0.14400E+04 0.14400E+04 0.14400E+04 0.00000E+00 0.14400E+04 0.00000E+00 0.14400E+04 0.00000E+00 0.14400E+04 0.00000E+00 0.00000E+00 0.00000E+00
   2   0   0   1 0.75212E+02 0.75212E+02 0.83951E+02 0.83951E+02 0.00000E+00 0.00000E+00 0.00000E+00 0.00000E+00 0.00000E+00 0.00000E+00 0.00000E+00 0.24125E+01 0.24125E+01
   3   0   0   1 0.11340E+03 0.11340E+03 0.12598E+03-0.12598E+03 0.00000E+00 0.00000E+00 0.00000E+00 0.00000E+00 0.00000E+00 0.00000E+00 0.00000E+00 0.36558E+01 0.36558E+01
   4   0   0   1 0.20463E+02 0.20463E+02 0.19806E+02 0.19806E+02 0.00000E+00 0.00000E+00 0.00000E+00 0.00000E+00 0.00000E+00 0.00000E+00 0.00000E+00 0.78064E+00 0.78064E+00
   5   0   0   1 0.44423E+02 0.44423E+02 0.47782E+02-0.47782E+02 0.00000E+00 0.00000E+00 0.00000E+00 0.00000E+00 0.00000E+00 0.00000E+00 0.00000E+00 0.14676E+01 0.14676E+01
   6   0   0   1 0.42673E+02 0.42673E+02 0.48051E+02-0.48051E+02 0.00000E+00 0.00000E+00 0.00000E+00 0.00000E+00 0.00000E+00 0.00000E+00 0.00000E+00 0.14335E+01 0.14335E+01
   7   0   0   1 0.17992E+02 0.17992E+02 0.17571E+02 0.17571E+02 0.00000E+00 0.00000E+00 0.00000E+00 0.00000E+00 0.00000E+00 0.00000E+00 0.00000E+00 0.88016E+00 0.88016E+00
   8   0   0   1 0.78995E+02 0.78995E+02 0.87236E+02-0.87236E+02 0.00000E+00 0.00000E+00 0.00000E+00 0.00000E+00 0.00000E+00 0.00000E+00 0.00000E+00 0.25597E+01 0.25597E+01
   9   0   0   1 0.45232E+02 0.45232E+02 0.47994E+02 0.47994E+02 0.00000E+00 0.00000E+00 0.00000E+00 0.00000E+00 0.00000E+00 0.00000E+00 0.00000E+00 0.15663E+01 0.15663E+01
  10   0   0   1 0.83029E+02 0.83029E+02 0.91806E+02-0.91806E+02 0.00000E+00 0.00000E+00 0.00000E+00 0.00000E+00 0.00000E+00 0.00000E+00 0.00000E+00 0.27247E+01 0.27247E+01
  11   0   0   1 0.48059E+02 0.48059E+02 0.48450E+02 0.48450E+02 0.00000E+00 0.00000E+00 0.00000E+00 0.00000E+00 0.00000E+00 0.00000E+00 0.00000E+00 0.16824E+01 0.16824E+01
  12   0   0   1 0.65581E+02 0.65581E+02 0.71644E+02-0.71644E+02 0.00000E+00 0.00000E+00 0.00000E+00 0.00000E+00 0.00000E+00 0.00000E+00 0.00000E+00 0.22001E+01 0.22001E+01
  13   0   0   1 0.34396E+02 0.34396E+02 0.34601E+02 0.34601E+02 0.00000E+00 0.00000E+00 0.00000E+00 0.00000E+00 0.00000E+00 0.00000E+00 0.00000E+00 0.13932E+01 0.13932E+01
  14   0   0   1 0.45560E+02 0.45560E+02 0.48077E+02-0.48077E+02 0.00000E+00 0.00000E+00 0.00000E+00 0.00000E+00 0.00000E+00 0.00000E+00 0.00000E+00 0.16803E+01 0.16803E+01
  15   0   0   1 0.22170E+02 0.22170E+02 0.21739E+02 0.21739E+02 0.00000E+00 0.00000E+00 0.00000E+00 0.00000E+00 0.00000E+00 0.00000E+00 0.00000E+00 0.13273E+01 0.13273E+01
  16   0   0   1 0.25762E+02 0.25762E+02 0.27212E+02-0.27212E+02 0.00000E+00 0.00000E+00 0.00000E+00 0.00000E+00 0.00000E+00 0.00000E+00 0.00000E+00 0.13051E+01 0.13051E+01
  17   0   0   1 0.15470E+02 0.15470E+02 0.15050E+02 0.15050E+02 0.00000E+00 0.00000E+00 0.00000E+00 0.00000E+00 0.00000E+00 0.00000E+00 0.00000E+00 0.15119E+01 0.15119E+01
  18   0   0   1 0.17732E+02 0.17732E+02 0.18681E+02-0.18681E+02 0.00000E+00 0.00000E+00 0.00000E+00 0.00000E+00 0.00000E+00 0.00000E+00 0.00000E+00 0.13277E+01 0.13277E+01
  19   0   0   1 0.59432E+01 0.59432E+01 0.55757E+01 0.55757E+01 0.00000E+00 0.00000E+00 0.00000E+00 0.00000E+00 0.00000E+00 0.00000E+00 0.00000E+00 0.29611E+01 0.29611E+01
  21   0   0   1 0.93489E+01 0.93489E+01 0.12756E+02-0.12756E+02 0.00000E+00 0.00000E+00 0.00000E+00 0.00000E+00 0.00000E+00 0.00000E+00 0.00000E+00 0.20598E+01 0.20598E+01
  22   0   0   1 0.27466E+02 0.27466E+02 0.28006E+02 0.28006E+02 0.00000E+00 0.00000E+00 0.00000E+00 0.00000E+00 0.00000E+00 0.00000E+00 0.00000E+00 0.13675E+01 0.13675E+01
  23   0   0   1 0.29410E+02 0.29410E+02 0.29200E+02-0.29200E+02 0.00000E+00 0.00000E+00 0.00000E+00 0.00000E+00 0.00000E+00 0.00000E+00 0.00000E+00 0.14129E+01 0.14129E+01
  24   0   0   1 0.42288E+02 0.42288E+02 0.43204E+02 0.43204E+02 0.00000E+00 0.00000E+00 0.00000E+00 0.00000E+00 0.00000E+00 0.00000E+00 0.00000E+00 0.16588E+01 0.16588E+01
  25   0   0   1 0.41213E+02 0.41213E+02 0.42524E+02-0.42524E+02 0.00000E+00 0.00000E+00 0.00000E+00 0.00000E+00 0.00000E+00 0.00000E+00 0.00000E+00 0.16506E+01 0.16506E+01
  26   0   0   1 0.49771E+02 0.49771E+02 0.52898E+02 0.52898E+02 0.00000E+00 0.00000E+00 0.00000E+00 0.00000E+00 0.00000E+00 0.00000E+00 0.00000E+00 0.18600E+01 0.18600E+01
  27   0   0   1 0.43165E+02 0.43165E+02 0.45391E+02-0.45391E+02 0.00000E+00 0.00000E+00 0.00000E+00 0.00000E+00 0.00000E+00 0.00000E+00 0.00000E+00 0.17171E+01 0.17171E+01
  28   0   0   1 0.42700E+02 0.42700E+02 0.46250E+02 0.46250E+02 0.00000E+00 0.00000E+00 0.00000E+00 0.00000E+00 0.00000E+00 0.00000E+00 0.00000E+00 0.17345E+01 0.17345E+01
  29   0   0   1 0.27086E+02 0.27086E+02 0.28573E+02-0.28573E+02 0.00000E+00 0.00000E+00 0.00000E+00 0.00000E+00 0.00000E+00 0.00000E+00 0.00000E+00 0.14575E+01 0.14575E+01
  30   0   0   1 0.14715E+02 0.14715E+02 0.17726E+02 0.17726E+02 0.00000E+00 0.00000E+00 0.00000E+00 0.00000E+00 0.00000E+00 0.00000E+00 0.00000E+00 0.15893E+01 0.15893E+01
  31   0   0   1 0.14975E-01 0.14975E-01 0.33412E+01-0.33412E+01 0.00000E+00 0.00000E+00 0.00000E+00 0.00000E+00 0.00000E+00 0.00000E+00 0.00000E+00 0.14781E+02 0.14781E+02
  32   0   0   1 0.12094E+02 0.12094E+02 0.88393E+01-0.88393E+01 0.00000E+00 0.00000E+00 0.00000E+00 0.00000E+00 0.00000E+00 0.00000E+00 0.00000E+00 0.30440E+01 0.30440E+01
  33   0   0   1 0.22294E+02 0.22294E+02 0.20276E+02 0.20276E+02 0.00000E+00 0.00000E+00 0.00000E+00 0.00000E+00 0.00000E+00 0.00000E+00 0.00000E+00 0.18383E+01 0.18383E+01
  34   0   0   1 0.38801E+02 0.38801E+02 0.34460E+02-0.34460E+02 0.00000E+00 0.00000E+00 0.00000E+00 0.00000E+00 0.00000E+00 0.00000E+00 0.00000E+00 0.16458E+01 0.16458E+01
  35   0   0   1 0.37262E+02 0.37262E+02 0.33199E+02 0.33199E+02 0.00000E+00 0.00000E+00 0.00000E+00 0.00000E+00 0.00000E+00 0.00000E+00 0.00000E+00 0.16552E+01 0.16552E+01
  36   0   0   1 0.52298E+02 0.52298E+02 0.47057E+02-0.47057E+02 0.00000E+00 0.00000E+00 0.00000E+00 0.00000E+00 0.00000E+00 0.00000E+00 0.00000E+00 0.19988E+01 0.19988E+01
  37   0   0   1 0.32728E+02 0.32728E+02 0.30142E+02 0.30142E+02 0.00000E+00 0.00000E+00 0.00000E+00 0.00000E+00 0.00000E+00 0.00000E+00 0.00000E+00 0.16315E+01 0.16315E+01
  38   0   0   1 0.56413E+02 0.56413E+02 0.51553E+02-0.51553E+02 0.00000E+00 0.00000E+00 0.00000E+00 0.00000E+00 0.00000E+00 0.00000E+00 0.00000E+00 0.19748E+01 0.19748E+01
  39   0   0   1 0.11400E+02 0.11400E+02 0.10020E+02 0.10020E+02 0.00000E+00 0.00000E+00 0.00000E+00 0.00000E+00 0.00000E+00 0.00000E+00 0.00000E+00 0.33867E+01 0.33867E+01
  40   0   0   1 0.67526E+02 0.67526E+02 0.61113E+02-0.61113E+02 0.00000E+00 0.00000E+00 0.00000E+00 0.00000E+00 0.00000E+00 0.00000E+00 0.00000E+00 0.22611E+01 0.22611E+01
  41   0   0   1 0.12829E+03 0.12829E+03 0.10685E+03-0.10685E+03 0.00000E+00 0.00000E+00 0.00000E+00 0.00000E+00 0.00000E+00 0.00000E+00 0.00000E+00 0.42617E+01 0.42617E+01
  42   0   0   1 0.51085E+02 0.51085E+02 0.49239E+02 0.49239E+02 0.00000E+00 0.00000E+00 0.00000E+00 0.00000E+00 0.00000E+00 0.00000E+00 0.00000E+00 0.21923E+01 0.21923E+01
  43   0   0   1 0.71743E+02 0.71743E+02 0.62872E+02 0.62872E+02 0.00000E+00 0.00000E+00 0.00000E+00 0.00000E+00 0.00000E+00 0.00000E+00 0.00000E+00 0.24389E+01 0.24389E+01
  44   0   0   1 0.25293E-01 0.25293E-01 0.19681E+01-0.19681E+01 0.00000E+00 0.00000E+00 0.00000E+00 0.00000E+00 0.00000E+00 0.00000E+00 0.00000E+00 0.31614E+02 0.31614E+02
  45   0   0   1 0.18718E+02 0.18718E+02 0.19142E+02 0.19142E+02 0.00000E+00 0.00000E+00 0.00000E+00 0.00000E+00 0.00000E+00 0.00000E+00 0.00000E+00 0.29186E+01 0.29186E+01
  46   0   0   1 0.75897E+01 0.75897E+01 0.26907E+01 0.26907E+01 0.00000E+00 0.00000E+00 0.00000E+00 0.00000E+00 0.00000E+00 0.00000E+00 0.00000E+00 0.56050E+01 0.56050E+01
  47   0   0   1 0.59703E+01 0.59703E+01 0.26012E+01 0.26012E+01 0.00000E+00 0.00000E+00 0.00000E+00 0.00000E+00 0.00000E+00 0.00000E+00 0.00000E+00 0.69066E+01 0.69066E+01
  48   0   0   1 0.14285E+02 0.14285E+02 0.92073E+01 0.92073E+01 0.00000E+00 0.00000E+00 0.00000E+00 0.00000E+00 0.00000E+00 0.00000E+00 0.00000E+00 0.33918E+01 0.33918E+01
  49   0   0   1 0.87451E+01 0.87451E+01 0.76823E+01-0.76823E+01 0.00000E+00 0.00000E+00 0.00000E+00 0.00000E+00 0.00000E+00 0.00000E+00 0.00000E+00 0.44140E+01 0.44140E+01
  50   0   0   1 0.13719E+02 0.13719E+02 0.14618E+02 0.14618E+02 0.00000E+00 0.00000E+00 0.00000E+00 0.00000E+00 0.00000E+00 0.00000E+00 0.00000E+00 0.32454E+01 0.32454E+01
  51   0   0   1 0.93828E+01 0.93828E+01 0.10935E+02-0.10935E+02 0.00000E+00 0.00000E+00 0.00000E+00 0.00000E+00 0.00000E+00 0.00000E+00 0.00000E+00 0.45278E+01 0.45278E+01
  52   0   0   1 0.16440E+02 0.16440E+02 0.10466E+02 0.10466E+02 0.00000E+00 0.00000E+00 0.00000E+00 0.00000E+00 0.00000E+00 0.00000E+00 0.00000E+00 0.27178E+01 0.27178E+01
  53   0   0   1 0.15235E+02 0.15235E+02 0.74060E+01-0.74060E+01 0.00000E+00 0.00000E+00 0.00000E+00 0.00000E+00 0.00000E+00 0.00000E+00 0.00000E+00 0.40796E+01 0.40796E+01
   1   1   0   1 0.20995E+02 0.20995E+02 0.19022E+02 0.19022E+02 0.00000E+00 0.00000E+00 0.00000E+00 0.00000E+00 0.00000E+00 0.00000E+00 0.00000E+00 0.50790E+00 0.50790E+00
   2   1   0   1 0.28050E+02 0.28050E+02 0.25919E+02-0.25919E+02 0.00000E+00 0.00000E+00 0.00000E+00 0.00000E+00 0.00000E+00 0.00000E+00 0.00000E+00 0.62046E+00 0.62046E+00
   3   1   0   1 0.46756E+02 0.46756E+02 0.46231E+02 0.46231E+02 0.00000E+00 0.00000E+00 0.00000E+00 0.00000E+00 0.00000E+00 0.00000E+00 0.00000E+00 0.11383E+01 0.11383E+01
   4   1   0   1 0.36389E+02 0.36389E+02 0.36398E+02-0.36398E+02 0.00000E+00 0.00000E+00 0.00000E+00 0.00000E+00 0.00000E+00 0.00000E+00 0.00000E+00 0.82997E+00 0.82997E+00
   5   1   0   1 0.52055E+02 0.52055E+02 0.53228E+02 0.53228E+02 0.00000E+00 0.00000E+00 0.00000E+00 0.00000E+00 0.00000E+00 0.00000E+00 0.00000E+00 0.11666E+01 0.11666E+01
   6   1   0   1 0.26710E+02 0.26710E+02 0.27922E+02-0.27922E+02 0.00000E+00 0.00000E+00 0.00000E+00 0.00000E+00 0.00000E+00 0.00000E+00 0.00000E+00 0.70465E+00 0.70465E+00
   7   1   0   1 0.36308E+02 0.36308E+02 0.40968E+02 0.40968E+02 0.00000E+00 0.00000E+00 0.00000E+00 0.00000E+00 0.00000E+00 0.00000E+00 0.00000E+00 0.92853E+00 0.92853E+00
   8   1   0   1 0.18474E+01 0.18474E+01 0.63527E+01-0.63527E+01 0.00000E+00 0.00000E+00 0.00000E+00 0.00000E+00 0.00000E+00 0.00000E+00 0.00000E+00 0.39437E+01 0.39437E+01
   9   1   0   1 0.18204E+02 0.18204E+02 0.20503E+02 0.20503E+02 0.00000E+00 0.00000E+00 0.00000E+00 0.00000E+00 0.00000E+00 0.00000E+00 0.00000E+00 0.66419E+00 0.66419E+00
  10   1   0   1 0.14533E+02 0.14533E+02 0.12789E+02 0.12789E+02 0.00000E+00 0.00000E+00 0.00000E+00 0.00000E+00 0.00000E+00 0.00000E+00 0.00000E+00 0.81869E+00 0.81869E+00
  11   1   0   1 0.90299E+01 0.90299E+01 0.12164E+02 0.12164E+02 0.00000E+00 0.00000E+00 0.00000E+00 0.00000E+00 0.00000E+00 0.00000E+00 0.00000E+00 0.10805E+01 0.10805E+01
  12   1   0   1 0.13919E+02 0.13919E+02 0.13600E+02 0.13600E+02 0.00000E+00 0.00000E+00 0.00000E+00 0.00000E+00 0.00000E+00 0.00000E+00 0.00000E+00 0.84890E+00 0.84890E+00
  13   1   0   1 0.16305E+02 0.16305E+02 0.18283E+02 0.18283E+02 0.00000E+00 0.00000E+00 0.00000E+00 0.00000E+00 0.00000E+00 0.00000E+00 0.00000E+00 0.85336E+00 0.85336E+00
  14   1   0   1 0.77377E-01 0.77377E-01 0.10073E-01 0.10073E-01 0.00000E+00 0.00000E+00 0.00000E+00 0.00000E+00 0.00000E+00 0.00000E+00 0.00000E+00 0.15893E+02 0.15893E+02
  15   1   0   1 0.33411E+02 0.33411E+02 0.34320E+02 0.34320E+02 0.00000E+00 0.00000E+00 0.00000E+00 0.00000E+00 0.00000E+00 0.00000E+00 0.00000E+00 0.99151E+00 0.99151E+00
  16   1   0   1 0.18137E+02 0.18137E+02 0.17381E+02-0.17381E+02 0.00000E+00 0.00000E+00 0.00000E+00 0.00000E+00 0.00000E+00 0.00000E+00 0.00000E+00 0.88016E+00 0.88016E+00
  17   1   0   1 0.44677E+02 0.44677E+02 0.46866E+02 0.46866E+02 0.00000E+00 0.00000E+00 0.00000E+00 0.00000E+00 0.00000E+00 0.00000E+00 0.00000E+00 0.11782E+01 0.11782E+01
  18   1   0   1 0.24995E+02 0.24995E+02 0.25898E+02-0.25898E+02 0.00000E+00 0.00000E+00 0.00000E+00 0.00000E+00 0.00000E+00 0.00000E+00 0.00000E+00 0.89375E+00 0.89375E+00
  19   1   0   1 0.43606E+02 0.43606E+02 0.44234E+02 0.44234E+02 0.00000E+00 0.00000E+00 0.00000E+00 0.00000E+00 0.00000E+00 0.00000E+00 0.00000E+00 0.11989E+01 0.11989E+01
  20   1   0   1 0.16180E+02 0.16180E+02 0.14623E+02-0.14623E+02 0.00000E+00 0.00000E+00 0.00000E+00 0.00000E+00 0.00000E+00 0.00000E+00 0.00000E+00 0.97792E+00 0.97792E+00
  21   1   0   1 0.21083E+02 0.21083E+02 0.20287E+02 0.20287E+02 0.00000E+00 0.00000E+00 0.00000E+00 0.00000E+00 0.00000E+00 0.00000E+00 0.00000E+00 0.94797E+00 0.94797E+00
  22   1   0   1 0.11518E+02 0.11518E+02 0.10311E+02-0.10311E+02 0.00000E+00 0.00000E+00 0.00000E+00 0.00000E+00 0.00000E+00 0.00000E+00 0.00000E+00 0.11903E+01 0.11903E+01
  23   1   0   1 0.12160E+02 0.12160E+02 0.12036E+02 0.12036E+02 0.00000E+00 0.00000E+00 0.00000E+00 0.00000E+00 0.00000E+00 0.00000E+00 0.00000E+00 0.11272E+01 0.11272E+01
  24   1   0   1 0.16926E-01 0.16926E-01 0.16159E+01-0.16159E+01 0.00000E+00 0.00000E+00 0.00000E+00 0.00000E+00 0.00000E+00 0.00000E+00 0.00000E+00 0.22141E+02 0.22141E+02
  25   1   0   1 0.47925E-01 0.47925E-01 0.55548E+01 0.55548E+01 0.00000E+00 0.00000E+00 0.00000E+00 0.00000E+00 0.00000E+00 0.00000E+00 0.00000E+00 0.19187E+02 0.19187E+02
  26   1   0   1 0.70952E-01 0.70952E-01 0.77586E+00-0.77586E+00 0.00000E+00 0.00000E+00 0.00000E+00 0.00000E+00 0.00000E+00 0.00000E+00 0.00000E+00 0.20099E+02 0.20099E+02
  27   1   0   1 0.73037E+01 0.73037E+01 0.73837E+01 0.73837E+01 0.00000E+00 0.00000E+00 0.00000E+00 0.00000E+00 0.00000E+00 0.00000E+00 0.00000E+00 0.18476E+01 0.18476E+01
  28   1   0   1 0.70191E+01 0.70191E+01 0.55609E+01-0.55609E+01 0.00000E+00 0.00000E+00 0.00000E+00 0.00000E+00 0.00000E+00 0.00000E+00 0.00000E+00 0.19170E+01 0.19170E+01
  29   1   0   1 0.11048E+02 0.11048E+02 0.12966E+02 0.12966E+02 0.00000E+00 0.00000E+00 0.00000E+00 0.00000E+00 0.00000E+00 0.00000E+00 0.00000E+00 0.14000E+01 0.14000E+01
  30   1   0   1 0.11041E+02 0.11041E+02 0.13662E+02-0.13662E+02 0.00000E+00 0.00000E+00 0.00000E+00 0.00000E+00 0.00000E+00 0.00000E+00 0.00000E+00 0.15740E+01 0.15740E+01
  31   1   0   1 0.14778E+02 0.14778E+02 0.15060E+02 0.15060E+02 0.00000E+00 0.00000E+00 0.00000E+00 0.00000E+00 0.00000E+00 0.00000E+00 0.00000E+00 0.13155E+01 0.13155E+01
  32   1   0   1 0.14252E+02 0.14252E+02 0.15843E+02-0.15843E+02 0.00000E+00 0.00000E+00 0.00000E+00 0.00000E+00 0.00000E+00 0.00000E+00 0.00000E+00 0.12284E+01 0.12284E+01
  33   1   0   1 0.14931E+02 0.14931E+02 0.14609E+02 0.14609E+02 0.00000E+00 0.00000E+00 0.00000E+00 0.00000E+00 0.00000E+00 0.00000E+00 0.00000E+00 0.25959E+01 0.25959E+01
  34   1   0   1 0.16078E+02 0.16078E+02 0.12039E+02-0.12039E+02 0.00000E+00 0.00000E+00 0.00000E+00 0.00000E+00 0.00000E+00 0.00000E+00 0.00000E+00 0.18156E+01 0.18156E+01
  35   1   0   1 0.10762E+02 0.10762E+02 0.69349E+01 0.69349E+01 0.00000E+00 0.00000E+00 0.00000E+00 0.00000E+00 0.00000E+00 0.00000E+00 0.00000E+00 0.23447E+01 0.23447E+01
  36   1   0   1 0.83493E+01 0.83493E+01 0.48016E+01-0.48016E+01 0.00000E+00 0.00000E+00 0.00000E+00 0.00000E+00 0.00000E+00 0.00000E+00 0.00000E+00 0.25599E+01 0.25599E+01
  37   1   0   1 0.19760E+01 0.19760E+01 0.18247E+00 0.18247E+00 0.00000E+00 0.00000E+00 0.00000E+00 0.00000E+00 0.00000E+00 0.00000E+00 0.00000E+00 0.10841E+02 0.10841E+02
  38   1   0   1 0.31654E-01 0.31654E-01 0.17184E+01 0.17184E+01 0.00000E+00 0.00000E+00 0.00000E+00 0.00000E+00 0.00000E+00 0.00000E+00 0.00000E+00 0.23432E+02 0.23432E+02
  39   1   0   1 0.41239E-01 0.41239E-01 0.12290E+01 0.12290E+01 0.00000E+00 0.00000E+00 0.00000E+00 0.00000E+00 0.00000E+00 0.00000E+00 0.00000E+00 0.24814E+02 0.24814E+02
  40   1   0   1 0.64221E-01 0.64221E-01 0.51877E+01 0.51877E+01 0.00000E+00 0.00000E+00 0.00000E+00 0.00000E+00 0.00000E+00 0.00000E+00 0.00000E+00 0.28979E+02 0.28979E+02
  41   1   0   1 0.34338E+02 0.34338E+02 0.29445E+02 0.29445E+02 0.00000E+00 0.00000E+00 0.00000E+00 0.00000E+00 0.00000E+00 0.00000E+00 0.00000E+00 0.14033E+01 0.14033E+01
  42   1   0   1 0.17432E+02 0.17432E+02 0.19862E+02-0.19862E+02 0.00000E+00 0.00000E+00 0.00000E+00 0.00000E+00 0.00000E+00 0.00000E+00 0.00000E+00 0.19075E+01 0.19075E+01
  43   1   0   1 0.26017E+02 0.26017E+02 0.24920E+02-0.24920E+02 0.00000E+00 0.00000E+00 0.00000E+00 0.00000E+00 0.00000E+00 0.00000E+00 0.00000E+00 0.15146E+01 0.15146E+01
  44   1   0   1 0.11123E+02 0.11123E+02 0.35022E+01 0.35022E+01 0.00000E+00 0.00000E+00 0.00000E+00 0.00000E+00 0.00000E+00 0.00000E+00 0.00000E+00 0.31418E+01 0.31418E+01
  45   1   0   1 0.17586E+02 0.17586E+02 0.17166E+02-0.17166E+02 0.00000E+00 0.00000E+00 0.00000E+00 0.00000E+00 0.00000E+00 0.00000E+00 0.00000E+00 0.19938E+01 0.19938E+01
  46   1   0   1 0.27570E+01 0.27570E+01 0.62361E+01 0.62361E+01 0.00000E+00 0.00000E+00 0.00000E+00 0.00000E+00 0.00000E+00 0.00000E+00 0.00000E+00 0.97690E+01 0.97690E+01
  47   1   0   1 0.12605E+02 0.12605E+02 0.92624E+01-0.92624E+01 0.00000E+00 0.00000E+00 0.00000E+00 0.00000E+00 0.00000E+00 0.00000E+00 0.00000E+00 0.23152E+01 0.23152E+01
  48   1   0   1 0.52178E+01 0.52178E+01 0.11483E+01 0.11483E+01 0.00000E+00 0.00000E+00 0.00000E+00 0.00000E+00 0.00000E+00 0.00000E+00 0.00000E+00 0.52221E+01 0.52221E+01
  49   1   0   1 0.79424E-02 0.79424E-02 0.13763E+01-0.13763E+01 0.00000E+00 0.00000E+00 0.00000E+00 0.00000E+00 0.00000E+00 0.00000E+00 0.00000E+00 0.21697E+02 0.21697E+02
  50   1   0   1 0.33133E-01 0.33133E-01 0.35821E+01-0.35821E+01 0.00000E+00 0.00000E+00 0.00000E+00 0.00000E+00 0.00000E+00 0.00000E+00 0.00000E+00 0.29550E+02 0.29550E+02
  51   1   0   1 0.73496E+01 0.73496E+01 0.35213E+01 0.35213E+01 0.00000E+00 0.00000E+00 0.00000E+00 0.00000E+00 0.00000E+00 0.00000E+00 0.00000E+00 0.39567E+01 0.39567E+01
  52   1   0   1 0.11286E+02 0.11286E+02 0.69373E+01-0.69373E+01 0.00000E+00 0.00000E+00 0.00000E+00 0.00000E+00 0.00000E+00 0.00000E+00 0.00000E+00 0.25792E+01 0.25792E+01
  53   1   0   1 0.68104E-01 0.68104E-01 0.66515E+01 0.66515E+01 0.00000E+00 0.00000E+00 0.00000E+00 0.00000E+00 0.00000E+00 0.00000E+00 0.00000E+00 0.30192E+02 0.30192E+02
   0   2   0   1 0.10450E+03 0.10450E+03 0.10228E+03-0.10228E+03 0.00000E+00 0.00000E+00 0.00000E+00 0.00000E+00 0.00000E+00 0.00000E+00 0.00000E+00 0.33499E+01 0.33499E+01
   1   2   0   1 0.89867E+02 0.89867E+02 0.85164E+02 0.85164E+02 0.00000E+00 0.00000E+00 0.00000E+00 0.00000E+00 0.00000E+00 0.00000E+00 0.00000E+00 0.21454E+01 0.21454E+01
   2   2   0   1 0.71855E+02 0.71855E+02 0.70678E+02-0.70678E+02 0.00000E+00 0.00000E+00 0.00000E+00 0.00000E+00 0.00000E+00 0.00000E+00 0.00000E+00 0.15805E+01 0.15805E+01
   3   2   0   1 0.20202E+01 0.20202E+01 0.80657E+00-0.80657E+00 0.00000E+00 0.00000E+00 0.00000E+00 0.00000E+00 0.00000E+00 0.00000E+00 0.00000E+00 0.19706E+01 0.19706E+01
   4   2   0   1 0.27985E+02 0.27985E+02 0.28809E+02 0.28809E+02 0.00000E+00 0.00000E+00 0.00000E+00 0.00000E+00 0.00000E+00 0.00000E+00 0.00000E+00 0.75019E+00 0.75019E+00
   5   2   0   1 0.45830E+02 0.45830E+02 0.48922E+02-0.48922E+02 0.00000E+00 0.00000E+00 0.00000E+00 0.00000E+00 0.00000E+00 0.00000E+00 0.00000E+00 0.11176E+01 0.11176E+01
   6   2   0   1 0.43191E+02 0.43191E+02 0.43976E+02 0.43976E+02 0.00000E+00 0.00000E+00 0.00000E+00 0.00000E+00 0.00000E+00 0.00000E+00 0.00000E+00 0.10812E+01 0.10812E+01
   7   2   0   1 0.36225E+02 0.36225E+02 0.36901E+02-0.36901E+02 0.00000E+00 0.00000E+00 0.00000E+00 0.00000E+00 0.00000E+00 0.00000E+00 0.00000E+00 0.83449E+00 0.83449E+00
   8   2   0   1 0.29073E+02 0.29073E+02 0.30707E+02 0.30707E+02 0.00000E+00 0.00000E+00 0.00000E+00 0.00000E+00 0.00000E+00 0.00000E+00 0.00000E+00 0.72913E+00 0.72913E+00
   9   2   0   1 0.15973E+02 0.15973E+02 0.16713E+02-0.16713E+02 0.00000E+00 0.00000E+00 0.00000E+00 0.00000E+00 0.00000E+00 0.00000E+00 0.00000E+00 0.62816E+00 0.62816E+00
  10   2   0   1 0.10198E+02 0.10198E+02 0.12555E+02 0.12555E+02 0.00000E+00 0.00000E+00 0.00000E+00 0.00000E+00 0.00000E+00 0.00000E+00 0.00000E+00 0.76655E+00 0.76655E+00
  11   2   0   1 0.65814E+01 0.65814E+01 0.53660E+01 0.53660E+01 0.00000E+00 0.00000E+00 0.00000E+00 0.00000E+00 0.00000E+00 0.00000E+00 0.00000E+00 0.14891E+01 0.14891E+01
  12   2   0   1 0.79188E+01 0.79188E+01 0.74188E+01-0.74188E+01 0.00000E+00 0.00000E+00 0.00000E+00 0.00000E+00 0.00000E+00 0.00000E+00 0.00000E+00 0.12361E+01 0.12361E+01
  13   2   0   1 0.25037E+02 0.25037E+02 0.25535E+02 0.25535E+02 0.00000E+00 0.00000E+00 0.00000E+00 0.00000E+00 0.00000E+00 0.00000E+00 0.00000E+00 0.74341E+00 0.74341E+00
  14   2   0   1 0.20208E+02 0.20208E+02 0.20974E+02-0.20974E+02 0.00000E+00 0.00000E+00 0.00000E+00 0.00000E+00 0.00000E+00 0.00000E+00 0.00000E+00 0.79654E+00 0.79654E+00
  15   2   0   1 0.38378E+02 0.38378E+02 0.37325E+02 0.37325E+02 0.00000E+00 0.00000E+00 0.00000E+00 0.00000E+00 0.00000E+00 0.00000E+00 0.00000E+00 0.99002E+00 0.99002E+00
  16   2   0   1 0.27443E+02 0.27443E+02 0.25877E+02-0.25877E+02 0.00000E+00 0.00000E+00 0.00000E+00 0.00000E+00 0.00000E+00 0.00000E+00 0.00000E+00 0.82641E+00 0.82641E+00
  17   2   0   1 0.48186E+02 0.48186E+02 0.47731E+02 0.47731E+02 0.00000E+00 0.00000E+00 0.00000E+00 0.00000E+00 0.00000E+00 0.00000E+00 0.00000E+00 0.11549E+01 0.11549E+01
  18   2   0   1 0.23374E+02 0.23374E+02 0.23827E+02-0.23827E+02 0.00000E+00 0.00000E+00 0.00000E+00 0.00000E+00 0.00000E+00 0.00000E+00 0.00000E+00 0.86347E+00 0.86347E+00
  19   2   0   1 0.53116E+02 0.53116E+02 0.55885E+02 0.55885E+02 0.00000E+00 0.00000E+00 0.00000E+00 0.00000E+00 0.00000E+00 0.00000E+00 0.00000E+00 0.12864E+01 0.12864E+01
  20   2   0   1 0.74196E+01 0.74196E+01 0.78684E+01 0.78684E+01 0.00000E+00 0.00000E+00 0.00000E+00 0.00000E+00 0.00000E+00 0.00000E+00 0.00000E+00 0.15842E+01 0.15842E+01
  21   2   0   1 0.50691E+02 0.50691E+02 0.51463E+02-0.51463E+02 0.00000E+00 0.00000E+00 0.00000E+00 0.00000E+00 0.00000E+00 0.00000E+00 0.00000E+00 0.12590E+01 0.12590E+01
  22   2   0   1 0.45559E+02 0.45559E+02 0.45225E+02-0.45225E+02 0.00000E+00 0.00000E+00 0.00000E+00 0.00000E+00 0.00000E+00 0.00000E+00 0.00000E+00 0.11602E+01 0.11602E+01
  23   2   0   1 0.87733E+01 0.87733E+01 0.11697E+02 0.11697E+02 0.00000E+00 0.00000E+00 0.00000E+00 0.00000E+00 0.00000E+00 0.00000E+00 0.00000E+00 0.17675E+01 0.17675E+01
  24   2   0   1 0.15233E+02 0.15233E+02 0.15316E+02-0.15316E+02 0.00000E+00 0.00000E+00 0.00000E+00 0.00000E+00 0.00000E+00 0.00000E+00 0.00000E+00 0.11567E+01 0.11567E+01
  25   2   0   1 0.51779E+01 0.51779E+01 0.68351E+01 0.68351E+01 0.00000E+00 0.00000E+00 0.00000E+00 0.00000E+00 0.00000E+00 0.00000E+00 0.00000E+00 0.29843E+01 0.29843E+01
  26   2   0   1 0.80922E+01 0.80922E+01 0.94251E+01-0.94251E+01 0.00000E+00 0.00000E+00 0.00000E+00 0.00000E+00 0.00000E+00 0.00000E+00 0.00000E+00 0.19164E+01 0.19164E+01
  27   2   0   1 0.80982E+01 0.80982E+01 0.57094E+01 0.57094E+01 0.00000E+00 0.00000E+00 0.00000E+00 0.00000E+00 0.00000E+00 0.00000E+00 0.00000E+00 0.19164E+01 0.19164E+01
  28   2   0   1 0.12122E+02 0.12122E+02 0.10050E+02-0.10050E+02 0.00000E+00 0.00000E+00 0.00000E+00 0.00000E+00 0.00000E+00 0.00000E+00 0.00000E+00 0.12864E+01 0.12864E+01
  29   2   0   1 0.90012E+01 0.90012E+01 0.97714E+01 0.97714E+01 0.00000E+00 0.00000E+00 0.00000E+00 0.00000E+00 0.00000E+00 0.00000E+00 0.00000E+00 0.19402E+01 0.19402E+01
  30   2   0   1 0.85606E+01 0.85606E+01 0.10396E+02-0.10396E+02 0.00000E+00 0.00000E+00 0.00000E+00 0.00000E+00 0.00000E+00 0.00000E+00 0.00000E+00 0.20394E+01 0.20394E+01
  31   2   0   1 0.10402E+02 0.10402E+02 0.10939E+02 0.10939E+02 0.00000E+00 0.00000E+00 0.00000E+00 0.00000E+00 0.00000E+00 0.00000E+00 0.00000E+00 0.20541E+01 0.20541E+01
  32   2   0   1 0.33867E-01 0.33867E-01 0.66301E+01-0.66301E+01 0.00000E+00 0.00000E+00 0.00000E+00 0.00000E+00 0.00000E+00 0.00000E+00 0.00000E+00 0.29640E+02 0.29640E+02
  33   2   0   1 0.68115E+01 0.68115E+01 0.61903E+01 0.61903E+01 0.00000E+00 0.00000E+00 0.00000E+00 0.00000E+00 0.00000E+00 0.00000E+00 0.00000E+00 0.34192E+01 0.34192E+01
  34   2   0   1 0.39538E+01 0.39538E+01 0.82851E+00 0.82851E+00 0.00000E+00 0.00000E+00 0.00000E+00 0.00000E+00 0.00000E+00 0.00000E+00 0.00000E+00 0.49343E+01 0.49343E+01
  35   2   0   1 0.39473E+01 0.39473E+01 0.84110E+00-0.84110E+00 0.00000E+00 0.00000E+00 0.00000E+00 0.00000E+00 0.00000E+00 0.00000E+00 0.00000E+00 0.54275E+01 0.54275E+01
  36   2   0   1 0.96491E+01 0.96491E+01 0.75653E+01 0.75653E+01 0.00000E+00 0.00000E+00 0.00000E+00 0.00000E+00 0.00000E+00 0.00000E+00 0.00000E+00 0.22179E+01 0.22179E+01
  37   2   0   1 0.19540E+01 0.19540E+01 0.38050E+01-0.38050E+01 0.00000E+00 0.00000E+00 0.00000E+00 0.00000E+00 0.00000E+00 0.00000E+00 0.00000E+00 0.10855E+02 0.10855E+02
  38   2   0   1 0.10227E+02 0.10227E+02 0.46759E+01 0.46759E+01 0.00000E+00 0.00000E+00 0.00000E+00 0.00000E+00 0.00000E+00 0.00000E+00 0.00000E+00 0.28505E+01 0.28505E+01
  39   2   0   1 0.88357E+01 0.88357E+01 0.64824E+01 0.64824E+01 0.00000E+00 0.00000E+00 0.00000E+00 0.00000E+00 0.00000E+00 0.00000E+00 0.00000E+00 0.37523E+01 0.37523E+01
  40   2   0   1 0.12770E-01 0.12770E-01 0.76270E+01-0.76270E+01 0.00000E+00 0.00000E+00 0.00000E+00 0.00000E+00 0.00000E+00 0.00000E+00 0.00000E+00 0.24613E+02 0.24613E+02
  41   2   0   1 0.92661E+01 0.92661E+01 0.58248E+01 0.58248E+01 0.00000E+00 0.00000E+00 0.00000E+00 0.00000E+00 0.00000E+00 0.00000E+00 0.00000E+00 0.42089E+01 0.42089E+01
  42   2   0   1 0.10128E-01 0.10128E-01 0.45557E+01-0.45557E+01 0.00000E+00 0.00000E+00 0.00000E+00 0.00000E+00 0.00000E+00 0.00000E+00 0.00000E+00 0.31193E+02 0.31193E+02
  43   2   0   1 0.10241E+02 0.10241E+02 0.57756E+00-0.57756E+00 0.00000E+00 0.00000E+00 0.00000E+00 0.00000E+00 0.00000E+00 0.00000E+00 0.00000E+00 0.43685E+01 0.43685E+01
  44   2   0   1 0.98447E+01 0.98447E+01 0.63296E+01 0.63296E+01 0.00000E+00 0.00000E+00 0.00000E+00 0.00000E+00 0.00000E+00 0.00000E+00 0.00000E+00 0.41459E+01 0.41459E+01
  45   2   0   1 0.11815E+02 0.11815E+02 0.98854E+01-0.98854E+01 0.00000E+00 0.00000E+00 0.00000E+00 0.00000E+00 0.00000E+00 0.00000E+00 0.00000E+00 0.31272E+01 0.31272E+01
  46   2   0   1 0.68144E+01 0.68144E+01 0.93736E+01 0.93736E+01 0.00000E+00 0.00000E+00 0.00000E+00 0.00000E+00 0.00000E+00 0.00000E+00 0.00000E+00 0.54130E+01 0.54130E+01
  47   2   0   1 0.10793E-01 0.10793E-01 0.62819E+01-0.62819E+01 0.00000E+00 0.00000E+00 0.00000E+00 0.00000E+00 0.00000E+00 0.00000E+00 0.00000E+00 0.36832E+02 0.36832E+02
  48   2   0   1 0.55063E-02 0.55063E-02 0.24556E+01 0.24556E+01 0.00000E+00 0.00000E+00 0.00000E+00 0.00000E+00 0.00000E+00 0.00000E+00 0.00000E+00 0.85496E+01 0.85496E+01
  49   2   0   1 0.59256E+01 0.59256E+01 0.16817E+01-0.16817E+01 0.00000E+00 0.00000E+00 0.00000E+00 0.00000E+00 0.00000E+00 0.00000E+00 0.00000E+00 0.62501E+01 0.62501E+01
  50   2   0   1 0.13637E-01 0.13637E-01 0.78301E+00-0.78301E+00 0.00000E+00 0.00000E+00 0.00000E+00 0.00000E+00 0.00000E+00 0.00000E+00 0.00000E+00 0.26432E+02 0.26432E+02
  51   2   0   1 0.11248E-01 0.11248E-01 0.76568E+00 0.76568E+00 0.00000E+00 0.00000E+00 0.00000E+00 0.00000E+00 0.00000E+00 0.00000E+00 0.00000E+00 0.26529E+02 0.26529E+02
  52   2   0   1 0.92531E+01 0.92531E+01 0.55745E+00-0.55745E+00 0.00000E+00 0.00000E+00 0.00000E+00 0.00000E+00 0.00000E+00 0.00000E+00 0.00000E+00 0.29468E+01 0.29468E+01
  53   2   0   1 0.32302E-02 0.32302E-02 0.75296E+00-0.75296E+00 0.00000E+00 0.00000E+00 0.00000E+00 0.00000E+00 0.00000E+00 0.00000E+00 0.00000E+00 0.42828E+02 0.42828E+02
   1   3   0   1 0.12135E+02 0.12135E+02 0.11749E+02 0.11749E+02 0.00000E+00 0.00000E+00 0.00000E+00 0.00000E+00 0.00000E+00 0.00000E+00 0.00000E+00 0.49543E+00 0.49543E+00
   2   3   0   1 0.20360E+02 0.20360E+02 0.20416E+02-0.20416E+02 0.00000E+00 0.00000E+00 0.00000E+00 0.00000E+00 0.00000E+00 0.00000E+00 0.00000E+00 0.51885E+00 0.51885E+00
   3   3   0   1 0.27268E+02 0.27268E+02 0.28221E+02 0.28221E+02 0.00000E+00 0.00000E+00 0.00000E+00 0.00000E+00 0.00000E+00 0.00000E+00 0.00000E+00 0.69687E+00 0.69687E+00
   4   3   0   1 0.25271E+02 0.25271E+02 0.25154E+02-0.25154E+02 0.00000E+00 0.00000E+00 0.00000E+00 0.00000E+00 0.00000E+00 0.00000E+00 0.00000E+00 0.66483E+00 0.66483E+00
   5   3   0   1 0.26316E+02 0.26316E+02 0.26519E+02 0.26519E+02 0.00000E+00 0.00000E+00 0.00000E+00 0.00000E+00 0.00000E+00 0.00000E+00 0.00000E+00 0.71442E+00 0.71442E+00
   6   3   0   1 0.18228E+02 0.18228E+02 0.17227E+02-0.17227E+02 0.00000E+00 0.00000E+00 0.00000E+00 0.00000E+00 0.00000E+00 0.00000E+00 0.00000E+00 0.76704E+00 0.76704E+00
   7   3   0   1 0.16199E+02 0.16199E+02 0.17149E+02 0.17149E+02 0.00000E+00 0.00000E+00 0.00000E+00 0.00000E+00 0.00000E+00 0.00000E+00 0.00000E+00 0.73623E+00 0.73623E+00
   8   3   0   1 0.78400E+01 0.78400E+01 0.72227E+01-0.72227E+01 0.00000E+00 0.00000E+00 0.00000E+00 0.00000E+00 0.00000E+00 0.00000E+00 0.00000E+00 0.98997E+00 0.98997E+00
   9   3   0   1 0.14836E+02 0.14836E+02 0.16746E+02 0.16746E+02 0.00000E+00 0.00000E+00 0.00000E+00 0.00000E+00 0.00000E+00 0.00000E+00 0.00000E+00 0.67031E+00 0.67031E+00
  10   3   0   1 0.78501E+01 0.78501E+01 0.80817E+01-0.80817E+01 0.00000E+00 0.00000E+00 0.00000E+00 0.00000E+00 0.00000E+00 0.00000E+00 0.00000E+00 0.98998E+00 0.98998E+00
  11   3   0   1 0.18666E+02 0.18666E+02 0.19814E+02 0.19814E+02 0.00000E+00 0.00000E+00 0.00000E+00 0.00000E+00 0.00000E+00 0.00000E+00 0.00000E+00 0.75183E+00 0.75183E+00
  12   3   0   1 0.11637E+02 0.11637E+02 0.11188E+02-0.11188E+02 0.00000E+00 0.00000E+00 0.00000E+00 0.00000E+00 0.00000E+00 0.00000E+00 0.00000E+00 0.84216E+00 0.84216E+00
  13   3   0   1 0.24437E+02 0.24437E+02 0.24489E+02 0.24489E+02 0.00000E+00 0.00000E+00 0.00000E+00 0.00000E+00 0.00000E+00 0.00000E+00 0.00000E+00 0.75644E+00 0.75644E+00
  14   3   0   1 0.13921E+02 0.13921E+02 0.15001E+02-0.15001E+02 0.00000E+00 0.00000E+00 0.00000E+00 0.00000E+00 0.00000E+00 0.00000E+00 0.00000E+00 0.84890E+00 0.84890E+00
  15   3   0   1 0.22805E+02 0.22805E+02 0.23554E+02 0.23554E+02 0.00000E+00 0.00000E+00 0.00000E+00 0.00000E+00 0.00000E+00 0.00000E+00 0.00000E+00 0.80054E+00 0.80054E+00
  16   3   0   1 0.92399E+01 0.92399E+01 0.12636E+02-0.12636E+02 0.00000E+00 0.00000E+00 0.00000E+00 0.00000E+00 0.00000E+00 0.00000E+00 0.00000E+00 0.12657E+01 0.12657E+01
  17   3   0   1 0.12625E+02 0.12625E+02 0.15325E+02 0.15325E+02 0.00000E+00 0.00000E+00 0.00000E+00 0.00000E+00 0.00000E+00 0.00000E+00 0.00000E+00 0.10862E+01 0.10862E+01
  18   3   0   1 0.26853E-01 0.26853E-01 0.34697E+01-0.34697E+01 0.00000E+00 0.00000E+00 0.00000E+00 0.00000E+00 0.00000E+00 0.00000E+00 0.00000E+00 0.14465E+02 0.14465E+02
  19   3   0   1 0.68634E+01 0.68634E+01 0.29979E+01 0.29979E+01 0.00000E+00 0.00000E+00 0.00000E+00 0.00000E+00 0.00000E+00 0.00000E+00 0.00000E+00 0.25646E+01 0.25646E+01
  20   3   0   1 0.51745E+01 0.51745E+01 0.56213E+01 0.56213E+01 0.00000E+00 0.00000E+00 0.00000E+00 0.00000E+00 0.00000E+00 0.00000E+00 0.00000E+00 0.29843E+01 0.29843E+01
  21   3   0   1 0.49398E-01 0.49398E-01 0.17416E+01 0.17416E+01 0.00000E+00 0.00000E+00 0.00000E+00 0.00000E+00 0.00000E+00 0.00000E+00 0.00000E+00 0.23258E+02 0.23258E+02
  22   3   0   1 0.16078E+02 0.16078E+02 0.20907E+02 0.20907E+02 0.00000E+00 0.00000E+00 0.00000E+00 0.00000E+00 0.00000E+00 0.00000E+00 0.00000E+00 0.13360E+01 0.13360E+01
  23   3   0   1 0.10928E+02 0.10928E+02 0.13497E+02-0.13497E+02 0.00000E+00 0.00000E+00 0.00000E+00 0.00000E+00 0.00000E+00 0.00000E+00 0.00000E+00 0.17758E+01 0.17758E+01
  24   3   0   1 0.14974E+02 0.14974E+02 0.16443E+02 0.16443E+02 0.00000E+00 0.00000E+00 0.00000E+00 0.00000E+00 0.00000E+00 0.00000E+00 0.00000E+00 0.14332E+01 0.14332E+01
  25   3   0   1 0.10223E+02 0.10223E+02 0.91302E+01-0.91302E+01 0.00000E+00 0.00000E+00 0.00000E+00 0.00000E+00 0.00000E+00 0.00000E+00 0.00000E+00 0.20916E+01 0.20916E+01
  26   3   0   1 0.15320E-01 0.15320E-01 0.82532E+01 0.82532E+01 0.00000E+00 0.00000E+00 0.00000E+00 0.00000E+00 0.00000E+00 0.00000E+00 0.00000E+00 0.32679E+02 0.32679E+02
  27   3   0   1 0.34289E+01 0.34289E+01 0.14386E+01-0.14386E+01 0.00000E+00 0.00000E+00 0.00000E+00 0.00000E+00 0.00000E+00 0.00000E+00 0.00000E+00 0.74063E+01 0.74063E+01
  28   3   0   1 0.41532E-01 0.41532E-01 0.27670E+01-0.27670E+01 0.00000E+00 0.00000E+00 0.00000E+00 0.00000E+00 0.00000E+00 0.00000E+00 0.00000E+00 0.24784E+02 0.24784E+02
  29   3   0   1 0.87789E+01 0.87789E+01 0.78837E+01 0.78837E+01 0.00000E+00 0.00000E+00 0.00000E+00 0.00000E+00 0.00000E+00 0.00000E+00 0.00000E+00 0.24289E+01 0.24289E+01
  30   3   0   1 0.78451E+01 0.78451E+01 0.70773E+01-0.70773E+01 0.00000E+00 0.00000E+00 0.00000E+00 0.00000E+00 0.00000E+00 0.00000E+00 0.00000E+00 0.22217E+01 0.22217E+01
  31   3   0   1 0.65048E+01 0.65048E+01 0.53095E+01 0.53095E+01 0.00000E+00 0.00000E+00 0.00000E+00 0.00000E+00 0.00000E+00 0.00000E+00 0.00000E+00 0.35710E+01 0.35710E+01
  32   3   0   1 0.33820E+01 0.33820E+01 0.65687E+01-0.65687E+01 0.00000E+00 0.00000E+00 0.00000E+00 0.00000E+00 0.00000E+00 0.00000E+00 0.00000E+00 0.51278E+01 0.51278E+01
  33   3   0   1 0.11744E-01 0.11744E-01 0.90847E+00-0.90847E+00 0.00000E+00 0.00000E+00 0.00000E+00 0.00000E+00 0.00000E+00 0.00000E+00 0.00000E+00 0.18624E+02 0.18624E+02
  34   3   0   1 0.75927E-02 0.75927E-02 0.17786E+01 0.17786E+01 0.00000E+00 0.00000E+00 0.00000E+00 0.00000E+00 0.00000E+00 0.00000E+00 0.00000E+00 0.28774E+02 0.28774E+02
  35   3   0   1 0.62048E+01 0.62048E+01 0.82385E+01-0.82385E+01 0.00000E+00 0.00000E+00 0.00000E+00 0.00000E+00 0.00000E+00 0.00000E+00 0.00000E+00 0.31212E+01 0.31212E+01
  36   3   0   1 0.11792E+02 0.11792E+02 0.94452E+01 0.94452E+01 0.00000E+00 0.00000E+00 0.00000E+00 0.00000E+00 0.00000E+00 0.00000E+00 0.00000E+00 0.19772E+01 0.19772E+01
  37   3   0   1 0.12868E+02 0.12868E+02 0.16230E+02-0.16230E+02 0.00000E+00 0.00000E+00 0.00000E+00 0.00000E+00 0.00000E+00 0.00000E+00 0.00000E+00 0.19606E+01 0.19606E+01
  38   3   0   1 0.15210E+02 0.15210E+02 0.16401E+02 0.16401E+02 0.00000E+00 0.00000E+00 0.00000E+00 0.00000E+00 0.00000E+00 0.00000E+00 0.00000E+00 0.17901E+01 0.17901E+01
  39   3   0   1 0.17349E+02 0.17349E+02 0.18051E+02-0.18051E+02 0.00000E+00 0.00000E+00 0.00000E+00 0.00000E+00 0.00000E+00 0.00000E+00 0.00000E+00 0.16851E+01 0.16851E+01
  40   3   0   1 0.15459E+02 0.15459E+02 0.19318E+02 0.19318E+02 0.00000E+00 0.00000E+00 0.00000E+00 0.00000E+00 0.00000E+00 0.00000E+00 0.00000E+00 0.20112E+01 0.20112E+01
  41   3   0   1 0.10446E+02 0.10446E+02 0.11143E+02 0.11143E+02 0.00000E+00 0.00000E+00 0.00000E+00 0.00000E+00 0.00000E+00 0.00000E+00 0.00000E+00 0.27993E+01 0.27993E+01
  42   3   0   1 0.10628E+02 0.10628E+02 0.92163E+01-0.92163E+01 0.00000E+00 0.00000E+00 0.00000E+00 0.00000E+00 0.00000E+00 0.00000E+00 0.00000E+00 0.25677E+01 0.25677E+01
  43   3   0   1 0.14453E+02 0.14453E+02 0.14100E+02-0.14100E+02 0.00000E+00 0.00000E+00 0.00000E+00 0.00000E+00 0.00000E+00 0.00000E+00 0.00000E+00 0.18856E+01 0.18856E+01
  44   3   0   1 0.10804E+02 0.10804E+02 0.58437E+01-0.58437E+01 0.00000E+00 0.00000E+00 0.00000E+00 0.00000E+00 0.00000E+00 0.00000E+00 0.00000E+00 0.25247E+01 0.25247E+01
  45   3   0   1 0.29802E-02 0.29802E-02 0.12184E+01 0.12184E+01 0.00000E+00 0.00000E+00 0.00000E+00 0.00000E+00 0.00000E+00 0.00000E+00 0.00000E+00 0.48851E+01 0.48851E+01
  46   3   0   1 0.55683E+01 0.55683E+01 0.62357E+01-0.62357E+01 0.00000E+00 0.00000E+00 0.00000E+00 0.00000E+00 0.00000E+00 0.00000E+00 0.00000E+00 0.45360E+01 0.45360E+01
  47   3   0   1 0.68347E+01 0.68347E+01 0.15428E+01 0.15428E+01 0.00000E+00 0.00000E+00 0.00000E+00 0.00000E+00 0.00000E+00 0.00000E+00 0.00000E+00 0.37040E+01 0.37040E+01
  48   3   0   1 0.44159E+01 0.44159E+01 0.58247E+00-0.58247E+00 0.00000E+00 0.00000E+00 0.00000E+00 0.00000E+00 0.00000E+00 0.00000E+00 0.00000E+00 0.52961E+01 0.52961E+01
  49   3   0   1 0.39311E+01 0.39311E+01 0.37563E+01-0.37563E+01 0.00000E+00 0.00000E+00 0.00000E+00 0.00000E+00 0.00000E+00 0.00000E+00 0.00000E+00 0.59211E+01 0.59211E+01
  50   3   0   1 0.18451E-01 0.18451E-01 0.32676E+01 0.32676E+01 0.00000E+00 0.00000E+00 0.00000E+00 0.00000E+00 0.00000E+00 0.00000E+00 0.00000E+00 0.32233E+02 0.32233E+02
  51   3   0   1 0.78722E+01 0.78722E+01 0.48104E+01-0.48104E+01 0.00000E+00 0.00000E+00 0.00000E+00 0.00000E+00 0.00000E+00 0.00000E+00 0.00000E+00 0.32082E+01 0.32082E+01
  52   3   0   1 0.23540E-01 0.23540E-01 0.47328E+01 0.47328E+01 0.00000E+00 0.00000E+00 0.00000E+00 0.00000E+00 0.00000E+00 0.00000E+00 0.00000E+00 0.36004E+02 0.36004E+02
   2   4   0   1 0.27105E+02 0.27105E+02 0.17599E+02 0.17599E+02 0.00000E+00 0.00000E+00 0.00000E+00 0.00000E+00 0.00000E+00 0.00000E+00 0.00000E+00 0.11857E+01 0.11857E+01
   3   4   0   1 0.15643E+02 0.15643E+02 0.16055E+02 0.16055E+02 0.00000E+00 0.00000E+00 0.00000E+00 0.00000E+00 0.00000E+00 0.00000E+00 0.00000E+00 0.51805E+00 0.51805E+00
   4   4   0   1 0.10040E+00 0.10040E+00 0.11245E+01-0.11245E+01 0.00000E+00 0.00000E+00 0.00000E+00 0.00000E+00 0.00000E+00 0.00000E+00 0.00000E+00 0.10963E+02 0.10963E+02
   5   4   0   1 0.18442E+02 0.18442E+02 0.19059E+02 0.19059E+02 0.00000E+00 0.00000E+00 0.00000E+00 0.00000E+00 0.00000E+00 0.00000E+00 0.00000E+00 0.55761E+00 0.55761E+00
   6   4   0   1 0.62221E-02 0.62221E-02 0.14611E+01 0.14611E+01 0.00000E+00 0.00000E+00 0.00000E+00 0.00000E+00 0.00000E+00 0.00000E+00 0.00000E+00 0.11322E+02 0.11322E+02
   7   4   0   1 0.48625E+01 0.48625E+01 0.51332E+01 0.51332E+01 0.00000E+00 0.00000E+00 0.00000E+00 0.00000E+00 0.00000E+00 0.00000E+00 0.00000E+00 0.80718E+00 0.80718E+00
   8   4   0   1 0.16056E+02 0.16056E+02 0.16711E+02 0.16711E+02 0.00000E+00 0.00000E+00 0.00000E+00 0.00000E+00 0.00000E+00 0.00000E+00 0.00000E+00 0.62407E+00 0.62407E+00
   9   4   0   1 0.11725E+02 0.11725E+02 0.12997E+02-0.12997E+02 0.00000E+00 0.00000E+00 0.00000E+00 0.00000E+00 0.00000E+00 0.00000E+00 0.00000E+00 0.66844E+00 0.66844E+00
  10   4   0   1 0.27399E+02 0.27399E+02 0.28734E+02 0.28734E+02 0.00000E+00 0.00000E+00 0.00000E+00 0.00000E+00 0.00000E+00 0.00000E+00 0.00000E+00 0.82476E+00 0.82476E+00
  11   4   0   1 0.22852E+02 0.22852E+02 0.24332E+02-0.24332E+02 0.00000E+00 0.00000E+00 0.00000E+00 0.00000E+00 0.00000E+00 0.00000E+00 0.00000E+00 0.71501E+00 0.71501E+00
  12   4   0   1 0.33773E+02 0.33773E+02 0.34097E+02 0.34097E+02 0.00000E+00 0.00000E+00 0.00000E+00 0.00000E+00 0.00000E+00 0.00000E+00 0.00000E+00 0.97853E+00 0.97853E+00
  13   4   0   1 0.30400E+02 0.30400E+02 0.31196E+02-0.31196E+02 0.00000E+00 0.00000E+00 0.00000E+00 0.00000E+00 0.00000E+00 0.00000E+00 0.00000E+00 0.94275E+00 0.94275E+00
  14   4   0   1 0.34292E+02 0.34292E+02 0.37105E+02 0.37105E+02 0.00000E+00 0.00000E+00 0.00000E+00 0.00000E+00 0.00000E+00 0.00000E+00 0.00000E+00 0.10206E+01 0.10206E+01
  15   4   0   1 0.34081E+02 0.34081E+02 0.34798E+02-0.34798E+02 0.00000E+00 0.00000E+00 0.00000E+00 0.00000E+00 0.00000E+00 0.00000E+00 0.00000E+00 0.10796E+01 0.10796E+01
  16   4   0   1 0.34719E+02 0.34719E+02 0.35328E+02 0.35328E+02 0.00000E+00 0.00000E+00 0.00000E+00 0.00000E+00 0.00000E+00 0.00000E+00 0.00000E+00 0.10117E+01 0.10117E+01
  17   4   0   1 0.28421E+02 0.28421E+02 0.29766E+02-0.29766E+02 0.00000E+00 0.00000E+00 0.00000E+00 0.00000E+00 0.00000E+00 0.00000E+00 0.00000E+00 0.93213E+00 0.93213E+00
  18   4   0   1 0.19371E+02 0.19371E+02 0.21085E+02 0.21085E+02 0.00000E+00 0.00000E+00 0.00000E+00 0.00000E+00 0.00000E+00 0.00000E+00 0.00000E+00 0.92249E+00 0.92249E+00
  19   4   0   1 0.85913E+01 0.85913E+01 0.76231E+01-0.76231E+01 0.00000E+00 0.00000E+00 0.00000E+00 0.00000E+00 0.00000E+00 0.00000E+00 0.00000E+00 0.15871E+01 0.15871E+01
  20   4   0   1 0.35928E-01 0.35928E-01 0.46864E+01 0.46864E+01 0.00000E+00 0.00000E+00 0.00000E+00 0.00000E+00 0.00000E+00 0.00000E+00 0.00000E+00 0.15654E+02 0.15654E+02
  21   4   0   1 0.93863E+01 0.93863E+01 0.87421E+01 0.87421E+01 0.00000E+00 0.00000E+00 0.00000E+00 0.00000E+00 0.00000E+00 0.00000E+00 0.00000E+00 0.12382E+01 0.12382E+01
  22   4   0   1 0.15906E+02 0.15906E+02 0.19919E+02-0.19919E+02 0.00000E+00 0.00000E+00 0.00000E+00 0.00000E+00 0.00000E+00 0.00000E+00 0.00000E+00 0.15872E+01 0.15872E+01
  23   4   0   1 0.19977E+02 0.19977E+02 0.21576E+02 0.21576E+02 0.00000E+00 0.00000E+00 0.00000E+00 0.00000E+00 0.00000E+00 0.00000E+00 0.00000E+00 0.14654E+01 0.14654E+01
  24   4   0   1 0.25414E+02 0.25414E+02 0.25990E+02-0.25990E+02 0.00000E+00 0.00000E+00 0.00000E+00 0.00000E+00 0.00000E+00 0.00000E+00 0.00000E+00 0.94876E+00 0.94876E+00
  25   4   0   1 0.27598E+02 0.27598E+02 0.26311E+02 0.26311E+02 0.00000E+00 0.00000E+00 0.00000E+00 0.00000E+00 0.00000E+00 0.00000E+00 0.00000E+00 0.10203E+01 0.10203E+01
  26   4   0   1 0.30334E+02 0.30334E+02 0.30929E+02-0.30929E+02 0.00000E+00 0.00000E+00 0.00000E+00 0.00000E+00 0.00000E+00 0.00000E+00 0.00000E+00 0.10049E+01 0.10049E+01
  27   4   0   1 0.28845E+02 0.28845E+02 0.28263E+02 0.28263E+02 0.00000E+00 0.00000E+00 0.00000E+00 0.00000E+00 0.00000E+00 0.00000E+00 0.00000E+00 0.10481E+01 0.10481E+01
  28   4   0   1 0.27986E+02 0.27986E+02 0.26386E+02-0.26386E+02 0.00000E+00 0.00000E+00 0.00000E+00 0.00000E+00 0.00000E+00 0.00000E+00 0.00000E+00 0.94329E+00 0.94329E+00
  29   4   0   1 0.17569E+02 0.17569E+02 0.15769E+02 0.15769E+02 0.00000E+00 0.00000E+00 0.00000E+00 0.00000E+00 0.00000E+00 0.00000E+00 0.00000E+00 0.12264E+01 0.12264E+01
  30   4   0   1 0.90084E+01 0.90084E+01 0.93273E+01-0.93273E+01 0.00000E+00 0.00000E+00 0.00000E+00 0.00000E+00 0.00000E+00 0.00000E+00 0.00000E+00 0.21553E+01 0.21553E+01
  31   4   0   1 0.34328E+01 0.34328E+01 0.76983E+00 0.76983E+00 0.00000E+00 0.00000E+00 0.00000E+00 0.00000E+00 0.00000E+00 0.00000E+00 0.00000E+00 0.68348E+01 0.68348E+01
  32   4   0   1 0.61838E+01 0.61838E+01 0.46417E+01 0.46417E+01 0.00000E+00 0.00000E+00 0.00000E+00 0.00000E+00 0.00000E+00 0.00000E+00 0.00000E+00 0.34331E+01 0.34331E+01
  33   4   0   1 0.97779E+01 0.97779E+01 0.91929E+01-0.91929E+01 0.00000E+00 0.00000E+00 0.00000E+00 0.00000E+00 0.00000E+00 0.00000E+00 0.00000E+00 0.19761E+01 0.19761E+01
  34   4   0   1 0.16157E+02 0.16157E+02 0.14013E+02 0.14013E+02 0.00000E+00 0.00000E+00 0.00000E+00 0.00000E+00 0.00000E+00 0.00000E+00 0.00000E+00 0.14452E+01 0.14452E+01
  35   4   0   1 0.13694E+02 0.13694E+02 0.13640E+02-0.13640E+02 0.00000E+00 0.00000E+00 0.00000E+00 0.00000E+00 0.00000E+00 0.00000E+00 0.00000E+00 0.16973E+01 0.16973E+01
  36   4   0   1 0.17628E+02 0.17628E+02 0.19464E+02 0.19464E+02 0.00000E+00 0.00000E+00 0.00000E+00 0.00000E+00 0.00000E+00 0.00000E+00 0.00000E+00 0.14364E+01 0.14364E+01
  37   4   0   1 0.11053E+02 0.11053E+02 0.14693E+02-0.14693E+02 0.00000E+00 0.00000E+00 0.00000E+00 0.00000E+00 0.00000E+00 0.00000E+00 0.00000E+00 0.20963E+01 0.20963E+01
  38   4   0   1 0.26135E+02 0.26135E+02 0.24548E+02 0.24548E+02 0.00000E+00 0.00000E+00 0.00000E+00 0.00000E+00 0.00000E+00 0.00000E+00 0.00000E+00 0.12155E+01 0.12155E+01
  39   4   0   1 0.12569E+02 0.12569E+02 0.10473E+02-0.10473E+02 0.00000E+00 0.00000E+00 0.00000E+00 0.00000E+00 0.00000E+00 0.00000E+00 0.00000E+00 0.17000E+01 0.17000E+01
  40   4   0   1 0.37800E+02 0.37800E+02 0.34174E+02 0.34174E+02 0.00000E+00 0.00000E+00 0.00000E+00 0.00000E+00 0.00000E+00 0.00000E+00 0.00000E+00 0.12899E+01 0.12899E+01
  42   4   0   1 0.14709E+02 0.14709E+02 0.20725E+02-0.20725E+02 0.00000E+00 0.00000E+00 0.00000E+00 0.00000E+00 0.00000E+00 0.00000E+00 0.00000E+00 0.19836E+01 0.19836E+01
  44   4   0   1 0.19925E+01 0.19925E+01 0.17223E+00 0.17223E+00 0.00000E+00 0.00000E+00 0.00000E+00 0.00000E+00 0.00000E+00 0.00000E+00 0.00000E+00 0.13605E+02 0.13605E+02
  45   4   0   1 0.55916E+01 0.55916E+01 0.61903E+01-0.61903E+01 0.00000E+00 0.00000E+00 0.00000E+00 0.00000E+00 0.00000E+00 0.00000E+00 0.00000E+00 0.48849E+01 0.48849E+01
  46   4   0   1 0.55400E+01 0.55400E+01 0.54325E+01-0.54325E+01 0.00000E+00 0.00000E+00 0.00000E+00 0.00000E+00 0.00000E+00 0.00000E+00 0.00000E+00 0.38382E+01 0.38382E+01
  47   4   0   1 0.44534E-01 0.44534E-01 0.22397E+01 0.22397E+01 0.00000E+00 0.00000E+00 0.00000E+00 0.00000E+00 0.00000E+00 0.00000E+00 0.00000E+00 0.24931E+02 0.24931E+02
  48   4   0   1 0.19305E+01 0.19305E+01 0.59297E+01-0.59297E+01 0.00000E+00 0.00000E+00 0.00000E+00 0.00000E+00 0.00000E+00 0.00000E+00 0.00000E+00 0.11841E+02 0.11841E+02
  49   4   0   1 0.47801E-01 0.47801E-01 0.44681E+01 0.44681E+01 0.00000E+00 0.00000E+00 0.00000E+00 0.00000E+00 0.00000E+00 0.00000E+00 0.00000E+00 0.26035E+02 0.26035E+02
  50   4   0   1 0.51811E+01 0.51811E+01 0.60183E+01-0.60183E+01 0.00000E+00 0.00000E+00 0.00000E+00 0.00000E+00 0.00000E+00 0.00000E+00 0.00000E+00 0.52220E+01 0.52220E+01
  51   4   0   1 0.40486E-01 0.40486E-01 0.41870E+01 0.41870E+01 0.00000E+00 0.00000E+00 0.00000E+00 0.00000E+00 0.00000E+00 0.00000E+00 0.00000E+00 0.32488E+02 0.32488E+02
   7   5   0   1 0.11559E+02 0.11559E+02 0.10512E+02-0.10512E+02 0.00000E+00 0.00000E+00 0.00000E+00 0.00000E+00 0.00000E+00 0.00000E+00 0.00000E+00 0.11734E+01 0.11734E+01
   8   5   0   1 0.18910E+01 0.18910E+01 0.18549E+01 0.18549E+01 0.00000E+00 0.00000E+00 0.00000E+00 0.00000E+00 0.00000E+00 0.00000E+00 0.00000E+00 0.39446E+01 0.39446E+01
   9   5   0   1 0.34673E+01 0.34673E+01 0.44714E+00 0.44714E+00 0.00000E+00 0.00000E+00 0.00000E+00 0.00000E+00 0.00000E+00 0.00000E+00 0.00000E+00 0.22431E+01 0.22431E+01
  10   5   0   1 0.81533E+01 0.81533E+01 0.83144E+01-0.83144E+01 0.00000E+00 0.00000E+00 0.00000E+00 0.00000E+00 0.00000E+00 0.00000E+00 0.00000E+00 0.14383E+01 0.14383E+01
  11   5   0   1 0.52151E+01 0.52151E+01 0.67490E+01 0.67490E+01 0.00000E+00 0.00000E+00 0.00000E+00 0.00000E+00 0.00000E+00 0.00000E+00 0.00000E+00 0.14929E+01 0.14929E+01
  12   5   0   1 0.11634E+02 0.11634E+02 0.12535E+02-0.12535E+02 0.00000E+00 0.00000E+00 0.00000E+00 0.00000E+00 0.00000E+00 0.00000E+00 0.00000E+00 0.67736E+00 0.67736E+00
  13   5   0   1 0.91979E+01 0.91979E+01 0.93172E+01 0.93172E+01 0.00000E+00 0.00000E+00 0.00000E+00 0.00000E+00 0.00000E+00 0.00000E+00 0.00000E+00 0.84664E+00 0.84664E+00
  14   5   0   1 0.15453E+02 0.15453E+02 0.13736E+02-0.13736E+02 0.00000E+00 0.00000E+00 0.00000E+00 0.00000E+00 0.00000E+00 0.00000E+00 0.00000E+00 0.76785E+00 0.76785E+00
  15   5   0   1 0.95730E+01 0.95730E+01 0.10055E+02 0.10055E+02 0.00000E+00 0.00000E+00 0.00000E+00 0.00000E+00 0.00000E+00 0.00000E+00 0.00000E+00 0.10118E+01 0.10118E+01
  16   5   0   1 0.13558E+02 0.13558E+02 0.14538E+02-0.14538E+02 0.00000E+00 0.00000E+00 0.00000E+00 0.00000E+00 0.00000E+00 0.00000E+00 0.00000E+00 0.86547E+00 0.86547E+00
  17   5   0   1 0.97549E+01 0.97549E+01 0.10016E+02 0.10016E+02 0.00000E+00 0.00000E+00 0.00000E+00 0.00000E+00 0.00000E+00 0.00000E+00 0.00000E+00 0.99171E+00 0.99171E+00
  18   5   0   1 0.15036E+02 0.15036E+02 0.14249E+02-0.14249E+02 0.00000E+00 0.00000E+00 0.00000E+00 0.00000E+00 0.00000E+00 0.00000E+00 0.00000E+00 0.91199E+00 0.91199E+00
  19   5   0   1 0.58165E+01 0.58165E+01 0.71924E+01 0.71924E+01 0.00000E+00 0.00000E+00 0.00000E+00 0.00000E+00 0.00000E+00 0.00000E+00 0.00000E+00 0.19744E+01 0.19744E+01
  20   5   0   1 0.13837E+02 0.13837E+02 0.15832E+02-0.15832E+02 0.00000E+00 0.00000E+00 0.00000E+00 0.00000E+00 0.00000E+00 0.00000E+00 0.00000E+00 0.98681E+00 0.98681E+00
  21   5   0   1 0.13984E+02 0.13984E+02 0.15867E+02 0.15867E+02 0.00000E+00 0.00000E+00 0.00000E+00 0.00000E+00 0.00000E+00 0.00000E+00 0.00000E+00 0.11144E+01 0.11144E+01
  22   5   0   1 0.91869E+01 0.91869E+01 0.95035E+01-0.95035E+01 0.00000E+00 0.00000E+00 0.00000E+00 0.00000E+00 0.00000E+00 0.00000E+00 0.00000E+00 0.12657E+01 0.12657E+01
  23   5   0   1 0.67947E+01 0.67947E+01 0.57105E+01 0.57105E+01 0.00000E+00 0.00000E+00 0.00000E+00 0.00000E+00 0.00000E+00 0.00000E+00 0.00000E+00 0.17106E+01 0.17106E+01
  24   5   0   1 0.11532E-01 0.11532E-01 0.25065E+01-0.25065E+01 0.00000E+00 0.00000E+00 0.00000E+00 0.00000E+00 0.00000E+00 0.00000E+00 0.00000E+00 0.21658E+02 0.21658E+02
  25   5   0   1 0.33479E-01 0.33479E-01 0.19057E+01-0.19057E+01 0.00000E+00 0.00000E+00 0.00000E+00 0.00000E+00 0.00000E+00 0.00000E+00 0.00000E+00 0.20287E+02 0.20287E+02
  26   5   0   1 0.47694E+01 0.47694E+01 0.75938E+01 0.75938E+01 0.00000E+00 0.00000E+00 0.00000E+00 0.00000E+00 0.00000E+00 0.00000E+00 0.00000E+00 0.28204E+01 0.28204E+01
  27   5   0   1 0.87221E+01 0.87221E+01 0.14187E+02-0.14187E+02 0.00000E+00 0.00000E+00 0.00000E+00 0.00000E+00 0.00000E+00 0.00000E+00 0.00000E+00 0.22083E+01 0.22083E+01
  28   5   0   1 0.15412E+02 0.15412E+02 0.16952E+02 0.16952E+02 0.00000E+00 0.00000E+00 0.00000E+00 0.00000E+00 0.00000E+00 0.00000E+00 0.00000E+00 0.16366E+01 0.16366E+01
  29   5   0   1 0.17831E+02 0.17831E+02 0.20949E+02-0.20949E+02 0.00000E+00 0.00000E+00 0.00000E+00 0.00000E+00 0.00000E+00 0.00000E+00 0.00000E+00 0.16347E+01 0.16347E+01
  30   5   0   1 0.21376E+02 0.21376E+02 0.21648E+02 0.21648E+02 0.00000E+00 0.00000E+00 0.00000E+00 0.00000E+00 0.00000E+00 0.00000E+00 0.00000E+00 0.15528E+01 0.15528E+01
  31   5   0   1 0.20460E+02 0.20460E+02 0.20031E+02-0.20031E+02 0.00000E+00 0.00000E+00 0.00000E+00 0.00000E+00 0.00000E+00 0.00000E+00 0.00000E+00 0.14327E+01 0.14327E+01
  32   5   0   1 0.17306E+02 0.17306E+02 0.16760E+02 0.16760E+02 0.00000E+00 0.00000E+00 0.00000E+00 0.00000E+00 0.00000E+00 0.00000E+00 0.00000E+00 0.15740E+01 0.15740E+01
  33   5   0   1 0.13994E+02 0.13994E+02 0.14288E+02-0.14288E+02 0.00000E+00 0.00000E+00 0.00000E+00 0.00000E+00 0.00000E+00 0.00000E+00 0.00000E+00 0.16642E+01 0.16642E+01
  34   5   0   1 0.74714E-01 0.74714E-01 0.76024E+01 0.76024E+01 0.00000E+00 0.00000E+00 0.00000E+00 0.00000E+00 0.00000E+00 0.00000E+00 0.00000E+00 0.25719E+02 0.25719E+02
  35   5   0   1 0.29570E-01 0.29570E-01 0.19297E+01-0.19297E+01 0.00000E+00 0.00000E+00 0.00000E+00 0.00000E+00 0.00000E+00 0.00000E+00 0.00000E+00 0.23874E+02 0.23874E+02
  36   5   0   1 0.39332E+01 0.39332E+01 0.43184E+01-0.43184E+01 0.00000E+00 0.00000E+00 0.00000E+00 0.00000E+00 0.00000E+00 0.00000E+00 0.00000E+00 0.49343E+01 0.49343E+01
  37   5   0   1 0.27485E+01 0.27485E+01 0.80267E+01 0.80267E+01 0.00000E+00 0.00000E+00 0.00000E+00 0.00000E+00 0.00000E+00 0.00000E+00 0.00000E+00 0.69778E+01 0.69778E+01
  38   5   0   1 0.10191E+02 0.10191E+02 0.10799E+02-0.10799E+02 0.00000E+00 0.00000E+00 0.00000E+00 0.00000E+00 0.00000E+00 0.00000E+00 0.00000E+00 0.20916E+01 0.20916E+01
  39   5   0   1 0.19098E+01 0.19098E+01 0.74304E+01 0.74304E+01 0.00000E+00 0.00000E+00 0.00000E+00 0.00000E+00 0.00000E+00 0.00000E+00 0.00000E+00 0.98666E+01 0.98666E+01
  40   5   0   1 0.83033E+01 0.83033E+01 0.84661E+01-0.84661E+01 0.00000E+00 0.00000E+00 0.00000E+00 0.00000E+00 0.00000E+00 0.00000E+00 0.00000E+00 0.23274E+01 0.23274E+01
  41   5   0   1 0.62668E+01 0.62668E+01 0.73689E+01-0.73689E+01 0.00000E+00 0.00000E+00 0.00000E+00 0.00000E+00 0.00000E+00 0.00000E+00 0.00000E+00 0.28092E+01 0.28092E+01
  42   5   0   1 0.52410E+01 0.52410E+01 0.78333E+01 0.78333E+01 0.00000E+00 0.00000E+00 0.00000E+00 0.00000E+00 0.00000E+00 0.00000E+00 0.00000E+00 0.37302E+01 0.37302E+01
  43   5   0   1 0.43590E+01 0.43590E+01 0.76828E+01 0.76828E+01 0.00000E+00 0.00000E+00 0.00000E+00 0.00000E+00 0.00000E+00 0.00000E+00 0.00000E+00 0.44134E+01 0.44134E+01
  44   5   0   1 0.74041E+01 0.74041E+01 0.14556E+01 0.14556E+01 0.00000E+00 0.00000E+00 0.00000E+00 0.00000E+00 0.00000E+00 0.00000E+00 0.00000E+00 0.29016E+01 0.29016E+01
  45   5   0   1 0.30509E-01 0.30509E-01 0.32889E+01 0.32889E+01 0.00000E+00 0.00000E+00 0.00000E+00 0.00000E+00 0.00000E+00 0.00000E+00 0.00000E+00 0.23751E+02 0.23751E+02
  46   5   0   1 0.44134E+01 0.44134E+01 0.15216E+01 0.15216E+01 0.00000E+00 0.00000E+00 0.00000E+00 0.00000E+00 0.00000E+00 0.00000E+00 0.00000E+00 0.48547E+01 0.48547E+01
  47   5   0   1 0.88759E-02 0.88759E-02 0.16152E+01-0.16152E+01 0.00000E+00 0.00000E+00 0.00000E+00 0.00000E+00 0.00000E+00 0.00000E+00 0.00000E+00 0.31576E+02 0.31576E+02
  48   5   0   1 0.10039E+02 0.10039E+02 0.47057E+01 0.47057E+01 0.00000E+00 0.00000E+00 0.00000E+00 0.00000E+00 0.00000E+00 0.00000E+00 0.00000E+00 0.23246E+01 0.23246E+01
  49   5   0   1 0.32794E-01 0.32794E-01 0.36545E+01-0.36545E+01 0.00000E+00 0.00000E+00 0.00000E+00 0.00000E+00 0.00000E+00 0.00000E+00 0.00000E+00 0.28840E+02 0.28840E+02
  50   5   0   1 0.38811E-01 0.38811E-01 0.35702E+01 0.35702E+01 0.00000E+00 0.00000E+00 0.00000E+00 0.00000E+00 0.00000E+00 0.00000E+00 0.00000E+00 0.37237E+02 0.37237E+02
  10   6   0   1 0.20048E+01 0.20048E+01 0.39444E+01 0.39444E+01 0.00000E+00 0.00000E+00 0.00000E+00 0.00000E+00 0.00000E+00 0.00000E+00 0.00000E+00 0.19736E+01 0.19736E+01
  11   6   0   1 0.53142E-01 0.53142E-01 0.41051E+01-0.41051E+01 0.00000E+00 0.00000E+00 0.00000E+00 0.00000E+00 0.00000E+00 0.00000E+00 0.00000E+00 0.94417E+01 0.94417E+01
  12   6   0   1 0.72771E-01 0.72771E-01 0.11339E+01-0.11339E+01 0.00000E+00 0.00000E+00 0.00000E+00 0.00000E+00 0.00000E+00 0.00000E+00 0.00000E+00 0.14705E+02 0.14705E+02
  13   6   0   1 0.19211E+01 0.19211E+01 0.90337E+00 0.90337E+00 0.00000E+00 0.00000E+00 0.00000E+00 0.00000E+00 0.00000E+00 0.00000E+00 0.00000E+00 0.39415E+01 0.39415E+01
  14   6   0   1 0.58582E+01 0.58582E+01 0.61435E+01-0.61435E+01 0.00000E+00 0.00000E+00 0.00000E+00 0.00000E+00 0.00000E+00 0.00000E+00 0.00000E+00 0.16457E+01 0.16457E+01
  15   6   0   1 0.19294E+01 0.19294E+01 0.38840E+01 0.38840E+01 0.00000E+00 0.00000E+00 0.00000E+00 0.00000E+00 0.00000E+00 0.00000E+00 0.00000E+00 0.49337E+01 0.49337E+01
  16   6   0   1 0.33765E+01 0.33765E+01 0.60632E+01-0.60632E+01 0.00000E+00 0.00000E+00 0.00000E+00 0.00000E+00 0.00000E+00 0.00000E+00 0.00000E+00 0.28489E+01 0.28489E+01
  17   6   0   1 0.59158E+01 0.59158E+01 0.39672E+01-0.39672E+01 0.00000E+00 0.00000E+00 0.00000E+00 0.00000E+00 0.00000E+00 0.00000E+00 0.00000E+00 0.16458E+01 0.16458E+01
  18   6   0   1 0.45514E-02 0.45514E-02 0.22093E-01 0.22093E-01 0.00000E+00 0.00000E+00 0.00000E+00 0.00000E+00 0.00000E+00 0.00000E+00 0.00000E+00 0.20425E+02 0.20425E+02
  19   6   0   1 0.17459E+02 0.17459E+02 0.20222E+02-0.20222E+02 0.00000E+00 0.00000E+00 0.00000E+00 0.00000E+00 0.00000E+00 0.00000E+00 0.00000E+00 0.90537E+00 0.90537E+00
  20   6   0   1 0.52335E+01 0.52335E+01 0.48848E+01-0.48848E+01 0.00000E+00 0.00000E+00 0.00000E+00 0.00000E+00 0.00000E+00 0.00000E+00 0.00000E+00 0.22385E+01 0.22385E+01
  21   6   0   1 0.19902E+02 0.19902E+02 0.21414E+02 0.21414E+02 0.00000E+00 0.00000E+00 0.00000E+00 0.00000E+00 0.00000E+00 0.00000E+00 0.00000E+00 0.90170E+00 0.90170E+00
  22   6   0   1 0.26345E+02 0.26345E+02 0.27737E+02 0.27737E+02 0.00000E+00 0.00000E+00 0.00000E+00 0.00000E+00 0.00000E+00 0.00000E+00 0.00000E+00 0.11346E+01 0.11346E+01
  23   6   0   1 0.10160E+02 0.10160E+02 0.13878E+02-0.13878E+02 0.00000E+00 0.00000E+00 0.00000E+00 0.00000E+00 0.00000E+00 0.00000E+00 0.00000E+00 0.13333E+01 0.13333E+01
  24   6   0   1 0.95767E+01 0.95767E+01 0.12602E+02 0.12602E+02 0.00000E+00 0.00000E+00 0.00000E+00 0.00000E+00 0.00000E+00 0.00000E+00 0.00000E+00 0.12125E+01 0.12125E+01
  25   6   0   1 0.51430E+01 0.51430E+01 0.85446E+01-0.85446E+01 0.00000E+00 0.00000E+00 0.00000E+00 0.00000E+00 0.00000E+00 0.00000E+00 0.00000E+00 0.22385E+01 0.22385E+01
  26   6   0   1 0.67671E+01 0.67671E+01 0.75082E+01 0.75082E+01 0.00000E+00 0.00000E+00 0.00000E+00 0.00000E+00 0.00000E+00 0.00000E+00 0.00000E+00 0.17106E+01 0.17106E+01
  27   6   0   1 0.68297E-01 0.68297E-01 0.39222E+01-0.39222E+01 0.00000E+00 0.00000E+00 0.00000E+00 0.00000E+00 0.00000E+00 0.00000E+00 0.00000E+00 0.19254E+02 0.19254E+02
  28   6   0   1 0.59881E-01 0.59881E-01 0.54283E+01 0.54283E+01 0.00000E+00 0.00000E+00 0.00000E+00 0.00000E+00 0.00000E+00 0.00000E+00 0.00000E+00 0.21252E+02 0.21252E+02
  29   6   0   1 0.62030E+01 0.62030E+01 0.49797E+01-0.49797E+01 0.00000E+00 0.00000E+00 0.00000E+00 0.00000E+00 0.00000E+00 0.00000E+00 0.00000E+00 0.24973E+01 0.24973E+01
  30   6   0   1 0.30383E-01 0.30383E-01 0.47604E+01 0.47604E+01 0.00000E+00 0.00000E+00 0.00000E+00 0.00000E+00 0.00000E+00 0.00000E+00 0.00000E+00 0.22559E+02 0.22559E+02
  31   6   0   1 0.18975E-01 0.18975E-01 0.55983E+01-0.55983E+01 0.00000E+00 0.00000E+00 0.00000E+00 0.00000E+00 0.00000E+00 0.00000E+00 0.00000E+00 0.24363E+02 0.24363E+02
  32   6   0   1 0.55834E+01 0.55834E+01 0.25917E+01 0.25917E+01 0.00000E+00 0.00000E+00 0.00000E+00 0.00000E+00 0.00000E+00 0.00000E+00 0.00000E+00 0.27917E+01 0.27917E+01
  33   6   0   1 0.15953E-01 0.15953E-01 0.30517E+01-0.30517E+01 0.00000E+00 0.00000E+00 0.00000E+00 0.00000E+00 0.00000E+00 0.00000E+00 0.00000E+00 0.15829E+02 0.15829E+02
  34   6   0   1 0.38787E-01 0.38787E-01 0.17607E+01-0.17607E+01 0.00000E+00 0.00000E+00 0.00000E+00 0.00000E+00 0.00000E+00 0.00000E+00 0.00000E+00 0.22491E+02 0.22491E+02
  35   6   0   1 0.45551E-01 0.45551E-01 0.18013E+01 0.18013E+01 0.00000E+00 0.00000E+00 0.00000E+00 0.00000E+00 0.00000E+00 0.00000E+00 0.00000E+00 0.27230E+02 0.27230E+02
  36   6   0   1 0.19208E+01 0.19208E+01 0.74799E+01-0.74799E+01 0.00000E+00 0.00000E+00 0.00000E+00 0.00000E+00 0.00000E+00 0.00000E+00 0.00000E+00 0.12827E+02 0.12827E+02
  37   6   0   1 0.47856E+01 0.47856E+01 0.59277E+01 0.59277E+01 0.00000E+00 0.00000E+00 0.00000E+00 0.00000E+00 0.00000E+00 0.00000E+00 0.00000E+00 0.36261E+01 0.36261E+01
  38   6   0   1 0.83209E+01 0.83209E+01 0.84004E+01-0.84004E+01 0.00000E+00 0.00000E+00 0.00000E+00 0.00000E+00 0.00000E+00 0.00000E+00 0.00000E+00 0.20950E+01 0.20950E+01
  39   6   0   1 0.59421E+01 0.59421E+01 0.11950E+01-0.11950E+01 0.00000E+00 0.00000E+00 0.00000E+00 0.00000E+00 0.00000E+00 0.00000E+00 0.00000E+00 0.29604E+01 0.29604E+01
  40   6   0   1 0.15131E-01 0.15131E-01 0.32679E+01 0.32679E+01 0.00000E+00 0.00000E+00 0.00000E+00 0.00000E+00 0.00000E+00 0.00000E+00 0.00000E+00 0.17545E+02 0.17545E+02
  41   6   0   1 0.71194E+01 0.71194E+01 0.29051E+01-0.29051E+01 0.00000E+00 0.00000E+00 0.00000E+00 0.00000E+00 0.00000E+00 0.00000E+00 0.00000E+00 0.27379E+01 0.27379E+01
  42   6   0   1 0.63002E-02 0.63002E-02 0.40328E+01 0.40328E+01 0.00000E+00 0.00000E+00 0.00000E+00 0.00000E+00 0.00000E+00 0.00000E+00 0.00000E+00 0.25559E+02 0.25559E+02
  43   6   0   1 0.44092E+01 0.44092E+01 0.82347E+00-0.82347E+00 0.00000E+00 0.00000E+00 0.00000E+00 0.00000E+00 0.00000E+00 0.00000E+00 0.00000E+00 0.44134E+01 0.44134E+01
  44   6   0   1 0.59189E+01 0.59189E+01 0.33710E+01-0.33710E+01 0.00000E+00 0.00000E+00 0.00000E+00 0.00000E+00 0.00000E+00 0.00000E+00 0.00000E+00 0.32900E+01 0.32900E+01
  45   6   0   1 0.57846E-02 0.57846E-02 0.57709E+01 0.57709E+01 0.00000E+00 0.00000E+00 0.00000E+00 0.00000E+00 0.00000E+00 0.00000E+00 0.00000E+00 0.34778E+02 0.34778E+02
  15   7   0   1 0.32504E-02 0.32504E-02 0.21558E+01 0.21558E+01 0.00000E+00 0.00000E+00 0.00000E+00 0.00000E+00 0.00000E+00 0.00000E+00 0.00000E+00 0.13917E+02 0.13917E+02
  16   7   0   1 0.26998E-02 0.26998E-02 0.21952E+01-0.21952E+01 0.00000E+00 0.00000E+00 0.00000E+00 0.00000E+00 0.00000E+00 0.00000E+00 0.00000E+00 0.11076E+02 0.11076E+02
  17   7   0   1 0.48288E+01 0.48288E+01 0.41871E+01 0.41871E+01 0.00000E+00 0.00000E+00 0.00000E+00 0.00000E+00 0.00000E+00 0.00000E+00 0.00000E+00 0.12096E+01 0.12096E+01
  18   7   0   1 0.19664E+01 0.19664E+01 0.44260E+01-0.44260E+01 0.00000E+00 0.00000E+00 0.00000E+00 0.00000E+00 0.00000E+00 0.00000E+00 0.00000E+00 0.29606E+01 0.29606E+01
  19   7   0   1 0.59110E+01 0.59110E+01 0.43026E+01 0.43026E+01 0.00000E+00 0.00000E+00 0.00000E+00 0.00000E+00 0.00000E+00 0.00000E+00 0.00000E+00 0.13171E+01 0.13171E+01
  20   7   0   1 0.34085E+01 0.34085E+01 0.31023E+01-0.31023E+01 0.00000E+00 0.00000E+00 0.00000E+00 0.00000E+00 0.00000E+00 0.00000E+00 0.00000E+00 0.22792E+01 0.22792E+01
  21   7   0   1 0.52208E-02 0.52208E-02 0.53952E-01-0.53952E-01 0.00000E+00 0.00000E+00 0.00000E+00 0.00000E+00 0.00000E+00 0.00000E+00 0.00000E+00 0.19716E+02 0.19716E+02
  22   7   0   1 0.70838E+01 0.70838E+01 0.75972E+01-0.75972E+01 0.00000E+00 0.00000E+00 0.00000E+00 0.00000E+00 0.00000E+00 0.00000E+00 0.00000E+00 0.13703E+01 0.13703E+01
  23   7   0   1 0.31849E-01 0.31849E-01 0.50055E+01 0.50055E+01 0.00000E+00 0.00000E+00 0.00000E+00 0.00000E+00 0.00000E+00 0.00000E+00 0.00000E+00 0.17921E+02 0.17921E+02
  24   7   0   1 0.37232E-01 0.37232E-01 0.58088E+01-0.58088E+01 0.00000E+00 0.00000E+00 0.00000E+00 0.00000E+00 0.00000E+00 0.00000E+00 0.00000E+00 0.17717E+02 0.17717E+02
  25   7   0   1 0.47998E+01 0.47998E+01 0.59611E+01 0.59611E+01 0.00000E+00 0.00000E+00 0.00000E+00 0.00000E+00 0.00000E+00 0.00000E+00 0.00000E+00 0.20149E+01 0.20149E+01
  26   7   0   1 0.38624E-01 0.38624E-01 0.61480E+01-0.61480E+01 0.00000E+00 0.00000E+00 0.00000E+00 0.00000E+00 0.00000E+00 0.00000E+00 0.00000E+00 0.19464E+02 0.19464E+02
  27   7   0   1 0.43845E+01 0.43845E+01 0.46585E+01 0.46585E+01 0.00000E+00 0.00000E+00 0.00000E+00 0.00000E+00 0.00000E+00 0.00000E+00 0.00000E+00 0.22070E+01 0.22070E+01
  28   7   0   1 0.33956E+01 0.33956E+01 0.34077E+01-0.34077E+01 0.00000E+00 0.00000E+00 0.00000E+00 0.00000E+00 0.00000E+00 0.00000E+00 0.00000E+00 0.28489E+01 0.28489E+01
  29   7   0   1 0.21121E-01 0.21121E-01 0.21017E+01 0.21017E+01 0.00000E+00 0.00000E+00 0.00000E+00 0.00000E+00 0.00000E+00 0.00000E+00 0.00000E+00 0.18337E+02 0.18337E+02
  30   7   0   1 0.27733E+01 0.27733E+01 0.28854E+01-0.28854E+01 0.00000E+00 0.00000E+00 0.00000E+00 0.00000E+00 0.00000E+00 0.00000E+00 0.00000E+00 0.41868E+01 0.41868E+01
  31   7   0   1 0.21814E-01 0.21814E-01 0.31273E+01 0.31273E+01 0.00000E+00 0.00000E+00 0.00000E+00 0.00000E+00 0.00000E+00 0.00000E+00 0.00000E+00 0.18146E+02 0.18146E+02
  32   7   0   1 0.13806E-01 0.13806E-01 0.51704E+00-0.51704E+00 0.00000E+00 0.00000E+00 0.00000E+00 0.00000E+00 0.00000E+00 0.00000E+00 0.00000E+00 0.19734E+02 0.19734E+02
  33   7   0   1 0.52063E+01 0.52063E+01 0.21877E+01 0.21877E+01 0.00000E+00 0.00000E+00 0.00000E+00 0.00000E+00 0.00000E+00 0.00000E+00 0.00000E+00 0.22385E+01 0.22385E+01
  34   7   0   1 0.10383E-01 0.10383E-01 0.84884E+00 0.84884E+00 0.00000E+00 0.00000E+00 0.00000E+00 0.00000E+00 0.00000E+00 0.00000E+00 0.00000E+00 0.16976E+02 0.16976E+02
  35   7   0   1 0.10336E-01 0.10336E-01 0.75720E+00-0.75720E+00 0.00000E+00 0.00000E+00 0.00000E+00 0.00000E+00 0.00000E+00 0.00000E+00 0.00000E+00 0.17583E+02 0.17583E+02
  36   7   0   1 0.39506E+01 0.39506E+01 0.18764E+01 0.18764E+01 0.00000E+00 0.00000E+00 0.00000E+00 0.00000E+00 0.00000E+00 0.00000E+00 0.00000E+00 0.34541E+01 0.34541E+01
  37   7   0   1 0.71093E+01 0.71093E+01 0.95052E-01 0.95052E-01 0.00000E+00 0.00000E+00 0.00000E+00 0.00000E+00 0.00000E+00 0.00000E+00 0.00000E+00 0.19124E+01 0.19124E+01
  38   7   0   1 0.41506E-02 0.41506E-02 0.13534E-02 0.13534E-02 0.00000E+00 0.00000E+00 0.00000E+00 0.00000E+00 0.00000E+00 0.00000E+00 0.00000E+00 0.16507E+02 0.16507E+02
  39   7   0   1 0.86057E-02 0.86057E-02 0.29523E+01 0.29523E+01 0.00000E+00 0.00000E+00 0.00000E+00 0.00000E+00 0.00000E+00 0.00000E+00 0.00000E+00 0.32443E+02 0.32443E+02
  40   7   0   1 0.91146E-02 0.91146E-02 0.46597E+01-0.46597E+01 0.00000E+00 0.00000E+00 0.00000E+00 0.00000E+00 0.00000E+00 0.00000E+00 0.00000E+00 0.29692E+02 0.29692E+02
 -53   1   1   1 0.33633E-02 0.33633E-02 0.53389E+00-0.53389E+00 0.00000E+00 0.00000E+00 0.00000E+00 0.00000E+00 0.00000E+00 0.00000E+00 0.00000E+00 0.31995E+02 0.31995E+02
 -52   1   1   1 0.22417E-01 0.22417E-01 0.19210E+01-0.19210E+01 0.00000E+00 0.00000E+00 0.00000E+00 0.00000E+00 0.00000E+00 0.00000E+00 0.00000E+00 0.29796E+02 0.29796E+02
 -51   1   1   1 0.34494E-01 0.34494E-01 0.22458E+01 0.22458E+01 0.00000E+00 0.00000E+00 0.00000E+00 0.00000E+00 0.00000E+00 0.00000E+00 0.00000E+00 0.30372E+02 0.30372E+02
 -50   1   1   1 0.10024E+02 0.10024E+02 0.41603E+01-0.41603E+01 0.00000E+00 0.00000E+00 0.00000E+00 0.00000E+00 0.00000E+00 0.00000E+00 0.00000E+00 0.27113E+01 0.27113E+01
 -49   1   1   1 0.10210E+02 0.10210E+02 0.42531E+01 0.42531E+01 0.00000E+00 0.00000E+00 0.00000E+00 0.00000E+00 0.00000E+00 0.00000E+00 0.00000E+00 0.28505E+01 0.28505E+01
 -48   1   1   1 0.27392E+01 0.27392E+01 0.57742E+01-0.57742E+01 0.00000E+00 0.00000E+00 0.00000E+00 0.00000E+00 0.00000E+00 0.00000E+00 0.00000E+00 0.90710E+01 0.90710E+01
 -47   1   1   1 0.14313E+02 0.14313E+02 0.64444E+01 0.64444E+01 0.00000E+00 0.00000E+00 0.00000E+00 0.00000E+00 0.00000E+00 0.00000E+00 0.00000E+00 0.19031E+01 0.19031E+01
 -46   1   1   1 0.89860E+01 0.89860E+01 0.72880E+01-0.72880E+01 0.00000E+00 0.00000E+00 0.00000E+00 0.00000E+00 0.00000E+00 0.00000E+00 0.00000E+00 0.30161E+01 0.30161E+01
 -45   1   1   1 0.12723E+02 0.12723E+02 0.11530E+02 0.11530E+02 0.00000E+00 0.00000E+00 0.00000E+00 0.00000E+00 0.00000E+00 0.00000E+00 0.00000E+00 0.27438E+01 0.27438E+01
 -44   1   1   1 0.47724E+01 0.47724E+01 0.93607E+01-0.93607E+01 0.00000E+00 0.00000E+00 0.00000E+00 0.00000E+00 0.00000E+00 0.00000E+00 0.00000E+00 0.64460E+01 0.64460E+01
 -43   1   1   1 0.37023E+02 0.37023E+02 0.33418E+02 0.33418E+02 0.00000E+00 0.00000E+00 0.00000E+00 0.00000E+00 0.00000E+00 0.00000E+00 0.00000E+00 0.14640E+01 0.14640E+01
 -42   1   1   1 0.13533E+02 0.13533E+02 0.15658E+02 0.15658E+02 0.00000E+00 0.00000E+00 0.00000E+00 0.00000E+00 0.00000E+00 0.00000E+00 0.00000E+00 0.24508E+01 0.24508E+01
 -41   1   1   1 0.79082E+01 0.79082E+01 0.73516E+01-0.73516E+01 0.00000E+00 0.00000E+00 0.00000E+00 0.00000E+00 0.00000E+00 0.00000E+00 0.00000E+00 0.39481E+01 0.39481E+01
 -40   1   1   1 0.16815E+02 0.16815E+02 0.14002E+02-0.14002E+02 0.00000E+00 0.00000E+00 0.00000E+00 0.00000E+00 0.00000E+00 0.00000E+00 0.00000E+00 0.19707E+01 0.19707E+01
 -39   1   1   1 0.13646E+02 0.13646E+02 0.10375E+02 0.10375E+02 0.00000E+00 0.00000E+00 0.00000E+00 0.00000E+00 0.00000E+00 0.00000E+00 0.00000E+00 0.21409E+01 0.21409E+01
 -38   1   1   1 0.78825E+01 0.78825E+01 0.93089E+01-0.93089E+01 0.00000E+00 0.00000E+00 0.00000E+00 0.00000E+00 0.00000E+00 0.00000E+00 0.00000E+00 0.32082E+01 0.32082E+01
 -37   1   1   1 0.27978E+01 0.27978E+01 0.75131E+01 0.75131E+01 0.00000E+00 0.00000E+00 0.00000E+00 0.00000E+00 0.00000E+00 0.00000E+00 0.00000E+00 0.76757E+01 0.76757E+01
 -36   1   1   1 0.27529E+01 0.27529E+01 0.14048E+01 0.14048E+01 0.00000E+00 0.00000E+00 0.00000E+00 0.00000E+00 0.00000E+00 0.00000E+00 0.00000E+00 0.83705E+01 0.83705E+01
 -35   1   1   1 0.66912E-01 0.66912E-01 0.19155E+01-0.19155E+01 0.00000E+00 0.00000E+00 0.00000E+00 0.00000E+00 0.00000E+00 0.00000E+00 0.00000E+00 0.26879E+02 0.26879E+02
 -34   1   1   1 0.97930E+01 0.97930E+01 0.11246E+02 0.11246E+02 0.00000E+00 0.00000E+00 0.00000E+00 0.00000E+00 0.00000E+00 0.00000E+00 0.00000E+00 0.25676E+01 0.25676E+01
 -33   1   1   1 0.85296E+01 0.85296E+01 0.89501E+01-0.89501E+01 0.00000E+00 0.00000E+00 0.00000E+00 0.00000E+00 0.00000E+00 0.00000E+00 0.00000E+00 0.29443E+01 0.29443E+01
 -32   1   1   1 0.15951E+02 0.15951E+02 0.16698E+02 0.16698E+02 0.00000E+00 0.00000E+00 0.00000E+00 0.00000E+00 0.00000E+00 0.00000E+00 0.00000E+00 0.17081E+01 0.17081E+01
 -31   1   1   1 0.10386E+02 0.10386E+02 0.94504E+01-0.94504E+01 0.00000E+00 0.00000E+00 0.00000E+00 0.00000E+00 0.00000E+00 0.00000E+00 0.00000E+00 0.18678E+01 0.18678E+01
 -30   1   1   1 0.11464E+02 0.11464E+02 0.11279E+02 0.11279E+02 0.00000E+00 0.00000E+00 0.00000E+00 0.00000E+00 0.00000E+00 0.00000E+00 0.00000E+00 0.15275E+01 0.15275E+01
 -29   1   1   1 0.10812E-01 0.10812E-01 0.52395E+01-0.52395E+01 0.00000E+00 0.00000E+00 0.00000E+00 0.00000E+00 0.00000E+00 0.00000E+00 0.00000E+00 0.25714E+02 0.25714E+02
 -28   1   1   1 0.29068E-01 0.29068E-01 0.18639E+01-0.18639E+01 0.00000E+00 0.00000E+00 0.00000E+00 0.00000E+00 0.00000E+00 0.00000E+00 0.00000E+00 0.21400E+02 0.21400E+02
 -27   1   1   1 0.94049E+01 0.94049E+01 0.88494E+01 0.88494E+01 0.00000E+00 0.00000E+00 0.00000E+00 0.00000E+00 0.00000E+00 0.00000E+00 0.00000E+00 0.16488E+01 0.16488E+01
 -26   1   1   1 0.13729E+02 0.13729E+02 0.15720E+02-0.15720E+02 0.00000E+00 0.00000E+00 0.00000E+00 0.00000E+00 0.00000E+00 0.00000E+00 0.00000E+00 0.12763E+01 0.12763E+01
 -25   1   1   1 0.15307E+02 0.15307E+02 0.16577E+02 0.16577E+02 0.00000E+00 0.00000E+00 0.00000E+00 0.00000E+00 0.00000E+00 0.00000E+00 0.00000E+00 0.11475E+01 0.11475E+01
 -24   1   1   1 0.23646E+02 0.23646E+02 0.24956E+02-0.24956E+02 0.00000E+00 0.00000E+00 0.00000E+00 0.00000E+00 0.00000E+00 0.00000E+00 0.00000E+00 0.93227E+00 0.93227E+00
 -23   1   1   1 0.14521E+02 0.14521E+02 0.17646E+02 0.17646E+02 0.00000E+00 0.00000E+00 0.00000E+00 0.00000E+00 0.00000E+00 0.00000E+00 0.00000E+00 0.10745E+01 0.10745E+01
 -22   1   1   1 0.42118E+02 0.42118E+02 0.38718E+02-0.38718E+02 0.00000E+00 0.00000E+00 0.00000E+00 0.00000E+00 0.00000E+00 0.00000E+00 0.00000E+00 0.11416E+01 0.11416E+01
 -21   1   1   1 0.47591E+01 0.47591E+01 0.30051E+01 0.30051E+01 0.00000E+00 0.00000E+00 0.00000E+00 0.00000E+00 0.00000E+00 0.00000E+00 0.00000E+00 0.24172E+01 0.24172E+01
 -20   1   1   1 0.56256E+01 0.56256E+01 0.49603E+01 0.49603E+01 0.00000E+00 0.00000E+00 0.00000E+00 0.00000E+00 0.00000E+00 0.00000E+00 0.00000E+00 0.20941E+01 0.20941E+01
 -19   1   1   1 0.81507E+01 0.81507E+01 0.11943E+02-0.11943E+02 0.00000E+00 0.00000E+00 0.00000E+00 0.00000E+00 0.00000E+00 0.00000E+00 0.00000E+00 0.14384E+01 0.14384E+01
 -18   1   1   1 0.55712E+01 0.55712E+01 0.75845E+01 0.75845E+01 0.00000E+00 0.00000E+00 0.00000E+00 0.00000E+00 0.00000E+00 0.00000E+00 0.00000E+00 0.20941E+01 0.20941E+01
 -17   1   1   1 0.21393E+02 0.21393E+02 0.23318E+02-0.23318E+02 0.00000E+00 0.00000E+00 0.00000E+00 0.00000E+00 0.00000E+00 0.00000E+00 0.00000E+00 0.84525E+00 0.84525E+00
 -16   1   1   1 0.75855E+01 0.75855E+01 0.85996E+01 0.85996E+01 0.00000E+00 0.00000E+00 0.00000E+00 0.00000E+00 0.00000E+00 0.00000E+00 0.00000E+00 0.12763E+01 0.12763E+01
 -15   1   1   1 0.26315E+02 0.26315E+02 0.29247E+02-0.29247E+02 0.00000E+00 0.00000E+00 0.00000E+00 0.00000E+00 0.00000E+00 0.00000E+00 0.00000E+00 0.71442E+00 0.71442E+00
 -14   1   1   1 0.38581E+01 0.38581E+01 0.64331E+01 0.64331E+01 0.00000E+00 0.00000E+00 0.00000E+00 0.00000E+00 0.00000E+00 0.00000E+00 0.00000E+00 0.19739E+01 0.19739E+01
 -13   1   1   1 0.27725E+02 0.27725E+02 0.30334E+02-0.30334E+02 0.00000E+00 0.00000E+00 0.00000E+00 0.00000E+00 0.00000E+00 0.00000E+00 0.00000E+00 0.75291E+00 0.75291E+00
 -12   1   1   1 0.13399E+00 0.13399E+00 0.26594E+01 0.26594E+01 0.00000E+00 0.00000E+00 0.00000E+00 0.00000E+00 0.00000E+00 0.00000E+00 0.00000E+00 0.15270E+02 0.15270E+02
 -11   1   1   1 0.30126E+02 0.30126E+02 0.33837E+02-0.33837E+02 0.00000E+00 0.00000E+00 0.00000E+00 0.00000E+00 0.00000E+00 0.00000E+00 0.00000E+00 0.88987E+00 0.88987E+00
 -10   1   1   1 0.13439E+00 0.13439E+00 0.49709E+00 0.49709E+00 0.00000E+00 0.00000E+00 0.00000E+00 0.00000E+00 0.00000E+00 0.00000E+00 0.00000E+00 0.15258E+02 0.15258E+02
  -9   1   1   1 0.31824E+02 0.31824E+02 0.35030E+02-0.35030E+02 0.00000E+00 0.00000E+00 0.00000E+00 0.00000E+00 0.00000E+00 0.00000E+00 0.00000E+00 0.91136E+00 0.91136E+00
  -8   1   1   1 0.34994E+01 0.34994E+01 0.15140E+01-0.15140E+01 0.00000E+00 0.00000E+00 0.00000E+00 0.00000E+00 0.00000E+00 0.00000E+00 0.00000E+00 0.22761E+01 0.22761E+01
  -7   1   1   1 0.29845E+02 0.29845E+02 0.30910E+02-0.30910E+02 0.00000E+00 0.00000E+00 0.00000E+00 0.00000E+00 0.00000E+00 0.00000E+00 0.00000E+00 0.77583E+00 0.77583E+00
  -6   1   1   1 0.86358E+01 0.86358E+01 0.69442E+01-0.69442E+01 0.00000E+00 0.00000E+00 0.00000E+00 0.00000E+00 0.00000E+00 0.00000E+00 0.00000E+00 0.90965E+00 0.90965E+00
  -5   1   1   1 0.18390E+02 0.18390E+02 0.19566E+02-0.19566E+02 0.00000E+00 0.00000E+00 0.00000E+00 0.00000E+00 0.00000E+00 0.00000E+00 0.00000E+00 0.66095E+00 0.66095E+00
  -4   1   1   1 0.20841E+02 0.20841E+02 0.20122E+02-0.20122E+02 0.00000E+00 0.00000E+00 0.00000E+00 0.00000E+00 0.00000E+00 0.00000E+00 0.00000E+00 0.68533E+00 0.68533E+00
  -3   1   1   1 0.19012E+01 0.19012E+01 0.12896E+01 0.12896E+01 0.00000E+00 0.00000E+00 0.00000E+00 0.00000E+00 0.00000E+00 0.00000E+00 0.00000E+00 0.29577E+01 0.29577E+01
  -2   1   1   1 0.40121E+02 0.40121E+02 0.40799E+02-0.40799E+02 0.00000E+00 0.00000E+00 0.00000E+00 0.00000E+00 0.00000E+00 0.00000E+00 0.00000E+00 0.10036E+01 0.10036E+01
  -1   1   1   1 0.30674E+02 0.30674E+02 0.30719E+02 0.30719E+02 0.00000E+00 0.00000E+00 0.00000E+00 0.00000E+00 0.00000E+00 0.00000E+00 0.00000E+00 0.81839E+00 0.81839E+00
   0   1   1   1 0.59538E+02 0.59538E+02 0.62673E+02-0.62673E+02 0.00000E+00 0.00000E+00 0.00000E+00 0.00000E+00 0.00000E+00 0.00000E+00 0.00000E+00 0.14642E+01 0.14642E+01
   1   1   1   1 0.46557E+02 0.46557E+02 0.47399E+02 0.47399E+02 0.00000E+00 0.00000E+00 0.00000E+00 0.00000E+00 0.00000E+00 0.00000E+00 0.00000E+00 0.11798E+01 0.11798E+01
   2   1   1   1 0.54825E+02 0.54825E+02 0.58159E+02-0.58159E+02 0.00000E+00 0.00000E+00 0.00000E+00 0.00000E+00 0.00000E+00 0.00000E+00 0.00000E+00 0.13557E+01 0.13557E+01
   3   1   1   1 0.38872E+02 0.38872E+02 0.38452E+02 0.38452E+02 0.00000E+00 0.00000E+00 0.00000E+00 0.00000E+00 0.00000E+00 0.00000E+00 0.00000E+00 0.10254E+01 0.10254E+01
   4   1   1   1 0.31400E+02 0.31400E+02 0.31361E+02-0.31361E+02 0.00000E+00 0.00000E+00 0.00000E+00 0.00000E+00 0.00000E+00 0.00000E+00 0.00000E+00 0.86298E+00 0.86298E+00
   5   1   1   1 0.15348E+02 0.15348E+02 0.14192E+02 0.14192E+02 0.00000E+00 0.00000E+00 0.00000E+00 0.00000E+00 0.00000E+00 0.00000E+00 0.00000E+00 0.65028E+00 0.65028E+00
   6   1   1   1 0.16429E-01 0.16429E-01 0.23359E+01 0.23359E+01 0.00000E+00 0.00000E+00 0.00000E+00 0.00000E+00 0.00000E+00 0.00000E+00 0.00000E+00 0.14325E+02 0.14325E+02
   7   1   1   1 0.10413E+02 0.10413E+02 0.10600E+02-0.10600E+02 0.00000E+00 0.00000E+00 0.00000E+00 0.00000E+00 0.00000E+00 0.00000E+00 0.00000E+00 0.93830E+00 0.93830E+00
   8   1   1   1 0.20247E+02 0.20247E+02 0.21878E+02 0.21878E+02 0.00000E+00 0.00000E+00 0.00000E+00 0.00000E+00 0.00000E+00 0.00000E+00 0.00000E+00 0.79326E+00 0.79326E+00
   9   1   1   1 0.10904E+02 0.10904E+02 0.11221E+02-0.11221E+02 0.00000E+00 0.00000E+00 0.00000E+00 0.00000E+00 0.00000E+00 0.00000E+00 0.00000E+00 0.10691E+01 0.10691E+01
  10   1   1   1 0.14268E+02 0.14268E+02 0.14427E+02 0.14427E+02 0.00000E+00 0.00000E+00 0.00000E+00 0.00000E+00 0.00000E+00 0.00000E+00 0.00000E+00 0.95966E+00 0.95966E+00
  11   1   1   1 0.91220E+01 0.91220E+01 0.91690E+01 0.91690E+01 0.00000E+00 0.00000E+00 0.00000E+00 0.00000E+00 0.00000E+00 0.00000E+00 0.00000E+00 0.12952E+01 0.12952E+01
  12   1   1   1 0.10514E+02 0.10514E+02 0.82524E+01-0.82524E+01 0.00000E+00 0.00000E+00 0.00000E+00 0.00000E+00 0.00000E+00 0.00000E+00 0.00000E+00 0.11238E+01 0.11238E+01
  13   1   1   1 0.38194E+02 0.38194E+02 0.37221E+02 0.37221E+02 0.00000E+00 0.00000E+00 0.00000E+00 0.00000E+00 0.00000E+00 0.00000E+00 0.00000E+00 0.10896E+01 0.10896E+01
  14   1   1   1 0.33506E+02 0.33506E+02 0.31304E+02-0.31304E+02 0.00000E+00 0.00000E+00 0.00000E+00 0.00000E+00 0.00000E+00 0.00000E+00 0.00000E+00 0.10437E+01 0.10437E+01
  15   1   1   1 0.54086E+02 0.54086E+02 0.54837E+02 0.54837E+02 0.00000E+00 0.00000E+00 0.00000E+00 0.00000E+00 0.00000E+00 0.00000E+00 0.00000E+00 0.14040E+01 0.14040E+01
  16   1   1   1 0.41261E+02 0.41261E+02 0.41321E+02-0.41321E+02 0.00000E+00 0.00000E+00 0.00000E+00 0.00000E+00 0.00000E+00 0.00000E+00 0.00000E+00 0.11605E+01 0.11605E+01
  17   1   1   1 0.55812E+02 0.55812E+02 0.54097E+02 0.54097E+02 0.00000E+00 0.00000E+00 0.00000E+00 0.00000E+00 0.00000E+00 0.00000E+00 0.00000E+00 0.14695E+01 0.14695E+01
  18   1   1   1 0.32054E+02 0.32054E+02 0.33711E+02-0.33711E+02 0.00000E+00 0.00000E+00 0.00000E+00 0.00000E+00 0.00000E+00 0.00000E+00 0.00000E+00 0.10218E+01 0.10218E+01
  19   1   1   1 0.27961E+02 0.27961E+02 0.29262E+02 0.29262E+02 0.00000E+00 0.00000E+00 0.00000E+00 0.00000E+00 0.00000E+00 0.00000E+00 0.00000E+00 0.10117E+01 0.10117E+01
  20   1   1   1 0.86362E-01 0.86362E-01 0.30908E+01-0.30908E+01 0.00000E+00 0.00000E+00 0.00000E+00 0.00000E+00 0.00000E+00 0.00000E+00 0.00000E+00 0.19747E+02 0.19747E+02
  21   1   1   1 0.44059E+02 0.44059E+02 0.44158E+02 0.44158E+02 0.00000E+00 0.00000E+00 0.00000E+00 0.00000E+00 0.00000E+00 0.00000E+00 0.00000E+00 0.12697E+01 0.12697E+01
  22   1   1   1 0.89580E+01 0.89580E+01 0.92373E+01-0.92373E+01 0.00000E+00 0.00000E+00 0.00000E+00 0.00000E+00 0.00000E+00 0.00000E+00 0.00000E+00 0.15101E+01 0.15101E+01
  23   1   1   1 0.17772E+02 0.17772E+02 0.17361E+02 0.17361E+02 0.00000E+00 0.00000E+00 0.00000E+00 0.00000E+00 0.00000E+00 0.00000E+00 0.00000E+00 0.11043E+01 0.11043E+01
  24   1   1   1 0.61567E+01 0.61567E+01 0.43030E+01-0.43030E+01 0.00000E+00 0.00000E+00 0.00000E+00 0.00000E+00 0.00000E+00 0.00000E+00 0.00000E+00 0.21850E+01 0.21850E+01
  25   1   1   1 0.10352E+02 0.10352E+02 0.11576E+02 0.11576E+02 0.00000E+00 0.00000E+00 0.00000E+00 0.00000E+00 0.00000E+00 0.00000E+00 0.00000E+00 0.14956E+01 0.14956E+01
  26   1   1   1 0.91872E-01 0.91872E-01 0.21322E+01-0.21322E+01 0.00000E+00 0.00000E+00 0.00000E+00 0.00000E+00 0.00000E+00 0.00000E+00 0.00000E+00 0.20004E+02 0.20004E+02
  27   1   1   1 0.27272E+01 0.27272E+01 0.63374E+01 0.63374E+01 0.00000E+00 0.00000E+00 0.00000E+00 0.00000E+00 0.00000E+00 0.00000E+00 0.00000E+00 0.41865E+01 0.41865E+01
  28   1   1   1 0.46398E-01 0.46398E-01 0.20168E+01 0.20168E+01 0.00000E+00 0.00000E+00 0.00000E+00 0.00000E+00 0.00000E+00 0.00000E+00 0.00000E+00 0.19254E+02 0.19254E+02
  29   1   1   1 0.20147E-01 0.20147E-01 0.37318E+00-0.37318E+00 0.00000E+00 0.00000E+00 0.00000E+00 0.00000E+00 0.00000E+00 0.00000E+00 0.00000E+00 0.16681E+02 0.16681E+02
  30   1   1   1 0.90175E+01 0.90175E+01 0.10039E+02 0.10039E+02 0.00000E+00 0.00000E+00 0.00000E+00 0.00000E+00 0.00000E+00 0.00000E+00 0.00000E+00 0.15101E+01 0.15101E+01
  31   1   1   1 0.15229E+02 0.15229E+02 0.13185E+02-0.13185E+02 0.00000E+00 0.00000E+00 0.00000E+00 0.00000E+00 0.00000E+00 0.00000E+00 0.00000E+00 0.14097E+01 0.14097E+01
  32   1   1   1 0.16537E+02 0.16537E+02 0.17996E+02 0.17996E+02 0.00000E+00 0.00000E+00 0.00000E+00 0.00000E+00 0.00000E+00 0.00000E+00 0.00000E+00 0.12989E+01 0.12989E+01
  33   1   1   1 0.26060E+02 0.26060E+02 0.22826E+02-0.22826E+02 0.00000E+00 0.00000E+00 0.00000E+00 0.00000E+00 0.00000E+00 0.00000E+00 0.00000E+00 0.11461E+01 0.11461E+01
  34   1   1   1 0.28115E+02 0.28115E+02 0.25084E+02 0.25084E+02 0.00000E+00 0.00000E+00 0.00000E+00 0.00000E+00 0.00000E+00 0.00000E+00 0.00000E+00 0.12053E+01 0.12053E+01
  35   1   1   1 0.31667E+02 0.31667E+02 0.28182E+02-0.28182E+02 0.00000E+00 0.00000E+00 0.00000E+00 0.00000E+00 0.00000E+00 0.00000E+00 0.00000E+00 0.12647E+01 0.12647E+01
  36   1   1   1 0.26400E+02 0.26400E+02 0.25632E+02 0.25632E+02 0.00000E+00 0.00000E+00 0.00000E+00 0.00000E+00 0.00000E+00 0.00000E+00 0.00000E+00 0.12749E+01 0.12749E+01
  37   1   1   1 0.31368E+02 0.31368E+02 0.27835E+02-0.27835E+02 0.00000E+00 0.00000E+00 0.00000E+00 0.00000E+00 0.00000E+00 0.00000E+00 0.00000E+00 0.12755E+01 0.12755E+01
  38   1   1   1 0.23645E+02 0.23645E+02 0.21599E+02 0.21599E+02 0.00000E+00 0.00000E+00 0.00000E+00 0.00000E+00 0.00000E+00 0.00000E+00 0.00000E+00 0.12520E+01 0.12520E+01
  39   1   1   1 0.22054E+02 0.22054E+02 0.20843E+02-0.20843E+02 0.00000E+00 0.00000E+00 0.00000E+00 0.00000E+00 0.00000E+00 0.00000E+00 0.00000E+00 0.12506E+01 0.12506E+01
  40   1   1   1 0.20536E+02 0.20536E+02 0.16717E+02 0.16717E+02 0.00000E+00 0.00000E+00 0.00000E+00 0.00000E+00 0.00000E+00 0.00000E+00 0.00000E+00 0.12459E+01 0.12459E+01
  41   1   1   1 0.30393E+02 0.30393E+02 0.32137E+02 0.32137E+02 0.00000E+00 0.00000E+00 0.00000E+00 0.00000E+00 0.00000E+00 0.00000E+00 0.00000E+00 0.17537E+01 0.17537E+01
  42   1   1   1 0.14195E+02 0.14195E+02 0.14543E+02-0.14543E+02 0.00000E+00 0.00000E+00 0.00000E+00 0.00000E+00 0.00000E+00 0.00000E+00 0.00000E+00 0.13759E+01 0.13759E+01
  43   1   1   1 0.15751E-01 0.15751E-01 0.49407E+01-0.49407E+01 0.00000E+00 0.00000E+00 0.00000E+00 0.00000E+00 0.00000E+00 0.00000E+00 0.00000E+00 0.20743E+02 0.20743E+02
  44   1   1   1 0.11279E+02 0.11279E+02 0.10978E+02-0.10978E+02 0.00000E+00 0.00000E+00 0.00000E+00 0.00000E+00 0.00000E+00 0.00000E+00 0.00000E+00 0.15502E+01 0.15502E+01
  45   1   1   1 0.33718E+01 0.33718E+01 0.74365E-01 0.74365E-01 0.00000E+00 0.00000E+00 0.00000E+00 0.00000E+00 0.00000E+00 0.00000E+00 0.00000E+00 0.42736E+01 0.42736E+01
  46   1   1   1 0.87646E+01 0.87646E+01 0.85859E+01-0.85859E+01 0.00000E+00 0.00000E+00 0.00000E+00 0.00000E+00 0.00000E+00 0.00000E+00 0.00000E+00 0.19879E+01 0.19879E+01
  47   1   1   1 0.67946E+01 0.67946E+01 0.76379E+00 0.76379E+00 0.00000E+00 0.00000E+00 0.00000E+00 0.00000E+00 0.00000E+00 0.00000E+00 0.00000E+00 0.25610E+01 0.25610E+01
  48   1   1   1 0.67910E+01 0.67910E+01 0.48116E+01-0.48116E+01 0.00000E+00 0.00000E+00 0.00000E+00 0.00000E+00 0.00000E+00 0.00000E+00 0.00000E+00 0.37039E+01 0.37039E+01
  49   1   1   1 0.34267E-01 0.34267E-01 0.97721E+00-0.97721E+00 0.00000E+00 0.00000E+00 0.00000E+00 0.00000E+00 0.00000E+00 0.00000E+00 0.00000E+00 0.26166E+02 0.26166E+02
  50   1   1   1 0.34917E-01 0.34917E-01 0.28460E+01-0.28460E+01 0.00000E+00 0.00000E+00 0.00000E+00 0.00000E+00 0.00000E+00 0.00000E+00 0.00000E+00 0.27558E+02 0.27558E+02
  51   1   1   1 0.15420E-01 0.15420E-01 0.12124E+01-0.12124E+01 0.00000E+00 0.00000E+00 0.00000E+00 0.00000E+00 0.00000E+00 0.00000E+00 0.00000E+00 0.22996E+02 0.22996E+02
  52   1   1   1 0.81282E+01 0.81282E+01 0.12524E+01-0.12524E+01 0.00000E+00 0.00000E+00 0.00000E+00 0.00000E+00 0.00000E+00 0.00000E+00 0.00000E+00 0.50266E+01 0.50266E+01
 -52   2   1   1 0.85449E+01 0.85449E+01 0.52626E+01-0.52626E+01 0.00000E+00 0.00000E+00 0.00000E+00 0.00000E+00 0.00000E+00 0.00000E+00 0.00000E+00 0.43022E+01 0.43022E+01
 -51   2   1   1 0.70564E+01 0.70564E+01 0.79900E+01 0.79900E+01 0.00000E+00 0.00000E+00 0.00000E+00 0.00000E+00 0.00000E+00 0.00000E+00 0.00000E+00 0.41060E+01 0.41060E+01
 -50   2   1   1 0.38979E+01 0.38979E+01 0.64316E+01-0.64316E+01 0.00000E+00 0.00000E+00 0.00000E+00 0.00000E+00 0.00000E+00 0.00000E+00 0.00000E+00 0.64144E+01 0.64144E+01
 -49   2   1   1 0.50168E-01 0.50168E-01 0.63586E+01 0.63586E+01 0.00000E+00 0.00000E+00 0.00000E+00 0.00000E+00 0.00000E+00 0.00000E+00 0.00000E+00 0.31697E+02 0.31697E+02
 -48   2   1   1 0.39239E-01 0.39239E-01 0.57562E+01-0.57562E+01 0.00000E+00 0.00000E+00 0.00000E+00 0.00000E+00 0.00000E+00 0.00000E+00 0.00000E+00 0.30285E+02 0.30285E+02
 -47   2   1   1 0.23569E-01 0.23569E-01 0.37049E+01 0.37049E+01 0.00000E+00 0.00000E+00 0.00000E+00 0.00000E+00 0.00000E+00 0.00000E+00 0.00000E+00 0.33995E+02 0.33995E+02
 -46   2   1   1 0.10239E+02 0.10239E+02 0.42862E+01-0.42862E+01 0.00000E+00 0.00000E+00 0.00000E+00 0.00000E+00 0.00000E+00 0.00000E+00 0.00000E+00 0.28506E+01 0.28506E+01
 -45   2   1   1 0.68217E+01 0.68217E+01 0.60211E+01-0.60211E+01 0.00000E+00 0.00000E+00 0.00000E+00 0.00000E+00 0.00000E+00 0.00000E+00 0.00000E+00 0.45585E+01 0.45585E+01
 -44   2   1   1 0.81236E+01 0.81236E+01 0.33626E+01 0.33626E+01 0.00000E+00 0.00000E+00 0.00000E+00 0.00000E+00 0.00000E+00 0.00000E+00 0.00000E+00 0.38303E+01 0.38303E+01
 -42   2   1   1 0.72162E+02 0.72162E+02 0.69625E+02-0.69625E+02 0.00000E+00 0.00000E+00 0.00000E+00 0.00000E+00 0.00000E+00 0.00000E+00 0.00000E+00 0.18944E+01 0.18944E+01
 -41   2   1   1 0.72941E+02 0.72941E+02 0.61113E+02 0.61113E+02 0.00000E+00 0.00000E+00 0.00000E+00 0.00000E+00 0.00000E+00 0.00000E+00 0.00000E+00 0.19053E+01 0.19053E+01
 -40   2   1   1 0.13885E+02 0.13885E+02 0.17687E+02 0.17687E+02 0.00000E+00 0.00000E+00 0.00000E+00 0.00000E+00 0.00000E+00 0.00000E+00 0.00000E+00 0.22373E+01 0.22373E+01
 -39   2   1   1 0.15169E+02 0.15169E+02 0.13032E+02 0.13032E+02 0.00000E+00 0.00000E+00 0.00000E+00 0.00000E+00 0.00000E+00 0.00000E+00 0.00000E+00 0.24457E+01 0.24457E+01
 -38   2   1   1 0.15453E+02 0.15453E+02 0.22334E+02 0.22334E+02 0.00000E+00 0.00000E+00 0.00000E+00 0.00000E+00 0.00000E+00 0.00000E+00 0.00000E+00 0.22612E+01 0.22612E+01
 -37   2   1   1 0.55133E-01 0.55133E-01 0.21813E+01-0.21813E+01 0.00000E+00 0.00000E+00 0.00000E+00 0.00000E+00 0.00000E+00 0.00000E+00 0.00000E+00 0.29917E+02 0.29917E+02
 -36   2   1   1 0.20526E+02 0.20526E+02 0.22628E+02 0.22628E+02 0.00000E+00 0.00000E+00 0.00000E+00 0.00000E+00 0.00000E+00 0.00000E+00 0.00000E+00 0.17138E+01 0.17138E+01
 -35   2   1   1 0.78608E+01 0.78608E+01 0.71869E+01-0.71869E+01 0.00000E+00 0.00000E+00 0.00000E+00 0.00000E+00 0.00000E+00 0.00000E+00 0.00000E+00 0.37014E+01 0.37014E+01
 -34   2   1   1 0.14859E+02 0.14859E+02 0.19238E+02 0.19238E+02 0.00000E+00 0.00000E+00 0.00000E+00 0.00000E+00 0.00000E+00 0.00000E+00 0.00000E+00 0.20966E+01 0.20966E+01
 -33   2   1   1 0.83843E+01 0.83843E+01 0.43742E+01-0.43742E+01 0.00000E+00 0.00000E+00 0.00000E+00 0.00000E+00 0.00000E+00 0.00000E+00 0.00000E+00 0.44201E+01 0.44201E+01
 -32   2   1   1 0.44363E+01 0.44363E+01 0.87567E+01 0.87567E+01 0.00000E+00 0.00000E+00 0.00000E+00 0.00000E+00 0.00000E+00 0.00000E+00 0.00000E+00 0.57373E+01 0.57373E+01
 -31   2   1   1 0.51536E+01 0.51536E+01 0.26125E+01 0.26125E+01 0.00000E+00 0.00000E+00 0.00000E+00 0.00000E+00 0.00000E+00 0.00000E+00 0.00000E+00 0.63389E+01 0.63389E+01
 -30   2   1   1 0.10371E+00 0.10371E+00 0.37374E+00 0.37374E+00 0.00000E+00 0.00000E+00 0.00000E+00 0.00000E+00 0.00000E+00 0.00000E+00 0.00000E+00 0.21641E+02 0.21641E+02
 -29   2   1   1 0.10880E+02 0.10880E+02 0.11820E+02 0.11820E+02 0.00000E+00 0.00000E+00 0.00000E+00 0.00000E+00 0.00000E+00 0.00000E+00 0.00000E+00 0.15989E+01 0.15989E+01
 -28   2   1   1 0.26876E+01 0.26876E+01 0.99406E+01-0.99406E+01 0.00000E+00 0.00000E+00 0.00000E+00 0.00000E+00 0.00000E+00 0.00000E+00 0.00000E+00 0.55807E+01 0.55807E+01
 -27   2   1   1 0.15309E+02 0.15309E+02 0.15979E+02 0.15979E+02 0.00000E+00 0.00000E+00 0.00000E+00 0.00000E+00 0.00000E+00 0.00000E+00 0.00000E+00 0.11475E+01 0.11475E+01
 -26   2   1   1 0.91034E-01 0.91034E-01 0.44214E+01-0.44214E+01 0.00000E+00 0.00000E+00 0.00000E+00 0.00000E+00 0.00000E+00 0.00000E+00 0.00000E+00 0.19913E+02 0.19913E+02
 -25   2   1   1 0.92055E+01 0.92055E+01 0.99638E+01 0.99638E+01 0.00000E+00 0.00000E+00 0.00000E+00 0.00000E+00 0.00000E+00 0.00000E+00 0.00000E+00 0.16857E+01 0.16857E+01
 -24   2   1   1 0.15277E+02 0.15277E+02 0.14072E+02 0.14072E+02 0.00000E+00 0.00000E+00 0.00000E+00 0.00000E+00 0.00000E+00 0.00000E+00 0.00000E+00 0.11567E+01 0.11567E+01
 -23   2   1   1 0.98822E+01 0.98822E+01 0.10083E+02 0.10083E+02 0.00000E+00 0.00000E+00 0.00000E+00 0.00000E+00 0.00000E+00 0.00000E+00 0.00000E+00 0.15820E+01 0.15820E+01
 -22   2   1   1 0.85267E+02 0.85267E+02 0.82879E+02 0.82879E+02 0.00000E+00 0.00000E+00 0.00000E+00 0.00000E+00 0.00000E+00 0.00000E+00 0.00000E+00 0.18103E+01 0.18103E+01
 -21   2   1   1 0.46323E+02 0.46323E+02 0.43396E+02-0.43396E+02 0.00000E+00 0.00000E+00 0.00000E+00 0.00000E+00 0.00000E+00 0.00000E+00 0.00000E+00 0.11465E+01 0.11465E+01
 -20   2   1   1 0.60452E+02 0.60452E+02 0.61990E+02-0.61990E+02 0.00000E+00 0.00000E+00 0.00000E+00 0.00000E+00 0.00000E+00 0.00000E+00 0.00000E+00 0.13084E+01 0.13084E+01
 -19   2   1   1 0.69395E+01 0.69395E+01 0.11699E+01 0.11699E+01 0.00000E+00 0.00000E+00 0.00000E+00 0.00000E+00 0.00000E+00 0.00000E+00 0.00000E+00 0.19818E+01 0.19818E+01
 -18   2   1   1 0.21437E+02 0.21437E+02 0.23103E+02-0.23103E+02 0.00000E+00 0.00000E+00 0.00000E+00 0.00000E+00 0.00000E+00 0.00000E+00 0.00000E+00 0.84838E+00 0.84838E+00
 -17   2   1   1 0.49318E+01 0.49318E+01 0.17246E+01 0.17246E+01 0.00000E+00 0.00000E+00 0.00000E+00 0.00000E+00 0.00000E+00 0.00000E+00 0.00000E+00 0.24119E+01 0.24119E+01
 -16   2   1   1 0.13605E+02 0.13605E+02 0.15543E+02-0.15543E+02 0.00000E+00 0.00000E+00 0.00000E+00 0.00000E+00 0.00000E+00 0.00000E+00 0.00000E+00 0.10166E+01 0.10166E+01
 -15   2   1   1 0.84375E+01 0.84375E+01 0.87872E+01 0.87872E+01 0.00000E+00 0.00000E+00 0.00000E+00 0.00000E+00 0.00000E+00 0.00000E+00 0.00000E+00 0.13981E+01 0.13981E+01
 -14   2   1   1 0.13425E+02 0.13425E+02 0.14023E+02-0.14023E+02 0.00000E+00 0.00000E+00 0.00000E+00 0.00000E+00 0.00000E+00 0.00000E+00 0.00000E+00 0.88320E+00 0.88320E+00
 -13   2   1   1 0.17666E+02 0.17666E+02 0.17281E+02 0.17281E+02 0.00000E+00 0.00000E+00 0.00000E+00 0.00000E+00 0.00000E+00 0.00000E+00 0.00000E+00 0.79223E+00 0.79223E+00
 -12   2   1   1 0.10623E+02 0.10623E+02 0.10538E+02-0.10538E+02 0.00000E+00 0.00000E+00 0.00000E+00 0.00000E+00 0.00000E+00 0.00000E+00 0.00000E+00 0.11046E+01 0.11046E+01
 -11   2   1   1 0.23885E+02 0.23885E+02 0.23173E+02 0.23173E+02 0.00000E+00 0.00000E+00 0.00000E+00 0.00000E+00 0.00000E+00 0.00000E+00 0.00000E+00 0.69372E+00 0.69372E+00
 -10   2   1   1 0.61864E+01 0.61864E+01 0.38752E+01-0.38752E+01 0.00000E+00 0.00000E+00 0.00000E+00 0.00000E+00 0.00000E+00 0.00000E+00 0.00000E+00 0.12497E+01 0.12497E+01
  -9   2   1   1 0.32380E+02 0.32380E+02 0.30971E+02 0.30971E+02 0.00000E+00 0.00000E+00 0.00000E+00 0.00000E+00 0.00000E+00 0.00000E+00 0.00000E+00 0.78932E+00 0.78932E+00
  -8   2   1   1 0.56852E+01 0.56852E+01 0.55240E+01 0.55240E+01 0.00000E+00 0.00000E+00 0.00000E+00 0.00000E+00 0.00000E+00 0.00000E+00 0.00000E+00 0.13965E+01 0.13965E+01
  -7   2   1   1 0.42840E+02 0.42840E+02 0.41394E+02 0.41394E+02 0.00000E+00 0.00000E+00 0.00000E+00 0.00000E+00 0.00000E+00 0.00000E+00 0.00000E+00 0.10850E+01 0.10850E+01
  -6   2   1   1 0.24545E+02 0.24545E+02 0.23636E+02 0.23636E+02 0.00000E+00 0.00000E+00 0.00000E+00 0.00000E+00 0.00000E+00 0.00000E+00 0.00000E+00 0.91090E+00 0.91090E+00
  -5   2   1   1 0.45403E+02 0.45403E+02 0.40251E+02 0.40251E+02 0.00000E+00 0.00000E+00 0.00000E+00 0.00000E+00 0.00000E+00 0.00000E+00 0.00000E+00 0.10443E+01 0.10443E+01
  -4   2   1   1 0.84935E+02 0.84935E+02 0.81889E+02 0.81889E+02 0.00000E+00 0.00000E+00 0.00000E+00 0.00000E+00 0.00000E+00 0.00000E+00 0.00000E+00 0.18579E+01 0.18579E+01
  -3   2   1   1 0.15622E+02 0.15622E+02 0.13666E+02 0.13666E+02 0.00000E+00 0.00000E+00 0.00000E+00 0.00000E+00 0.00000E+00 0.00000E+00 0.00000E+00 0.51804E+00 0.51804E+00
  -2   2   1   1 0.27578E+03 0.27578E+03 0.25231E+03 0.25231E+03 0.00000E+00 0.00000E+00 0.00000E+00 0.00000E+00 0.00000E+00 0.00000E+00 0.00000E+00 0.65532E+01 0.65532E+01
  -1   2   1   1 0.56558E+02 0.56558E+02 0.49571E+02 0.49571E+02 0.00000E+00 0.00000E+00 0.00000E+00 0.00000E+00 0.00000E+00 0.00000E+00 0.00000E+00 0.13919E+01 0.13919E+01
   1   2   1   1 0.12627E+03 0.12627E+03 0.12508E+03-0.12508E+03 0.00000E+00 0.00000E+00 0.00000E+00 0.00000E+00 0.00000E+00 0.00000E+00 0.00000E+00 0.30059E+01 0.30059E+01
   2   2   1   1 0.97789E+01 0.97789E+01 0.92813E+01 0.92813E+01 0.00000E+00 0.00000E+00 0.00000E+00 0.00000E+00 0.00000E+00 0.00000E+00 0.00000E+00 0.79559E+00 0.79559E+00
   3   2   1   1 0.11269E+03 0.11269E+03 0.11037E+03-0.11037E+03 0.00000E+00 0.00000E+00 0.00000E+00 0.00000E+00 0.00000E+00 0.00000E+00 0.00000E+00 0.26971E+01 0.26971E+01
   4   2   1   1 0.57358E+02 0.57358E+02 0.56312E+02 0.56312E+02 0.00000E+00 0.00000E+00 0.00000E+00 0.00000E+00 0.00000E+00 0.00000E+00 0.00000E+00 0.14085E+01 0.14085E+01
   5   2   1   1 0.83893E+02 0.83893E+02 0.86881E+02-0.86881E+02 0.00000E+00 0.00000E+00 0.00000E+00 0.00000E+00 0.00000E+00 0.00000E+00 0.00000E+00 0.20338E+01 0.20338E+01
   6   2   1   1 0.46347E+02 0.46347E+02 0.45428E+02 0.45428E+02 0.00000E+00 0.00000E+00 0.00000E+00 0.00000E+00 0.00000E+00 0.00000E+00 0.00000E+00 0.11827E+01 0.11827E+01
   7   2   1   1 0.44792E+02 0.44792E+02 0.45162E+02-0.45162E+02 0.00000E+00 0.00000E+00 0.00000E+00 0.00000E+00 0.00000E+00 0.00000E+00 0.00000E+00 0.11718E+01 0.11718E+01
   8   2   1   1 0.93046E+01 0.93046E+01 0.87219E+01 0.87219E+01 0.00000E+00 0.00000E+00 0.00000E+00 0.00000E+00 0.00000E+00 0.00000E+00 0.00000E+00 0.10331E+01 0.10331E+01
   9   2   1   1 0.58074E+01 0.58074E+01 0.17618E+01-0.17618E+01 0.00000E+00 0.00000E+00 0.00000E+00 0.00000E+00 0.00000E+00 0.00000E+00 0.00000E+00 0.13146E+01 0.13146E+01
  10   2   1   1 0.21398E+02 0.21398E+02 0.23134E+02-0.23134E+02 0.00000E+00 0.00000E+00 0.00000E+00 0.00000E+00 0.00000E+00 0.00000E+00 0.00000E+00 0.11154E+01 0.11154E+01
  11   2   1   1 0.23600E+02 0.23600E+02 0.25027E+02 0.25027E+02 0.00000E+00 0.00000E+00 0.00000E+00 0.00000E+00 0.00000E+00 0.00000E+00 0.00000E+00 0.77930E+00 0.77930E+00
  12   2   1   1 0.36983E+02 0.36983E+02 0.37207E+02-0.37207E+02 0.00000E+00 0.00000E+00 0.00000E+00 0.00000E+00 0.00000E+00 0.00000E+00 0.00000E+00 0.10166E+01 0.10166E+01
  13   2   1   1 0.24580E+02 0.24580E+02 0.25160E+02 0.25160E+02 0.00000E+00 0.00000E+00 0.00000E+00 0.00000E+00 0.00000E+00 0.00000E+00 0.00000E+00 0.82766E+00 0.82766E+00
  14   2   1   1 0.24324E+02 0.24324E+02 0.25928E+02-0.25928E+02 0.00000E+00 0.00000E+00 0.00000E+00 0.00000E+00 0.00000E+00 0.00000E+00 0.00000E+00 0.83432E+00 0.83432E+00
  15   2   1   1 0.10960E+00 0.10960E+00 0.34735E+01 0.34735E+01 0.00000E+00 0.00000E+00 0.00000E+00 0.00000E+00 0.00000E+00 0.00000E+00 0.00000E+00 0.16819E+02 0.16819E+02
  16   2   1   1 0.27055E+01 0.27055E+01 0.42288E+01-0.42288E+01 0.00000E+00 0.00000E+00 0.00000E+00 0.00000E+00 0.00000E+00 0.00000E+00 0.00000E+00 0.34883E+01 0.34883E+01
  17   2   1   1 0.25330E+02 0.25330E+02 0.25265E+02-0.25265E+02 0.00000E+00 0.00000E+00 0.00000E+00 0.00000E+00 0.00000E+00 0.00000E+00 0.00000E+00 0.88452E+00 0.88452E+00
  18   2   1   1 0.16453E+02 0.16453E+02 0.14198E+02 0.14198E+02 0.00000E+00 0.00000E+00 0.00000E+00 0.00000E+00 0.00000E+00 0.00000E+00 0.00000E+00 0.96443E+00 0.96443E+00
  19   2   1   1 0.57786E+02 0.57786E+02 0.54275E+02-0.54275E+02 0.00000E+00 0.00000E+00 0.00000E+00 0.00000E+00 0.00000E+00 0.00000E+00 0.00000E+00 0.14980E+01 0.14980E+01
  20   2   1   1 0.11286E+03 0.11286E+03 0.11364E+03 0.11364E+03 0.00000E+00 0.00000E+00 0.00000E+00 0.00000E+00 0.00000E+00 0.00000E+00 0.00000E+00 0.27282E+01 0.27282E+01
  21   2   1   1 0.50409E+02 0.50409E+02 0.50498E+02 0.50498E+02 0.00000E+00 0.00000E+00 0.00000E+00 0.00000E+00 0.00000E+00 0.00000E+00 0.00000E+00 0.13690E+01 0.13690E+01
  22   2   1   1 0.92103E+01 0.92103E+01 0.11587E+02-0.11587E+02 0.00000E+00 0.00000E+00 0.00000E+00 0.00000E+00 0.00000E+00 0.00000E+00 0.00000E+00 0.14756E+01 0.14756E+01
  23   2   1   1 0.48453E+01 0.48453E+01 0.32522E+01-0.32522E+01 0.00000E+00 0.00000E+00 0.00000E+00 0.00000E+00 0.00000E+00 0.00000E+00 0.00000E+00 0.28205E+01 0.28205E+01
  24   2   1   1 0.85933E+01 0.85933E+01 0.29190E+01 0.29190E+01 0.00000E+00 0.00000E+00 0.00000E+00 0.00000E+00 0.00000E+00 0.00000E+00 0.00000E+00 0.15871E+01 0.15871E+01
  25   2   1   1 0.16341E+02 0.16341E+02 0.15010E+02-0.15010E+02 0.00000E+00 0.00000E+00 0.00000E+00 0.00000E+00 0.00000E+00 0.00000E+00 0.00000E+00 0.10817E+01 0.10817E+01
  26   2   1   1 0.10556E+02 0.10556E+02 0.92114E+01 0.92114E+01 0.00000E+00 0.00000E+00 0.00000E+00 0.00000E+00 0.00000E+00 0.00000E+00 0.00000E+00 0.14698E+01 0.14698E+01
  27   2   1   1 0.23065E+02 0.23065E+02 0.21883E+02-0.21883E+02 0.00000E+00 0.00000E+00 0.00000E+00 0.00000E+00 0.00000E+00 0.00000E+00 0.00000E+00 0.10344E+01 0.10344E+01
  28   2   1   1 0.18166E+02 0.18166E+02 0.16602E+02 0.16602E+02 0.00000E+00 0.00000E+00 0.00000E+00 0.00000E+00 0.00000E+00 0.00000E+00 0.00000E+00 0.10797E+01 0.10797E+01
  29   2   1   1 0.34228E+02 0.34228E+02 0.32600E+02-0.32600E+02 0.00000E+00 0.00000E+00 0.00000E+00 0.00000E+00 0.00000E+00 0.00000E+00 0.00000E+00 0.15664E+01 0.15664E+01
  30   2   1   1 0.28753E+02 0.28753E+02 0.25976E+02 0.25976E+02 0.00000E+00 0.00000E+00 0.00000E+00 0.00000E+00 0.00000E+00 0.00000E+00 0.00000E+00 0.12455E+01 0.12455E+01
  31   2   1   1 0.39266E+02 0.39266E+02 0.36418E+02-0.36418E+02 0.00000E+00 0.00000E+00 0.00000E+00 0.00000E+00 0.00000E+00 0.00000E+00 0.00000E+00 0.17234E+01 0.17234E+01
  32   2   1   1 0.28894E+02 0.28894E+02 0.24651E+02 0.24651E+02 0.00000E+00 0.00000E+00 0.00000E+00 0.00000E+00 0.00000E+00 0.00000E+00 0.00000E+00 0.13056E+01 0.13056E+01
  33   2   1   1 0.33612E+02 0.33612E+02 0.30527E+02-0.30527E+02 0.00000E+00 0.00000E+00 0.00000E+00 0.00000E+00 0.00000E+00 0.00000E+00 0.00000E+00 0.22736E+01 0.22736E+01
  34   2   1   1 0.18289E+02 0.18289E+02 0.16578E+02 0.16578E+02 0.00000E+00 0.00000E+00 0.00000E+00 0.00000E+00 0.00000E+00 0.00000E+00 0.00000E+00 0.12829E+01 0.12829E+01
  35   2   1   1 0.18838E+02 0.18838E+02 0.19401E+02-0.19401E+02 0.00000E+00 0.00000E+00 0.00000E+00 0.00000E+00 0.00000E+00 0.00000E+00 0.00000E+00 0.13508E+01 0.13508E+01
  36   2   1   1 0.92231E+01 0.92231E+01 0.71222E+01 0.71222E+01 0.00000E+00 0.00000E+00 0.00000E+00 0.00000E+00 0.00000E+00 0.00000E+00 0.00000E+00 0.18958E+01 0.18958E+01
  37   2   1   1 0.92544E+01 0.92544E+01 0.91321E+01-0.91321E+01 0.00000E+00 0.00000E+00 0.00000E+00 0.00000E+00 0.00000E+00 0.00000E+00 0.00000E+00 0.21060E+01 0.21060E+01
  38   2   1   1 0.74180E+01 0.74180E+01 0.48684E+01 0.48684E+01 0.00000E+00 0.00000E+00 0.00000E+00 0.00000E+00 0.00000E+00 0.00000E+00 0.00000E+00 0.23748E+01 0.23748E+01
  39   2   1   1 0.70456E-01 0.70456E-01 0.62585E+01-0.62585E+01 0.00000E+00 0.00000E+00 0.00000E+00 0.00000E+00 0.00000E+00 0.00000E+00 0.00000E+00 0.22545E+02 0.22545E+02
  40   2   1   1 0.23122E+02 0.23122E+02 0.25261E+02 0.25261E+02 0.00000E+00 0.00000E+00 0.00000E+00 0.00000E+00 0.00000E+00 0.00000E+00 0.00000E+00 0.13686E+01 0.13686E+01
  42   2   1   1 0.20752E+02 0.20752E+02 0.25151E+02-0.25151E+02 0.00000E+00 0.00000E+00 0.00000E+00 0.00000E+00 0.00000E+00 0.00000E+00 0.00000E+00 0.25263E+01 0.25263E+01
  43   2   1   1 0.53247E-01 0.53247E-01 0.14303E+02-0.14303E+02 0.00000E+00 0.00000E+00 0.00000E+00 0.00000E+00 0.00000E+00 0.00000E+00 0.00000E+00 0.23698E+02 0.23698E+02
  44   2   1   1 0.78318E+01 0.78318E+01 0.39496E+01-0.39496E+01 0.00000E+00 0.00000E+00 0.00000E+00 0.00000E+00 0.00000E+00 0.00000E+00 0.00000E+00 0.32079E+01 0.32079E+01
  45   2   1   1 0.52382E+01 0.52382E+01 0.86703E+01-0.86703E+01 0.00000E+00 0.00000E+00 0.00000E+00 0.00000E+00 0.00000E+00 0.00000E+00 0.00000E+00 0.52220E+01 0.52220E+01
  46   2   1   1 0.25788E-01 0.25788E-01 0.13461E+01 0.13461E+01 0.00000E+00 0.00000E+00 0.00000E+00 0.00000E+00 0.00000E+00 0.00000E+00 0.00000E+00 0.24043E+02 0.24043E+02
  47   2   1   1 0.11831E+02 0.11831E+02 0.69626E+01-0.69626E+01 0.00000E+00 0.00000E+00 0.00000E+00 0.00000E+00 0.00000E+00 0.00000E+00 0.00000E+00 0.29629E+01 0.29629E+01
  48   2   1   1 0.12087E-01 0.12087E-01 0.20856E+01 0.20856E+01 0.00000E+00 0.00000E+00 0.00000E+00 0.00000E+00 0.00000E+00 0.00000E+00 0.00000E+00 0.35085E+02 0.35085E+02
  49   2   1   1 0.78736E+01 0.78736E+01 0.23583E+01-0.23583E+01 0.00000E+00 0.00000E+00 0.00000E+00 0.00000E+00 0.00000E+00 0.00000E+00 0.00000E+00 0.41947E+01 0.41947E+01
  50   2   1   1 0.52378E+01 0.52378E+01 0.19790E+01-0.19790E+01 0.00000E+00 0.00000E+00 0.00000E+00 0.00000E+00 0.00000E+00 0.00000E+00 0.00000E+00 0.55948E+01 0.55948E+01
  51   2   1   1 0.37287E-01 0.37287E-01 0.12288E+01-0.12288E+01 0.00000E+00 0.00000E+00 0.00000E+00 0.00000E+00 0.00000E+00 0.00000E+00 0.00000E+00 0.29427E+02 0.29427E+02
  52   2   1   1 0.38473E-01 0.38473E-01 0.38493E+00 0.38493E+00 0.00000E+00 0.00000E+00 0.00000E+00 0.00000E+00 0.00000E+00 0.00000E+00 0.00000E+00 0.28540E+02 0.28540E+02
 -52   3   1   1 0.25461E-01 0.25461E-01 0.15370E+01 0.15370E+01 0.00000E+00 0.00000E+00 0.00000E+00 0.00000E+00 0.00000E+00 0.00000E+00 0.00000E+00 0.29863E+02 0.29863E+02
 -51   3   1   1 0.48051E+01 0.48051E+01 0.13787E+01-0.13787E+01 0.00000E+00 0.00000E+00 0.00000E+00 0.00000E+00 0.00000E+00 0.00000E+00 0.00000E+00 0.60421E+01 0.60421E+01
 -50   3   1   1 0.49772E-01 0.49772E-01 0.29212E+01 0.29212E+01 0.00000E+00 0.00000E+00 0.00000E+00 0.00000E+00 0.00000E+00 0.00000E+00 0.00000E+00 0.28241E+02 0.28241E+02
 -49   3   1   1 0.27504E+01 0.27504E+01 0.16089E+01-0.16089E+01 0.00000E+00 0.00000E+00 0.00000E+00 0.00000E+00 0.00000E+00 0.00000E+00 0.00000E+00 0.97669E+01 0.97669E+01
 -48   3   1   1 0.33712E+01 0.33712E+01 0.35884E+01 0.35884E+01 0.00000E+00 0.00000E+00 0.00000E+00 0.00000E+00 0.00000E+00 0.00000E+00 0.00000E+00 0.79761E+01 0.79761E+01
 -47   3   1   1 0.65179E-01 0.65179E-01 0.51962E+01-0.51962E+01 0.00000E+00 0.00000E+00 0.00000E+00 0.00000E+00 0.00000E+00 0.00000E+00 0.00000E+00 0.30063E+02 0.30063E+02
 -46   3   1   1 0.69846E-01 0.69846E-01 0.77381E+01 0.77381E+01 0.00000E+00 0.00000E+00 0.00000E+00 0.00000E+00 0.00000E+00 0.00000E+00 0.00000E+00 0.30567E+02 0.30567E+02
 -45   3   1   1 0.83134E+01 0.83134E+01 0.10774E+02-0.10774E+02 0.00000E+00 0.00000E+00 0.00000E+00 0.00000E+00 0.00000E+00 0.00000E+00 0.00000E+00 0.37225E+01 0.37225E+01
 -44   3   1   1 0.11292E+02 0.11292E+02 0.70523E+01 0.70523E+01 0.00000E+00 0.00000E+00 0.00000E+00 0.00000E+00 0.00000E+00 0.00000E+00 0.00000E+00 0.24076E+01 0.24076E+01
 -43   3   1   1 0.21187E+02 0.21187E+02 0.19612E+02-0.19612E+02 0.00000E+00 0.00000E+00 0.00000E+00 0.00000E+00 0.00000E+00 0.00000E+00 0.00000E+00 0.14813E+01 0.14813E+01
 -42   3   1   1 0.17062E+02 0.17062E+02 0.17380E+02-0.17380E+02 0.00000E+00 0.00000E+00 0.00000E+00 0.00000E+00 0.00000E+00 0.00000E+00 0.00000E+00 0.17178E+01 0.17178E+01
 -41   3   1   1 0.16774E-01 0.16774E-01 0.78874E+01 0.78874E+01 0.00000E+00 0.00000E+00 0.00000E+00 0.00000E+00 0.00000E+00 0.00000E+00 0.00000E+00 0.34800E+02 0.34800E+02
 -40   3   1   1 0.65479E+01 0.65479E+01 0.18263E+01 0.18263E+01 0.00000E+00 0.00000E+00 0.00000E+00 0.00000E+00 0.00000E+00 0.00000E+00 0.00000E+00 0.44635E+01 0.44635E+01
 -39   3   1   1 0.25951E-01 0.25951E-01 0.89656E+00-0.89656E+00 0.00000E+00 0.00000E+00 0.00000E+00 0.00000E+00 0.00000E+00 0.00000E+00 0.00000E+00 0.24669E+02 0.24669E+02
 -38   3   1   1 0.39169E-01 0.39169E-01 0.27832E+01 0.27832E+01 0.00000E+00 0.00000E+00 0.00000E+00 0.00000E+00 0.00000E+00 0.00000E+00 0.00000E+00 0.24387E+02 0.24387E+02
 -37   3   1   1 0.58605E-01 0.58605E-01 0.18771E+01-0.18771E+01 0.00000E+00 0.00000E+00 0.00000E+00 0.00000E+00 0.00000E+00 0.00000E+00 0.00000E+00 0.27060E+02 0.27060E+02
 -36   3   1   1 0.81672E-01 0.81672E-01 0.12661E+01-0.12661E+01 0.00000E+00 0.00000E+00 0.00000E+00 0.00000E+00 0.00000E+00 0.00000E+00 0.00000E+00 0.28605E+02 0.28605E+02
 -35   3   1   1 0.18974E+01 0.18974E+01 0.42439E+01 0.42439E+01 0.00000E+00 0.00000E+00 0.00000E+00 0.00000E+00 0.00000E+00 0.00000E+00 0.00000E+00 0.13812E+02 0.13812E+02
 -34   3   1   1 0.89490E+01 0.89490E+01 0.10497E+02-0.10497E+02 0.00000E+00 0.00000E+00 0.00000E+00 0.00000E+00 0.00000E+00 0.00000E+00 0.00000E+00 0.30161E+01 0.30161E+01
 -33   3   1   1 0.13996E+02 0.13996E+02 0.13133E+02 0.13133E+02 0.00000E+00 0.00000E+00 0.00000E+00 0.00000E+00 0.00000E+00 0.00000E+00 0.00000E+00 0.23533E+01 0.23533E+01
 -32   3   1   1 0.15321E+02 0.15321E+02 0.14624E+02-0.14624E+02 0.00000E+00 0.00000E+00 0.00000E+00 0.00000E+00 0.00000E+00 0.00000E+00 0.00000E+00 0.24056E+01 0.24056E+01
 -31   3   1   1 0.16553E+02 0.16553E+02 0.14930E+02 0.14930E+02 0.00000E+00 0.00000E+00 0.00000E+00 0.00000E+00 0.00000E+00 0.00000E+00 0.00000E+00 0.16480E+01 0.16480E+01
 -30   3   1   1 0.16693E+02 0.16693E+02 0.12947E+02-0.12947E+02 0.00000E+00 0.00000E+00 0.00000E+00 0.00000E+00 0.00000E+00 0.00000E+00 0.00000E+00 0.17525E+01 0.17525E+01
 -29   3   1   1 0.11146E+02 0.11146E+02 0.94589E+01 0.94589E+01 0.00000E+00 0.00000E+00 0.00000E+00 0.00000E+00 0.00000E+00 0.00000E+00 0.00000E+00 0.22706E+01 0.22706E+01
 -28   3   1   1 0.28154E+01 0.28154E+01 0.14154E+01-0.14154E+01 0.00000E+00 0.00000E+00 0.00000E+00 0.00000E+00 0.00000E+00 0.00000E+00 0.00000E+00 0.83721E+01 0.83721E+01
 -27   3   1   1 0.58571E+01 0.58571E+01 0.24679E+01-0.24679E+01 0.00000E+00 0.00000E+00 0.00000E+00 0.00000E+00 0.00000E+00 0.00000E+00 0.00000E+00 0.39467E+01 0.39467E+01
 -26   3   1   1 0.13421E+02 0.13421E+02 0.14584E+02 0.14584E+02 0.00000E+00 0.00000E+00 0.00000E+00 0.00000E+00 0.00000E+00 0.00000E+00 0.00000E+00 0.15891E+01 0.15891E+01
 -25   3   1   1 0.17620E+02 0.17620E+02 0.20073E+02-0.20073E+02 0.00000E+00 0.00000E+00 0.00000E+00 0.00000E+00 0.00000E+00 0.00000E+00 0.00000E+00 0.12191E+01 0.12191E+01
 -24   3   1   1 0.30969E+02 0.30969E+02 0.31227E+02 0.31227E+02 0.00000E+00 0.00000E+00 0.00000E+00 0.00000E+00 0.00000E+00 0.00000E+00 0.00000E+00 0.10479E+01 0.10479E+01
 -23   3   1   1 0.29356E+02 0.29356E+02 0.31138E+02-0.31138E+02 0.00000E+00 0.00000E+00 0.00000E+00 0.00000E+00 0.00000E+00 0.00000E+00 0.00000E+00 0.10322E+01 0.10322E+01
 -22   3   1   1 0.44154E+02 0.44154E+02 0.43700E+02 0.43700E+02 0.00000E+00 0.00000E+00 0.00000E+00 0.00000E+00 0.00000E+00 0.00000E+00 0.00000E+00 0.12659E+01 0.12659E+01
 -21   3   1   1 0.49499E+02 0.49499E+02 0.47638E+02-0.47638E+02 0.00000E+00 0.00000E+00 0.00000E+00 0.00000E+00 0.00000E+00 0.00000E+00 0.00000E+00 0.17194E+01 0.17194E+01
 -20   3   1   1 0.34201E+02 0.34201E+02 0.33831E+02 0.33831E+02 0.00000E+00 0.00000E+00 0.00000E+00 0.00000E+00 0.00000E+00 0.00000E+00 0.00000E+00 0.10767E+01 0.10767E+01
 -19   3   1   1 0.23064E+02 0.23064E+02 0.25493E+02-0.25493E+02 0.00000E+00 0.00000E+00 0.00000E+00 0.00000E+00 0.00000E+00 0.00000E+00 0.00000E+00 0.10344E+01 0.10344E+01
 -18   3   1   1 0.27464E+02 0.27464E+02 0.28382E+02 0.28382E+02 0.00000E+00 0.00000E+00 0.00000E+00 0.00000E+00 0.00000E+00 0.00000E+00 0.00000E+00 0.89168E+00 0.89168E+00
 -17   3   1   1 0.14314E+02 0.14314E+02 0.17887E+02-0.17887E+02 0.00000E+00 0.00000E+00 0.00000E+00 0.00000E+00 0.00000E+00 0.00000E+00 0.00000E+00 0.95968E+00 0.95968E+00
 -16   3   1   1 0.21857E+02 0.21857E+02 0.24571E+02 0.24571E+02 0.00000E+00 0.00000E+00 0.00000E+00 0.00000E+00 0.00000E+00 0.00000E+00 0.00000E+00 0.10030E+01 0.10030E+01
 -15   3   1   1 0.11347E+02 0.11347E+02 0.13373E+02-0.13373E+02 0.00000E+00 0.00000E+00 0.00000E+00 0.00000E+00 0.00000E+00 0.00000E+00 0.00000E+00 0.13789E+01 0.13789E+01
 -14   3   1   1 0.19959E+02 0.19959E+02 0.21480E+02 0.21480E+02 0.00000E+00 0.00000E+00 0.00000E+00 0.00000E+00 0.00000E+00 0.00000E+00 0.00000E+00 0.99723E+00 0.99723E+00
 -13   3   1   1 0.56449E+01 0.56449E+01 0.83992E+01-0.83992E+01 0.00000E+00 0.00000E+00 0.00000E+00 0.00000E+00 0.00000E+00 0.00000E+00 0.00000E+00 0.20940E+01 0.20940E+01
 -12   3   1   1 0.14969E+02 0.14969E+02 0.17803E+02 0.17803E+02 0.00000E+00 0.00000E+00 0.00000E+00 0.00000E+00 0.00000E+00 0.00000E+00 0.00000E+00 0.92701E+00 0.92701E+00
 -11   3   1   1 0.35119E+01 0.35119E+01 0.24170E+01-0.24170E+01 0.00000E+00 0.00000E+00 0.00000E+00 0.00000E+00 0.00000E+00 0.00000E+00 0.00000E+00 0.28466E+01 0.28466E+01
 -10   3   1   1 0.14984E+02 0.14984E+02 0.14504E+02 0.14504E+02 0.00000E+00 0.00000E+00 0.00000E+00 0.00000E+00 0.00000E+00 0.00000E+00 0.00000E+00 0.11858E+01 0.11858E+01
  -9   3   1   1 0.47349E+01 0.47349E+01 0.29261E+01 0.29261E+01 0.00000E+00 0.00000E+00 0.00000E+00 0.00000E+00 0.00000E+00 0.00000E+00 0.00000E+00 0.24166E+01 0.24166E+01
  -8   3   1   1 0.99368E+01 0.99368E+01 0.94521E+01 0.94521E+01 0.00000E+00 0.00000E+00 0.00000E+00 0.00000E+00 0.00000E+00 0.00000E+00 0.00000E+00 0.19761E+01 0.19761E+01
  -7   3   1   1 0.78305E+01 0.78305E+01 0.61377E+01 0.61377E+01 0.00000E+00 0.00000E+00 0.00000E+00 0.00000E+00 0.00000E+00 0.00000E+00 0.00000E+00 0.19752E+01 0.19752E+01
  -6   3   1   1 0.81496E+01 0.81496E+01 0.11302E+02 0.11302E+02 0.00000E+00 0.00000E+00 0.00000E+00 0.00000E+00 0.00000E+00 0.00000E+00 0.00000E+00 0.16774E+01 0.16774E+01
  -5   3   1   1 0.16121E-01 0.16121E-01 0.46619E+00-0.46619E+00 0.00000E+00 0.00000E+00 0.00000E+00 0.00000E+00 0.00000E+00 0.00000E+00 0.00000E+00 0.18778E+02 0.18778E+02
  -4   3   1   1 0.20245E+02 0.20245E+02 0.20624E+02 0.20624E+02 0.00000E+00 0.00000E+00 0.00000E+00 0.00000E+00 0.00000E+00 0.00000E+00 0.00000E+00 0.10737E+01 0.10737E+01
  -3   3   1   1 0.12986E+02 0.12986E+02 0.14726E+02-0.14726E+02 0.00000E+00 0.00000E+00 0.00000E+00 0.00000E+00 0.00000E+00 0.00000E+00 0.00000E+00 0.10496E+01 0.10496E+01
  -2   3   1   1 0.36442E+02 0.36442E+02 0.34584E+02 0.34584E+02 0.00000E+00 0.00000E+00 0.00000E+00 0.00000E+00 0.00000E+00 0.00000E+00 0.00000E+00 0.13284E+01 0.13284E+01
  -1   3   1   1 0.33310E+02 0.33310E+02 0.30743E+02-0.30743E+02 0.00000E+00 0.00000E+00 0.00000E+00 0.00000E+00 0.00000E+00 0.00000E+00 0.00000E+00 0.12662E+01 0.12662E+01
   0   3   1   1 0.47925E+02 0.47925E+02 0.45129E+02 0.45129E+02 0.00000E+00 0.00000E+00 0.00000E+00 0.00000E+00 0.00000E+00 0.00000E+00 0.00000E+00 0.16496E+01 0.16496E+01
   1   3   1   1 0.37238E+02 0.37238E+02 0.36522E+02-0.36522E+02 0.00000E+00 0.00000E+00 0.00000E+00 0.00000E+00 0.00000E+00 0.00000E+00 0.00000E+00 0.13531E+01 0.13531E+01
   2   3   1   1 0.35384E+02 0.35384E+02 0.35208E+02 0.35208E+02 0.00000E+00 0.00000E+00 0.00000E+00 0.00000E+00 0.00000E+00 0.00000E+00 0.00000E+00 0.13083E+01 0.13083E+01
   3   3   1   1 0.21642E+02 0.21642E+02 0.21487E+02-0.21487E+02 0.00000E+00 0.00000E+00 0.00000E+00 0.00000E+00 0.00000E+00 0.00000E+00 0.00000E+00 0.74724E+00 0.74724E+00
   4   3   1   1 0.13126E+02 0.13126E+02 0.12521E+02 0.12521E+02 0.00000E+00 0.00000E+00 0.00000E+00 0.00000E+00 0.00000E+00 0.00000E+00 0.00000E+00 0.74734E+00 0.74734E+00
   5   3   1   1 0.79316E-01 0.79316E-01 0.13066E+00-0.13066E+00 0.00000E+00 0.00000E+00 0.00000E+00 0.00000E+00 0.00000E+00 0.00000E+00 0.00000E+00 0.13083E+02 0.13083E+02
   6   3   1   1 0.10070E+02 0.10070E+02 0.98945E+01-0.98945E+01 0.00000E+00 0.00000E+00 0.00000E+00 0.00000E+00 0.00000E+00 0.00000E+00 0.00000E+00 0.97288E+00 0.97288E+00
   7   3   1   1 0.17167E+02 0.17167E+02 0.17166E+02 0.17166E+02 0.00000E+00 0.00000E+00 0.00000E+00 0.00000E+00 0.00000E+00 0.00000E+00 0.00000E+00 0.81084E+00 0.81084E+00
   8   3   1   1 0.22593E+02 0.22593E+02 0.22528E+02-0.22528E+02 0.00000E+00 0.00000E+00 0.00000E+00 0.00000E+00 0.00000E+00 0.00000E+00 0.00000E+00 0.88835E+00 0.88835E+00
   9   3   1   1 0.20503E+02 0.20503E+02 0.20193E+02 0.20193E+02 0.00000E+00 0.00000E+00 0.00000E+00 0.00000E+00 0.00000E+00 0.00000E+00 0.00000E+00 0.87528E+00 0.87528E+00
  10   3   1   1 0.17753E+02 0.17753E+02 0.17873E+02-0.17873E+02 0.00000E+00 0.00000E+00 0.00000E+00 0.00000E+00 0.00000E+00 0.00000E+00 0.00000E+00 0.88994E+00 0.88994E+00
  11   3   1   1 0.75352E+01 0.75352E+01 0.63637E+01 0.63637E+01 0.00000E+00 0.00000E+00 0.00000E+00 0.00000E+00 0.00000E+00 0.00000E+00 0.00000E+00 0.12761E+01 0.12761E+01
  12   3   1   1 0.14055E+00 0.14055E+00 0.14343E+01-0.14343E+01 0.00000E+00 0.00000E+00 0.00000E+00 0.00000E+00 0.00000E+00 0.00000E+00 0.00000E+00 0.14602E+02 0.14602E+02
  13   3   1   1 0.13015E+02 0.13015E+02 0.11315E+02-0.11315E+02 0.00000E+00 0.00000E+00 0.00000E+00 0.00000E+00 0.00000E+00 0.00000E+00 0.00000E+00 0.10613E+01 0.10613E+01
  14   3   1   1 0.13302E+02 0.13302E+02 0.12277E+02 0.12277E+02 0.00000E+00 0.00000E+00 0.00000E+00 0.00000E+00 0.00000E+00 0.00000E+00 0.00000E+00 0.10382E+01 0.10382E+01
  15   3   1   1 0.22183E+02 0.22183E+02 0.21100E+02-0.21100E+02 0.00000E+00 0.00000E+00 0.00000E+00 0.00000E+00 0.00000E+00 0.00000E+00 0.00000E+00 0.99210E+00 0.99210E+00
  16   3   1   1 0.16057E+02 0.16057E+02 0.14917E+02 0.14917E+02 0.00000E+00 0.00000E+00 0.00000E+00 0.00000E+00 0.00000E+00 0.00000E+00 0.00000E+00 0.11049E+01 0.11049E+01
  17   3   1   1 0.18508E+02 0.18508E+02 0.18460E+02-0.18460E+02 0.00000E+00 0.00000E+00 0.00000E+00 0.00000E+00 0.00000E+00 0.00000E+00 0.00000E+00 0.10681E+01 0.10681E+01
  18   3   1   1 0.10252E+02 0.10252E+02 0.68959E+01 0.68959E+01 0.00000E+00 0.00000E+00 0.00000E+00 0.00000E+00 0.00000E+00 0.00000E+00 0.00000E+00 0.11441E+01 0.11441E+01
  19   3   1   1 0.13060E+02 0.13060E+02 0.11242E+02-0.11242E+02 0.00000E+00 0.00000E+00 0.00000E+00 0.00000E+00 0.00000E+00 0.00000E+00 0.00000E+00 0.10496E+01 0.10496E+01
  20   3   1   1 0.16863E+02 0.16863E+02 0.17661E+02-0.17661E+02 0.00000E+00 0.00000E+00 0.00000E+00 0.00000E+00 0.00000E+00 0.00000E+00 0.00000E+00 0.93926E+00 0.93926E+00
  21   3   1   1 0.48774E+01 0.48774E+01 0.17393E+01 0.17393E+01 0.00000E+00 0.00000E+00 0.00000E+00 0.00000E+00 0.00000E+00 0.00000E+00 0.00000E+00 0.24166E+01 0.24166E+01
  22   3   1   1 0.28454E+01 0.28454E+01 0.22471E+01-0.22471E+01 0.00000E+00 0.00000E+00 0.00000E+00 0.00000E+00 0.00000E+00 0.00000E+00 0.00000E+00 0.34879E+01 0.34879E+01
  23   3   1   1 0.28532E+01 0.28532E+01 0.50914E+00 0.50914E+00 0.00000E+00 0.00000E+00 0.00000E+00 0.00000E+00 0.00000E+00 0.00000E+00 0.00000E+00 0.41040E+01 0.41040E+01
  24   3   1   1 0.10759E+00 0.10759E+00 0.81578E+00-0.81578E+00 0.00000E+00 0.00000E+00 0.00000E+00 0.00000E+00 0.00000E+00 0.00000E+00 0.00000E+00 0.16063E+02 0.16063E+02
  25   3   1   1 0.11841E+00 0.11841E+00 0.17606E+01-0.17606E+01 0.00000E+00 0.00000E+00 0.00000E+00 0.00000E+00 0.00000E+00 0.00000E+00 0.00000E+00 0.16486E+02 0.16486E+02
  26   3   1   1 0.11949E+00 0.11949E+00 0.46606E+01 0.46606E+01 0.00000E+00 0.00000E+00 0.00000E+00 0.00000E+00 0.00000E+00 0.00000E+00 0.00000E+00 0.18384E+02 0.18384E+02
  27   3   1   1 0.33262E+01 0.33262E+01 0.85258E+01-0.85258E+01 0.00000E+00 0.00000E+00 0.00000E+00 0.00000E+00 0.00000E+00 0.00000E+00 0.00000E+00 0.34182E+01 0.34182E+01
  28   3   1   1 0.78187E+01 0.78187E+01 0.69914E+01 0.69914E+01 0.00000E+00 0.00000E+00 0.00000E+00 0.00000E+00 0.00000E+00 0.00000E+00 0.00000E+00 0.17287E+01 0.17287E+01
  29   3   1   1 0.10382E+02 0.10382E+02 0.86933E+01-0.86933E+01 0.00000E+00 0.00000E+00 0.00000E+00 0.00000E+00 0.00000E+00 0.00000E+00 0.00000E+00 0.13096E+01 0.13096E+01
  30   3   1   1 0.37700E-01 0.37700E-01 0.56623E+01 0.56623E+01 0.00000E+00 0.00000E+00 0.00000E+00 0.00000E+00 0.00000E+00 0.00000E+00 0.00000E+00 0.21693E+02 0.21693E+02
  31   3   1   1 0.19776E+01 0.19776E+01 0.50159E+00-0.50159E+00 0.00000E+00 0.00000E+00 0.00000E+00 0.00000E+00 0.00000E+00 0.00000E+00 0.00000E+00 0.69073E+01 0.69073E+01
  32   3   1   1 0.49219E-01 0.49219E-01 0.33687E+01-0.33687E+01 0.00000E+00 0.00000E+00 0.00000E+00 0.00000E+00 0.00000E+00 0.00000E+00 0.00000E+00 0.22001E+02 0.22001E+02
  33   3   1   1 0.10373E+02 0.10373E+02 0.74082E+01 0.74082E+01 0.00000E+00 0.00000E+00 0.00000E+00 0.00000E+00 0.00000E+00 0.00000E+00 0.00000E+00 0.24266E+01 0.24266E+01
  34   3   1   1 0.15563E+02 0.15563E+02 0.13326E+02-0.13326E+02 0.00000E+00 0.00000E+00 0.00000E+00 0.00000E+00 0.00000E+00 0.00000E+00 0.00000E+00 0.16238E+01 0.16238E+01
  35   3   1   1 0.17641E+02 0.17641E+02 0.17055E+02 0.17055E+02 0.00000E+00 0.00000E+00 0.00000E+00 0.00000E+00 0.00000E+00 0.00000E+00 0.00000E+00 0.16543E+01 0.16543E+01
  36   3   1   1 0.17631E+02 0.17631E+02 0.18998E+02-0.18998E+02 0.00000E+00 0.00000E+00 0.00000E+00 0.00000E+00 0.00000E+00 0.00000E+00 0.00000E+00 0.16543E+01 0.16543E+01
  37   3   1   1 0.19206E+02 0.19206E+02 0.20559E+02 0.20559E+02 0.00000E+00 0.00000E+00 0.00000E+00 0.00000E+00 0.00000E+00 0.00000E+00 0.00000E+00 0.15231E+01 0.15231E+01
  38   3   1   1 0.18188E+02 0.18188E+02 0.17209E+02-0.17209E+02 0.00000E+00 0.00000E+00 0.00000E+00 0.00000E+00 0.00000E+00 0.00000E+00 0.00000E+00 0.18182E+01 0.18182E+01
  39   3   1   1 0.75613E+01 0.75613E+01 0.10481E+02 0.10481E+02 0.00000E+00 0.00000E+00 0.00000E+00 0.00000E+00 0.00000E+00 0.00000E+00 0.00000E+00 0.38227E+01 0.38227E+01
  40   3   1   1 0.67859E+01 0.67859E+01 0.54380E+01-0.54380E+01 0.00000E+00 0.00000E+00 0.00000E+00 0.00000E+00 0.00000E+00 0.00000E+00 0.00000E+00 0.39887E+01 0.39887E+01
  41   3   1   1 0.30901E+02 0.30901E+02 0.28280E+02-0.28280E+02 0.00000E+00 0.00000E+00 0.00000E+00 0.00000E+00 0.00000E+00 0.00000E+00 0.00000E+00 0.12349E+01 0.12349E+01
  42   3   1   1 0.51853E+01 0.51853E+01 0.13613E+02 0.13613E+02 0.00000E+00 0.00000E+00 0.00000E+00 0.00000E+00 0.00000E+00 0.00000E+00 0.00000E+00 0.67139E+01 0.67139E+01
  43   3   1   1 0.26000E-01 0.26000E-01 0.46463E+00-0.46463E+00 0.00000E+00 0.00000E+00 0.00000E+00 0.00000E+00 0.00000E+00 0.00000E+00 0.00000E+00 0.29565E+02 0.29565E+02
  44   3   1   1 0.47811E+01 0.47811E+01 0.78931E+01 0.78931E+01 0.00000E+00 0.00000E+00 0.00000E+00 0.00000E+00 0.00000E+00 0.00000E+00 0.00000E+00 0.48346E+01 0.48346E+01
  45   3   1   1 0.44924E-01 0.44924E-01 0.26802E+01 0.26802E+01 0.00000E+00 0.00000E+00 0.00000E+00 0.00000E+00 0.00000E+00 0.00000E+00 0.00000E+00 0.26008E+02 0.26008E+02
  46   3   1   1 0.27409E+01 0.27409E+01 0.22287E+01 0.22287E+01 0.00000E+00 0.00000E+00 0.00000E+00 0.00000E+00 0.00000E+00 0.00000E+00 0.00000E+00 0.76746E+01 0.76746E+01
  47   3   1   1 0.39831E+01 0.39831E+01 0.25763E+01 0.25763E+01 0.00000E+00 0.00000E+00 0.00000E+00 0.00000E+00 0.00000E+00 0.00000E+00 0.00000E+00 0.54272E+01 0.54272E+01
  48   3   1   1 0.56795E-01 0.56795E-01 0.19821E+01 0.19821E+01 0.00000E+00 0.00000E+00 0.00000E+00 0.00000E+00 0.00000E+00 0.00000E+00 0.00000E+00 0.25066E+02 0.25066E+02
  49   3   1   1 0.37942E-01 0.37942E-01 0.18648E+01 0.18648E+01 0.00000E+00 0.00000E+00 0.00000E+00 0.00000E+00 0.00000E+00 0.00000E+00 0.00000E+00 0.22842E+02 0.22842E+02
  50   3   1   1 0.33952E-01 0.33952E-01 0.35036E+00 0.35036E+00 0.00000E+00 0.00000E+00 0.00000E+00 0.00000E+00 0.00000E+00 0.00000E+00 0.00000E+00 0.23294E+02 0.23294E+02
  51   3   1   1 0.71240E+01 0.71240E+01 0.24313E+01 0.24313E+01 0.00000E+00 0.00000E+00 0.00000E+00 0.00000E+00 0.00000E+00 0.00000E+00 0.00000E+00 0.38323E+01 0.38323E+01
 -52   4   1   1 0.30099E-01 0.30099E-01 0.28685E+01 0.28685E+01 0.00000E+00 0.00000E+00 0.00000E+00 0.00000E+00 0.00000E+00 0.00000E+00 0.00000E+00 0.30155E+02 0.30155E+02
 -51   4   1   1 0.25203E-01 0.25203E-01 0.33051E+01-0.33051E+01 0.00000E+00 0.00000E+00 0.00000E+00 0.00000E+00 0.00000E+00 0.00000E+00 0.00000E+00 0.29285E+02 0.29285E+02
 -50   4   1   1 0.19631E+01 0.19631E+01 0.19344E+01 0.19344E+01 0.00000E+00 0.00000E+00 0.00000E+00 0.00000E+00 0.00000E+00 0.00000E+00 0.00000E+00 0.10855E+02 0.10855E+02
 -49   4   1   1 0.71129E+01 0.71129E+01 0.41492E+00 0.41492E+00 0.00000E+00 0.00000E+00 0.00000E+00 0.00000E+00 0.00000E+00 0.00000E+00 0.00000E+00 0.46534E+01 0.46534E+01
 -48   4   1   1 0.78792E+01 0.78792E+01 0.20598E+01-0.20598E+01 0.00000E+00 0.00000E+00 0.00000E+00 0.00000E+00 0.00000E+00 0.00000E+00 0.00000E+00 0.51814E+01 0.51814E+01
 -47   4   1   1 0.94268E+01 0.94268E+01 0.80542E+01 0.80542E+01 0.00000E+00 0.00000E+00 0.00000E+00 0.00000E+00 0.00000E+00 0.00000E+00 0.00000E+00 0.30880E+01 0.30880E+01
 -46   4   1   1 0.67341E-01 0.67341E-01 0.13153E+02-0.13153E+02 0.00000E+00 0.00000E+00 0.00000E+00 0.00000E+00 0.00000E+00 0.00000E+00 0.00000E+00 0.29675E+02 0.29675E+02
 -45   4   1   1 0.73202E+01 0.73202E+01 0.14379E+02 0.14379E+02 0.00000E+00 0.00000E+00 0.00000E+00 0.00000E+00 0.00000E+00 0.00000E+00 0.00000E+00 0.31657E+01 0.31657E+01
 -44   4   1   1 0.38892E+01 0.38892E+01 0.11172E+02-0.11172E+02 0.00000E+00 0.00000E+00 0.00000E+00 0.00000E+00 0.00000E+00 0.00000E+00 0.00000E+00 0.59210E+01 0.59210E+01
 -43   4   1   1 0.83481E+01 0.83481E+01 0.36180E+00 0.36180E+00 0.00000E+00 0.00000E+00 0.00000E+00 0.00000E+00 0.00000E+00 0.00000E+00 0.00000E+00 0.27841E+01 0.27841E+01
 -42   4   1   1 0.48242E+01 0.48242E+01 0.10538E+02 0.10538E+02 0.00000E+00 0.00000E+00 0.00000E+00 0.00000E+00 0.00000E+00 0.00000E+00 0.00000E+00 0.48347E+01 0.48347E+01
 -41   4   1   1 0.48392E+01 0.48392E+01 0.59330E+01-0.59330E+01 0.00000E+00 0.00000E+00 0.00000E+00 0.00000E+00 0.00000E+00 0.00000E+00 0.00000E+00 0.56404E+01 0.56404E+01
 -40   4   1   1 0.16945E+02 0.16945E+02 0.16791E+02 0.16791E+02 0.00000E+00 0.00000E+00 0.00000E+00 0.00000E+00 0.00000E+00 0.00000E+00 0.00000E+00 0.20719E+01 0.20719E+01
 -39   4   1   1 0.10406E+02 0.10406E+02 0.14891E+02-0.14891E+02 0.00000E+00 0.00000E+00 0.00000E+00 0.00000E+00 0.00000E+00 0.00000E+00 0.00000E+00 0.29857E+01 0.29857E+01
 -38   4   1   1 0.19443E+01 0.19443E+01 0.79439E+01 0.79439E+01 0.00000E+00 0.00000E+00 0.00000E+00 0.00000E+00 0.00000E+00 0.00000E+00 0.00000E+00 0.12829E+02 0.12829E+02
 -37   4   1   1 0.55388E+01 0.55388E+01 0.92440E+01-0.92440E+01 0.00000E+00 0.00000E+00 0.00000E+00 0.00000E+00 0.00000E+00 0.00000E+00 0.00000E+00 0.48849E+01 0.48849E+01
 -36   4   1   1 0.19310E+01 0.19310E+01 0.46642E+01 0.46642E+01 0.00000E+00 0.00000E+00 0.00000E+00 0.00000E+00 0.00000E+00 0.00000E+00 0.00000E+00 0.13815E+02 0.13815E+02
 -35   4   1   1 0.61758E+01 0.61758E+01 0.95144E+01-0.95144E+01 0.00000E+00 0.00000E+00 0.00000E+00 0.00000E+00 0.00000E+00 0.00000E+00 0.00000E+00 0.40573E+01 0.40573E+01
 -34   4   1   1 0.83056E+01 0.83056E+01 0.67542E+01 0.67542E+01 0.00000E+00 0.00000E+00 0.00000E+00 0.00000E+00 0.00000E+00 0.00000E+00 0.00000E+00 0.30249E+01 0.30249E+01
 -33   4   1   1 0.10535E+02 0.10535E+02 0.14153E+02-0.14153E+02 0.00000E+00 0.00000E+00 0.00000E+00 0.00000E+00 0.00000E+00 0.00000E+00 0.00000E+00 0.22015E+01 0.22015E+01
 -32   4   1   1 0.11245E+02 0.11245E+02 0.11281E+02 0.11281E+02 0.00000E+00 0.00000E+00 0.00000E+00 0.00000E+00 0.00000E+00 0.00000E+00 0.00000E+00 0.20645E+01 0.20645E+01
 -31   4   1   1 0.18920E+02 0.18920E+02 0.18299E+02-0.18299E+02 0.00000E+00 0.00000E+00 0.00000E+00 0.00000E+00 0.00000E+00 0.00000E+00 0.00000E+00 0.17500E+01 0.17500E+01
 -30   4   1   1 0.13712E+02 0.13712E+02 0.14219E+02 0.14219E+02 0.00000E+00 0.00000E+00 0.00000E+00 0.00000E+00 0.00000E+00 0.00000E+00 0.00000E+00 0.16973E+01 0.16973E+01
 -29   4   1   1 0.19817E+02 0.19817E+02 0.20120E+02-0.20120E+02 0.00000E+00 0.00000E+00 0.00000E+00 0.00000E+00 0.00000E+00 0.00000E+00 0.00000E+00 0.12858E+01 0.12858E+01
 -28   4   1   1 0.12067E+02 0.12067E+02 0.15390E+02 0.15390E+02 0.00000E+00 0.00000E+00 0.00000E+00 0.00000E+00 0.00000E+00 0.00000E+00 0.00000E+00 0.17651E+01 0.17651E+01
 -27   4   1   1 0.18624E+02 0.18624E+02 0.18914E+02-0.18914E+02 0.00000E+00 0.00000E+00 0.00000E+00 0.00000E+00 0.00000E+00 0.00000E+00 0.00000E+00 0.12622E+01 0.12622E+01
 -26   4   1   1 0.14425E+02 0.14425E+02 0.15119E+02 0.15119E+02 0.00000E+00 0.00000E+00 0.00000E+00 0.00000E+00 0.00000E+00 0.00000E+00 0.00000E+00 0.13507E+01 0.13507E+01
 -25   4   1   1 0.16563E+02 0.16563E+02 0.15594E+02-0.15594E+02 0.00000E+00 0.00000E+00 0.00000E+00 0.00000E+00 0.00000E+00 0.00000E+00 0.00000E+00 0.12990E+01 0.12990E+01
 -24   4   1   1 0.76163E+01 0.76163E+01 0.57087E+01 0.57087E+01 0.00000E+00 0.00000E+00 0.00000E+00 0.00000E+00 0.00000E+00 0.00000E+00 0.00000E+00 0.22944E+01 0.22944E+01
 -23   4   1   1 0.12453E+02 0.12453E+02 0.12476E+02-0.12476E+02 0.00000E+00 0.00000E+00 0.00000E+00 0.00000E+00 0.00000E+00 0.00000E+00 0.00000E+00 0.15653E+01 0.15653E+01
 -22   4   1   1 0.16844E+02 0.16844E+02 0.15214E+02 0.15214E+02 0.00000E+00 0.00000E+00 0.00000E+00 0.00000E+00 0.00000E+00 0.00000E+00 0.00000E+00 0.12816E+01 0.12816E+01
 -21   4   1   1 0.53809E+02 0.53809E+02 0.57259E+02 0.57259E+02 0.00000E+00 0.00000E+00 0.00000E+00 0.00000E+00 0.00000E+00 0.00000E+00 0.00000E+00 0.15072E+01 0.15072E+01
 -20   4   1   1 0.14281E+02 0.14281E+02 0.16675E+02-0.16675E+02 0.00000E+00 0.00000E+00 0.00000E+00 0.00000E+00 0.00000E+00 0.00000E+00 0.00000E+00 0.12284E+01 0.12284E+01
 -19   4   1   1 0.91482E-01 0.91482E-01 0.43130E+01 0.43130E+01 0.00000E+00 0.00000E+00 0.00000E+00 0.00000E+00 0.00000E+00 0.00000E+00 0.00000E+00 0.18848E+02 0.18848E+02
 -18   4   1   1 0.93677E+01 0.93677E+01 0.11606E+02-0.11606E+02 0.00000E+00 0.00000E+00 0.00000E+00 0.00000E+00 0.00000E+00 0.00000E+00 0.00000E+00 0.12382E+01 0.12382E+01
 -17   4   1   1 0.72914E+01 0.72914E+01 0.93837E+01 0.93837E+01 0.00000E+00 0.00000E+00 0.00000E+00 0.00000E+00 0.00000E+00 0.00000E+00 0.00000E+00 0.15841E+01 0.15841E+01
 -16   4   1   1 0.16402E+02 0.16402E+02 0.18513E+02-0.18513E+02 0.00000E+00 0.00000E+00 0.00000E+00 0.00000E+00 0.00000E+00 0.00000E+00 0.00000E+00 0.84198E+00 0.84198E+00
 -15   4   1   1 0.11418E+02 0.11418E+02 0.14448E+02 0.14448E+02 0.00000E+00 0.00000E+00 0.00000E+00 0.00000E+00 0.00000E+00 0.00000E+00 0.00000E+00 0.10219E+01 0.10219E+01
 -14   4   1   1 0.99902E+01 0.99902E+01 0.13068E+02-0.13068E+02 0.00000E+00 0.00000E+00 0.00000E+00 0.00000E+00 0.00000E+00 0.00000E+00 0.00000E+00 0.11655E+01 0.11655E+01
 -13   4   1   1 0.27623E+01 0.27623E+01 0.21405E+01 0.21405E+01 0.00000E+00 0.00000E+00 0.00000E+00 0.00000E+00 0.00000E+00 0.00000E+00 0.00000E+00 0.41866E+01 0.41866E+01
 -12   4   1   1 0.55774E+01 0.55774E+01 0.37797E+01 0.37797E+01 0.00000E+00 0.00000E+00 0.00000E+00 0.00000E+00 0.00000E+00 0.00000E+00 0.00000E+00 0.17454E+01 0.17454E+01
 -11   4   1   1 0.14177E+02 0.14177E+02 0.15420E+02-0.15420E+02 0.00000E+00 0.00000E+00 0.00000E+00 0.00000E+00 0.00000E+00 0.00000E+00 0.00000E+00 0.83333E+00 0.83333E+00
 -10   4   1   1 0.16546E+02 0.16546E+02 0.18972E+02 0.18972E+02 0.00000E+00 0.00000E+00 0.00000E+00 0.00000E+00 0.00000E+00 0.00000E+00 0.00000E+00 0.10671E+01 0.10671E+01
  -9   4   1   1 0.29148E+02 0.29148E+02 0.28925E+02-0.28925E+02 0.00000E+00 0.00000E+00 0.00000E+00 0.00000E+00 0.00000E+00 0.00000E+00 0.00000E+00 0.85036E+00 0.85036E+00
  -8   4   1   1 0.22024E+02 0.22024E+02 0.24544E+02 0.24544E+02 0.00000E+00 0.00000E+00 0.00000E+00 0.00000E+00 0.00000E+00 0.00000E+00 0.00000E+00 0.73737E+00 0.73737E+00
  -7   4   1   1 0.25819E+02 0.25819E+02 0.25470E+02-0.25470E+02 0.00000E+00 0.00000E+00 0.00000E+00 0.00000E+00 0.00000E+00 0.00000E+00 0.00000E+00 0.79391E+00 0.79391E+00
  -6   4   1   1 0.13149E+00 0.13149E+00 0.69996E+01 0.69996E+01 0.00000E+00 0.00000E+00 0.00000E+00 0.00000E+00 0.00000E+00 0.00000E+00 0.00000E+00 0.22186E+02 0.22186E+02
  -5   4   1   1 0.49058E+01 0.49058E+01 0.67748E+01 0.67748E+01 0.00000E+00 0.00000E+00 0.00000E+00 0.00000E+00 0.00000E+00 0.00000E+00 0.00000E+00 0.28204E+01 0.28204E+01
  -4   4   1   1 0.24989E+02 0.24989E+02 0.23505E+02-0.23505E+02 0.00000E+00 0.00000E+00 0.00000E+00 0.00000E+00 0.00000E+00 0.00000E+00 0.00000E+00 0.11204E+01 0.11204E+01
  -3   4   1   1 0.19350E+02 0.19350E+02 0.19402E+02 0.19402E+02 0.00000E+00 0.00000E+00 0.00000E+00 0.00000E+00 0.00000E+00 0.00000E+00 0.00000E+00 0.11246E+01 0.11246E+01
  -2   4   1   1 0.30525E-01 0.30525E-01 0.27182E+01 0.27182E+01 0.00000E+00 0.00000E+00 0.00000E+00 0.00000E+00 0.00000E+00 0.00000E+00 0.00000E+00 0.13172E+02 0.13172E+02
  -1   4   1   1 0.27551E+01 0.27551E+01 0.45581E+01-0.45581E+01 0.00000E+00 0.00000E+00 0.00000E+00 0.00000E+00 0.00000E+00 0.00000E+00 0.00000E+00 0.34890E+01 0.34890E+01
   0   4   1   1 0.48753E+01 0.48753E+01 0.40455E+01 0.40455E+01 0.00000E+00 0.00000E+00 0.00000E+00 0.00000E+00 0.00000E+00 0.00000E+00 0.00000E+00 0.20149E+01 0.20149E+01
   1   4   1   1 0.54916E+01 0.54916E+01 0.40945E+01 0.40945E+01 0.00000E+00 0.00000E+00 0.00000E+00 0.00000E+00 0.00000E+00 0.00000E+00 0.00000E+00 0.17452E+01 0.17452E+01
   2   4   1   1 0.13990E+02 0.13990E+02 0.11903E+02-0.11903E+02 0.00000E+00 0.00000E+00 0.00000E+00 0.00000E+00 0.00000E+00 0.00000E+00 0.00000E+00 0.97749E+00 0.97749E+00
   3   4   1   1 0.56930E+02 0.56930E+02 0.55678E+02 0.55678E+02 0.00000E+00 0.00000E+00 0.00000E+00 0.00000E+00 0.00000E+00 0.00000E+00 0.00000E+00 0.19275E+01 0.19275E+01
   4   4   1   1 0.66504E+02 0.66504E+02 0.65069E+02-0.65069E+02 0.00000E+00 0.00000E+00 0.00000E+00 0.00000E+00 0.00000E+00 0.00000E+00 0.00000E+00 0.22050E+01 0.22050E+01
   5   4   1   1 0.79915E+02 0.79915E+02 0.78020E+02 0.78020E+02 0.00000E+00 0.00000E+00 0.00000E+00 0.00000E+00 0.00000E+00 0.00000E+00 0.00000E+00 0.26276E+01 0.26276E+01
   6   4   1   1 0.66470E+02 0.66470E+02 0.64564E+02-0.64564E+02 0.00000E+00 0.00000E+00 0.00000E+00 0.00000E+00 0.00000E+00 0.00000E+00 0.00000E+00 0.16318E+01 0.16318E+01
   7   4   1   1 0.58961E+02 0.58961E+02 0.59674E+02 0.59674E+02 0.00000E+00 0.00000E+00 0.00000E+00 0.00000E+00 0.00000E+00 0.00000E+00 0.00000E+00 0.14735E+01 0.14735E+01
   8   4   1   1 0.41697E+02 0.41697E+02 0.42186E+02-0.42186E+02 0.00000E+00 0.00000E+00 0.00000E+00 0.00000E+00 0.00000E+00 0.00000E+00 0.00000E+00 0.11058E+01 0.11058E+01
   9   4   1   1 0.32704E+02 0.32704E+02 0.34623E+02 0.34623E+02 0.00000E+00 0.00000E+00 0.00000E+00 0.00000E+00 0.00000E+00 0.00000E+00 0.00000E+00 0.83788E+00 0.83788E+00
  10   4   1   1 0.18204E+02 0.18204E+02 0.20591E+02-0.20591E+02 0.00000E+00 0.00000E+00 0.00000E+00 0.00000E+00 0.00000E+00 0.00000E+00 0.00000E+00 0.87075E+00 0.87075E+00
  11   4   1   1 0.10563E+02 0.10563E+02 0.13272E+02 0.13272E+02 0.00000E+00 0.00000E+00 0.00000E+00 0.00000E+00 0.00000E+00 0.00000E+00 0.00000E+00 0.92239E+00 0.92239E+00
  12   4   1   1 0.33830E-01 0.33830E-01 0.44881E+01-0.44881E+01 0.00000E+00 0.00000E+00 0.00000E+00 0.00000E+00 0.00000E+00 0.00000E+00 0.00000E+00 0.16222E+02 0.16222E+02
  13   4   1   1 0.52166E+01 0.52166E+01 0.13623E+01-0.13623E+01 0.00000E+00 0.00000E+00 0.00000E+00 0.00000E+00 0.00000E+00 0.00000E+00 0.00000E+00 0.14929E+01 0.14929E+01
  14   4   1   1 0.51923E+01 0.51923E+01 0.42303E+01 0.42303E+01 0.00000E+00 0.00000E+00 0.00000E+00 0.00000E+00 0.00000E+00 0.00000E+00 0.00000E+00 0.18656E+01 0.18656E+01
  15   4   1   1 0.83172E+01 0.83172E+01 0.79402E+01-0.79402E+01 0.00000E+00 0.00000E+00 0.00000E+00 0.00000E+00 0.00000E+00 0.00000E+00 0.00000E+00 0.11660E+01 0.11660E+01
  16   4   1   1 0.27269E+01 0.27269E+01 0.58967E+01 0.58967E+01 0.00000E+00 0.00000E+00 0.00000E+00 0.00000E+00 0.00000E+00 0.00000E+00 0.00000E+00 0.34888E+01 0.34888E+01
  17   4   1   1 0.15191E+02 0.15191E+02 0.15081E+02-0.15081E+02 0.00000E+00 0.00000E+00 0.00000E+00 0.00000E+00 0.00000E+00 0.00000E+00 0.00000E+00 0.90479E+00 0.90479E+00
  18   4   1   1 0.55021E+01 0.55021E+01 0.51016E+01 0.51016E+01 0.00000E+00 0.00000E+00 0.00000E+00 0.00000E+00 0.00000E+00 0.00000E+00 0.00000E+00 0.17453E+01 0.17453E+01
  19   4   1   1 0.43209E+02 0.43209E+02 0.42083E+02-0.42083E+02 0.00000E+00 0.00000E+00 0.00000E+00 0.00000E+00 0.00000E+00 0.00000E+00 0.00000E+00 0.11201E+01 0.11201E+01
  20   4   1   1 0.15564E+02 0.15564E+02 0.17617E+02-0.17617E+02 0.00000E+00 0.00000E+00 0.00000E+00 0.00000E+00 0.00000E+00 0.00000E+00 0.00000E+00 0.10146E+01 0.10146E+01
  21   4   1   1 0.10092E+02 0.10092E+02 0.13206E+02 0.13206E+02 0.00000E+00 0.00000E+00 0.00000E+00 0.00000E+00 0.00000E+00 0.00000E+00 0.00000E+00 0.15515E+01 0.15515E+01
  22   4   1   1 0.36467E+02 0.36467E+02 0.38053E+02 0.38053E+02 0.00000E+00 0.00000E+00 0.00000E+00 0.00000E+00 0.00000E+00 0.00000E+00 0.00000E+00 0.10752E+01 0.10752E+01
  23   4   1   1 0.18326E+02 0.18326E+02 0.18746E+02-0.18746E+02 0.00000E+00 0.00000E+00 0.00000E+00 0.00000E+00 0.00000E+00 0.00000E+00 0.00000E+00 0.10739E+01 0.10739E+01
  24   4   1   1 0.21988E+02 0.21988E+02 0.23267E+02 0.23267E+02 0.00000E+00 0.00000E+00 0.00000E+00 0.00000E+00 0.00000E+00 0.00000E+00 0.00000E+00 0.99567E+00 0.99567E+00
  25   4   1   1 0.10036E+02 0.10036E+02 0.91602E+01-0.91602E+01 0.00000E+00 0.00000E+00 0.00000E+00 0.00000E+00 0.00000E+00 0.00000E+00 0.00000E+00 0.15515E+01 0.15515E+01
  26   4   1   1 0.44118E+01 0.44118E+01 0.60279E+01 0.60279E+01 0.00000E+00 0.00000E+00 0.00000E+00 0.00000E+00 0.00000E+00 0.00000E+00 0.00000E+00 0.35309E+01 0.35309E+01
  27   4   1   1 0.53235E-01 0.53235E-01 0.62489E+01 0.62489E+01 0.00000E+00 0.00000E+00 0.00000E+00 0.00000E+00 0.00000E+00 0.00000E+00 0.00000E+00 0.22770E+02 0.22770E+02
  28   4   1   1 0.75868E+01 0.75868E+01 0.50484E+01-0.50484E+01 0.00000E+00 0.00000E+00 0.00000E+00 0.00000E+00 0.00000E+00 0.00000E+00 0.00000E+00 0.20397E+01 0.20397E+01
  29   4   1   1 0.10540E+02 0.10540E+02 0.13834E+02 0.13834E+02 0.00000E+00 0.00000E+00 0.00000E+00 0.00000E+00 0.00000E+00 0.00000E+00 0.00000E+00 0.16527E+01 0.16527E+01
  30   4   1   1 0.14140E+02 0.14140E+02 0.11647E+02-0.11647E+02 0.00000E+00 0.00000E+00 0.00000E+00 0.00000E+00 0.00000E+00 0.00000E+00 0.00000E+00 0.16483E+01 0.16483E+01
  31   4   1   1 0.15806E+02 0.15806E+02 0.16014E+02 0.16014E+02 0.00000E+00 0.00000E+00 0.00000E+00 0.00000E+00 0.00000E+00 0.00000E+00 0.00000E+00 0.13558E+01 0.13558E+01
  32   4   1   1 0.15183E+02 0.15183E+02 0.15581E+02-0.15581E+02 0.00000E+00 0.00000E+00 0.00000E+00 0.00000E+00 0.00000E+00 0.00000E+00 0.00000E+00 0.15364E+01 0.15364E+01
  33   4   1   1 0.17214E+02 0.17214E+02 0.17326E+02 0.17326E+02 0.00000E+00 0.00000E+00 0.00000E+00 0.00000E+00 0.00000E+00 0.00000E+00 0.00000E+00 0.13606E+01 0.13606E+01
  34   4   1   1 0.12847E+02 0.12847E+02 0.17168E+02-0.17168E+02 0.00000E+00 0.00000E+00 0.00000E+00 0.00000E+00 0.00000E+00 0.00000E+00 0.00000E+00 0.18105E+01 0.18105E+01
  35   4   1   1 0.12553E+02 0.12553E+02 0.16638E+02 0.16638E+02 0.00000E+00 0.00000E+00 0.00000E+00 0.00000E+00 0.00000E+00 0.00000E+00 0.00000E+00 0.30849E+01 0.30849E+01
  36   4   1   1 0.15591E+02 0.15591E+02 0.17882E+02-0.17882E+02 0.00000E+00 0.00000E+00 0.00000E+00 0.00000E+00 0.00000E+00 0.00000E+00 0.00000E+00 0.16238E+01 0.16238E+01
  37   4   1   1 0.10010E+02 0.10010E+02 0.14383E+02 0.14383E+02 0.00000E+00 0.00000E+00 0.00000E+00 0.00000E+00 0.00000E+00 0.00000E+00 0.00000E+00 0.21312E+01 0.21312E+01
  38   4   1   1 0.27611E+01 0.27611E+01 0.10807E+02-0.10807E+02 0.00000E+00 0.00000E+00 0.00000E+00 0.00000E+00 0.00000E+00 0.00000E+00 0.00000E+00 0.69780E+01 0.69780E+01
  39   4   1   1 0.21207E-01 0.21207E-01 0.36372E+01-0.36372E+01 0.00000E+00 0.00000E+00 0.00000E+00 0.00000E+00 0.00000E+00 0.00000E+00 0.00000E+00 0.21783E+02 0.21783E+02
  40   4   1   1 0.15106E+02 0.15106E+02 0.11631E+02 0.11631E+02 0.00000E+00 0.00000E+00 0.00000E+00 0.00000E+00 0.00000E+00 0.00000E+00 0.00000E+00 0.14213E+01 0.14213E+01
  41   4   1   1 0.17139E+02 0.17139E+02 0.15027E+02-0.15027E+02 0.00000E+00 0.00000E+00 0.00000E+00 0.00000E+00 0.00000E+00 0.00000E+00 0.00000E+00 0.28351E+01 0.28351E+01
  42   4   1   1 0.96180E+01 0.96180E+01 0.10208E+02 0.10208E+02 0.00000E+00 0.00000E+00 0.00000E+00 0.00000E+00 0.00000E+00 0.00000E+00 0.00000E+00 0.24191E+01 0.24191E+01
  43   4   1   1 0.75857E+01 0.75857E+01 0.10845E+02-0.10845E+02 0.00000E+00 0.00000E+00 0.00000E+00 0.00000E+00 0.00000E+00 0.00000E+00 0.00000E+00 0.28038E+01 0.28038E+01
  44   4   1   1 0.51893E+01 0.51893E+01 0.24877E+01 0.24877E+01 0.00000E+00 0.00000E+00 0.00000E+00 0.00000E+00 0.00000E+00 0.00000E+00 0.00000E+00 0.41029E+01 0.41029E+01
  45   4   1   1 0.28038E+01 0.28038E+01 0.27482E+01 0.27482E+01 0.00000E+00 0.00000E+00 0.00000E+00 0.00000E+00 0.00000E+00 0.00000E+00 0.00000E+00 0.76757E+01 0.76757E+01
  46   4   1   1 0.96638E+01 0.96638E+01 0.64210E+01-0.64210E+01 0.00000E+00 0.00000E+00 0.00000E+00 0.00000E+00 0.00000E+00 0.00000E+00 0.00000E+00 0.24192E+01 0.24192E+01
  47   4   1   1 0.71078E+01 0.71078E+01 0.44688E+01 0.44688E+01 0.00000E+00 0.00000E+00 0.00000E+00 0.00000E+00 0.00000E+00 0.00000E+00 0.00000E+00 0.32851E+01 0.32851E+01
  48   4   1   1 0.18245E-01 0.18245E-01 0.44430E+01-0.44430E+01 0.00000E+00 0.00000E+00 0.00000E+00 0.00000E+00 0.00000E+00 0.00000E+00 0.00000E+00 0.30452E+02 0.30452E+02
  49   4   1   1 0.26723E-01 0.26723E-01 0.40872E+01 0.40872E+01 0.00000E+00 0.00000E+00 0.00000E+00 0.00000E+00 0.00000E+00 0.00000E+00 0.00000E+00 0.30329E+02 0.30329E+02
  50   4   1   1 0.30837E-01 0.30837E-01 0.27823E+01-0.27823E+01 0.00000E+00 0.00000E+00 0.00000E+00 0.00000E+00 0.00000E+00 0.00000E+00 0.00000E+00 0.32811E+02 0.32811E+02
  51   4   1   1 0.81069E+01 0.81069E+01 0.26215E+01 0.26215E+01 0.00000E+00 0.00000E+00 0.00000E+00 0.00000E+00 0.00000E+00 0.00000E+00 0.00000E+00 0.55052E+01 0.55052E+01
 -50   5   1   1 0.43031E-02 0.43031E-02 0.37394E+00 0.37394E+00 0.00000E+00 0.00000E+00 0.00000E+00 0.00000E+00 0.00000E+00 0.00000E+00 0.00000E+00 0.33727E+02 0.33727E+02
 -49   5   1   1 0.44150E+01 0.44150E+01 0.40501E+00-0.40501E+00 0.00000E+00 0.00000E+00 0.00000E+00 0.00000E+00 0.00000E+00 0.00000E+00 0.00000E+00 0.48547E+01 0.48547E+01
 -48   5   1   1 0.41871E-02 0.41871E-02 0.99400E+00-0.99400E+00 0.00000E+00 0.00000E+00 0.00000E+00 0.00000E+00 0.00000E+00 0.00000E+00 0.00000E+00 0.30421E+02 0.30421E+02
 -47   5   1   1 0.68298E+01 0.68298E+01 0.31579E+01 0.31579E+01 0.00000E+00 0.00000E+00 0.00000E+00 0.00000E+00 0.00000E+00 0.00000E+00 0.00000E+00 0.34192E+01 0.34192E+01
 -46   5   1   1 0.62382E+01 0.62382E+01 0.29016E+01-0.29016E+01 0.00000E+00 0.00000E+00 0.00000E+00 0.00000E+00 0.00000E+00 0.00000E+00 0.00000E+00 0.31213E+01 0.31213E+01
 -45   5   1   1 0.48954E-02 0.48954E-02 0.25556E+01 0.25556E+01 0.00000E+00 0.00000E+00 0.00000E+00 0.00000E+00 0.00000E+00 0.00000E+00 0.00000E+00 0.16118E+02 0.16118E+02
 -44   5   1   1 0.43974E+01 0.43974E+01 0.61857E+00 0.61857E+00 0.00000E+00 0.00000E+00 0.00000E+00 0.00000E+00 0.00000E+00 0.00000E+00 0.00000E+00 0.48535E+01 0.48535E+01
 -43   5   1   1 0.98139E+01 0.98139E+01 0.12772E+02-0.12772E+02 0.00000E+00 0.00000E+00 0.00000E+00 0.00000E+00 0.00000E+00 0.00000E+00 0.00000E+00 0.21733E+01 0.21733E+01
 -42   5   1   1 0.55970E+01 0.55970E+01 0.28128E+01-0.28128E+01 0.00000E+00 0.00000E+00 0.00000E+00 0.00000E+00 0.00000E+00 0.00000E+00 0.00000E+00 0.34894E+01 0.34894E+01
 -41   5   1   1 0.62596E+01 0.62596E+01 0.89642E+00 0.89642E+00 0.00000E+00 0.00000E+00 0.00000E+00 0.00000E+00 0.00000E+00 0.00000E+00 0.00000E+00 0.28087E+01 0.28087E+01
 -40   5   1   1 0.70626E+01 0.70626E+01 0.12219E+02 0.12219E+02 0.00000E+00 0.00000E+00 0.00000E+00 0.00000E+00 0.00000E+00 0.00000E+00 0.00000E+00 0.27379E+01 0.27379E+01
 -39   5   1   1 0.43346E-01 0.43346E-01 0.78698E+01-0.78698E+01 0.00000E+00 0.00000E+00 0.00000E+00 0.00000E+00 0.00000E+00 0.00000E+00 0.00000E+00 0.27264E+02 0.27264E+02
 -38   5   1   1 0.29886E-01 0.29886E-01 0.58650E+01 0.58650E+01 0.00000E+00 0.00000E+00 0.00000E+00 0.00000E+00 0.00000E+00 0.00000E+00 0.00000E+00 0.26025E+02 0.26025E+02
 -37   5   1   1 0.11272E-01 0.11272E-01 0.26824E+01-0.26824E+01 0.00000E+00 0.00000E+00 0.00000E+00 0.00000E+00 0.00000E+00 0.00000E+00 0.00000E+00 0.28011E+02 0.28011E+02
 -36   5   1   1 0.39339E+01 0.39339E+01 0.31646E+01-0.31646E+01 0.00000E+00 0.00000E+00 0.00000E+00 0.00000E+00 0.00000E+00 0.00000E+00 0.00000E+00 0.44409E+01 0.44409E+01
 -35   5   1   1 0.65216E+01 0.65216E+01 0.41528E+01 0.41528E+01 0.00000E+00 0.00000E+00 0.00000E+00 0.00000E+00 0.00000E+00 0.00000E+00 0.00000E+00 0.26786E+01 0.26786E+01
 -34   5   1   1 0.92181E+01 0.92181E+01 0.71426E+01-0.71426E+01 0.00000E+00 0.00000E+00 0.00000E+00 0.00000E+00 0.00000E+00 0.00000E+00 0.00000E+00 0.21060E+01 0.21060E+01
 -33   5   1   1 0.43385E-01 0.43385E-01 0.46711E+01 0.46711E+01 0.00000E+00 0.00000E+00 0.00000E+00 0.00000E+00 0.00000E+00 0.00000E+00 0.00000E+00 0.26455E+02 0.26455E+02
 -32   5   1   1 0.51741E+01 0.51741E+01 0.84442E+01-0.84442E+01 0.00000E+00 0.00000E+00 0.00000E+00 0.00000E+00 0.00000E+00 0.00000E+00 0.00000E+00 0.37302E+01 0.37302E+01
 -31   5   1   1 0.35414E-01 0.35414E-01 0.21433E+01 0.21433E+01 0.00000E+00 0.00000E+00 0.00000E+00 0.00000E+00 0.00000E+00 0.00000E+00 0.00000E+00 0.27213E+02 0.27213E+02
 -30   5   1   1 0.39172E+01 0.39172E+01 0.40753E+01-0.40753E+01 0.00000E+00 0.00000E+00 0.00000E+00 0.00000E+00 0.00000E+00 0.00000E+00 0.00000E+00 0.64144E+01 0.64144E+01
 -29   5   1   1 0.85862E+01 0.85862E+01 0.14537E+01 0.14537E+01 0.00000E+00 0.00000E+00 0.00000E+00 0.00000E+00 0.00000E+00 0.00000E+00 0.00000E+00 0.27180E+01 0.27180E+01
 -28   5   1   1 0.89978E-02 0.89978E-02 0.30207E-01-0.30207E-01 0.00000E+00 0.00000E+00 0.00000E+00 0.00000E+00 0.00000E+00 0.00000E+00 0.00000E+00 0.24265E+02 0.24265E+02
 -27   5   1   1 0.19652E+01 0.19652E+01 0.37016E+01-0.37016E+01 0.00000E+00 0.00000E+00 0.00000E+00 0.00000E+00 0.00000E+00 0.00000E+00 0.00000E+00 0.69078E+01 0.69078E+01
 -26   5   1   1 0.66989E-02 0.66989E-02 0.17879E+01 0.17879E+01 0.00000E+00 0.00000E+00 0.00000E+00 0.00000E+00 0.00000E+00 0.00000E+00 0.00000E+00 0.23358E+02 0.23358E+02
 -25   5   1   1 0.39632E-02 0.39632E-02 0.17937E+00 0.17937E+00 0.00000E+00 0.00000E+00 0.00000E+00 0.00000E+00 0.00000E+00 0.00000E+00 0.00000E+00 0.19433E+02 0.19433E+02
 -24   5   1   1 0.65313E+01 0.65313E+01 0.60305E+01-0.60305E+01 0.00000E+00 0.00000E+00 0.00000E+00 0.00000E+00 0.00000E+00 0.00000E+00 0.00000E+00 0.17864E+01 0.17864E+01
 -23   5   1   1 0.96400E+01 0.96400E+01 0.10044E+02 0.10044E+02 0.00000E+00 0.00000E+00 0.00000E+00 0.00000E+00 0.00000E+00 0.00000E+00 0.00000E+00 0.14134E+01 0.14134E+01
 -22   5   1   1 0.10218E+02 0.10218E+02 0.10702E+02-0.10702E+02 0.00000E+00 0.00000E+00 0.00000E+00 0.00000E+00 0.00000E+00 0.00000E+00 0.00000E+00 0.13334E+01 0.13334E+01
 -21   5   1   1 0.20331E+02 0.20331E+02 0.25250E+02 0.25250E+02 0.00000E+00 0.00000E+00 0.00000E+00 0.00000E+00 0.00000E+00 0.00000E+00 0.00000E+00 0.12569E+01 0.12569E+01
 -20   5   1   1 0.25494E+02 0.25494E+02 0.25413E+02-0.25413E+02 0.00000E+00 0.00000E+00 0.00000E+00 0.00000E+00 0.00000E+00 0.00000E+00 0.00000E+00 0.11703E+01 0.11703E+01
 -19   5   1   1 0.22673E+02 0.22673E+02 0.24434E+02 0.24434E+02 0.00000E+00 0.00000E+00 0.00000E+00 0.00000E+00 0.00000E+00 0.00000E+00 0.00000E+00 0.12194E+01 0.12194E+01
 -18   5   1   1 0.15210E+02 0.15210E+02 0.19693E+02-0.19693E+02 0.00000E+00 0.00000E+00 0.00000E+00 0.00000E+00 0.00000E+00 0.00000E+00 0.00000E+00 0.21712E+01 0.21712E+01
 -17   5   1   1 0.13605E+02 0.13605E+02 0.16571E+02 0.16571E+02 0.00000E+00 0.00000E+00 0.00000E+00 0.00000E+00 0.00000E+00 0.00000E+00 0.00000E+00 0.21409E+01 0.21409E+01
 -16   5   1   1 0.11113E+02 0.11113E+02 0.10961E+02-0.10961E+02 0.00000E+00 0.00000E+00 0.00000E+00 0.00000E+00 0.00000E+00 0.00000E+00 0.00000E+00 0.22706E+01 0.22706E+01
 -15   5   1   1 0.70802E+01 0.70802E+01 0.61025E+01 0.61025E+01 0.00000E+00 0.00000E+00 0.00000E+00 0.00000E+00 0.00000E+00 0.00000E+00 0.00000E+00 0.24643E+01 0.24643E+01
 -14   5   1   1 0.39318E+01 0.39318E+01 0.74629E+00-0.74629E+00 0.00000E+00 0.00000E+00 0.00000E+00 0.00000E+00 0.00000E+00 0.00000E+00 0.00000E+00 0.39470E+01 0.39470E+01
 -13   5   1   1 0.52292E+01 0.52292E+01 0.13174E+01-0.13174E+01 0.00000E+00 0.00000E+00 0.00000E+00 0.00000E+00 0.00000E+00 0.00000E+00 0.00000E+00 0.26114E+01 0.26114E+01
 -12   5   1   1 0.10668E-01 0.10668E-01 0.69567E+01 0.69567E+01 0.00000E+00 0.00000E+00 0.00000E+00 0.00000E+00 0.00000E+00 0.00000E+00 0.00000E+00 0.25354E+02 0.25354E+02
 -11   5   1   1 0.23946E-02 0.23946E-02 0.36340E+01-0.36340E+01 0.00000E+00 0.00000E+00 0.00000E+00 0.00000E+00 0.00000E+00 0.00000E+00 0.00000E+00 0.12946E+02 0.12946E+02
 -10   5   1   1 0.39418E+01 0.39418E+01 0.48604E+01 0.48604E+01 0.00000E+00 0.00000E+00 0.00000E+00 0.00000E+00 0.00000E+00 0.00000E+00 0.00000E+00 0.34541E+01 0.34541E+01
  -9   5   1   1 0.65308E+01 0.65308E+01 0.15337E+01 0.15337E+01 0.00000E+00 0.00000E+00 0.00000E+00 0.00000E+00 0.00000E+00 0.00000E+00 0.00000E+00 0.23811E+01 0.23811E+01
  -8   5   1   1 0.39316E+01 0.39316E+01 0.94971E+00-0.94971E+00 0.00000E+00 0.00000E+00 0.00000E+00 0.00000E+00 0.00000E+00 0.00000E+00 0.00000E+00 0.44404E+01 0.44404E+01
  -7   5   1   1 0.70766E+01 0.70766E+01 0.79708E+01 0.79708E+01 0.00000E+00 0.00000E+00 0.00000E+00 0.00000E+00 0.00000E+00 0.00000E+00 0.00000E+00 0.19172E+01 0.19172E+01
  -6   5   1   1 0.11628E+02 0.11628E+02 0.12286E+02-0.12286E+02 0.00000E+00 0.00000E+00 0.00000E+00 0.00000E+00 0.00000E+00 0.00000E+00 0.00000E+00 0.11735E+01 0.11735E+01
  -5   5   1   1 0.16332E+02 0.16332E+02 0.16900E+02 0.16900E+02 0.00000E+00 0.00000E+00 0.00000E+00 0.00000E+00 0.00000E+00 0.00000E+00 0.00000E+00 0.96444E+00 0.96444E+00
  -4   5   1   1 0.17812E+02 0.17812E+02 0.18759E+02-0.18759E+02 0.00000E+00 0.00000E+00 0.00000E+00 0.00000E+00 0.00000E+00 0.00000E+00 0.00000E+00 0.88995E+00 0.88995E+00
  -3   5   1   1 0.24349E+02 0.24349E+02 0.21554E+02 0.21554E+02 0.00000E+00 0.00000E+00 0.00000E+00 0.00000E+00 0.00000E+00 0.00000E+00 0.00000E+00 0.12214E+01 0.12214E+01
  -2   5   1   1 0.19492E+02 0.19492E+02 0.18634E+02-0.18634E+02 0.00000E+00 0.00000E+00 0.00000E+00 0.00000E+00 0.00000E+00 0.00000E+00 0.00000E+00 0.11138E+01 0.11138E+01
  -1   5   1   1 0.15383E+02 0.15383E+02 0.14616E+02 0.14616E+02 0.00000E+00 0.00000E+00 0.00000E+00 0.00000E+00 0.00000E+00 0.00000E+00 0.00000E+00 0.11476E+01 0.11476E+01
   0   5   1   1 0.98616E+01 0.98616E+01 0.79531E+01-0.79531E+01 0.00000E+00 0.00000E+00 0.00000E+00 0.00000E+00 0.00000E+00 0.00000E+00 0.00000E+00 0.13851E+01 0.13851E+01
   1   5   1   1 0.34252E+01 0.34252E+01 0.45054E+01 0.45054E+01 0.00000E+00 0.00000E+00 0.00000E+00 0.00000E+00 0.00000E+00 0.00000E+00 0.00000E+00 0.22792E+01 0.22792E+01
   2   5   1   1 0.27681E+01 0.27681E+01 0.14558E+01 0.14558E+01 0.00000E+00 0.00000E+00 0.00000E+00 0.00000E+00 0.00000E+00 0.00000E+00 0.00000E+00 0.27911E+01 0.27911E+01
   3   5   1   1 0.39218E+01 0.39218E+01 0.31197E+01-0.31197E+01 0.00000E+00 0.00000E+00 0.00000E+00 0.00000E+00 0.00000E+00 0.00000E+00 0.00000E+00 0.24674E+01 0.24674E+01
   4   5   1   1 0.59021E+01 0.59021E+01 0.31487E+01 0.31487E+01 0.00000E+00 0.00000E+00 0.00000E+00 0.00000E+00 0.00000E+00 0.00000E+00 0.00000E+00 0.16458E+01 0.16458E+01
   5   5   1   1 0.27950E+01 0.27950E+01 0.84275E+00 0.84275E+00 0.00000E+00 0.00000E+00 0.00000E+00 0.00000E+00 0.00000E+00 0.00000E+00 0.00000E+00 0.34891E+01 0.34891E+01
   6   5   1   1 0.17954E-01 0.17954E-01 0.38233E+01-0.38233E+01 0.00000E+00 0.00000E+00 0.00000E+00 0.00000E+00 0.00000E+00 0.00000E+00 0.00000E+00 0.17025E+02 0.17025E+02
   7   5   1   1 0.67981E+01 0.67981E+01 0.10785E+02 0.10785E+02 0.00000E+00 0.00000E+00 0.00000E+00 0.00000E+00 0.00000E+00 0.00000E+00 0.00000E+00 0.19953E+01 0.19953E+01
   8   5   1   1 0.15359E+02 0.15359E+02 0.12981E+02-0.12981E+02 0.00000E+00 0.00000E+00 0.00000E+00 0.00000E+00 0.00000E+00 0.00000E+00 0.00000E+00 0.13984E+01 0.13984E+01
   9   5   1   1 0.11279E+02 0.11279E+02 0.13105E+02 0.13105E+02 0.00000E+00 0.00000E+00 0.00000E+00 0.00000E+00 0.00000E+00 0.00000E+00 0.00000E+00 0.69643E+00 0.69643E+00
  10   5   1   1 0.14834E+02 0.14834E+02 0.14176E+02-0.14176E+02 0.00000E+00 0.00000E+00 0.00000E+00 0.00000E+00 0.00000E+00 0.00000E+00 0.00000E+00 0.79828E+00 0.79828E+00
  11   5   1   1 0.11107E+02 0.11107E+02 0.13022E+02 0.13022E+02 0.00000E+00 0.00000E+00 0.00000E+00 0.00000E+00 0.00000E+00 0.00000E+00 0.00000E+00 0.87936E+00 0.87936E+00
  12   5   1   1 0.12585E+02 0.12585E+02 0.11979E+02-0.11979E+02 0.00000E+00 0.00000E+00 0.00000E+00 0.00000E+00 0.00000E+00 0.00000E+00 0.00000E+00 0.93329E+00 0.93329E+00
  13   5   1   1 0.83449E+01 0.83449E+01 0.69639E+01 0.69639E+01 0.00000E+00 0.00000E+00 0.00000E+00 0.00000E+00 0.00000E+00 0.00000E+00 0.00000E+00 0.11660E+01 0.11660E+01
  14   5   1   1 0.19561E+01 0.19561E+01 0.53811E+01-0.53811E+01 0.00000E+00 0.00000E+00 0.00000E+00 0.00000E+00 0.00000E+00 0.00000E+00 0.00000E+00 0.49341E+01 0.49341E+01
  15   5   1   1 0.74691E-02 0.74691E-02 0.20989E+00 0.20989E+00 0.00000E+00 0.00000E+00 0.00000E+00 0.00000E+00 0.00000E+00 0.00000E+00 0.00000E+00 0.20466E+02 0.20466E+02
  16   5   1   1 0.62223E+01 0.62223E+01 0.27386E+01 0.27386E+01 0.00000E+00 0.00000E+00 0.00000E+00 0.00000E+00 0.00000E+00 0.00000E+00 0.00000E+00 0.18734E+01 0.18734E+01
  17   5   1   1 0.39147E+01 0.39147E+01 0.43171E+01-0.43171E+01 0.00000E+00 0.00000E+00 0.00000E+00 0.00000E+00 0.00000E+00 0.00000E+00 0.00000E+00 0.34541E+01 0.34541E+01
  18   5   1   1 0.10403E+02 0.10403E+02 0.66027E+01 0.66027E+01 0.00000E+00 0.00000E+00 0.00000E+00 0.00000E+00 0.00000E+00 0.00000E+00 0.00000E+00 0.18678E+01 0.18678E+01
  19   5   1   1 0.55419E+01 0.55419E+01 0.57960E+01-0.57960E+01 0.00000E+00 0.00000E+00 0.00000E+00 0.00000E+00 0.00000E+00 0.00000E+00 0.00000E+00 0.20941E+01 0.20941E+01
  20   5   1   1 0.61934E+01 0.61934E+01 0.82040E+01 0.82040E+01 0.00000E+00 0.00000E+00 0.00000E+00 0.00000E+00 0.00000E+00 0.00000E+00 0.00000E+00 0.18734E+01 0.18734E+01
  21   5   1   1 0.14964E+02 0.14964E+02 0.16065E+02-0.16065E+02 0.00000E+00 0.00000E+00 0.00000E+00 0.00000E+00 0.00000E+00 0.00000E+00 0.00000E+00 0.13045E+01 0.13045E+01
  22   5   1   1 0.40978E-01 0.40978E-01 0.50306E+01 0.50306E+01 0.00000E+00 0.00000E+00 0.00000E+00 0.00000E+00 0.00000E+00 0.00000E+00 0.00000E+00 0.21955E+02 0.21955E+02
  23   5   1   1 0.70758E+01 0.70758E+01 0.85968E+01-0.85968E+01 0.00000E+00 0.00000E+00 0.00000E+00 0.00000E+00 0.00000E+00 0.00000E+00 0.00000E+00 0.21907E+01 0.21907E+01
  24   5   1   1 0.27653E+01 0.27653E+01 0.43980E+01 0.43980E+01 0.00000E+00 0.00000E+00 0.00000E+00 0.00000E+00 0.00000E+00 0.00000E+00 0.00000E+00 0.55824E+01 0.55824E+01
  25   5   1   1 0.39221E+01 0.39221E+01 0.56619E+01-0.56619E+01 0.00000E+00 0.00000E+00 0.00000E+00 0.00000E+00 0.00000E+00 0.00000E+00 0.00000E+00 0.39475E+01 0.39475E+01
  26   5   1   1 0.55716E+01 0.55716E+01 0.13630E+01 0.13630E+01 0.00000E+00 0.00000E+00 0.00000E+00 0.00000E+00 0.00000E+00 0.00000E+00 0.00000E+00 0.31405E+01 0.31405E+01
  27   5   1   1 0.97723E-02 0.97723E-02 0.25741E+01-0.25741E+01 0.00000E+00 0.00000E+00 0.00000E+00 0.00000E+00 0.00000E+00 0.00000E+00 0.00000E+00 0.24704E+02 0.24704E+02
  28   5   1   1 0.55842E-02 0.55842E-02 0.49627E+00-0.49627E+00 0.00000E+00 0.00000E+00 0.00000E+00 0.00000E+00 0.00000E+00 0.00000E+00 0.00000E+00 0.22968E+02 0.22968E+02
  29   5   1   1 0.39360E+01 0.39360E+01 0.35226E+00 0.35226E+00 0.00000E+00 0.00000E+00 0.00000E+00 0.00000E+00 0.00000E+00 0.00000E+00 0.00000E+00 0.44391E+01 0.44391E+01
  30   5   1   1 0.51921E+01 0.51921E+01 0.53360E+01-0.53360E+01 0.00000E+00 0.00000E+00 0.00000E+00 0.00000E+00 0.00000E+00 0.00000E+00 0.00000E+00 0.41032E+01 0.41032E+01
  31   5   1   1 0.65111E+01 0.65111E+01 0.47808E+01 0.47808E+01 0.00000E+00 0.00000E+00 0.00000E+00 0.00000E+00 0.00000E+00 0.00000E+00 0.00000E+00 0.32736E+01 0.32736E+01
  32   5   1   1 0.80974E+01 0.80974E+01 0.53493E+01-0.53493E+01 0.00000E+00 0.00000E+00 0.00000E+00 0.00000E+00 0.00000E+00 0.00000E+00 0.00000E+00 0.23948E+01 0.23948E+01
  33   5   1   1 0.47881E+01 0.47881E+01 0.66793E+01 0.66793E+01 0.00000E+00 0.00000E+00 0.00000E+00 0.00000E+00 0.00000E+00 0.00000E+00 0.00000E+00 0.40290E+01 0.40290E+01
  34   5   1   1 0.80993E+01 0.80993E+01 0.37746E+01-0.37746E+01 0.00000E+00 0.00000E+00 0.00000E+00 0.00000E+00 0.00000E+00 0.00000E+00 0.00000E+00 0.21556E+01 0.21556E+01
  35   5   1   1 0.43777E+01 0.43777E+01 0.36840E+01 0.36840E+01 0.00000E+00 0.00000E+00 0.00000E+00 0.00000E+00 0.00000E+00 0.00000E+00 0.00000E+00 0.30895E+01 0.30895E+01
  36   5   1   1 0.43888E+01 0.43888E+01 0.16768E+01-0.16768E+01 0.00000E+00 0.00000E+00 0.00000E+00 0.00000E+00 0.00000E+00 0.00000E+00 0.00000E+00 0.30894E+01 0.30894E+01
  37   5   1   1 0.27688E+01 0.27688E+01 0.35909E+01 0.35909E+01 0.00000E+00 0.00000E+00 0.00000E+00 0.00000E+00 0.00000E+00 0.00000E+00 0.00000E+00 0.55824E+01 0.55824E+01
  38   5   1   1 0.12331E-01 0.12331E-01 0.21144E+01-0.21144E+01 0.00000E+00 0.00000E+00 0.00000E+00 0.00000E+00 0.00000E+00 0.00000E+00 0.00000E+00 0.24330E+02 0.24330E+02
  39   5   1   1 0.27724E+01 0.27724E+01 0.82684E+01 0.82684E+01 0.00000E+00 0.00000E+00 0.00000E+00 0.00000E+00 0.00000E+00 0.00000E+00 0.00000E+00 0.55824E+01 0.55824E+01
  40   5   1   1 0.48219E+01 0.48219E+01 0.81379E+01-0.81379E+01 0.00000E+00 0.00000E+00 0.00000E+00 0.00000E+00 0.00000E+00 0.00000E+00 0.00000E+00 0.32233E+01 0.32233E+01
  41   5   1   1 0.49984E-01 0.49984E-01 0.10137E+02-0.10137E+02 0.00000E+00 0.00000E+00 0.00000E+00 0.00000E+00 0.00000E+00 0.00000E+00 0.00000E+00 0.24497E+02 0.24497E+02
  42   5   1   1 0.37756E-01 0.37756E-01 0.34661E+01 0.34661E+01 0.00000E+00 0.00000E+00 0.00000E+00 0.00000E+00 0.00000E+00 0.00000E+00 0.00000E+00 0.23935E+02 0.23935E+02
  43   5   1   1 0.14638E-01 0.14638E-01 0.41808E+01 0.41808E+01 0.00000E+00 0.00000E+00 0.00000E+00 0.00000E+00 0.00000E+00 0.00000E+00 0.00000E+00 0.20781E+02 0.20781E+02
  44   5   1   1 0.62028E+01 0.62028E+01 0.59100E+01 0.59100E+01 0.00000E+00 0.00000E+00 0.00000E+00 0.00000E+00 0.00000E+00 0.00000E+00 0.00000E+00 0.28092E+01 0.28092E+01
  45   5   1   1 0.43825E+01 0.43825E+01 0.41815E+01-0.41815E+01 0.00000E+00 0.00000E+00 0.00000E+00 0.00000E+00 0.00000E+00 0.00000E+00 0.00000E+00 0.39721E+01 0.39721E+01
  46   5   1   1 0.42048E-01 0.42048E-01 0.75774E+01 0.75774E+01 0.00000E+00 0.00000E+00 0.00000E+00 0.00000E+00 0.00000E+00 0.00000E+00 0.00000E+00 0.27184E+02 0.27184E+02
  47   5   1   1 0.58954E+01 0.58954E+01 0.49374E+01-0.49374E+01 0.00000E+00 0.00000E+00 0.00000E+00 0.00000E+00 0.00000E+00 0.00000E+00 0.00000E+00 0.36188E+01 0.36188E+01
  48   5   1   1 0.21307E-01 0.21307E-01 0.36296E+01 0.36296E+01 0.00000E+00 0.00000E+00 0.00000E+00 0.00000E+00 0.00000E+00 0.00000E+00 0.00000E+00 0.27082E+02 0.27082E+02
  49   5   1   1 0.27827E+01 0.27827E+01 0.89094E+00-0.89094E+00 0.00000E+00 0.00000E+00 0.00000E+00 0.00000E+00 0.00000E+00 0.00000E+00 0.00000E+00 0.76756E+01 0.76756E+01
 -44   6   1   1 0.22595E-01 0.22595E-01 0.29215E+01-0.29215E+01 0.00000E+00 0.00000E+00 0.00000E+00 0.00000E+00 0.00000E+00 0.00000E+00 0.00000E+00 0.24020E+02 0.24020E+02
 -43   6   1   1 0.10170E+02 0.10170E+02 0.25152E+02 0.25152E+02 0.00000E+00 0.00000E+00 0.00000E+00 0.00000E+00 0.00000E+00 0.00000E+00 0.00000E+00 0.36098E+01 0.36098E+01
 -42   6   1   1 0.92353E+01 0.92353E+01 0.15385E+02 0.15385E+02 0.00000E+00 0.00000E+00 0.00000E+00 0.00000E+00 0.00000E+00 0.00000E+00 0.00000E+00 0.21060E+01 0.21060E+01
 -41   6   1   1 0.52222E+01 0.52222E+01 0.95923E+01-0.95923E+01 0.00000E+00 0.00000E+00 0.00000E+00 0.00000E+00 0.00000E+00 0.00000E+00 0.00000E+00 0.33573E+01 0.33573E+01
 -40   6   1   1 0.15202E+02 0.15202E+02 0.19363E+02-0.19363E+02 0.00000E+00 0.00000E+00 0.00000E+00 0.00000E+00 0.00000E+00 0.00000E+00 0.00000E+00 0.15364E+01 0.15364E+01
 -39   6   1   1 0.10753E+02 0.10753E+02 0.81403E+01 0.81403E+01 0.00000E+00 0.00000E+00 0.00000E+00 0.00000E+00 0.00000E+00 0.00000E+00 0.00000E+00 0.28847E+01 0.28847E+01
 -38   6   1   1 0.17686E+02 0.17686E+02 0.14689E+02-0.14689E+02 0.00000E+00 0.00000E+00 0.00000E+00 0.00000E+00 0.00000E+00 0.00000E+00 0.00000E+00 0.20909E+01 0.20909E+01
 -37   6   1   1 0.85519E+01 0.85519E+01 0.61088E+01 0.61088E+01 0.00000E+00 0.00000E+00 0.00000E+00 0.00000E+00 0.00000E+00 0.00000E+00 0.00000E+00 0.18132E+01 0.18132E+01
 -36   6   1   1 0.70690E+01 0.70690E+01 0.67580E+01-0.67580E+01 0.00000E+00 0.00000E+00 0.00000E+00 0.00000E+00 0.00000E+00 0.00000E+00 0.00000E+00 0.19172E+01 0.19172E+01
 -35   6   1   1 0.59377E+01 0.59377E+01 0.65893E+00-0.65893E+00 0.00000E+00 0.00000E+00 0.00000E+00 0.00000E+00 0.00000E+00 0.00000E+00 0.00000E+00 0.23027E+01 0.23027E+01
 -34   6   1   1 0.65493E+01 0.65493E+01 0.77705E+00 0.77705E+00 0.00000E+00 0.00000E+00 0.00000E+00 0.00000E+00 0.00000E+00 0.00000E+00 0.00000E+00 0.20838E+01 0.20838E+01
 -33   6   1   1 0.83480E+01 0.83480E+01 0.59868E+01-0.59868E+01 0.00000E+00 0.00000E+00 0.00000E+00 0.00000E+00 0.00000E+00 0.00000E+00 0.00000E+00 0.25599E+01 0.25599E+01
 -32   6   1   1 0.58798E+01 0.58798E+01 0.61165E+01 0.61165E+01 0.00000E+00 0.00000E+00 0.00000E+00 0.00000E+00 0.00000E+00 0.00000E+00 0.00000E+00 0.26322E+01 0.26322E+01
 -31   6   1   1 0.73240E+01 0.73240E+01 0.86194E+01-0.86194E+01 0.00000E+00 0.00000E+00 0.00000E+00 0.00000E+00 0.00000E+00 0.00000E+00 0.00000E+00 0.23748E+01 0.23748E+01
 -30   6   1   1 0.61703E+01 0.61703E+01 0.88044E+01 0.88044E+01 0.00000E+00 0.00000E+00 0.00000E+00 0.00000E+00 0.00000E+00 0.00000E+00 0.00000E+00 0.21853E+01 0.21853E+01
 -29   6   1   1 0.70396E+01 0.70396E+01 0.90998E+01-0.90998E+01 0.00000E+00 0.00000E+00 0.00000E+00 0.00000E+00 0.00000E+00 0.00000E+00 0.00000E+00 0.21907E+01 0.21907E+01
 -28   6   1   1 0.51469E+01 0.51469E+01 0.90248E+01 0.90248E+01 0.00000E+00 0.00000E+00 0.00000E+00 0.00000E+00 0.00000E+00 0.00000E+00 0.00000E+00 0.29843E+01 0.29843E+01
 -27   6   1   1 0.83127E+01 0.83127E+01 0.63204E+01-0.63204E+01 0.00000E+00 0.00000E+00 0.00000E+00 0.00000E+00 0.00000E+00 0.00000E+00 0.00000E+00 0.18626E+01 0.18626E+01
 -26   6   1   1 0.42040E-01 0.42040E-01 0.33974E+00 0.33974E+00 0.00000E+00 0.00000E+00 0.00000E+00 0.00000E+00 0.00000E+00 0.00000E+00 0.00000E+00 0.19727E+02 0.19727E+02
 -25   6   1   1 0.13945E-01 0.13945E-01 0.32096E+01 0.32096E+01 0.00000E+00 0.00000E+00 0.00000E+00 0.00000E+00 0.00000E+00 0.00000E+00 0.00000E+00 0.13599E+02 0.13599E+02
 -24   6   1   1 0.62214E+01 0.62214E+01 0.70934E+01-0.70934E+01 0.00000E+00 0.00000E+00 0.00000E+00 0.00000E+00 0.00000E+00 0.00000E+00 0.00000E+00 0.21853E+01 0.21853E+01
 -23   6   1   1 0.15843E-01 0.15843E-01 0.86223E-01 0.86223E-01 0.00000E+00 0.00000E+00 0.00000E+00 0.00000E+00 0.00000E+00 0.00000E+00 0.00000E+00 0.22548E+02 0.22548E+02
 -22   6   1   1 0.13613E+02 0.13613E+02 0.13807E+02-0.13807E+02 0.00000E+00 0.00000E+00 0.00000E+00 0.00000E+00 0.00000E+00 0.00000E+00 0.00000E+00 0.12892E+01 0.12892E+01
 -21   6   1   1 0.47794E+01 0.47794E+01 0.87730E+01 0.87730E+01 0.00000E+00 0.00000E+00 0.00000E+00 0.00000E+00 0.00000E+00 0.00000E+00 0.00000E+00 0.28205E+01 0.28205E+01
 -20   6   1   1 0.10076E+02 0.10076E+02 0.95165E+01 0.95165E+01 0.00000E+00 0.00000E+00 0.00000E+00 0.00000E+00 0.00000E+00 0.00000E+00 0.00000E+00 0.11655E+01 0.11655E+01
 -19   6   1   1 0.41556E-01 0.41556E-01 0.19092E+01-0.19092E+01 0.00000E+00 0.00000E+00 0.00000E+00 0.00000E+00 0.00000E+00 0.00000E+00 0.00000E+00 0.15330E+02 0.15330E+02
 -18   6   1   1 0.45926E-01 0.45926E-01 0.74459E+00 0.74459E+00 0.00000E+00 0.00000E+00 0.00000E+00 0.00000E+00 0.00000E+00 0.00000E+00 0.00000E+00 0.15560E+02 0.15560E+02
 -17   6   1   1 0.58805E+01 0.58805E+01 0.38306E+01 0.38306E+01 0.00000E+00 0.00000E+00 0.00000E+00 0.00000E+00 0.00000E+00 0.00000E+00 0.00000E+00 0.16457E+01 0.16457E+01
 -16   6   1   1 0.42126E-01 0.42126E-01 0.15982E+01-0.15982E+01 0.00000E+00 0.00000E+00 0.00000E+00 0.00000E+00 0.00000E+00 0.00000E+00 0.00000E+00 0.13870E+02 0.13870E+02
 -15   6   1   1 0.33938E+01 0.33938E+01 0.23556E+01 0.23556E+01 0.00000E+00 0.00000E+00 0.00000E+00 0.00000E+00 0.00000E+00 0.00000E+00 0.00000E+00 0.17095E+01 0.17095E+01
 -14   6   1   1 0.43995E+01 0.43995E+01 0.35628E+00-0.35628E+00 0.00000E+00 0.00000E+00 0.00000E+00 0.00000E+00 0.00000E+00 0.00000E+00 0.00000E+00 0.17623E+01 0.17623E+01
 -13   6   1   1 0.17036E-01 0.17036E-01 0.13792E+01 0.13792E+01 0.00000E+00 0.00000E+00 0.00000E+00 0.00000E+00 0.00000E+00 0.00000E+00 0.00000E+00 0.14186E+02 0.14186E+02
 -12   6   1   1 0.12183E-01 0.12183E-01 0.23008E+01-0.23008E+01 0.00000E+00 0.00000E+00 0.00000E+00 0.00000E+00 0.00000E+00 0.00000E+00 0.00000E+00 0.16163E+02 0.16163E+02
 -11   6   1   1 0.39380E+01 0.39380E+01 0.32656E+01 0.32656E+01 0.00000E+00 0.00000E+00 0.00000E+00 0.00000E+00 0.00000E+00 0.00000E+00 0.00000E+00 0.24674E+01 0.24674E+01
 -10   6   1   1 0.48248E+01 0.48248E+01 0.57309E+01-0.57309E+01 0.00000E+00 0.00000E+00 0.00000E+00 0.00000E+00 0.00000E+00 0.00000E+00 0.00000E+00 0.20149E+01 0.20149E+01
  -9   6   1   1 0.10640E-01 0.10640E-01 0.18220E+01 0.18220E+01 0.00000E+00 0.00000E+00 0.00000E+00 0.00000E+00 0.00000E+00 0.00000E+00 0.00000E+00 0.59846E+01 0.59846E+01
  -8   6   1   1 0.21015E-01 0.21015E-01 0.27349E+01-0.27349E+01 0.00000E+00 0.00000E+00 0.00000E+00 0.00000E+00 0.00000E+00 0.00000E+00 0.00000E+00 0.10359E+02 0.10359E+02
  -7   6   1   1 0.58751E+01 0.58751E+01 0.91869E+01-0.91869E+01 0.00000E+00 0.00000E+00 0.00000E+00 0.00000E+00 0.00000E+00 0.00000E+00 0.00000E+00 0.13171E+01 0.13171E+01
  -6   6   1   1 0.58698E+01 0.58698E+01 0.64317E+01 0.64317E+01 0.00000E+00 0.00000E+00 0.00000E+00 0.00000E+00 0.00000E+00 0.00000E+00 0.00000E+00 0.13171E+01 0.13171E+01
  -5   6   1   1 0.18948E+02 0.18948E+02 0.19218E+02-0.19218E+02 0.00000E+00 0.00000E+00 0.00000E+00 0.00000E+00 0.00000E+00 0.00000E+00 0.00000E+00 0.84047E+00 0.84047E+00
  -4   6   1   1 0.52637E+01 0.52637E+01 0.51410E+00-0.51410E+00 0.00000E+00 0.00000E+00 0.00000E+00 0.00000E+00 0.00000E+00 0.00000E+00 0.00000E+00 0.14820E+01 0.14820E+01
  -3   6   1   1 0.83097E+01 0.83097E+01 0.99020E+01-0.99020E+01 0.00000E+00 0.00000E+00 0.00000E+00 0.00000E+00 0.00000E+00 0.00000E+00 0.00000E+00 0.13981E+01 0.13981E+01
  -2   6   1   1 0.68673E+02 0.68673E+02 0.48258E+02-0.48258E+02 0.00000E+00 0.00000E+00 0.00000E+00 0.00000E+00 0.00000E+00 0.00000E+00 0.00000E+00 0.31364E+01 0.31364E+01
  -1   6   1   1 0.45703E-01 0.45703E-01 0.16161E+01-0.16161E+01 0.00000E+00 0.00000E+00 0.00000E+00 0.00000E+00 0.00000E+00 0.00000E+00 0.00000E+00 0.29146E+02 0.29146E+02
   1   6   1   1 0.59849E+02 0.59849E+02 0.36622E+02 0.36622E+02 0.00000E+00 0.00000E+00 0.00000E+00 0.00000E+00 0.00000E+00 0.00000E+00 0.00000E+00 0.21022E+01 0.21022E+01
   2   6   1   1 0.21997E+02 0.21997E+02 0.23100E+02-0.23100E+02 0.00000E+00 0.00000E+00 0.00000E+00 0.00000E+00 0.00000E+00 0.00000E+00 0.00000E+00 0.10819E+01 0.10819E+01
   3   6   1   1 0.27539E+02 0.27539E+02 0.24750E+02 0.24750E+02 0.00000E+00 0.00000E+00 0.00000E+00 0.00000E+00 0.00000E+00 0.00000E+00 0.00000E+00 0.10928E+01 0.10928E+01
   4   6   1   1 0.14412E+02 0.14412E+02 0.15223E+02-0.15223E+02 0.00000E+00 0.00000E+00 0.00000E+00 0.00000E+00 0.00000E+00 0.00000E+00 0.00000E+00 0.95115E+00 0.95115E+00
   5   6   1   1 0.93725E+01 0.93725E+01 0.10477E+02 0.10477E+02 0.00000E+00 0.00000E+00 0.00000E+00 0.00000E+00 0.00000E+00 0.00000E+00 0.00000E+00 0.10332E+01 0.10332E+01
   6   6   1   1 0.54934E+01 0.54934E+01 0.56546E+01-0.56546E+01 0.00000E+00 0.00000E+00 0.00000E+00 0.00000E+00 0.00000E+00 0.00000E+00 0.00000E+00 0.17453E+01 0.17453E+01
   7   6   1   1 0.55081E+01 0.55081E+01 0.18686E+01 0.18686E+01 0.00000E+00 0.00000E+00 0.00000E+00 0.00000E+00 0.00000E+00 0.00000E+00 0.00000E+00 0.17442E+01 0.17442E+01
   8   6   1   1 0.75927E-01 0.75927E-01 0.10875E+00-0.10875E+00 0.00000E+00 0.00000E+00 0.00000E+00 0.00000E+00 0.00000E+00 0.00000E+00 0.00000E+00 0.16706E+02 0.16706E+02
   9   6   1   1 0.44358E-01 0.44358E-01 0.29882E+01-0.29882E+01 0.00000E+00 0.00000E+00 0.00000E+00 0.00000E+00 0.00000E+00 0.00000E+00 0.00000E+00 0.15516E+02 0.15516E+02
  10   6   1   1 0.14358E-01 0.14358E-01 0.55909E+01 0.55909E+01 0.00000E+00 0.00000E+00 0.00000E+00 0.00000E+00 0.00000E+00 0.00000E+00 0.00000E+00 0.78867E+01 0.78867E+01
  11   6   1   1 0.83468E+01 0.83468E+01 0.93385E+01-0.93385E+01 0.00000E+00 0.00000E+00 0.00000E+00 0.00000E+00 0.00000E+00 0.00000E+00 0.00000E+00 0.13981E+01 0.13981E+01
  12   6   1   1 0.11110E+02 0.11110E+02 0.12136E+02 0.12136E+02 0.00000E+00 0.00000E+00 0.00000E+00 0.00000E+00 0.00000E+00 0.00000E+00 0.00000E+00 0.87936E+00 0.87936E+00
  13   6   1   1 0.93899E+01 0.93899E+01 0.13463E+02-0.13463E+02 0.00000E+00 0.00000E+00 0.00000E+00 0.00000E+00 0.00000E+00 0.00000E+00 0.00000E+00 0.10332E+01 0.10332E+01
  14   6   1   1 0.16181E+02 0.16181E+02 0.15463E+02 0.15463E+02 0.00000E+00 0.00000E+00 0.00000E+00 0.00000E+00 0.00000E+00 0.00000E+00 0.00000E+00 0.73623E+00 0.73623E+00
  15   6   1   1 0.11415E+02 0.11415E+02 0.13180E+02-0.13180E+02 0.00000E+00 0.00000E+00 0.00000E+00 0.00000E+00 0.00000E+00 0.00000E+00 0.00000E+00 0.85398E+00 0.85398E+00
  16   6   1   1 0.12844E+02 0.12844E+02 0.14052E+02 0.14052E+02 0.00000E+00 0.00000E+00 0.00000E+00 0.00000E+00 0.00000E+00 0.00000E+00 0.00000E+00 0.76349E+00 0.76349E+00
  17   6   1   1 0.58368E+01 0.58368E+01 0.95054E+01-0.95054E+01 0.00000E+00 0.00000E+00 0.00000E+00 0.00000E+00 0.00000E+00 0.00000E+00 0.00000E+00 0.13171E+01 0.13171E+01
  18   6   1   1 0.14799E+02 0.14799E+02 0.16792E+02 0.16792E+02 0.00000E+00 0.00000E+00 0.00000E+00 0.00000E+00 0.00000E+00 0.00000E+00 0.00000E+00 0.79828E+00 0.79828E+00
  19   6   1   1 0.89666E+01 0.89666E+01 0.93743E+01-0.93743E+01 0.00000E+00 0.00000E+00 0.00000E+00 0.00000E+00 0.00000E+00 0.00000E+00 0.00000E+00 0.10805E+01 0.10805E+01
  20   6   1   1 0.44449E+01 0.44449E+01 0.61146E+01-0.61146E+01 0.00000E+00 0.00000E+00 0.00000E+00 0.00000E+00 0.00000E+00 0.00000E+00 0.00000E+00 0.22070E+01 0.22070E+01
  21   6   1   1 0.20322E+02 0.20322E+02 0.22222E+02-0.22222E+02 0.00000E+00 0.00000E+00 0.00000E+00 0.00000E+00 0.00000E+00 0.00000E+00 0.00000E+00 0.97560E+00 0.97560E+00
  22   6   1   1 0.10568E+02 0.10568E+02 0.12575E+02 0.12575E+02 0.00000E+00 0.00000E+00 0.00000E+00 0.00000E+00 0.00000E+00 0.00000E+00 0.00000E+00 0.12871E+01 0.12871E+01
  23   6   1   1 0.27717E+01 0.27717E+01 0.12798E+01-0.12798E+01 0.00000E+00 0.00000E+00 0.00000E+00 0.00000E+00 0.00000E+00 0.00000E+00 0.00000E+00 0.34888E+01 0.34888E+01
  24   6   1   1 0.44035E+01 0.44035E+01 0.47222E+01-0.47222E+01 0.00000E+00 0.00000E+00 0.00000E+00 0.00000E+00 0.00000E+00 0.00000E+00 0.00000E+00 0.26483E+01 0.26483E+01
  25   6   1   1 0.81030E+01 0.81030E+01 0.10193E+02 0.10193E+02 0.00000E+00 0.00000E+00 0.00000E+00 0.00000E+00 0.00000E+00 0.00000E+00 0.00000E+00 0.16774E+01 0.16774E+01
  26   6   1   1 0.78558E+01 0.78558E+01 0.77691E+01-0.77691E+01 0.00000E+00 0.00000E+00 0.00000E+00 0.00000E+00 0.00000E+00 0.00000E+00 0.00000E+00 0.17287E+01 0.17287E+01
  27   6   1   1 0.19283E+01 0.19283E+01 0.73999E+01 0.73999E+01 0.00000E+00 0.00000E+00 0.00000E+00 0.00000E+00 0.00000E+00 0.00000E+00 0.00000E+00 0.69072E+01 0.69072E+01
  28   6   1   1 0.56658E-01 0.56658E-01 0.43918E+01-0.43918E+01 0.00000E+00 0.00000E+00 0.00000E+00 0.00000E+00 0.00000E+00 0.00000E+00 0.00000E+00 0.20631E+02 0.20631E+02
  29   6   1   1 0.58677E+01 0.58677E+01 0.64493E+01 0.64493E+01 0.00000E+00 0.00000E+00 0.00000E+00 0.00000E+00 0.00000E+00 0.00000E+00 0.00000E+00 0.26322E+01 0.26322E+01
  30   6   1   1 0.39025E+01 0.39025E+01 0.25760E+01-0.25760E+01 0.00000E+00 0.00000E+00 0.00000E+00 0.00000E+00 0.00000E+00 0.00000E+00 0.00000E+00 0.34538E+01 0.34538E+01
  31   6   1   1 0.55106E-01 0.55106E-01 0.36026E+01 0.36026E+01 0.00000E+00 0.00000E+00 0.00000E+00 0.00000E+00 0.00000E+00 0.00000E+00 0.00000E+00 0.21855E+02 0.21855E+02
  32   6   1   1 0.48562E+01 0.48562E+01 0.20167E+01 0.20167E+01 0.00000E+00 0.00000E+00 0.00000E+00 0.00000E+00 0.00000E+00 0.00000E+00 0.00000E+00 0.36259E+01 0.36259E+01
  33   6   1   1 0.71239E+01 0.71239E+01 0.31007E+01-0.31007E+01 0.00000E+00 0.00000E+00 0.00000E+00 0.00000E+00 0.00000E+00 0.00000E+00 0.00000E+00 0.24643E+01 0.24643E+01
  34   6   1   1 0.21196E-01 0.21196E-01 0.90345E+01 0.90345E+01 0.00000E+00 0.00000E+00 0.00000E+00 0.00000E+00 0.00000E+00 0.00000E+00 0.00000E+00 0.25417E+02 0.25417E+02
  35   6   1   1 0.65106E+01 0.65106E+01 0.91284E+01-0.91284E+01 0.00000E+00 0.00000E+00 0.00000E+00 0.00000E+00 0.00000E+00 0.00000E+00 0.00000E+00 0.23812E+01 0.23812E+01
  36   6   1   1 0.78393E+01 0.78393E+01 0.12046E+02 0.12046E+02 0.00000E+00 0.00000E+00 0.00000E+00 0.00000E+00 0.00000E+00 0.00000E+00 0.00000E+00 0.22218E+01 0.22218E+01
  37   6   1   1 0.73285E+01 0.73285E+01 0.85039E+01-0.85039E+01 0.00000E+00 0.00000E+00 0.00000E+00 0.00000E+00 0.00000E+00 0.00000E+00 0.00000E+00 0.26384E+01 0.26384E+01
  38   6   1   1 0.67668E-01 0.67668E-01 0.65796E+01 0.65796E+01 0.00000E+00 0.00000E+00 0.00000E+00 0.00000E+00 0.00000E+00 0.00000E+00 0.00000E+00 0.23578E+02 0.23578E+02
  39   6   1   1 0.46403E-01 0.46403E-01 0.21486E+01 0.21486E+01 0.00000E+00 0.00000E+00 0.00000E+00 0.00000E+00 0.00000E+00 0.00000E+00 0.00000E+00 0.22055E+02 0.22055E+02
  40   6   1   1 0.19879E+01 0.19879E+01 0.10277E+02-0.10277E+02 0.00000E+00 0.00000E+00 0.00000E+00 0.00000E+00 0.00000E+00 0.00000E+00 0.00000E+00 0.88812E+01 0.88812E+01
  41   6   1   1 0.11550E+02 0.11550E+02 0.31359E+02-0.31359E+02 0.00000E+00 0.00000E+00 0.00000E+00 0.00000E+00 0.00000E+00 0.00000E+00 0.00000E+00 0.70067E+01 0.70067E+01
  42   6   1   1 0.27520E+01 0.27520E+01 0.25655E+01 0.25655E+01 0.00000E+00 0.00000E+00 0.00000E+00 0.00000E+00 0.00000E+00 0.00000E+00 0.00000E+00 0.76753E+01 0.76753E+01
  43   6   1   1 0.59099E+01 0.59099E+01 0.12310E+02 0.12310E+02 0.00000E+00 0.00000E+00 0.00000E+00 0.00000E+00 0.00000E+00 0.00000E+00 0.00000E+00 0.39478E+01 0.39478E+01
  44   6   1   1 0.15111E-01 0.15111E-01 0.17444E+01-0.17444E+01 0.00000E+00 0.00000E+00 0.00000E+00 0.00000E+00 0.00000E+00 0.00000E+00 0.00000E+00 0.22269E+02 0.22269E+02
  45   6   1   1 0.19689E+01 0.19689E+01 0.37742E+01 0.37742E+01 0.00000E+00 0.00000E+00 0.00000E+00 0.00000E+00 0.00000E+00 0.00000E+00 0.00000E+00 0.14802E+02 0.14802E+02
 -40   7   1   1 0.40675E-02 0.40675E-02 0.13565E+01-0.13565E+01 0.00000E+00 0.00000E+00 0.00000E+00 0.00000E+00 0.00000E+00 0.00000E+00 0.00000E+00 0.13147E+02 0.13147E+02
 -39   7   1   1 0.19409E-01 0.19409E-01 0.41707E-01 0.41707E-01 0.00000E+00 0.00000E+00 0.00000E+00 0.00000E+00 0.00000E+00 0.00000E+00 0.00000E+00 0.23870E+02 0.23870E+02
 -38   7   1   1 0.29986E-01 0.29986E-01 0.67301E+00-0.67301E+00 0.00000E+00 0.00000E+00 0.00000E+00 0.00000E+00 0.00000E+00 0.00000E+00 0.00000E+00 0.20847E+02 0.20847E+02
 -37   7   1   1 0.45647E-01 0.45647E-01 0.61882E+00-0.61882E+00 0.00000E+00 0.00000E+00 0.00000E+00 0.00000E+00 0.00000E+00 0.00000E+00 0.00000E+00 0.20228E+02 0.20228E+02
 -36   7   1   1 0.43644E+01 0.43644E+01 0.23651E+01 0.23651E+01 0.00000E+00 0.00000E+00 0.00000E+00 0.00000E+00 0.00000E+00 0.00000E+00 0.00000E+00 0.30891E+01 0.30891E+01
 -35   7   1   1 0.43527E+01 0.43527E+01 0.46431E+01-0.46431E+01 0.00000E+00 0.00000E+00 0.00000E+00 0.00000E+00 0.00000E+00 0.00000E+00 0.00000E+00 0.30894E+01 0.30894E+01
 -34   7   1   1 0.27225E+01 0.27225E+01 0.67906E+01 0.67906E+01 0.00000E+00 0.00000E+00 0.00000E+00 0.00000E+00 0.00000E+00 0.00000E+00 0.00000E+00 0.62797E+01 0.62797E+01
 -33   7   1   1 0.43432E+01 0.43432E+01 0.77519E+01-0.77519E+01 0.00000E+00 0.00000E+00 0.00000E+00 0.00000E+00 0.00000E+00 0.00000E+00 0.00000E+00 0.30895E+01 0.30895E+01
 -32   7   1   1 0.55217E+01 0.55217E+01 0.64035E+01 0.64035E+01 0.00000E+00 0.00000E+00 0.00000E+00 0.00000E+00 0.00000E+00 0.00000E+00 0.00000E+00 0.24429E+01 0.24429E+01
 -31   7   1   1 0.58721E+01 0.58721E+01 0.56846E+01-0.56846E+01 0.00000E+00 0.00000E+00 0.00000E+00 0.00000E+00 0.00000E+00 0.00000E+00 0.00000E+00 0.23033E+01 0.23033E+01
 -30   7   1   1 0.55510E+01 0.55510E+01 0.40513E+01 0.40513E+01 0.00000E+00 0.00000E+00 0.00000E+00 0.00000E+00 0.00000E+00 0.00000E+00 0.00000E+00 0.24429E+01 0.24429E+01
 -29   7   1   1 0.11114E-01 0.11114E-01 0.18709E+01-0.18709E+01 0.00000E+00 0.00000E+00 0.00000E+00 0.00000E+00 0.00000E+00 0.00000E+00 0.00000E+00 0.23619E+02 0.23619E+02
 -28   7   1   1 0.17008E-01 0.17008E-01 0.73563E+00-0.73563E+00 0.00000E+00 0.00000E+00 0.00000E+00 0.00000E+00 0.00000E+00 0.00000E+00 0.00000E+00 0.16597E+02 0.16597E+02
 -27   7   1   1 0.27590E+01 0.27590E+01 0.22903E+01 0.22903E+01 0.00000E+00 0.00000E+00 0.00000E+00 0.00000E+00 0.00000E+00 0.00000E+00 0.00000E+00 0.34889E+01 0.34889E+01
 -26   7   1   1 0.47813E+01 0.47813E+01 0.52821E+01-0.52821E+01 0.00000E+00 0.00000E+00 0.00000E+00 0.00000E+00 0.00000E+00 0.00000E+00 0.00000E+00 0.20149E+01 0.20149E+01
 -25   7   1   1 0.55191E+01 0.55191E+01 0.56510E+01 0.56510E+01 0.00000E+00 0.00000E+00 0.00000E+00 0.00000E+00 0.00000E+00 0.00000E+00 0.00000E+00 0.17453E+01 0.17453E+01
 -24   7   1   1 0.75760E+01 0.75760E+01 0.54856E+01-0.54856E+01 0.00000E+00 0.00000E+00 0.00000E+00 0.00000E+00 0.00000E+00 0.00000E+00 0.00000E+00 0.12762E+01 0.12762E+01
 -23   7   1   1 0.77053E-01 0.77053E-01 0.26645E+01 0.26645E+01 0.00000E+00 0.00000E+00 0.00000E+00 0.00000E+00 0.00000E+00 0.00000E+00 0.00000E+00 0.17079E+02 0.17079E+02
 -22   7   1   1 0.73427E-01 0.73427E-01 0.32052E+01-0.32052E+01 0.00000E+00 0.00000E+00 0.00000E+00 0.00000E+00 0.00000E+00 0.00000E+00 0.00000E+00 0.15261E+02 0.15261E+02
 -21   7   1   1 0.38892E+01 0.38892E+01 0.57719E+01 0.57719E+01 0.00000E+00 0.00000E+00 0.00000E+00 0.00000E+00 0.00000E+00 0.00000E+00 0.00000E+00 0.19740E+01 0.19740E+01
 -20   7   1   1 0.28196E+01 0.28196E+01 0.11022E+01 0.11022E+01 0.00000E+00 0.00000E+00 0.00000E+00 0.00000E+00 0.00000E+00 0.00000E+00 0.00000E+00 0.27900E+01 0.27900E+01
 -19   7   1   1 0.19859E+01 0.19859E+01 0.34141E+01-0.34141E+01 0.00000E+00 0.00000E+00 0.00000E+00 0.00000E+00 0.00000E+00 0.00000E+00 0.00000E+00 0.39473E+01 0.39473E+01
 -18   7   1   1 0.27789E+01 0.27789E+01 0.52934E+00-0.52934E+00 0.00000E+00 0.00000E+00 0.00000E+00 0.00000E+00 0.00000E+00 0.00000E+00 0.00000E+00 0.41856E+01 0.41856E+01
 -17   7   1   1 0.33037E-02 0.33037E-02 0.67031E+00 0.67031E+00 0.00000E+00 0.00000E+00 0.00000E+00 0.00000E+00 0.00000E+00 0.00000E+00 0.00000E+00 0.21647E+02 0.21647E+02
 -16   7   1   1 0.56973E-02 0.56973E-02 0.42250E+01-0.42250E+01 0.00000E+00 0.00000E+00 0.00000E+00 0.00000E+00 0.00000E+00 0.00000E+00 0.00000E+00 0.12642E+02 0.12642E+02
 -15   7   1   1 0.19755E+01 0.19755E+01 0.48892E+01 0.48892E+01 0.00000E+00 0.00000E+00 0.00000E+00 0.00000E+00 0.00000E+00 0.00000E+00 0.00000E+00 0.49341E+01 0.49341E+01
 -14   7   1   1 0.62450E+01 0.62450E+01 0.68137E+01-0.68137E+01 0.00000E+00 0.00000E+00 0.00000E+00 0.00000E+00 0.00000E+00 0.00000E+00 0.00000E+00 0.15616E+01 0.15616E+01
 -13   7   1   1 0.55937E+01 0.55937E+01 0.58105E+01 0.58105E+01 0.00000E+00 0.00000E+00 0.00000E+00 0.00000E+00 0.00000E+00 0.00000E+00 0.00000E+00 0.17454E+01 0.17454E+01
 -12   7   1   1 0.52383E+01 0.52383E+01 0.62430E+01-0.62430E+01 0.00000E+00 0.00000E+00 0.00000E+00 0.00000E+00 0.00000E+00 0.00000E+00 0.00000E+00 0.18656E+01 0.18656E+01
 -11   7   1   1 0.34436E+01 0.34436E+01 0.40462E+01 0.40462E+01 0.00000E+00 0.00000E+00 0.00000E+00 0.00000E+00 0.00000E+00 0.00000E+00 0.00000E+00 0.22792E+01 0.22792E+01
 -10   7   1   1 0.52511E+01 0.52511E+01 0.38955E+01-0.38955E+01 0.00000E+00 0.00000E+00 0.00000E+00 0.00000E+00 0.00000E+00 0.00000E+00 0.00000E+00 0.14928E+01 0.14928E+01
  -9   7   1   1 0.53910E-01 0.53910E-01 0.34487E+00 0.34487E+00 0.00000E+00 0.00000E+00 0.00000E+00 0.00000E+00 0.00000E+00 0.00000E+00 0.00000E+00 0.12191E+02 0.12191E+02
   7   7   1   1 0.10080E-01 0.10080E-01 0.71558E+00 0.71558E+00 0.00000E+00 0.00000E+00 0.00000E+00 0.00000E+00 0.00000E+00 0.00000E+00 0.00000E+00 0.12508E+02 0.12508E+02
   8   7   1   1 0.45770E-01 0.45770E-01 0.29427E+01 0.29427E+01 0.00000E+00 0.00000E+00 0.00000E+00 0.00000E+00 0.00000E+00 0.00000E+00 0.00000E+00 0.15736E+02 0.15736E+02
   9   7   1   1 0.27319E+01 0.27319E+01 0.55338E+01-0.55338E+01 0.00000E+00 0.00000E+00 0.00000E+00 0.00000E+00 0.00000E+00 0.00000E+00 0.00000E+00 0.27911E+01 0.27911E+01
  10   7   1   1 0.47565E+01 0.47565E+01 0.76480E+01 0.76480E+01 0.00000E+00 0.00000E+00 0.00000E+00 0.00000E+00 0.00000E+00 0.00000E+00 0.00000E+00 0.16121E+01 0.16121E+01
  11   7   1   1 0.61538E+01 0.61538E+01 0.82662E+01-0.82662E+01 0.00000E+00 0.00000E+00 0.00000E+00 0.00000E+00 0.00000E+00 0.00000E+00 0.00000E+00 0.15615E+01 0.15615E+01
  12   7   1   1 0.78025E+01 0.78025E+01 0.87805E+01 0.87805E+01 0.00000E+00 0.00000E+00 0.00000E+00 0.00000E+00 0.00000E+00 0.00000E+00 0.00000E+00 0.12360E+01 0.12360E+01
  13   7   1   1 0.64560E+01 0.64560E+01 0.87013E+01-0.87013E+01 0.00000E+00 0.00000E+00 0.00000E+00 0.00000E+00 0.00000E+00 0.00000E+00 0.00000E+00 0.14891E+01 0.14891E+01
  14   7   1   1 0.70325E+01 0.70325E+01 0.83236E+01 0.83236E+01 0.00000E+00 0.00000E+00 0.00000E+00 0.00000E+00 0.00000E+00 0.00000E+00 0.00000E+00 0.13703E+01 0.13703E+01
  15   7   1   1 0.38759E+01 0.38759E+01 0.73535E+01-0.73535E+01 0.00000E+00 0.00000E+00 0.00000E+00 0.00000E+00 0.00000E+00 0.00000E+00 0.00000E+00 0.24673E+01 0.24673E+01
  16   7   1   1 0.73249E+01 0.73249E+01 0.71646E+01 0.71646E+01 0.00000E+00 0.00000E+00 0.00000E+00 0.00000E+00 0.00000E+00 0.00000E+00 0.00000E+00 0.21112E+01 0.21112E+01
  17   7   1   1 0.33745E+01 0.33745E+01 0.61605E+01-0.61605E+01 0.00000E+00 0.00000E+00 0.00000E+00 0.00000E+00 0.00000E+00 0.00000E+00 0.00000E+00 0.45580E+01 0.45580E+01
  18   7   1   1 0.43863E+01 0.43863E+01 0.45769E+01 0.45769E+01 0.00000E+00 0.00000E+00 0.00000E+00 0.00000E+00 0.00000E+00 0.00000E+00 0.00000E+00 0.13247E+01 0.13247E+01
  19   7   1   1 0.19726E+01 0.19726E+01 0.89428E+00 0.89428E+00 0.00000E+00 0.00000E+00 0.00000E+00 0.00000E+00 0.00000E+00 0.00000E+00 0.00000E+00 0.39474E+01 0.39474E+01
  20   7   1   1 0.27816E+01 0.27816E+01 0.70460E+01 0.70460E+01 0.00000E+00 0.00000E+00 0.00000E+00 0.00000E+00 0.00000E+00 0.00000E+00 0.00000E+00 0.27913E+01 0.27913E+01
  21   7   1   1 0.28013E+01 0.28013E+01 0.34344E+01-0.34344E+01 0.00000E+00 0.00000E+00 0.00000E+00 0.00000E+00 0.00000E+00 0.00000E+00 0.00000E+00 0.20935E+01 0.20935E+01
  22   7   1   1 0.45809E-01 0.45809E-01 0.15468E+01-0.15468E+01 0.00000E+00 0.00000E+00 0.00000E+00 0.00000E+00 0.00000E+00 0.00000E+00 0.00000E+00 0.14444E+02 0.14444E+02
  23   7   1   1 0.19324E+01 0.19324E+01 0.20890E+01 0.20890E+01 0.00000E+00 0.00000E+00 0.00000E+00 0.00000E+00 0.00000E+00 0.00000E+00 0.00000E+00 0.39468E+01 0.39468E+01
  24   7   1   1 0.59358E-01 0.59358E-01 0.16990E+01-0.16990E+01 0.00000E+00 0.00000E+00 0.00000E+00 0.00000E+00 0.00000E+00 0.00000E+00 0.00000E+00 0.14663E+02 0.14663E+02
  25   7   1   1 0.57852E-01 0.57852E-01 0.82901E+00 0.82901E+00 0.00000E+00 0.00000E+00 0.00000E+00 0.00000E+00 0.00000E+00 0.00000E+00 0.00000E+00 0.14604E+02 0.14604E+02
  26   7   1   1 0.39021E+01 0.39021E+01 0.19652E+01-0.19652E+01 0.00000E+00 0.00000E+00 0.00000E+00 0.00000E+00 0.00000E+00 0.00000E+00 0.00000E+00 0.24668E+01 0.24668E+01
  27   7   1   1 0.43693E+01 0.43693E+01 0.31211E+01 0.31211E+01 0.00000E+00 0.00000E+00 0.00000E+00 0.00000E+00 0.00000E+00 0.00000E+00 0.00000E+00 0.22069E+01 0.22069E+01
  28   7   1   1 0.27542E+01 0.27542E+01 0.29822E+01-0.29822E+01 0.00000E+00 0.00000E+00 0.00000E+00 0.00000E+00 0.00000E+00 0.00000E+00 0.00000E+00 0.34889E+01 0.34889E+01
  29   7   1   1 0.27616E+01 0.27616E+01 0.36235E+01 0.36235E+01 0.00000E+00 0.00000E+00 0.00000E+00 0.00000E+00 0.00000E+00 0.00000E+00 0.00000E+00 0.34890E+01 0.34890E+01
  30   7   1   1 0.48157E+01 0.48157E+01 0.33028E+01-0.33028E+01 0.00000E+00 0.00000E+00 0.00000E+00 0.00000E+00 0.00000E+00 0.00000E+00 0.00000E+00 0.24177E+01 0.24177E+01
  31   7   1   1 0.52165E+01 0.52165E+01 0.21340E+01 0.21340E+01 0.00000E+00 0.00000E+00 0.00000E+00 0.00000E+00 0.00000E+00 0.00000E+00 0.00000E+00 0.26114E+01 0.26114E+01
  32   7   1   1 0.52253E+01 0.52253E+01 0.24357E+01-0.24357E+01 0.00000E+00 0.00000E+00 0.00000E+00 0.00000E+00 0.00000E+00 0.00000E+00 0.00000E+00 0.26114E+01 0.26114E+01
  33   7   1   1 0.17398E-01 0.17398E-01 0.28307E+01 0.28307E+01 0.00000E+00 0.00000E+00 0.00000E+00 0.00000E+00 0.00000E+00 0.00000E+00 0.00000E+00 0.15273E+02 0.15273E+02
  34   7   1   1 0.56014E+01 0.56014E+01 0.16508E+01-0.16508E+01 0.00000E+00 0.00000E+00 0.00000E+00 0.00000E+00 0.00000E+00 0.00000E+00 0.00000E+00 0.24426E+01 0.24426E+01
  35   7   1   1 0.33860E-01 0.33860E-01 0.10578E+01 0.10578E+01 0.00000E+00 0.00000E+00 0.00000E+00 0.00000E+00 0.00000E+00 0.00000E+00 0.00000E+00 0.18335E+02 0.18335E+02
  36   7   1   1 0.55524E+01 0.55524E+01 0.91160E+00 0.91160E+00 0.00000E+00 0.00000E+00 0.00000E+00 0.00000E+00 0.00000E+00 0.00000E+00 0.00000E+00 0.24412E+01 0.24412E+01
  37   7   1   1 0.42588E-01 0.42588E-01 0.31245E+01-0.31245E+01 0.00000E+00 0.00000E+00 0.00000E+00 0.00000E+00 0.00000E+00 0.00000E+00 0.00000E+00 0.23834E+02 0.23834E+02
  39   7   1   1 0.43920E+01 0.43920E+01 0.32455E+01-0.32455E+01 0.00000E+00 0.00000E+00 0.00000E+00 0.00000E+00 0.00000E+00 0.00000E+00 0.00000E+00 0.48547E+01 0.48547E+01
  16   8   1   1 0.76385E-01 0.76385E-01 0.46389E+01-0.46389E+01 0.00000E+00 0.00000E+00 0.00000E+00 0.00000E+00 0.00000E+00 0.00000E+00 0.00000E+00 0.17953E+02 0.17953E+02
  17   8   1   1 0.27061E+01 0.27061E+01 0.93966E+01 0.93966E+01 0.00000E+00 0.00000E+00 0.00000E+00 0.00000E+00 0.00000E+00 0.00000E+00 0.00000E+00 0.48840E+01 0.48840E+01
  18   8   1   1 0.47446E+01 0.47446E+01 0.91899E+01-0.91899E+01 0.00000E+00 0.00000E+00 0.00000E+00 0.00000E+00 0.00000E+00 0.00000E+00 0.00000E+00 0.28204E+01 0.28204E+01
  20   8   1   1 0.39934E+01 0.39934E+01 0.48178E+01 0.48178E+01 0.00000E+00 0.00000E+00 0.00000E+00 0.00000E+00 0.00000E+00 0.00000E+00 0.00000E+00 0.34540E+01 0.34540E+01
  21   8   1   1 0.20117E+01 0.20117E+01 0.47360E+01-0.47360E+01 0.00000E+00 0.00000E+00 0.00000E+00 0.00000E+00 0.00000E+00 0.00000E+00 0.00000E+00 0.78941E+01 0.78941E+01
  22   8   1   1 0.47353E+01 0.47353E+01 0.21174E+02-0.21174E+02 0.00000E+00 0.00000E+00 0.00000E+00 0.00000E+00 0.00000E+00 0.00000E+00 0.00000E+00 0.36260E+01 0.36260E+01
 -53   0   2   1 0.39268E+01 0.39268E+01 0.32517E+01-0.32517E+01 0.00000E+00 0.00000E+00 0.00000E+00 0.00000E+00 0.00000E+00 0.00000E+00 0.00000E+00 0.12829E+02 0.12829E+02
 -52   0   2   1 0.47171E-01 0.47171E-01 0.58583E+01 0.58583E+01 0.00000E+00 0.00000E+00 0.00000E+00 0.00000E+00 0.00000E+00 0.00000E+00 0.00000E+00 0.46484E+02 0.46484E+02
 -51   0   2   1 0.53339E-01 0.53339E-01 0.24076E+01-0.24076E+01 0.00000E+00 0.00000E+00 0.00000E+00 0.00000E+00 0.00000E+00 0.00000E+00 0.00000E+00 0.43905E+02 0.43905E+02
 -50   0   2   1 0.80334E-01 0.80334E-01 0.81802E+01 0.81802E+01 0.00000E+00 0.00000E+00 0.00000E+00 0.00000E+00 0.00000E+00 0.00000E+00 0.00000E+00 0.39371E+02 0.39371E+02
 -49   0   2   1 0.74180E-01 0.74180E-01 0.30167E+01-0.30167E+01 0.00000E+00 0.00000E+00 0.00000E+00 0.00000E+00 0.00000E+00 0.00000E+00 0.00000E+00 0.42615E+02 0.42615E+02
 -48   0   2   1 0.12410E+02 0.12410E+02 0.76862E+01 0.76862E+01 0.00000E+00 0.00000E+00 0.00000E+00 0.00000E+00 0.00000E+00 0.00000E+00 0.00000E+00 0.46825E+01 0.46825E+01
 -47   0   2   1 0.61839E+01 0.61839E+01 0.19010E+01-0.19010E+01 0.00000E+00 0.00000E+00 0.00000E+00 0.00000E+00 0.00000E+00 0.00000E+00 0.00000E+00 0.56152E+01 0.56152E+01
 -46   0   2   1 0.10374E+02 0.10374E+02 0.97301E+01 0.97301E+01 0.00000E+00 0.00000E+00 0.00000E+00 0.00000E+00 0.00000E+00 0.00000E+00 0.00000E+00 0.35449E+01 0.35449E+01
 -45   0   2   1 0.58650E+01 0.58650E+01 0.63330E+01-0.63330E+01 0.00000E+00 0.00000E+00 0.00000E+00 0.00000E+00 0.00000E+00 0.00000E+00 0.00000E+00 0.49344E+01 0.49344E+01
 -44   0   2   1 0.27318E+02 0.27318E+02 0.29946E+02 0.29946E+02 0.00000E+00 0.00000E+00 0.00000E+00 0.00000E+00 0.00000E+00 0.00000E+00 0.00000E+00 0.17267E+01 0.17267E+01
 -42   0   2   1 0.81490E+02 0.81490E+02 0.73350E+02-0.73350E+02 0.00000E+00 0.00000E+00 0.00000E+00 0.00000E+00 0.00000E+00 0.00000E+00 0.00000E+00 0.28625E+01 0.28625E+01
 -40   0   2   1 0.18231E-01 0.18231E-01 0.45268E+01-0.45268E+01 0.00000E+00 0.00000E+00 0.00000E+00 0.00000E+00 0.00000E+00 0.00000E+00 0.00000E+00 0.26422E+02 0.26422E+02
 -39   0   2   1 0.13347E+02 0.13347E+02 0.11566E+02 0.11566E+02 0.00000E+00 0.00000E+00 0.00000E+00 0.00000E+00 0.00000E+00 0.00000E+00 0.00000E+00 0.17511E+01 0.17511E+01
 -38   0   2   1 0.55927E+01 0.55927E+01 0.87854E+01 0.87854E+01 0.00000E+00 0.00000E+00 0.00000E+00 0.00000E+00 0.00000E+00 0.00000E+00 0.00000E+00 0.34894E+01 0.34894E+01
 -37   0   2   1 0.67224E-01 0.67224E-01 0.47549E+01 0.47549E+01 0.00000E+00 0.00000E+00 0.00000E+00 0.00000E+00 0.00000E+00 0.00000E+00 0.00000E+00 0.24145E+02 0.24145E+02
 -36   0   2   1 0.10846E+02 0.10846E+02 0.90402E+01 0.90402E+01 0.00000E+00 0.00000E+00 0.00000E+00 0.00000E+00 0.00000E+00 0.00000E+00 0.00000E+00 0.19848E+01 0.19848E+01
 -35   0   2   1 0.96265E-01 0.96265E-01 0.38039E+01 0.38039E+01 0.00000E+00 0.00000E+00 0.00000E+00 0.00000E+00 0.00000E+00 0.00000E+00 0.00000E+00 0.22069E+02 0.22069E+02
 -34   0   2   1 0.88850E+01 0.88850E+01 0.72663E+01 0.72663E+01 0.00000E+00 0.00000E+00 0.00000E+00 0.00000E+00 0.00000E+00 0.00000E+00 0.00000E+00 0.24288E+01 0.24288E+01
 -33   0   2   1 0.75607E+01 0.75607E+01 0.52883E+01 0.52883E+01 0.00000E+00 0.00000E+00 0.00000E+00 0.00000E+00 0.00000E+00 0.00000E+00 0.00000E+00 0.22942E+01 0.22942E+01
 -32   0   2   1 0.81948E+01 0.81948E+01 0.37978E+01 0.37978E+01 0.00000E+00 0.00000E+00 0.00000E+00 0.00000E+00 0.00000E+00 0.00000E+00 0.00000E+00 0.23945E+01 0.23945E+01
 -23   0   2   1 0.33523E+02 0.33523E+02 0.37201E+02-0.37201E+02 0.00000E+00 0.00000E+00 0.00000E+00 0.00000E+00 0.00000E+00 0.00000E+00 0.00000E+00 0.25548E+01 0.25548E+01
 -22   0   2   1 0.34382E+03 0.34382E+03 0.33188E+03 0.33188E+03 0.00000E+00 0.00000E+00 0.00000E+00 0.00000E+00 0.00000E+00 0.00000E+00 0.00000E+00 0.15195E+02 0.15195E+02
 -21   0   2   1 0.85362E+02 0.85362E+02 0.10204E+03-0.10204E+03 0.00000E+00 0.00000E+00 0.00000E+00 0.00000E+00 0.00000E+00 0.00000E+00 0.00000E+00 0.40467E+01 0.40467E+01
 -20   0   2   1 0.37122E+02 0.37122E+02 0.42516E+02-0.42516E+02 0.00000E+00 0.00000E+00 0.00000E+00 0.00000E+00 0.00000E+00 0.00000E+00 0.00000E+00 0.24510E+01 0.24510E+01
 -19   0   2   1 0.23549E+02 0.23549E+02 0.28939E+02-0.28939E+02 0.00000E+00 0.00000E+00 0.00000E+00 0.00000E+00 0.00000E+00 0.00000E+00 0.00000E+00 0.24784E+01 0.24784E+01
 -18   0   2   1 0.51417E+02 0.51417E+02 0.55649E+02-0.55649E+02 0.00000E+00 0.00000E+00 0.00000E+00 0.00000E+00 0.00000E+00 0.00000E+00 0.00000E+00 0.27376E+01 0.27376E+01
 -17   0   2   1 0.25289E+02 0.25289E+02 0.23810E+02 0.23810E+02 0.00000E+00 0.00000E+00 0.00000E+00 0.00000E+00 0.00000E+00 0.00000E+00 0.00000E+00 0.23186E+01 0.23186E+01
 -16   0   2   1 0.83436E+02 0.83436E+02 0.86149E+02-0.86149E+02 0.00000E+00 0.00000E+00 0.00000E+00 0.00000E+00 0.00000E+00 0.00000E+00 0.00000E+00 0.39331E+01 0.39331E+01
 -15   0   2   1 0.57226E+02 0.57226E+02 0.57006E+02 0.57006E+02 0.00000E+00 0.00000E+00 0.00000E+00 0.00000E+00 0.00000E+00 0.00000E+00 0.00000E+00 0.29056E+01 0.29056E+01
 -14   0   2   1 0.90355E+02 0.90355E+02 0.93514E+02-0.93514E+02 0.00000E+00 0.00000E+00 0.00000E+00 0.00000E+00 0.00000E+00 0.00000E+00 0.00000E+00 0.41612E+01 0.41612E+01
 -13   0   2   1 0.59033E+02 0.59033E+02 0.62699E+02 0.62699E+02 0.00000E+00 0.00000E+00 0.00000E+00 0.00000E+00 0.00000E+00 0.00000E+00 0.00000E+00 0.28858E+01 0.28858E+01
 -12   0   2   1 0.64058E+02 0.64058E+02 0.76583E+02-0.76583E+02 0.00000E+00 0.00000E+00 0.00000E+00 0.00000E+00 0.00000E+00 0.00000E+00 0.00000E+00 0.30648E+01 0.30648E+01
 -11   0   2   1 0.45056E+02 0.45056E+02 0.50372E+02 0.50372E+02 0.00000E+00 0.00000E+00 0.00000E+00 0.00000E+00 0.00000E+00 0.00000E+00 0.00000E+00 0.23229E+01 0.23229E+01
 -10   0   2   1 0.40320E+02 0.40320E+02 0.46308E+02-0.46308E+02 0.00000E+00 0.00000E+00 0.00000E+00 0.00000E+00 0.00000E+00 0.00000E+00 0.00000E+00 0.21994E+01 0.21994E+01
  -9   0   2   1 0.25639E+02 0.25639E+02 0.28809E+02 0.28809E+02 0.00000E+00 0.00000E+00 0.00000E+00 0.00000E+00 0.00000E+00 0.00000E+00 0.00000E+00 0.19042E+01 0.19042E+01
  -8   0   2   1 0.47232E+01 0.47232E+01 0.25775E+01-0.25775E+01 0.00000E+00 0.00000E+00 0.00000E+00 0.00000E+00 0.00000E+00 0.00000E+00 0.00000E+00 0.40260E+01 0.40260E+01
  -7   0   2   1 0.90001E-01 0.90001E-01 0.94263E+01 0.94263E+01 0.00000E+00 0.00000E+00 0.00000E+00 0.00000E+00 0.00000E+00 0.00000E+00 0.00000E+00 0.21650E+02 0.21650E+02
  -6   0   2   1 0.52598E+02 0.52598E+02 0.51053E+02 0.51053E+02 0.00000E+00 0.00000E+00 0.00000E+00 0.00000E+00 0.00000E+00 0.00000E+00 0.00000E+00 0.25348E+01 0.25348E+01
  -5   0   2   1 0.17159E+02 0.17159E+02 0.14808E+02-0.14808E+02 0.00000E+00 0.00000E+00 0.00000E+00 0.00000E+00 0.00000E+00 0.00000E+00 0.00000E+00 0.15941E+01 0.15941E+01
  -4   0   2   1 0.14898E+03 0.14898E+03 0.14543E+03 0.14543E+03 0.00000E+00 0.00000E+00 0.00000E+00 0.00000E+00 0.00000E+00 0.00000E+00 0.00000E+00 0.66199E+01 0.66199E+01
  -3   0   2   1 0.59047E+02 0.59047E+02 0.50435E+02-0.50435E+02 0.00000E+00 0.00000E+00 0.00000E+00 0.00000E+00 0.00000E+00 0.00000E+00 0.00000E+00 0.27937E+01 0.27937E+01
  -2   0   2   1 0.45297E+03 0.45297E+03 0.46138E+03 0.46138E+03 0.00000E+00 0.00000E+00 0.00000E+00 0.00000E+00 0.00000E+00 0.00000E+00 0.00000E+00 0.19947E+02 0.19947E+02
  -1   0   2   1 0.13090E+03 0.13090E+03 0.13829E+03 0.13829E+03 0.00000E+00 0.00000E+00 0.00000E+00 0.00000E+00 0.00000E+00 0.00000E+00 0.00000E+00 0.58354E+01 0.58354E+01
   0   0   2   1 0.34572E+03 0.34572E+03 0.35323E+03-0.35323E+03 0.00000E+00 0.00000E+00 0.00000E+00 0.00000E+00 0.00000E+00 0.00000E+00 0.00000E+00 0.15227E+02 0.15227E+02
   1   0   2   1 0.97367E+02 0.97367E+02 0.11014E+03-0.11014E+03 0.00000E+00 0.00000E+00 0.00000E+00 0.00000E+00 0.00000E+00 0.00000E+00 0.00000E+00 0.44166E+01 0.44166E+01
   2   0   2   1 0.37930E+02 0.37930E+02 0.38967E+02-0.38967E+02 0.00000E+00 0.00000E+00 0.00000E+00 0.00000E+00 0.00000E+00 0.00000E+00 0.00000E+00 0.20468E+01 0.20468E+01
   3   0   2   1 0.10211E+03 0.10211E+03 0.10181E+03-0.10181E+03 0.00000E+00 0.00000E+00 0.00000E+00 0.00000E+00 0.00000E+00 0.00000E+00 0.00000E+00 0.46233E+01 0.46233E+01
   4   0   2   1 0.10650E+02 0.10650E+02 0.97921E+01 0.97921E+01 0.00000E+00 0.00000E+00 0.00000E+00 0.00000E+00 0.00000E+00 0.00000E+00 0.00000E+00 0.19847E+01 0.19847E+01
   5   0   2   1 0.77459E+02 0.77459E+02 0.79010E+02-0.79010E+02 0.00000E+00 0.00000E+00 0.00000E+00 0.00000E+00 0.00000E+00 0.00000E+00 0.00000E+00 0.35728E+01 0.35728E+01
   6   0   2   1 0.64969E-01 0.64969E-01 0.49338E+01 0.49338E+01 0.00000E+00 0.00000E+00 0.00000E+00 0.00000E+00 0.00000E+00 0.00000E+00 0.00000E+00 0.25044E+02 0.25044E+02
   7   0   2   1 0.32835E+02 0.32835E+02 0.39029E+02-0.39029E+02 0.00000E+00 0.00000E+00 0.00000E+00 0.00000E+00 0.00000E+00 0.00000E+00 0.00000E+00 0.19840E+01 0.19840E+01
   8   0   2   1 0.29237E+02 0.29237E+02 0.28773E+02-0.28773E+02 0.00000E+00 0.00000E+00 0.00000E+00 0.00000E+00 0.00000E+00 0.00000E+00 0.00000E+00 0.18817E+01 0.18817E+01
   9   0   2   1 0.26496E+01 0.26496E+01 0.36333E+01 0.36333E+01 0.00000E+00 0.00000E+00 0.00000E+00 0.00000E+00 0.00000E+00 0.00000E+00 0.00000E+00 0.76726E+01 0.76726E+01
  10   0   2   1 0.53059E+02 0.53059E+02 0.60273E+02-0.60273E+02 0.00000E+00 0.00000E+00 0.00000E+00 0.00000E+00 0.00000E+00 0.00000E+00 0.00000E+00 0.26133E+01 0.26133E+01
  11   0   2   1 0.36152E+02 0.36152E+02 0.34328E+02 0.34328E+02 0.00000E+00 0.00000E+00 0.00000E+00 0.00000E+00 0.00000E+00 0.00000E+00 0.00000E+00 0.20660E+01 0.20660E+01
  12   0   2   1 0.81542E+02 0.81542E+02 0.80886E+02-0.80886E+02 0.00000E+00 0.00000E+00 0.00000E+00 0.00000E+00 0.00000E+00 0.00000E+00 0.00000E+00 0.37789E+01 0.37789E+01
  13   0   2   1 0.39712E+02 0.39712E+02 0.41377E+02 0.41377E+02 0.00000E+00 0.00000E+00 0.00000E+00 0.00000E+00 0.00000E+00 0.00000E+00 0.00000E+00 0.21813E+01 0.21813E+01
  14   0   2   1 0.80732E+02 0.80732E+02 0.81695E+02-0.81695E+02 0.00000E+00 0.00000E+00 0.00000E+00 0.00000E+00 0.00000E+00 0.00000E+00 0.00000E+00 0.37674E+01 0.37674E+01
  15   0   2   1 0.24230E+02 0.24230E+02 0.26144E+02 0.26144E+02 0.00000E+00 0.00000E+00 0.00000E+00 0.00000E+00 0.00000E+00 0.00000E+00 0.00000E+00 0.18511E+01 0.18511E+01
  16   0   2   1 0.75800E+02 0.75800E+02 0.74469E+02-0.74469E+02 0.00000E+00 0.00000E+00 0.00000E+00 0.00000E+00 0.00000E+00 0.00000E+00 0.00000E+00 0.35681E+01 0.35681E+01
  17   0   2   1 0.16088E+02 0.16088E+02 0.19440E+02-0.19440E+02 0.00000E+00 0.00000E+00 0.00000E+00 0.00000E+00 0.00000E+00 0.00000E+00 0.00000E+00 0.19501E+01 0.19501E+01
  18   0   2   1 0.67514E+02 0.67514E+02 0.64014E+02-0.64014E+02 0.00000E+00 0.00000E+00 0.00000E+00 0.00000E+00 0.00000E+00 0.00000E+00 0.00000E+00 0.32407E+01 0.32407E+01
  19   0   2   1 0.17819E+03 0.17819E+03 0.18049E+03-0.18049E+03 0.00000E+00 0.00000E+00 0.00000E+00 0.00000E+00 0.00000E+00 0.00000E+00 0.00000E+00 0.79444E+01 0.79444E+01
  20   0   2   1 0.20788E+03 0.20788E+03 0.19918E+03 0.19918E+03 0.00000E+00 0.00000E+00 0.00000E+00 0.00000E+00 0.00000E+00 0.00000E+00 0.00000E+00 0.92400E+01 0.92400E+01
  21   0   2   1 0.11164E+03 0.11164E+03 0.10909E+03 0.10909E+03 0.00000E+00 0.00000E+00 0.00000E+00 0.00000E+00 0.00000E+00 0.00000E+00 0.00000E+00 0.50956E+01 0.50956E+01
  22   0   2   1 0.20554E+02 0.20554E+02 0.20498E+02 0.20498E+02 0.00000E+00 0.00000E+00 0.00000E+00 0.00000E+00 0.00000E+00 0.00000E+00 0.00000E+00 0.18931E+01 0.18931E+01
  23   0   2   1 0.10948E+02 0.10948E+02 0.90219E+01 0.90219E+01 0.00000E+00 0.00000E+00 0.00000E+00 0.00000E+00 0.00000E+00 0.00000E+00 0.00000E+00 0.27045E+01 0.27045E+01
  24   0   2   1 0.26653E+02 0.26653E+02 0.27130E+02 0.27130E+02 0.00000E+00 0.00000E+00 0.00000E+00 0.00000E+00 0.00000E+00 0.00000E+00 0.00000E+00 0.21211E+01 0.21211E+01
  25   0   2   1 0.19834E+02 0.19834E+02 0.22201E+02-0.22201E+02 0.00000E+00 0.00000E+00 0.00000E+00 0.00000E+00 0.00000E+00 0.00000E+00 0.00000E+00 0.22453E+01 0.22453E+01
  26   0   2   1 0.34822E+02 0.34822E+02 0.34497E+02 0.34497E+02 0.00000E+00 0.00000E+00 0.00000E+00 0.00000E+00 0.00000E+00 0.00000E+00 0.00000E+00 0.23064E+01 0.23064E+01
  27   0   2   1 0.32530E+02 0.32530E+02 0.33723E+02-0.33723E+02 0.00000E+00 0.00000E+00 0.00000E+00 0.00000E+00 0.00000E+00 0.00000E+00 0.00000E+00 0.23438E+01 0.23438E+01
  28   0   2   1 0.32556E+02 0.32556E+02 0.31445E+02 0.31445E+02 0.00000E+00 0.00000E+00 0.00000E+00 0.00000E+00 0.00000E+00 0.00000E+00 0.00000E+00 0.22849E+01 0.22849E+01
  29   0   2   1 0.28113E+02 0.28113E+02 0.29341E+02-0.29341E+02 0.00000E+00 0.00000E+00 0.00000E+00 0.00000E+00 0.00000E+00 0.00000E+00 0.00000E+00 0.22919E+01 0.22919E+01
  31   0   2   1 0.11467E+02 0.11467E+02 0.11824E+02-0.11824E+02 0.00000E+00 0.00000E+00 0.00000E+00 0.00000E+00 0.00000E+00 0.00000E+00 0.00000E+00 0.25412E+01 0.25412E+01
  32   0   2   1 0.14052E+02 0.14052E+02 0.10535E+02-0.10535E+02 0.00000E+00 0.00000E+00 0.00000E+00 0.00000E+00 0.00000E+00 0.00000E+00 0.00000E+00 0.24913E+01 0.24913E+01
  33   0   2   1 0.13159E+02 0.13159E+02 0.90176E+01 0.90176E+01 0.00000E+00 0.00000E+00 0.00000E+00 0.00000E+00 0.00000E+00 0.00000E+00 0.00000E+00 0.27981E+01 0.27981E+01
  34   0   2   1 0.31110E+02 0.31110E+02 0.30668E+02-0.30668E+02 0.00000E+00 0.00000E+00 0.00000E+00 0.00000E+00 0.00000E+00 0.00000E+00 0.00000E+00 0.24493E+01 0.24493E+01
  35   0   2   1 0.22426E+02 0.22426E+02 0.19016E+02 0.19016E+02 0.00000E+00 0.00000E+00 0.00000E+00 0.00000E+00 0.00000E+00 0.00000E+00 0.00000E+00 0.25105E+01 0.25105E+01
  36   0   2   1 0.46067E+02 0.46067E+02 0.38294E+02-0.38294E+02 0.00000E+00 0.00000E+00 0.00000E+00 0.00000E+00 0.00000E+00 0.00000E+00 0.00000E+00 0.28570E+01 0.28570E+01
  37   0   2   1 0.21172E+02 0.21172E+02 0.15457E+02 0.15457E+02 0.00000E+00 0.00000E+00 0.00000E+00 0.00000E+00 0.00000E+00 0.00000E+00 0.00000E+00 0.25633E+01 0.25633E+01
  38   0   2   1 0.34099E+02 0.34099E+02 0.30360E+02-0.30360E+02 0.00000E+00 0.00000E+00 0.00000E+00 0.00000E+00 0.00000E+00 0.00000E+00 0.00000E+00 0.26345E+01 0.26345E+01
  39   0   2   1 0.10140E+02 0.10140E+02 0.17928E+02-0.17928E+02 0.00000E+00 0.00000E+00 0.00000E+00 0.00000E+00 0.00000E+00 0.00000E+00 0.00000E+00 0.38719E+01 0.38719E+01
  40   0   2   1 0.56636E+01 0.56636E+01 0.28684E+01 0.28684E+01 0.00000E+00 0.00000E+00 0.00000E+00 0.00000E+00 0.00000E+00 0.00000E+00 0.00000E+00 0.62783E+01 0.62783E+01
  41   0   2   1 0.12052E+03 0.12052E+03 0.10322E+03 0.10322E+03 0.00000E+00 0.00000E+00 0.00000E+00 0.00000E+00 0.00000E+00 0.00000E+00 0.00000E+00 0.56443E+01 0.56443E+01
  42   0   2   1 0.65080E+01 0.65080E+01 0.40126E+01-0.40126E+01 0.00000E+00 0.00000E+00 0.00000E+00 0.00000E+00 0.00000E+00 0.00000E+00 0.00000E+00 0.53560E+01 0.53560E+01
  43   0   2   1 0.12997E-02 0.12997E-02 0.50602E-01-0.50602E-01 0.00000E+00 0.00000E+00 0.00000E+00 0.00000E+00 0.00000E+00 0.00000E+00 0.00000E+00 0.36633E+02 0.36633E+02
  44   0   2   1 0.13493E+02 0.13493E+02 0.67997E+01 0.67997E+01 0.00000E+00 0.00000E+00 0.00000E+00 0.00000E+00 0.00000E+00 0.00000E+00 0.00000E+00 0.33134E+01 0.33134E+01
  45   0   2   1 0.69342E-01 0.69342E-01 0.85852E+01-0.85852E+01 0.00000E+00 0.00000E+00 0.00000E+00 0.00000E+00 0.00000E+00 0.00000E+00 0.00000E+00 0.37134E+02 0.37134E+02
  46   0   2   1 0.93958E+01 0.93958E+01 0.10435E+02 0.10435E+02 0.00000E+00 0.00000E+00 0.00000E+00 0.00000E+00 0.00000E+00 0.00000E+00 0.00000E+00 0.45278E+01 0.45278E+01
  47   0   2   1 0.70529E+01 0.70529E+01 0.78533E+01-0.78533E+01 0.00000E+00 0.00000E+00 0.00000E+00 0.00000E+00 0.00000E+00 0.00000E+00 0.00000E+00 0.49270E+01 0.49270E+01
  48   0   2   1 0.70191E-01 0.70191E-01 0.63494E+01 0.63494E+01 0.00000E+00 0.00000E+00 0.00000E+00 0.00000E+00 0.00000E+00 0.00000E+00 0.00000E+00 0.34252E+02 0.34252E+02
  49   0   2   1 0.37475E-01 0.37475E-01 0.19685E+01 0.19685E+01 0.00000E+00 0.00000E+00 0.00000E+00 0.00000E+00 0.00000E+00 0.00000E+00 0.00000E+00 0.26939E+02 0.26939E+02
  50   0   2   1 0.19496E-01 0.19496E-01 0.42383E+01-0.42383E+01 0.00000E+00 0.00000E+00 0.00000E+00 0.00000E+00 0.00000E+00 0.00000E+00 0.00000E+00 0.15106E+02 0.15106E+02
  51   0   2   1 0.11834E+02 0.11834E+02 0.58041E+01 0.58041E+01 0.00000E+00 0.00000E+00 0.00000E+00 0.00000E+00 0.00000E+00 0.00000E+00 0.00000E+00 0.41135E+01 0.41135E+01
 -53   1   2   1 0.66722E-01 0.66722E-01 0.37093E+01-0.37093E+01 0.00000E+00 0.00000E+00 0.00000E+00 0.00000E+00 0.00000E+00 0.00000E+00 0.00000E+00 0.41002E+02 0.41002E+02
 -52   1   2   1 0.43582E+01 0.43582E+01 0.47107E+01 0.47107E+01 0.00000E+00 0.00000E+00 0.00000E+00 0.00000E+00 0.00000E+00 0.00000E+00 0.00000E+00 0.66198E+01 0.66198E+01
 -51   1   2   1 0.55401E+01 0.55401E+01 0.14923E+01-0.14923E+01 0.00000E+00 0.00000E+00 0.00000E+00 0.00000E+00 0.00000E+00 0.00000E+00 0.00000E+00 0.45345E+01 0.45345E+01
 -50   1   2   1 0.46065E-01 0.46065E-01 0.22180E+01 0.22180E+01 0.00000E+00 0.00000E+00 0.00000E+00 0.00000E+00 0.00000E+00 0.00000E+00 0.00000E+00 0.29455E+02 0.29455E+02
 -49   1   2   1 0.22780E-01 0.22780E-01 0.24696E+01 0.24696E+01 0.00000E+00 0.00000E+00 0.00000E+00 0.00000E+00 0.00000E+00 0.00000E+00 0.00000E+00 0.27636E+02 0.27636E+02
 -48   1   2   1 0.21975E-01 0.21975E-01 0.15574E+01 0.15574E+01 0.00000E+00 0.00000E+00 0.00000E+00 0.00000E+00 0.00000E+00 0.00000E+00 0.00000E+00 0.29669E+02 0.29669E+02
 -47   1   2   1 0.27493E-02 0.27493E-02 0.14021E+01 0.14021E+01 0.00000E+00 0.00000E+00 0.00000E+00 0.00000E+00 0.00000E+00 0.00000E+00 0.00000E+00 0.24588E+02 0.24588E+02
 -46   1   2   1 0.65341E+01 0.65341E+01 0.62131E+01 0.62131E+01 0.00000E+00 0.00000E+00 0.00000E+00 0.00000E+00 0.00000E+00 0.00000E+00 0.00000E+00 0.41661E+01 0.41661E+01
 -45   1   2   1 0.59237E+01 0.59237E+01 0.32735E+01-0.32735E+01 0.00000E+00 0.00000E+00 0.00000E+00 0.00000E+00 0.00000E+00 0.00000E+00 0.00000E+00 0.46056E+01 0.46056E+01
 -44   1   2   1 0.15898E+02 0.15898E+02 0.13492E+02 0.13492E+02 0.00000E+00 0.00000E+00 0.00000E+00 0.00000E+00 0.00000E+00 0.00000E+00 0.00000E+00 0.22090E+01 0.22090E+01
 -43   1   2   1 0.17736E+02 0.17736E+02 0.21200E+02-0.21200E+02 0.00000E+00 0.00000E+00 0.00000E+00 0.00000E+00 0.00000E+00 0.00000E+00 0.00000E+00 0.36227E+01 0.36227E+01
 -42   1   2   1 0.20813E+02 0.20813E+02 0.20194E+02-0.20194E+02 0.00000E+00 0.00000E+00 0.00000E+00 0.00000E+00 0.00000E+00 0.00000E+00 0.00000E+00 0.16914E+01 0.16914E+01
 -41   1   2   1 0.65040E+01 0.65040E+01 0.29535E+01 0.29535E+01 0.00000E+00 0.00000E+00 0.00000E+00 0.00000E+00 0.00000E+00 0.00000E+00 0.00000E+00 0.44631E+01 0.44631E+01
 -40   1   2   1 0.60817E-01 0.60817E-01 0.30240E+01-0.30240E+01 0.00000E+00 0.00000E+00 0.00000E+00 0.00000E+00 0.00000E+00 0.00000E+00 0.00000E+00 0.27600E+02 0.27600E+02
 -39   1   2   1 0.62246E-01 0.62246E-01 0.21961E+01 0.21961E+01 0.00000E+00 0.00000E+00 0.00000E+00 0.00000E+00 0.00000E+00 0.00000E+00 0.00000E+00 0.27839E+02 0.27839E+02
 -38   1   2   1 0.64911E+01 0.64911E+01 0.56875E+01-0.56875E+01 0.00000E+00 0.00000E+00 0.00000E+00 0.00000E+00 0.00000E+00 0.00000E+00 0.00000E+00 0.44635E+01 0.44635E+01
 -37   1   2   1 0.61099E-01 0.61099E-01 0.40933E+01 0.40933E+01 0.00000E+00 0.00000E+00 0.00000E+00 0.00000E+00 0.00000E+00 0.00000E+00 0.00000E+00 0.29339E+02 0.29339E+02
 -36   1   2   1 0.98169E+01 0.98169E+01 0.94982E+01-0.94982E+01 0.00000E+00 0.00000E+00 0.00000E+00 0.00000E+00 0.00000E+00 0.00000E+00 0.00000E+00 0.27649E+01 0.27649E+01
 -35   1   2   1 0.35108E-01 0.35108E-01 0.51473E+01 0.51473E+01 0.00000E+00 0.00000E+00 0.00000E+00 0.00000E+00 0.00000E+00 0.00000E+00 0.00000E+00 0.30546E+02 0.30546E+02
 -34   1   2   1 0.62208E+01 0.62208E+01 0.10111E+02-0.10111E+02 0.00000E+00 0.00000E+00 0.00000E+00 0.00000E+00 0.00000E+00 0.00000E+00 0.00000E+00 0.43693E+01 0.43693E+01
 -33   1   2   1 0.55575E+01 0.55575E+01 0.17500E+01-0.17500E+01 0.00000E+00 0.00000E+00 0.00000E+00 0.00000E+00 0.00000E+00 0.00000E+00 0.00000E+00 0.45355E+01 0.45355E+01
 -32   1   2   1 0.64167E-01 0.64167E-01 0.29578E+00-0.29578E+00 0.00000E+00 0.00000E+00 0.00000E+00 0.00000E+00 0.00000E+00 0.00000E+00 0.00000E+00 0.26769E+02 0.26769E+02
 -31   1   2   1 0.12220E+02 0.12220E+02 0.15917E+02-0.15917E+02 0.00000E+00 0.00000E+00 0.00000E+00 0.00000E+00 0.00000E+00 0.00000E+00 0.00000E+00 0.25313E+01 0.25313E+01
 -30   1   2   1 0.18171E+02 0.18171E+02 0.16451E+02 0.16451E+02 0.00000E+00 0.00000E+00 0.00000E+00 0.00000E+00 0.00000E+00 0.00000E+00 0.00000E+00 0.13954E+01 0.13954E+01
 -29   1   2   1 0.27455E+02 0.27455E+02 0.30260E+02-0.30260E+02 0.00000E+00 0.00000E+00 0.00000E+00 0.00000E+00 0.00000E+00 0.00000E+00 0.00000E+00 0.13675E+01 0.13675E+01
 -28   1   2   1 0.31514E+02 0.31514E+02 0.30465E+02 0.30465E+02 0.00000E+00 0.00000E+00 0.00000E+00 0.00000E+00 0.00000E+00 0.00000E+00 0.00000E+00 0.13883E+01 0.13883E+01
 -27   1   2   1 0.31626E+02 0.31626E+02 0.36058E+02-0.36058E+02 0.00000E+00 0.00000E+00 0.00000E+00 0.00000E+00 0.00000E+00 0.00000E+00 0.00000E+00 0.13240E+01 0.13240E+01
 -26   1   2   1 0.30967E+02 0.30967E+02 0.31405E+02 0.31405E+02 0.00000E+00 0.00000E+00 0.00000E+00 0.00000E+00 0.00000E+00 0.00000E+00 0.00000E+00 0.12889E+01 0.12889E+01
 -25   1   2   1 0.25126E+02 0.25126E+02 0.28135E+02-0.28135E+02 0.00000E+00 0.00000E+00 0.00000E+00 0.00000E+00 0.00000E+00 0.00000E+00 0.00000E+00 0.11832E+01 0.11832E+01
 -24   1   2   1 0.20694E+02 0.20694E+02 0.21811E+02 0.21811E+02 0.00000E+00 0.00000E+00 0.00000E+00 0.00000E+00 0.00000E+00 0.00000E+00 0.00000E+00 0.11431E+01 0.11431E+01
 -23   1   2   1 0.43738E+01 0.43738E+01 0.64984E+01-0.64984E+01 0.00000E+00 0.00000E+00 0.00000E+00 0.00000E+00 0.00000E+00 0.00000E+00 0.00000E+00 0.35308E+01 0.35308E+01
 -22   1   2   1 0.19734E+02 0.19734E+02 0.30094E+02 0.30094E+02 0.00000E+00 0.00000E+00 0.00000E+00 0.00000E+00 0.00000E+00 0.00000E+00 0.00000E+00 0.20817E+01 0.20817E+01
 -21   1   2   1 0.27064E+01 0.27064E+01 0.72447E+01 0.72447E+01 0.00000E+00 0.00000E+00 0.00000E+00 0.00000E+00 0.00000E+00 0.00000E+00 0.00000E+00 0.76747E+01 0.76747E+01
 -20   1   2   1 0.34643E+02 0.34643E+02 0.34237E+02-0.34237E+02 0.00000E+00 0.00000E+00 0.00000E+00 0.00000E+00 0.00000E+00 0.00000E+00 0.00000E+00 0.96060E+00 0.96060E+00
 -19   1   2   1 0.40628E+02 0.40628E+02 0.42560E+02 0.42560E+02 0.00000E+00 0.00000E+00 0.00000E+00 0.00000E+00 0.00000E+00 0.00000E+00 0.00000E+00 0.10377E+01 0.10377E+01
 -18   1   2   1 0.49924E+02 0.49924E+02 0.49920E+02-0.49920E+02 0.00000E+00 0.00000E+00 0.00000E+00 0.00000E+00 0.00000E+00 0.00000E+00 0.00000E+00 0.11621E+01 0.11621E+01
 -17   1   2   1 0.58029E+02 0.58029E+02 0.60551E+02 0.60551E+02 0.00000E+00 0.00000E+00 0.00000E+00 0.00000E+00 0.00000E+00 0.00000E+00 0.00000E+00 0.13068E+01 0.13068E+01
 -16   1   2   1 0.53006E+02 0.53006E+02 0.53926E+02-0.53926E+02 0.00000E+00 0.00000E+00 0.00000E+00 0.00000E+00 0.00000E+00 0.00000E+00 0.00000E+00 0.12196E+01 0.12196E+01
 -15   1   2   1 0.62495E+02 0.62495E+02 0.62716E+02 0.62716E+02 0.00000E+00 0.00000E+00 0.00000E+00 0.00000E+00 0.00000E+00 0.00000E+00 0.00000E+00 0.13638E+01 0.13638E+01
 -14   1   2   1 0.45628E+02 0.45628E+02 0.47604E+02-0.47604E+02 0.00000E+00 0.00000E+00 0.00000E+00 0.00000E+00 0.00000E+00 0.00000E+00 0.00000E+00 0.11572E+01 0.11572E+01
 -13   1   2   1 0.55768E+02 0.55768E+02 0.57562E+02 0.57562E+02 0.00000E+00 0.00000E+00 0.00000E+00 0.00000E+00 0.00000E+00 0.00000E+00 0.00000E+00 0.14688E+01 0.14688E+01
 -12   1   2   1 0.36013E+02 0.36013E+02 0.38628E+02-0.38628E+02 0.00000E+00 0.00000E+00 0.00000E+00 0.00000E+00 0.00000E+00 0.00000E+00 0.00000E+00 0.98519E+00 0.98519E+00
 -11   1   2   1 0.50355E+02 0.50355E+02 0.52004E+02 0.52004E+02 0.00000E+00 0.00000E+00 0.00000E+00 0.00000E+00 0.00000E+00 0.00000E+00 0.00000E+00 0.13347E+01 0.13347E+01
 -10   1   2   1 0.28094E+02 0.28094E+02 0.27110E+02-0.27110E+02 0.00000E+00 0.00000E+00 0.00000E+00 0.00000E+00 0.00000E+00 0.00000E+00 0.00000E+00 0.10096E+01 0.10096E+01
  -9   1   2   1 0.46863E+02 0.46863E+02 0.46151E+02 0.46151E+02 0.00000E+00 0.00000E+00 0.00000E+00 0.00000E+00 0.00000E+00 0.00000E+00 0.00000E+00 0.12543E+01 0.12543E+01
  -8   1   2   1 0.18867E+02 0.18867E+02 0.17414E+02-0.17414E+02 0.00000E+00 0.00000E+00 0.00000E+00 0.00000E+00 0.00000E+00 0.00000E+00 0.00000E+00 0.84873E+00 0.84873E+00
  -7   1   2   1 0.34685E+02 0.34685E+02 0.35836E+02 0.35836E+02 0.00000E+00 0.00000E+00 0.00000E+00 0.00000E+00 0.00000E+00 0.00000E+00 0.00000E+00 0.10167E+01 0.10167E+01
  -6   1   2   1 0.26847E+01 0.26847E+01 0.44850E+00 0.44850E+00 0.00000E+00 0.00000E+00 0.00000E+00 0.00000E+00 0.00000E+00 0.00000E+00 0.00000E+00 0.34145E+01 0.34145E+01
  -5   1   2   1 0.19124E+02 0.19124E+02 0.17882E+02 0.17882E+02 0.00000E+00 0.00000E+00 0.00000E+00 0.00000E+00 0.00000E+00 0.00000E+00 0.00000E+00 0.84046E+00 0.84046E+00
  -4   1   2   1 0.20755E+02 0.20755E+02 0.22331E+02 0.22331E+02 0.00000E+00 0.00000E+00 0.00000E+00 0.00000E+00 0.00000E+00 0.00000E+00 0.00000E+00 0.86481E+00 0.86481E+00
  -3   1   2   1 0.72641E+01 0.72641E+01 0.73061E+01-0.73061E+01 0.00000E+00 0.00000E+00 0.00000E+00 0.00000E+00 0.00000E+00 0.00000E+00 0.00000E+00 0.13207E+01 0.13207E+01
  -2   1   2   1 0.45330E+02 0.45330E+02 0.47926E+02 0.47926E+02 0.00000E+00 0.00000E+00 0.00000E+00 0.00000E+00 0.00000E+00 0.00000E+00 0.00000E+00 0.12027E+01 0.12027E+01
  -1   1   2   1 0.33486E+02 0.33486E+02 0.33798E+02-0.33798E+02 0.00000E+00 0.00000E+00 0.00000E+00 0.00000E+00 0.00000E+00 0.00000E+00 0.00000E+00 0.98621E+00 0.98621E+00
   0   1   2   1 0.62061E+02 0.62061E+02 0.65143E+02 0.65143E+02 0.00000E+00 0.00000E+00 0.00000E+00 0.00000E+00 0.00000E+00 0.00000E+00 0.00000E+00 0.15691E+01 0.15691E+01
   1   1   2   1 0.37264E+02 0.37264E+02 0.38452E+02-0.38452E+02 0.00000E+00 0.00000E+00 0.00000E+00 0.00000E+00 0.00000E+00 0.00000E+00 0.00000E+00 0.10590E+01 0.10590E+01
   2   1   2   1 0.51105E+02 0.51105E+02 0.50419E+02 0.50419E+02 0.00000E+00 0.00000E+00 0.00000E+00 0.00000E+00 0.00000E+00 0.00000E+00 0.00000E+00 0.13213E+01 0.13213E+01
   3   1   2   1 0.19448E+02 0.19448E+02 0.18149E+02-0.18149E+02 0.00000E+00 0.00000E+00 0.00000E+00 0.00000E+00 0.00000E+00 0.00000E+00 0.00000E+00 0.82481E+00 0.82481E+00
   4   1   2   1 0.20075E+02 0.20075E+02 0.19459E+02 0.19459E+02 0.00000E+00 0.00000E+00 0.00000E+00 0.00000E+00 0.00000E+00 0.00000E+00 0.00000E+00 0.89775E+00 0.89775E+00
   5   1   2   1 0.10148E+02 0.10148E+02 0.94016E+01 0.94016E+01 0.00000E+00 0.00000E+00 0.00000E+00 0.00000E+00 0.00000E+00 0.00000E+00 0.00000E+00 0.11440E+01 0.11440E+01
   6   1   2   1 0.15524E+02 0.15524E+02 0.15687E+02-0.15687E+02 0.00000E+00 0.00000E+00 0.00000E+00 0.00000E+00 0.00000E+00 0.00000E+00 0.00000E+00 0.88427E+00 0.88427E+00
   7   1   2   1 0.36371E+02 0.36371E+02 0.37184E+02 0.37184E+02 0.00000E+00 0.00000E+00 0.00000E+00 0.00000E+00 0.00000E+00 0.00000E+00 0.00000E+00 0.10764E+01 0.10764E+01
   8   1   2   1 0.39669E+02 0.39669E+02 0.42906E+02-0.42906E+02 0.00000E+00 0.00000E+00 0.00000E+00 0.00000E+00 0.00000E+00 0.00000E+00 0.00000E+00 0.11464E+01 0.11464E+01
   9   1   2   1 0.50111E+02 0.50111E+02 0.54900E+02 0.54900E+02 0.00000E+00 0.00000E+00 0.00000E+00 0.00000E+00 0.00000E+00 0.00000E+00 0.00000E+00 0.13369E+01 0.13369E+01
  10   1   2   1 0.54356E+02 0.54356E+02 0.55364E+02-0.55364E+02 0.00000E+00 0.00000E+00 0.00000E+00 0.00000E+00 0.00000E+00 0.00000E+00 0.00000E+00 0.14292E+01 0.14292E+01
  11   1   2   1 0.55153E+02 0.55153E+02 0.58046E+02 0.58046E+02 0.00000E+00 0.00000E+00 0.00000E+00 0.00000E+00 0.00000E+00 0.00000E+00 0.00000E+00 0.14475E+01 0.14475E+01
  12   1   2   1 0.54472E+02 0.54472E+02 0.54865E+02-0.54865E+02 0.00000E+00 0.00000E+00 0.00000E+00 0.00000E+00 0.00000E+00 0.00000E+00 0.00000E+00 0.14279E+01 0.14279E+01
  13   1   2   1 0.48909E+02 0.48909E+02 0.49789E+02 0.49789E+02 0.00000E+00 0.00000E+00 0.00000E+00 0.00000E+00 0.00000E+00 0.00000E+00 0.00000E+00 0.13256E+01 0.13256E+01
  14   1   2   1 0.46242E+02 0.46242E+02 0.47347E+02-0.47347E+02 0.00000E+00 0.00000E+00 0.00000E+00 0.00000E+00 0.00000E+00 0.00000E+00 0.00000E+00 0.12650E+01 0.12650E+01
  15   1   2   1 0.36985E+02 0.36985E+02 0.38035E+02 0.38035E+02 0.00000E+00 0.00000E+00 0.00000E+00 0.00000E+00 0.00000E+00 0.00000E+00 0.00000E+00 0.11152E+01 0.11152E+01
  16   1   2   1 0.31868E+02 0.31868E+02 0.32636E+02-0.32636E+02 0.00000E+00 0.00000E+00 0.00000E+00 0.00000E+00 0.00000E+00 0.00000E+00 0.00000E+00 0.10280E+01 0.10280E+01
  17   1   2   1 0.22608E+02 0.22608E+02 0.24459E+02 0.24459E+02 0.00000E+00 0.00000E+00 0.00000E+00 0.00000E+00 0.00000E+00 0.00000E+00 0.00000E+00 0.97495E+00 0.97495E+00
  18   1   2   1 0.16313E+02 0.16313E+02 0.17122E+02-0.17122E+02 0.00000E+00 0.00000E+00 0.00000E+00 0.00000E+00 0.00000E+00 0.00000E+00 0.00000E+00 0.97110E+00 0.97110E+00
  19   1   2   1 0.23487E+02 0.23487E+02 0.22926E+02 0.22926E+02 0.00000E+00 0.00000E+00 0.00000E+00 0.00000E+00 0.00000E+00 0.00000E+00 0.00000E+00 0.13502E+01 0.13502E+01
  20   1   2   1 0.34959E+02 0.34959E+02 0.34512E+02-0.34512E+02 0.00000E+00 0.00000E+00 0.00000E+00 0.00000E+00 0.00000E+00 0.00000E+00 0.00000E+00 0.11158E+01 0.11158E+01
  21   1   2   1 0.32072E+02 0.32072E+02 0.30380E+02-0.30380E+02 0.00000E+00 0.00000E+00 0.00000E+00 0.00000E+00 0.00000E+00 0.00000E+00 0.00000E+00 0.10778E+01 0.10778E+01
  22   1   2   1 0.19343E+02 0.19343E+02 0.17497E+02 0.17497E+02 0.00000E+00 0.00000E+00 0.00000E+00 0.00000E+00 0.00000E+00 0.00000E+00 0.00000E+00 0.11192E+01 0.11192E+01
  23   1   2   1 0.37178E+02 0.37178E+02 0.34525E+02-0.34525E+02 0.00000E+00 0.00000E+00 0.00000E+00 0.00000E+00 0.00000E+00 0.00000E+00 0.00000E+00 0.12080E+01 0.12080E+01
  24   1   2   1 0.24010E+02 0.24010E+02 0.23480E+02 0.23480E+02 0.00000E+00 0.00000E+00 0.00000E+00 0.00000E+00 0.00000E+00 0.00000E+00 0.00000E+00 0.10782E+01 0.10782E+01
  25   1   2   1 0.25888E+02 0.25888E+02 0.25981E+02-0.25981E+02 0.00000E+00 0.00000E+00 0.00000E+00 0.00000E+00 0.00000E+00 0.00000E+00 0.00000E+00 0.10820E+01 0.10820E+01
  26   1   2   1 0.12298E+02 0.12298E+02 0.13633E+02 0.13633E+02 0.00000E+00 0.00000E+00 0.00000E+00 0.00000E+00 0.00000E+00 0.00000E+00 0.00000E+00 0.14275E+01 0.14275E+01
  27   1   2   1 0.10988E+02 0.10988E+02 0.10251E+02-0.10251E+02 0.00000E+00 0.00000E+00 0.00000E+00 0.00000E+00 0.00000E+00 0.00000E+00 0.00000E+00 0.14222E+01 0.14222E+01
  28   1   2   1 0.61883E+01 0.61883E+01 0.50474E+01-0.50474E+01 0.00000E+00 0.00000E+00 0.00000E+00 0.00000E+00 0.00000E+00 0.00000E+00 0.00000E+00 0.24972E+01 0.24972E+01
  29   1   2   1 0.47550E+01 0.47550E+01 0.76021E+01 0.76021E+01 0.00000E+00 0.00000E+00 0.00000E+00 0.00000E+00 0.00000E+00 0.00000E+00 0.00000E+00 0.32232E+01 0.32232E+01
  30   1   2   1 0.19315E+02 0.19315E+02 0.19512E+02-0.19512E+02 0.00000E+00 0.00000E+00 0.00000E+00 0.00000E+00 0.00000E+00 0.00000E+00 0.00000E+00 0.11192E+01 0.11192E+01
  31   1   2   1 0.23377E+02 0.23377E+02 0.22438E+02 0.22438E+02 0.00000E+00 0.00000E+00 0.00000E+00 0.00000E+00 0.00000E+00 0.00000E+00 0.00000E+00 0.11830E+01 0.11830E+01
  32   1   2   1 0.24808E+02 0.24808E+02 0.26071E+02-0.26071E+02 0.00000E+00 0.00000E+00 0.00000E+00 0.00000E+00 0.00000E+00 0.00000E+00 0.00000E+00 0.11966E+01 0.11966E+01
  33   1   2   1 0.26254E+02 0.26254E+02 0.24800E+02 0.24800E+02 0.00000E+00 0.00000E+00 0.00000E+00 0.00000E+00 0.00000E+00 0.00000E+00 0.00000E+00 0.17169E+01 0.17169E+01
  34   1   2   1 0.23868E+02 0.23868E+02 0.24683E+02-0.24683E+02 0.00000E+00 0.00000E+00 0.00000E+00 0.00000E+00 0.00000E+00 0.00000E+00 0.00000E+00 0.12402E+01 0.12402E+01
  35   1   2   1 0.21321E+02 0.21321E+02 0.21313E+02 0.21313E+02 0.00000E+00 0.00000E+00 0.00000E+00 0.00000E+00 0.00000E+00 0.00000E+00 0.00000E+00 0.12003E+01 0.12003E+01
  36   1   2   1 0.16660E+02 0.16660E+02 0.16778E+02-0.16778E+02 0.00000E+00 0.00000E+00 0.00000E+00 0.00000E+00 0.00000E+00 0.00000E+00 0.00000E+00 0.12902E+01 0.12902E+01
  37   1   2   1 0.16803E+02 0.16803E+02 0.16105E+02 0.16105E+02 0.00000E+00 0.00000E+00 0.00000E+00 0.00000E+00 0.00000E+00 0.00000E+00 0.00000E+00 0.13962E+01 0.13962E+01
  38   1   2   1 0.19567E+01 0.19567E+01 0.68574E+01-0.68574E+01 0.00000E+00 0.00000E+00 0.00000E+00 0.00000E+00 0.00000E+00 0.00000E+00 0.00000E+00 0.78947E+01 0.78947E+01
  39   1   2   1 0.59220E+01 0.59220E+01 0.86834E+01 0.86834E+01 0.00000E+00 0.00000E+00 0.00000E+00 0.00000E+00 0.00000E+00 0.00000E+00 0.00000E+00 0.29611E+01 0.29611E+01
  40   1   2   1 0.47890E+01 0.47890E+01 0.48096E+01 0.48096E+01 0.00000E+00 0.00000E+00 0.00000E+00 0.00000E+00 0.00000E+00 0.00000E+00 0.00000E+00 0.32232E+01 0.32232E+01
  41   1   2   1 0.40454E+02 0.40454E+02 0.39018E+02-0.39018E+02 0.00000E+00 0.00000E+00 0.00000E+00 0.00000E+00 0.00000E+00 0.00000E+00 0.00000E+00 0.14035E+01 0.14035E+01
  42   1   2   1 0.11766E+02 0.11766E+02 0.11196E+02 0.11196E+02 0.00000E+00 0.00000E+00 0.00000E+00 0.00000E+00 0.00000E+00 0.00000E+00 0.00000E+00 0.18130E+01 0.18130E+01
  43   1   2   1 0.10193E+02 0.10193E+02 0.66459E+01-0.66459E+01 0.00000E+00 0.00000E+00 0.00000E+00 0.00000E+00 0.00000E+00 0.00000E+00 0.00000E+00 0.19019E+01 0.19019E+01
  44   1   2   1 0.83256E+01 0.83256E+01 0.40269E+01 0.40269E+01 0.00000E+00 0.00000E+00 0.00000E+00 0.00000E+00 0.00000E+00 0.00000E+00 0.00000E+00 0.23273E+01 0.23273E+01
  45   1   2   1 0.94794E+01 0.94794E+01 0.50718E+01 0.50718E+01 0.00000E+00 0.00000E+00 0.00000E+00 0.00000E+00 0.00000E+00 0.00000E+00 0.00000E+00 0.20598E+01 0.20598E+01
  46   1   2   1 0.10632E+02 0.10632E+02 0.42572E+01-0.42572E+01 0.00000E+00 0.00000E+00 0.00000E+00 0.00000E+00 0.00000E+00 0.00000E+00 0.00000E+00 0.20185E+01 0.20185E+01
  47   1   2   1 0.52011E+01 0.52011E+01 0.94338E+01 0.94338E+01 0.00000E+00 0.00000E+00 0.00000E+00 0.00000E+00 0.00000E+00 0.00000E+00 0.00000E+00 0.41032E+01 0.41032E+01
  48   1   2   1 0.70951E+01 0.70951E+01 0.57276E+01-0.57276E+01 0.00000E+00 0.00000E+00 0.00000E+00 0.00000E+00 0.00000E+00 0.00000E+00 0.00000E+00 0.27379E+01 0.27379E+01
  49   1   2   1 0.62085E+01 0.62085E+01 0.79055E+01 0.79055E+01 0.00000E+00 0.00000E+00 0.00000E+00 0.00000E+00 0.00000E+00 0.00000E+00 0.00000E+00 0.34333E+01 0.34333E+01
  50   1   2   1 0.43892E+01 0.43892E+01 0.30972E+01-0.30972E+01 0.00000E+00 0.00000E+00 0.00000E+00 0.00000E+00 0.00000E+00 0.00000E+00 0.00000E+00 0.48547E+01 0.48547E+01
  51   1   2   1 0.30338E-01 0.30338E-01 0.30767E+01 0.30767E+01 0.00000E+00 0.00000E+00 0.00000E+00 0.00000E+00 0.00000E+00 0.00000E+00 0.00000E+00 0.35454E+02 0.35454E+02
 -53   2   2   1 0.96811E-02 0.96811E-02 0.34324E+00 0.34324E+00 0.00000E+00 0.00000E+00 0.00000E+00 0.00000E+00 0.00000E+00 0.00000E+00 0.00000E+00 0.38832E+02 0.38832E+02
 -52   2   2   1 0.79819E-02 0.79819E-02 0.38891E+00 0.38891E+00 0.00000E+00 0.00000E+00 0.00000E+00 0.00000E+00 0.00000E+00 0.00000E+00 0.00000E+00 0.26318E+02 0.26318E+02
 -51   2   2   1 0.65488E+01 0.65488E+01 0.16682E+01-0.16682E+01 0.00000E+00 0.00000E+00 0.00000E+00 0.00000E+00 0.00000E+00 0.00000E+00 0.00000E+00 0.44636E+01 0.44636E+01
 -50   2   2   1 0.75944E-02 0.75944E-02 0.95437E+00 0.95437E+00 0.00000E+00 0.00000E+00 0.00000E+00 0.00000E+00 0.00000E+00 0.00000E+00 0.00000E+00 0.26066E+02 0.26066E+02
 -49   2   2   1 0.96737E+01 0.96737E+01 0.11025E+01-0.11025E+01 0.00000E+00 0.00000E+00 0.00000E+00 0.00000E+00 0.00000E+00 0.00000E+00 0.00000E+00 0.38284E+01 0.38284E+01
 -48   2   2   1 0.13348E-01 0.13348E-01 0.58201E+00-0.58201E+00 0.00000E+00 0.00000E+00 0.00000E+00 0.00000E+00 0.00000E+00 0.00000E+00 0.00000E+00 0.30779E+02 0.30779E+02
 -47   2   2   1 0.25183E-01 0.25183E-01 0.44655E+01 0.44655E+01 0.00000E+00 0.00000E+00 0.00000E+00 0.00000E+00 0.00000E+00 0.00000E+00 0.00000E+00 0.36270E+02 0.36270E+02
 -46   2   2   1 0.58863E+01 0.58863E+01 0.95664E+01-0.95664E+01 0.00000E+00 0.00000E+00 0.00000E+00 0.00000E+00 0.00000E+00 0.00000E+00 0.00000E+00 0.49345E+01 0.49345E+01
 -45   2   2   1 0.76034E+01 0.76034E+01 0.11520E+02 0.11520E+02 0.00000E+00 0.00000E+00 0.00000E+00 0.00000E+00 0.00000E+00 0.00000E+00 0.00000E+00 0.38227E+01 0.38227E+01
 -44   2   2   1 0.13627E+02 0.13627E+02 0.14456E+02-0.14456E+02 0.00000E+00 0.00000E+00 0.00000E+00 0.00000E+00 0.00000E+00 0.00000E+00 0.00000E+00 0.22831E+01 0.22831E+01
 -43   2   2   1 0.17574E-01 0.17574E-01 0.26310E+00-0.26310E+00 0.00000E+00 0.00000E+00 0.00000E+00 0.00000E+00 0.00000E+00 0.00000E+00 0.00000E+00 0.32280E+02 0.32280E+02
 -42   2   2   1 0.34235E+01 0.34235E+01 0.44279E+01 0.44279E+01 0.00000E+00 0.00000E+00 0.00000E+00 0.00000E+00 0.00000E+00 0.00000E+00 0.00000E+00 0.96857E+01 0.96857E+01
 -41   2   2   1 0.10036E+02 0.10036E+02 0.74193E+01 0.74193E+01 0.00000E+00 0.00000E+00 0.00000E+00 0.00000E+00 0.00000E+00 0.00000E+00 0.00000E+00 0.34850E+01 0.34850E+01
 -40   2   2   1 0.11674E+02 0.11674E+02 0.59748E+01 0.59748E+01 0.00000E+00 0.00000E+00 0.00000E+00 0.00000E+00 0.00000E+00 0.00000E+00 0.00000E+00 0.26714E+01 0.26714E+01
 -39   2   2   1 0.95185E-02 0.95185E-02 0.52726E+00 0.52726E+00 0.00000E+00 0.00000E+00 0.00000E+00 0.00000E+00 0.00000E+00 0.00000E+00 0.00000E+00 0.36820E+02 0.36820E+02
 -38   2   2   1 0.58451E-02 0.58451E-02 0.35012E+00-0.35012E+00 0.00000E+00 0.00000E+00 0.00000E+00 0.00000E+00 0.00000E+00 0.00000E+00 0.00000E+00 0.36705E+02 0.36705E+02
 -37   2   2   1 0.83661E+01 0.83661E+01 0.37961E+01 0.37961E+01 0.00000E+00 0.00000E+00 0.00000E+00 0.00000E+00 0.00000E+00 0.00000E+00 0.00000E+00 0.32574E+01 0.32574E+01
 -36   2   2   1 0.65403E+01 0.65403E+01 0.54768E+01-0.54768E+01 0.00000E+00 0.00000E+00 0.00000E+00 0.00000E+00 0.00000E+00 0.00000E+00 0.00000E+00 0.41661E+01 0.41661E+01
 -35   2   2   1 0.82464E-02 0.82464E-02 0.46593E+01 0.46593E+01 0.00000E+00 0.00000E+00 0.00000E+00 0.00000E+00 0.00000E+00 0.00000E+00 0.00000E+00 0.70859E+01 0.70859E+01
 -34   2   2   1 0.71228E+01 0.71228E+01 0.50182E+01-0.50182E+01 0.00000E+00 0.00000E+00 0.00000E+00 0.00000E+00 0.00000E+00 0.00000E+00 0.00000E+00 0.38324E+01 0.38324E+01
 -33   2   2   1 0.55605E+01 0.55605E+01 0.69845E+00-0.69845E+00 0.00000E+00 0.00000E+00 0.00000E+00 0.00000E+00 0.00000E+00 0.00000E+00 0.00000E+00 0.45335E+01 0.45335E+01
 -32   2   2   1 0.74066E+01 0.74066E+01 0.24262E+00-0.24262E+00 0.00000E+00 0.00000E+00 0.00000E+00 0.00000E+00 0.00000E+00 0.00000E+00 0.00000E+00 0.34072E+01 0.34072E+01
 -31   2   2   1 0.94305E+01 0.94305E+01 0.67121E+01-0.67121E+01 0.00000E+00 0.00000E+00 0.00000E+00 0.00000E+00 0.00000E+00 0.00000E+00 0.00000E+00 0.24710E+01 0.24710E+01
 -30   2   2   1 0.19455E+01 0.19455E+01 0.38118E+01 0.38118E+01 0.00000E+00 0.00000E+00 0.00000E+00 0.00000E+00 0.00000E+00 0.00000E+00 0.00000E+00 0.14802E+02 0.14802E+02
 -29   2   2   1 0.65114E+01 0.65114E+01 0.11947E+02-0.11947E+02 0.00000E+00 0.00000E+00 0.00000E+00 0.00000E+00 0.00000E+00 0.00000E+00 0.00000E+00 0.41661E+01 0.41661E+01
 -28   2   2   1 0.16886E-01 0.16886E-01 0.50925E+01 0.50925E+01 0.00000E+00 0.00000E+00 0.00000E+00 0.00000E+00 0.00000E+00 0.00000E+00 0.00000E+00 0.32318E+02 0.32318E+02
 -27   2   2   1 0.11491E+02 0.11491E+02 0.13748E+02-0.13748E+02 0.00000E+00 0.00000E+00 0.00000E+00 0.00000E+00 0.00000E+00 0.00000E+00 0.00000E+00 0.20341E+01 0.20341E+01
 -26   2   2   1 0.16181E-01 0.16181E-01 0.28757E+01 0.28757E+01 0.00000E+00 0.00000E+00 0.00000E+00 0.00000E+00 0.00000E+00 0.00000E+00 0.00000E+00 0.18133E+02 0.18133E+02
 -25   2   2   1 0.19933E+01 0.19933E+01 0.79097E+01-0.79097E+01 0.00000E+00 0.00000E+00 0.00000E+00 0.00000E+00 0.00000E+00 0.00000E+00 0.00000E+00 0.98680E+01 0.98680E+01
 -24   2   2   1 0.16449E+02 0.16449E+02 0.18123E+02-0.18123E+02 0.00000E+00 0.00000E+00 0.00000E+00 0.00000E+00 0.00000E+00 0.00000E+00 0.00000E+00 0.14250E+01 0.14250E+01
 -23   2   2   1 0.11549E+02 0.11549E+02 0.11346E+02-0.11346E+02 0.00000E+00 0.00000E+00 0.00000E+00 0.00000E+00 0.00000E+00 0.00000E+00 0.00000E+00 0.16963E+01 0.16963E+01
 -22   2   2   1 0.12257E+02 0.12257E+02 0.13077E+02-0.13077E+02 0.00000E+00 0.00000E+00 0.00000E+00 0.00000E+00 0.00000E+00 0.00000E+00 0.00000E+00 0.15850E+01 0.15850E+01
 -21   2   2   1 0.82566E+02 0.82566E+02 0.86782E+02 0.86782E+02 0.00000E+00 0.00000E+00 0.00000E+00 0.00000E+00 0.00000E+00 0.00000E+00 0.00000E+00 0.19077E+01 0.19077E+01
 -20   2   2   1 0.22780E+02 0.22780E+02 0.22571E+02-0.22571E+02 0.00000E+00 0.00000E+00 0.00000E+00 0.00000E+00 0.00000E+00 0.00000E+00 0.00000E+00 0.10482E+01 0.10482E+01
 -19   2   2   1 0.14186E+02 0.14186E+02 0.14476E+02 0.14476E+02 0.00000E+00 0.00000E+00 0.00000E+00 0.00000E+00 0.00000E+00 0.00000E+00 0.00000E+00 0.12398E+01 0.12398E+01
 -18   2   2   1 0.28006E+01 0.28006E+01 0.97849E+01 0.97849E+01 0.00000E+00 0.00000E+00 0.00000E+00 0.00000E+00 0.00000E+00 0.00000E+00 0.00000E+00 0.48846E+01 0.48846E+01
 -17   2   2   1 0.73772E+01 0.73772E+01 0.12647E+02-0.12647E+02 0.00000E+00 0.00000E+00 0.00000E+00 0.00000E+00 0.00000E+00 0.00000E+00 0.00000E+00 0.18477E+01 0.18477E+01
 -16   2   2   1 0.12767E+02 0.12767E+02 0.16574E+02 0.16574E+02 0.00000E+00 0.00000E+00 0.00000E+00 0.00000E+00 0.00000E+00 0.00000E+00 0.00000E+00 0.10735E+01 0.10735E+01
 -15   2   2   1 0.10223E+02 0.10223E+02 0.12563E+02-0.12563E+02 0.00000E+00 0.00000E+00 0.00000E+00 0.00000E+00 0.00000E+00 0.00000E+00 0.00000E+00 0.13334E+01 0.13334E+01
 -14   2   2   1 0.55431E+01 0.55431E+01 0.12457E+02 0.12457E+02 0.00000E+00 0.00000E+00 0.00000E+00 0.00000E+00 0.00000E+00 0.00000E+00 0.00000E+00 0.24429E+01 0.24429E+01
 -13   2   2   1 0.67999E+01 0.67999E+01 0.64132E+01-0.64132E+01 0.00000E+00 0.00000E+00 0.00000E+00 0.00000E+00 0.00000E+00 0.00000E+00 0.00000E+00 0.17106E+01 0.17106E+01
 -12   2   2   1 0.55507E+01 0.55507E+01 0.25290E+01 0.25290E+01 0.00000E+00 0.00000E+00 0.00000E+00 0.00000E+00 0.00000E+00 0.00000E+00 0.00000E+00 0.17452E+01 0.17452E+01
 -11   2   2   1 0.98814E+01 0.98814E+01 0.88561E+01 0.88561E+01 0.00000E+00 0.00000E+00 0.00000E+00 0.00000E+00 0.00000E+00 0.00000E+00 0.00000E+00 0.11883E+01 0.11883E+01
 -10   2   2   1 0.18717E+02 0.18717E+02 0.17838E+02-0.17838E+02 0.00000E+00 0.00000E+00 0.00000E+00 0.00000E+00 0.00000E+00 0.00000E+00 0.00000E+00 0.85297E+00 0.85297E+00
  -9   2   2   1 0.31914E+02 0.31914E+02 0.30075E+02 0.30075E+02 0.00000E+00 0.00000E+00 0.00000E+00 0.00000E+00 0.00000E+00 0.00000E+00 0.00000E+00 0.10264E+01 0.10264E+01
  -8   2   2   1 0.47182E+02 0.47182E+02 0.44002E+02-0.44002E+02 0.00000E+00 0.00000E+00 0.00000E+00 0.00000E+00 0.00000E+00 0.00000E+00 0.00000E+00 0.12473E+01 0.12473E+01
  -7   2   2   1 0.59054E+02 0.59054E+02 0.57058E+02 0.57058E+02 0.00000E+00 0.00000E+00 0.00000E+00 0.00000E+00 0.00000E+00 0.00000E+00 0.00000E+00 0.15042E+01 0.15042E+01
  -6   2   2   1 0.79116E+02 0.79116E+02 0.78367E+02-0.78367E+02 0.00000E+00 0.00000E+00 0.00000E+00 0.00000E+00 0.00000E+00 0.00000E+00 0.00000E+00 0.19390E+01 0.19390E+01
  -5   2   2   1 0.96435E+02 0.96435E+02 0.97101E+02 0.97101E+02 0.00000E+00 0.00000E+00 0.00000E+00 0.00000E+00 0.00000E+00 0.00000E+00 0.00000E+00 0.23272E+01 0.23272E+01
  -4   2   2   1 0.10643E+03 0.10643E+03 0.10552E+03-0.10552E+03 0.00000E+00 0.00000E+00 0.00000E+00 0.00000E+00 0.00000E+00 0.00000E+00 0.00000E+00 0.25702E+01 0.25702E+01
  -3   2   2   1 0.91124E+02 0.91124E+02 0.93948E+02 0.93948E+02 0.00000E+00 0.00000E+00 0.00000E+00 0.00000E+00 0.00000E+00 0.00000E+00 0.00000E+00 0.22036E+01 0.22036E+01
  -2   2   2   1 0.41203E+02 0.41203E+02 0.41199E+02-0.41199E+02 0.00000E+00 0.00000E+00 0.00000E+00 0.00000E+00 0.00000E+00 0.00000E+00 0.00000E+00 0.11166E+01 0.11166E+01
  -1   2   2   1 0.47469E+02 0.47469E+02 0.47790E+02-0.47790E+02 0.00000E+00 0.00000E+00 0.00000E+00 0.00000E+00 0.00000E+00 0.00000E+00 0.00000E+00 0.12434E+01 0.12434E+01
   0   2   2   1 0.18665E+02 0.18665E+02 0.19905E+02-0.19905E+02 0.00000E+00 0.00000E+00 0.00000E+00 0.00000E+00 0.00000E+00 0.00000E+00 0.00000E+00 0.75183E+00 0.75183E+00
   1   2   2   1 0.18633E+02 0.18633E+02 0.18345E+02-0.18345E+02 0.00000E+00 0.00000E+00 0.00000E+00 0.00000E+00 0.00000E+00 0.00000E+00 0.00000E+00 0.75553E+00 0.75553E+00
   2   2   2   1 0.33020E+02 0.33020E+02 0.32535E+02 0.32535E+02 0.00000E+00 0.00000E+00 0.00000E+00 0.00000E+00 0.00000E+00 0.00000E+00 0.00000E+00 0.94425E+00 0.94425E+00
   3   2   2   1 0.92735E+01 0.92735E+01 0.75836E+01-0.75836E+01 0.00000E+00 0.00000E+00 0.00000E+00 0.00000E+00 0.00000E+00 0.00000E+00 0.00000E+00 0.10560E+01 0.10560E+01
   4   2   2   1 0.79093E+01 0.79093E+01 0.60604E+01 0.60604E+01 0.00000E+00 0.00000E+00 0.00000E+00 0.00000E+00 0.00000E+00 0.00000E+00 0.00000E+00 0.98998E+00 0.98998E+00
   5   2   2   1 0.17946E+02 0.17946E+02 0.17707E+02 0.17707E+02 0.00000E+00 0.00000E+00 0.00000E+00 0.00000E+00 0.00000E+00 0.00000E+00 0.00000E+00 0.77926E+00 0.77926E+00
   6   2   2   1 0.11650E+02 0.11650E+02 0.12459E+02-0.12459E+02 0.00000E+00 0.00000E+00 0.00000E+00 0.00000E+00 0.00000E+00 0.00000E+00 0.00000E+00 0.10076E+01 0.10076E+01
   7   2   2   1 0.26072E+02 0.26072E+02 0.27935E+02 0.27935E+02 0.00000E+00 0.00000E+00 0.00000E+00 0.00000E+00 0.00000E+00 0.00000E+00 0.00000E+00 0.86111E+00 0.86111E+00
   8   2   2   1 0.16013E+02 0.16013E+02 0.16116E+02-0.16116E+02 0.00000E+00 0.00000E+00 0.00000E+00 0.00000E+00 0.00000E+00 0.00000E+00 0.00000E+00 0.86528E+00 0.86528E+00
   9   2   2   1 0.26009E+02 0.26009E+02 0.26292E+02 0.26292E+02 0.00000E+00 0.00000E+00 0.00000E+00 0.00000E+00 0.00000E+00 0.00000E+00 0.00000E+00 0.86312E+00 0.86312E+00
  10   2   2   1 0.10628E+02 0.10628E+02 0.92659E+01-0.92659E+01 0.00000E+00 0.00000E+00 0.00000E+00 0.00000E+00 0.00000E+00 0.00000E+00 0.00000E+00 0.92239E+00 0.92239E+00
  11   2   2   1 0.13677E+02 0.13677E+02 0.13692E+02 0.13692E+02 0.00000E+00 0.00000E+00 0.00000E+00 0.00000E+00 0.00000E+00 0.00000E+00 0.00000E+00 0.86549E+00 0.86549E+00
  12   2   2   1 0.51889E+01 0.51889E+01 0.57724E+01 0.57724E+01 0.00000E+00 0.00000E+00 0.00000E+00 0.00000E+00 0.00000E+00 0.00000E+00 0.00000E+00 0.18656E+01 0.18656E+01
  13   2   2   1 0.51798E+01 0.51798E+01 0.57207E+01-0.57207E+01 0.00000E+00 0.00000E+00 0.00000E+00 0.00000E+00 0.00000E+00 0.00000E+00 0.00000E+00 0.18656E+01 0.18656E+01
  14   2   2   1 0.22346E+02 0.22346E+02 0.22939E+02 0.22939E+02 0.00000E+00 0.00000E+00 0.00000E+00 0.00000E+00 0.00000E+00 0.00000E+00 0.00000E+00 0.89730E+00 0.89730E+00
  15   2   2   1 0.18124E+02 0.18124E+02 0.18936E+02-0.18936E+02 0.00000E+00 0.00000E+00 0.00000E+00 0.00000E+00 0.00000E+00 0.00000E+00 0.00000E+00 0.98036E+00 0.98036E+00
  16   2   2   1 0.23600E+02 0.23600E+02 0.24358E+02 0.24358E+02 0.00000E+00 0.00000E+00 0.00000E+00 0.00000E+00 0.00000E+00 0.00000E+00 0.00000E+00 0.93508E+00 0.93508E+00
  17   2   2   1 0.11769E+02 0.11769E+02 0.15467E+02-0.15467E+02 0.00000E+00 0.00000E+00 0.00000E+00 0.00000E+00 0.00000E+00 0.00000E+00 0.00000E+00 0.11574E+01 0.11574E+01
  18   2   2   1 0.14964E+02 0.14964E+02 0.13439E+02 0.13439E+02 0.00000E+00 0.00000E+00 0.00000E+00 0.00000E+00 0.00000E+00 0.00000E+00 0.00000E+00 0.13045E+01 0.13045E+01
  19   2   2   1 0.56007E+02 0.56007E+02 0.50689E+02-0.50689E+02 0.00000E+00 0.00000E+00 0.00000E+00 0.00000E+00 0.00000E+00 0.00000E+00 0.00000E+00 0.17254E+01 0.17254E+01
  20   2   2   1 0.45720E+02 0.45720E+02 0.43733E+02-0.43733E+02 0.00000E+00 0.00000E+00 0.00000E+00 0.00000E+00 0.00000E+00 0.00000E+00 0.00000E+00 0.14779E+01 0.14779E+01
  21   2   2   1 0.83829E+01 0.83829E+01 0.69494E+01 0.69494E+01 0.00000E+00 0.00000E+00 0.00000E+00 0.00000E+00 0.00000E+00 0.00000E+00 0.00000E+00 0.18627E+01 0.18627E+01
  22   2   2   1 0.25010E+02 0.25010E+02 0.24092E+02 0.24092E+02 0.00000E+00 0.00000E+00 0.00000E+00 0.00000E+00 0.00000E+00 0.00000E+00 0.00000E+00 0.12693E+01 0.12693E+01
  23   2   2   1 0.16141E+02 0.16141E+02 0.17338E+02-0.17338E+02 0.00000E+00 0.00000E+00 0.00000E+00 0.00000E+00 0.00000E+00 0.00000E+00 0.00000E+00 0.13360E+01 0.13360E+01
  24   2   2   1 0.19026E+02 0.19026E+02 0.20174E+02 0.20174E+02 0.00000E+00 0.00000E+00 0.00000E+00 0.00000E+00 0.00000E+00 0.00000E+00 0.00000E+00 0.12426E+01 0.12426E+01
  25   2   2   1 0.10824E+02 0.10824E+02 0.96895E+01-0.96895E+01 0.00000E+00 0.00000E+00 0.00000E+00 0.00000E+00 0.00000E+00 0.00000E+00 0.00000E+00 0.16251E+01 0.16251E+01
  26   2   2   1 0.90705E+01 0.90705E+01 0.54113E+01 0.54113E+01 0.00000E+00 0.00000E+00 0.00000E+00 0.00000E+00 0.00000E+00 0.00000E+00 0.00000E+00 0.17251E+01 0.17251E+01
  27   2   2   1 0.46696E-01 0.46696E-01 0.12811E+01 0.12811E+01 0.00000E+00 0.00000E+00 0.00000E+00 0.00000E+00 0.00000E+00 0.00000E+00 0.00000E+00 0.20407E+02 0.20407E+02
  28   2   2   1 0.28198E+01 0.28198E+01 0.71208E+00 0.71208E+00 0.00000E+00 0.00000E+00 0.00000E+00 0.00000E+00 0.00000E+00 0.00000E+00 0.00000E+00 0.55770E+01 0.55770E+01
  29   2   2   1 0.83462E+01 0.83462E+01 0.26756E+01 0.26756E+01 0.00000E+00 0.00000E+00 0.00000E+00 0.00000E+00 0.00000E+00 0.00000E+00 0.00000E+00 0.25598E+01 0.25598E+01
  30   2   2   1 0.86141E-02 0.86141E-02 0.35269E+01 0.35269E+01 0.00000E+00 0.00000E+00 0.00000E+00 0.00000E+00 0.00000E+00 0.00000E+00 0.00000E+00 0.16884E+02 0.16884E+02
  31   2   2   1 0.60531E-02 0.60531E-02 0.24974E+01-0.24974E+01 0.00000E+00 0.00000E+00 0.00000E+00 0.00000E+00 0.00000E+00 0.00000E+00 0.00000E+00 0.26562E+02 0.26562E+02
  32   2   2   1 0.70884E+01 0.70884E+01 0.69233E+01 0.69233E+01 0.00000E+00 0.00000E+00 0.00000E+00 0.00000E+00 0.00000E+00 0.00000E+00 0.00000E+00 0.21907E+01 0.21907E+01
  33   2   2   1 0.92201E+01 0.92201E+01 0.54373E+01-0.54373E+01 0.00000E+00 0.00000E+00 0.00000E+00 0.00000E+00 0.00000E+00 0.00000E+00 0.00000E+00 0.16857E+01 0.16857E+01
  34   2   2   1 0.85500E+01 0.85500E+01 0.79934E+01 0.79934E+01 0.00000E+00 0.00000E+00 0.00000E+00 0.00000E+00 0.00000E+00 0.00000E+00 0.00000E+00 0.18132E+01 0.18132E+01
  35   2   2   1 0.43591E+01 0.43591E+01 0.49307E+01-0.49307E+01 0.00000E+00 0.00000E+00 0.00000E+00 0.00000E+00 0.00000E+00 0.00000E+00 0.00000E+00 0.30895E+01 0.30895E+01
  36   2   2   1 0.47803E+01 0.47803E+01 0.31466E+01 0.31466E+01 0.00000E+00 0.00000E+00 0.00000E+00 0.00000E+00 0.00000E+00 0.00000E+00 0.00000E+00 0.28203E+01 0.28203E+01
  37   2   2   1 0.56695E-01 0.56695E-01 0.60325E+00 0.60325E+00 0.00000E+00 0.00000E+00 0.00000E+00 0.00000E+00 0.00000E+00 0.00000E+00 0.00000E+00 0.21055E+02 0.21055E+02
  38   2   2   1 0.56425E-01 0.56425E-01 0.14963E+01 0.14963E+01 0.00000E+00 0.00000E+00 0.00000E+00 0.00000E+00 0.00000E+00 0.00000E+00 0.00000E+00 0.22683E+02 0.22683E+02
  39   2   2   1 0.57661E-01 0.57661E-01 0.44899E+01-0.44899E+01 0.00000E+00 0.00000E+00 0.00000E+00 0.00000E+00 0.00000E+00 0.00000E+00 0.00000E+00 0.23099E+02 0.23099E+02
  40   2   2   1 0.16909E+02 0.16909E+02 0.18617E+02 0.18617E+02 0.00000E+00 0.00000E+00 0.00000E+00 0.00000E+00 0.00000E+00 0.00000E+00 0.00000E+00 0.13870E+01 0.13870E+01
  41   2   2   1 0.70704E+01 0.70704E+01 0.11064E+02-0.11064E+02 0.00000E+00 0.00000E+00 0.00000E+00 0.00000E+00 0.00000E+00 0.00000E+00 0.00000E+00 0.24643E+01 0.24643E+01
  42   2   2   1 0.62207E+01 0.62207E+01 0.31050E+01 0.31050E+01 0.00000E+00 0.00000E+00 0.00000E+00 0.00000E+00 0.00000E+00 0.00000E+00 0.00000E+00 0.28092E+01 0.28092E+01
  43   2   2   1 0.70942E+01 0.70942E+01 0.77653E+01-0.77653E+01 0.00000E+00 0.00000E+00 0.00000E+00 0.00000E+00 0.00000E+00 0.00000E+00 0.00000E+00 0.27379E+01 0.27379E+01
  44   2   2   1 0.76471E+01 0.76471E+01 0.33547E+00 0.33547E+00 0.00000E+00 0.00000E+00 0.00000E+00 0.00000E+00 0.00000E+00 0.00000E+00 0.00000E+00 0.25490E+01 0.25490E+01
  45   2   2   1 0.62271E+01 0.62271E+01 0.17361E+01 0.17361E+01 0.00000E+00 0.00000E+00 0.00000E+00 0.00000E+00 0.00000E+00 0.00000E+00 0.00000E+00 0.24972E+01 0.24972E+01
  46   2   2   1 0.55563E+01 0.55563E+01 0.51666E+01-0.51666E+01 0.00000E+00 0.00000E+00 0.00000E+00 0.00000E+00 0.00000E+00 0.00000E+00 0.00000E+00 0.31406E+01 0.31406E+01
  47   2   2   1 0.27186E-01 0.27186E-01 0.31867E+01 0.31867E+01 0.00000E+00 0.00000E+00 0.00000E+00 0.00000E+00 0.00000E+00 0.00000E+00 0.00000E+00 0.27075E+02 0.27075E+02
  48   2   2   1 0.51969E+01 0.51969E+01 0.42243E+01-0.42243E+01 0.00000E+00 0.00000E+00 0.00000E+00 0.00000E+00 0.00000E+00 0.00000E+00 0.00000E+00 0.44761E+01 0.44761E+01
  49   2   2   1 0.21960E-01 0.21960E-01 0.17939E+01 0.17939E+01 0.00000E+00 0.00000E+00 0.00000E+00 0.00000E+00 0.00000E+00 0.00000E+00 0.00000E+00 0.26046E+02 0.26046E+02
  50   2   2   1 0.17959E-01 0.17959E-01 0.12326E+01-0.12326E+01 0.00000E+00 0.00000E+00 0.00000E+00 0.00000E+00 0.00000E+00 0.00000E+00 0.00000E+00 0.26578E+02 0.26578E+02
  51   2   2   1 0.94336E-02 0.94336E-02 0.81182E+00-0.81182E+00 0.00000E+00 0.00000E+00 0.00000E+00 0.00000E+00 0.00000E+00 0.00000E+00 0.00000E+00 0.29221E+02 0.29221E+02
 -52   3   2   1 0.12128E+02 0.12128E+02 0.54508E+01 0.54508E+01 0.00000E+00 0.00000E+00 0.00000E+00 0.00000E+00 0.00000E+00 0.00000E+00 0.00000E+00 0.44840E+01 0.44840E+01
 -51   3   2   1 0.39135E+01 0.39135E+01 0.42958E+01-0.42958E+01 0.00000E+00 0.00000E+00 0.00000E+00 0.00000E+00 0.00000E+00 0.00000E+00 0.00000E+00 0.93748E+01 0.93748E+01
 -50   3   2   1 0.48029E+01 0.48029E+01 0.49131E+01 0.49131E+01 0.00000E+00 0.00000E+00 0.00000E+00 0.00000E+00 0.00000E+00 0.00000E+00 0.00000E+00 0.64461E+01 0.64461E+01
 -49   3   2   1 0.23464E-01 0.23464E-01 0.20636E+01-0.20636E+01 0.00000E+00 0.00000E+00 0.00000E+00 0.00000E+00 0.00000E+00 0.00000E+00 0.00000E+00 0.27742E+02 0.27742E+02
 -48   3   2   1 0.14400E-01 0.14400E-01 0.15969E+01 0.15969E+01 0.00000E+00 0.00000E+00 0.00000E+00 0.00000E+00 0.00000E+00 0.00000E+00 0.00000E+00 0.25888E+02 0.25888E+02
 -47   3   2   1 0.63390E-02 0.63390E-02 0.29761E+01 0.29761E+01 0.00000E+00 0.00000E+00 0.00000E+00 0.00000E+00 0.00000E+00 0.00000E+00 0.00000E+00 0.32310E+02 0.32310E+02
 -46   3   2   1 0.10171E-01 0.10171E-01 0.20775E+01-0.20775E+01 0.00000E+00 0.00000E+00 0.00000E+00 0.00000E+00 0.00000E+00 0.00000E+00 0.00000E+00 0.31221E+02 0.31221E+02
 -45   3   2   1 0.43899E+01 0.43899E+01 0.61842E+01 0.61842E+01 0.00000E+00 0.00000E+00 0.00000E+00 0.00000E+00 0.00000E+00 0.00000E+00 0.00000E+00 0.48548E+01 0.48548E+01
 -44   3   2   1 0.88341E+01 0.88341E+01 0.86730E+00 0.86730E+00 0.00000E+00 0.00000E+00 0.00000E+00 0.00000E+00 0.00000E+00 0.00000E+00 0.00000E+00 0.28698E+01 0.28698E+01
 -43   3   2   1 0.62199E+01 0.62199E+01 0.12614E+02-0.12614E+02 0.00000E+00 0.00000E+00 0.00000E+00 0.00000E+00 0.00000E+00 0.00000E+00 0.00000E+00 0.34333E+01 0.34333E+01
 -42   3   2   1 0.73343E+01 0.73343E+01 0.14875E+02-0.14875E+02 0.00000E+00 0.00000E+00 0.00000E+00 0.00000E+00 0.00000E+00 0.00000E+00 0.00000E+00 0.36931E+01 0.36931E+01
 -41   3   2   1 0.27619E+01 0.27619E+01 0.58977E+01 0.58977E+01 0.00000E+00 0.00000E+00 0.00000E+00 0.00000E+00 0.00000E+00 0.00000E+00 0.00000E+00 0.83735E+01 0.83735E+01
 -40   3   2   1 0.10962E-01 0.10962E-01 0.35909E+01 0.35909E+01 0.00000E+00 0.00000E+00 0.00000E+00 0.00000E+00 0.00000E+00 0.00000E+00 0.00000E+00 0.16318E+02 0.16318E+02
 -39   3   2   1 0.16542E-01 0.16542E-01 0.19930E+01-0.19930E+01 0.00000E+00 0.00000E+00 0.00000E+00 0.00000E+00 0.00000E+00 0.00000E+00 0.00000E+00 0.23044E+02 0.23044E+02
 -38   3   2   1 0.12262E-01 0.12262E-01 0.32693E+01 0.32693E+01 0.00000E+00 0.00000E+00 0.00000E+00 0.00000E+00 0.00000E+00 0.00000E+00 0.00000E+00 0.18143E+02 0.18143E+02
 -37   3   2   1 0.10820E+02 0.10820E+02 0.24600E+01-0.24600E+01 0.00000E+00 0.00000E+00 0.00000E+00 0.00000E+00 0.00000E+00 0.00000E+00 0.00000E+00 0.23447E+01 0.23447E+01
 -36   3   2   1 0.20076E-01 0.20076E-01 0.13616E+01-0.13616E+01 0.00000E+00 0.00000E+00 0.00000E+00 0.00000E+00 0.00000E+00 0.00000E+00 0.00000E+00 0.26669E+02 0.26669E+02
 -35   3   2   1 0.12387E-01 0.12387E-01 0.59034E+00-0.59034E+00 0.00000E+00 0.00000E+00 0.00000E+00 0.00000E+00 0.00000E+00 0.00000E+00 0.00000E+00 0.25397E+02 0.25397E+02
 -34   3   2   1 0.83638E+01 0.83638E+01 0.23552E+01-0.23552E+01 0.00000E+00 0.00000E+00 0.00000E+00 0.00000E+00 0.00000E+00 0.00000E+00 0.00000E+00 0.25599E+01 0.25599E+01
 -33   3   2   1 0.55736E+01 0.55736E+01 0.32764E+01-0.32764E+01 0.00000E+00 0.00000E+00 0.00000E+00 0.00000E+00 0.00000E+00 0.00000E+00 0.00000E+00 0.41871E+01 0.41871E+01
 -32   3   2   1 0.11213E-01 0.11213E-01 0.20504E+01-0.20504E+01 0.00000E+00 0.00000E+00 0.00000E+00 0.00000E+00 0.00000E+00 0.00000E+00 0.00000E+00 0.21151E+02 0.21151E+02
 -31   3   2   1 0.62030E+01 0.62030E+01 0.82717E+01-0.82717E+01 0.00000E+00 0.00000E+00 0.00000E+00 0.00000E+00 0.00000E+00 0.00000E+00 0.00000E+00 0.34332E+01 0.34332E+01
 -30   3   2   1 0.45528E-01 0.45528E-01 0.24821E+01 0.24821E+01 0.00000E+00 0.00000E+00 0.00000E+00 0.00000E+00 0.00000E+00 0.00000E+00 0.00000E+00 0.28123E+02 0.28123E+02
 -29   3   2   1 0.70586E+01 0.70586E+01 0.91259E+01-0.91259E+01 0.00000E+00 0.00000E+00 0.00000E+00 0.00000E+00 0.00000E+00 0.00000E+00 0.00000E+00 0.43797E+01 0.43797E+01
 -28   3   2   1 0.43537E+01 0.43537E+01 0.78715E+01 0.78715E+01 0.00000E+00 0.00000E+00 0.00000E+00 0.00000E+00 0.00000E+00 0.00000E+00 0.00000E+00 0.66198E+01 0.66198E+01
 -27   3   2   1 0.11601E+02 0.11601E+02 0.15283E+02-0.15283E+02 0.00000E+00 0.00000E+00 0.00000E+00 0.00000E+00 0.00000E+00 0.00000E+00 0.00000E+00 0.25048E+01 0.25048E+01
 -26   3   2   1 0.33609E+01 0.33609E+01 0.90225E+01 0.90225E+01 0.00000E+00 0.00000E+00 0.00000E+00 0.00000E+00 0.00000E+00 0.00000E+00 0.00000E+00 0.74065E+01 0.74065E+01
 -25   3   2   1 0.10574E+02 0.10574E+02 0.11322E+02-0.11322E+02 0.00000E+00 0.00000E+00 0.00000E+00 0.00000E+00 0.00000E+00 0.00000E+00 0.00000E+00 0.23846E+01 0.23846E+01
 -24   3   2   1 0.28809E-01 0.28809E-01 0.14766E+01 0.14766E+01 0.00000E+00 0.00000E+00 0.00000E+00 0.00000E+00 0.00000E+00 0.00000E+00 0.00000E+00 0.24313E+02 0.24313E+02
 -23   3   2   1 0.27791E+01 0.27791E+01 0.29814E+01-0.29814E+01 0.00000E+00 0.00000E+00 0.00000E+00 0.00000E+00 0.00000E+00 0.00000E+00 0.00000E+00 0.69780E+01 0.69780E+01
 -22   3   2   1 0.76422E+01 0.76422E+01 0.65111E+01 0.65111E+01 0.00000E+00 0.00000E+00 0.00000E+00 0.00000E+00 0.00000E+00 0.00000E+00 0.00000E+00 0.22945E+01 0.22945E+01
 -21   3   2   1 0.18355E+02 0.18355E+02 0.20656E+02 0.20656E+02 0.00000E+00 0.00000E+00 0.00000E+00 0.00000E+00 0.00000E+00 0.00000E+00 0.00000E+00 0.10739E+01 0.10739E+01
 -20   3   2   1 0.19262E+02 0.19262E+02 0.23820E+02-0.23820E+02 0.00000E+00 0.00000E+00 0.00000E+00 0.00000E+00 0.00000E+00 0.00000E+00 0.00000E+00 0.23246E+01 0.23246E+01
 -19   3   2   1 0.21539E+02 0.21539E+02 0.22851E+02 0.22851E+02 0.00000E+00 0.00000E+00 0.00000E+00 0.00000E+00 0.00000E+00 0.00000E+00 0.00000E+00 0.10142E+01 0.10142E+01
 -18   3   2   1 0.19943E+02 0.19943E+02 0.21057E+02-0.21057E+02 0.00000E+00 0.00000E+00 0.00000E+00 0.00000E+00 0.00000E+00 0.00000E+00 0.00000E+00 0.10882E+01 0.10882E+01
 -17   3   2   1 0.19249E+02 0.19249E+02 0.19864E+02 0.19864E+02 0.00000E+00 0.00000E+00 0.00000E+00 0.00000E+00 0.00000E+00 0.00000E+00 0.00000E+00 0.10256E+01 0.10256E+01
 -16   3   2   1 0.14943E+02 0.14943E+02 0.16814E+02-0.16814E+02 0.00000E+00 0.00000E+00 0.00000E+00 0.00000E+00 0.00000E+00 0.00000E+00 0.00000E+00 0.10475E+01 0.10475E+01
 -15   3   2   1 0.19546E+02 0.19546E+02 0.19165E+02 0.19165E+02 0.00000E+00 0.00000E+00 0.00000E+00 0.00000E+00 0.00000E+00 0.00000E+00 0.00000E+00 0.91396E+00 0.91396E+00
 -14   3   2   1 0.16423E+02 0.16423E+02 0.18321E+02-0.18321E+02 0.00000E+00 0.00000E+00 0.00000E+00 0.00000E+00 0.00000E+00 0.00000E+00 0.00000E+00 0.11910E+01 0.11910E+01
 -13   3   2   1 0.23506E+02 0.23506E+02 0.23734E+02 0.23734E+02 0.00000E+00 0.00000E+00 0.00000E+00 0.00000E+00 0.00000E+00 0.00000E+00 0.00000E+00 0.93793E+00 0.93793E+00
 -12   3   2   1 0.20891E+02 0.20891E+02 0.21735E+02-0.21735E+02 0.00000E+00 0.00000E+00 0.00000E+00 0.00000E+00 0.00000E+00 0.00000E+00 0.00000E+00 0.95174E+00 0.95174E+00
 -11   3   2   1 0.33800E+02 0.33800E+02 0.32214E+02 0.32214E+02 0.00000E+00 0.00000E+00 0.00000E+00 0.00000E+00 0.00000E+00 0.00000E+00 0.00000E+00 0.92610E+00 0.92610E+00
 -10   3   2   1 0.24650E+02 0.24650E+02 0.25124E+02-0.25124E+02 0.00000E+00 0.00000E+00 0.00000E+00 0.00000E+00 0.00000E+00 0.00000E+00 0.00000E+00 0.82549E+00 0.82549E+00
  -9   3   2   1 0.34331E+02 0.34331E+02 0.33813E+02 0.33813E+02 0.00000E+00 0.00000E+00 0.00000E+00 0.00000E+00 0.00000E+00 0.00000E+00 0.00000E+00 0.91607E+00 0.91607E+00
  -8   3   2   1 0.16234E+02 0.16234E+02 0.16776E+02-0.16776E+02 0.00000E+00 0.00000E+00 0.00000E+00 0.00000E+00 0.00000E+00 0.00000E+00 0.00000E+00 0.73624E+00 0.73624E+00
  -7   3   2   1 0.20766E+02 0.20766E+02 0.20465E+02 0.20465E+02 0.00000E+00 0.00000E+00 0.00000E+00 0.00000E+00 0.00000E+00 0.00000E+00 0.00000E+00 0.68784E+00 0.68784E+00
  -6   3   2   1 0.35442E-01 0.35442E-01 0.62912E+00 0.62912E+00 0.00000E+00 0.00000E+00 0.00000E+00 0.00000E+00 0.00000E+00 0.00000E+00 0.00000E+00 0.13495E+02 0.13495E+02
  -5   3   2   1 0.19251E+01 0.19251E+01 0.21622E+01-0.21622E+01 0.00000E+00 0.00000E+00 0.00000E+00 0.00000E+00 0.00000E+00 0.00000E+00 0.00000E+00 0.39467E+01 0.39467E+01
  -4   3   2   1 0.27030E+02 0.27030E+02 0.26044E+02 0.26044E+02 0.00000E+00 0.00000E+00 0.00000E+00 0.00000E+00 0.00000E+00 0.00000E+00 0.00000E+00 0.83491E+00 0.83491E+00
  -3   3   2   1 0.27511E+02 0.27511E+02 0.25753E+02-0.25753E+02 0.00000E+00 0.00000E+00 0.00000E+00 0.00000E+00 0.00000E+00 0.00000E+00 0.00000E+00 0.88984E+00 0.88984E+00
  -2   3   2   1 0.51192E+02 0.51192E+02 0.47231E+02 0.47231E+02 0.00000E+00 0.00000E+00 0.00000E+00 0.00000E+00 0.00000E+00 0.00000E+00 0.00000E+00 0.13178E+01 0.13178E+01
  -1   3   2   1 0.49415E+02 0.49415E+02 0.46460E+02-0.46460E+02 0.00000E+00 0.00000E+00 0.00000E+00 0.00000E+00 0.00000E+00 0.00000E+00 0.00000E+00 0.12786E+01 0.12786E+01
   0   3   2   1 0.63836E+02 0.63836E+02 0.62751E+02 0.62751E+02 0.00000E+00 0.00000E+00 0.00000E+00 0.00000E+00 0.00000E+00 0.00000E+00 0.00000E+00 0.15945E+01 0.15945E+01
   1   3   2   1 0.53102E+02 0.53102E+02 0.52308E+02-0.52308E+02 0.00000E+00 0.00000E+00 0.00000E+00 0.00000E+00 0.00000E+00 0.00000E+00 0.00000E+00 0.13528E+01 0.13528E+01
   2   3   2   1 0.58545E+02 0.58545E+02 0.57561E+02 0.57561E+02 0.00000E+00 0.00000E+00 0.00000E+00 0.00000E+00 0.00000E+00 0.00000E+00 0.00000E+00 0.14819E+01 0.14819E+01
   3   3   2   1 0.42107E+02 0.42107E+02 0.40612E+02-0.40612E+02 0.00000E+00 0.00000E+00 0.00000E+00 0.00000E+00 0.00000E+00 0.00000E+00 0.00000E+00 0.11425E+01 0.11425E+01
   4   3   2   1 0.38013E+02 0.38013E+02 0.36921E+02 0.36921E+02 0.00000E+00 0.00000E+00 0.00000E+00 0.00000E+00 0.00000E+00 0.00000E+00 0.00000E+00 0.10440E+01 0.10440E+01
   5   3   2   1 0.17762E+02 0.17762E+02 0.18349E+02-0.18349E+02 0.00000E+00 0.00000E+00 0.00000E+00 0.00000E+00 0.00000E+00 0.00000E+00 0.00000E+00 0.78782E+00 0.78782E+00
   6   3   2   1 0.10841E+02 0.10841E+02 0.10789E+02 0.10789E+02 0.00000E+00 0.00000E+00 0.00000E+00 0.00000E+00 0.00000E+00 0.00000E+00 0.00000E+00 0.90731E+00 0.90731E+00
   7   3   2   1 0.55171E+01 0.55171E+01 0.49161E+01 0.49161E+01 0.00000E+00 0.00000E+00 0.00000E+00 0.00000E+00 0.00000E+00 0.00000E+00 0.00000E+00 0.13966E+01 0.13966E+01
   8   3   2   1 0.89465E-01 0.89465E-01 0.63777E+01-0.63777E+01 0.00000E+00 0.00000E+00 0.00000E+00 0.00000E+00 0.00000E+00 0.00000E+00 0.00000E+00 0.15777E+02 0.15777E+02
   9   3   2   1 0.78261E+01 0.78261E+01 0.85145E+01 0.85145E+01 0.00000E+00 0.00000E+00 0.00000E+00 0.00000E+00 0.00000E+00 0.00000E+00 0.00000E+00 0.12360E+01 0.12360E+01
  10   3   2   1 0.65354E-01 0.65354E-01 0.47039E+01-0.47039E+01 0.00000E+00 0.00000E+00 0.00000E+00 0.00000E+00 0.00000E+00 0.00000E+00 0.00000E+00 0.15790E+02 0.15790E+02
  11   3   2   1 0.33907E+01 0.33907E+01 0.12913E+01 0.12913E+01 0.00000E+00 0.00000E+00 0.00000E+00 0.00000E+00 0.00000E+00 0.00000E+00 0.00000E+00 0.22788E+01 0.22788E+01
  12   3   2   1 0.27924E+01 0.27924E+01 0.47730E+01 0.47730E+01 0.00000E+00 0.00000E+00 0.00000E+00 0.00000E+00 0.00000E+00 0.00000E+00 0.00000E+00 0.34891E+01 0.34891E+01
  13   3   2   1 0.92261E+01 0.92261E+01 0.11045E+02-0.11045E+02 0.00000E+00 0.00000E+00 0.00000E+00 0.00000E+00 0.00000E+00 0.00000E+00 0.00000E+00 0.12657E+01 0.12657E+01
  14   3   2   1 0.11958E+02 0.11958E+02 0.13117E+02 0.13117E+02 0.00000E+00 0.00000E+00 0.00000E+00 0.00000E+00 0.00000E+00 0.00000E+00 0.00000E+00 0.11420E+01 0.11420E+01
  15   3   2   1 0.16087E+02 0.16087E+02 0.16778E+02-0.16778E+02 0.00000E+00 0.00000E+00 0.00000E+00 0.00000E+00 0.00000E+00 0.00000E+00 0.00000E+00 0.97792E+00 0.97792E+00
  16   3   2   1 0.13747E+02 0.13747E+02 0.14624E+02 0.14624E+02 0.00000E+00 0.00000E+00 0.00000E+00 0.00000E+00 0.00000E+00 0.00000E+00 0.00000E+00 0.11362E+01 0.11362E+01
  17   3   2   1 0.10739E+02 0.10739E+02 0.12508E+02-0.12508E+02 0.00000E+00 0.00000E+00 0.00000E+00 0.00000E+00 0.00000E+00 0.00000E+00 0.00000E+00 0.12658E+01 0.12658E+01
  18   3   2   1 0.73263E+01 0.73263E+01 0.84565E+01 0.84565E+01 0.00000E+00 0.00000E+00 0.00000E+00 0.00000E+00 0.00000E+00 0.00000E+00 0.00000E+00 0.15841E+01 0.15841E+01
  19   3   2   1 0.10656E+02 0.10656E+02 0.95768E+01 0.95768E+01 0.00000E+00 0.00000E+00 0.00000E+00 0.00000E+00 0.00000E+00 0.00000E+00 0.00000E+00 0.11046E+01 0.11046E+01
  20   3   2   1 0.19929E+01 0.19929E+01 0.64054E+01-0.64054E+01 0.00000E+00 0.00000E+00 0.00000E+00 0.00000E+00 0.00000E+00 0.00000E+00 0.00000E+00 0.59208E+01 0.59208E+01
  21   3   2   1 0.12891E+02 0.12891E+02 0.12945E+02-0.12945E+02 0.00000E+00 0.00000E+00 0.00000E+00 0.00000E+00 0.00000E+00 0.00000E+00 0.00000E+00 0.10613E+01 0.10613E+01
  22   3   2   1 0.62546E+01 0.62546E+01 0.54253E+01-0.54253E+01 0.00000E+00 0.00000E+00 0.00000E+00 0.00000E+00 0.00000E+00 0.00000E+00 0.00000E+00 0.18734E+01 0.18734E+01
  23   3   2   1 0.51911E+01 0.51911E+01 0.52639E+01-0.52639E+01 0.00000E+00 0.00000E+00 0.00000E+00 0.00000E+00 0.00000E+00 0.00000E+00 0.00000E+00 0.22385E+01 0.22385E+01
  24   3   2   1 0.19533E+01 0.19533E+01 0.43587E+00 0.43587E+00 0.00000E+00 0.00000E+00 0.00000E+00 0.00000E+00 0.00000E+00 0.00000E+00 0.00000E+00 0.59166E+01 0.59166E+01
  25   3   2   1 0.12750E+02 0.12750E+02 0.11592E+02-0.11592E+02 0.00000E+00 0.00000E+00 0.00000E+00 0.00000E+00 0.00000E+00 0.00000E+00 0.00000E+00 0.12249E+01 0.12249E+01
  26   3   2   1 0.90102E+01 0.90102E+01 0.85312E+01 0.85312E+01 0.00000E+00 0.00000E+00 0.00000E+00 0.00000E+00 0.00000E+00 0.00000E+00 0.00000E+00 0.15101E+01 0.15101E+01
  27   3   2   1 0.18779E+02 0.18779E+02 0.16845E+02-0.16845E+02 0.00000E+00 0.00000E+00 0.00000E+00 0.00000E+00 0.00000E+00 0.00000E+00 0.00000E+00 0.11534E+01 0.11534E+01
  28   3   2   1 0.11128E+02 0.11128E+02 0.12242E+02 0.12242E+02 0.00000E+00 0.00000E+00 0.00000E+00 0.00000E+00 0.00000E+00 0.00000E+00 0.00000E+00 0.15740E+01 0.15740E+01
  29   3   2   1 0.14058E+02 0.14058E+02 0.15254E+02-0.15254E+02 0.00000E+00 0.00000E+00 0.00000E+00 0.00000E+00 0.00000E+00 0.00000E+00 0.00000E+00 0.13890E+01 0.13890E+01
  30   3   2   1 0.78817E+01 0.78817E+01 0.67559E+01 0.67559E+01 0.00000E+00 0.00000E+00 0.00000E+00 0.00000E+00 0.00000E+00 0.00000E+00 0.00000E+00 0.17288E+01 0.17288E+01
  31   3   2   1 0.88189E+01 0.88189E+01 0.82841E+01-0.82841E+01 0.00000E+00 0.00000E+00 0.00000E+00 0.00000E+00 0.00000E+00 0.00000E+00 0.00000E+00 0.15472E+01 0.15472E+01
  32   3   2   1 0.23201E-01 0.23201E-01 0.10705E+01 0.10705E+01 0.00000E+00 0.00000E+00 0.00000E+00 0.00000E+00 0.00000E+00 0.00000E+00 0.00000E+00 0.18552E+02 0.18552E+02
  33   3   2   1 0.27620E+01 0.27620E+01 0.83953E-01 0.83953E-01 0.00000E+00 0.00000E+00 0.00000E+00 0.00000E+00 0.00000E+00 0.00000E+00 0.00000E+00 0.53808E+01 0.53808E+01
  34   3   2   1 0.65086E+01 0.65086E+01 0.34993E+01-0.34993E+01 0.00000E+00 0.00000E+00 0.00000E+00 0.00000E+00 0.00000E+00 0.00000E+00 0.00000E+00 0.26786E+01 0.26786E+01
  35   3   2   1 0.80930E+01 0.80930E+01 0.56543E+01 0.56543E+01 0.00000E+00 0.00000E+00 0.00000E+00 0.00000E+00 0.00000E+00 0.00000E+00 0.00000E+00 0.21556E+01 0.21556E+01
  36   3   2   1 0.11794E+02 0.11794E+02 0.78536E+01-0.78536E+01 0.00000E+00 0.00000E+00 0.00000E+00 0.00000E+00 0.00000E+00 0.00000E+00 0.00000E+00 0.16490E+01 0.16490E+01
  37   3   2   1 0.10934E+02 0.10934E+02 0.11818E+02 0.11818E+02 0.00000E+00 0.00000E+00 0.00000E+00 0.00000E+00 0.00000E+00 0.00000E+00 0.00000E+00 0.17758E+01 0.17758E+01
  38   3   2   1 0.14318E+02 0.14318E+02 0.12094E+02-0.12094E+02 0.00000E+00 0.00000E+00 0.00000E+00 0.00000E+00 0.00000E+00 0.00000E+00 0.00000E+00 0.14980E+01 0.14980E+01
  39   3   2   1 0.20628E+02 0.20628E+02 0.22821E+02 0.22821E+02 0.00000E+00 0.00000E+00 0.00000E+00 0.00000E+00 0.00000E+00 0.00000E+00 0.00000E+00 0.12406E+01 0.12406E+01
  40   3   2   1 0.17593E+02 0.17593E+02 0.19882E+02-0.19882E+02 0.00000E+00 0.00000E+00 0.00000E+00 0.00000E+00 0.00000E+00 0.00000E+00 0.00000E+00 0.13357E+01 0.13357E+01
  41   3   2   1 0.34037E+01 0.34037E+01 0.69839E+01-0.69839E+01 0.00000E+00 0.00000E+00 0.00000E+00 0.00000E+00 0.00000E+00 0.00000E+00 0.00000E+00 0.45581E+01 0.45581E+01
  42   3   2   1 0.17307E-01 0.17307E-01 0.70741E+01-0.70741E+01 0.00000E+00 0.00000E+00 0.00000E+00 0.00000E+00 0.00000E+00 0.00000E+00 0.00000E+00 0.27671E+02 0.27671E+02
  43   3   2   1 0.52006E+01 0.52006E+01 0.95651E+01 0.95651E+01 0.00000E+00 0.00000E+00 0.00000E+00 0.00000E+00 0.00000E+00 0.00000E+00 0.00000E+00 0.33573E+01 0.33573E+01
  44   3   2   1 0.59223E+01 0.59223E+01 0.16719E+01-0.16719E+01 0.00000E+00 0.00000E+00 0.00000E+00 0.00000E+00 0.00000E+00 0.00000E+00 0.00000E+00 0.29611E+01 0.29611E+01
  45   3   2   1 0.27895E+01 0.27895E+01 0.29465E+01 0.29465E+01 0.00000E+00 0.00000E+00 0.00000E+00 0.00000E+00 0.00000E+00 0.00000E+00 0.00000E+00 0.62802E+01 0.62802E+01
  46   3   2   1 0.62254E+01 0.62254E+01 0.36840E+01 0.36840E+01 0.00000E+00 0.00000E+00 0.00000E+00 0.00000E+00 0.00000E+00 0.00000E+00 0.00000E+00 0.28092E+01 0.28092E+01
  47   3   2   1 0.11201E-01 0.11201E-01 0.14410E+01-0.14410E+01 0.00000E+00 0.00000E+00 0.00000E+00 0.00000E+00 0.00000E+00 0.00000E+00 0.00000E+00 0.28183E+02 0.28183E+02
  48   3   2   1 0.76285E+01 0.76285E+01 0.38195E+01 0.38195E+01 0.00000E+00 0.00000E+00 0.00000E+00 0.00000E+00 0.00000E+00 0.00000E+00 0.00000E+00 0.33133E+01 0.33133E+01
  49   3   2   1 0.10057E-01 0.10057E-01 0.15457E+01-0.15457E+01 0.00000E+00 0.00000E+00 0.00000E+00 0.00000E+00 0.00000E+00 0.00000E+00 0.00000E+00 0.33973E+02 0.33973E+02
 -52   4   2   1 0.70834E+01 0.70834E+01 0.57643E+01-0.57643E+01 0.00000E+00 0.00000E+00 0.00000E+00 0.00000E+00 0.00000E+00 0.00000E+00 0.00000E+00 0.57481E+01 0.57481E+01
 -51   4   2   1 0.27529E+01 0.27529E+01 0.39034E+01 0.39034E+01 0.00000E+00 0.00000E+00 0.00000E+00 0.00000E+00 0.00000E+00 0.00000E+00 0.00000E+00 0.13956E+02 0.13956E+02
 -50   4   2   1 0.78397E+01 0.78397E+01 0.69371E+01-0.69371E+01 0.00000E+00 0.00000E+00 0.00000E+00 0.00000E+00 0.00000E+00 0.00000E+00 0.00000E+00 0.44414E+01 0.44414E+01
 -49   4   2   1 0.38987E+01 0.38987E+01 0.27119E+01 0.27119E+01 0.00000E+00 0.00000E+00 0.00000E+00 0.00000E+00 0.00000E+00 0.00000E+00 0.00000E+00 0.78941E+01 0.78941E+01
 -48   4   2   1 0.63561E-01 0.63561E-01 0.35857E+01-0.35857E+01 0.00000E+00 0.00000E+00 0.00000E+00 0.00000E+00 0.00000E+00 0.00000E+00 0.00000E+00 0.28943E+02 0.28943E+02
 -47   4   2   1 0.94958E+01 0.94958E+01 0.34750E+01-0.34750E+01 0.00000E+00 0.00000E+00 0.00000E+00 0.00000E+00 0.00000E+00 0.00000E+00 0.00000E+00 0.32935E+01 0.32935E+01
 -46   4   2   1 0.10585E+02 0.10585E+02 0.42465E-01-0.42465E-01 0.00000E+00 0.00000E+00 0.00000E+00 0.00000E+00 0.00000E+00 0.00000E+00 0.00000E+00 0.33873E+01 0.33873E+01
 -45   4   2   1 0.98887E+01 0.98887E+01 0.31361E+01-0.31361E+01 0.00000E+00 0.00000E+00 0.00000E+00 0.00000E+00 0.00000E+00 0.00000E+00 0.00000E+00 0.39484E+01 0.39484E+01
 -44   4   2   1 0.64884E+01 0.64884E+01 0.13518E+02-0.13518E+02 0.00000E+00 0.00000E+00 0.00000E+00 0.00000E+00 0.00000E+00 0.00000E+00 0.00000E+00 0.50586E+01 0.50586E+01
 -43   4   2   1 0.16644E+02 0.16644E+02 0.34220E+02 0.34220E+02 0.00000E+00 0.00000E+00 0.00000E+00 0.00000E+00 0.00000E+00 0.00000E+00 0.00000E+00 0.30284E+01 0.30284E+01
 -41   4   2   1 0.67927E+01 0.67927E+01 0.13178E+02-0.13178E+02 0.00000E+00 0.00000E+00 0.00000E+00 0.00000E+00 0.00000E+00 0.00000E+00 0.00000E+00 0.39888E+01 0.39888E+01
 -40   4   2   1 0.19438E-01 0.19438E-01 0.11984E+01-0.11984E+01 0.00000E+00 0.00000E+00 0.00000E+00 0.00000E+00 0.00000E+00 0.00000E+00 0.00000E+00 0.29231E+02 0.29231E+02
 -39   4   2   1 0.49577E-01 0.49577E-01 0.48922E+01-0.48922E+01 0.00000E+00 0.00000E+00 0.00000E+00 0.00000E+00 0.00000E+00 0.00000E+00 0.00000E+00 0.28535E+02 0.28535E+02
 -38   4   2   1 0.81656E+01 0.81656E+01 0.36007E+01-0.36007E+01 0.00000E+00 0.00000E+00 0.00000E+00 0.00000E+00 0.00000E+00 0.00000E+00 0.00000E+00 0.31124E+01 0.31124E+01
 -37   4   2   1 0.10929E+02 0.10929E+02 0.53014E+01-0.53014E+01 0.00000E+00 0.00000E+00 0.00000E+00 0.00000E+00 0.00000E+00 0.00000E+00 0.00000E+00 0.24837E+01 0.24837E+01
 -36   4   2   1 0.75867E+01 0.75867E+01 0.14152E+01 0.14152E+01 0.00000E+00 0.00000E+00 0.00000E+00 0.00000E+00 0.00000E+00 0.00000E+00 0.00000E+00 0.35652E+01 0.35652E+01
 -35   4   2   1 0.70350E+01 0.70350E+01 0.91782E+01-0.91782E+01 0.00000E+00 0.00000E+00 0.00000E+00 0.00000E+00 0.00000E+00 0.00000E+00 0.00000E+00 0.41060E+01 0.41060E+01
 -34   4   2   1 0.51481E+01 0.51481E+01 0.52930E+01 0.52930E+01 0.00000E+00 0.00000E+00 0.00000E+00 0.00000E+00 0.00000E+00 0.00000E+00 0.00000E+00 0.52218E+01 0.52218E+01
 -33   4   2   1 0.11590E+02 0.11590E+02 0.10722E+02-0.10722E+02 0.00000E+00 0.00000E+00 0.00000E+00 0.00000E+00 0.00000E+00 0.00000E+00 0.00000E+00 0.23381E+01 0.23381E+01
 -32   4   2   1 0.85351E+01 0.85351E+01 0.60643E+01 0.60643E+01 0.00000E+00 0.00000E+00 0.00000E+00 0.00000E+00 0.00000E+00 0.00000E+00 0.00000E+00 0.29443E+01 0.29443E+01
 -31   4   2   1 0.78388E+01 0.78388E+01 0.55003E+01-0.55003E+01 0.00000E+00 0.00000E+00 0.00000E+00 0.00000E+00 0.00000E+00 0.00000E+00 0.00000E+00 0.34547E+01 0.34547E+01
 -30   4   2   1 0.58944E+01 0.58944E+01 0.32863E+00 0.32863E+00 0.00000E+00 0.00000E+00 0.00000E+00 0.00000E+00 0.00000E+00 0.00000E+00 0.00000E+00 0.39337E+01 0.39337E+01
 -29   4   2   1 0.26785E-02 0.26785E-02 0.29447E+01 0.29447E+01 0.00000E+00 0.00000E+00 0.00000E+00 0.00000E+00 0.00000E+00 0.00000E+00 0.00000E+00 0.24601E+02 0.24601E+02
 -28   4   2   1 0.78596E+01 0.78596E+01 0.66650E+01-0.66650E+01 0.00000E+00 0.00000E+00 0.00000E+00 0.00000E+00 0.00000E+00 0.00000E+00 0.00000E+00 0.27149E+01 0.27149E+01
 -27   4   2   1 0.58511E+01 0.58511E+01 0.12044E+02 0.12044E+02 0.00000E+00 0.00000E+00 0.00000E+00 0.00000E+00 0.00000E+00 0.00000E+00 0.00000E+00 0.36188E+01 0.36188E+01
 -26   4   2   1 0.15437E+02 0.15437E+02 0.17078E+02-0.17078E+02 0.00000E+00 0.00000E+00 0.00000E+00 0.00000E+00 0.00000E+00 0.00000E+00 0.00000E+00 0.15119E+01 0.15119E+01
 -25   4   2   1 0.17305E+02 0.17305E+02 0.19356E+02 0.19356E+02 0.00000E+00 0.00000E+00 0.00000E+00 0.00000E+00 0.00000E+00 0.00000E+00 0.00000E+00 0.13521E+01 0.13521E+01
 -24   4   2   1 0.20929E+02 0.20929E+02 0.22033E+02-0.22033E+02 0.00000E+00 0.00000E+00 0.00000E+00 0.00000E+00 0.00000E+00 0.00000E+00 0.00000E+00 0.16769E+01 0.16769E+01
 -23   4   2   1 0.26791E+01 0.26791E+01 0.50459E+01 0.50459E+01 0.00000E+00 0.00000E+00 0.00000E+00 0.00000E+00 0.00000E+00 0.00000E+00 0.00000E+00 0.76738E+01 0.76738E+01
 -21   4   2   1 0.14648E+02 0.14648E+02 0.14916E+02 0.14916E+02 0.00000E+00 0.00000E+00 0.00000E+00 0.00000E+00 0.00000E+00 0.00000E+00 0.00000E+00 0.14581E+01 0.14581E+01
 -20   4   2   1 0.24901E+02 0.24901E+02 0.25314E+02 0.25314E+02 0.00000E+00 0.00000E+00 0.00000E+00 0.00000E+00 0.00000E+00 0.00000E+00 0.00000E+00 0.15076E+01 0.15076E+01
 -19   4   2   1 0.10097E+02 0.10097E+02 0.69288E+01-0.69288E+01 0.00000E+00 0.00000E+00 0.00000E+00 0.00000E+00 0.00000E+00 0.00000E+00 0.00000E+00 0.19379E+01 0.19379E+01
 -18   4   2   1 0.17523E+02 0.17523E+02 0.16901E+02 0.16901E+02 0.00000E+00 0.00000E+00 0.00000E+00 0.00000E+00 0.00000E+00 0.00000E+00 0.00000E+00 0.12338E+01 0.12338E+01
 -17   4   2   1 0.20132E-01 0.20132E-01 0.41235E+01-0.41235E+01 0.00000E+00 0.00000E+00 0.00000E+00 0.00000E+00 0.00000E+00 0.00000E+00 0.00000E+00 0.25448E+02 0.25448E+02
 -16   4   2   1 0.11447E+02 0.11447E+02 0.10991E+02 0.10991E+02 0.00000E+00 0.00000E+00 0.00000E+00 0.00000E+00 0.00000E+00 0.00000E+00 0.00000E+00 0.11902E+01 0.11902E+01
 -15   4   2   1 0.38824E+01 0.38824E+01 0.28480E+01-0.28480E+01 0.00000E+00 0.00000E+00 0.00000E+00 0.00000E+00 0.00000E+00 0.00000E+00 0.00000E+00 0.29603E+01 0.29603E+01
 -14   4   2   1 0.10529E+02 0.10529E+02 0.10721E+02 0.10721E+02 0.00000E+00 0.00000E+00 0.00000E+00 0.00000E+00 0.00000E+00 0.00000E+00 0.00000E+00 0.11046E+01 0.11046E+01
 -13   4   2   1 0.82741E+01 0.82741E+01 0.55995E+01-0.55995E+01 0.00000E+00 0.00000E+00 0.00000E+00 0.00000E+00 0.00000E+00 0.00000E+00 0.00000E+00 0.13979E+01 0.13979E+01
 -12   4   2   1 0.13408E+02 0.13408E+02 0.13023E+02 0.13023E+02 0.00000E+00 0.00000E+00 0.00000E+00 0.00000E+00 0.00000E+00 0.00000E+00 0.00000E+00 0.11594E+01 0.11594E+01
 -11   4   2   1 0.11219E+02 0.11219E+02 0.10747E+02-0.10747E+02 0.00000E+00 0.00000E+00 0.00000E+00 0.00000E+00 0.00000E+00 0.00000E+00 0.00000E+00 0.12078E+01 0.12078E+01
 -10   4   2   1 0.17848E+02 0.17848E+02 0.18491E+02 0.18491E+02 0.00000E+00 0.00000E+00 0.00000E+00 0.00000E+00 0.00000E+00 0.00000E+00 0.00000E+00 0.88499E+00 0.88499E+00
  -9   4   2   1 0.22458E+02 0.22458E+02 0.21594E+02-0.21594E+02 0.00000E+00 0.00000E+00 0.00000E+00 0.00000E+00 0.00000E+00 0.00000E+00 0.00000E+00 0.89129E+00 0.89129E+00
  -8   4   2   1 0.28194E+02 0.28194E+02 0.27142E+02 0.27142E+02 0.00000E+00 0.00000E+00 0.00000E+00 0.00000E+00 0.00000E+00 0.00000E+00 0.00000E+00 0.93763E+00 0.93763E+00
  -7   4   2   1 0.41309E+02 0.41309E+02 0.38131E+02-0.38131E+02 0.00000E+00 0.00000E+00 0.00000E+00 0.00000E+00 0.00000E+00 0.00000E+00 0.00000E+00 0.11576E+01 0.11576E+01
  -6   4   2   1 0.34301E+02 0.34301E+02 0.32592E+02 0.32592E+02 0.00000E+00 0.00000E+00 0.00000E+00 0.00000E+00 0.00000E+00 0.00000E+00 0.00000E+00 0.96875E+00 0.96875E+00
  -5   4   2   1 0.45466E+02 0.45466E+02 0.42256E+02-0.42256E+02 0.00000E+00 0.00000E+00 0.00000E+00 0.00000E+00 0.00000E+00 0.00000E+00 0.00000E+00 0.12011E+01 0.12011E+01
  -4   4   2   1 0.34232E+01 0.34232E+01 0.11812E+01 0.11812E+01 0.00000E+00 0.00000E+00 0.00000E+00 0.00000E+00 0.00000E+00 0.00000E+00 0.00000E+00 0.22792E+01 0.22792E+01
  -3   4   2   1 0.76737E+01 0.76737E+01 0.92864E+01-0.92864E+01 0.00000E+00 0.00000E+00 0.00000E+00 0.00000E+00 0.00000E+00 0.00000E+00 0.00000E+00 0.10220E+01 0.10220E+01
   0   4   2   1 0.10426E+03 0.10426E+03 0.75349E+02 0.75349E+02 0.00000E+00 0.00000E+00 0.00000E+00 0.00000E+00 0.00000E+00 0.00000E+00 0.00000E+00 0.25231E+01 0.25231E+01
   1   4   2   1 0.91481E+02 0.91481E+02 0.79226E+02 0.79226E+02 0.00000E+00 0.00000E+00 0.00000E+00 0.00000E+00 0.00000E+00 0.00000E+00 0.00000E+00 0.22152E+01 0.22152E+01
   2   4   2   1 0.45855E+02 0.45855E+02 0.44404E+02-0.44404E+02 0.00000E+00 0.00000E+00 0.00000E+00 0.00000E+00 0.00000E+00 0.00000E+00 0.00000E+00 0.11917E+01 0.11917E+01
   3   4   2   1 0.87083E+02 0.87083E+02 0.76690E+02 0.76690E+02 0.00000E+00 0.00000E+00 0.00000E+00 0.00000E+00 0.00000E+00 0.00000E+00 0.00000E+00 0.21274E+01 0.21274E+01
   4   4   2   1 0.49029E+02 0.49029E+02 0.44897E+02-0.44897E+02 0.00000E+00 0.00000E+00 0.00000E+00 0.00000E+00 0.00000E+00 0.00000E+00 0.00000E+00 0.12486E+01 0.12486E+01
   5   4   2   1 0.50612E+02 0.50612E+02 0.46602E+02 0.46602E+02 0.00000E+00 0.00000E+00 0.00000E+00 0.00000E+00 0.00000E+00 0.00000E+00 0.00000E+00 0.12929E+01 0.12929E+01
   6   4   2   1 0.14958E+02 0.14958E+02 0.14554E+02-0.14554E+02 0.00000E+00 0.00000E+00 0.00000E+00 0.00000E+00 0.00000E+00 0.00000E+00 0.00000E+00 0.79185E+00 0.79185E+00
   7   4   2   1 0.39349E+01 0.39349E+01 0.48752E+01 0.48752E+01 0.00000E+00 0.00000E+00 0.00000E+00 0.00000E+00 0.00000E+00 0.00000E+00 0.00000E+00 0.19741E+01 0.19741E+01
   8   4   2   1 0.20715E+02 0.20715E+02 0.21467E+02 0.21467E+02 0.00000E+00 0.00000E+00 0.00000E+00 0.00000E+00 0.00000E+00 0.00000E+00 0.00000E+00 0.77764E+00 0.77764E+00
   9   4   2   1 0.27921E+02 0.27921E+02 0.26920E+02-0.26920E+02 0.00000E+00 0.00000E+00 0.00000E+00 0.00000E+00 0.00000E+00 0.00000E+00 0.00000E+00 0.87914E+00 0.87914E+00
  10   4   2   1 0.44902E+02 0.44902E+02 0.43535E+02 0.43535E+02 0.00000E+00 0.00000E+00 0.00000E+00 0.00000E+00 0.00000E+00 0.00000E+00 0.00000E+00 0.12101E+01 0.12101E+01
  11   4   2   1 0.43704E+02 0.43704E+02 0.40379E+02-0.40379E+02 0.00000E+00 0.00000E+00 0.00000E+00 0.00000E+00 0.00000E+00 0.00000E+00 0.00000E+00 0.11926E+01 0.11926E+01
  12   4   2   1 0.49233E+02 0.49233E+02 0.46850E+02 0.46850E+02 0.00000E+00 0.00000E+00 0.00000E+00 0.00000E+00 0.00000E+00 0.00000E+00 0.00000E+00 0.13171E+01 0.13171E+01
  13   4   2   1 0.36830E+02 0.36830E+02 0.33542E+02-0.33542E+02 0.00000E+00 0.00000E+00 0.00000E+00 0.00000E+00 0.00000E+00 0.00000E+00 0.00000E+00 0.10658E+01 0.10658E+01
  14   4   2   1 0.35666E+02 0.35666E+02 0.34832E+02 0.34832E+02 0.00000E+00 0.00000E+00 0.00000E+00 0.00000E+00 0.00000E+00 0.00000E+00 0.00000E+00 0.10415E+01 0.10415E+01
  15   4   2   1 0.16149E+02 0.16149E+02 0.14681E+02-0.14681E+02 0.00000E+00 0.00000E+00 0.00000E+00 0.00000E+00 0.00000E+00 0.00000E+00 0.00000E+00 0.85334E+00 0.85334E+00
  16   4   2   1 0.19130E+02 0.19130E+02 0.18949E+02 0.18949E+02 0.00000E+00 0.00000E+00 0.00000E+00 0.00000E+00 0.00000E+00 0.00000E+00 0.00000E+00 0.93130E+00 0.93130E+00
  17   4   2   1 0.62648E+01 0.62648E+01 0.63074E+01 0.63074E+01 0.00000E+00 0.00000E+00 0.00000E+00 0.00000E+00 0.00000E+00 0.00000E+00 0.00000E+00 0.15615E+01 0.15615E+01
  18   4   2   1 0.20460E+02 0.20460E+02 0.21268E+02 0.21268E+02 0.00000E+00 0.00000E+00 0.00000E+00 0.00000E+00 0.00000E+00 0.00000E+00 0.00000E+00 0.87889E+00 0.87889E+00
  19   4   2   1 0.44975E+02 0.44975E+02 0.43521E+02 0.43521E+02 0.00000E+00 0.00000E+00 0.00000E+00 0.00000E+00 0.00000E+00 0.00000E+00 0.00000E+00 0.17438E+01 0.17438E+01
  20   4   2   1 0.48789E+02 0.48789E+02 0.51855E+02-0.51855E+02 0.00000E+00 0.00000E+00 0.00000E+00 0.00000E+00 0.00000E+00 0.00000E+00 0.00000E+00 0.18180E+01 0.18180E+01
  21   4   2   1 0.37633E+02 0.37633E+02 0.35023E+02-0.35023E+02 0.00000E+00 0.00000E+00 0.00000E+00 0.00000E+00 0.00000E+00 0.00000E+00 0.00000E+00 0.11009E+01 0.11009E+01
  22   4   2   1 0.51509E+01 0.51509E+01 0.15315E+01-0.15315E+01 0.00000E+00 0.00000E+00 0.00000E+00 0.00000E+00 0.00000E+00 0.00000E+00 0.00000E+00 0.22364E+01 0.22364E+01
  23   4   2   1 0.40136E+01 0.40136E+01 0.82304E+00-0.82304E+00 0.00000E+00 0.00000E+00 0.00000E+00 0.00000E+00 0.00000E+00 0.00000E+00 0.00000E+00 0.24537E+01 0.24537E+01
  24   4   2   1 0.11737E+02 0.11737E+02 0.13337E+02-0.13337E+02 0.00000E+00 0.00000E+00 0.00000E+00 0.00000E+00 0.00000E+00 0.00000E+00 0.00000E+00 0.11574E+01 0.11574E+01
  25   4   2   1 0.12683E+02 0.12683E+02 0.14255E+02 0.14255E+02 0.00000E+00 0.00000E+00 0.00000E+00 0.00000E+00 0.00000E+00 0.00000E+00 0.00000E+00 0.10735E+01 0.10735E+01
  26   4   2   1 0.15306E+02 0.15306E+02 0.16760E+02-0.16760E+02 0.00000E+00 0.00000E+00 0.00000E+00 0.00000E+00 0.00000E+00 0.00000E+00 0.00000E+00 0.10225E+01 0.10225E+01
  27   4   2   1 0.13573E+02 0.13573E+02 0.15349E+02 0.15349E+02 0.00000E+00 0.00000E+00 0.00000E+00 0.00000E+00 0.00000E+00 0.00000E+00 0.00000E+00 0.12892E+01 0.12892E+01
  28   4   2   1 0.11755E+02 0.11755E+02 0.13693E+02-0.13693E+02 0.00000E+00 0.00000E+00 0.00000E+00 0.00000E+00 0.00000E+00 0.00000E+00 0.00000E+00 0.13211E+01 0.13211E+01
  29   4   2   1 0.12868E+02 0.12868E+02 0.13363E+02 0.13363E+02 0.00000E+00 0.00000E+00 0.00000E+00 0.00000E+00 0.00000E+00 0.00000E+00 0.00000E+00 0.15104E+01 0.15104E+01
  30   4   2   1 0.58760E+01 0.58760E+01 0.75376E+01-0.75376E+01 0.00000E+00 0.00000E+00 0.00000E+00 0.00000E+00 0.00000E+00 0.00000E+00 0.00000E+00 0.23033E+01 0.23033E+01
  31   4   2   1 0.73559E+01 0.73559E+01 0.74421E+01 0.74421E+01 0.00000E+00 0.00000E+00 0.00000E+00 0.00000E+00 0.00000E+00 0.00000E+00 0.00000E+00 0.18477E+01 0.18477E+01
  32   4   2   1 0.18161E-01 0.18161E-01 0.25392E+01 0.25392E+01 0.00000E+00 0.00000E+00 0.00000E+00 0.00000E+00 0.00000E+00 0.00000E+00 0.00000E+00 0.17964E+02 0.17964E+02
  33   4   2   1 0.39156E+01 0.39156E+01 0.29330E+01-0.29330E+01 0.00000E+00 0.00000E+00 0.00000E+00 0.00000E+00 0.00000E+00 0.00000E+00 0.00000E+00 0.34540E+01 0.34540E+01
  34   4   2   1 0.14561E+02 0.14561E+02 0.14001E+02 0.14001E+02 0.00000E+00 0.00000E+00 0.00000E+00 0.00000E+00 0.00000E+00 0.00000E+00 0.00000E+00 0.13387E+01 0.13387E+01
  35   4   2   1 0.87472E+01 0.87472E+01 0.10209E+02-0.10209E+02 0.00000E+00 0.00000E+00 0.00000E+00 0.00000E+00 0.00000E+00 0.00000E+00 0.00000E+00 0.17675E+01 0.17675E+01
  36   4   2   1 0.18192E+02 0.18192E+02 0.19355E+02 0.19355E+02 0.00000E+00 0.00000E+00 0.00000E+00 0.00000E+00 0.00000E+00 0.00000E+00 0.00000E+00 0.12900E+01 0.12900E+01
  37   4   2   1 0.87418E+01 0.87418E+01 0.76396E+01-0.76396E+01 0.00000E+00 0.00000E+00 0.00000E+00 0.00000E+00 0.00000E+00 0.00000E+00 0.00000E+00 0.17674E+01 0.17674E+01
  38   4   2   1 0.85078E+01 0.85078E+01 0.12855E+02 0.12855E+02 0.00000E+00 0.00000E+00 0.00000E+00 0.00000E+00 0.00000E+00 0.00000E+00 0.00000E+00 0.22655E+01 0.22655E+01
  39   4   2   1 0.83843E+01 0.83843E+01 0.16061E+02 0.16061E+02 0.00000E+00 0.00000E+00 0.00000E+00 0.00000E+00 0.00000E+00 0.00000E+00 0.00000E+00 0.25599E+01 0.25599E+01
  40   4   2   1 0.56040E+01 0.56040E+01 0.73480E+01-0.73480E+01 0.00000E+00 0.00000E+00 0.00000E+00 0.00000E+00 0.00000E+00 0.00000E+00 0.00000E+00 0.34894E+01 0.34894E+01
  42   4   2   1 0.46862E-02 0.46862E-02 0.38183E+01-0.38183E+01 0.00000E+00 0.00000E+00 0.00000E+00 0.00000E+00 0.00000E+00 0.00000E+00 0.00000E+00 0.68191E+01 0.68191E+01
  43   4   2   1 0.22330E-01 0.22330E-01 0.65655E+01 0.65655E+01 0.00000E+00 0.00000E+00 0.00000E+00 0.00000E+00 0.00000E+00 0.00000E+00 0.00000E+00 0.27737E+02 0.27737E+02
  44   4   2   1 0.76132E+01 0.76132E+01 0.61221E+01-0.61221E+01 0.00000E+00 0.00000E+00 0.00000E+00 0.00000E+00 0.00000E+00 0.00000E+00 0.00000E+00 0.30585E+01 0.30585E+01
  45   4   2   1 0.48769E-01 0.48769E-01 0.59505E+01 0.59505E+01 0.00000E+00 0.00000E+00 0.00000E+00 0.00000E+00 0.00000E+00 0.00000E+00 0.00000E+00 0.29269E+02 0.29269E+02
  46   4   2   1 0.70727E+01 0.70727E+01 0.46999E+01-0.46999E+01 0.00000E+00 0.00000E+00 0.00000E+00 0.00000E+00 0.00000E+00 0.00000E+00 0.00000E+00 0.30114E+01 0.30114E+01
  47   4   2   1 0.94200E+01 0.94200E+01 0.42553E+01 0.42553E+01 0.00000E+00 0.00000E+00 0.00000E+00 0.00000E+00 0.00000E+00 0.00000E+00 0.00000E+00 0.26766E+01 0.26766E+01
  48   4   2   1 0.58797E+01 0.58797E+01 0.28173E+01-0.28173E+01 0.00000E+00 0.00000E+00 0.00000E+00 0.00000E+00 0.00000E+00 0.00000E+00 0.00000E+00 0.42763E+01 0.42763E+01
  49   4   2   1 0.39526E-01 0.39526E-01 0.35905E+00-0.35905E+00 0.00000E+00 0.00000E+00 0.00000E+00 0.00000E+00 0.00000E+00 0.00000E+00 0.00000E+00 0.28536E+02 0.28536E+02
 -50   5   2   1 0.42298E-01 0.42298E-01 0.35039E+01-0.35039E+01 0.00000E+00 0.00000E+00 0.00000E+00 0.00000E+00 0.00000E+00 0.00000E+00 0.00000E+00 0.29972E+02 0.29972E+02
 -49   5   2   1 0.15739E-01 0.15739E-01 0.11553E+01-0.11553E+01 0.00000E+00 0.00000E+00 0.00000E+00 0.00000E+00 0.00000E+00 0.00000E+00 0.00000E+00 0.26611E+02 0.26611E+02
 -48   5   2   1 0.27778E-02 0.27778E-02 0.13575E+01 0.13575E+01 0.00000E+00 0.00000E+00 0.00000E+00 0.00000E+00 0.00000E+00 0.00000E+00 0.00000E+00 0.20255E+02 0.20255E+02
 -47   5   2   1 0.25645E-01 0.25645E-01 0.46746E+01-0.46746E+01 0.00000E+00 0.00000E+00 0.00000E+00 0.00000E+00 0.00000E+00 0.00000E+00 0.00000E+00 0.30663E+02 0.30663E+02
 -46   5   2   1 0.30710E-01 0.30710E-01 0.16143E+01 0.16143E+01 0.00000E+00 0.00000E+00 0.00000E+00 0.00000E+00 0.00000E+00 0.00000E+00 0.00000E+00 0.27587E+02 0.27587E+02
 -45   5   2   1 0.85580E+01 0.85580E+01 0.47543E+01-0.47543E+01 0.00000E+00 0.00000E+00 0.00000E+00 0.00000E+00 0.00000E+00 0.00000E+00 0.00000E+00 0.27180E+01 0.27180E+01
 -44   5   2   1 0.47915E+01 0.47915E+01 0.11669E+01 0.11669E+01 0.00000E+00 0.00000E+00 0.00000E+00 0.00000E+00 0.00000E+00 0.00000E+00 0.00000E+00 0.44295E+01 0.44295E+01
 -43   5   2   1 0.67225E-01 0.67225E-01 0.20525E+01-0.20525E+01 0.00000E+00 0.00000E+00 0.00000E+00 0.00000E+00 0.00000E+00 0.00000E+00 0.00000E+00 0.25096E+02 0.25096E+02
 -41   5   2   1 0.73101E+01 0.73101E+01 0.85761E+01-0.85761E+01 0.00000E+00 0.00000E+00 0.00000E+00 0.00000E+00 0.00000E+00 0.00000E+00 0.00000E+00 0.29020E+01 0.29020E+01
 -40   5   2   1 0.64699E+01 0.64699E+01 0.88799E+01 0.88799E+01 0.00000E+00 0.00000E+00 0.00000E+00 0.00000E+00 0.00000E+00 0.00000E+00 0.00000E+00 0.29761E+01 0.29761E+01
 -39   5   2   1 0.43474E+01 0.43474E+01 0.62602E+01-0.62602E+01 0.00000E+00 0.00000E+00 0.00000E+00 0.00000E+00 0.00000E+00 0.00000E+00 0.00000E+00 0.44133E+01 0.44133E+01
 -38   5   2   1 0.87692E+01 0.87692E+01 0.52118E+01 0.52118E+01 0.00000E+00 0.00000E+00 0.00000E+00 0.00000E+00 0.00000E+00 0.00000E+00 0.00000E+00 0.24288E+01 0.24288E+01
 -37   5   2   1 0.62001E+01 0.62001E+01 0.22320E+01-0.22320E+01 0.00000E+00 0.00000E+00 0.00000E+00 0.00000E+00 0.00000E+00 0.00000E+00 0.00000E+00 0.31208E+01 0.31208E+01
 -36   5   2   1 0.55548E+01 0.55548E+01 0.13316E+01 0.13316E+01 0.00000E+00 0.00000E+00 0.00000E+00 0.00000E+00 0.00000E+00 0.00000E+00 0.00000E+00 0.31400E+01 0.31400E+01
 -35   5   2   1 0.65537E+01 0.65537E+01 0.81244E+00 0.81244E+00 0.00000E+00 0.00000E+00 0.00000E+00 0.00000E+00 0.00000E+00 0.00000E+00 0.00000E+00 0.26785E+01 0.26785E+01
 -34   5   2   1 0.48394E+01 0.48394E+01 0.47423E+00 0.47423E+00 0.00000E+00 0.00000E+00 0.00000E+00 0.00000E+00 0.00000E+00 0.00000E+00 0.00000E+00 0.36256E+01 0.36256E+01
 -33   5   2   1 0.41994E-01 0.41994E-01 0.36024E+01 0.36024E+01 0.00000E+00 0.00000E+00 0.00000E+00 0.00000E+00 0.00000E+00 0.00000E+00 0.00000E+00 0.23403E+02 0.23403E+02
 -32   5   2   1 0.87715E+01 0.87715E+01 0.51604E+01-0.51604E+01 0.00000E+00 0.00000E+00 0.00000E+00 0.00000E+00 0.00000E+00 0.00000E+00 0.00000E+00 0.22083E+01 0.22083E+01
 -31   5   2   1 0.67546E+01 0.67546E+01 0.92020E+01 0.92020E+01 0.00000E+00 0.00000E+00 0.00000E+00 0.00000E+00 0.00000E+00 0.00000E+00 0.00000E+00 0.31343E+01 0.31343E+01
 -30   5   2   1 0.11575E+02 0.11575E+02 0.11233E+02-0.11233E+02 0.00000E+00 0.00000E+00 0.00000E+00 0.00000E+00 0.00000E+00 0.00000E+00 0.00000E+00 0.20050E+01 0.20050E+01
 -29   5   2   1 0.17310E+02 0.17310E+02 0.14979E+02 0.14979E+02 0.00000E+00 0.00000E+00 0.00000E+00 0.00000E+00 0.00000E+00 0.00000E+00 0.00000E+00 0.14630E+01 0.14630E+01
 -28   5   2   1 0.17962E+02 0.17962E+02 0.15969E+02-0.15969E+02 0.00000E+00 0.00000E+00 0.00000E+00 0.00000E+00 0.00000E+00 0.00000E+00 0.00000E+00 0.14114E+01 0.14114E+01
 -27   5   2   1 0.19011E+02 0.19011E+02 0.15810E+02 0.15810E+02 0.00000E+00 0.00000E+00 0.00000E+00 0.00000E+00 0.00000E+00 0.00000E+00 0.00000E+00 0.19433E+01 0.19433E+01
 -26   5   2   1 0.13558E+02 0.13558E+02 0.16839E+02-0.16839E+02 0.00000E+00 0.00000E+00 0.00000E+00 0.00000E+00 0.00000E+00 0.00000E+00 0.00000E+00 0.21409E+01 0.21409E+01
 -25   5   2   1 0.12388E+02 0.12388E+02 0.14100E+02 0.14100E+02 0.00000E+00 0.00000E+00 0.00000E+00 0.00000E+00 0.00000E+00 0.00000E+00 0.00000E+00 0.20322E+01 0.20322E+01
 -24   5   2   1 0.10921E+02 0.10921E+02 0.11703E+02-0.11703E+02 0.00000E+00 0.00000E+00 0.00000E+00 0.00000E+00 0.00000E+00 0.00000E+00 0.00000E+00 0.24838E+01 0.24838E+01
 -23   5   2   1 0.27670E+01 0.27670E+01 0.35853E+01 0.35853E+01 0.00000E+00 0.00000E+00 0.00000E+00 0.00000E+00 0.00000E+00 0.00000E+00 0.00000E+00 0.83735E+01 0.83735E+01
 -22   5   2   1 0.67585E-02 0.67585E-02 0.68233E+01-0.68233E+01 0.00000E+00 0.00000E+00 0.00000E+00 0.00000E+00 0.00000E+00 0.00000E+00 0.00000E+00 0.30865E+02 0.30865E+02
 -20   5   2   1 0.87384E+01 0.87384E+01 0.12969E+02 0.12969E+02 0.00000E+00 0.00000E+00 0.00000E+00 0.00000E+00 0.00000E+00 0.00000E+00 0.00000E+00 0.26494E+01 0.26494E+01
 -19   5   2   1 0.13129E+02 0.13129E+02 0.15358E+02-0.15358E+02 0.00000E+00 0.00000E+00 0.00000E+00 0.00000E+00 0.00000E+00 0.00000E+00 0.00000E+00 0.22106E+01 0.22106E+01
 -18   5   2   1 0.15910E+02 0.15910E+02 0.16799E+02 0.16799E+02 0.00000E+00 0.00000E+00 0.00000E+00 0.00000E+00 0.00000E+00 0.00000E+00 0.00000E+00 0.18291E+01 0.18291E+01
 -17   5   2   1 0.19508E+02 0.19508E+02 0.17550E+02-0.17550E+02 0.00000E+00 0.00000E+00 0.00000E+00 0.00000E+00 0.00000E+00 0.00000E+00 0.00000E+00 0.14023E+01 0.14023E+01
 -16   5   2   1 0.15421E+02 0.15421E+02 0.14198E+02 0.14198E+02 0.00000E+00 0.00000E+00 0.00000E+00 0.00000E+00 0.00000E+00 0.00000E+00 0.00000E+00 0.15119E+01 0.15119E+01
 -15   5   2   1 0.10885E+02 0.10885E+02 0.11553E+02-0.11553E+02 0.00000E+00 0.00000E+00 0.00000E+00 0.00000E+00 0.00000E+00 0.00000E+00 0.00000E+00 0.17758E+01 0.17758E+01
 -14   5   2   1 0.67549E+01 0.67549E+01 0.74771E+01 0.74771E+01 0.00000E+00 0.00000E+00 0.00000E+00 0.00000E+00 0.00000E+00 0.00000E+00 0.00000E+00 0.28494E+01 0.28494E+01
 -13   5   2   1 0.77384E-01 0.77384E-01 0.62577E+01-0.62577E+01 0.00000E+00 0.00000E+00 0.00000E+00 0.00000E+00 0.00000E+00 0.00000E+00 0.00000E+00 0.23078E+02 0.23078E+02
 -12   5   2   1 0.55502E+01 0.55502E+01 0.15957E+01 0.15957E+01 0.00000E+00 0.00000E+00 0.00000E+00 0.00000E+00 0.00000E+00 0.00000E+00 0.00000E+00 0.31399E+01 0.31399E+01
 -11   5   2   1 0.75174E-02 0.75174E-02 0.66976E+00-0.66976E+00 0.00000E+00 0.00000E+00 0.00000E+00 0.00000E+00 0.00000E+00 0.00000E+00 0.00000E+00 0.22451E+02 0.22451E+02
 -10   5   2   1 0.48076E+01 0.48076E+01 0.50833E+01-0.50833E+01 0.00000E+00 0.00000E+00 0.00000E+00 0.00000E+00 0.00000E+00 0.00000E+00 0.00000E+00 0.32233E+01 0.32233E+01
  -9   5   2   1 0.92068E+01 0.92068E+01 0.43748E+01 0.43748E+01 0.00000E+00 0.00000E+00 0.00000E+00 0.00000E+00 0.00000E+00 0.00000E+00 0.00000E+00 0.25263E+01 0.25263E+01
  -8   5   2   1 0.13160E+02 0.13160E+02 0.98200E+01-0.98200E+01 0.00000E+00 0.00000E+00 0.00000E+00 0.00000E+00 0.00000E+00 0.00000E+00 0.00000E+00 0.19169E+01 0.19169E+01
  -7   5   2   1 0.11069E+02 0.11069E+02 0.73510E+01 0.73510E+01 0.00000E+00 0.00000E+00 0.00000E+00 0.00000E+00 0.00000E+00 0.00000E+00 0.00000E+00 0.17479E+01 0.17479E+01
  -6   5   2   1 0.19013E+02 0.19013E+02 0.15055E+02-0.15055E+02 0.00000E+00 0.00000E+00 0.00000E+00 0.00000E+00 0.00000E+00 0.00000E+00 0.00000E+00 0.14377E+01 0.14377E+01
  -5   5   2   1 0.18597E+02 0.18597E+02 0.10999E+02 0.10999E+02 0.00000E+00 0.00000E+00 0.00000E+00 0.00000E+00 0.00000E+00 0.00000E+00 0.00000E+00 0.14682E+01 0.14682E+01
  -4   5   2   1 0.20464E+02 0.20464E+02 0.17694E+02-0.17694E+02 0.00000E+00 0.00000E+00 0.00000E+00 0.00000E+00 0.00000E+00 0.00000E+00 0.00000E+00 0.14327E+01 0.14327E+01
  -3   5   2   1 0.15158E+02 0.15158E+02 0.11737E+02 0.11737E+02 0.00000E+00 0.00000E+00 0.00000E+00 0.00000E+00 0.00000E+00 0.00000E+00 0.00000E+00 0.12831E+01 0.12831E+01
  -2   5   2   1 0.18492E+02 0.18492E+02 0.16563E+02-0.16563E+02 0.00000E+00 0.00000E+00 0.00000E+00 0.00000E+00 0.00000E+00 0.00000E+00 0.00000E+00 0.12690E+01 0.12690E+01
  -1   5   2   1 0.13857E+02 0.13857E+02 0.10604E+02 0.10604E+02 0.00000E+00 0.00000E+00 0.00000E+00 0.00000E+00 0.00000E+00 0.00000E+00 0.00000E+00 0.12637E+01 0.12637E+01
   0   5   2   1 0.16897E+02 0.16897E+02 0.15356E+02-0.15356E+02 0.00000E+00 0.00000E+00 0.00000E+00 0.00000E+00 0.00000E+00 0.00000E+00 0.00000E+00 0.12732E+01 0.12732E+01
   1   5   2   1 0.27604E+01 0.27604E+01 0.58282E+01 0.58282E+01 0.00000E+00 0.00000E+00 0.00000E+00 0.00000E+00 0.00000E+00 0.00000E+00 0.00000E+00 0.41868E+01 0.41868E+01
   2   5   2   1 0.48472E+01 0.48472E+01 0.21458E+01-0.21458E+01 0.00000E+00 0.00000E+00 0.00000E+00 0.00000E+00 0.00000E+00 0.00000E+00 0.00000E+00 0.24176E+01 0.24176E+01
   3   5   2   1 0.55103E+01 0.55103E+01 0.91966E+01-0.91966E+01 0.00000E+00 0.00000E+00 0.00000E+00 0.00000E+00 0.00000E+00 0.00000E+00 0.00000E+00 0.20941E+01 0.20941E+01
   4   5   2   1 0.13838E+02 0.13838E+02 0.14779E+02 0.14779E+02 0.00000E+00 0.00000E+00 0.00000E+00 0.00000E+00 0.00000E+00 0.00000E+00 0.00000E+00 0.11251E+01 0.11251E+01
   5   5   2   1 0.26092E+02 0.26092E+02 0.23683E+02-0.23683E+02 0.00000E+00 0.00000E+00 0.00000E+00 0.00000E+00 0.00000E+00 0.00000E+00 0.00000E+00 0.12155E+01 0.12155E+01
   6   5   2   1 0.29079E+02 0.29079E+02 0.27983E+02 0.27983E+02 0.00000E+00 0.00000E+00 0.00000E+00 0.00000E+00 0.00000E+00 0.00000E+00 0.00000E+00 0.12328E+01 0.12328E+01
   7   5   2   1 0.34364E+02 0.34364E+02 0.34030E+02-0.34030E+02 0.00000E+00 0.00000E+00 0.00000E+00 0.00000E+00 0.00000E+00 0.00000E+00 0.00000E+00 0.13952E+01 0.13952E+01
   8   5   2   1 0.33394E+02 0.33394E+02 0.34249E+02 0.34249E+02 0.00000E+00 0.00000E+00 0.00000E+00 0.00000E+00 0.00000E+00 0.00000E+00 0.00000E+00 0.10959E+01 0.10959E+01
   9   5   2   1 0.33754E+02 0.33754E+02 0.33101E+02-0.33101E+02 0.00000E+00 0.00000E+00 0.00000E+00 0.00000E+00 0.00000E+00 0.00000E+00 0.00000E+00 0.97853E+00 0.97853E+00
  10   5   2   1 0.27391E+02 0.27391E+02 0.27752E+02 0.27752E+02 0.00000E+00 0.00000E+00 0.00000E+00 0.00000E+00 0.00000E+00 0.00000E+00 0.00000E+00 0.89167E+00 0.89167E+00
  11   5   2   1 0.22889E+02 0.22889E+02 0.21574E+02-0.21574E+02 0.00000E+00 0.00000E+00 0.00000E+00 0.00000E+00 0.00000E+00 0.00000E+00 0.00000E+00 0.87694E+00 0.87694E+00
  12   5   2   1 0.14016E+02 0.14016E+02 0.13365E+02 0.13365E+02 0.00000E+00 0.00000E+00 0.00000E+00 0.00000E+00 0.00000E+00 0.00000E+00 0.00000E+00 0.97749E+00 0.97749E+00
  13   5   2   1 0.78641E+01 0.78641E+01 0.72269E+01-0.72269E+01 0.00000E+00 0.00000E+00 0.00000E+00 0.00000E+00 0.00000E+00 0.00000E+00 0.00000E+00 0.14823E+01 0.14823E+01
  14   5   2   1 0.19674E-01 0.19674E-01 0.23308E+00 0.23308E+00 0.00000E+00 0.00000E+00 0.00000E+00 0.00000E+00 0.00000E+00 0.00000E+00 0.00000E+00 0.16978E+02 0.16978E+02
  15   5   2   1 0.64952E+01 0.64952E+01 0.41233E+01 0.41233E+01 0.00000E+00 0.00000E+00 0.00000E+00 0.00000E+00 0.00000E+00 0.00000E+00 0.00000E+00 0.20837E+01 0.20837E+01
  16   5   2   1 0.61661E+01 0.61661E+01 0.70380E+01-0.70380E+01 0.00000E+00 0.00000E+00 0.00000E+00 0.00000E+00 0.00000E+00 0.00000E+00 0.00000E+00 0.24972E+01 0.24972E+01
  17   5   2   1 0.51363E+01 0.51363E+01 0.54767E+01 0.54767E+01 0.00000E+00 0.00000E+00 0.00000E+00 0.00000E+00 0.00000E+00 0.00000E+00 0.00000E+00 0.29841E+01 0.29841E+01
  18   5   2   1 0.70227E+01 0.70227E+01 0.76821E+01-0.76821E+01 0.00000E+00 0.00000E+00 0.00000E+00 0.00000E+00 0.00000E+00 0.00000E+00 0.00000E+00 0.19171E+01 0.19171E+01
  19   5   2   1 0.43244E+01 0.43244E+01 0.57535E+01 0.57535E+01 0.00000E+00 0.00000E+00 0.00000E+00 0.00000E+00 0.00000E+00 0.00000E+00 0.00000E+00 0.30893E+01 0.30893E+01
  20   5   2   1 0.79395E+01 0.79395E+01 0.93882E+01 0.93882E+01 0.00000E+00 0.00000E+00 0.00000E+00 0.00000E+00 0.00000E+00 0.00000E+00 0.00000E+00 0.19752E+01 0.19752E+01
  21   5   2   1 0.86384E-01 0.86384E-01 0.20048E+01 0.20048E+01 0.00000E+00 0.00000E+00 0.00000E+00 0.00000E+00 0.00000E+00 0.00000E+00 0.00000E+00 0.20795E+02 0.20795E+02
  22   5   2   1 0.33689E+01 0.33689E+01 0.50522E+00-0.50522E+00 0.00000E+00 0.00000E+00 0.00000E+00 0.00000E+00 0.00000E+00 0.00000E+00 0.00000E+00 0.39670E+01 0.39670E+01
  23   5   2   1 0.43757E+01 0.43757E+01 0.20219E+01 0.20219E+01 0.00000E+00 0.00000E+00 0.00000E+00 0.00000E+00 0.00000E+00 0.00000E+00 0.00000E+00 0.35303E+01 0.35303E+01
  24   5   2   1 0.18156E-01 0.18156E-01 0.15762E+01 0.15762E+01 0.00000E+00 0.00000E+00 0.00000E+00 0.00000E+00 0.00000E+00 0.00000E+00 0.00000E+00 0.18537E+02 0.18537E+02
  25   5   2   1 0.71102E+01 0.71102E+01 0.28711E+01-0.28711E+01 0.00000E+00 0.00000E+00 0.00000E+00 0.00000E+00 0.00000E+00 0.00000E+00 0.00000E+00 0.24643E+01 0.24643E+01
  26   5   2   1 0.43922E+01 0.43922E+01 0.28547E+01 0.28547E+01 0.00000E+00 0.00000E+00 0.00000E+00 0.00000E+00 0.00000E+00 0.00000E+00 0.00000E+00 0.39721E+01 0.39721E+01
  27   5   2   1 0.41859E-01 0.41859E-01 0.19594E+01-0.19594E+01 0.00000E+00 0.00000E+00 0.00000E+00 0.00000E+00 0.00000E+00 0.00000E+00 0.00000E+00 0.22169E+02 0.22169E+02
  28   5   2   1 0.61182E-01 0.61182E-01 0.35900E+01 0.35900E+01 0.00000E+00 0.00000E+00 0.00000E+00 0.00000E+00 0.00000E+00 0.00000E+00 0.00000E+00 0.23615E+02 0.23615E+02
  29   5   2   1 0.66145E-01 0.66145E-01 0.10268E+01-0.10268E+01 0.00000E+00 0.00000E+00 0.00000E+00 0.00000E+00 0.00000E+00 0.00000E+00 0.00000E+00 0.22912E+02 0.22912E+02
  30   5   2   1 0.75820E-01 0.75820E-01 0.19282E+01 0.19282E+01 0.00000E+00 0.00000E+00 0.00000E+00 0.00000E+00 0.00000E+00 0.00000E+00 0.00000E+00 0.22000E+02 0.22000E+02
  31   5   2   1 0.33591E+01 0.33591E+01 0.21417E+01-0.21417E+01 0.00000E+00 0.00000E+00 0.00000E+00 0.00000E+00 0.00000E+00 0.00000E+00 0.00000E+00 0.51262E+01 0.51262E+01
  32   5   2   1 0.71759E-01 0.71759E-01 0.59707E+00 0.59707E+00 0.00000E+00 0.00000E+00 0.00000E+00 0.00000E+00 0.00000E+00 0.00000E+00 0.00000E+00 0.21862E+02 0.21862E+02
  33   5   2   1 0.60559E-01 0.60559E-01 0.39797E+00 0.39797E+00 0.00000E+00 0.00000E+00 0.00000E+00 0.00000E+00 0.00000E+00 0.00000E+00 0.00000E+00 0.23877E+02 0.23877E+02
  34   5   2   1 0.28198E+01 0.28198E+01 0.19541E+00-0.19541E+00 0.00000E+00 0.00000E+00 0.00000E+00 0.00000E+00 0.00000E+00 0.00000E+00 0.00000E+00 0.67109E+01 0.67109E+01
  35   5   2   1 0.59428E+01 0.59428E+01 0.55258E+00 0.55258E+00 0.00000E+00 0.00000E+00 0.00000E+00 0.00000E+00 0.00000E+00 0.00000E+00 0.00000E+00 0.29565E+01 0.29565E+01
  36   5   2   1 0.19608E+01 0.19608E+01 0.61288E+00 0.61288E+00 0.00000E+00 0.00000E+00 0.00000E+00 0.00000E+00 0.00000E+00 0.00000E+00 0.00000E+00 0.78927E+01 0.78927E+01
  37   5   2   1 0.52148E+01 0.52148E+01 0.40464E+01-0.40464E+01 0.00000E+00 0.00000E+00 0.00000E+00 0.00000E+00 0.00000E+00 0.00000E+00 0.00000E+00 0.29843E+01 0.29843E+01
  38   5   2   1 0.73928E+01 0.73928E+01 0.34275E+01 0.34275E+01 0.00000E+00 0.00000E+00 0.00000E+00 0.00000E+00 0.00000E+00 0.00000E+00 0.00000E+00 0.21112E+01 0.21112E+01
  39   5   2   1 0.68538E+01 0.68538E+01 0.45124E+01-0.45124E+01 0.00000E+00 0.00000E+00 0.00000E+00 0.00000E+00 0.00000E+00 0.00000E+00 0.00000E+00 0.22800E+01 0.22800E+01
  40   5   2   1 0.75951E+01 0.75951E+01 0.25372E+01-0.25372E+01 0.00000E+00 0.00000E+00 0.00000E+00 0.00000E+00 0.00000E+00 0.00000E+00 0.00000E+00 0.20395E+01 0.20395E+01
  41   5   2   1 0.16885E+02 0.16885E+02 0.17247E+02 0.17247E+02 0.00000E+00 0.00000E+00 0.00000E+00 0.00000E+00 0.00000E+00 0.00000E+00 0.00000E+00 0.19575E+01 0.19575E+01
  42   5   2   1 0.73421E-01 0.73421E-01 0.48724E+01-0.48724E+01 0.00000E+00 0.00000E+00 0.00000E+00 0.00000E+00 0.00000E+00 0.00000E+00 0.00000E+00 0.23494E+02 0.23494E+02
  43   5   2   1 0.61823E+01 0.61823E+01 0.49364E+01 0.49364E+01 0.00000E+00 0.00000E+00 0.00000E+00 0.00000E+00 0.00000E+00 0.00000E+00 0.00000E+00 0.28091E+01 0.28091E+01
  44   5   2   1 0.63990E-01 0.63990E-01 0.38968E+01-0.38968E+01 0.00000E+00 0.00000E+00 0.00000E+00 0.00000E+00 0.00000E+00 0.00000E+00 0.00000E+00 0.23383E+02 0.23383E+02
  45   5   2   1 0.62050E+01 0.62050E+01 0.23939E+00 0.23939E+00 0.00000E+00 0.00000E+00 0.00000E+00 0.00000E+00 0.00000E+00 0.00000E+00 0.00000E+00 0.30883E+01 0.30883E+01
  46   5   2   1 0.51960E+01 0.51960E+01 0.38447E+00-0.38447E+00 0.00000E+00 0.00000E+00 0.00000E+00 0.00000E+00 0.00000E+00 0.00000E+00 0.00000E+00 0.33486E+01 0.33486E+01
 -45   6   2   1 0.55376E+01 0.55376E+01 0.85617E+01-0.85617E+01 0.00000E+00 0.00000E+00 0.00000E+00 0.00000E+00 0.00000E+00 0.00000E+00 0.00000E+00 0.52337E+01 0.52337E+01
 -43   6   2   1 0.86531E-02 0.86531E-02 0.17511E+01 0.17511E+01 0.00000E+00 0.00000E+00 0.00000E+00 0.00000E+00 0.00000E+00 0.00000E+00 0.00000E+00 0.18143E+02 0.18143E+02
 -42   6   2   1 0.71080E+01 0.71080E+01 0.48314E+01-0.48314E+01 0.00000E+00 0.00000E+00 0.00000E+00 0.00000E+00 0.00000E+00 0.00000E+00 0.00000E+00 0.27379E+01 0.27379E+01
 -41   6   2   1 0.85812E+01 0.85812E+01 0.49702E+01-0.49702E+01 0.00000E+00 0.00000E+00 0.00000E+00 0.00000E+00 0.00000E+00 0.00000E+00 0.00000E+00 0.22656E+01 0.22656E+01
 -40   6   2   1 0.62207E+01 0.62207E+01 0.67544E+01-0.67544E+01 0.00000E+00 0.00000E+00 0.00000E+00 0.00000E+00 0.00000E+00 0.00000E+00 0.00000E+00 0.40573E+01 0.40573E+01
 -39   6   2   1 0.14083E-01 0.14083E-01 0.11078E+01 0.11078E+01 0.00000E+00 0.00000E+00 0.00000E+00 0.00000E+00 0.00000E+00 0.00000E+00 0.00000E+00 0.23803E+02 0.23803E+02
 -38   6   2   1 0.20625E-01 0.20625E-01 0.40931E+00-0.40931E+00 0.00000E+00 0.00000E+00 0.00000E+00 0.00000E+00 0.00000E+00 0.00000E+00 0.00000E+00 0.20842E+02 0.20842E+02
 -37   6   2   1 0.34323E+01 0.34323E+01 0.11706E+01-0.11706E+01 0.00000E+00 0.00000E+00 0.00000E+00 0.00000E+00 0.00000E+00 0.00000E+00 0.00000E+00 0.51271E+01 0.51271E+01
 -36   6   2   1 0.34318E+01 0.34318E+01 0.25559E+01 0.25559E+01 0.00000E+00 0.00000E+00 0.00000E+00 0.00000E+00 0.00000E+00 0.00000E+00 0.00000E+00 0.68369E+01 0.68369E+01
 -35   6   2   1 0.24489E-01 0.24489E-01 0.21630E+01-0.21630E+01 0.00000E+00 0.00000E+00 0.00000E+00 0.00000E+00 0.00000E+00 0.00000E+00 0.00000E+00 0.19777E+02 0.19777E+02
 -34   6   2   1 0.28049E+01 0.28049E+01 0.27012E+01 0.27012E+01 0.00000E+00 0.00000E+00 0.00000E+00 0.00000E+00 0.00000E+00 0.00000E+00 0.00000E+00 0.69778E+01 0.69778E+01
 -33   6   2   1 0.27692E+01 0.27692E+01 0.10391E+00 0.10391E+00 0.00000E+00 0.00000E+00 0.00000E+00 0.00000E+00 0.00000E+00 0.00000E+00 0.00000E+00 0.47718E+01 0.47718E+01
 -32   6   2   1 0.18026E-01 0.18026E-01 0.15430E+01 0.15430E+01 0.00000E+00 0.00000E+00 0.00000E+00 0.00000E+00 0.00000E+00 0.00000E+00 0.00000E+00 0.16570E+02 0.16570E+02
 -31   6   2   1 0.19563E-01 0.19563E-01 0.13878E+01 0.13878E+01 0.00000E+00 0.00000E+00 0.00000E+00 0.00000E+00 0.00000E+00 0.00000E+00 0.00000E+00 0.19646E+02 0.19646E+02
 -30   6   2   1 0.27935E+01 0.27935E+01 0.13633E+01 0.13633E+01 0.00000E+00 0.00000E+00 0.00000E+00 0.00000E+00 0.00000E+00 0.00000E+00 0.00000E+00 0.48846E+01 0.48846E+01
 -29   6   2   1 0.52140E+01 0.52140E+01 0.29101E+01 0.29101E+01 0.00000E+00 0.00000E+00 0.00000E+00 0.00000E+00 0.00000E+00 0.00000E+00 0.00000E+00 0.26114E+01 0.26114E+01
 -28   6   2   1 0.12996E-01 0.12996E-01 0.14278E+01 0.14278E+01 0.00000E+00 0.00000E+00 0.00000E+00 0.00000E+00 0.00000E+00 0.00000E+00 0.00000E+00 0.19103E+02 0.19103E+02
 -27   6   2   1 0.81158E-02 0.81158E-02 0.47024E+01 0.47024E+01 0.00000E+00 0.00000E+00 0.00000E+00 0.00000E+00 0.00000E+00 0.00000E+00 0.00000E+00 0.32984E+00 0.32984E+00
 -26   6   2   1 0.24218E-01 0.24218E-01 0.11157E+01-0.11157E+01 0.00000E+00 0.00000E+00 0.00000E+00 0.00000E+00 0.00000E+00 0.00000E+00 0.00000E+00 0.15469E+02 0.15469E+02
 -25   6   2   1 0.62507E+01 0.62507E+01 0.56398E+01 0.56398E+01 0.00000E+00 0.00000E+00 0.00000E+00 0.00000E+00 0.00000E+00 0.00000E+00 0.00000E+00 0.18734E+01 0.18734E+01
 -24   6   2   1 0.61968E+01 0.61968E+01 0.60124E+01 0.60124E+01 0.00000E+00 0.00000E+00 0.00000E+00 0.00000E+00 0.00000E+00 0.00000E+00 0.00000E+00 0.18734E+01 0.18734E+01
 -23   6   2   1 0.20308E+02 0.20308E+02 0.16519E+02 0.16519E+02 0.00000E+00 0.00000E+00 0.00000E+00 0.00000E+00 0.00000E+00 0.00000E+00 0.00000E+00 0.15470E+01 0.15470E+01
 -22   6   2   1 0.19931E+01 0.19931E+01 0.49382E+01-0.49382E+01 0.00000E+00 0.00000E+00 0.00000E+00 0.00000E+00 0.00000E+00 0.00000E+00 0.00000E+00 0.49340E+01 0.49340E+01
 -21   6   2   1 0.39354E+02 0.39354E+02 0.33394E+02-0.33394E+02 0.00000E+00 0.00000E+00 0.00000E+00 0.00000E+00 0.00000E+00 0.00000E+00 0.00000E+00 0.16275E+01 0.16275E+01
 -20   6   2   1 0.36555E-01 0.36555E-01 0.42172E+00-0.42172E+00 0.00000E+00 0.00000E+00 0.00000E+00 0.00000E+00 0.00000E+00 0.00000E+00 0.00000E+00 0.14217E+02 0.14217E+02
 -19   6   2   1 0.28038E+01 0.28038E+01 0.39726E+01 0.39726E+01 0.00000E+00 0.00000E+00 0.00000E+00 0.00000E+00 0.00000E+00 0.00000E+00 0.00000E+00 0.34891E+01 0.34891E+01
 -18   6   2   1 0.65426E+01 0.65426E+01 0.70436E+01-0.70436E+01 0.00000E+00 0.00000E+00 0.00000E+00 0.00000E+00 0.00000E+00 0.00000E+00 0.00000E+00 0.11920E+01 0.11920E+01
 -17   6   2   1 0.27914E+01 0.27914E+01 0.25664E+01 0.25664E+01 0.00000E+00 0.00000E+00 0.00000E+00 0.00000E+00 0.00000E+00 0.00000E+00 0.00000E+00 0.20936E+01 0.20936E+01
 -16   6   2   1 0.69306E-02 0.69306E-02 0.34978E+01 0.34978E+01 0.00000E+00 0.00000E+00 0.00000E+00 0.00000E+00 0.00000E+00 0.00000E+00 0.00000E+00 0.23828E+02 0.23828E+02
 -15   6   2   1 0.59100E+01 0.59100E+01 0.83677E+01-0.83677E+01 0.00000E+00 0.00000E+00 0.00000E+00 0.00000E+00 0.00000E+00 0.00000E+00 0.00000E+00 0.23034E+01 0.23034E+01
 -14   6   2   1 0.92499E+01 0.92499E+01 0.10132E+02 0.10132E+02 0.00000E+00 0.00000E+00 0.00000E+00 0.00000E+00 0.00000E+00 0.00000E+00 0.00000E+00 0.14757E+01 0.14757E+01
 -13   6   2   1 0.44126E+01 0.44126E+01 0.99061E+01-0.99061E+01 0.00000E+00 0.00000E+00 0.00000E+00 0.00000E+00 0.00000E+00 0.00000E+00 0.00000E+00 0.44134E+01 0.44134E+01
 -12   6   2   1 0.79058E+01 0.79058E+01 0.71619E+01 0.71619E+01 0.00000E+00 0.00000E+00 0.00000E+00 0.00000E+00 0.00000E+00 0.00000E+00 0.00000E+00 0.22218E+01 0.22218E+01
 -11   6   2   1 0.55995E+01 0.55995E+01 0.55265E+01-0.55265E+01 0.00000E+00 0.00000E+00 0.00000E+00 0.00000E+00 0.00000E+00 0.00000E+00 0.00000E+00 0.31405E+01 0.31405E+01
 -10   6   2   1 0.56079E+01 0.56079E+01 0.20897E+01 0.20897E+01 0.00000E+00 0.00000E+00 0.00000E+00 0.00000E+00 0.00000E+00 0.00000E+00 0.00000E+00 0.27913E+01 0.27913E+01
  -9   6   2   1 0.43031E-01 0.43031E-01 0.17033E+01 0.17033E+01 0.00000E+00 0.00000E+00 0.00000E+00 0.00000E+00 0.00000E+00 0.00000E+00 0.00000E+00 0.19366E+02 0.19366E+02
  -8   6   2   1 0.43865E+01 0.43865E+01 0.26015E+01-0.26015E+01 0.00000E+00 0.00000E+00 0.00000E+00 0.00000E+00 0.00000E+00 0.00000E+00 0.00000E+00 0.30894E+01 0.30894E+01
  -7   6   2   1 0.27751E+01 0.27751E+01 0.40764E+01 0.40764E+01 0.00000E+00 0.00000E+00 0.00000E+00 0.00000E+00 0.00000E+00 0.00000E+00 0.00000E+00 0.48846E+01 0.48846E+01
  -6   6   2   1 0.90263E+01 0.90263E+01 0.60034E+01 0.60034E+01 0.00000E+00 0.00000E+00 0.00000E+00 0.00000E+00 0.00000E+00 0.00000E+00 0.00000E+00 0.23705E+01 0.23705E+01
  -5   6   2   1 0.16802E+02 0.16802E+02 0.14803E+02-0.14803E+02 0.00000E+00 0.00000E+00 0.00000E+00 0.00000E+00 0.00000E+00 0.00000E+00 0.00000E+00 0.15109E+01 0.15109E+01
  -4   6   2   1 0.29170E+02 0.29170E+02 0.28860E+02 0.28860E+02 0.00000E+00 0.00000E+00 0.00000E+00 0.00000E+00 0.00000E+00 0.00000E+00 0.00000E+00 0.14275E+01 0.14275E+01
  -3   6   2   1 0.26058E+02 0.26058E+02 0.27153E+02-0.27153E+02 0.00000E+00 0.00000E+00 0.00000E+00 0.00000E+00 0.00000E+00 0.00000E+00 0.00000E+00 0.12914E+01 0.12914E+01
  -2   6   2   1 0.12076E+02 0.12076E+02 0.12762E+02 0.12762E+02 0.00000E+00 0.00000E+00 0.00000E+00 0.00000E+00 0.00000E+00 0.00000E+00 0.00000E+00 0.14459E+01 0.14459E+01
  -1   6   2   1 0.59436E+01 0.59436E+01 0.55457E+01 0.55457E+01 0.00000E+00 0.00000E+00 0.00000E+00 0.00000E+00 0.00000E+00 0.00000E+00 0.00000E+00 0.23033E+01 0.23033E+01
   0   6   2   1 0.10512E+02 0.10512E+02 0.10668E+02 0.10668E+02 0.00000E+00 0.00000E+00 0.00000E+00 0.00000E+00 0.00000E+00 0.00000E+00 0.00000E+00 0.12871E+01 0.12871E+01
   1   6   2   1 0.10957E+00 0.10957E+00 0.22320E-01-0.22320E-01 0.00000E+00 0.00000E+00 0.00000E+00 0.00000E+00 0.00000E+00 0.00000E+00 0.00000E+00 0.16420E+02 0.16420E+02
   2   6   2   1 0.40130E+01 0.40130E+01 0.23491E+01-0.23491E+01 0.00000E+00 0.00000E+00 0.00000E+00 0.00000E+00 0.00000E+00 0.00000E+00 0.00000E+00 0.29597E+01 0.29597E+01
   3   6   2   1 0.97762E+01 0.97762E+01 0.12356E+02-0.12356E+02 0.00000E+00 0.00000E+00 0.00000E+00 0.00000E+00 0.00000E+00 0.00000E+00 0.00000E+00 0.13851E+01 0.13851E+01
   4   6   2   1 0.10917E+02 0.10917E+02 0.11459E+02 0.11459E+02 0.00000E+00 0.00000E+00 0.00000E+00 0.00000E+00 0.00000E+00 0.00000E+00 0.00000E+00 0.12455E+01 0.12455E+01
   5   6   2   1 0.12256E+02 0.12256E+02 0.15187E+02-0.15187E+02 0.00000E+00 0.00000E+00 0.00000E+00 0.00000E+00 0.00000E+00 0.00000E+00 0.00000E+00 0.12701E+01 0.12701E+01
   6   6   2   1 0.33881E+01 0.33881E+01 0.62717E+01 0.62717E+01 0.00000E+00 0.00000E+00 0.00000E+00 0.00000E+00 0.00000E+00 0.00000E+00 0.00000E+00 0.34186E+01 0.34186E+01
   7   6   2   1 0.59075E+01 0.59075E+01 0.46259E+01-0.46259E+01 0.00000E+00 0.00000E+00 0.00000E+00 0.00000E+00 0.00000E+00 0.00000E+00 0.00000E+00 0.19745E+01 0.19745E+01
   8   6   2   1 0.35199E-01 0.35199E-01 0.57078E+01-0.57078E+01 0.00000E+00 0.00000E+00 0.00000E+00 0.00000E+00 0.00000E+00 0.00000E+00 0.00000E+00 0.20076E+02 0.20076E+02
   9   6   2   1 0.47935E+01 0.47935E+01 0.49459E+01 0.49459E+01 0.00000E+00 0.00000E+00 0.00000E+00 0.00000E+00 0.00000E+00 0.00000E+00 0.00000E+00 0.24177E+01 0.24177E+01
  10   6   2   1 0.12248E+02 0.12248E+02 0.13411E+02-0.13411E+02 0.00000E+00 0.00000E+00 0.00000E+00 0.00000E+00 0.00000E+00 0.00000E+00 0.00000E+00 0.12701E+01 0.12701E+01
  11   6   2   1 0.78150E+01 0.78150E+01 0.10180E+02 0.10180E+02 0.00000E+00 0.00000E+00 0.00000E+00 0.00000E+00 0.00000E+00 0.00000E+00 0.00000E+00 0.17287E+01 0.17287E+01
  12   6   2   1 0.14667E+02 0.14667E+02 0.15636E+02-0.15636E+02 0.00000E+00 0.00000E+00 0.00000E+00 0.00000E+00 0.00000E+00 0.00000E+00 0.00000E+00 0.11960E+01 0.11960E+01
  13   6   2   1 0.10893E+02 0.10893E+02 0.11326E+02 0.11326E+02 0.00000E+00 0.00000E+00 0.00000E+00 0.00000E+00 0.00000E+00 0.00000E+00 0.00000E+00 0.89297E+00 0.89297E+00
  14   6   2   1 0.12532E+02 0.12532E+02 0.14922E+02-0.14922E+02 0.00000E+00 0.00000E+00 0.00000E+00 0.00000E+00 0.00000E+00 0.00000E+00 0.00000E+00 0.93329E+00 0.93329E+00
  15   6   2   1 0.73014E+01 0.73014E+01 0.83161E+01 0.83161E+01 0.00000E+00 0.00000E+00 0.00000E+00 0.00000E+00 0.00000E+00 0.00000E+00 0.00000E+00 0.13207E+01 0.13207E+01
  16   6   2   1 0.85237E+01 0.85237E+01 0.10448E+02-0.10448E+02 0.00000E+00 0.00000E+00 0.00000E+00 0.00000E+00 0.00000E+00 0.00000E+00 0.00000E+00 0.11352E+01 0.11352E+01
  17   6   2   1 0.55957E-01 0.55957E-01 0.17478E+01 0.17478E+01 0.00000E+00 0.00000E+00 0.00000E+00 0.00000E+00 0.00000E+00 0.00000E+00 0.00000E+00 0.19060E+02 0.19060E+02
  18   6   2   1 0.48017E+01 0.48017E+01 0.28163E+01-0.28163E+01 0.00000E+00 0.00000E+00 0.00000E+00 0.00000E+00 0.00000E+00 0.00000E+00 0.00000E+00 0.24176E+01 0.24176E+01
  19   6   2   1 0.22526E+02 0.22526E+02 0.21199E+02 0.21199E+02 0.00000E+00 0.00000E+00 0.00000E+00 0.00000E+00 0.00000E+00 0.00000E+00 0.00000E+00 0.10590E+01 0.10590E+01
  21   6   2   1 0.10757E+02 0.10757E+02 0.13263E+02-0.13263E+02 0.00000E+00 0.00000E+00 0.00000E+00 0.00000E+00 0.00000E+00 0.00000E+00 0.00000E+00 0.10864E+01 0.10864E+01
  22   6   2   1 0.68446E+01 0.68446E+01 0.88471E+01-0.88471E+01 0.00000E+00 0.00000E+00 0.00000E+00 0.00000E+00 0.00000E+00 0.00000E+00 0.00000E+00 0.17106E+01 0.17106E+01
  23   6   2   1 0.52506E+01 0.52506E+01 0.35227E+01 0.35227E+01 0.00000E+00 0.00000E+00 0.00000E+00 0.00000E+00 0.00000E+00 0.00000E+00 0.00000E+00 0.22384E+01 0.22384E+01
  24   6   2   1 0.48635E+01 0.48635E+01 0.53242E+01-0.53242E+01 0.00000E+00 0.00000E+00 0.00000E+00 0.00000E+00 0.00000E+00 0.00000E+00 0.00000E+00 0.24177E+01 0.24177E+01
  25   6   2   1 0.62224E-01 0.62224E-01 0.12458E+01-0.12458E+01 0.00000E+00 0.00000E+00 0.00000E+00 0.00000E+00 0.00000E+00 0.00000E+00 0.00000E+00 0.21118E+02 0.21118E+02
  26   6   2   1 0.38944E+01 0.38944E+01 0.42810E+01 0.42810E+01 0.00000E+00 0.00000E+00 0.00000E+00 0.00000E+00 0.00000E+00 0.00000E+00 0.00000E+00 0.34540E+01 0.34540E+01
  27   6   2   1 0.61869E+01 0.61869E+01 0.73472E+01-0.73472E+01 0.00000E+00 0.00000E+00 0.00000E+00 0.00000E+00 0.00000E+00 0.00000E+00 0.00000E+00 0.21853E+01 0.21853E+01
  28   6   2   1 0.39102E+01 0.39102E+01 0.39050E+01 0.39050E+01 0.00000E+00 0.00000E+00 0.00000E+00 0.00000E+00 0.00000E+00 0.00000E+00 0.00000E+00 0.34540E+01 0.34540E+01
  29   6   2   1 0.39213E+01 0.39213E+01 0.41193E+01-0.41193E+01 0.00000E+00 0.00000E+00 0.00000E+00 0.00000E+00 0.00000E+00 0.00000E+00 0.00000E+00 0.29607E+01 0.29607E+01
  30   6   2   1 0.59179E+01 0.59179E+01 0.25120E+01-0.25120E+01 0.00000E+00 0.00000E+00 0.00000E+00 0.00000E+00 0.00000E+00 0.00000E+00 0.00000E+00 0.23034E+01 0.23034E+01
  31   6   2   1 0.27733E+01 0.27733E+01 0.33221E+01 0.33221E+01 0.00000E+00 0.00000E+00 0.00000E+00 0.00000E+00 0.00000E+00 0.00000E+00 0.00000E+00 0.48846E+01 0.48846E+01
  32   6   2   1 0.51810E+01 0.51810E+01 0.79839E+01-0.79839E+01 0.00000E+00 0.00000E+00 0.00000E+00 0.00000E+00 0.00000E+00 0.00000E+00 0.00000E+00 0.22385E+01 0.22385E+01
  33   6   2   1 0.19237E+01 0.19237E+01 0.77586E+01 0.77586E+01 0.00000E+00 0.00000E+00 0.00000E+00 0.00000E+00 0.00000E+00 0.00000E+00 0.00000E+00 0.59205E+01 0.59205E+01
  34   6   2   1 0.55186E+01 0.55186E+01 0.10399E+02-0.10399E+02 0.00000E+00 0.00000E+00 0.00000E+00 0.00000E+00 0.00000E+00 0.00000E+00 0.00000E+00 0.27917E+01 0.27917E+01
  35   6   2   1 0.73482E-01 0.73482E-01 0.76385E+01 0.76385E+01 0.00000E+00 0.00000E+00 0.00000E+00 0.00000E+00 0.00000E+00 0.00000E+00 0.00000E+00 0.23108E+02 0.23108E+02
  36   6   2   1 0.51678E+01 0.51678E+01 0.46036E+01-0.46036E+01 0.00000E+00 0.00000E+00 0.00000E+00 0.00000E+00 0.00000E+00 0.00000E+00 0.00000E+00 0.26113E+01 0.26113E+01
  37   6   2   1 0.51010E-01 0.51010E-01 0.36908E+00-0.36908E+00 0.00000E+00 0.00000E+00 0.00000E+00 0.00000E+00 0.00000E+00 0.00000E+00 0.00000E+00 0.21435E+02 0.21435E+02
  38   6   2   1 0.44782E-01 0.44782E-01 0.16692E+01 0.16692E+01 0.00000E+00 0.00000E+00 0.00000E+00 0.00000E+00 0.00000E+00 0.00000E+00 0.00000E+00 0.21030E+02 0.21030E+02
  39   6   2   1 0.47431E-01 0.47431E-01 0.13522E+01 0.13522E+01 0.00000E+00 0.00000E+00 0.00000E+00 0.00000E+00 0.00000E+00 0.00000E+00 0.00000E+00 0.20390E+02 0.20390E+02
  40   6   2   1 0.51507E+01 0.51507E+01 0.12380E+02-0.12380E+02 0.00000E+00 0.00000E+00 0.00000E+00 0.00000E+00 0.00000E+00 0.00000E+00 0.00000E+00 0.33572E+01 0.33572E+01
  41   6   2   1 0.33748E+01 0.33748E+01 0.67335E+01 0.67335E+01 0.00000E+00 0.00000E+00 0.00000E+00 0.00000E+00 0.00000E+00 0.00000E+00 0.00000E+00 0.45580E+01 0.45580E+01
  42   6   2   1 0.18985E-01 0.18985E-01 0.27026E+00-0.27026E+00 0.00000E+00 0.00000E+00 0.00000E+00 0.00000E+00 0.00000E+00 0.00000E+00 0.00000E+00 0.24112E+02 0.24112E+02
  43   6   2   1 0.30395E-01 0.30395E-01 0.55237E+01 0.55237E+01 0.00000E+00 0.00000E+00 0.00000E+00 0.00000E+00 0.00000E+00 0.00000E+00 0.00000E+00 0.31082E+02 0.31082E+02
 -37   7   2   1 0.19421E-01 0.19421E-01 0.26090E+01-0.26090E+01 0.00000E+00 0.00000E+00 0.00000E+00 0.00000E+00 0.00000E+00 0.00000E+00 0.00000E+00 0.24211E+02 0.24211E+02
 -36   7   2   1 0.27667E+01 0.27667E+01 0.39302E+01 0.39302E+01 0.00000E+00 0.00000E+00 0.00000E+00 0.00000E+00 0.00000E+00 0.00000E+00 0.00000E+00 0.41868E+01 0.41868E+01
 -35   7   2   1 0.39176E+01 0.39176E+01 0.46046E+01-0.46046E+01 0.00000E+00 0.00000E+00 0.00000E+00 0.00000E+00 0.00000E+00 0.00000E+00 0.00000E+00 0.39475E+01 0.39475E+01
 -34   7   2   1 0.27613E+01 0.27613E+01 0.40978E+01 0.40978E+01 0.00000E+00 0.00000E+00 0.00000E+00 0.00000E+00 0.00000E+00 0.00000E+00 0.00000E+00 0.48846E+01 0.48846E+01
 -33   7   2   1 0.31024E-01 0.31024E-01 0.26229E+01-0.26229E+01 0.00000E+00 0.00000E+00 0.00000E+00 0.00000E+00 0.00000E+00 0.00000E+00 0.00000E+00 0.18374E+02 0.18374E+02
 -32   7   2   1 0.33942E+01 0.33942E+01 0.28293E+01 0.28293E+01 0.00000E+00 0.00000E+00 0.00000E+00 0.00000E+00 0.00000E+00 0.00000E+00 0.00000E+00 0.34186E+01 0.34186E+01
 -31   7   2   1 0.19831E+01 0.19831E+01 0.12662E+01 0.12662E+01 0.00000E+00 0.00000E+00 0.00000E+00 0.00000E+00 0.00000E+00 0.00000E+00 0.00000E+00 0.59208E+01 0.59208E+01
 -30   7   2   1 0.12696E-01 0.12696E-01 0.56638E+00 0.56638E+00 0.00000E+00 0.00000E+00 0.00000E+00 0.00000E+00 0.00000E+00 0.00000E+00 0.00000E+00 0.16682E+02 0.16682E+02
 -29   7   2   1 0.31441E-02 0.31441E-02 0.92421E+00 0.92421E+00 0.00000E+00 0.00000E+00 0.00000E+00 0.00000E+00 0.00000E+00 0.00000E+00 0.00000E+00 0.40905E+01 0.40905E+01
 -28   7   2   1 0.65463E-02 0.65463E-02 0.16999E+01-0.16999E+01 0.00000E+00 0.00000E+00 0.00000E+00 0.00000E+00 0.00000E+00 0.00000E+00 0.00000E+00 0.19343E+02 0.19343E+02
 -27   7   2   1 0.18848E-01 0.18848E-01 0.44583E+01 0.44583E+01 0.00000E+00 0.00000E+00 0.00000E+00 0.00000E+00 0.00000E+00 0.00000E+00 0.00000E+00 0.18107E+02 0.18107E+02
 -26   7   2   1 0.39326E+01 0.39326E+01 0.27986E+01-0.27986E+01 0.00000E+00 0.00000E+00 0.00000E+00 0.00000E+00 0.00000E+00 0.00000E+00 0.00000E+00 0.19740E+01 0.19740E+01
 -25   7   2   1 0.34006E+01 0.34006E+01 0.36413E+01 0.36413E+01 0.00000E+00 0.00000E+00 0.00000E+00 0.00000E+00 0.00000E+00 0.00000E+00 0.00000E+00 0.22792E+01 0.22792E+01
 -24   7   2   1 0.34212E+01 0.34212E+01 0.17063E+01 0.17063E+01 0.00000E+00 0.00000E+00 0.00000E+00 0.00000E+00 0.00000E+00 0.00000E+00 0.00000E+00 0.22792E+01 0.22792E+01
 -23   7   2   1 0.52142E+01 0.52142E+01 0.51937E+00 0.51937E+00 0.00000E+00 0.00000E+00 0.00000E+00 0.00000E+00 0.00000E+00 0.00000E+00 0.00000E+00 0.14927E+01 0.14927E+01
 -22   7   2   1 0.80891E-02 0.80891E-02 0.44577E+00-0.44577E+00 0.00000E+00 0.00000E+00 0.00000E+00 0.00000E+00 0.00000E+00 0.00000E+00 0.00000E+00 0.13755E+02 0.13755E+02
 -21   7   2   1 0.48216E+01 0.48216E+01 0.62753E+01-0.62753E+01 0.00000E+00 0.00000E+00 0.00000E+00 0.00000E+00 0.00000E+00 0.00000E+00 0.00000E+00 0.20149E+01 0.20149E+01
 -20   7   2   1 0.69892E-02 0.69892E-02 0.44383E+01 0.44383E+01 0.00000E+00 0.00000E+00 0.00000E+00 0.00000E+00 0.00000E+00 0.00000E+00 0.00000E+00 0.21933E+02 0.21933E+02
 -19   7   2   1 0.50424E-02 0.50424E-02 0.19960E+01-0.19960E+01 0.00000E+00 0.00000E+00 0.00000E+00 0.00000E+00 0.00000E+00 0.00000E+00 0.00000E+00 0.59593E+01 0.59593E+01
 -18   7   2   1 0.18839E-01 0.18839E-01 0.20548E+01-0.20548E+01 0.00000E+00 0.00000E+00 0.00000E+00 0.00000E+00 0.00000E+00 0.00000E+00 0.00000E+00 0.19058E+02 0.19058E+02
 -17   7   2   1 0.43900E+01 0.43900E+01 0.40197E+01 0.40197E+01 0.00000E+00 0.00000E+00 0.00000E+00 0.00000E+00 0.00000E+00 0.00000E+00 0.00000E+00 0.30896E+01 0.30896E+01
 -16   7   2   1 0.48040E+01 0.48040E+01 0.57675E+01-0.57675E+01 0.00000E+00 0.00000E+00 0.00000E+00 0.00000E+00 0.00000E+00 0.00000E+00 0.00000E+00 0.28205E+01 0.28205E+01
 -15   7   2   1 0.68026E+01 0.68026E+01 0.66237E+01 0.66237E+01 0.00000E+00 0.00000E+00 0.00000E+00 0.00000E+00 0.00000E+00 0.00000E+00 0.00000E+00 0.17106E+01 0.17106E+01
 -14   7   2   1 0.34962E-01 0.34962E-01 0.49744E+01-0.49744E+01 0.00000E+00 0.00000E+00 0.00000E+00 0.00000E+00 0.00000E+00 0.00000E+00 0.00000E+00 0.20883E+02 0.20883E+02
 -13   7   2   1 0.28062E-01 0.28062E-01 0.38024E+01 0.38024E+01 0.00000E+00 0.00000E+00 0.00000E+00 0.00000E+00 0.00000E+00 0.00000E+00 0.00000E+00 0.19223E+02 0.19223E+02
 -12   7   2   1 0.27727E+01 0.27727E+01 0.30587E+01-0.30587E+01 0.00000E+00 0.00000E+00 0.00000E+00 0.00000E+00 0.00000E+00 0.00000E+00 0.00000E+00 0.34891E+01 0.34891E+01
 -11   7   2   1 0.30798E-02 0.30798E-02 0.50603E+00-0.50603E+00 0.00000E+00 0.00000E+00 0.00000E+00 0.00000E+00 0.00000E+00 0.00000E+00 0.00000E+00 0.19243E+02 0.19243E+02
 -10   7   2   1 0.52171E+01 0.52171E+01 0.12315E+01 0.12315E+01 0.00000E+00 0.00000E+00 0.00000E+00 0.00000E+00 0.00000E+00 0.00000E+00 0.00000E+00 0.22385E+01 0.22385E+01
  -9   7   2   1 0.43950E+01 0.43950E+01 0.39903E+01-0.39903E+01 0.00000E+00 0.00000E+00 0.00000E+00 0.00000E+00 0.00000E+00 0.00000E+00 0.00000E+00 0.22070E+01 0.22070E+01
  -8   7   2   1 0.52063E+01 0.52063E+01 0.14303E+01 0.14303E+01 0.00000E+00 0.00000E+00 0.00000E+00 0.00000E+00 0.00000E+00 0.00000E+00 0.00000E+00 0.26113E+01 0.26113E+01
  -7   7   2   1 0.25455E-01 0.25455E-01 0.22588E+01-0.22588E+01 0.00000E+00 0.00000E+00 0.00000E+00 0.00000E+00 0.00000E+00 0.00000E+00 0.00000E+00 0.19424E+02 0.19424E+02
  -6   7   2   1 0.27765E+01 0.27765E+01 0.61414E+00 0.61414E+00 0.00000E+00 0.00000E+00 0.00000E+00 0.00000E+00 0.00000E+00 0.00000E+00 0.00000E+00 0.34880E+01 0.34880E+01
  -5   7   2   1 0.39526E+01 0.39526E+01 0.20780E+01 0.20780E+01 0.00000E+00 0.00000E+00 0.00000E+00 0.00000E+00 0.00000E+00 0.00000E+00 0.00000E+00 0.29607E+01 0.29607E+01
  -4   7   2   1 0.48283E+01 0.48283E+01 0.40904E+01-0.40904E+01 0.00000E+00 0.00000E+00 0.00000E+00 0.00000E+00 0.00000E+00 0.00000E+00 0.00000E+00 0.32233E+01 0.32233E+01
  -3   7   2   1 0.27790E+01 0.27790E+01 0.41805E+01 0.41805E+01 0.00000E+00 0.00000E+00 0.00000E+00 0.00000E+00 0.00000E+00 0.00000E+00 0.00000E+00 0.34891E+01 0.34891E+01
  -2   7   2   1 0.26476E-01 0.26476E-01 0.57638E+01-0.57638E+01 0.00000E+00 0.00000E+00 0.00000E+00 0.00000E+00 0.00000E+00 0.00000E+00 0.00000E+00 0.23947E+02 0.23947E+02
  -1   7   2   1 0.65147E+01 0.65147E+01 0.64274E+01 0.64274E+01 0.00000E+00 0.00000E+00 0.00000E+00 0.00000E+00 0.00000E+00 0.00000E+00 0.00000E+00 0.20838E+01 0.20838E+01
   0   7   2   1 0.47963E+01 0.47963E+01 0.70349E+01-0.70349E+01 0.00000E+00 0.00000E+00 0.00000E+00 0.00000E+00 0.00000E+00 0.00000E+00 0.00000E+00 0.28205E+01 0.28205E+01
   1   7   2   1 0.43762E+01 0.43762E+01 0.57126E+01 0.57126E+01 0.00000E+00 0.00000E+00 0.00000E+00 0.00000E+00 0.00000E+00 0.00000E+00 0.00000E+00 0.30896E+01 0.30896E+01
   2   7   2   1 0.39084E+01 0.39084E+01 0.60356E+01-0.60356E+01 0.00000E+00 0.00000E+00 0.00000E+00 0.00000E+00 0.00000E+00 0.00000E+00 0.00000E+00 0.34541E+01 0.34541E+01
   3   7   2   1 0.27560E+01 0.27560E+01 0.52906E+01 0.52906E+01 0.00000E+00 0.00000E+00 0.00000E+00 0.00000E+00 0.00000E+00 0.00000E+00 0.00000E+00 0.48846E+01 0.48846E+01
   4   7   2   1 0.34533E-01 0.34533E-01 0.37613E+01-0.37613E+01 0.00000E+00 0.00000E+00 0.00000E+00 0.00000E+00 0.00000E+00 0.00000E+00 0.00000E+00 0.20253E+02 0.20253E+02
   5   7   2   1 0.27235E-01 0.27235E-01 0.22800E+01 0.22800E+01 0.00000E+00 0.00000E+00 0.00000E+00 0.00000E+00 0.00000E+00 0.00000E+00 0.00000E+00 0.18011E+02 0.18011E+02
   6   7   2   1 0.22936E-01 0.22936E-01 0.17656E+01-0.17656E+01 0.00000E+00 0.00000E+00 0.00000E+00 0.00000E+00 0.00000E+00 0.00000E+00 0.00000E+00 0.19314E+02 0.19314E+02
   7   7   2   1 0.13130E-01 0.13130E-01 0.11088E+01-0.11088E+01 0.00000E+00 0.00000E+00 0.00000E+00 0.00000E+00 0.00000E+00 0.00000E+00 0.00000E+00 0.16957E+02 0.16957E+02
   8   7   2   1 0.16696E-01 0.16696E-01 0.67352E+00-0.67352E+00 0.00000E+00 0.00000E+00 0.00000E+00 0.00000E+00 0.00000E+00 0.00000E+00 0.00000E+00 0.18436E+02 0.18436E+02
   9   7   2   1 0.21960E-01 0.21960E-01 0.25192E+01 0.25192E+01 0.00000E+00 0.00000E+00 0.00000E+00 0.00000E+00 0.00000E+00 0.00000E+00 0.00000E+00 0.19555E+02 0.19555E+02
  10   7   2   1 0.23881E-01 0.23881E-01 0.30707E+01-0.30707E+01 0.00000E+00 0.00000E+00 0.00000E+00 0.00000E+00 0.00000E+00 0.00000E+00 0.00000E+00 0.19943E+02 0.19943E+02
  11   7   2   1 0.26595E-01 0.26595E-01 0.37014E+01 0.37014E+01 0.00000E+00 0.00000E+00 0.00000E+00 0.00000E+00 0.00000E+00 0.00000E+00 0.00000E+00 0.20380E+02 0.20380E+02
  12   7   2   1 0.27700E+01 0.27700E+01 0.32203E+01-0.32203E+01 0.00000E+00 0.00000E+00 0.00000E+00 0.00000E+00 0.00000E+00 0.00000E+00 0.00000E+00 0.41868E+01 0.41868E+01
  13   7   2   1 0.26093E-01 0.26093E-01 0.40736E+01 0.40736E+01 0.00000E+00 0.00000E+00 0.00000E+00 0.00000E+00 0.00000E+00 0.00000E+00 0.00000E+00 0.19209E+02 0.19209E+02
  14   7   2   1 0.17717E-01 0.17717E-01 0.24880E+01-0.24880E+01 0.00000E+00 0.00000E+00 0.00000E+00 0.00000E+00 0.00000E+00 0.00000E+00 0.00000E+00 0.21309E+02 0.21309E+02
  15   7   2   1 0.65345E+01 0.65345E+01 0.24094E+01 0.24094E+01 0.00000E+00 0.00000E+00 0.00000E+00 0.00000E+00 0.00000E+00 0.00000E+00 0.00000E+00 0.17864E+01 0.17864E+01
  16   7   2   1 0.16539E-02 0.16539E-02 0.66146E+00-0.66146E+00 0.00000E+00 0.00000E+00 0.00000E+00 0.00000E+00 0.00000E+00 0.00000E+00 0.00000E+00 0.17733E+02 0.17733E+02
  17   7   2   1 0.48254E+01 0.48254E+01 0.14614E+01-0.14614E+01 0.00000E+00 0.00000E+00 0.00000E+00 0.00000E+00 0.00000E+00 0.00000E+00 0.00000E+00 0.24177E+01 0.24177E+01
  18   7   2   1 0.48203E+01 0.48203E+01 0.13094E+01 0.13094E+01 0.00000E+00 0.00000E+00 0.00000E+00 0.00000E+00 0.00000E+00 0.00000E+00 0.00000E+00 0.40288E+01 0.40288E+01
  19   7   2   1 0.48061E+01 0.48061E+01 0.59736E+01-0.59736E+01 0.00000E+00 0.00000E+00 0.00000E+00 0.00000E+00 0.00000E+00 0.00000E+00 0.00000E+00 0.16122E+01 0.16122E+01
  20   7   2   1 0.19638E-01 0.19638E-01 0.70592E+00 0.70592E+00 0.00000E+00 0.00000E+00 0.00000E+00 0.00000E+00 0.00000E+00 0.00000E+00 0.00000E+00 0.15487E+02 0.15487E+02
  21   7   2   1 0.39500E+01 0.39500E+01 0.31203E+01 0.31203E+01 0.00000E+00 0.00000E+00 0.00000E+00 0.00000E+00 0.00000E+00 0.00000E+00 0.00000E+00 0.19741E+01 0.19741E+01
  22   7   2   1 0.44037E+01 0.44037E+01 0.11550E+01 0.11550E+01 0.00000E+00 0.00000E+00 0.00000E+00 0.00000E+00 0.00000E+00 0.00000E+00 0.00000E+00 0.17658E+01 0.17658E+01
  23   7   2   1 0.75579E-02 0.75579E-02 0.25063E+01 0.25063E+01 0.00000E+00 0.00000E+00 0.00000E+00 0.00000E+00 0.00000E+00 0.00000E+00 0.00000E+00 0.21844E+02 0.21844E+02
  24   7   2   1 0.18661E-01 0.18661E-01 0.31740E+01-0.31740E+01 0.00000E+00 0.00000E+00 0.00000E+00 0.00000E+00 0.00000E+00 0.00000E+00 0.00000E+00 0.20365E+02 0.20365E+02
  25   7   2   1 0.33865E+01 0.33865E+01 0.57053E+01 0.57053E+01 0.00000E+00 0.00000E+00 0.00000E+00 0.00000E+00 0.00000E+00 0.00000E+00 0.00000E+00 0.28489E+01 0.28489E+01
  26   7   2   1 0.67964E+01 0.67964E+01 0.64109E+01-0.64109E+01 0.00000E+00 0.00000E+00 0.00000E+00 0.00000E+00 0.00000E+00 0.00000E+00 0.00000E+00 0.17106E+01 0.17106E+01
  27   7   2   1 0.64945E+01 0.64945E+01 0.86518E+01 0.86518E+01 0.00000E+00 0.00000E+00 0.00000E+00 0.00000E+00 0.00000E+00 0.00000E+00 0.00000E+00 0.17864E+01 0.17864E+01
  28   7   2   1 0.51724E+01 0.51724E+01 0.72661E+01-0.72661E+01 0.00000E+00 0.00000E+00 0.00000E+00 0.00000E+00 0.00000E+00 0.00000E+00 0.00000E+00 0.22385E+01 0.22385E+01
  29   7   2   1 0.55362E+01 0.55362E+01 0.64629E+01 0.64629E+01 0.00000E+00 0.00000E+00 0.00000E+00 0.00000E+00 0.00000E+00 0.00000E+00 0.00000E+00 0.20941E+01 0.20941E+01
  30   7   2   1 0.38394E-01 0.38394E-01 0.26942E+01-0.26942E+01 0.00000E+00 0.00000E+00 0.00000E+00 0.00000E+00 0.00000E+00 0.00000E+00 0.00000E+00 0.20503E+02 0.20503E+02
  31   7   2   1 0.32681E-01 0.32681E-01 0.27233E+01 0.27233E+01 0.00000E+00 0.00000E+00 0.00000E+00 0.00000E+00 0.00000E+00 0.00000E+00 0.00000E+00 0.20317E+02 0.20317E+02
  32   7   2   1 0.16758E-01 0.16758E-01 0.47315E+00 0.47315E+00 0.00000E+00 0.00000E+00 0.00000E+00 0.00000E+00 0.00000E+00 0.00000E+00 0.00000E+00 0.18852E+02 0.18852E+02
  33   7   2   1 0.90037E-02 0.90037E-02 0.90663E+00-0.90663E+00 0.00000E+00 0.00000E+00 0.00000E+00 0.00000E+00 0.00000E+00 0.00000E+00 0.00000E+00 0.20126E+02 0.20126E+02
  34   7   2   1 0.71188E-02 0.71188E-02 0.16758E+00-0.16758E+00 0.00000E+00 0.00000E+00 0.00000E+00 0.00000E+00 0.00000E+00 0.00000E+00 0.00000E+00 0.20914E+02 0.20914E+02
  35   7   2   1 0.49816E-02 0.49816E-02 0.78946E+00 0.78946E+00 0.00000E+00 0.00000E+00 0.00000E+00 0.00000E+00 0.00000E+00 0.00000E+00 0.00000E+00 0.18714E+02 0.18714E+02
  36   7   2   1 0.39430E+01 0.39430E+01 0.17737E+01-0.17737E+01 0.00000E+00 0.00000E+00 0.00000E+00 0.00000E+00 0.00000E+00 0.00000E+00 0.00000E+00 0.59211E+01 0.59211E+01
 -16   8   2   1 0.34067E+01 0.34067E+01 0.42040E+00-0.42040E+00 0.00000E+00 0.00000E+00 0.00000E+00 0.00000E+00 0.00000E+00 0.00000E+00 0.00000E+00 0.22788E+01 0.22788E+01
 -15   8   2   1 0.27752E+01 0.27752E+01 0.35034E+00 0.35034E+00 0.00000E+00 0.00000E+00 0.00000E+00 0.00000E+00 0.00000E+00 0.00000E+00 0.00000E+00 0.27894E+01 0.27894E+01
 -14   8   2   1 0.29304E-01 0.29304E-01 0.26050E+01-0.26050E+01 0.00000E+00 0.00000E+00 0.00000E+00 0.00000E+00 0.00000E+00 0.00000E+00 0.00000E+00 0.16445E+02 0.16445E+02
 -13   8   2   1 0.27664E+01 0.27664E+01 0.21137E+01 0.21137E+01 0.00000E+00 0.00000E+00 0.00000E+00 0.00000E+00 0.00000E+00 0.00000E+00 0.00000E+00 0.34890E+01 0.34890E+01
 -12   8   2   1 0.39204E+01 0.39204E+01 0.26480E+01-0.26480E+01 0.00000E+00 0.00000E+00 0.00000E+00 0.00000E+00 0.00000E+00 0.00000E+00 0.00000E+00 0.19740E+01 0.19740E+01
 -11   8   2   1 0.26746E-01 0.26746E-01 0.16341E-01 0.16341E-01 0.00000E+00 0.00000E+00 0.00000E+00 0.00000E+00 0.00000E+00 0.00000E+00 0.00000E+00 0.14566E+02 0.14566E+02
 -10   8   2   1 0.26714E-01 0.26714E-01 0.25118E+00 0.25118E+00 0.00000E+00 0.00000E+00 0.00000E+00 0.00000E+00 0.00000E+00 0.00000E+00 0.00000E+00 0.12775E+02 0.12775E+02
  -9   8   2   1 0.23437E-01 0.23437E-01 0.16200E+01-0.16200E+01 0.00000E+00 0.00000E+00 0.00000E+00 0.00000E+00 0.00000E+00 0.00000E+00 0.00000E+00 0.14239E+02 0.14239E+02
  -8   8   2   1 0.31462E-01 0.31462E-01 0.10394E+01-0.10394E+01 0.00000E+00 0.00000E+00 0.00000E+00 0.00000E+00 0.00000E+00 0.00000E+00 0.00000E+00 0.15537E+02 0.15537E+02
  -7   8   2   1 0.27553E+01 0.27553E+01 0.51245E+01 0.51245E+01 0.00000E+00 0.00000E+00 0.00000E+00 0.00000E+00 0.00000E+00 0.00000E+00 0.00000E+00 0.20935E+01 0.20935E+01
  -6   8   2   1 0.58657E-01 0.58657E-01 0.11031E+02-0.11031E+02 0.00000E+00 0.00000E+00 0.00000E+00 0.00000E+00 0.00000E+00 0.00000E+00 0.00000E+00 0.17114E+02 0.17114E+02
  -4   8   2   1 0.44528E-01 0.44528E-01 0.98064E+01-0.98064E+01 0.00000E+00 0.00000E+00 0.00000E+00 0.00000E+00 0.00000E+00 0.00000E+00 0.00000E+00 0.15285E+02 0.15285E+02
  -3   8   2   1 0.19552E+01 0.19552E+01 0.49814E+01 0.49814E+01 0.00000E+00 0.00000E+00 0.00000E+00 0.00000E+00 0.00000E+00 0.00000E+00 0.00000E+00 0.29605E+01 0.29605E+01
  -2   8   2   1 0.12881E+02 0.12881E+02 0.22837E+02 0.22837E+02 0.00000E+00 0.00000E+00 0.00000E+00 0.00000E+00 0.00000E+00 0.00000E+00 0.00000E+00 0.76350E+00 0.76350E+00
  -1   8   2   1 0.59067E-02 0.59067E-02 0.68153E+01 0.68153E+01 0.00000E+00 0.00000E+00 0.00000E+00 0.00000E+00 0.00000E+00 0.00000E+00 0.00000E+00 0.11045E+02 0.11045E+02
   0   8   2   1 0.11155E+02 0.11155E+02 0.13752E+02-0.13752E+02 0.00000E+00 0.00000E+00 0.00000E+00 0.00000E+00 0.00000E+00 0.00000E+00 0.00000E+00 0.87936E+00 0.87936E+00
   1   8   2   1 0.16315E+02 0.16315E+02 0.17873E+02-0.17873E+02 0.00000E+00 0.00000E+00 0.00000E+00 0.00000E+00 0.00000E+00 0.00000E+00 0.00000E+00 0.73141E+00 0.73141E+00
   3   8   2   1 0.78242E+01 0.78242E+01 0.11474E+02-0.11474E+02 0.00000E+00 0.00000E+00 0.00000E+00 0.00000E+00 0.00000E+00 0.00000E+00 0.00000E+00 0.12361E+01 0.12361E+01
   4   8   2   1 0.47780E+01 0.47780E+01 0.66075E+01 0.66075E+01 0.00000E+00 0.00000E+00 0.00000E+00 0.00000E+00 0.00000E+00 0.00000E+00 0.00000E+00 0.32233E+01 0.32233E+01
   5   8   2   1 0.57032E-01 0.57032E-01 0.57442E+01-0.57442E+01 0.00000E+00 0.00000E+00 0.00000E+00 0.00000E+00 0.00000E+00 0.00000E+00 0.00000E+00 0.18731E+02 0.18731E+02
   6   8   2   1 0.37309E-01 0.37309E-01 0.29143E+01 0.29143E+01 0.00000E+00 0.00000E+00 0.00000E+00 0.00000E+00 0.00000E+00 0.00000E+00 0.00000E+00 0.18764E+02 0.18764E+02
   7   8   2   1 0.27774E+01 0.27774E+01 0.68986E+00-0.68986E+00 0.00000E+00 0.00000E+00 0.00000E+00 0.00000E+00 0.00000E+00 0.00000E+00 0.00000E+00 0.41864E+01 0.41864E+01
   8   8   2   1 0.27877E-02 0.27877E-02 0.36154E+00-0.36154E+00 0.00000E+00 0.00000E+00 0.00000E+00 0.00000E+00 0.00000E+00 0.00000E+00 0.00000E+00 0.14002E+02 0.14002E+02
   9   8   2   1 0.21283E-01 0.21283E-01 0.17321E+01 0.17321E+01 0.00000E+00 0.00000E+00 0.00000E+00 0.00000E+00 0.00000E+00 0.00000E+00 0.00000E+00 0.17855E+02 0.17855E+02
  10   8   2   1 0.33331E-01 0.33331E-01 0.20166E+01-0.20166E+01 0.00000E+00 0.00000E+00 0.00000E+00 0.00000E+00 0.00000E+00 0.00000E+00 0.00000E+00 0.17900E+02 0.17900E+02
  11   8   2   1 0.19379E+01 0.19379E+01 0.29544E+01 0.29544E+01 0.00000E+00 0.00000E+00 0.00000E+00 0.00000E+00 0.00000E+00 0.00000E+00 0.00000E+00 0.49340E+01 0.49340E+01
  12   8   2   1 0.19362E+01 0.19362E+01 0.28024E+01-0.28024E+01 0.00000E+00 0.00000E+00 0.00000E+00 0.00000E+00 0.00000E+00 0.00000E+00 0.00000E+00 0.49339E+01 0.49339E+01
  13   8   2   1 0.44301E-01 0.44301E-01 0.25709E+01 0.25709E+01 0.00000E+00 0.00000E+00 0.00000E+00 0.00000E+00 0.00000E+00 0.00000E+00 0.00000E+00 0.17872E+02 0.17872E+02
  14   8   2   1 0.40393E-01 0.40393E-01 0.28301E+01-0.28301E+01 0.00000E+00 0.00000E+00 0.00000E+00 0.00000E+00 0.00000E+00 0.00000E+00 0.00000E+00 0.22611E+02 0.22611E+02
  15   8   2   1 0.33971E+01 0.33971E+01 0.22038E+00 0.22038E+00 0.00000E+00 0.00000E+00 0.00000E+00 0.00000E+00 0.00000E+00 0.00000E+00 0.00000E+00 0.51054E+01 0.51054E+01
  16   8   2   1 0.39314E+01 0.39314E+01 0.69157E+00-0.69157E+00 0.00000E+00 0.00000E+00 0.00000E+00 0.00000E+00 0.00000E+00 0.00000E+00 0.00000E+00 0.49330E+01 0.49330E+01
  17   8   2   1 0.51409E-02 0.51409E-02 0.22691E+01-0.22691E+01 0.00000E+00 0.00000E+00 0.00000E+00 0.00000E+00 0.00000E+00 0.00000E+00 0.00000E+00 0.13908E+02 0.13908E+02
  18   8   2   1 0.43838E+01 0.43838E+01 0.90301E+01-0.90301E+01 0.00000E+00 0.00000E+00 0.00000E+00 0.00000E+00 0.00000E+00 0.00000E+00 0.00000E+00 0.35309E+01 0.35309E+01
  19   8   2   1 0.65397E+01 0.65397E+01 0.31103E+01-0.31103E+01 0.00000E+00 0.00000E+00 0.00000E+00 0.00000E+00 0.00000E+00 0.00000E+00 0.00000E+00 0.23812E+01 0.23812E+01
  20   8   2   1 0.13817E-01 0.13817E-01 0.47316E+01 0.47316E+01 0.00000E+00 0.00000E+00 0.00000E+00 0.00000E+00 0.00000E+00 0.00000E+00 0.00000E+00 0.22125E+02 0.22125E+02
  21   8   2   1 0.70738E+01 0.70738E+01 0.15068E+02 0.15068E+02 0.00000E+00 0.00000E+00 0.00000E+00 0.00000E+00 0.00000E+00 0.00000E+00 0.00000E+00 0.27379E+01 0.27379E+01
  22   8   2   1 0.19497E+01 0.19497E+01 0.83877E+01-0.83877E+01 0.00000E+00 0.00000E+00 0.00000E+00 0.00000E+00 0.00000E+00 0.00000E+00 0.00000E+00 0.78946E+01 0.78946E+01
 -52   1   3   1 0.90416E+01 0.90416E+01 0.33870E+00 0.33870E+00 0.00000E+00 0.00000E+00 0.00000E+00 0.00000E+00 0.00000E+00 0.00000E+00 0.00000E+00 0.49536E+01 0.49536E+01
 -51   1   3   1 0.59127E+01 0.59127E+01 0.11163E+01 0.11163E+01 0.00000E+00 0.00000E+00 0.00000E+00 0.00000E+00 0.00000E+00 0.00000E+00 0.00000E+00 0.52633E+01 0.52633E+01
 -50   1   3   1 0.18898E-01 0.18898E-01 0.12411E+01-0.12411E+01 0.00000E+00 0.00000E+00 0.00000E+00 0.00000E+00 0.00000E+00 0.00000E+00 0.00000E+00 0.30429E+02 0.30429E+02
 -49   1   3   1 0.34311E-01 0.34311E-01 0.41515E+01 0.41515E+01 0.00000E+00 0.00000E+00 0.00000E+00 0.00000E+00 0.00000E+00 0.00000E+00 0.00000E+00 0.31250E+02 0.31250E+02
 -48   1   3   1 0.58965E+01 0.58965E+01 0.14582E+01-0.14582E+01 0.00000E+00 0.00000E+00 0.00000E+00 0.00000E+00 0.00000E+00 0.00000E+00 0.00000E+00 0.52627E+01 0.52627E+01
 -47   1   3   1 0.96354E+01 0.96354E+01 0.47777E+01 0.47777E+01 0.00000E+00 0.00000E+00 0.00000E+00 0.00000E+00 0.00000E+00 0.00000E+00 0.00000E+00 0.32244E+01 0.32244E+01
 -46   1   3   1 0.52386E+01 0.52386E+01 0.83672E+00 0.83672E+00 0.00000E+00 0.00000E+00 0.00000E+00 0.00000E+00 0.00000E+00 0.00000E+00 0.00000E+00 0.52199E+01 0.52199E+01
 -45   1   3   1 0.73566E+01 0.73566E+01 0.50971E+01 0.50971E+01 0.00000E+00 0.00000E+00 0.00000E+00 0.00000E+00 0.00000E+00 0.00000E+00 0.00000E+00 0.36931E+01 0.36931E+01
 -44   1   3   1 0.21659E-01 0.21659E-01 0.11687E+02 0.11687E+02 0.00000E+00 0.00000E+00 0.00000E+00 0.00000E+00 0.00000E+00 0.00000E+00 0.00000E+00 0.36837E+02 0.36837E+02
 -43   1   3   1 0.12758E+02 0.12758E+02 0.14975E+02-0.14975E+02 0.00000E+00 0.00000E+00 0.00000E+00 0.00000E+00 0.00000E+00 0.00000E+00 0.00000E+00 0.24397E+01 0.24397E+01
 -42   1   3   1 0.34008E+01 0.34008E+01 0.77688E+01-0.77688E+01 0.00000E+00 0.00000E+00 0.00000E+00 0.00000E+00 0.00000E+00 0.00000E+00 0.00000E+00 0.91160E+01 0.91160E+01
 -41   1   3   1 0.19748E-01 0.19748E-01 0.33903E+01-0.33903E+01 0.00000E+00 0.00000E+00 0.00000E+00 0.00000E+00 0.00000E+00 0.00000E+00 0.00000E+00 0.35539E+02 0.35539E+02
 -40   1   3   1 0.58958E+01 0.58958E+01 0.40660E+01 0.40660E+01 0.00000E+00 0.00000E+00 0.00000E+00 0.00000E+00 0.00000E+00 0.00000E+00 0.00000E+00 0.49345E+01 0.49345E+01
 -39   1   3   1 0.27594E+01 0.27594E+01 0.48917E+01-0.48917E+01 0.00000E+00 0.00000E+00 0.00000E+00 0.00000E+00 0.00000E+00 0.00000E+00 0.00000E+00 0.10467E+02 0.10467E+02
 -38   1   3   1 0.87899E+01 0.87899E+01 0.49922E+01 0.49922E+01 0.00000E+00 0.00000E+00 0.00000E+00 0.00000E+00 0.00000E+00 0.00000E+00 0.00000E+00 0.33111E+01 0.33111E+01
 -37   1   3   1 0.11637E+02 0.11637E+02 0.53369E+01-0.53369E+01 0.00000E+00 0.00000E+00 0.00000E+00 0.00000E+00 0.00000E+00 0.00000E+00 0.00000E+00 0.25047E+01 0.25047E+01
 -36   1   3   1 0.48139E-01 0.48139E-01 0.24382E+01 0.24382E+01 0.00000E+00 0.00000E+00 0.00000E+00 0.00000E+00 0.00000E+00 0.00000E+00 0.00000E+00 0.27102E+02 0.27102E+02
 -35   1   3   1 0.19345E+01 0.19345E+01 0.36314E+01-0.36314E+01 0.00000E+00 0.00000E+00 0.00000E+00 0.00000E+00 0.00000E+00 0.00000E+00 0.00000E+00 0.13815E+02 0.13815E+02
 -34   1   3   1 0.39724E+01 0.39724E+01 0.16143E+00-0.16143E+00 0.00000E+00 0.00000E+00 0.00000E+00 0.00000E+00 0.00000E+00 0.00000E+00 0.00000E+00 0.55723E+01 0.55723E+01
 -33   1   3   1 0.55382E+01 0.55382E+01 0.61937E+01-0.61937E+01 0.00000E+00 0.00000E+00 0.00000E+00 0.00000E+00 0.00000E+00 0.00000E+00 0.00000E+00 0.45359E+01 0.45359E+01
 -32   1   3   1 0.52465E+01 0.52465E+01 0.34637E+01-0.34637E+01 0.00000E+00 0.00000E+00 0.00000E+00 0.00000E+00 0.00000E+00 0.00000E+00 0.00000E+00 0.55948E+01 0.55948E+01
 -31   1   3   1 0.43775E+01 0.43775E+01 0.68680E+01-0.68680E+01 0.00000E+00 0.00000E+00 0.00000E+00 0.00000E+00 0.00000E+00 0.00000E+00 0.00000E+00 0.66199E+01 0.66199E+01
 -30   1   3   1 0.73869E+01 0.73869E+01 0.74290E+01-0.74290E+01 0.00000E+00 0.00000E+00 0.00000E+00 0.00000E+00 0.00000E+00 0.00000E+00 0.00000E+00 0.47479E+01 0.47479E+01
 -29   1   3   1 0.39452E+01 0.39452E+01 0.60282E+00 0.60282E+00 0.00000E+00 0.00000E+00 0.00000E+00 0.00000E+00 0.00000E+00 0.00000E+00 0.00000E+00 0.69078E+01 0.69078E+01
 -28   1   3   1 0.15623E+02 0.15623E+02 0.15271E+02-0.15271E+02 0.00000E+00 0.00000E+00 0.00000E+00 0.00000E+00 0.00000E+00 0.00000E+00 0.00000E+00 0.16238E+01 0.16238E+01
 -27   1   3   1 0.10572E+02 0.10572E+02 0.92173E+01 0.92173E+01 0.00000E+00 0.00000E+00 0.00000E+00 0.00000E+00 0.00000E+00 0.00000E+00 0.00000E+00 0.20185E+01 0.20185E+01
 -26   1   3   1 0.26298E+02 0.26298E+02 0.29162E+02-0.29162E+02 0.00000E+00 0.00000E+00 0.00000E+00 0.00000E+00 0.00000E+00 0.00000E+00 0.00000E+00 0.12093E+01 0.12093E+01
 -25   1   3   1 0.23064E+02 0.23064E+02 0.22343E+02 0.22343E+02 0.00000E+00 0.00000E+00 0.00000E+00 0.00000E+00 0.00000E+00 0.00000E+00 0.00000E+00 0.11164E+01 0.11164E+01
 -24   1   3   1 0.40232E+02 0.40232E+02 0.43545E+02-0.43545E+02 0.00000E+00 0.00000E+00 0.00000E+00 0.00000E+00 0.00000E+00 0.00000E+00 0.00000E+00 0.14090E+01 0.14090E+01
 -23   1   3   1 0.20546E+02 0.20546E+02 0.26833E+02 0.26833E+02 0.00000E+00 0.00000E+00 0.00000E+00 0.00000E+00 0.00000E+00 0.00000E+00 0.00000E+00 0.15196E+01 0.15196E+01
 -22   1   3   1 0.50884E+01 0.50884E+01 0.72381E+01-0.72381E+01 0.00000E+00 0.00000E+00 0.00000E+00 0.00000E+00 0.00000E+00 0.00000E+00 0.00000E+00 0.29841E+01 0.29841E+01
 -21   1   3   1 0.31730E+02 0.31730E+02 0.33563E+02 0.33563E+02 0.00000E+00 0.00000E+00 0.00000E+00 0.00000E+00 0.00000E+00 0.00000E+00 0.00000E+00 0.11448E+01 0.11448E+01
 -20   1   3   1 0.27636E+02 0.27636E+02 0.29285E+02-0.29285E+02 0.00000E+00 0.00000E+00 0.00000E+00 0.00000E+00 0.00000E+00 0.00000E+00 0.00000E+00 0.10880E+01 0.10880E+01
 -19   1   3   1 0.17002E+02 0.17002E+02 0.15994E+02 0.15994E+02 0.00000E+00 0.00000E+00 0.00000E+00 0.00000E+00 0.00000E+00 0.00000E+00 0.00000E+00 0.11522E+01 0.11522E+01
 -18   1   3   1 0.58658E+01 0.58658E+01 0.76666E+01-0.76666E+01 0.00000E+00 0.00000E+00 0.00000E+00 0.00000E+00 0.00000E+00 0.00000E+00 0.00000E+00 0.23033E+01 0.23033E+01
 -17   1   3   1 0.81410E+01 0.81410E+01 0.42279E+01-0.42279E+01 0.00000E+00 0.00000E+00 0.00000E+00 0.00000E+00 0.00000E+00 0.00000E+00 0.00000E+00 0.19165E+01 0.19165E+01
 -16   1   3   1 0.11809E+02 0.11809E+02 0.14112E+02 0.14112E+02 0.00000E+00 0.00000E+00 0.00000E+00 0.00000E+00 0.00000E+00 0.00000E+00 0.00000E+00 0.14850E+01 0.14850E+01
 -15   1   3   1 0.15471E+02 0.15471E+02 0.17633E+02-0.17633E+02 0.00000E+00 0.00000E+00 0.00000E+00 0.00000E+00 0.00000E+00 0.00000E+00 0.00000E+00 0.12629E+01 0.12629E+01
 -14   1   3   1 0.18946E+02 0.18946E+02 0.21562E+02 0.21562E+02 0.00000E+00 0.00000E+00 0.00000E+00 0.00000E+00 0.00000E+00 0.00000E+00 0.00000E+00 0.11416E+01 0.11416E+01
 -13   1   3   1 0.13432E+02 0.13432E+02 0.15945E+02-0.15945E+02 0.00000E+00 0.00000E+00 0.00000E+00 0.00000E+00 0.00000E+00 0.00000E+00 0.00000E+00 0.13025E+01 0.13025E+01
 -12   1   3   1 0.12999E+02 0.12999E+02 0.13890E+02 0.13890E+02 0.00000E+00 0.00000E+00 0.00000E+00 0.00000E+00 0.00000E+00 0.00000E+00 0.00000E+00 0.11973E+01 0.11973E+01
 -11   1   3   1 0.34929E+01 0.34929E+01 0.13401E+01 0.13401E+01 0.00000E+00 0.00000E+00 0.00000E+00 0.00000E+00 0.00000E+00 0.00000E+00 0.00000E+00 0.39806E+01 0.39806E+01
 -10   1   3   1 0.48927E+01 0.48927E+01 0.18472E+01-0.18472E+01 0.00000E+00 0.00000E+00 0.00000E+00 0.00000E+00 0.00000E+00 0.00000E+00 0.00000E+00 0.24159E+01 0.24159E+01
  -9   1   3   1 0.22876E+02 0.22876E+02 0.22126E+02 0.22126E+02 0.00000E+00 0.00000E+00 0.00000E+00 0.00000E+00 0.00000E+00 0.00000E+00 0.00000E+00 0.96517E+00 0.96517E+00
  -8   1   3   1 0.16291E+02 0.16291E+02 0.15789E+02-0.15789E+02 0.00000E+00 0.00000E+00 0.00000E+00 0.00000E+00 0.00000E+00 0.00000E+00 0.00000E+00 0.97110E+00 0.97110E+00
  -7   1   3   1 0.35620E+02 0.35620E+02 0.33092E+02 0.33092E+02 0.00000E+00 0.00000E+00 0.00000E+00 0.00000E+00 0.00000E+00 0.00000E+00 0.00000E+00 0.10979E+01 0.10979E+01
  -6   1   3   1 0.19717E+02 0.19717E+02 0.18841E+02-0.18841E+02 0.00000E+00 0.00000E+00 0.00000E+00 0.00000E+00 0.00000E+00 0.00000E+00 0.00000E+00 0.90981E+00 0.90981E+00
  -5   1   3   1 0.34868E+02 0.34868E+02 0.35724E+02 0.35724E+02 0.00000E+00 0.00000E+00 0.00000E+00 0.00000E+00 0.00000E+00 0.00000E+00 0.00000E+00 0.10630E+01 0.10630E+01
  -4   1   3   1 0.14326E+02 0.14326E+02 0.14074E+02-0.14074E+02 0.00000E+00 0.00000E+00 0.00000E+00 0.00000E+00 0.00000E+00 0.00000E+00 0.00000E+00 0.10939E+01 0.10939E+01
  -3   1   3   1 0.29204E+02 0.29204E+02 0.28645E+02 0.28645E+02 0.00000E+00 0.00000E+00 0.00000E+00 0.00000E+00 0.00000E+00 0.00000E+00 0.00000E+00 0.97637E+00 0.97637E+00
  -2   1   3   1 0.43556E+01 0.43556E+01 0.43256E+01-0.43256E+01 0.00000E+00 0.00000E+00 0.00000E+00 0.00000E+00 0.00000E+00 0.00000E+00 0.00000E+00 0.22069E+01 0.22069E+01
  -1   1   3   1 0.17010E+02 0.17010E+02 0.17966E+02 0.17966E+02 0.00000E+00 0.00000E+00 0.00000E+00 0.00000E+00 0.00000E+00 0.00000E+00 0.00000E+00 0.92747E+00 0.92747E+00
   0   1   3   1 0.77106E+01 0.77106E+01 0.58463E+01 0.58463E+01 0.00000E+00 0.00000E+00 0.00000E+00 0.00000E+00 0.00000E+00 0.00000E+00 0.00000E+00 0.15306E+01 0.15306E+01
   1   1   3   1 0.72911E+01 0.72911E+01 0.10376E+02 0.10376E+02 0.00000E+00 0.00000E+00 0.00000E+00 0.00000E+00 0.00000E+00 0.00000E+00 0.00000E+00 0.15841E+01 0.15841E+01
   2   1   3   1 0.84472E+01 0.84472E+01 0.95638E+01 0.95638E+01 0.00000E+00 0.00000E+00 0.00000E+00 0.00000E+00 0.00000E+00 0.00000E+00 0.00000E+00 0.13981E+01 0.13981E+01
   3   1   3   1 0.11840E+00 0.11840E+00 0.69078E+01 0.69078E+01 0.00000E+00 0.00000E+00 0.00000E+00 0.00000E+00 0.00000E+00 0.00000E+00 0.00000E+00 0.16995E+02 0.16995E+02
   4   1   3   1 0.14955E+02 0.14955E+02 0.14805E+02 0.14805E+02 0.00000E+00 0.00000E+00 0.00000E+00 0.00000E+00 0.00000E+00 0.00000E+00 0.00000E+00 0.92701E+00 0.92701E+00
   5   1   3   1 0.44634E+01 0.44634E+01 0.39510E+01-0.39510E+01 0.00000E+00 0.00000E+00 0.00000E+00 0.00000E+00 0.00000E+00 0.00000E+00 0.00000E+00 0.22069E+01 0.22069E+01
   6   1   3   1 0.21441E+02 0.21441E+02 0.22117E+02 0.22117E+02 0.00000E+00 0.00000E+00 0.00000E+00 0.00000E+00 0.00000E+00 0.00000E+00 0.00000E+00 0.93341E+00 0.93341E+00
   7   1   3   1 0.18595E+02 0.18595E+02 0.17931E+02-0.17931E+02 0.00000E+00 0.00000E+00 0.00000E+00 0.00000E+00 0.00000E+00 0.00000E+00 0.00000E+00 0.95967E+00 0.95967E+00
   8   1   3   1 0.35551E+02 0.35551E+02 0.36587E+02 0.36587E+02 0.00000E+00 0.00000E+00 0.00000E+00 0.00000E+00 0.00000E+00 0.00000E+00 0.00000E+00 0.10979E+01 0.10979E+01
   9   1   3   1 0.37327E+02 0.37327E+02 0.37523E+02-0.37523E+02 0.00000E+00 0.00000E+00 0.00000E+00 0.00000E+00 0.00000E+00 0.00000E+00 0.00000E+00 0.11546E+01 0.11546E+01
  10   1   3   1 0.52859E+02 0.52859E+02 0.52243E+02 0.52243E+02 0.00000E+00 0.00000E+00 0.00000E+00 0.00000E+00 0.00000E+00 0.00000E+00 0.00000E+00 0.14245E+01 0.14245E+01
  11   1   3   1 0.51195E+02 0.51195E+02 0.51397E+02-0.51397E+02 0.00000E+00 0.00000E+00 0.00000E+00 0.00000E+00 0.00000E+00 0.00000E+00 0.00000E+00 0.13873E+01 0.13873E+01
  12   1   3   1 0.56226E+02 0.56226E+02 0.58348E+02 0.58348E+02 0.00000E+00 0.00000E+00 0.00000E+00 0.00000E+00 0.00000E+00 0.00000E+00 0.00000E+00 0.15231E+01 0.15231E+01
  13   1   3   1 0.56056E+02 0.56056E+02 0.54444E+02-0.54444E+02 0.00000E+00 0.00000E+00 0.00000E+00 0.00000E+00 0.00000E+00 0.00000E+00 0.00000E+00 0.15265E+01 0.15265E+01
  14   1   3   1 0.48659E+02 0.48659E+02 0.50160E+02 0.50160E+02 0.00000E+00 0.00000E+00 0.00000E+00 0.00000E+00 0.00000E+00 0.00000E+00 0.00000E+00 0.13658E+01 0.13658E+01
  15   1   3   1 0.42201E+02 0.42201E+02 0.42006E+02-0.42006E+02 0.00000E+00 0.00000E+00 0.00000E+00 0.00000E+00 0.00000E+00 0.00000E+00 0.00000E+00 0.12679E+01 0.12679E+01
  16   1   3   1 0.31566E+02 0.31566E+02 0.32094E+02 0.32094E+02 0.00000E+00 0.00000E+00 0.00000E+00 0.00000E+00 0.00000E+00 0.00000E+00 0.00000E+00 0.10915E+01 0.10915E+01
  17   1   3   1 0.18947E+02 0.18947E+02 0.19774E+02-0.19774E+02 0.00000E+00 0.00000E+00 0.00000E+00 0.00000E+00 0.00000E+00 0.00000E+00 0.00000E+00 0.10408E+01 0.10408E+01
  18   1   3   1 0.14056E+02 0.14056E+02 0.10212E+02 0.10212E+02 0.00000E+00 0.00000E+00 0.00000E+00 0.00000E+00 0.00000E+00 0.00000E+00 0.00000E+00 0.12516E+01 0.12516E+01
  19   1   3   1 0.36707E+02 0.36707E+02 0.38319E+02 0.38319E+02 0.00000E+00 0.00000E+00 0.00000E+00 0.00000E+00 0.00000E+00 0.00000E+00 0.00000E+00 0.12221E+01 0.12221E+01
  20   1   3   1 0.34384E+02 0.34384E+02 0.33399E+02-0.33399E+02 0.00000E+00 0.00000E+00 0.00000E+00 0.00000E+00 0.00000E+00 0.00000E+00 0.00000E+00 0.11815E+01 0.11815E+01
  21   1   3   1 0.80293E-01 0.80293E-01 0.39034E+01 0.39034E+01 0.00000E+00 0.00000E+00 0.00000E+00 0.00000E+00 0.00000E+00 0.00000E+00 0.00000E+00 0.19871E+02 0.19871E+02
  22   1   3   1 0.26070E+02 0.26070E+02 0.24638E+02-0.24638E+02 0.00000E+00 0.00000E+00 0.00000E+00 0.00000E+00 0.00000E+00 0.00000E+00 0.00000E+00 0.11461E+01 0.11461E+01
  23   1   3   1 0.10344E+02 0.10344E+02 0.99323E+01 0.99323E+01 0.00000E+00 0.00000E+00 0.00000E+00 0.00000E+00 0.00000E+00 0.00000E+00 0.00000E+00 0.14956E+01 0.14956E+01
  24   1   3   1 0.20954E+02 0.20954E+02 0.20193E+02-0.20193E+02 0.00000E+00 0.00000E+00 0.00000E+00 0.00000E+00 0.00000E+00 0.00000E+00 0.00000E+00 0.11289E+01 0.11289E+01
  25   1   3   1 0.93712E+01 0.93712E+01 0.74209E+01 0.74209E+01 0.00000E+00 0.00000E+00 0.00000E+00 0.00000E+00 0.00000E+00 0.00000E+00 0.00000E+00 0.16488E+01 0.16488E+01
  26   1   3   1 0.13998E+02 0.13998E+02 0.12851E+02-0.12851E+02 0.00000E+00 0.00000E+00 0.00000E+00 0.00000E+00 0.00000E+00 0.00000E+00 0.00000E+00 0.13890E+01 0.13890E+01
  27   1   3   1 0.19043E+01 0.19043E+01 0.32110E+01 0.32110E+01 0.00000E+00 0.00000E+00 0.00000E+00 0.00000E+00 0.00000E+00 0.00000E+00 0.00000E+00 0.78929E+01 0.78929E+01
  28   1   3   1 0.10742E+02 0.10742E+02 0.92596E+01-0.92596E+01 0.00000E+00 0.00000E+00 0.00000E+00 0.00000E+00 0.00000E+00 0.00000E+00 0.00000E+00 0.14454E+01 0.14454E+01
  29   1   3   1 0.47943E+01 0.47943E+01 0.10967E+01 0.10967E+01 0.00000E+00 0.00000E+00 0.00000E+00 0.00000E+00 0.00000E+00 0.00000E+00 0.00000E+00 0.28186E+01 0.28186E+01
  30   1   3   1 0.90084E+01 0.90084E+01 0.68749E+01-0.68749E+01 0.00000E+00 0.00000E+00 0.00000E+00 0.00000E+00 0.00000E+00 0.00000E+00 0.00000E+00 0.15101E+01 0.15101E+01
  31   1   3   1 0.27960E+01 0.27960E+01 0.13837E+01-0.13837E+01 0.00000E+00 0.00000E+00 0.00000E+00 0.00000E+00 0.00000E+00 0.00000E+00 0.00000E+00 0.48846E+01 0.48846E+01
  32   1   3   1 0.62438E+01 0.62438E+01 0.23170E+01-0.23170E+01 0.00000E+00 0.00000E+00 0.00000E+00 0.00000E+00 0.00000E+00 0.00000E+00 0.00000E+00 0.21853E+01 0.21853E+01
  33   1   3   1 0.76098E+01 0.76098E+01 0.57036E+01-0.57036E+01 0.00000E+00 0.00000E+00 0.00000E+00 0.00000E+00 0.00000E+00 0.00000E+00 0.00000E+00 0.20398E+01 0.20398E+01
  34   1   3   1 0.56010E-01 0.56010E-01 0.42845E+01 0.42845E+01 0.00000E+00 0.00000E+00 0.00000E+00 0.00000E+00 0.00000E+00 0.00000E+00 0.00000E+00 0.22189E+02 0.22189E+02
  35   1   3   1 0.55160E+01 0.55160E+01 0.92937E+01-0.92937E+01 0.00000E+00 0.00000E+00 0.00000E+00 0.00000E+00 0.00000E+00 0.00000E+00 0.00000E+00 0.27917E+01 0.27917E+01
  36   1   3   1 0.43433E+01 0.43433E+01 0.73775E+01 0.73775E+01 0.00000E+00 0.00000E+00 0.00000E+00 0.00000E+00 0.00000E+00 0.00000E+00 0.00000E+00 0.35307E+01 0.35307E+01
  37   1   3   1 0.10556E+02 0.10556E+02 0.69562E+01-0.69562E+01 0.00000E+00 0.00000E+00 0.00000E+00 0.00000E+00 0.00000E+00 0.00000E+00 0.00000E+00 0.16526E+01 0.16526E+01
  38   1   3   1 0.58483E+01 0.58483E+01 0.72912E+01 0.72912E+01 0.00000E+00 0.00000E+00 0.00000E+00 0.00000E+00 0.00000E+00 0.00000E+00 0.00000E+00 0.29610E+01 0.29610E+01
  39   1   3   1 0.65820E+01 0.65820E+01 0.46436E+01 0.46436E+01 0.00000E+00 0.00000E+00 0.00000E+00 0.00000E+00 0.00000E+00 0.00000E+00 0.00000E+00 0.26786E+01 0.26786E+01
  40   1   3   1 0.61016E-01 0.61016E-01 0.20260E+01 0.20260E+01 0.00000E+00 0.00000E+00 0.00000E+00 0.00000E+00 0.00000E+00 0.00000E+00 0.00000E+00 0.22140E+02 0.22140E+02
  41   1   3   1 0.19155E+02 0.19155E+02 0.20399E+02-0.20399E+02 0.00000E+00 0.00000E+00 0.00000E+00 0.00000E+00 0.00000E+00 0.00000E+00 0.00000E+00 0.14304E+01 0.14304E+01
  42   1   3   1 0.73691E+01 0.73691E+01 0.48927E+00 0.48927E+00 0.00000E+00 0.00000E+00 0.00000E+00 0.00000E+00 0.00000E+00 0.00000E+00 0.00000E+00 0.23733E+01 0.23733E+01
  43   1   3   1 0.44091E+01 0.44091E+01 0.14178E+01-0.14178E+01 0.00000E+00 0.00000E+00 0.00000E+00 0.00000E+00 0.00000E+00 0.00000E+00 0.00000E+00 0.39721E+01 0.39721E+01
  44   1   3   1 0.26359E-01 0.26359E-01 0.33509E+01-0.33509E+01 0.00000E+00 0.00000E+00 0.00000E+00 0.00000E+00 0.00000E+00 0.00000E+00 0.00000E+00 0.25270E+02 0.25270E+02
  45   1   3   1 0.43747E+01 0.43747E+01 0.52482E+01 0.52482E+01 0.00000E+00 0.00000E+00 0.00000E+00 0.00000E+00 0.00000E+00 0.00000E+00 0.00000E+00 0.44134E+01 0.44134E+01
  46   1   3   1 0.47879E+01 0.47879E+01 0.51835E+01-0.51835E+01 0.00000E+00 0.00000E+00 0.00000E+00 0.00000E+00 0.00000E+00 0.00000E+00 0.00000E+00 0.40289E+01 0.40289E+01
  47   1   3   1 0.92026E+01 0.92026E+01 0.66761E+01 0.66761E+01 0.00000E+00 0.00000E+00 0.00000E+00 0.00000E+00 0.00000E+00 0.00000E+00 0.00000E+00 0.23161E+01 0.23161E+01
  48   1   3   1 0.62705E-01 0.62705E-01 0.52956E+01-0.52956E+01 0.00000E+00 0.00000E+00 0.00000E+00 0.00000E+00 0.00000E+00 0.00000E+00 0.00000E+00 0.27909E+02 0.27909E+02
  49   1   3   1 0.55335E+01 0.55335E+01 0.56590E+01 0.56590E+01 0.00000E+00 0.00000E+00 0.00000E+00 0.00000E+00 0.00000E+00 0.00000E+00 0.00000E+00 0.66292E+01 0.66292E+01
 -52   2   3   1 0.33812E+01 0.33812E+01 0.22965E+01-0.22965E+01 0.00000E+00 0.00000E+00 0.00000E+00 0.00000E+00 0.00000E+00 0.00000E+00 0.00000E+00 0.12533E+02 0.12533E+02
 -51   2   3   1 0.46300E-01 0.46300E-01 0.82184E+00 0.82184E+00 0.00000E+00 0.00000E+00 0.00000E+00 0.00000E+00 0.00000E+00 0.00000E+00 0.00000E+00 0.33153E+02 0.33153E+02
 -50   2   3   1 0.54577E-01 0.54577E-01 0.40551E+01-0.40551E+01 0.00000E+00 0.00000E+00 0.00000E+00 0.00000E+00 0.00000E+00 0.00000E+00 0.00000E+00 0.31597E+02 0.31597E+02
 -49   2   3   1 0.52477E+01 0.52477E+01 0.99510E+00-0.99510E+00 0.00000E+00 0.00000E+00 0.00000E+00 0.00000E+00 0.00000E+00 0.00000E+00 0.00000E+00 0.59652E+01 0.59652E+01
 -48   2   3   1 0.35586E-01 0.35586E-01 0.20945E+01-0.20945E+01 0.00000E+00 0.00000E+00 0.00000E+00 0.00000E+00 0.00000E+00 0.00000E+00 0.00000E+00 0.30523E+02 0.30523E+02
 -47   2   3   1 0.51543E-02 0.51543E-02 0.53663E+01-0.53663E+01 0.00000E+00 0.00000E+00 0.00000E+00 0.00000E+00 0.00000E+00 0.00000E+00 0.00000E+00 0.52163E+01 0.52163E+01
 -46   2   3   1 0.16331E-01 0.16331E-01 0.30001E+01-0.30001E+01 0.00000E+00 0.00000E+00 0.00000E+00 0.00000E+00 0.00000E+00 0.00000E+00 0.00000E+00 0.32716E+02 0.32716E+02
 -45   2   3   1 0.85872E+01 0.85872E+01 0.49955E+01-0.49955E+01 0.00000E+00 0.00000E+00 0.00000E+00 0.00000E+00 0.00000E+00 0.00000E+00 0.00000E+00 0.36233E+01 0.36233E+01
 -42   2   3   1 0.25777E+02 0.25777E+02 0.32750E+02 0.32750E+02 0.00000E+00 0.00000E+00 0.00000E+00 0.00000E+00 0.00000E+00 0.00000E+00 0.00000E+00 0.24217E+01 0.24217E+01
 -41   2   3   1 0.55971E+01 0.55971E+01 0.39727E+01 0.39727E+01 0.00000E+00 0.00000E+00 0.00000E+00 0.00000E+00 0.00000E+00 0.00000E+00 0.00000E+00 0.80247E+01 0.80247E+01
 -40   2   3   1 0.55321E-01 0.55321E-01 0.58232E+01 0.58232E+01 0.00000E+00 0.00000E+00 0.00000E+00 0.00000E+00 0.00000E+00 0.00000E+00 0.00000E+00 0.31808E+02 0.31808E+02
 -39   2   3   1 0.32708E-01 0.32708E-01 0.27366E+01 0.27366E+01 0.00000E+00 0.00000E+00 0.00000E+00 0.00000E+00 0.00000E+00 0.00000E+00 0.00000E+00 0.23650E+02 0.23650E+02
 -38   2   3   1 0.35647E-01 0.35647E-01 0.14664E+01-0.14664E+01 0.00000E+00 0.00000E+00 0.00000E+00 0.00000E+00 0.00000E+00 0.00000E+00 0.00000E+00 0.23124E+02 0.23124E+02
 -37   2   3   1 0.35369E-01 0.35369E-01 0.35735E+00-0.35735E+00 0.00000E+00 0.00000E+00 0.00000E+00 0.00000E+00 0.00000E+00 0.00000E+00 0.00000E+00 0.22965E+02 0.22965E+02
 -36   2   3   1 0.33515E-01 0.33515E-01 0.12136E+01 0.12136E+01 0.00000E+00 0.00000E+00 0.00000E+00 0.00000E+00 0.00000E+00 0.00000E+00 0.00000E+00 0.25884E+02 0.25884E+02
 -35   2   3   1 0.30285E-01 0.30285E-01 0.40461E+01-0.40461E+01 0.00000E+00 0.00000E+00 0.00000E+00 0.00000E+00 0.00000E+00 0.00000E+00 0.00000E+00 0.28438E+02 0.28438E+02
 -34   2   3   1 0.17203E-01 0.17203E-01 0.30424E+01 0.30424E+01 0.00000E+00 0.00000E+00 0.00000E+00 0.00000E+00 0.00000E+00 0.00000E+00 0.00000E+00 0.31289E+02 0.31289E+02
 -33   2   3   1 0.71076E+01 0.71076E+01 0.58256E+01-0.58256E+01 0.00000E+00 0.00000E+00 0.00000E+00 0.00000E+00 0.00000E+00 0.00000E+00 0.00000E+00 0.35588E+01 0.35588E+01
 -32   2   3   1 0.21892E-01 0.21892E-01 0.26683E+01 0.26683E+01 0.00000E+00 0.00000E+00 0.00000E+00 0.00000E+00 0.00000E+00 0.00000E+00 0.00000E+00 0.20571E+02 0.20571E+02
 -31   2   3   1 0.53348E-01 0.53348E-01 0.14679E+01 0.14679E+01 0.00000E+00 0.00000E+00 0.00000E+00 0.00000E+00 0.00000E+00 0.00000E+00 0.00000E+00 0.26407E+02 0.26407E+02
 -30   2   3   1 0.33602E+01 0.33602E+01 0.17752E+01-0.17752E+01 0.00000E+00 0.00000E+00 0.00000E+00 0.00000E+00 0.00000E+00 0.00000E+00 0.00000E+00 0.79725E+01 0.79725E+01
 -29   2   3   1 0.10721E+02 0.10721E+02 0.95738E+01 0.95738E+01 0.00000E+00 0.00000E+00 0.00000E+00 0.00000E+00 0.00000E+00 0.00000E+00 0.00000E+00 0.28847E+01 0.28847E+01
 -28   2   3   1 0.11612E+00 0.11612E+00 0.21817E+01-0.21817E+01 0.00000E+00 0.00000E+00 0.00000E+00 0.00000E+00 0.00000E+00 0.00000E+00 0.00000E+00 0.26008E+02 0.26008E+02
 -27   2   3   1 0.11396E+02 0.11396E+02 0.12412E+02 0.12412E+02 0.00000E+00 0.00000E+00 0.00000E+00 0.00000E+00 0.00000E+00 0.00000E+00 0.00000E+00 0.23721E+01 0.23721E+01
 -26   2   3   1 0.20481E+01 0.20481E+01 0.80783E+01 0.80783E+01 0.00000E+00 0.00000E+00 0.00000E+00 0.00000E+00 0.00000E+00 0.00000E+00 0.00000E+00 0.14797E+02 0.14797E+02
 -25   2   3   1 0.10604E+00 0.10604E+00 0.45753E+01 0.45753E+01 0.00000E+00 0.00000E+00 0.00000E+00 0.00000E+00 0.00000E+00 0.00000E+00 0.00000E+00 0.24341E+02 0.24341E+02
 -24   2   3   1 0.34745E+02 0.34745E+02 0.37083E+02 0.37083E+02 0.00000E+00 0.00000E+00 0.00000E+00 0.00000E+00 0.00000E+00 0.00000E+00 0.00000E+00 0.11202E+01 0.11202E+01
 -23   2   3   1 0.13532E+02 0.13532E+02 0.16960E+02-0.16960E+02 0.00000E+00 0.00000E+00 0.00000E+00 0.00000E+00 0.00000E+00 0.00000E+00 0.00000E+00 0.25945E+01 0.25945E+01
 -21   2   3   1 0.31006E+02 0.31006E+02 0.24305E+02-0.24305E+02 0.00000E+00 0.00000E+00 0.00000E+00 0.00000E+00 0.00000E+00 0.00000E+00 0.00000E+00 0.14132E+01 0.14132E+01
 -20   2   3   1 0.34737E+02 0.34737E+02 0.36265E+02 0.36265E+02 0.00000E+00 0.00000E+00 0.00000E+00 0.00000E+00 0.00000E+00 0.00000E+00 0.00000E+00 0.10643E+01 0.10643E+01
 -19   2   3   1 0.35650E+02 0.35650E+02 0.35214E+02-0.35214E+02 0.00000E+00 0.00000E+00 0.00000E+00 0.00000E+00 0.00000E+00 0.00000E+00 0.00000E+00 0.11973E+01 0.11973E+01
 -18   2   3   1 0.41688E+02 0.41688E+02 0.42692E+02 0.42692E+02 0.00000E+00 0.00000E+00 0.00000E+00 0.00000E+00 0.00000E+00 0.00000E+00 0.00000E+00 0.11924E+01 0.11924E+01
 -17   2   3   1 0.26755E+02 0.26755E+02 0.25644E+02-0.25644E+02 0.00000E+00 0.00000E+00 0.00000E+00 0.00000E+00 0.00000E+00 0.00000E+00 0.00000E+00 0.10481E+01 0.10481E+01
 -16   2   3   1 0.26680E+02 0.26680E+02 0.27824E+02 0.27824E+02 0.00000E+00 0.00000E+00 0.00000E+00 0.00000E+00 0.00000E+00 0.00000E+00 0.00000E+00 0.98064E+00 0.98064E+00
 -15   2   3   1 0.51045E+01 0.51045E+01 0.47296E+01-0.47296E+01 0.00000E+00 0.00000E+00 0.00000E+00 0.00000E+00 0.00000E+00 0.00000E+00 0.00000E+00 0.26109E+01 0.26109E+01
 -14   2   3   1 0.80347E+01 0.80347E+01 0.66906E+01 0.66906E+01 0.00000E+00 0.00000E+00 0.00000E+00 0.00000E+00 0.00000E+00 0.00000E+00 0.00000E+00 0.21554E+01 0.21554E+01
 -13   2   3   1 0.11208E+02 0.11208E+02 0.14041E+02 0.14041E+02 0.00000E+00 0.00000E+00 0.00000E+00 0.00000E+00 0.00000E+00 0.00000E+00 0.00000E+00 0.17480E+01 0.17480E+01
 -12   2   3   1 0.79286E+01 0.79286E+01 0.58255E+01-0.58255E+01 0.00000E+00 0.00000E+00 0.00000E+00 0.00000E+00 0.00000E+00 0.00000E+00 0.00000E+00 0.22217E+01 0.22217E+01
 -11   2   3   1 0.14082E+02 0.14082E+02 0.16352E+02 0.16352E+02 0.00000E+00 0.00000E+00 0.00000E+00 0.00000E+00 0.00000E+00 0.00000E+00 0.00000E+00 0.12516E+01 0.12516E+01
 -10   2   3   1 0.27920E+01 0.27920E+01 0.32046E+01 0.32046E+01 0.00000E+00 0.00000E+00 0.00000E+00 0.00000E+00 0.00000E+00 0.00000E+00 0.00000E+00 0.41869E+01 0.41869E+01
  -9   2   3   1 0.43013E-01 0.43013E-01 0.33782E+00 0.33782E+00 0.00000E+00 0.00000E+00 0.00000E+00 0.00000E+00 0.00000E+00 0.00000E+00 0.00000E+00 0.19214E+02 0.19214E+02
  -8   2   3   1 0.24810E+02 0.24810E+02 0.26227E+02 0.26227E+02 0.00000E+00 0.00000E+00 0.00000E+00 0.00000E+00 0.00000E+00 0.00000E+00 0.00000E+00 0.11268E+01 0.11268E+01
  -7   2   3   1 0.30844E+02 0.30844E+02 0.30407E+02-0.30407E+02 0.00000E+00 0.00000E+00 0.00000E+00 0.00000E+00 0.00000E+00 0.00000E+00 0.00000E+00 0.11782E+01 0.11782E+01
  -6   2   3   1 0.53820E+02 0.53820E+02 0.50360E+02 0.50360E+02 0.00000E+00 0.00000E+00 0.00000E+00 0.00000E+00 0.00000E+00 0.00000E+00 0.00000E+00 0.16121E+01 0.16121E+01
  -5   2   3   1 0.52479E+02 0.52479E+02 0.47987E+02-0.47987E+02 0.00000E+00 0.00000E+00 0.00000E+00 0.00000E+00 0.00000E+00 0.00000E+00 0.00000E+00 0.16096E+01 0.16096E+01
  -4   2   3   1 0.38585E+02 0.38585E+02 0.35664E+02 0.35664E+02 0.00000E+00 0.00000E+00 0.00000E+00 0.00000E+00 0.00000E+00 0.00000E+00 0.00000E+00 0.13199E+01 0.13199E+01
  -3   2   3   1 0.14003E+02 0.14003E+02 0.11426E+02-0.11426E+02 0.00000E+00 0.00000E+00 0.00000E+00 0.00000E+00 0.00000E+00 0.00000E+00 0.00000E+00 0.12637E+01 0.12637E+01
  -2   2   3   1 0.14687E+03 0.14687E+03 0.14842E+03-0.14842E+03 0.00000E+00 0.00000E+00 0.00000E+00 0.00000E+00 0.00000E+00 0.00000E+00 0.00000E+00 0.39874E+01 0.39874E+01
  -1   2   3   1 0.12871E+03 0.12871E+03 0.12676E+03-0.12676E+03 0.00000E+00 0.00000E+00 0.00000E+00 0.00000E+00 0.00000E+00 0.00000E+00 0.00000E+00 0.35098E+01 0.35098E+01
   0   2   3   1 0.10260E+03 0.10260E+03 0.96443E+02 0.96443E+02 0.00000E+00 0.00000E+00 0.00000E+00 0.00000E+00 0.00000E+00 0.00000E+00 0.00000E+00 0.28286E+01 0.28286E+01
   1   2   3   1 0.16963E+02 0.16963E+02 0.16065E+02-0.16065E+02 0.00000E+00 0.00000E+00 0.00000E+00 0.00000E+00 0.00000E+00 0.00000E+00 0.00000E+00 0.11597E+01 0.11597E+01
   2   2   3   1 0.41319E+02 0.41319E+02 0.39048E+02 0.39048E+02 0.00000E+00 0.00000E+00 0.00000E+00 0.00000E+00 0.00000E+00 0.00000E+00 0.00000E+00 0.13808E+01 0.13808E+01
   3   2   3   1 0.10748E+02 0.10748E+02 0.10837E+02-0.10837E+02 0.00000E+00 0.00000E+00 0.00000E+00 0.00000E+00 0.00000E+00 0.00000E+00 0.00000E+00 0.12658E+01 0.12658E+01
   4   2   3   1 0.32297E+02 0.32297E+02 0.31621E+02 0.31621E+02 0.00000E+00 0.00000E+00 0.00000E+00 0.00000E+00 0.00000E+00 0.00000E+00 0.00000E+00 0.11863E+01 0.11863E+01
   5   2   3   1 0.20081E+02 0.20081E+02 0.19015E+02-0.19015E+02 0.00000E+00 0.00000E+00 0.00000E+00 0.00000E+00 0.00000E+00 0.00000E+00 0.00000E+00 0.10785E+01 0.10785E+01
   6   2   3   1 0.38474E+02 0.38474E+02 0.36839E+02 0.36839E+02 0.00000E+00 0.00000E+00 0.00000E+00 0.00000E+00 0.00000E+00 0.00000E+00 0.00000E+00 0.13170E+01 0.13170E+01
   7   2   3   1 0.31431E+02 0.31431E+02 0.32363E+02-0.32363E+02 0.00000E+00 0.00000E+00 0.00000E+00 0.00000E+00 0.00000E+00 0.00000E+00 0.00000E+00 0.12116E+01 0.12116E+01
   8   2   3   1 0.42232E+02 0.42232E+02 0.42998E+02 0.42998E+02 0.00000E+00 0.00000E+00 0.00000E+00 0.00000E+00 0.00000E+00 0.00000E+00 0.00000E+00 0.13961E+01 0.13961E+01
   9   2   3   1 0.35261E+02 0.35261E+02 0.33058E+02-0.33058E+02 0.00000E+00 0.00000E+00 0.00000E+00 0.00000E+00 0.00000E+00 0.00000E+00 0.00000E+00 0.13118E+01 0.13118E+01
  10   2   3   1 0.37769E+02 0.37769E+02 0.34987E+02 0.34987E+02 0.00000E+00 0.00000E+00 0.00000E+00 0.00000E+00 0.00000E+00 0.00000E+00 0.00000E+00 0.13376E+01 0.13376E+01
  11   2   3   1 0.19404E+02 0.19404E+02 0.18730E+02-0.18730E+02 0.00000E+00 0.00000E+00 0.00000E+00 0.00000E+00 0.00000E+00 0.00000E+00 0.00000E+00 0.11138E+01 0.11138E+01
  12   2   3   1 0.14943E+02 0.14943E+02 0.16679E+02 0.16679E+02 0.00000E+00 0.00000E+00 0.00000E+00 0.00000E+00 0.00000E+00 0.00000E+00 0.00000E+00 0.11758E+01 0.11758E+01
  13   2   3   1 0.11594E-01 0.11594E-01 0.39943E+01 0.39943E+01 0.00000E+00 0.00000E+00 0.00000E+00 0.00000E+00 0.00000E+00 0.00000E+00 0.00000E+00 0.11705E+02 0.11705E+02
  14   2   3   1 0.48125E-01 0.48125E-01 0.77175E+00-0.77175E+00 0.00000E+00 0.00000E+00 0.00000E+00 0.00000E+00 0.00000E+00 0.00000E+00 0.00000E+00 0.20068E+02 0.20068E+02
  15   2   3   1 0.21860E+02 0.21860E+02 0.21892E+02 0.21892E+02 0.00000E+00 0.00000E+00 0.00000E+00 0.00000E+00 0.00000E+00 0.00000E+00 0.00000E+00 0.10859E+01 0.10859E+01
  16   2   3   1 0.57923E+01 0.57923E+01 0.12174E+01-0.12174E+01 0.00000E+00 0.00000E+00 0.00000E+00 0.00000E+00 0.00000E+00 0.00000E+00 0.00000E+00 0.19670E+01 0.19670E+01
  17   2   3   1 0.36671E+02 0.36671E+02 0.35474E+02 0.35474E+02 0.00000E+00 0.00000E+00 0.00000E+00 0.00000E+00 0.00000E+00 0.00000E+00 0.00000E+00 0.12192E+01 0.12192E+01
  18   2   3   1 0.38417E+02 0.38417E+02 0.38462E+02 0.38462E+02 0.00000E+00 0.00000E+00 0.00000E+00 0.00000E+00 0.00000E+00 0.00000E+00 0.00000E+00 0.12302E+01 0.12302E+01
  20   2   3   1 0.10809E+03 0.10809E+03 0.97956E+02-0.97956E+02 0.00000E+00 0.00000E+00 0.00000E+00 0.00000E+00 0.00000E+00 0.00000E+00 0.00000E+00 0.26734E+01 0.26734E+01
  21   2   3   1 0.42560E+02 0.42560E+02 0.43129E+02-0.43129E+02 0.00000E+00 0.00000E+00 0.00000E+00 0.00000E+00 0.00000E+00 0.00000E+00 0.00000E+00 0.13080E+01 0.13080E+01
  22   2   3   1 0.13844E+02 0.13844E+02 0.12209E+02-0.12209E+02 0.00000E+00 0.00000E+00 0.00000E+00 0.00000E+00 0.00000E+00 0.00000E+00 0.00000E+00 0.12637E+01 0.12637E+01
  23   2   3   1 0.23285E+02 0.23285E+02 0.25542E+02-0.25542E+02 0.00000E+00 0.00000E+00 0.00000E+00 0.00000E+00 0.00000E+00 0.00000E+00 0.00000E+00 0.11947E+01 0.11947E+01
  24   2   3   1 0.35722E-01 0.35722E-01 0.24555E+01 0.24555E+01 0.00000E+00 0.00000E+00 0.00000E+00 0.00000E+00 0.00000E+00 0.00000E+00 0.00000E+00 0.16216E+02 0.16216E+02
  25   2   3   1 0.15380E+02 0.15380E+02 0.18889E+02-0.18889E+02 0.00000E+00 0.00000E+00 0.00000E+00 0.00000E+00 0.00000E+00 0.00000E+00 0.00000E+00 0.12729E+01 0.12729E+01
  26   2   3   1 0.76052E+01 0.76052E+01 0.56976E+01 0.56976E+01 0.00000E+00 0.00000E+00 0.00000E+00 0.00000E+00 0.00000E+00 0.00000E+00 0.00000E+00 0.20398E+01 0.20398E+01
  27   2   3   1 0.15212E+02 0.15212E+02 0.13913E+02-0.13913E+02 0.00000E+00 0.00000E+00 0.00000E+00 0.00000E+00 0.00000E+00 0.00000E+00 0.00000E+00 0.11567E+01 0.11567E+01
  28   2   3   1 0.43332E+01 0.43332E+01 0.53271E+01 0.53271E+01 0.00000E+00 0.00000E+00 0.00000E+00 0.00000E+00 0.00000E+00 0.00000E+00 0.00000E+00 0.30894E+01 0.30894E+01
  29   2   3   1 0.14395E+02 0.14395E+02 0.13037E+02-0.13037E+02 0.00000E+00 0.00000E+00 0.00000E+00 0.00000E+00 0.00000E+00 0.00000E+00 0.00000E+00 0.12173E+01 0.12173E+01
  30   2   3   1 0.10142E+02 0.10142E+02 0.98370E+01 0.98370E+01 0.00000E+00 0.00000E+00 0.00000E+00 0.00000E+00 0.00000E+00 0.00000E+00 0.00000E+00 0.15227E+01 0.15227E+01
  31   2   3   1 0.15290E+02 0.15290E+02 0.13291E+02-0.13291E+02 0.00000E+00 0.00000E+00 0.00000E+00 0.00000E+00 0.00000E+00 0.00000E+00 0.00000E+00 0.12728E+01 0.12728E+01
  32   2   3   1 0.14237E+02 0.14237E+02 0.15152E+02 0.15152E+02 0.00000E+00 0.00000E+00 0.00000E+00 0.00000E+00 0.00000E+00 0.00000E+00 0.00000E+00 0.19031E+01 0.19031E+01
  33   2   3   1 0.16506E+02 0.16506E+02 0.15223E+02-0.15223E+02 0.00000E+00 0.00000E+00 0.00000E+00 0.00000E+00 0.00000E+00 0.00000E+00 0.00000E+00 0.12989E+01 0.12989E+01
  34   2   3   1 0.17966E+02 0.17966E+02 0.18053E+02 0.18053E+02 0.00000E+00 0.00000E+00 0.00000E+00 0.00000E+00 0.00000E+00 0.00000E+00 0.00000E+00 0.13047E+01 0.13047E+01
  35   2   3   1 0.95813E+01 0.95813E+01 0.10415E+02-0.10415E+02 0.00000E+00 0.00000E+00 0.00000E+00 0.00000E+00 0.00000E+00 0.00000E+00 0.00000E+00 0.18155E+01 0.18155E+01
  36   2   3   1 0.17123E+02 0.17123E+02 0.15324E+02 0.15324E+02 0.00000E+00 0.00000E+00 0.00000E+00 0.00000E+00 0.00000E+00 0.00000E+00 0.00000E+00 0.13692E+01 0.13692E+01
  37   2   3   1 0.28078E+01 0.28078E+01 0.16817E+01 0.16817E+01 0.00000E+00 0.00000E+00 0.00000E+00 0.00000E+00 0.00000E+00 0.00000E+00 0.00000E+00 0.55822E+01 0.55822E+01
  38   2   3   1 0.83640E+01 0.83640E+01 0.38047E+01 0.38047E+01 0.00000E+00 0.00000E+00 0.00000E+00 0.00000E+00 0.00000E+00 0.00000E+00 0.00000E+00 0.25599E+01 0.25599E+01
  40   2   3   1 0.73186E+01 0.73186E+01 0.83023E+01-0.83023E+01 0.00000E+00 0.00000E+00 0.00000E+00 0.00000E+00 0.00000E+00 0.00000E+00 0.00000E+00 0.29020E+01 0.29020E+01
  41   2   3   1 0.23911E+02 0.23911E+02 0.29345E+02-0.29345E+02 0.00000E+00 0.00000E+00 0.00000E+00 0.00000E+00 0.00000E+00 0.00000E+00 0.00000E+00 0.16453E+01 0.16453E+01
  42   2   3   1 0.14785E+02 0.14785E+02 0.17346E+02-0.17346E+02 0.00000E+00 0.00000E+00 0.00000E+00 0.00000E+00 0.00000E+00 0.00000E+00 0.00000E+00 0.18360E+01 0.18360E+01
  43   2   3   1 0.70215E+01 0.70215E+01 0.77105E+01 0.77105E+01 0.00000E+00 0.00000E+00 0.00000E+00 0.00000E+00 0.00000E+00 0.00000E+00 0.00000E+00 0.30114E+01 0.30114E+01
  44   2   3   1 0.11401E+02 0.11401E+02 0.13711E+02-0.13711E+02 0.00000E+00 0.00000E+00 0.00000E+00 0.00000E+00 0.00000E+00 0.00000E+00 0.00000E+00 0.20341E+01 0.20341E+01
  45   2   3   1 0.10344E+00 0.10344E+00 0.80616E+01 0.80616E+01 0.00000E+00 0.00000E+00 0.00000E+00 0.00000E+00 0.00000E+00 0.00000E+00 0.00000E+00 0.25331E+02 0.25331E+02
  46   2   3   1 0.91805E+01 0.91805E+01 0.10088E+02-0.10088E+02 0.00000E+00 0.00000E+00 0.00000E+00 0.00000E+00 0.00000E+00 0.00000E+00 0.00000E+00 0.23161E+01 0.23161E+01
  47   2   3   1 0.59718E-01 0.59718E-01 0.53366E+01 0.53366E+01 0.00000E+00 0.00000E+00 0.00000E+00 0.00000E+00 0.00000E+00 0.00000E+00 0.00000E+00 0.25321E+02 0.25321E+02
  48   2   3   1 0.39883E-01 0.39883E-01 0.54866E+01-0.54866E+01 0.00000E+00 0.00000E+00 0.00000E+00 0.00000E+00 0.00000E+00 0.00000E+00 0.00000E+00 0.30531E+02 0.30531E+02
  49   2   3   1 0.12321E+02 0.12321E+02 0.28264E+01-0.28264E+01 0.00000E+00 0.00000E+00 0.00000E+00 0.00000E+00 0.00000E+00 0.00000E+00 0.00000E+00 0.37945E+01 0.37945E+01
 -51   3   3   1 0.34144E-01 0.34144E-01 0.35617E+01-0.35617E+01 0.00000E+00 0.00000E+00 0.00000E+00 0.00000E+00 0.00000E+00 0.00000E+00 0.00000E+00 0.36240E+02 0.36240E+02
 -50   3   3   1 0.85600E+01 0.85600E+01 0.50535E+01 0.50535E+01 0.00000E+00 0.00000E+00 0.00000E+00 0.00000E+00 0.00000E+00 0.00000E+00 0.00000E+00 0.47550E+01 0.47550E+01
 -49   3   3   1 0.64844E+01 0.64844E+01 0.86478E+01-0.86478E+01 0.00000E+00 0.00000E+00 0.00000E+00 0.00000E+00 0.00000E+00 0.00000E+00 0.00000E+00 0.41660E+01 0.41660E+01
 -48   3   3   1 0.47697E+01 0.47697E+01 0.73659E+01 0.73659E+01 0.00000E+00 0.00000E+00 0.00000E+00 0.00000E+00 0.00000E+00 0.00000E+00 0.00000E+00 0.60431E+01 0.60431E+01
 -47   3   3   1 0.91809E+01 0.91809E+01 0.10241E+02-0.10241E+02 0.00000E+00 0.00000E+00 0.00000E+00 0.00000E+00 0.00000E+00 0.00000E+00 0.00000E+00 0.33675E+01 0.33675E+01
 -46   3   3   1 0.33576E+01 0.33576E+01 0.40602E+01 0.40602E+01 0.00000E+00 0.00000E+00 0.00000E+00 0.00000E+00 0.00000E+00 0.00000E+00 0.00000E+00 0.79760E+01 0.79760E+01
 -45   3   3   1 0.38765E+01 0.38765E+01 0.86664E+01-0.86664E+01 0.00000E+00 0.00000E+00 0.00000E+00 0.00000E+00 0.00000E+00 0.00000E+00 0.00000E+00 0.69076E+01 0.69076E+01
 -44   3   3   1 0.39561E-01 0.39561E-01 0.55876E+01-0.55876E+01 0.00000E+00 0.00000E+00 0.00000E+00 0.00000E+00 0.00000E+00 0.00000E+00 0.00000E+00 0.25121E+02 0.25121E+02
 -43   3   3   1 0.51667E-01 0.51667E-01 0.24715E+01-0.24715E+01 0.00000E+00 0.00000E+00 0.00000E+00 0.00000E+00 0.00000E+00 0.00000E+00 0.00000E+00 0.29233E+02 0.29233E+02
 -42   3   3   1 0.10188E+02 0.10188E+02 0.15673E+02 0.15673E+02 0.00000E+00 0.00000E+00 0.00000E+00 0.00000E+00 0.00000E+00 0.00000E+00 0.00000E+00 0.28506E+01 0.28506E+01
 -41   3   3   1 0.28607E-01 0.28607E-01 0.25152E+01-0.25152E+01 0.00000E+00 0.00000E+00 0.00000E+00 0.00000E+00 0.00000E+00 0.00000E+00 0.00000E+00 0.29649E+02 0.29649E+02
 -40   3   3   1 0.81174E+01 0.81174E+01 0.56225E+01 0.56225E+01 0.00000E+00 0.00000E+00 0.00000E+00 0.00000E+00 0.00000E+00 0.00000E+00 0.00000E+00 0.33518E+01 0.33518E+01
 -39   3   3   1 0.39504E+01 0.39504E+01 0.76200E+00-0.76200E+00 0.00000E+00 0.00000E+00 0.00000E+00 0.00000E+00 0.00000E+00 0.00000E+00 0.00000E+00 0.69075E+01 0.69075E+01
 -38   3   3   1 0.10078E+02 0.10078E+02 0.13522E+01 0.13522E+01 0.00000E+00 0.00000E+00 0.00000E+00 0.00000E+00 0.00000E+00 0.00000E+00 0.00000E+00 0.27109E+01 0.27109E+01
 -37   3   3   1 0.48519E-01 0.48519E-01 0.33491E+01 0.33491E+01 0.00000E+00 0.00000E+00 0.00000E+00 0.00000E+00 0.00000E+00 0.00000E+00 0.00000E+00 0.25589E+02 0.25589E+02
 -36   3   3   1 0.62868E-01 0.62868E-01 0.35430E+01-0.35430E+01 0.00000E+00 0.00000E+00 0.00000E+00 0.00000E+00 0.00000E+00 0.00000E+00 0.00000E+00 0.24634E+02 0.24634E+02
 -35   3   3   1 0.85407E+01 0.85407E+01 0.65118E+01 0.65118E+01 0.00000E+00 0.00000E+00 0.00000E+00 0.00000E+00 0.00000E+00 0.00000E+00 0.00000E+00 0.24917E+01 0.24917E+01
 -34   3   3   1 0.80895E-01 0.80895E-01 0.34256E+01-0.34256E+01 0.00000E+00 0.00000E+00 0.00000E+00 0.00000E+00 0.00000E+00 0.00000E+00 0.00000E+00 0.24838E+02 0.24838E+02
 -33   3   3   1 0.75680E+01 0.75680E+01 0.90574E+01 0.90574E+01 0.00000E+00 0.00000E+00 0.00000E+00 0.00000E+00 0.00000E+00 0.00000E+00 0.00000E+00 0.28038E+01 0.28038E+01
 -32   3   3   1 0.96080E+01 0.96080E+01 0.29487E+01-0.29487E+01 0.00000E+00 0.00000E+00 0.00000E+00 0.00000E+00 0.00000E+00 0.00000E+00 0.00000E+00 0.24187E+01 0.24187E+01
 -31   3   3   1 0.10380E+02 0.10380E+02 0.78761E+01 0.78761E+01 0.00000E+00 0.00000E+00 0.00000E+00 0.00000E+00 0.00000E+00 0.00000E+00 0.00000E+00 0.29857E+01 0.29857E+01
 -30   3   3   1 0.79248E+01 0.79248E+01 0.65478E+00 0.65478E+00 0.00000E+00 0.00000E+00 0.00000E+00 0.00000E+00 0.00000E+00 0.00000E+00 0.00000E+00 0.32025E+01 0.32025E+01
 -29   3   3   1 0.76265E+01 0.76265E+01 0.16557E+01 0.16557E+01 0.00000E+00 0.00000E+00 0.00000E+00 0.00000E+00 0.00000E+00 0.00000E+00 0.00000E+00 0.33131E+01 0.33131E+01
 -28   3   3   1 0.38910E-01 0.38910E-01 0.11308E+02 0.11308E+02 0.00000E+00 0.00000E+00 0.00000E+00 0.00000E+00 0.00000E+00 0.00000E+00 0.00000E+00 0.29802E+02 0.29802E+02
 -27   3   3   1 0.16090E+02 0.16090E+02 0.13528E+02-0.13528E+02 0.00000E+00 0.00000E+00 0.00000E+00 0.00000E+00 0.00000E+00 0.00000E+00 0.00000E+00 0.16956E+01 0.16956E+01
 -26   3   3   1 0.21231E+02 0.21231E+02 0.25085E+02 0.25085E+02 0.00000E+00 0.00000E+00 0.00000E+00 0.00000E+00 0.00000E+00 0.00000E+00 0.00000E+00 0.24725E+01 0.24725E+01
 -25   3   3   1 0.24427E+02 0.24427E+02 0.26182E+02-0.26182E+02 0.00000E+00 0.00000E+00 0.00000E+00 0.00000E+00 0.00000E+00 0.00000E+00 0.00000E+00 0.20754E+01 0.20754E+01
 -24   3   3   1 0.33368E+02 0.33368E+02 0.34721E+02 0.34721E+02 0.00000E+00 0.00000E+00 0.00000E+00 0.00000E+00 0.00000E+00 0.00000E+00 0.00000E+00 0.13204E+01 0.13204E+01
 -23   3   3   1 0.33477E+02 0.33477E+02 0.35047E+02-0.35047E+02 0.00000E+00 0.00000E+00 0.00000E+00 0.00000E+00 0.00000E+00 0.00000E+00 0.00000E+00 0.14849E+01 0.14849E+01
 -22   3   3   1 0.16233E+02 0.16233E+02 0.15641E+02 0.15641E+02 0.00000E+00 0.00000E+00 0.00000E+00 0.00000E+00 0.00000E+00 0.00000E+00 0.00000E+00 0.14350E+01 0.14350E+01
 -21   3   3   1 0.22072E+02 0.22072E+02 0.23284E+02-0.23284E+02 0.00000E+00 0.00000E+00 0.00000E+00 0.00000E+00 0.00000E+00 0.00000E+00 0.00000E+00 0.12459E+01 0.12459E+01
 -20   3   3   1 0.23284E+02 0.23284E+02 0.23386E+02 0.23386E+02 0.00000E+00 0.00000E+00 0.00000E+00 0.00000E+00 0.00000E+00 0.00000E+00 0.00000E+00 0.11868E+01 0.11868E+01
 -19   3   3   1 0.11403E+02 0.11403E+02 0.13579E+02-0.13579E+02 0.00000E+00 0.00000E+00 0.00000E+00 0.00000E+00 0.00000E+00 0.00000E+00 0.00000E+00 0.16963E+01 0.16963E+01
 -18   3   3   1 0.67762E+01 0.67762E+01 0.66098E+01 0.66098E+01 0.00000E+00 0.00000E+00 0.00000E+00 0.00000E+00 0.00000E+00 0.00000E+00 0.00000E+00 0.22800E+01 0.22800E+01
 -17   3   3   1 0.12083E-01 0.12083E-01 0.16492E+01 0.16492E+01 0.00000E+00 0.00000E+00 0.00000E+00 0.00000E+00 0.00000E+00 0.00000E+00 0.00000E+00 0.17087E+02 0.17087E+02
 -16   3   3   1 0.12282E+02 0.12282E+02 0.10647E+02-0.10647E+02 0.00000E+00 0.00000E+00 0.00000E+00 0.00000E+00 0.00000E+00 0.00000E+00 0.00000E+00 0.14275E+01 0.14275E+01
 -15   3   3   1 0.20419E+02 0.20419E+02 0.18542E+02 0.18542E+02 0.00000E+00 0.00000E+00 0.00000E+00 0.00000E+00 0.00000E+00 0.00000E+00 0.00000E+00 0.11578E+01 0.11578E+01
 -14   3   3   1 0.23061E+02 0.23061E+02 0.23006E+02-0.23006E+02 0.00000E+00 0.00000E+00 0.00000E+00 0.00000E+00 0.00000E+00 0.00000E+00 0.00000E+00 0.10344E+01 0.10344E+01
 -13   3   3   1 0.26626E+02 0.26626E+02 0.22956E+02 0.22956E+02 0.00000E+00 0.00000E+00 0.00000E+00 0.00000E+00 0.00000E+00 0.00000E+00 0.00000E+00 0.10531E+01 0.10531E+01
 -12   3   3   1 0.25122E+02 0.25122E+02 0.22106E+02-0.22106E+02 0.00000E+00 0.00000E+00 0.00000E+00 0.00000E+00 0.00000E+00 0.00000E+00 0.00000E+00 0.10331E+01 0.10331E+01
 -11   3   3   1 0.19186E+02 0.19186E+02 0.18561E+02 0.18561E+02 0.00000E+00 0.00000E+00 0.00000E+00 0.00000E+00 0.00000E+00 0.00000E+00 0.00000E+00 0.13235E+01 0.13235E+01
 -10   3   3   1 0.17065E+02 0.17065E+02 0.14732E+02-0.14732E+02 0.00000E+00 0.00000E+00 0.00000E+00 0.00000E+00 0.00000E+00 0.00000E+00 0.00000E+00 0.11449E+01 0.11449E+01
  -9   3   3   1 0.12971E+02 0.12971E+02 0.87309E+01 0.87309E+01 0.00000E+00 0.00000E+00 0.00000E+00 0.00000E+00 0.00000E+00 0.00000E+00 0.00000E+00 0.13452E+01 0.13452E+01
  -8   3   3   1 0.61424E+01 0.61424E+01 0.47134E+01-0.47134E+01 0.00000E+00 0.00000E+00 0.00000E+00 0.00000E+00 0.00000E+00 0.00000E+00 0.00000E+00 0.21850E+01 0.21850E+01
  -7   3   3   1 0.91739E-01 0.91739E-01 0.19911E+01-0.19911E+01 0.00000E+00 0.00000E+00 0.00000E+00 0.00000E+00 0.00000E+00 0.00000E+00 0.00000E+00 0.17994E+02 0.17994E+02
  -6   3   3   1 0.64788E-01 0.64788E-01 0.93115E+00 0.93115E+00 0.00000E+00 0.00000E+00 0.00000E+00 0.00000E+00 0.00000E+00 0.00000E+00 0.00000E+00 0.18234E+02 0.18234E+02
  -5   3   3   1 0.88378E+01 0.88378E+01 0.85874E+01-0.85874E+01 0.00000E+00 0.00000E+00 0.00000E+00 0.00000E+00 0.00000E+00 0.00000E+00 0.00000E+00 0.13269E+01 0.13269E+01
  -4   3   3   1 0.78886E+01 0.78886E+01 0.38679E+01 0.38679E+01 0.00000E+00 0.00000E+00 0.00000E+00 0.00000E+00 0.00000E+00 0.00000E+00 0.00000E+00 0.14823E+01 0.14823E+01
  -3   3   3   1 0.13908E+02 0.13908E+02 0.12463E+02-0.12463E+02 0.00000E+00 0.00000E+00 0.00000E+00 0.00000E+00 0.00000E+00 0.00000E+00 0.00000E+00 0.11252E+01 0.11252E+01
  -2   3   3   1 0.51609E+01 0.51609E+01 0.38628E+01 0.38628E+01 0.00000E+00 0.00000E+00 0.00000E+00 0.00000E+00 0.00000E+00 0.00000E+00 0.00000E+00 0.22383E+01 0.22383E+01
  -1   3   3   1 0.11905E+02 0.11905E+02 0.11785E+02-0.11785E+02 0.00000E+00 0.00000E+00 0.00000E+00 0.00000E+00 0.00000E+00 0.00000E+00 0.00000E+00 0.11419E+01 0.11419E+01
   0   3   3   1 0.64332E+01 0.64332E+01 0.47036E+01 0.47036E+01 0.00000E+00 0.00000E+00 0.00000E+00 0.00000E+00 0.00000E+00 0.00000E+00 0.00000E+00 0.14888E+01 0.14888E+01
   1   3   3   1 0.21191E+02 0.21191E+02 0.19886E+02-0.19886E+02 0.00000E+00 0.00000E+00 0.00000E+00 0.00000E+00 0.00000E+00 0.00000E+00 0.00000E+00 0.10260E+01 0.10260E+01
   2   3   3   1 0.18139E+02 0.18139E+02 0.17359E+02 0.17359E+02 0.00000E+00 0.00000E+00 0.00000E+00 0.00000E+00 0.00000E+00 0.00000E+00 0.00000E+00 0.97502E+00 0.97502E+00
   3   3   3   1 0.34161E+02 0.34161E+02 0.32294E+02-0.32294E+02 0.00000E+00 0.00000E+00 0.00000E+00 0.00000E+00 0.00000E+00 0.00000E+00 0.00000E+00 0.11847E+01 0.11847E+01
   4   3   3   1 0.30963E+02 0.30963E+02 0.29270E+02 0.29270E+02 0.00000E+00 0.00000E+00 0.00000E+00 0.00000E+00 0.00000E+00 0.00000E+00 0.00000E+00 0.11078E+01 0.11078E+01
   5   3   3   1 0.40026E+02 0.40026E+02 0.38091E+02-0.38091E+02 0.00000E+00 0.00000E+00 0.00000E+00 0.00000E+00 0.00000E+00 0.00000E+00 0.00000E+00 0.12760E+01 0.12760E+01
   6   3   3   1 0.31929E+02 0.31929E+02 0.30671E+02 0.30671E+02 0.00000E+00 0.00000E+00 0.00000E+00 0.00000E+00 0.00000E+00 0.00000E+00 0.00000E+00 0.11393E+01 0.11393E+01
   7   3   3   1 0.34586E+02 0.34586E+02 0.31338E+02-0.31338E+02 0.00000E+00 0.00000E+00 0.00000E+00 0.00000E+00 0.00000E+00 0.00000E+00 0.00000E+00 0.12289E+01 0.12289E+01
   8   3   3   1 0.20084E+02 0.20084E+02 0.19509E+02 0.19509E+02 0.00000E+00 0.00000E+00 0.00000E+00 0.00000E+00 0.00000E+00 0.00000E+00 0.00000E+00 0.10833E+01 0.10833E+01
   9   3   3   1 0.10638E+02 0.10638E+02 0.11882E+02-0.11882E+02 0.00000E+00 0.00000E+00 0.00000E+00 0.00000E+00 0.00000E+00 0.00000E+00 0.00000E+00 0.12871E+01 0.12871E+01
  10   3   3   1 0.58400E+01 0.58400E+01 0.35400E+01-0.35400E+01 0.00000E+00 0.00000E+00 0.00000E+00 0.00000E+00 0.00000E+00 0.00000E+00 0.00000E+00 0.19742E+01 0.19742E+01
  11   3   3   1 0.13255E+02 0.13255E+02 0.13036E+02 0.13036E+02 0.00000E+00 0.00000E+00 0.00000E+00 0.00000E+00 0.00000E+00 0.00000E+00 0.00000E+00 0.11716E+01 0.11716E+01
  12   3   3   1 0.27234E+02 0.27234E+02 0.27260E+02-0.27260E+02 0.00000E+00 0.00000E+00 0.00000E+00 0.00000E+00 0.00000E+00 0.00000E+00 0.00000E+00 0.11691E+01 0.11691E+01
  13   3   3   1 0.32101E+02 0.32101E+02 0.32162E+02 0.32162E+02 0.00000E+00 0.00000E+00 0.00000E+00 0.00000E+00 0.00000E+00 0.00000E+00 0.00000E+00 0.11321E+01 0.11321E+01
  14   3   3   1 0.42426E+02 0.42426E+02 0.38416E+02-0.38416E+02 0.00000E+00 0.00000E+00 0.00000E+00 0.00000E+00 0.00000E+00 0.00000E+00 0.00000E+00 0.12616E+01 0.12616E+01
  15   3   3   1 0.40758E+02 0.40758E+02 0.37814E+02 0.37814E+02 0.00000E+00 0.00000E+00 0.00000E+00 0.00000E+00 0.00000E+00 0.00000E+00 0.00000E+00 0.12570E+01 0.12570E+01
  16   3   3   1 0.37973E+02 0.37973E+02 0.36738E+02-0.36738E+02 0.00000E+00 0.00000E+00 0.00000E+00 0.00000E+00 0.00000E+00 0.00000E+00 0.00000E+00 0.11857E+01 0.11857E+01
  17   3   3   1 0.27271E+02 0.27271E+02 0.24736E+02 0.24736E+02 0.00000E+00 0.00000E+00 0.00000E+00 0.00000E+00 0.00000E+00 0.00000E+00 0.00000E+00 0.11002E+01 0.11002E+01
  18   3   3   1 0.25471E+02 0.25471E+02 0.23748E+02-0.23748E+02 0.00000E+00 0.00000E+00 0.00000E+00 0.00000E+00 0.00000E+00 0.00000E+00 0.00000E+00 0.10223E+01 0.10223E+01
  19   3   3   1 0.33667E-01 0.33667E-01 0.20233E+01-0.20233E+01 0.00000E+00 0.00000E+00 0.00000E+00 0.00000E+00 0.00000E+00 0.00000E+00 0.00000E+00 0.18427E+02 0.18427E+02
  20   3   3   1 0.15883E+02 0.15883E+02 0.15232E+02 0.15232E+02 0.00000E+00 0.00000E+00 0.00000E+00 0.00000E+00 0.00000E+00 0.00000E+00 0.00000E+00 0.11130E+01 0.11130E+01
  21   3   3   1 0.48541E+01 0.48541E+01 0.43766E+01 0.43766E+01 0.00000E+00 0.00000E+00 0.00000E+00 0.00000E+00 0.00000E+00 0.00000E+00 0.00000E+00 0.24177E+01 0.24177E+01
  22   3   3   1 0.55174E+01 0.55174E+01 0.43417E+01 0.43417E+01 0.00000E+00 0.00000E+00 0.00000E+00 0.00000E+00 0.00000E+00 0.00000E+00 0.00000E+00 0.24427E+01 0.24427E+01
  23   3   3   1 0.86053E-01 0.86053E-01 0.33074E+01 0.33074E+01 0.00000E+00 0.00000E+00 0.00000E+00 0.00000E+00 0.00000E+00 0.00000E+00 0.00000E+00 0.19141E+02 0.19141E+02
  24   3   3   1 0.26997E+01 0.26997E+01 0.41687E+01 0.41687E+01 0.00000E+00 0.00000E+00 0.00000E+00 0.00000E+00 0.00000E+00 0.00000E+00 0.00000E+00 0.41860E+01 0.41860E+01
  25   3   3   1 0.38588E+01 0.38588E+01 0.16715E+01-0.16715E+01 0.00000E+00 0.00000E+00 0.00000E+00 0.00000E+00 0.00000E+00 0.00000E+00 0.00000E+00 0.29571E+01 0.29571E+01
  26   3   3   1 0.64551E+01 0.64551E+01 0.38495E+01 0.38495E+01 0.00000E+00 0.00000E+00 0.00000E+00 0.00000E+00 0.00000E+00 0.00000E+00 0.00000E+00 0.20834E+01 0.20834E+01
  27   3   3   1 0.99361E-01 0.99361E-01 0.14515E+01-0.14515E+01 0.00000E+00 0.00000E+00 0.00000E+00 0.00000E+00 0.00000E+00 0.00000E+00 0.00000E+00 0.19478E+02 0.19478E+02
  28   3   3   1 0.51519E+01 0.51519E+01 0.44611E+01 0.44611E+01 0.00000E+00 0.00000E+00 0.00000E+00 0.00000E+00 0.00000E+00 0.00000E+00 0.00000E+00 0.26112E+01 0.26112E+01
  29   3   3   1 0.28286E+01 0.28286E+01 0.12297E+01 0.12297E+01 0.00000E+00 0.00000E+00 0.00000E+00 0.00000E+00 0.00000E+00 0.00000E+00 0.00000E+00 0.41841E+01 0.41841E+01
  30   3   3   1 0.65192E+01 0.65192E+01 0.99685E+00 0.99685E+00 0.00000E+00 0.00000E+00 0.00000E+00 0.00000E+00 0.00000E+00 0.00000E+00 0.00000E+00 0.17856E+01 0.17856E+01
  31   3   3   1 0.34133E+01 0.34133E+01 0.32474E+01 0.32474E+01 0.00000E+00 0.00000E+00 0.00000E+00 0.00000E+00 0.00000E+00 0.00000E+00 0.00000E+00 0.39884E+01 0.39884E+01
  32   3   3   1 0.73574E+01 0.73574E+01 0.46169E+01-0.46169E+01 0.00000E+00 0.00000E+00 0.00000E+00 0.00000E+00 0.00000E+00 0.00000E+00 0.00000E+00 0.21112E+01 0.21112E+01
  33   3   3   1 0.10570E+02 0.10570E+02 0.91951E+01 0.91951E+01 0.00000E+00 0.00000E+00 0.00000E+00 0.00000E+00 0.00000E+00 0.00000E+00 0.00000E+00 0.16527E+01 0.16527E+01
  34   3   3   1 0.87514E+01 0.87514E+01 0.89747E+01-0.89747E+01 0.00000E+00 0.00000E+00 0.00000E+00 0.00000E+00 0.00000E+00 0.00000E+00 0.00000E+00 0.19879E+01 0.19879E+01
  35   3   3   1 0.14539E+02 0.14539E+02 0.12070E+02 0.12070E+02 0.00000E+00 0.00000E+00 0.00000E+00 0.00000E+00 0.00000E+00 0.00000E+00 0.00000E+00 0.14710E+01 0.14710E+01
  36   3   3   1 0.54814E+01 0.54814E+01 0.95155E+01-0.95155E+01 0.00000E+00 0.00000E+00 0.00000E+00 0.00000E+00 0.00000E+00 0.00000E+00 0.00000E+00 0.34893E+01 0.34893E+01
  37   3   3   1 0.67384E+01 0.67384E+01 0.61551E+01 0.61551E+01 0.00000E+00 0.00000E+00 0.00000E+00 0.00000E+00 0.00000E+00 0.00000E+00 0.00000E+00 0.31341E+01 0.31341E+01
  38   3   3   1 0.70184E+01 0.70184E+01 0.57039E+01-0.57039E+01 0.00000E+00 0.00000E+00 0.00000E+00 0.00000E+00 0.00000E+00 0.00000E+00 0.00000E+00 0.30113E+01 0.30113E+01
  39   3   3   1 0.67480E+01 0.67480E+01 0.17757E+00 0.17757E+00 0.00000E+00 0.00000E+00 0.00000E+00 0.00000E+00 0.00000E+00 0.00000E+00 0.00000E+00 0.29718E+01 0.29718E+01
  40   3   3   1 0.10339E+02 0.10339E+02 0.15214E+02-0.15214E+02 0.00000E+00 0.00000E+00 0.00000E+00 0.00000E+00 0.00000E+00 0.00000E+00 0.00000E+00 0.24266E+01 0.24266E+01
  41   3   3   1 0.15298E+02 0.15298E+02 0.23998E+02 0.23998E+02 0.00000E+00 0.00000E+00 0.00000E+00 0.00000E+00 0.00000E+00 0.00000E+00 0.00000E+00 0.19015E+01 0.19015E+01
  42   3   3   1 0.67607E-01 0.67607E-01 0.71347E+01-0.71347E+01 0.00000E+00 0.00000E+00 0.00000E+00 0.00000E+00 0.00000E+00 0.00000E+00 0.00000E+00 0.24665E+02 0.24665E+02
  43   3   3   1 0.47858E+01 0.47858E+01 0.10433E+02 0.10433E+02 0.00000E+00 0.00000E+00 0.00000E+00 0.00000E+00 0.00000E+00 0.00000E+00 0.00000E+00 0.40290E+01 0.40290E+01
  44   3   3   1 0.52077E+01 0.52077E+01 0.33686E+01-0.33686E+01 0.00000E+00 0.00000E+00 0.00000E+00 0.00000E+00 0.00000E+00 0.00000E+00 0.00000E+00 0.37302E+01 0.37302E+01
  45   3   3   1 0.76506E+01 0.76506E+01 0.75606E+00 0.75606E+00 0.00000E+00 0.00000E+00 0.00000E+00 0.00000E+00 0.00000E+00 0.00000E+00 0.00000E+00 0.25488E+01 0.25488E+01
  46   3   3   1 0.35474E-01 0.35474E-01 0.27569E+01 0.27569E+01 0.00000E+00 0.00000E+00 0.00000E+00 0.00000E+00 0.00000E+00 0.00000E+00 0.00000E+00 0.23012E+02 0.23012E+02
  47   3   3   1 0.78571E+01 0.78571E+01 0.34272E+01-0.34272E+01 0.00000E+00 0.00000E+00 0.00000E+00 0.00000E+00 0.00000E+00 0.00000E+00 0.00000E+00 0.34546E+01 0.34546E+01
  48   3   3   1 0.58790E+01 0.58790E+01 0.33098E+01 0.33098E+01 0.00000E+00 0.00000E+00 0.00000E+00 0.00000E+00 0.00000E+00 0.00000E+00 0.00000E+00 0.46053E+01 0.46053E+01
 -51   4   3   1 0.26353E-01 0.26353E-01 0.35896E+00-0.35896E+00 0.00000E+00 0.00000E+00 0.00000E+00 0.00000E+00 0.00000E+00 0.00000E+00 0.00000E+00 0.35233E+02 0.35233E+02
 -50   4   3   1 0.62573E+01 0.62573E+01 0.31873E+00-0.31873E+00 0.00000E+00 0.00000E+00 0.00000E+00 0.00000E+00 0.00000E+00 0.00000E+00 0.00000E+00 0.56077E+01 0.56077E+01
 -49   4   3   1 0.76521E+01 0.76521E+01 0.21415E+01 0.21415E+01 0.00000E+00 0.00000E+00 0.00000E+00 0.00000E+00 0.00000E+00 0.00000E+00 0.00000E+00 0.45870E+01 0.45870E+01
 -48   4   3   1 0.68427E+01 0.68427E+01 0.14571E+01-0.14571E+01 0.00000E+00 0.00000E+00 0.00000E+00 0.00000E+00 0.00000E+00 0.00000E+00 0.00000E+00 0.39888E+01 0.39888E+01
 -47   4   3   1 0.39371E+01 0.39371E+01 0.19368E+01-0.19368E+01 0.00000E+00 0.00000E+00 0.00000E+00 0.00000E+00 0.00000E+00 0.00000E+00 0.00000E+00 0.54277E+01 0.54277E+01
 -46   4   3   1 0.18551E-01 0.18551E-01 0.66902E+01 0.66902E+01 0.00000E+00 0.00000E+00 0.00000E+00 0.00000E+00 0.00000E+00 0.00000E+00 0.00000E+00 0.30667E+02 0.30667E+02
 -45   4   3   1 0.23656E-01 0.23656E-01 0.10756E+02-0.10756E+02 0.00000E+00 0.00000E+00 0.00000E+00 0.00000E+00 0.00000E+00 0.00000E+00 0.00000E+00 0.31379E+02 0.31379E+02
 -44   4   3   1 0.87986E+01 0.87986E+01 0.14733E+02 0.14733E+02 0.00000E+00 0.00000E+00 0.00000E+00 0.00000E+00 0.00000E+00 0.00000E+00 0.00000E+00 0.28700E+01 0.28700E+01
 -43   4   3   1 0.70654E+01 0.70654E+01 0.10286E+02 0.10286E+02 0.00000E+00 0.00000E+00 0.00000E+00 0.00000E+00 0.00000E+00 0.00000E+00 0.00000E+00 0.35588E+01 0.35588E+01
 -42   4   3   1 0.19297E+01 0.19297E+01 0.63942E+01-0.63942E+01 0.00000E+00 0.00000E+00 0.00000E+00 0.00000E+00 0.00000E+00 0.00000E+00 0.00000E+00 0.14801E+02 0.14801E+02
 -41   4   3   1 0.38318E-01 0.38318E-01 0.10555E+00 0.10555E+00 0.00000E+00 0.00000E+00 0.00000E+00 0.00000E+00 0.00000E+00 0.00000E+00 0.00000E+00 0.28260E+02 0.28260E+02
 -40   4   3   1 0.11092E+02 0.11092E+02 0.14801E+02-0.14801E+02 0.00000E+00 0.00000E+00 0.00000E+00 0.00000E+00 0.00000E+00 0.00000E+00 0.00000E+00 0.31420E+01 0.31420E+01
 -39   4   3   1 0.64293E-01 0.64293E-01 0.78140E+01 0.78140E+01 0.00000E+00 0.00000E+00 0.00000E+00 0.00000E+00 0.00000E+00 0.00000E+00 0.00000E+00 0.29587E+02 0.29587E+02
 -38   4   3   1 0.94001E+01 0.94001E+01 0.12889E+02-0.12889E+02 0.00000E+00 0.00000E+00 0.00000E+00 0.00000E+00 0.00000E+00 0.00000E+00 0.00000E+00 0.24710E+01 0.24710E+01
 -37   4   3   1 0.73405E+01 0.73405E+01 0.70121E+01 0.70121E+01 0.00000E+00 0.00000E+00 0.00000E+00 0.00000E+00 0.00000E+00 0.00000E+00 0.00000E+00 0.26384E+01 0.26384E+01
 -36   4   3   1 0.68009E+01 0.68009E+01 0.64889E+01-0.64889E+01 0.00000E+00 0.00000E+00 0.00000E+00 0.00000E+00 0.00000E+00 0.00000E+00 0.00000E+00 0.31343E+01 0.31343E+01
 -35   4   3   1 0.71044E+01 0.71044E+01 0.75159E+00 0.75159E+00 0.00000E+00 0.00000E+00 0.00000E+00 0.00000E+00 0.00000E+00 0.00000E+00 0.00000E+00 0.27377E+01 0.27377E+01
 -34   4   3   1 0.23609E-02 0.23609E-02 0.28185E+00 0.28185E+00 0.00000E+00 0.00000E+00 0.00000E+00 0.00000E+00 0.00000E+00 0.00000E+00 0.00000E+00 0.82197E+01 0.82197E+01
 -33   4   3   1 0.52047E+01 0.52047E+01 0.23182E+01-0.23182E+01 0.00000E+00 0.00000E+00 0.00000E+00 0.00000E+00 0.00000E+00 0.00000E+00 0.00000E+00 0.41031E+01 0.41031E+01
 -32   4   3   1 0.37565E-01 0.37565E-01 0.38006E+01 0.38006E+01 0.00000E+00 0.00000E+00 0.00000E+00 0.00000E+00 0.00000E+00 0.00000E+00 0.00000E+00 0.24731E+02 0.24731E+02
 -31   4   3   1 0.62015E+01 0.62015E+01 0.44236E+01-0.44236E+01 0.00000E+00 0.00000E+00 0.00000E+00 0.00000E+00 0.00000E+00 0.00000E+00 0.00000E+00 0.43692E+01 0.43692E+01
 -30   4   3   1 0.90011E+01 0.90011E+01 0.44397E+01 0.44397E+01 0.00000E+00 0.00000E+00 0.00000E+00 0.00000E+00 0.00000E+00 0.00000E+00 0.00000E+00 0.30161E+01 0.30161E+01
 -29   4   3   1 0.47888E-01 0.47888E-01 0.96207E+00-0.96207E+00 0.00000E+00 0.00000E+00 0.00000E+00 0.00000E+00 0.00000E+00 0.00000E+00 0.00000E+00 0.25727E+02 0.25727E+02
 -28   4   3   1 0.41731E-01 0.41731E-01 0.74191E+00 0.74191E+00 0.00000E+00 0.00000E+00 0.00000E+00 0.00000E+00 0.00000E+00 0.00000E+00 0.00000E+00 0.25912E+02 0.25912E+02
 -27   4   3   1 0.73832E+01 0.73832E+01 0.10295E+02 0.10295E+02 0.00000E+00 0.00000E+00 0.00000E+00 0.00000E+00 0.00000E+00 0.00000E+00 0.00000E+00 0.29021E+01 0.29021E+01
 -26   4   3   1 0.83599E+01 0.83599E+01 0.10202E+02-0.10202E+02 0.00000E+00 0.00000E+00 0.00000E+00 0.00000E+00 0.00000E+00 0.00000E+00 0.00000E+00 0.25599E+01 0.25599E+01
 -25   4   3   1 0.14198E+02 0.14198E+02 0.16198E+02 0.16198E+02 0.00000E+00 0.00000E+00 0.00000E+00 0.00000E+00 0.00000E+00 0.00000E+00 0.00000E+00 0.17847E+01 0.17847E+01
 -24   4   3   1 0.27753E+01 0.27753E+01 0.92608E+00-0.92608E+00 0.00000E+00 0.00000E+00 0.00000E+00 0.00000E+00 0.00000E+00 0.00000E+00 0.00000E+00 0.69778E+01 0.69778E+01
 -23   4   3   1 0.32100E+02 0.32100E+02 0.38795E+02 0.38795E+02 0.00000E+00 0.00000E+00 0.00000E+00 0.00000E+00 0.00000E+00 0.00000E+00 0.00000E+00 0.16651E+01 0.16651E+01
 -22   4   3   1 0.51382E-01 0.51382E-01 0.23535E+01-0.23535E+01 0.00000E+00 0.00000E+00 0.00000E+00 0.00000E+00 0.00000E+00 0.00000E+00 0.00000E+00 0.24693E+02 0.24693E+02
 -21   4   3   1 0.25515E+02 0.25515E+02 0.26547E+02-0.26547E+02 0.00000E+00 0.00000E+00 0.00000E+00 0.00000E+00 0.00000E+00 0.00000E+00 0.00000E+00 0.13980E+01 0.13980E+01
 -20   4   3   1 0.88029E-01 0.88029E-01 0.66681E+01-0.66681E+01 0.00000E+00 0.00000E+00 0.00000E+00 0.00000E+00 0.00000E+00 0.00000E+00 0.00000E+00 0.24181E+02 0.24181E+02
 -19   4   3   1 0.11585E+02 0.11585E+02 0.10245E+02 0.10245E+02 0.00000E+00 0.00000E+00 0.00000E+00 0.00000E+00 0.00000E+00 0.00000E+00 0.00000E+00 0.15057E+01 0.15057E+01
 -18   4   3   1 0.25311E+02 0.25311E+02 0.24380E+02-0.24380E+02 0.00000E+00 0.00000E+00 0.00000E+00 0.00000E+00 0.00000E+00 0.00000E+00 0.00000E+00 0.11020E+01 0.11020E+01
 -17   4   3   1 0.20781E+02 0.20781E+02 0.19935E+02 0.19935E+02 0.00000E+00 0.00000E+00 0.00000E+00 0.00000E+00 0.00000E+00 0.00000E+00 0.00000E+00 0.12301E+01 0.12301E+01
 -16   4   3   1 0.16771E+02 0.16771E+02 0.17593E+02-0.17593E+02 0.00000E+00 0.00000E+00 0.00000E+00 0.00000E+00 0.00000E+00 0.00000E+00 0.00000E+00 0.12816E+01 0.12816E+01
 -15   4   3   1 0.64832E+01 0.64832E+01 0.85141E+01 0.85141E+01 0.00000E+00 0.00000E+00 0.00000E+00 0.00000E+00 0.00000E+00 0.00000E+00 0.00000E+00 0.23812E+01 0.23812E+01
 -14   4   3   1 0.70769E+01 0.70769E+01 0.34227E+01-0.34227E+01 0.00000E+00 0.00000E+00 0.00000E+00 0.00000E+00 0.00000E+00 0.00000E+00 0.00000E+00 0.21906E+01 0.21906E+01
 -13   4   3   1 0.52329E+01 0.52329E+01 0.27210E+01-0.27210E+01 0.00000E+00 0.00000E+00 0.00000E+00 0.00000E+00 0.00000E+00 0.00000E+00 0.00000E+00 0.26114E+01 0.26114E+01
 -12   4   3   1 0.39430E+01 0.39430E+01 0.30987E+01 0.30987E+01 0.00000E+00 0.00000E+00 0.00000E+00 0.00000E+00 0.00000E+00 0.00000E+00 0.00000E+00 0.29608E+01 0.29608E+01
 -11   4   3   1 0.90143E+01 0.90143E+01 0.79747E+01-0.79747E+01 0.00000E+00 0.00000E+00 0.00000E+00 0.00000E+00 0.00000E+00 0.00000E+00 0.00000E+00 0.12952E+01 0.12952E+01
 -10   4   3   1 0.27577E+01 0.27577E+01 0.32981E+01 0.32981E+01 0.00000E+00 0.00000E+00 0.00000E+00 0.00000E+00 0.00000E+00 0.00000E+00 0.00000E+00 0.34890E+01 0.34890E+01
  -9   4   3   1 0.67869E+01 0.67869E+01 0.51067E+01-0.51067E+01 0.00000E+00 0.00000E+00 0.00000E+00 0.00000E+00 0.00000E+00 0.00000E+00 0.00000E+00 0.14260E+01 0.14260E+01
  -8   4   3   1 0.34623E+01 0.34623E+01 0.94045E+00-0.94045E+00 0.00000E+00 0.00000E+00 0.00000E+00 0.00000E+00 0.00000E+00 0.00000E+00 0.00000E+00 0.22762E+01 0.22762E+01
  -7   4   3   1 0.38886E+01 0.38886E+01 0.16935E+01-0.16935E+01 0.00000E+00 0.00000E+00 0.00000E+00 0.00000E+00 0.00000E+00 0.00000E+00 0.00000E+00 0.19731E+01 0.19731E+01
  -6   4   3   1 0.75777E+01 0.75777E+01 0.59468E+01 0.59468E+01 0.00000E+00 0.00000E+00 0.00000E+00 0.00000E+00 0.00000E+00 0.00000E+00 0.00000E+00 0.15306E+01 0.15306E+01
  -5   4   3   1 0.23992E+02 0.23992E+02 0.21728E+02-0.21728E+02 0.00000E+00 0.00000E+00 0.00000E+00 0.00000E+00 0.00000E+00 0.00000E+00 0.00000E+00 0.99959E+00 0.99959E+00
  -4   4   3   1 0.33096E+02 0.33096E+02 0.29589E+02 0.29589E+02 0.00000E+00 0.00000E+00 0.00000E+00 0.00000E+00 0.00000E+00 0.00000E+00 0.00000E+00 0.10511E+01 0.10511E+01
  -3   4   3   1 0.46200E+02 0.46200E+02 0.39487E+02-0.39487E+02 0.00000E+00 0.00000E+00 0.00000E+00 0.00000E+00 0.00000E+00 0.00000E+00 0.00000E+00 0.13042E+01 0.13042E+01
  -2   4   3   1 0.29198E-01 0.29198E-01 0.58676E+01-0.58676E+01 0.00000E+00 0.00000E+00 0.00000E+00 0.00000E+00 0.00000E+00 0.00000E+00 0.00000E+00 0.12116E+02 0.12116E+02
  -1   4   3   1 0.40139E+02 0.40139E+02 0.39594E+02 0.39594E+02 0.00000E+00 0.00000E+00 0.00000E+00 0.00000E+00 0.00000E+00 0.00000E+00 0.00000E+00 0.11390E+01 0.11390E+01
   0   4   3   1 0.58938E+01 0.58938E+01 0.50156E+01 0.50156E+01 0.00000E+00 0.00000E+00 0.00000E+00 0.00000E+00 0.00000E+00 0.00000E+00 0.00000E+00 0.16458E+01 0.16458E+01
   1   4   3   1 0.32369E+02 0.32369E+02 0.30479E+02 0.30479E+02 0.00000E+00 0.00000E+00 0.00000E+00 0.00000E+00 0.00000E+00 0.00000E+00 0.00000E+00 0.10142E+01 0.10142E+01
   2   4   3   1 0.26416E+02 0.26416E+02 0.24121E+02-0.24121E+02 0.00000E+00 0.00000E+00 0.00000E+00 0.00000E+00 0.00000E+00 0.00000E+00 0.00000E+00 0.92151E+00 0.92151E+00
   3   4   3   1 0.22428E+02 0.22428E+02 0.20654E+02 0.20654E+02 0.00000E+00 0.00000E+00 0.00000E+00 0.00000E+00 0.00000E+00 0.00000E+00 0.00000E+00 0.89428E+00 0.89428E+00
   4   4   3   1 0.14559E+02 0.14559E+02 0.14235E+02-0.14235E+02 0.00000E+00 0.00000E+00 0.00000E+00 0.00000E+00 0.00000E+00 0.00000E+00 0.00000E+00 0.94287E+00 0.94287E+00
   5   4   3   1 0.80565E+01 0.80565E+01 0.94726E+01 0.94726E+01 0.00000E+00 0.00000E+00 0.00000E+00 0.00000E+00 0.00000E+00 0.00000E+00 0.00000E+00 0.11994E+01 0.11994E+01
   6   4   3   1 0.10166E+02 0.10166E+02 0.91326E+01-0.91326E+01 0.00000E+00 0.00000E+00 0.00000E+00 0.00000E+00 0.00000E+00 0.00000E+00 0.00000E+00 0.11441E+01 0.11441E+01
   7   4   3   1 0.91645E+01 0.91645E+01 0.86911E+01 0.86911E+01 0.00000E+00 0.00000E+00 0.00000E+00 0.00000E+00 0.00000E+00 0.00000E+00 0.00000E+00 0.10560E+01 0.10560E+01
   8   4   3   1 0.13571E+02 0.13571E+02 0.13769E+02-0.13769E+02 0.00000E+00 0.00000E+00 0.00000E+00 0.00000E+00 0.00000E+00 0.00000E+00 0.00000E+00 0.86548E+00 0.86548E+00
   9   4   3   1 0.11069E+02 0.11069E+02 0.12406E+02 0.12406E+02 0.00000E+00 0.00000E+00 0.00000E+00 0.00000E+00 0.00000E+00 0.00000E+00 0.00000E+00 0.10526E+01 0.10526E+01
  10   4   3   1 0.18930E+02 0.18930E+02 0.20013E+02-0.20013E+02 0.00000E+00 0.00000E+00 0.00000E+00 0.00000E+00 0.00000E+00 0.00000E+00 0.00000E+00 0.84047E+00 0.84047E+00
  11   4   3   1 0.14820E+02 0.14820E+02 0.14640E+02 0.14640E+02 0.00000E+00 0.00000E+00 0.00000E+00 0.00000E+00 0.00000E+00 0.00000E+00 0.00000E+00 0.92701E+00 0.92701E+00
  12   4   3   1 0.22592E+02 0.22592E+02 0.22103E+02-0.22103E+02 0.00000E+00 0.00000E+00 0.00000E+00 0.00000E+00 0.00000E+00 0.00000E+00 0.00000E+00 0.88835E+00 0.88835E+00
  13   4   3   1 0.15107E+02 0.15107E+02 0.13503E+02 0.13503E+02 0.00000E+00 0.00000E+00 0.00000E+00 0.00000E+00 0.00000E+00 0.00000E+00 0.00000E+00 0.10389E+01 0.10389E+01
  14   4   3   1 0.24515E+02 0.24515E+02 0.22487E+02-0.22487E+02 0.00000E+00 0.00000E+00 0.00000E+00 0.00000E+00 0.00000E+00 0.00000E+00 0.00000E+00 0.98239E+00 0.98239E+00
  15   4   3   1 0.62281E+01 0.62281E+01 0.74643E+01 0.74643E+01 0.00000E+00 0.00000E+00 0.00000E+00 0.00000E+00 0.00000E+00 0.00000E+00 0.00000E+00 0.18734E+01 0.18734E+01
  16   4   3   1 0.13521E+02 0.13521E+02 0.14536E+02-0.14536E+02 0.00000E+00 0.00000E+00 0.00000E+00 0.00000E+00 0.00000E+00 0.00000E+00 0.00000E+00 0.10167E+01 0.10167E+01
  17   4   3   1 0.11946E+02 0.11946E+02 0.13219E+02-0.13219E+02 0.00000E+00 0.00000E+00 0.00000E+00 0.00000E+00 0.00000E+00 0.00000E+00 0.00000E+00 0.11420E+01 0.11420E+01
  18   4   3   1 0.48775E+01 0.48775E+01 0.42681E+01-0.42681E+01 0.00000E+00 0.00000E+00 0.00000E+00 0.00000E+00 0.00000E+00 0.00000E+00 0.00000E+00 0.24176E+01 0.24176E+01
  19   4   3   1 0.97127E+01 0.97127E+01 0.73222E+01 0.73222E+01 0.00000E+00 0.00000E+00 0.00000E+00 0.00000E+00 0.00000E+00 0.00000E+00 0.00000E+00 0.14133E+01 0.14133E+01
  20   4   3   1 0.55543E+02 0.55543E+02 0.53934E+02 0.53934E+02 0.00000E+00 0.00000E+00 0.00000E+00 0.00000E+00 0.00000E+00 0.00000E+00 0.00000E+00 0.15384E+01 0.15384E+01
  21   4   3   1 0.15722E+02 0.15722E+02 0.14962E+02-0.14962E+02 0.00000E+00 0.00000E+00 0.00000E+00 0.00000E+00 0.00000E+00 0.00000E+00 0.00000E+00 0.11213E+01 0.11213E+01
  22   4   3   1 0.39670E+01 0.39670E+01 0.10349E+01-0.10349E+01 0.00000E+00 0.00000E+00 0.00000E+00 0.00000E+00 0.00000E+00 0.00000E+00 0.00000E+00 0.34527E+01 0.34527E+01
  23   4   3   1 0.15640E+02 0.15640E+02 0.14206E+02 0.14206E+02 0.00000E+00 0.00000E+00 0.00000E+00 0.00000E+00 0.00000E+00 0.00000E+00 0.00000E+00 0.11299E+01 0.11299E+01
  24   4   3   1 0.22446E+02 0.22446E+02 0.21276E+02-0.21276E+02 0.00000E+00 0.00000E+00 0.00000E+00 0.00000E+00 0.00000E+00 0.00000E+00 0.00000E+00 0.12324E+01 0.12324E+01
  25   4   3   1 0.24334E+02 0.24334E+02 0.23475E+02 0.23475E+02 0.00000E+00 0.00000E+00 0.00000E+00 0.00000E+00 0.00000E+00 0.00000E+00 0.00000E+00 0.12996E+01 0.12996E+01
  26   4   3   1 0.19352E+02 0.19352E+02 0.20239E+02-0.20239E+02 0.00000E+00 0.00000E+00 0.00000E+00 0.00000E+00 0.00000E+00 0.00000E+00 0.00000E+00 0.13170E+01 0.13170E+01
  27   4   3   1 0.20696E+02 0.20696E+02 0.19932E+02 0.19932E+02 0.00000E+00 0.00000E+00 0.00000E+00 0.00000E+00 0.00000E+00 0.00000E+00 0.00000E+00 0.13277E+01 0.13277E+01
  28   4   3   1 0.18414E+02 0.18414E+02 0.17531E+02-0.17531E+02 0.00000E+00 0.00000E+00 0.00000E+00 0.00000E+00 0.00000E+00 0.00000E+00 0.00000E+00 0.13800E+01 0.13800E+01
  29   4   3   1 0.16175E+02 0.16175E+02 0.15592E+02 0.15592E+02 0.00000E+00 0.00000E+00 0.00000E+00 0.00000E+00 0.00000E+00 0.00000E+00 0.00000E+00 0.14452E+01 0.14452E+01
  30   4   3   1 0.16177E+02 0.16177E+02 0.15349E+02-0.15349E+02 0.00000E+00 0.00000E+00 0.00000E+00 0.00000E+00 0.00000E+00 0.00000E+00 0.00000E+00 0.12077E+01 0.12077E+01
  31   4   3   1 0.14008E+02 0.14008E+02 0.12410E+02 0.12410E+02 0.00000E+00 0.00000E+00 0.00000E+00 0.00000E+00 0.00000E+00 0.00000E+00 0.00000E+00 0.13890E+01 0.13890E+01
  32   4   3   1 0.19016E+01 0.19016E+01 0.10354E+02-0.10354E+02 0.00000E+00 0.00000E+00 0.00000E+00 0.00000E+00 0.00000E+00 0.00000E+00 0.00000E+00 0.78927E+01 0.78927E+01
  33   4   3   1 0.58694E+01 0.58694E+01 0.61009E+01 0.61009E+01 0.00000E+00 0.00000E+00 0.00000E+00 0.00000E+00 0.00000E+00 0.00000E+00 0.00000E+00 0.26322E+01 0.26322E+01
  34   4   3   1 0.85692E+01 0.85692E+01 0.41430E+01-0.41430E+01 0.00000E+00 0.00000E+00 0.00000E+00 0.00000E+00 0.00000E+00 0.00000E+00 0.00000E+00 0.18131E+01 0.18131E+01
  35   4   3   1 0.13785E-01 0.13785E-01 0.13427E+01-0.13427E+01 0.00000E+00 0.00000E+00 0.00000E+00 0.00000E+00 0.00000E+00 0.00000E+00 0.00000E+00 0.15024E+02 0.15024E+02
  36   4   3   1 0.65237E+01 0.65237E+01 0.79491E+01 0.79491E+01 0.00000E+00 0.00000E+00 0.00000E+00 0.00000E+00 0.00000E+00 0.00000E+00 0.00000E+00 0.23812E+01 0.23812E+01
  37   4   3   1 0.11957E+02 0.11957E+02 0.13850E+02-0.13850E+02 0.00000E+00 0.00000E+00 0.00000E+00 0.00000E+00 0.00000E+00 0.00000E+00 0.00000E+00 0.16268E+01 0.16268E+01
  38   4   3   1 0.12876E+02 0.12876E+02 0.17186E+02 0.17186E+02 0.00000E+00 0.00000E+00 0.00000E+00 0.00000E+00 0.00000E+00 0.00000E+00 0.00000E+00 0.21108E+01 0.21108E+01
  39   4   3   1 0.12106E+02 0.12106E+02 0.12882E+02-0.12882E+02 0.00000E+00 0.00000E+00 0.00000E+00 0.00000E+00 0.00000E+00 0.00000E+00 0.00000E+00 0.19249E+01 0.19249E+01
  40   4   3   1 0.86065E+01 0.86065E+01 0.87814E+01-0.87814E+01 0.00000E+00 0.00000E+00 0.00000E+00 0.00000E+00 0.00000E+00 0.00000E+00 0.00000E+00 0.22656E+01 0.22656E+01
  41   4   3   1 0.10207E+02 0.10207E+02 0.58719E+01-0.58719E+01 0.00000E+00 0.00000E+00 0.00000E+00 0.00000E+00 0.00000E+00 0.00000E+00 0.00000E+00 0.17123E+01 0.17123E+01
  42   4   3   1 0.55334E+01 0.55334E+01 0.55370E+01 0.55370E+01 0.00000E+00 0.00000E+00 0.00000E+00 0.00000E+00 0.00000E+00 0.00000E+00 0.00000E+00 0.31405E+01 0.31405E+01
  43   4   3   1 0.38017E-01 0.38017E-01 0.93950E+00 0.93950E+00 0.00000E+00 0.00000E+00 0.00000E+00 0.00000E+00 0.00000E+00 0.00000E+00 0.00000E+00 0.21438E+02 0.21438E+02
  44   4   3   1 0.47707E-01 0.47707E-01 0.32017E+01 0.32017E+01 0.00000E+00 0.00000E+00 0.00000E+00 0.00000E+00 0.00000E+00 0.00000E+00 0.00000E+00 0.22449E+02 0.22449E+02
  45   4   3   1 0.87908E+01 0.87908E+01 0.34279E+01-0.34279E+01 0.00000E+00 0.00000E+00 0.00000E+00 0.00000E+00 0.00000E+00 0.00000E+00 0.00000E+00 0.19878E+01 0.19878E+01
  46   4   3   1 0.76078E+01 0.76078E+01 0.48503E+01 0.48503E+01 0.00000E+00 0.00000E+00 0.00000E+00 0.00000E+00 0.00000E+00 0.00000E+00 0.00000E+00 0.30585E+01 0.30585E+01
  47   4   3   1 0.33565E-01 0.33565E-01 0.29667E+01-0.29667E+01 0.00000E+00 0.00000E+00 0.00000E+00 0.00000E+00 0.00000E+00 0.00000E+00 0.00000E+00 0.26574E+02 0.26574E+02
  48   4   3   1 0.10228E+02 0.10228E+02 0.43735E+01 0.43735E+01 0.00000E+00 0.00000E+00 0.00000E+00 0.00000E+00 0.00000E+00 0.00000E+00 0.00000E+00 0.37997E+01 0.37997E+01
 -48   5   3   1 0.12181E-01 0.12181E-01 0.19052E+01-0.19052E+01 0.00000E+00 0.00000E+00 0.00000E+00 0.00000E+00 0.00000E+00 0.00000E+00 0.00000E+00 0.34574E+02 0.34574E+02
 -47   5   3   1 0.94806E-02 0.94806E-02 0.69961E+00 0.69961E+00 0.00000E+00 0.00000E+00 0.00000E+00 0.00000E+00 0.00000E+00 0.00000E+00 0.00000E+00 0.30094E+02 0.30094E+02
 -46   5   3   1 0.15010E-01 0.15010E-01 0.17176E+01-0.17176E+01 0.00000E+00 0.00000E+00 0.00000E+00 0.00000E+00 0.00000E+00 0.00000E+00 0.00000E+00 0.29290E+02 0.29290E+02
 -45   5   3   1 0.10377E-01 0.10377E-01 0.85210E+00-0.85210E+00 0.00000E+00 0.00000E+00 0.00000E+00 0.00000E+00 0.00000E+00 0.00000E+00 0.00000E+00 0.29217E+02 0.29217E+02
 -44   5   3   1 0.19397E+01 0.19397E+01 0.72963E+01-0.72963E+01 0.00000E+00 0.00000E+00 0.00000E+00 0.00000E+00 0.00000E+00 0.00000E+00 0.00000E+00 0.10855E+02 0.10855E+02
 -43   5   3   1 0.10389E+02 0.10389E+02 0.13068E+02 0.13068E+02 0.00000E+00 0.00000E+00 0.00000E+00 0.00000E+00 0.00000E+00 0.00000E+00 0.00000E+00 0.22404E+01 0.22404E+01
 -42   5   3   1 0.39637E+01 0.39637E+01 0.28332E+00 0.28332E+00 0.00000E+00 0.00000E+00 0.00000E+00 0.00000E+00 0.00000E+00 0.00000E+00 0.00000E+00 0.49302E+01 0.49302E+01
 -41   5   3   1 0.55560E+01 0.55560E+01 0.40513E+01 0.40513E+01 0.00000E+00 0.00000E+00 0.00000E+00 0.00000E+00 0.00000E+00 0.00000E+00 0.00000E+00 0.38383E+01 0.38383E+01
 -40   5   3   1 0.83448E+01 0.83448E+01 0.60610E+01-0.60610E+01 0.00000E+00 0.00000E+00 0.00000E+00 0.00000E+00 0.00000E+00 0.00000E+00 0.00000E+00 0.25599E+01 0.25599E+01
 -39   5   3   1 0.52081E+01 0.52081E+01 0.22643E+01 0.22643E+01 0.00000E+00 0.00000E+00 0.00000E+00 0.00000E+00 0.00000E+00 0.00000E+00 0.00000E+00 0.37302E+01 0.37302E+01
 -38   5   3   1 0.85930E+01 0.85930E+01 0.28159E+01-0.28159E+01 0.00000E+00 0.00000E+00 0.00000E+00 0.00000E+00 0.00000E+00 0.00000E+00 0.00000E+00 0.24918E+01 0.24918E+01
 -37   5   3   1 0.68289E+01 0.68289E+01 0.21875E+01-0.21875E+01 0.00000E+00 0.00000E+00 0.00000E+00 0.00000E+00 0.00000E+00 0.00000E+00 0.00000E+00 0.28495E+01 0.28495E+01
 -36   5   3   1 0.62259E+01 0.62259E+01 0.34717E+01 0.34717E+01 0.00000E+00 0.00000E+00 0.00000E+00 0.00000E+00 0.00000E+00 0.00000E+00 0.00000E+00 0.31212E+01 0.31212E+01
 -35   5   3   1 0.26226E-01 0.26226E-01 0.58651E+01-0.58651E+01 0.00000E+00 0.00000E+00 0.00000E+00 0.00000E+00 0.00000E+00 0.00000E+00 0.00000E+00 0.27970E+02 0.27970E+02
 -34   5   3   1 0.22882E-01 0.22882E-01 0.49238E+01 0.49238E+01 0.00000E+00 0.00000E+00 0.00000E+00 0.00000E+00 0.00000E+00 0.00000E+00 0.00000E+00 0.26838E+02 0.26838E+02
 -33   5   3   1 0.43985E+01 0.43985E+01 0.36418E+01-0.36418E+01 0.00000E+00 0.00000E+00 0.00000E+00 0.00000E+00 0.00000E+00 0.00000E+00 0.00000E+00 0.39722E+01 0.39722E+01
 -32   5   3   1 0.59123E+01 0.59123E+01 0.30811E+01 0.30811E+01 0.00000E+00 0.00000E+00 0.00000E+00 0.00000E+00 0.00000E+00 0.00000E+00 0.00000E+00 0.26322E+01 0.26322E+01
 -31   5   3   1 0.14161E-01 0.14161E-01 0.25718E+01 0.25718E+01 0.00000E+00 0.00000E+00 0.00000E+00 0.00000E+00 0.00000E+00 0.00000E+00 0.00000E+00 0.22310E+02 0.22310E+02
 -30   5   3   1 0.15773E-01 0.15773E-01 0.48416E+00-0.48416E+00 0.00000E+00 0.00000E+00 0.00000E+00 0.00000E+00 0.00000E+00 0.00000E+00 0.00000E+00 0.20290E+02 0.20290E+02
 -29   5   3   1 0.32535E-01 0.32535E-01 0.45506E+01 0.45506E+01 0.00000E+00 0.00000E+00 0.00000E+00 0.00000E+00 0.00000E+00 0.00000E+00 0.00000E+00 0.21946E+02 0.21946E+02
 -28   5   3   1 0.41762E-01 0.41762E-01 0.61577E+01-0.61577E+01 0.00000E+00 0.00000E+00 0.00000E+00 0.00000E+00 0.00000E+00 0.00000E+00 0.00000E+00 0.29199E+02 0.29199E+02
 -27   5   3   1 0.10579E+02 0.10579E+02 0.11430E+02 0.11430E+02 0.00000E+00 0.00000E+00 0.00000E+00 0.00000E+00 0.00000E+00 0.00000E+00 0.00000E+00 0.31170E+01 0.31170E+01
 -26   5   3   1 0.33776E+01 0.33776E+01 0.82759E+01-0.82759E+01 0.00000E+00 0.00000E+00 0.00000E+00 0.00000E+00 0.00000E+00 0.00000E+00 0.00000E+00 0.96856E+01 0.96856E+01
 -25   5   3   1 0.89998E+01 0.89998E+01 0.11400E+02 0.11400E+02 0.00000E+00 0.00000E+00 0.00000E+00 0.00000E+00 0.00000E+00 0.00000E+00 0.00000E+00 0.36620E+01 0.36620E+01
 -24   5   3   1 0.18788E-01 0.18788E-01 0.16320E+01-0.16320E+01 0.00000E+00 0.00000E+00 0.00000E+00 0.00000E+00 0.00000E+00 0.00000E+00 0.00000E+00 0.36654E+02 0.36654E+02
 -23   5   3   1 0.62127E+01 0.62127E+01 0.96472E+01 0.96472E+01 0.00000E+00 0.00000E+00 0.00000E+00 0.00000E+00 0.00000E+00 0.00000E+00 0.00000E+00 0.31213E+01 0.31213E+01
 -22   5   3   1 0.22115E-01 0.22115E-01 0.66204E+01-0.66204E+01 0.00000E+00 0.00000E+00 0.00000E+00 0.00000E+00 0.00000E+00 0.00000E+00 0.00000E+00 0.31699E+02 0.31699E+02
 -21   5   3   1 0.55731E+01 0.55731E+01 0.43831E+01-0.43831E+01 0.00000E+00 0.00000E+00 0.00000E+00 0.00000E+00 0.00000E+00 0.00000E+00 0.00000E+00 0.34894E+01 0.34894E+01
 -20   5   3   1 0.17244E-01 0.17244E-01 0.57061E+01 0.57061E+01 0.00000E+00 0.00000E+00 0.00000E+00 0.00000E+00 0.00000E+00 0.00000E+00 0.00000E+00 0.24825E+02 0.24825E+02
 -19   5   3   1 0.74568E-02 0.74568E-02 0.24621E+01-0.24621E+01 0.00000E+00 0.00000E+00 0.00000E+00 0.00000E+00 0.00000E+00 0.00000E+00 0.00000E+00 0.20279E+02 0.20279E+02
 -18   5   3   1 0.26963E-02 0.26963E-02 0.10921E+00 0.10921E+00 0.00000E+00 0.00000E+00 0.00000E+00 0.00000E+00 0.00000E+00 0.00000E+00 0.00000E+00 0.26284E+02 0.26284E+02
 -17   5   3   1 0.48179E+01 0.48179E+01 0.45267E+01 0.45267E+01 0.00000E+00 0.00000E+00 0.00000E+00 0.00000E+00 0.00000E+00 0.00000E+00 0.00000E+00 0.32233E+01 0.32233E+01
 -16   5   3   1 0.70904E+01 0.70904E+01 0.71734E+01-0.71734E+01 0.00000E+00 0.00000E+00 0.00000E+00 0.00000E+00 0.00000E+00 0.00000E+00 0.00000E+00 0.19172E+01 0.19172E+01
 -15   5   3   1 0.10776E+02 0.10776E+02 0.92338E+01 0.92338E+01 0.00000E+00 0.00000E+00 0.00000E+00 0.00000E+00 0.00000E+00 0.00000E+00 0.00000E+00 0.12658E+01 0.12658E+01
 -14   5   3   1 0.78633E+01 0.78633E+01 0.75706E+01-0.75706E+01 0.00000E+00 0.00000E+00 0.00000E+00 0.00000E+00 0.00000E+00 0.00000E+00 0.00000E+00 0.19752E+01 0.19752E+01
 -13   5   3   1 0.11477E+02 0.11477E+02 0.79621E+01 0.79621E+01 0.00000E+00 0.00000E+00 0.00000E+00 0.00000E+00 0.00000E+00 0.00000E+00 0.00000E+00 0.13588E+01 0.13588E+01
 -12   5   3   1 0.73620E+01 0.73620E+01 0.53901E+01-0.53901E+01 0.00000E+00 0.00000E+00 0.00000E+00 0.00000E+00 0.00000E+00 0.00000E+00 0.00000E+00 0.18477E+01 0.18477E+01
 -11   5   3   1 0.34086E+01 0.34086E+01 0.17348E+01 0.17348E+01 0.00000E+00 0.00000E+00 0.00000E+00 0.00000E+00 0.00000E+00 0.00000E+00 0.00000E+00 0.28489E+01 0.28489E+01
 -10   5   3   1 0.34195E+01 0.34195E+01 0.62664E-01 0.62664E-01 0.00000E+00 0.00000E+00 0.00000E+00 0.00000E+00 0.00000E+00 0.00000E+00 0.00000E+00 0.28433E+01 0.28433E+01
  -9   5   3   1 0.39325E+01 0.39325E+01 0.42620E+01-0.42620E+01 0.00000E+00 0.00000E+00 0.00000E+00 0.00000E+00 0.00000E+00 0.00000E+00 0.00000E+00 0.24674E+01 0.24674E+01
  -8   5   3   1 0.15627E-01 0.15627E-01 0.20751E+01 0.20751E+01 0.00000E+00 0.00000E+00 0.00000E+00 0.00000E+00 0.00000E+00 0.00000E+00 0.00000E+00 0.22514E+02 0.22514E+02
  -7   5   3   1 0.30447E-01 0.30447E-01 0.59960E+01-0.59960E+01 0.00000E+00 0.00000E+00 0.00000E+00 0.00000E+00 0.00000E+00 0.00000E+00 0.00000E+00 0.20117E+02 0.20117E+02
  -6   5   3   1 0.27672E+01 0.27672E+01 0.40079E+01 0.40079E+01 0.00000E+00 0.00000E+00 0.00000E+00 0.00000E+00 0.00000E+00 0.00000E+00 0.00000E+00 0.27913E+01 0.27913E+01
  -5   5   3   1 0.68075E+01 0.68075E+01 0.50765E+01-0.50765E+01 0.00000E+00 0.00000E+00 0.00000E+00 0.00000E+00 0.00000E+00 0.00000E+00 0.00000E+00 0.14260E+01 0.14260E+01
  -4   5   3   1 0.19502E+01 0.19502E+01 0.36588E+01 0.36588E+01 0.00000E+00 0.00000E+00 0.00000E+00 0.00000E+00 0.00000E+00 0.00000E+00 0.00000E+00 0.39473E+01 0.39473E+01
  -3   5   3   1 0.10594E+02 0.10594E+02 0.83082E+01-0.83082E+01 0.00000E+00 0.00000E+00 0.00000E+00 0.00000E+00 0.00000E+00 0.00000E+00 0.00000E+00 0.74066E+00 0.74066E+00
  -2   5   3   1 0.83437E+01 0.83437E+01 0.82321E+01 0.82321E+01 0.00000E+00 0.00000E+00 0.00000E+00 0.00000E+00 0.00000E+00 0.00000E+00 0.00000E+00 0.93415E+00 0.93415E+00
  -1   5   3   1 0.11969E+02 0.11969E+02 0.10733E+02-0.10733E+02 0.00000E+00 0.00000E+00 0.00000E+00 0.00000E+00 0.00000E+00 0.00000E+00 0.00000E+00 0.98078E+00 0.98078E+00
   0   5   3   1 0.96410E+01 0.96410E+01 0.86998E+01 0.86998E+01 0.00000E+00 0.00000E+00 0.00000E+00 0.00000E+00 0.00000E+00 0.00000E+00 0.00000E+00 0.10118E+01 0.10118E+01
   1   5   3   1 0.12760E+02 0.12760E+02 0.10656E+02-0.10656E+02 0.00000E+00 0.00000E+00 0.00000E+00 0.00000E+00 0.00000E+00 0.00000E+00 0.00000E+00 0.12249E+01 0.12249E+01
   2   5   3   1 0.48178E+01 0.48178E+01 0.59058E+01 0.59058E+01 0.00000E+00 0.00000E+00 0.00000E+00 0.00000E+00 0.00000E+00 0.00000E+00 0.00000E+00 0.16122E+01 0.16122E+01
   3   5   3   1 0.39363E+01 0.39363E+01 0.45417E+01-0.45417E+01 0.00000E+00 0.00000E+00 0.00000E+00 0.00000E+00 0.00000E+00 0.00000E+00 0.00000E+00 0.19741E+01 0.19741E+01
   4   5   3   1 0.10917E-01 0.10917E-01 0.21031E+01-0.21031E+01 0.00000E+00 0.00000E+00 0.00000E+00 0.00000E+00 0.00000E+00 0.00000E+00 0.00000E+00 0.18734E+02 0.18734E+02
   5   5   3   1 0.48113E+01 0.48113E+01 0.54472E+01 0.54472E+01 0.00000E+00 0.00000E+00 0.00000E+00 0.00000E+00 0.00000E+00 0.00000E+00 0.00000E+00 0.16122E+01 0.16122E+01
   6   5   3   1 0.12895E+02 0.12895E+02 0.12143E+02-0.12143E+02 0.00000E+00 0.00000E+00 0.00000E+00 0.00000E+00 0.00000E+00 0.00000E+00 0.00000E+00 0.76350E+00 0.76350E+00
   7   5   3   1 0.14713E+02 0.14713E+02 0.12704E+02 0.12704E+02 0.00000E+00 0.00000E+00 0.00000E+00 0.00000E+00 0.00000E+00 0.00000E+00 0.00000E+00 0.11960E+01 0.11960E+01
   8   5   3   1 0.20144E+02 0.20144E+02 0.19753E+02-0.19753E+02 0.00000E+00 0.00000E+00 0.00000E+00 0.00000E+00 0.00000E+00 0.00000E+00 0.00000E+00 0.79654E+00 0.79654E+00
   9   5   3   1 0.22587E+02 0.22587E+02 0.21131E+02 0.21131E+02 0.00000E+00 0.00000E+00 0.00000E+00 0.00000E+00 0.00000E+00 0.00000E+00 0.00000E+00 0.88835E+00 0.88835E+00
  10   5   3   1 0.24947E+02 0.24947E+02 0.22957E+02-0.22957E+02 0.00000E+00 0.00000E+00 0.00000E+00 0.00000E+00 0.00000E+00 0.00000E+00 0.00000E+00 0.89140E+00 0.89140E+00
  11   5   3   1 0.20800E+02 0.20800E+02 0.19871E+02 0.19871E+02 0.00000E+00 0.00000E+00 0.00000E+00 0.00000E+00 0.00000E+00 0.00000E+00 0.00000E+00 0.86482E+00 0.86482E+00
  12   5   3   1 0.16673E+02 0.16673E+02 0.16736E+02-0.16736E+02 0.00000E+00 0.00000E+00 0.00000E+00 0.00000E+00 0.00000E+00 0.00000E+00 0.00000E+00 0.83114E+00 0.83114E+00
  13   5   3   1 0.11622E+02 0.11622E+02 0.11476E+02 0.11476E+02 0.00000E+00 0.00000E+00 0.00000E+00 0.00000E+00 0.00000E+00 0.00000E+00 0.00000E+00 0.10076E+01 0.10076E+01
  14   5   3   1 0.62147E+01 0.62147E+01 0.53629E+01-0.53629E+01 0.00000E+00 0.00000E+00 0.00000E+00 0.00000E+00 0.00000E+00 0.00000E+00 0.00000E+00 0.15616E+01 0.15616E+01
  15   5   3   1 0.26950E-02 0.26950E-02 0.27337E-01-0.27337E-01 0.00000E+00 0.00000E+00 0.00000E+00 0.00000E+00 0.00000E+00 0.00000E+00 0.00000E+00 0.11261E+02 0.11261E+02
  16   5   3   1 0.43860E+01 0.43860E+01 0.61186E+01 0.61186E+01 0.00000E+00 0.00000E+00 0.00000E+00 0.00000E+00 0.00000E+00 0.00000E+00 0.00000E+00 0.22071E+01 0.22071E+01
  17   5   3   1 0.92110E+01 0.92110E+01 0.95467E+01-0.95467E+01 0.00000E+00 0.00000E+00 0.00000E+00 0.00000E+00 0.00000E+00 0.00000E+00 0.00000E+00 0.12657E+01 0.12657E+01
  18   5   3   1 0.11943E+02 0.11943E+02 0.11862E+02 0.11862E+02 0.00000E+00 0.00000E+00 0.00000E+00 0.00000E+00 0.00000E+00 0.00000E+00 0.00000E+00 0.13034E+01 0.13034E+01
  19   5   3   1 0.26379E+02 0.26379E+02 0.25491E+02-0.25491E+02 0.00000E+00 0.00000E+00 0.00000E+00 0.00000E+00 0.00000E+00 0.00000E+00 0.00000E+00 0.11346E+01 0.11346E+01
  20   5   3   1 0.14946E+02 0.14946E+02 0.15215E+02 0.15215E+02 0.00000E+00 0.00000E+00 0.00000E+00 0.00000E+00 0.00000E+00 0.00000E+00 0.00000E+00 0.13045E+01 0.13045E+01
  21   5   3   1 0.96016E+01 0.96016E+01 0.10017E+02-0.10017E+02 0.00000E+00 0.00000E+00 0.00000E+00 0.00000E+00 0.00000E+00 0.00000E+00 0.00000E+00 0.14134E+01 0.14134E+01
  22   5   3   1 0.15710E+02 0.15710E+02 0.15827E+02 0.15827E+02 0.00000E+00 0.00000E+00 0.00000E+00 0.00000E+00 0.00000E+00 0.00000E+00 0.00000E+00 0.12436E+01 0.12436E+01
  23   5   3   1 0.94041E+01 0.94041E+01 0.11633E+02-0.11633E+02 0.00000E+00 0.00000E+00 0.00000E+00 0.00000E+00 0.00000E+00 0.00000E+00 0.00000E+00 0.16489E+01 0.16489E+01
  24   5   3   1 0.11785E+02 0.11785E+02 0.12450E+02 0.12450E+02 0.00000E+00 0.00000E+00 0.00000E+00 0.00000E+00 0.00000E+00 0.00000E+00 0.00000E+00 0.13211E+01 0.13211E+01
  25   5   3   1 0.67981E+01 0.67981E+01 0.78582E+01-0.78582E+01 0.00000E+00 0.00000E+00 0.00000E+00 0.00000E+00 0.00000E+00 0.00000E+00 0.00000E+00 0.19953E+01 0.19953E+01
  26   5   3   1 0.81045E+01 0.81045E+01 0.73591E+01 0.73591E+01 0.00000E+00 0.00000E+00 0.00000E+00 0.00000E+00 0.00000E+00 0.00000E+00 0.00000E+00 0.16774E+01 0.16774E+01
  27   5   3   1 0.22422E-01 0.22422E-01 0.30667E+01-0.30667E+01 0.00000E+00 0.00000E+00 0.00000E+00 0.00000E+00 0.00000E+00 0.00000E+00 0.00000E+00 0.20676E+02 0.20676E+02
  28   5   3   1 0.58983E+01 0.58983E+01 0.46028E+01 0.46028E+01 0.00000E+00 0.00000E+00 0.00000E+00 0.00000E+00 0.00000E+00 0.00000E+00 0.00000E+00 0.19745E+01 0.19745E+01
[truncated: 487,169 more chars]
