# Supplementary material for: The structure of magnesium stearate trihydrate determined from a micrometre-sized single crystal using a microfocused synchrotron X-ray beam
Source: Acta Crystallogr B Struct Sci Cryst Eng Mater. 2023 Jul 8;79(Pt 4):330–5. doi: 10.1107/S2052520623005607 (PMC10410307; doi:10.1107/S2052520623005607)
Supplement: Supplementary file 5 [file b-79-00330-sup5.zip › option5/run30_full_H_opt5.m83]

   2   0   0   0.712514E+04   0.572614E+04   0.346685E+03 o    1    -3.623     12.12     13.52      0.39    0.38953E+02     84.41     84.41      0.30
   3   0   0   0.159750E+05   0.129520E+05   0.790752E+03 o    1    -3.443     18.23     20.25      0.59    0.38953E+02    126.39   -126.39     -0.26
   4   0   0   0.401701E+03   0.428487E+03   0.311627E+02 o    1     0.842      3.32      3.21      0.13    0.38953E+02     20.04     20.04      0.16
   5   0   0   0.229730E+04   0.198662E+04   0.124651E+03 o    1    -2.288      7.14      7.68      0.24    0.38953E+02     47.93    -47.93     -0.10
   6   0   0   0.231125E+04   0.182302E+04   0.116860E+03 o    1    -3.752      6.84      7.70      0.23    0.38953E+02     48.08    -48.08     -0.01
   7   0   0   0.312138E+03   0.327208E+03   0.311627E+02 o    1     0.479      2.90      2.83      0.14    0.38953E+02     17.67     17.67      0.07
   8   0   0   0.764905E+04   0.627538E+04   0.385638E+03 o    1    -3.220     12.69     14.01      0.41    0.38953E+02     87.46    -87.46     -0.14
   9   0   0   0.232726E+04   0.206842E+04   0.136337E+03 o    1    -1.763      7.29      7.73      0.25    0.38953E+02     48.24     48.24      0.17
  10   0   0   0.848536E+04   0.694538E+04   0.432382E+03 o    1    -3.221     13.35     14.76      0.44    0.38953E+02     92.12    -92.12     -0.21
  11   0   0   0.237517E+04   0.233720E+04   0.155813E+03 o    1    -0.232      7.75      7.81      0.27    0.38953E+02     48.74     48.74      0.20
  12   0   0   0.517499E+04   0.433940E+04   0.276569E+03 o    1    -2.756     10.55     11.53      0.35    0.38953E+02     71.94    -71.94     -0.21
  13   0   0   0.121401E+04   0.119976E+04   0.934880E+02 o    1    -0.147      5.55      5.58      0.22    0.38953E+02     34.84     34.84      0.18
  14   0   0   0.233242E+04   0.209569E+04   0.148023E+03 o    1    -1.498      7.33      7.74      0.27    0.38953E+02     48.30    -48.29     -0.16
  15   0   0   0.479524E+03   0.498603E+03   0.584300E+02 o    1     0.325      3.58      3.51      0.21    0.38953E+02     21.90     21.90      0.12
  16   0   0   0.747186E+03   0.669997E+03   0.662206E+02 o    1    -1.111      4.15      4.38      0.21    0.38953E+02     27.33    -27.33     -0.09
  17   0   0   0.228640E+03   0.241511E+03   0.467440E+02 o    1     0.278      2.49      2.42      0.24    0.38953E+02     15.12     15.12      0.05
  18   0   0   0.350137E+03   0.315522E+03   0.467440E+02 o    1    -0.715      2.85      3.00      0.21    0.38953E+02     18.71    -18.71     -0.02
  19   0   0   0.308412E+02   0.350580E+02   0.350580E+02 <    1     0.124      0.95      0.89      0.47    0.38953E+02      5.55      5.55     -0.02
  21   0   0   0.165710E+03   0.895926E+02   0.389533E+02 o    1    -1.654      1.52      2.06      0.33    0.38953E+02     12.87    -12.87     -0.09
  22   0   0   0.793608E+03   0.763485E+03   0.740113E+02 o    1    -0.395      4.43      4.51      0.22    0.38953E+02     28.17     28.17      0.12
  23   0   0   0.864031E+03   0.876450E+03   0.818020E+02 o    1     0.149      4.74      4.71      0.23    0.38953E+02     29.39    -29.39     -0.14
  24   0   0   0.188617E+04   0.180743E+04   0.136337E+03 o    1    -0.552      6.81      6.96      0.27    0.38953E+02     43.43     43.43      0.16
  25   0   0   0.182818E+04   0.171784E+04   0.132441E+03 o    1    -0.794      6.64      6.85      0.26    0.38953E+02     42.76    -42.76     -0.16
  26   0   0   0.282330E+04   0.250080E+04   0.179185E+03 o    1    -1.681      8.01      8.51      0.30    0.38953E+02     53.13     53.13      0.16
  27   0   0   0.207955E+04   0.188145E+04   0.144127E+03 o    1    -1.297      6.95      7.31      0.28    0.38953E+02     45.60    -45.60     -0.14
  28   0   0   0.215564E+04   0.183860E+04   0.144127E+03 o    1    -2.047      6.87      7.44      0.28    0.38953E+02     46.43     46.43      0.11
  29   0   0   0.823227E+03   0.740113E+03   0.779066E+02 o    1    -1.020      4.36      4.60      0.23    0.38953E+02     28.69    -28.69     -0.07
  30   0   0   0.316154E+03   0.218139E+03   0.467440E+02 o    1    -1.895      2.37      2.85      0.25    0.38953E+02     17.78     17.78      0.03
  31   0   0   0.111142E+02  -0.779066E+01   0.350580E+02 <    1    -0.113      0.00      0.53      4.74    0.38953E+02      3.33     -3.33      0.01
  32   0   0   0.794193E+02   0.148023E+03   0.740113E+02 <    1     1.069      1.95      1.43      0.49    0.38953E+02      8.91     -8.91     -0.05
  33   0   0   0.416078E+03   0.502498E+03   0.818020E+02 o    1     1.098      3.59      3.27      0.29    0.38953E+02     20.40     20.40      0.09
  34   0   0   0.119958E+04   0.151918E+04   0.124651E+03 o    1     2.638      6.24      5.55      0.26    0.38953E+02     34.63    -34.63     -0.12
  35   0   0   0.111451E+04   0.140232E+04   0.120755E+03 o    1     2.455      6.00      5.35      0.27    0.38953E+02     33.38     33.38      0.13
  36   0   0   0.223490E+04   0.275790E+04   0.202557E+03 o    1     2.622      8.41      7.57      0.32    0.38953E+02     47.27    -47.27     -0.14
  37   0   0   0.919419E+03   0.108290E+04   0.105174E+03 o    1     1.585      5.27      4.86      0.26    0.38953E+02     30.32     30.32      0.12
  38   0   0   0.267908E+04   0.320586E+04   0.214243E+03 o    1     2.461      9.07      8.29      0.32    0.38953E+02     51.76    -51.76     -0.13
  39   0   0   0.102589E+03   0.132441E+03   0.779066E+02 <    1     0.407      1.84      1.62      0.54    0.38953E+02     10.13     10.13      0.08
  40   0   0   0.375749E+04   0.458481E+04   0.292150E+03 o    1     2.836     10.85      9.82      0.36    0.38953E+02     61.30    -61.30     -0.10
  41   0   0   0.114531E+05   0.165006E+05   0.104395E+04 o    1     5.030     20.58     17.15      0.68    0.38953E+02    107.02   -107.02     -0.07
  42   0   0   0.243219E+04   0.261766E+04   0.218139E+03 o    1     0.842      8.20      7.90      0.35    0.38953E+02     49.32     49.32      0.03
  43   0   0   0.396876E+04   0.516521E+04   0.334999E+03 o    1     3.637     11.52     10.09      0.39    0.38953E+02     63.00     63.00      0.05
  44   0   0   0.381039E+01  -0.128546E+03   0.973833E+02 <    1    -0.040      0.00      0.31      7.91    0.38953E+02      1.95     -1.95      0.02
  45   0   0   0.366654E+03   0.350580E+03   0.109069E+03 o    1    -0.145      3.00      3.07      0.47    0.38953E+02     19.15     19.15     -0.01
  46   0   0   0.753322E+01   0.584300E+02   0.856973E+02 <    1     0.874      1.22      0.44      0.90    0.38953E+02      2.74      2.74      0.05
  47   0   0   0.651104E+01   0.350580E+02   0.818020E+02 <    1     0.488      0.95      0.41      1.11    0.38953E+02      2.55      2.55     -0.05
  48   0   0   0.863104E+02   0.206453E+03   0.973833E+02 o    1     1.497      2.30      1.49      0.54    0.38953E+02      9.29      9.29      0.06
  49   0   0   0.602743E+02   0.779066E+02   0.779066E+02 <    1     0.241      1.41      1.24      0.71    0.38953E+02      7.76     -7.76     -0.06
  50   0   0   0.216534E+03   0.190871E+03   0.895926E+02 o    1    -0.277      2.21      2.36      0.52    0.38953E+02     14.72     14.71      0.06
  51   0   0   0.121384E+03   0.895926E+02   0.856973E+02 <    1    -0.343      1.52      1.77      0.73    0.38953E+02     11.02    -11.02     -0.05
  52   0   0   0.111055E+03   0.272673E+03   0.895926E+02 o    1     2.198      2.65      1.69      0.44    0.38953E+02     10.54     10.54      0.05
  53   0   0   0.556424E+02   0.233720E+03   0.124651E+03 <    1     1.919      2.45      1.20      0.65    0.38953E+02      7.46     -7.46     -0.03
   1   1   0   0.364813E+03   0.444068E+03   0.194767E+02 o    1     3.884      3.38      3.06      0.08    0.38953E+02     19.10     19.10      0.05
   2   1   0   0.679073E+03   0.794648E+03   0.311627E+02 o    1     3.434      4.52      4.18      0.10    0.38953E+02     26.06    -26.06     -0.10
   3   1   0   0.215566E+04   0.220476E+04   0.973833E+02 o    1     0.462      7.52      7.44      0.18    0.38953E+02     46.43     46.43      0.14
   4   1   0   0.134067E+04   0.133999E+04   0.545347E+02 o    1    -0.011      5.87      5.87      0.13    0.38953E+02     36.62    -36.61     -0.16
   5   1   0   0.285849E+04   0.273452E+04   0.109069E+03 o    1    -1.005      8.38      8.57      0.19    0.38953E+02     53.46     53.46      0.17
   6   1   0   0.791201E+03   0.724532E+03   0.350580E+02 o    1    -1.719      4.31      4.51      0.11    0.38953E+02     28.13    -28.13     -0.15
   7   1   0   0.169412E+04   0.133220E+04   0.623253E+02 o    1    -5.019      5.85      6.59      0.15    0.38953E+02     41.16     41.16      0.14
   8   1   0   0.420038E+02   0.389533E+01   0.155813E+02 <    1    -1.142      0.32      1.04      0.63    0.38953E+02      6.48     -6.48     -0.11
   9   1   0   0.424414E+03   0.334999E+03   0.233720E+02 o    1    -3.460      2.93      3.30      0.11    0.38953E+02     20.60     20.60      0.08
  10   1   0   0.162787E+03   0.210348E+03   0.233720E+02 o    1     2.131      2.32      2.04      0.13    0.38953E+02     12.76     12.76     -0.04
  11   1   0   0.148311E+03   0.818020E+02   0.194767E+02 o    1    -2.900      1.45      1.95      0.17    0.38953E+02     12.18     12.18      0.02
  12   1   0   0.185965E+03   0.194767E+03   0.233720E+02 o    1     0.376      2.24      2.18      0.14    0.38953E+02     13.64     13.64      0.02
  13   1   0   0.333199E+03   0.264883E+03   0.272673E+02 o    1    -2.319      2.61      2.92      0.14    0.38953E+02     18.25     18.25     -0.03
  14   1   0   0.726131E-02  -0.389533E+01   0.194767E+02 <    1    -0.004      0.00      0.01      3.54    0.38953E+02      0.09      0.07      0.05
  15   1   0   0.117559E+04   0.111407E+04   0.623253E+02 o    1    -0.917      5.35      5.49      0.16    0.38953E+02     34.29     34.29     -0.05
  16   1   0   0.300417E+03   0.327208E+03   0.311627E+02 o    1     0.859      2.90      2.78      0.14    0.38953E+02     17.33    -17.33      0.06
  17   1   0   0.219479E+04   0.199441E+04   0.973833E+02 o    1    -1.859      7.16      7.51      0.19    0.38953E+02     46.85     46.85     -0.05
  18   1   0   0.669145E+03   0.623253E+03   0.428487E+02 o    1    -1.010      4.00      4.14      0.14    0.38953E+02     25.87    -25.87      0.05
  19   1   0   0.195603E+04   0.190092E+04   0.973833E+02 o    1    -0.523      6.99      7.09      0.19    0.38953E+02     44.23     44.23     -0.04
  20   1   0   0.213094E+03   0.260987E+03   0.311627E+02 o    1     1.593      2.59      2.34      0.16    0.38953E+02     14.60    -14.60      0.04
  21   1   0   0.411161E+03   0.444068E+03   0.389533E+02 o    1     0.839      3.38      3.25      0.15    0.38953E+02     20.28     20.28     -0.03
  22   1   0   0.106121E+03   0.132441E+03   0.272673E+02 o    1     1.014      1.84      1.65      0.19    0.38953E+02     10.30    -10.30      0.02
  23   1   0   0.145030E+03   0.148023E+03   0.272673E+02 o    1     0.110      1.95      1.93      0.18    0.38953E+02     12.04     12.04      0.00
  24   1   0   0.265790E+01  -0.155813E+02   0.272673E+02 <    1    -0.062      0.00      0.26      4.18    0.38953E+02      1.63     -1.63     -0.01
  25   1   0   0.312802E+02  -0.389533E+01   0.233720E+02 <    1    -0.231      0.00      0.90      3.87    0.38953E+02      5.59      5.59      0.03
  26   1   0   0.691792E+00  -0.116860E+02   0.272673E+02 <    1    -0.032      0.00      0.13      4.18    0.38953E+02      0.83     -0.83     -0.05
  27   1   0   0.557235E+02   0.545347E+02   0.272673E+02 <    1    -0.043      1.18      1.20      0.30    0.38953E+02      7.46      7.46      0.06
  28   1   0   0.320112E+02   0.506393E+02   0.272673E+02 <    1     0.761      1.14      0.91      0.31    0.38953E+02      5.66     -5.66     -0.08
  29   1   0   0.171166E+03   0.124651E+03   0.311627E+02 o    1    -1.370      1.79      2.10      0.22    0.38953E+02     13.08     13.08      0.09
  30   1   0   0.190070E+03   0.124651E+03   0.350580E+02 o    1    -1.666      1.79      2.21      0.25    0.38953E+02     13.79    -13.79     -0.09
  31   1   0   0.230517E+03   0.222034E+03   0.389533E+02 o    1    -0.214      2.39      2.43      0.21    0.38953E+02     15.18     15.18      0.09
  32   1   0   0.254706E+03   0.206453E+03   0.350580E+02 o    1    -1.295      2.30      2.56      0.20    0.38953E+02     15.96    -15.96     -0.08
  33   1   0   0.216348E+03   0.225929E+03   0.779066E+02 o    1     0.124      2.41      2.36      0.42    0.38953E+02     14.71     14.71      0.07
  34   1   0   0.146818E+03   0.260987E+03   0.584300E+02 o    1     2.224      2.59      1.94      0.29    0.38953E+02     12.12    -12.12     -0.05
  35   1   0   0.487660E+02   0.116860E+03   0.506393E+02 o    1     1.632      1.73      1.12      0.38    0.38953E+02      6.98      6.98      0.03
  36   1   0   0.232881E+02   0.701160E+02   0.428487E+02 <    1     1.386      1.34      0.77      0.41    0.38953E+02      4.83     -4.83     -0.01
  37   1   0   0.324189E-01   0.389533E+01   0.428487E+02 <    1     0.165      0.32      0.03      1.74    0.38953E+02      0.18      0.18     -0.01
  38   1   0   0.303163E+01  -0.623253E+02   0.428487E+02 <    1    -0.053      0.00      0.28      5.24    0.38953E+02      1.74      1.74      0.02
  39   1   0   0.144136E+01  -0.155813E+02   0.506393E+02 <    1    -0.034      0.00      0.19      5.70    0.38953E+02      1.20      1.20     -0.03
  40   1   0   0.274220E+02  -0.350580E+02   0.584300E+02 <    1    -0.137      0.00      0.84      6.12    0.38953E+02      5.24      5.24      0.04
  41   1   0   0.867998E+03   0.118029E+04   0.934880E+02 o    1     3.487      5.50      4.72      0.22    0.38953E+02     29.46     29.46     -0.01
  42   1   0   0.394468E+03   0.303836E+03   0.662206E+02 o    1    -1.274      2.79      3.18      0.31    0.38953E+02     19.86    -19.86      0.02
  43   1   0   0.625596E+03   0.681683E+03   0.779066E+02 o    1     0.724      4.18      4.01      0.24    0.38953E+02     25.01    -25.01     -0.06
  44   1   0   0.125596E+02   0.124651E+03   0.701160E+02 <    1     2.425      1.79      0.57      0.50    0.38953E+02      3.54      3.54      0.04
  45   1   0   0.296972E+03   0.311627E+03   0.701160E+02 o    1     0.211      2.83      2.76      0.32    0.38953E+02     17.23    -17.23     -0.04
  46   1   0   0.393171E+02   0.779066E+01   0.545347E+02 <    1    -0.356      0.45      1.00      1.57    0.38953E+02      6.27      6.27      0.02
  47   1   0   0.864034E+02   0.159709E+03   0.584300E+02 o    1     1.444      2.02      1.49      0.37    0.38953E+02      9.30     -9.30     -0.02
  48   1   0   0.132787E+01   0.272673E+02   0.545347E+02 <    1     0.779      0.84      0.18      0.84    0.38953E+02      1.15      1.15      0.00
  49   1   0   0.188093E+01  -0.506393E+02   0.506393E+02 <    1    -0.039      0.00      0.22      5.70    0.38953E+02      1.37     -1.37      0.01
  50   1   0   0.130224E+02  -0.194767E+02   0.545347E+02 <    1    -0.098      0.00      0.58      5.92    0.38953E+02      3.61     -3.61     -0.02
  51   1   0   0.126476E+02   0.545347E+02   0.584300E+02 <    1     0.968      1.18      0.57      0.63    0.38953E+02      3.56      3.56      0.03
  52   1   0   0.488400E+02   0.128546E+03   0.584300E+02 o    1     1.686      1.82      1.12      0.41    0.38953E+02      6.99     -6.99     -0.04
  53   1   0   0.449883E+02  -0.389533E+01   0.545347E+02 <    1    -0.182      0.00      1.07      5.92    0.38953E+02      6.71      6.71      0.04
   0   2   0   0.104936E+05   0.109537E+05   0.666102E+03 o    1     0.663     16.77     16.41      0.54    0.38953E+02    102.44   -102.44     -0.10
   1   2   0   0.727778E+04   0.810229E+04   0.350580E+03 o    1     2.192     14.42     13.67      0.34    0.38953E+02     85.31     85.31      0.09
   2   2   0   0.501266E+04   0.518079E+04   0.202557E+03 o    1     0.745     11.53     11.34      0.25    0.38953E+02     70.80    -70.80     -0.07
   3   2   0   0.576757E+00   0.389533E+01   0.779066E+01 <    1     0.615      0.32      0.12      0.32    0.38953E+02      0.76     -0.76      0.04
   4   2   0   0.829741E+03   0.782962E+03   0.389533E+02 o    1    -1.098      4.48      4.62      0.12    0.38953E+02     28.81     28.81     -0.01
   5   2   0   0.239662E+04   0.210348E+04   0.934880E+02 o    1    -2.766      7.35      7.84      0.18    0.38953E+02     48.96    -48.96     -0.01
   6   2   0   0.193832E+04   0.186976E+04   0.856973E+02 o    1    -0.727      6.93      7.05      0.17    0.38953E+02     44.03     44.03      0.02
   7   2   0   0.136614E+04   0.131662E+04   0.545347E+02 o    1    -0.810      5.81      5.92      0.13    0.38953E+02     36.96    -36.96     -0.03
   8   2   0   0.947075E+03   0.849182E+03   0.389533E+02 o    1    -2.241      4.67      4.93      0.12    0.38953E+02     30.77     30.77      0.04
   9   2   0   0.281374E+03   0.257092E+03   0.194767E+02 o    1    -1.178      2.57      2.69      0.10    0.38953E+02     16.77    -16.77     -0.04
  10   2   0   0.159082E+03   0.105174E+03   0.155813E+02 o    1    -3.075      1.64      2.02      0.12    0.38953E+02     12.61     12.61      0.04
  11   2   0   0.284134E+02   0.428487E+02   0.194767E+02 o    1     0.816      1.05      0.85      0.24    0.38953E+02      5.33      5.33     -0.03
  12   2   0   0.546810E+02   0.623253E+02   0.194767E+02 o    1     0.404      1.26      1.18      0.20    0.38953E+02      7.39     -7.39      0.03
  13   2   0   0.652330E+03   0.627148E+03   0.350580E+02 o    1    -0.670      4.01      4.09      0.12    0.38953E+02     25.54     25.54     -0.01
  14   2   0   0.440568E+03   0.409010E+03   0.311627E+02 o    1    -0.961      3.24      3.36      0.13    0.38953E+02     20.99    -20.99      0.00
  15   2   0   0.139651E+04   0.147633E+04   0.701160E+02 o    1     1.064      6.16      5.99      0.16    0.38953E+02     37.37     37.37      0.01
  16   2   0   0.672048E+03   0.755694E+03   0.428487E+02 o    1     1.895      4.40      4.15      0.13    0.38953E+02     25.92    -25.92     -0.02
  17   2   0   0.228577E+04   0.232941E+04   0.101279E+03 o    1     0.393      7.73      7.66      0.19    0.38953E+02     47.81     47.81      0.04
  18   2   0   0.570675E+03   0.549242E+03   0.389533E+02 o    1    -0.525      3.75      3.83      0.14    0.38953E+02     23.89    -23.89     -0.03
  19   2   0   0.313426E+04   0.283191E+04   0.124651E+03 o    1    -2.152      8.53      8.97      0.21    0.38953E+02     55.98     55.98      0.05
  20   2   0   0.613645E+02   0.545347E+02   0.233720E+02 o    1    -0.283      1.18      1.26      0.25    0.38953E+02      7.83      7.83     -0.03
  21   2   0   0.264979E+04   0.257092E+04   0.116860E+03 o    1    -0.613      8.12      8.25      0.20    0.38953E+02     51.48    -51.48      0.01
  22   2   0   0.205363E+04   0.208400E+04   0.973833E+02 o    1     0.288      7.31      7.26      0.19    0.38953E+02     45.32    -45.32     -0.06
  23   2   0   0.138079E+03   0.779066E+02   0.311627E+02 o    1    -1.654      1.41      1.88      0.28    0.38953E+02     11.75     11.75      0.04
  24   2   0   0.236280E+03   0.233720E+03   0.350580E+02 o    1    -0.072      2.45      2.46      0.19    0.38953E+02     15.37    -15.37     -0.04
  25   2   0   0.473216E+02   0.272673E+02   0.311627E+02 <    1    -0.555      0.84      1.10      0.48    0.38953E+02      6.88      6.88      0.03
  26   2   0   0.896918E+02   0.662206E+02   0.311627E+02 o    1    -0.696      1.30      1.52      0.31    0.38953E+02      9.47     -9.47     -0.03
  27   2   0   0.330486E+02   0.662206E+02   0.311627E+02 o    1     1.246      1.30      0.92      0.31    0.38953E+02      5.75      5.75      0.03
  28   2   0   0.101887E+03   0.148023E+03   0.311627E+02 o    1     1.611      1.95      1.62      0.21    0.38953E+02     10.09    -10.09     -0.03
  29   2   0   0.963280E+02   0.818020E+02   0.350580E+02 o    1    -0.397      1.45      1.57      0.31    0.38953E+02      9.81      9.81      0.03
  30   2   0   0.108965E+03   0.740113E+02   0.350580E+02 o    1    -0.900      1.38      1.67      0.33    0.38953E+02     10.44    -10.44     -0.02
  31   2   0   0.120588E+03   0.109069E+03   0.428487E+02 o    1    -0.262      1.67      1.76      0.33    0.38953E+02     10.98     10.98      0.02
  32   2   0   0.443658E+02  -0.389533E+01   0.428487E+02 <    1    -0.204      0.00      1.07      5.24    0.38953E+02      6.66     -6.66     -0.01
  33   2   0   0.386351E+02   0.467440E+02   0.467440E+02 <    1     0.182      1.10      1.00      0.55    0.38953E+02      6.22      6.22      0.01
  34   2   0   0.675776E+00   0.155813E+02   0.389533E+02 <    1     0.633      0.63      0.13      0.79    0.38953E+02      0.82      0.82      0.00
  35   2   0   0.707448E+00   0.155813E+02   0.428487E+02 <    1     0.572      0.63      0.13      0.87    0.38953E+02      0.84     -0.84     -0.01
  36   2   0   0.575347E+02   0.934880E+02   0.428487E+02 o    1     0.940      1.55      1.22      0.36    0.38953E+02      7.59      7.59      0.02
  37   2   0   0.146277E+02   0.389533E+01   0.428487E+02 <    1    -0.171      0.32      0.61      1.74    0.38953E+02      3.82     -3.82     -0.02
  38   2   0   0.221299E+02   0.105174E+03   0.584300E+02 <    1     1.947      1.64      0.75      0.46    0.38953E+02      4.70      4.70      0.02
  39   2   0   0.419013E+02   0.779066E+02   0.662206E+02 <    1     0.627      1.41      1.04      0.60    0.38953E+02      6.47      6.47     -0.01
  40   2   0   0.580531E+02  -0.311627E+02   0.662206E+02 <    1    -0.187      0.00      1.22      6.52    0.38953E+02      7.62     -7.62      0.01
  41   2   0   0.338258E+02   0.856973E+02   0.779066E+02 <    1     0.818      1.48      0.93      0.67    0.38953E+02      5.82      5.82     -0.01
  42   2   0   0.206872E+02  -0.233720E+02   0.740113E+02 <    1    -0.106      0.00      0.73      6.89    0.38953E+02      4.55     -4.55      0.01
  43   2   0   0.350059E+00   0.105174E+03   0.895926E+02 <    1     2.212      1.64      0.09      0.70    0.38953E+02      0.59     -0.59     -0.01
  44   2   0   0.403631E+02   0.973833E+02   0.818020E+02 <    1     0.848      1.58      1.02      0.66    0.38953E+02      6.35      6.35      0.01
  45   2   0   0.982634E+02   0.140232E+03   0.740113E+02 <    1     0.617      1.90      1.59      0.50    0.38953E+02      9.91     -9.91     -0.01
  46   2   0   0.882875E+02   0.467440E+02   0.740113E+02 <    1    -0.473      1.10      1.51      0.87    0.38953E+02      9.40      9.40      0.01
  47   2   0   0.395978E+02   0.000000E+00   0.545347E+02 <    1    -0.170      0.00      1.01      5.92    0.38953E+02      6.29     -6.29      0.00
  48   2   0   0.602380E+01  -0.233720E+02   0.584300E+02 <    1    -0.064      0.00      0.39      6.12    0.38953E+02      2.45      2.45     -0.01
  49   2   0   0.281245E+01   0.350580E+02   0.740113E+02 <    1     0.679      0.95      0.27      1.00    0.38953E+02      1.68     -1.68      0.01
  50   2   0   0.629162E+00  -0.662206E+02   0.506393E+02 <    1    -0.022      0.00      0.13      5.70    0.38953E+02      0.79     -0.79     -0.01
  51   2   0   0.599229E+00  -0.701160E+02   0.506393E+02 <    1    -0.022      0.00      0.12      5.70    0.38953E+02      0.77      0.77      0.01
  52   2   0   0.315421E+00   0.856973E+02   0.545347E+02 <    1     2.951      1.48      0.09      0.47    0.38953E+02      0.56     -0.56      0.00
  53   2   0   0.571809E+00  -0.311627E+02   0.740113E+02 <    1    -0.018      0.00      0.12      6.89    0.38953E+02      0.76     -0.76      0.00
   1   3   0   0.138794E+03   0.148023E+03   0.116860E+02 o    1     0.778      1.95      1.89      0.08    0.38953E+02     11.78     11.78      0.02
   2   3   0   0.419078E+03   0.416801E+03   0.194767E+02 o    1    -0.107      3.27      3.28      0.08    0.38953E+02     20.47    -20.47     -0.04
   3   3   0   0.800936E+03   0.747904E+03   0.350580E+02 o    1    -1.368      4.38      4.53      0.11    0.38953E+02     28.30     28.30      0.05
   4   3   0   0.636786E+03   0.642730E+03   0.311627E+02 o    1     0.177      4.06      4.04      0.11    0.38953E+02     25.23    -25.23     -0.06
   5   3   0   0.708031E+03   0.697264E+03   0.350580E+02 o    1    -0.284      4.23      4.26      0.11    0.38953E+02     26.61     26.61      0.06
   6   3   0   0.299375E+03   0.334999E+03   0.272673E+02 o    1     1.304      2.93      2.77      0.12    0.38953E+02     17.30    -17.30     -0.06
   7   3   0   0.296706E+03   0.264883E+03   0.233720E+02 o    1    -1.290      2.61      2.76      0.12    0.38953E+02     17.23     17.23      0.06
   8   3   0   0.529593E+02   0.623253E+02   0.155813E+02 o    1     0.624      1.26      1.17      0.16    0.38953E+02      7.28     -7.28     -0.04
   9   3   0   0.282608E+03   0.222034E+03   0.194767E+02 o    1    -2.850      2.39      2.69      0.11    0.38953E+02     16.81     16.81      0.04
  10   3   0   0.660357E+02   0.623253E+02   0.155813E+02 o    1    -0.234      1.26      1.30      0.16    0.38953E+02      8.13     -8.13     -0.03
  11   3   0   0.394882E+03   0.350580E+03   0.272673E+02 o    1    -1.527      3.00      3.18      0.12    0.38953E+02     19.87     19.87      0.03
  12   3   0   0.126058E+03   0.136337E+03   0.194767E+02 o    1     0.533      1.87      1.80      0.13    0.38953E+02     11.23    -11.23     -0.02
  13   3   0   0.602402E+03   0.599881E+03   0.350580E+02 o    1    -0.068      3.92      3.93      0.12    0.38953E+02     24.54     24.54      0.02
  14   3   0   0.226087E+03   0.194767E+03   0.233720E+02 o    1    -1.273      2.24      2.41      0.14    0.38953E+02     15.04    -15.04     -0.01
  15   3   0   0.556769E+03   0.521975E+03   0.350580E+02 o    1    -0.936      3.66      3.78      0.13    0.38953E+02     23.60     23.60      0.01
  16   3   0   0.160104E+03   0.856973E+02   0.233720E+02 o    1    -2.683      1.48      2.03      0.20    0.38953E+02     12.65    -12.65      0.00
  17   3   0   0.235249E+03   0.159709E+03   0.272673E+02 o    1    -2.486      2.02      2.46      0.17    0.38953E+02     15.34     15.34     -0.01
  18   3   0   0.119280E+02  -0.116860E+02   0.233720E+02 <    1    -0.143      0.00      0.55      3.87    0.38953E+02      3.45     -3.45      0.02
  19   3   0   0.882874E+01   0.467440E+02   0.350580E+02 <    1     1.507      1.10      0.48      0.41    0.38953E+02      2.97      2.97     -0.03
  20   3   0   0.321341E+02   0.272673E+02   0.311627E+02 <    1    -0.150      0.84      0.91      0.48    0.38953E+02      5.67      5.67      0.04
  21   3   0   0.290027E+01  -0.272673E+02   0.350580E+02 <    1    -0.058      0.00      0.27      4.74    0.38953E+02      1.70      1.70     -0.03
  22   3   0   0.440319E+03   0.260987E+03   0.428487E+02 o    1    -3.614      2.59      3.36      0.21    0.38953E+02     20.98     20.98      0.05
  23   3   0   0.183814E+03   0.120755E+03   0.389533E+02 o    1    -1.447      1.76      2.17      0.28    0.38953E+02     13.56    -13.56     -0.03
  24   3   0   0.272226E+03   0.225929E+03   0.428487E+02 o    1    -1.024      2.41      2.64      0.23    0.38953E+02     16.50     16.50      0.03
  25   3   0   0.839480E+02   0.105174E+03   0.428487E+02 o    1     0.523      1.64      1.47      0.34    0.38953E+02      9.16     -9.16     -0.01
  26   3   0   0.683687E+02  -0.389533E+02   0.428487E+02 <    1    -0.253      0.00      1.32      5.24    0.38953E+02      8.27      8.27      0.00
  27   3   0   0.203974E+01   0.116860E+02   0.506393E+02 <    1     0.269      0.55      0.23      1.19    0.38953E+02      1.43     -1.43      0.01
  28   3   0   0.783185E+01  -0.389533E+01   0.428487E+02 <    1    -0.086      0.00      0.45      5.24    0.38953E+02      2.80     -2.80     -0.03
  29   3   0   0.629050E+02   0.779066E+02   0.428487E+02 <    1     0.369      1.41      1.27      0.39    0.38953E+02      7.93      7.93      0.04
  30   3   0   0.507918E+02   0.623253E+02   0.350580E+02 <    1     0.346      1.26      1.14      0.36    0.38953E+02      7.13     -7.13     -0.04
  31   3   0   0.286284E+02   0.428487E+02   0.467440E+02 <    1     0.335      1.05      0.86      0.57    0.38953E+02      5.35      5.35      0.03
  32   3   0   0.436293E+02   0.116860E+02   0.350580E+02 <    1    -0.621      0.55      1.06      0.82    0.38953E+02      6.61     -6.61     -0.03
  33   3   0   0.812025E+00  -0.389533E+01   0.350580E+02 <    1    -0.030      0.00      0.14      4.74    0.38953E+02      0.90     -0.90      0.01
  34   3   0   0.318962E+01  -0.311627E+02   0.350580E+02 <    1    -0.060      0.00      0.29      4.74    0.38953E+02      1.79      1.79      0.00
  35   3   0   0.684752E+02   0.389533E+02   0.389533E+02 <    1    -0.652      1.00      1.33      0.50    0.38953E+02      8.27     -8.27     -0.02
  36   3   0   0.901519E+02   0.140232E+03   0.467440E+02 o    1     1.187      1.90      1.52      0.32    0.38953E+02      9.49      9.49      0.03
  37   3   0   0.265802E+03   0.167499E+03   0.506393E+02 o    1    -1.714      2.07      2.61      0.31    0.38953E+02     16.30    -16.30     -0.04
  38   3   0   0.271555E+03   0.233720E+03   0.545347E+02 o    1    -0.665      2.45      2.64      0.29    0.38953E+02     16.48     16.48      0.05
  39   3   0   0.328797E+03   0.303836E+03   0.584300E+02 o    1    -0.417      2.79      2.91      0.27    0.38953E+02     18.13    -18.13     -0.05
  40   3   0   0.376371E+03   0.241511E+03   0.623253E+02 o    1    -1.919      2.49      3.11      0.32    0.38953E+02     19.40     19.40      0.05
  41   3   0   0.124114E+03   0.109069E+03   0.584300E+02 <    1    -0.249      1.67      1.79      0.45    0.38953E+02     11.14     11.14     -0.01
  42   3   0   0.849508E+02   0.112965E+03   0.545347E+02 o    1     0.550      1.70      1.48      0.41    0.38953E+02      9.22     -9.22      0.01
  43   3   0   0.200234E+03   0.210348E+03   0.545347E+02 o    1     0.187      2.32      2.27      0.30    0.38953E+02     14.15    -14.15     -0.03
  44   3   0   0.342210E+02   0.116860E+03   0.545347E+02 o    1     1.965      1.73      0.94      0.40    0.38953E+02      5.85     -5.85      0.00
  45   3   0   0.148346E+01  -0.350580E+02   0.467440E+02 <    1    -0.036      0.00      0.20      5.48    0.38953E+02      1.22      1.22      0.00
  46   3   0   0.390592E+02   0.311627E+02   0.506393E+02 <    1    -0.147      0.89      1.00      0.73    0.38953E+02      6.25     -6.25     -0.01
  47   3   0   0.238697E+01   0.467440E+02   0.506393E+02 <    1     1.429      1.10      0.25      0.59    0.38953E+02      1.54      1.54      0.00
  48   3   0   0.336150E+00   0.194767E+02   0.467440E+02 <    1     0.724      0.71      0.09      0.85    0.38953E+02      0.58     -0.58      0.00
  49   3   0   0.142323E+02   0.155813E+02   0.467440E+02 <    1     0.030      0.63      0.60      0.95    0.38953E+02      3.77     -3.77     -0.01
  50   3   0   0.107914E+02  -0.467440E+02   0.467440E+02 <    1    -0.096      0.00      0.53      5.48    0.38953E+02      3.29      3.29      0.01
  51   3   0   0.233564E+02   0.623253E+02   0.506393E+02 <    1     0.954      1.26      0.77      0.51    0.38953E+02      4.83     -4.83     -0.01
  52   3   0   0.226101E+02  -0.311627E+02   0.584300E+02 <    1    -0.124      0.00      0.76      6.12    0.38953E+02      4.76      4.75      0.01
   2   4   0   0.305685E+03   0.728427E+03   0.623253E+02 o    1     8.016      4.32      2.80      0.19    0.38953E+02     17.48     17.48     -0.10
   3   4   0   0.262460E+03   0.249301E+03   0.155813E+02 o    1    -0.794      2.53      2.60      0.08    0.38953E+02     16.20     16.20      0.10
   4   4   0   0.145196E+01  -0.389533E+01   0.779066E+01 <    1    -0.086      0.00      0.19      2.24    0.38953E+02      1.20     -1.20     -0.06
   5   4   0   0.366011E+03   0.342789E+03   0.194767E+02 o    1    -1.106      2.97      3.07      0.09    0.38953E+02     19.13     19.13      0.05
   6   4   0   0.214974E+01  -0.389533E+01   0.779066E+01 <    1    -0.105      0.00      0.23      2.24    0.38953E+02      1.47      1.47      0.00
   7   4   0   0.260630E+02   0.233720E+02   0.779066E+01 o    1    -0.335      0.77      0.82      0.13    0.38953E+02      5.11      5.11     -0.03
   8   4   0   0.282550E+03   0.260987E+03   0.194767E+02 o    1    -1.048      2.59      2.69      0.10    0.38953E+02     16.81     16.81      0.07
   9   4   0   0.171951E+03   0.140232E+03   0.155813E+02 o    1    -1.901      1.90      2.10      0.11    0.38953E+02     13.11    -13.11     -0.09
  10   4   0   0.834996E+03   0.759590E+03   0.428487E+02 o    1    -1.619      4.42      4.63      0.13    0.38953E+02     28.90     28.90      0.12
  11   4   0   0.600053E+03   0.529765E+03   0.311627E+02 o    1    -2.069      3.69      3.92      0.11    0.38953E+02     24.50    -24.50     -0.12
  12   4   0   0.117513E+04   0.115302E+04   0.623253E+02 o    1    -0.331      5.44      5.49      0.16    0.38953E+02     34.28     34.28      0.13
  13   4   0   0.984179E+03   0.934880E+03   0.545347E+02 o    1    -0.844      4.90      5.03      0.15    0.38953E+02     31.37    -31.37     -0.12
  14   4   0   0.138988E+04   0.118808E+04   0.662206E+02 o    1    -2.756      5.52      5.97      0.16    0.38953E+02     37.28     37.28      0.12
  15   4   0   0.122205E+04   0.117249E+04   0.701160E+02 o    1    -0.663      5.49      5.60      0.17    0.38953E+02     34.96    -34.96     -0.11
  16   4   0   0.125819E+04   0.121534E+04   0.662206E+02 o    1    -0.602      5.59      5.68      0.16    0.38953E+02     35.47     35.47      0.09
  17   4   0   0.892648E+03   0.814124E+03   0.506393E+02 o    1    -1.442      4.57      4.79      0.15    0.38953E+02     29.88    -29.88     -0.07
  18   4   0   0.447434E+03   0.377847E+03   0.350580E+02 o    1    -1.858      3.11      3.39      0.15    0.38953E+02     21.15     21.15      0.03
  19   4   0   0.582895E+02   0.740113E+02   0.272673E+02 o    1     0.610      1.38      1.22      0.25    0.38953E+02      7.63     -7.63      0.00
  20   4   0   0.217455E+02  -0.272673E+02   0.233720E+02 <    1    -0.193      0.00      0.75      3.87    0.38953E+02      4.66      4.66     -0.03
  21   4   0   0.778111E+02   0.895926E+02   0.233720E+02 o    1     0.520      1.52      1.41      0.20    0.38953E+02      8.82      8.82      0.06
  22   4   0   0.401883E+03   0.257092E+03   0.506393E+02 o    1    -2.528      2.57      3.21      0.25    0.38953E+02     20.05    -20.05     -0.09
  23   4   0   0.472032E+03   0.405115E+03   0.584300E+02 o    1    -1.091      3.22      3.48      0.23    0.38953E+02     21.73     21.73      0.11
  24   4   0   0.684203E+03   0.654416E+03   0.467440E+02 o    1    -0.607      4.10      4.19      0.15    0.38953E+02     26.16    -26.16     -0.12
  25   4   0   0.701434E+03   0.771276E+03   0.545347E+02 o    1     1.262      4.45      4.24      0.16    0.38953E+02     26.48     26.48      0.12
  26   4   0   0.967628E+03   0.930984E+03   0.584300E+02 o    1    -0.592      4.89      4.98      0.16    0.38953E+02     31.11    -31.11     -0.12
  27   4   0   0.807923E+03   0.841392E+03   0.584300E+02 o    1     0.556      4.65      4.55      0.17    0.38953E+02     28.42     28.42      0.10
  28   4   0   0.703319E+03   0.790752E+03   0.506393E+02 o    1     1.696      4.51      4.25      0.15    0.38953E+02     26.52    -26.52     -0.08
  29   4   0   0.251311E+03   0.311627E+03   0.428487E+02 o    1     1.468      2.83      2.54      0.20    0.38953E+02     15.85     15.85      0.05
  30   4   0   0.876718E+02   0.818020E+02   0.389533E+02 o    1    -0.148      1.45      1.50      0.35    0.38953E+02      9.36     -9.36     -0.02
  31   4   0   0.570630E+00   0.116860E+02   0.467440E+02 <    1     0.390      0.55      0.12      1.10    0.38953E+02      0.76      0.76     -0.02
  32   4   0   0.220812E+02   0.389533E+02   0.428487E+02 <    1     0.449      1.00      0.75      0.55    0.38953E+02      4.70      4.70      0.04
  33   4   0   0.861790E+02   0.973833E+02   0.389533E+02 o    1     0.296      1.58      1.49      0.32    0.38953E+02      9.28     -9.28     -0.06
  34   4   0   0.199673E+03   0.264883E+03   0.467440E+02 o    1     1.484      2.61      2.26      0.23    0.38953E+02     14.13     14.13      0.08
  35   4   0   0.189387E+03   0.190871E+03   0.467440E+02 o    1     0.032      2.21      2.20      0.27    0.38953E+02     13.76    -13.76     -0.08
  36   4   0   0.384103E+03   0.315522E+03   0.506393E+02 o    1    -1.278      2.85      3.14      0.23    0.38953E+02     19.60     19.60      0.09
  37   4   0   0.219166E+03   0.124651E+03   0.467440E+02 o    1    -1.736      1.79      2.37      0.34    0.38953E+02     14.80    -14.80     -0.08
  38   4   0   0.608650E+03   0.689474E+03   0.623253E+02 o    1     1.306      4.21      3.95      0.19    0.38953E+02     24.67     24.67      0.08
  39   4   0   0.111110E+03   0.159709E+03   0.428487E+02 o    1     1.233      2.02      1.69      0.27    0.38953E+02     10.54    -10.54     -0.05
  40   4   0   0.117557E+04   0.143738E+04   0.934880E+02 o    1     2.811      6.07      5.49      0.21    0.38953E+02     34.29     34.29      0.06
  42   4   0   0.432051E+03   0.218139E+03   0.584300E+02 o    1    -3.033      2.37      3.33      0.32    0.38953E+02     20.79    -20.79     -0.03
  44   4   0   0.231121E-01   0.389533E+01   0.545347E+02 <    1     0.132      0.32      0.02      2.21    0.38953E+02      0.15      0.15     -0.02
  45   4   0   0.382054E+02   0.311627E+02   0.545347E+02 <    1    -0.123      0.89      0.99      0.78    0.38953E+02      6.18     -6.18      0.02
  46   4   0   0.299740E+02   0.311627E+02   0.428487E+02 <    1     0.028      0.89      0.88      0.61    0.38953E+02      5.47     -5.47     -0.03
  47   4   0   0.517037E+01  -0.116860E+02   0.428487E+02 <    1    -0.069      0.00      0.36      5.24    0.38953E+02      2.27      2.27      0.03
  48   4   0   0.356778E+02   0.389533E+01   0.467440E+02 <    1    -0.338      0.32      0.96      1.90    0.38953E+02      5.97     -5.97     -0.03
  49   4   0   0.203057E+02  -0.116860E+02   0.428487E+02 <    1    -0.138      0.00      0.72      5.24    0.38953E+02      4.51      4.51      0.03
  50   4   0   0.367118E+02   0.272673E+02   0.545347E+02 <    1    -0.160      0.84      0.97      0.84    0.38953E+02      6.06     -6.06     -0.03
  51   4   0   0.178114E+02  -0.662206E+02   0.623253E+02 <    1    -0.107      0.00      0.68      6.32    0.38953E+02      4.22      4.22      0.02
   7   5   0   0.112991E+03   0.136337E+03   0.272673E+02 o    1     0.892      1.87      1.70      0.19    0.38953E+02     10.63    -10.63     -0.09
   8   5   0   0.375400E+01   0.389533E+01   0.155813E+02 <    1     0.009      0.32      0.31      0.63    0.38953E+02      1.94      1.94      0.07
   9   5   0   0.155879E+00   0.116860E+02   0.155813E+02 <    1     1.327      0.55      0.06      0.37    0.38953E+02      0.39      0.39     -0.05
  10   5   0   0.688685E+02   0.662206E+02   0.233720E+02 o    1    -0.112      1.30      1.33      0.23    0.38953E+02      8.30     -8.30      0.03
  11   5   0   0.456386E+02   0.272673E+02   0.155813E+02 <    1    -1.027      0.84      1.08      0.24    0.38953E+02      6.76      6.76      0.00
  12   5   0   0.158189E+03   0.136337E+03   0.155813E+02 o    1    -1.330      1.87      2.02      0.11    0.38953E+02     12.58    -12.58     -0.02
  13   5   0   0.879210E+02   0.856973E+02   0.155813E+02 o    1    -0.141      1.48      1.50      0.14    0.38953E+02      9.38      9.38      0.04
  14   5   0   0.191082E+03   0.241511E+03   0.233720E+02 o    1     2.237      2.49      2.21      0.12    0.38953E+02     13.82    -13.82     -0.06
  15   5   0   0.103036E+03   0.934880E+02   0.194767E+02 o    1    -0.476      1.55      1.63      0.16    0.38953E+02     10.15     10.15      0.07
  16   5   0   0.214740E+03   0.186976E+03   0.233720E+02 o    1    -1.132      2.19      2.35      0.14    0.38953E+02     14.65    -14.65     -0.09
  17   5   0   0.102609E+03   0.973833E+02   0.194767E+02 o    1    -0.263      1.58      1.62      0.16    0.38953E+02     10.13     10.13      0.09
  18   5   0   0.206599E+03   0.229825E+03   0.272673E+02 o    1     0.862      2.43      2.30      0.15    0.38953E+02     14.37    -14.37     -0.10
  19   5   0   0.532457E+02   0.350580E+02   0.233720E+02 <    1    -0.697      0.95      1.17      0.32    0.38953E+02      7.30      7.30      0.08
  20   5   0   0.254433E+03   0.194767E+03   0.272673E+02 o    1    -2.022      2.24      2.56      0.16    0.38953E+02     15.95    -15.95     -0.09
  21   5   0   0.255299E+03   0.198662E+03   0.311627E+02 o    1    -1.690      2.26      2.56      0.18    0.38953E+02     15.98     15.98      0.08
  22   5   0   0.916586E+02   0.856973E+02   0.233720E+02 o    1    -0.250      1.48      1.53      0.20    0.38953E+02      9.57     -9.57     -0.05
  23   5   0   0.330943E+02   0.467440E+02   0.233720E+02 <    1     0.634      1.10      0.92      0.27    0.38953E+02      5.75      5.75      0.03
  24   5   0   0.633454E+01  -0.116860E+02   0.233720E+02 <    1    -0.104      0.00      0.40      3.87    0.38953E+02      2.52     -2.52     -0.01
  25   5   0   0.373198E+01  -0.233720E+02   0.272673E+02 <    1    -0.074      0.00      0.31      4.18    0.38953E+02      1.93     -1.93     -0.02
  26   5   0   0.586590E+02   0.233720E+02   0.272673E+02 <    1    -1.001      0.77      1.23      0.45    0.38953E+02      7.66      7.66      0.05
  27   5   0   0.204259E+03   0.779066E+02   0.389533E+02 <    1    -2.475      1.41      2.29      0.35    0.38953E+02     14.29    -14.29     -0.07
  28   5   0   0.291756E+03   0.241511E+03   0.506393E+02 o    1    -0.941      2.49      2.74      0.26    0.38953E+02     17.08     17.08      0.09
  29   5   0   0.445139E+03   0.323313E+03   0.584300E+02 o    1    -1.907      2.88      3.38      0.26    0.38953E+02     21.10    -21.10     -0.10
  30   5   0   0.475331E+03   0.463545E+03   0.662206E+02 o    1    -0.175      3.45      3.49      0.25    0.38953E+02     21.80     21.80      0.10
  31   5   0   0.407089E+03   0.424591E+03   0.584300E+02 o    1     0.300      3.30      3.23      0.23    0.38953E+02     20.18    -20.18     -0.10
  32   5   0   0.285098E+03   0.303836E+03   0.545347E+02 o    1     0.347      2.79      2.71      0.25    0.38953E+02     16.88     16.88      0.08
  33   5   0   0.207025E+03   0.198662E+03   0.467440E+02 o    1    -0.176      2.26      2.31      0.27    0.38953E+02     14.39    -14.39     -0.07
  34   5   0   0.587381E+02  -0.428487E+02   0.389533E+02 <    1    -0.246      0.00      1.23      5.00    0.38953E+02      7.66      7.66      0.04
  35   5   0   0.381675E+01  -0.233720E+02   0.350580E+02 <    1    -0.066      0.00      0.31      4.74    0.38953E+02      1.95     -1.95     -0.02
  36   5   0   0.187713E+02   0.155813E+02   0.389533E+02 <    1    -0.078      0.63      0.69      0.79    0.38953E+02      4.33     -4.33     -0.01
  37   5   0   0.651167E+02   0.779066E+01   0.389533E+02 <    1    -0.756      0.45      1.29      1.12    0.38953E+02      8.07      8.07      0.03
  38   5   0   0.118011E+03   0.105174E+03   0.428487E+02 o    1    -0.291      1.64      1.74      0.34    0.38953E+02     10.86    -10.86     -0.04
  39   5   0   0.561705E+02   0.389533E+01   0.389533E+02 <    1    -0.559      0.32      1.20      1.58    0.38953E+02      7.49      7.49      0.05
  40   5   0   0.728703E+02   0.701160E+02   0.389533E+02 <    1    -0.070      1.34      1.37      0.37    0.38953E+02      8.54     -8.54     -0.05
  41   5   0   0.539259E+02   0.389533E+02   0.350580E+02 <    1    -0.392      1.00      1.18      0.45    0.38953E+02      7.34     -7.34      0.03
  42   5   0   0.610600E+02   0.272673E+02   0.389533E+02 <    1    -0.695      0.84      1.25      0.60    0.38953E+02      7.81      7.81     -0.03
  43   5   0   0.598627E+02   0.194767E+02   0.389533E+02 <    1    -0.753      0.71      1.24      0.71    0.38953E+02      7.74      7.74      0.04
  44   5   0   0.206242E+01   0.545347E+02   0.428487E+02 <    1     2.050      1.18      0.23      0.46    0.38953E+02      1.44      1.44     -0.02
  45   5   0   0.109707E+02  -0.467440E+02   0.389533E+02 <    1    -0.106      0.00      0.53      5.00    0.38953E+02      3.31      3.31      0.02
  46   5   0   0.231472E+01   0.194767E+02   0.428487E+02 <    1     0.596      0.71      0.24      0.78    0.38953E+02      1.52      1.52     -0.01
  47   5   0   0.263659E+01  -0.506393E+02   0.428487E+02 <    1    -0.050      0.00      0.26      5.24    0.38953E+02      1.62     -1.62      0.00
  48   5   0   0.223760E+02   0.101279E+03   0.467440E+02 o    1     2.294      1.61      0.76      0.37    0.38953E+02      4.73      4.73      0.01
  49   5   0   0.135590E+02  -0.506393E+02   0.467440E+02 <    1    -0.108      0.00      0.59      5.48    0.38953E+02      3.68     -3.68     -0.02
  50   5   0   0.129762E+02  -0.272673E+02   0.818020E+02 <    1    -0.080      0.00      0.58      7.25    0.38953E+02      3.60      3.60      0.02
  10   6   0   0.153145E+02   0.389533E+01   0.779066E+01 <    1    -0.983      0.32      0.63      0.32    0.38953E+02      3.91      3.91     -0.03
  11   6   0   0.165597E+02   0.000000E+00   0.779066E+01 <    1    -0.292      0.00      0.65      2.24    0.38953E+02      4.07     -4.07      0.04
  12   6   0   0.141399E+01  -0.389533E+01   0.155813E+02 <    1    -0.060      0.00      0.19      3.16    0.38953E+02      1.19     -1.19     -0.05
  13   6   0   0.912670E+00   0.389533E+01   0.155813E+02 <    1     0.258      0.32      0.15      0.63    0.38953E+02      0.96      0.95      0.05
  14   6   0   0.385174E+02   0.350580E+02   0.194767E+02 <    1    -0.173      0.95      0.99      0.26    0.38953E+02      6.21     -6.21     -0.05
  15   6   0   0.154324E+02   0.389533E+01   0.194767E+02 <    1    -0.396      0.32      0.63      0.79    0.38953E+02      3.93      3.93      0.04
  16   6   0   0.372745E+02   0.116860E+02   0.194767E+02 <    1    -0.943      0.55      0.98      0.46    0.38953E+02      6.11     -6.11     -0.03
  17   6   0   0.157793E+02   0.350580E+02   0.194767E+02 <    1     1.184      0.95      0.64      0.26    0.38953E+02      3.97     -3.97      0.00
  18   6   0   0.695294E-03  -0.116860E+02   0.194767E+02 <    1    -0.001      0.00      0.00      3.54    0.38953E+02      0.03      0.03      0.00
  19   6   0   0.412317E+03   0.307731E+03   0.311627E+02 o    1    -3.052      2.81      3.25      0.15    0.38953E+02     20.31    -20.31     -0.04
  20   6   0   0.237472E+02   0.272673E+02   0.233720E+02 <    1     0.156      0.84      0.78      0.36    0.38953E+02      4.87     -4.87      0.02
  21   6   0   0.459890E+03   0.397324E+03   0.350580E+02 o    1    -1.677      3.19      3.44      0.14    0.38953E+02     21.45     21.45      0.00
  22   6   0   0.776814E+03   0.701160E+03   0.584300E+02 o    1    -1.227      4.24      4.47      0.18    0.38953E+02     27.87     27.87      0.08
  23   6   0   0.195272E+03   0.105174E+03   0.272673E+02 o    1    -2.789      1.64      2.24      0.21    0.38953E+02     13.97    -13.97     -0.07
  24   6   0   0.161156E+03   0.934880E+02   0.233720E+02 o    1    -2.496      1.55      2.03      0.19    0.38953E+02     12.69     12.69      0.06
  25   6   0   0.743662E+02   0.272673E+02   0.233720E+02 <    1    -1.520      0.84      1.38      0.36    0.38953E+02      8.62     -8.62     -0.06
  26   6   0   0.574272E+02   0.467440E+02   0.233720E+02 <    1    -0.433      1.10      1.21      0.27    0.38953E+02      7.58      7.58      0.05
  27   6   0   0.158151E+02  -0.233720E+02   0.233720E+02 <    1    -0.165      0.00      0.64      3.87    0.38953E+02      3.98     -3.98     -0.04
  28   6   0   0.299992E+02  -0.389533E+01   0.272673E+02 <    1    -0.210      0.00      0.88      4.18    0.38953E+02      5.48      5.48      0.03
  29   6   0   0.251794E+02   0.389533E+02   0.311627E+02 <    1     0.490      1.00      0.80      0.40    0.38953E+02      5.02     -5.02     -0.03
  30   6   0   0.229121E+02  -0.779066E+01   0.272673E+02 <    1    -0.183      0.00      0.77      4.18    0.38953E+02      4.79      4.79      0.02
  31   6   0   0.315401E+02  -0.155813E+02   0.272673E+02 <    1    -0.215      0.00      0.90      4.18    0.38953E+02      5.62     -5.62     -0.01
  32   6   0   0.671153E+01   0.311627E+02   0.311627E+02 <    1     1.072      0.89      0.42      0.45    0.38953E+02      2.59      2.59     -0.01
  33   6   0   0.925799E+01  -0.428487E+02   0.311627E+02 <    1    -0.109      0.00      0.49      4.47    0.38953E+02      3.04     -3.04      0.01
  34   6   0   0.320544E+01  -0.779066E+01   0.350580E+02 <    1    -0.060      0.00      0.29      4.74    0.38953E+02      1.79     -1.79     -0.03
  35   6   0   0.337221E+01  -0.467440E+02   0.506393E+02 <    1    -0.052      0.00      0.29      5.70    0.38953E+02      1.84      1.84      0.03
  36   6   0   0.567456E+02   0.389533E+01   0.506393E+02 <    1    -0.433      0.32      1.21      2.06    0.38953E+02      7.53     -7.53     -0.04
  37   6   0   0.357199E+02   0.233720E+02   0.350580E+02 <    1    -0.315      0.77      0.96      0.58    0.38953E+02      5.98      5.98      0.04
  38   6   0   0.714535E+02   0.701160E+02   0.350580E+02 <    1    -0.038      1.34      1.35      0.34    0.38953E+02      8.45     -8.45     -0.04
  39   6   0   0.137749E+01   0.350580E+02   0.350580E+02 <    1     1.603      0.95      0.19      0.47    0.38953E+02      1.17     -1.17      0.02
  40   6   0   0.106171E+02  -0.311627E+02   0.311627E+02 <    1    -0.117      0.00      0.52      4.47    0.38953E+02      3.26      3.26     -0.01
  41   6   0   0.842054E+01   0.506393E+02   0.389533E+02 <    1     1.539      1.14      0.46      0.44    0.38953E+02      2.90     -2.90      0.01
  42   6   0   0.163134E+02  -0.506393E+02   0.272673E+02 <    1    -0.155      0.00      0.65      4.18    0.38953E+02      4.04      4.04      0.00
  43   6   0   0.684767E+00   0.194767E+02   0.389533E+02 <    1     0.812      0.71      0.13      0.71    0.38953E+02      0.83     -0.83      0.00
  44   6   0   0.113781E+02   0.350580E+02   0.389533E+02 <    1     0.774      0.95      0.54      0.53    0.38953E+02      3.37     -3.37      0.00
  45   6   0   0.333592E+02  -0.973833E+02   0.701160E+02 <    1    -0.138      0.00      0.93      6.71    0.38953E+02      5.78      5.78      0.00
  15   7   0   0.466157E+01  -0.389533E+01   0.779066E+01 <    1    -0.155      0.00      0.35      2.24    0.38953E+02      2.16      2.16      0.00
  16   7   0   0.482657E+01  -0.389533E+01   0.116860E+02 <    1    -0.129      0.00      0.35      2.74    0.38953E+02      2.20     -2.20      0.00
  17   7   0   0.175796E+02   0.233720E+02   0.116860E+02 <    1     0.530      0.77      0.67      0.19    0.38953E+02      4.19      4.19      0.00
  18   7   0   0.196540E+02   0.389533E+01   0.116860E+02 <    1    -0.831      0.32      0.71      0.47    0.38953E+02      4.43     -4.43      0.00
  19   7   0   0.185983E+02   0.350580E+02   0.155813E+02 o    1     1.221      0.95      0.69      0.21    0.38953E+02      4.31      4.31      0.00
  20   7   0   0.968591E+01   0.116860E+02   0.155813E+02 <    1     0.134      0.55      0.50      0.37    0.38953E+02      3.11     -3.11      0.00
  21   7   0   0.237535E-02   0.000000E+00   0.155813E+02 <    1    -0.002      0.00      0.01      3.16    0.38953E+02      0.05     -0.05      0.00
  22   7   0   0.582086E+02   0.506393E+02   0.194767E+02 o    1    -0.375      1.14      1.22      0.22    0.38953E+02      7.63     -7.63     -0.01
  23   7   0   0.253454E+02   0.000000E+00   0.155813E+02 <    1    -0.255      0.00      0.81      3.16    0.38953E+02      5.03      5.03      0.01
  24   7   0   0.341318E+02  -0.155813E+02   0.155813E+02 <    1    -0.296      0.00      0.94      3.16    0.38953E+02      5.84     -5.84     -0.02
  25   7   0   0.359482E+02   0.233720E+02   0.194767E+02 <    1    -0.576      0.77      0.96      0.32    0.38953E+02      6.00      6.00      0.02
  26   7   0   0.382188E+02  -0.779066E+01   0.194767E+02 <    1    -0.280      0.00      0.99      3.54    0.38953E+02      6.18     -6.18     -0.02
  27   7   0   0.219702E+02   0.194767E+02   0.194767E+02 <    1    -0.124      0.71      0.75      0.35    0.38953E+02      4.69      4.69      0.02
  28   7   0   0.117689E+02   0.116860E+02   0.194767E+02 <    1    -0.004      0.55      0.55      0.46    0.38953E+02      3.43     -3.43     -0.01
  29   7   0   0.449118E+01  -0.779066E+01   0.194767E+02 <    1    -0.096      0.00      0.34      3.54    0.38953E+02      2.12      2.12      0.01
  30   7   0   0.842883E+01   0.779066E+01   0.233720E+02 <    1    -0.027      0.45      0.47      0.67    0.38953E+02      2.90     -2.90     -0.01
  31   7   0   0.989252E+01  -0.779066E+01   0.194767E+02 <    1    -0.143      0.00      0.50      3.54    0.38953E+02      3.15      3.15      0.01
  32   7   0   0.278309E+00  -0.116860E+02   0.272673E+02 <    1    -0.020      0.00      0.08      4.18    0.38953E+02      0.53     -0.53     -0.01
  33   7   0   0.485403E+01   0.272673E+02   0.233720E+02 <    1     1.348      0.84      0.35      0.36    0.38953E+02      2.20      2.20      0.01
  34   7   0   0.708254E+00  -0.155813E+02   0.233720E+02 <    1    -0.035      0.00      0.13      3.87    0.38953E+02      0.84      0.84     -0.01
  35   7   0   0.562069E+00  -0.779066E+01   0.233720E+02 <    1    -0.031      0.00      0.12      3.87    0.38953E+02      0.75     -0.75      0.01
  36   7   0   0.350860E+01   0.155813E+02   0.272673E+02 <    1     0.600      0.63      0.30      0.55    0.38953E+02      1.87      1.87      0.00
  37   7   0   0.103492E-01   0.506393E+02   0.272673E+02 <    1     3.659      1.14      0.02      0.31    0.38953E+02      0.10      0.10      0.01
  38   7   0   0.101767E-04  -0.506393E+02   0.233720E+02 <    1     0.000      0.00      0.00      3.87    0.38953E+02      0.00      0.00      0.00
  39   7   0   0.876241E+01  -0.389533E+02   0.506393E+02 <    1    -0.083      0.00      0.47      5.70    0.38953E+02      2.96      2.96      0.00
  40   7   0   0.217937E+02  -0.506393E+02   0.389533E+02 <    1    -0.150      0.00      0.75      5.00    0.38953E+02      4.67     -4.67      0.00
 -53   1   1   0.282043E+00  -0.662206E+02   0.584300E+02 <    1    -0.014      0.00      0.09      6.12    0.38953E+02      0.53     -0.53      0.00
 -52   1   1   0.376289E+01  -0.272673E+02   0.506393E+02 <    1    -0.055      0.00      0.31      5.70    0.38953E+02      1.94     -1.94     -0.01
 -51   1   1   0.517208E+01  -0.155813E+02   0.545347E+02 <    1    -0.062      0.00      0.36      5.92    0.38953E+02      2.27      2.27      0.02
 -50   1   1   0.176441E+02   0.101279E+03   0.545347E+02 <    1     2.162      1.61      0.67      0.43    0.38953E+02      4.20     -4.20     -0.03
 -49   1   1   0.184763E+02   0.105174E+03   0.584300E+02 <    1     2.090      1.64      0.69      0.46    0.38953E+02      4.30      4.30      0.03
 -48   1   1   0.339457E+02   0.779066E+01   0.506393E+02 <    1    -0.335      0.45      0.93      1.45    0.38953E+02      5.83     -5.83     -0.04
 -47   1   1   0.422503E+02   0.206453E+03   0.545347E+02 o    1     4.134      2.30      1.04      0.30    0.38953E+02      6.50      6.50      0.04
 -46   1   1   0.539692E+02   0.818020E+02   0.545347E+02 <    1     0.563      1.45      1.18      0.48    0.38953E+02      7.35     -7.35     -0.04
 -45   1   1   0.134503E+03   0.163604E+03   0.701160E+02 o    1     0.435      2.05      1.86      0.44    0.38953E+02     11.60     11.60      0.04
 -44   1   1   0.887892E+02   0.233720E+02   0.623253E+02 <    1    -0.712      0.77      1.51      1.03    0.38953E+02      9.42     -9.42     -0.04
 -43   1   1   0.112417E+04   0.137895E+04   0.105174E+03 o    1     2.463      5.95      5.37      0.23    0.38953E+02     33.53     33.53      0.06
 -42   1   1   0.245095E+03   0.183081E+03   0.662206E+02 o    1    -0.867      2.17      2.51      0.39    0.38953E+02     15.66     15.66     -0.01
 -41   1   1   0.538470E+02   0.623253E+02   0.623253E+02 <    1     0.141      1.26      1.18      0.63    0.38953E+02      7.34     -7.34      0.01
 -40   1   1   0.197393E+03   0.284359E+03   0.662206E+02 o    1     1.428      2.70      2.25      0.32    0.38953E+02     14.05    -14.05     -0.02
 -39   1   1   0.108229E+03   0.186976E+03   0.584300E+02 o    1     1.528      2.19      1.67      0.34    0.38953E+02     10.40     10.40      0.01
 -38   1   1   0.868828E+02   0.623253E+02   0.506393E+02 <    1    -0.445      1.26      1.49      0.51    0.38953E+02      9.32     -9.32      0.00
 -37   1   1   0.563472E+02   0.779066E+01   0.428487E+02 <    1    -0.614      0.45      1.20      1.23    0.38953E+02      7.51      7.51     -0.02
 -36   1   1   0.208199E+01   0.779066E+01   0.467440E+02 <    1     0.161      0.45      0.23      1.34    0.38953E+02      1.44      1.44      0.04
 -35   1   1   0.386715E+01  -0.155813E+02   0.506393E+02 <    1    -0.055      0.00      0.32      5.70    0.38953E+02      1.97     -1.97     -0.04
 -34   1   1   0.128181E+03   0.973833E+02   0.506393E+02 <    1    -0.566      1.58      1.81      0.41    0.38953E+02     11.32     11.32      0.06
 -33   1   1   0.814240E+02   0.740113E+02   0.506393E+02 <    1    -0.143      1.38      1.45      0.47    0.38953E+02      9.02     -9.02     -0.05
 -32   1   1   0.281605E+03   0.257092E+03   0.545347E+02 o    1    -0.437      2.57      2.69      0.27    0.38953E+02     16.78     16.78      0.06
 -31   1   1   0.904029E+02   0.109069E+03   0.389533E+02 o    1     0.501      1.67      1.52      0.30    0.38953E+02      9.51     -9.51     -0.04
 -30   1   1   0.128213E+03   0.132441E+03   0.350580E+02 o    1     0.121      1.84      1.81      0.24    0.38953E+02     11.32     11.32      0.03
 -29   1   1   0.275569E+02  -0.155813E+02   0.311627E+02 <    1    -0.188      0.00      0.84      4.47    0.38953E+02      5.25     -5.25      0.00
 -28   1   1   0.355821E+01  -0.194767E+02   0.311627E+02 <    1    -0.068      0.00      0.30      4.47    0.38953E+02      1.89     -1.89     -0.02
 -27   1   1   0.793850E+02   0.895926E+02   0.311627E+02 o    1     0.337      1.52      1.43      0.26    0.38953E+02      8.91      8.91      0.04
 -26   1   1   0.249850E+03   0.190871E+03   0.350580E+02 o    1    -1.560      2.21      2.53      0.20    0.38953E+02     15.81    -15.81     -0.06
 -25   1   1   0.278374E+03   0.237615E+03   0.350580E+02 o    1    -1.106      2.47      2.67      0.18    0.38953E+02     16.68     16.68      0.08
 -24   1   1   0.628824E+03   0.564823E+03   0.428487E+02 o    1    -1.406      3.81      4.02      0.15    0.38953E+02     25.08    -25.08     -0.09
 -23   1   1   0.315479E+03   0.214243E+03   0.311627E+02 o    1    -2.908      2.35      2.85      0.17    0.38953E+02     17.76     17.76      0.09
 -22   1   1   0.150841E+04   0.178406E+04   0.895926E+02 o    1     2.978      6.77      6.22      0.18    0.38953E+02     38.84    -38.84     -0.09
 -21   1   1   0.948768E+01   0.233720E+02   0.233720E+02 <    1     0.726      0.77      0.49      0.39    0.38953E+02      3.08      3.08      0.06
 -20   1   1   0.241772E+02   0.311627E+02   0.233720E+02 <    1     0.318      0.89      0.79      0.34    0.38953E+02      4.92      4.92     -0.04
 -19   1   1   0.142327E+03   0.662206E+02   0.233720E+02 o    1    -2.637      1.30      1.91      0.23    0.38953E+02     11.93    -11.93      0.02
 -18   1   1   0.576944E+02   0.311627E+02   0.233720E+02 <    1    -0.961      0.89      1.22      0.34    0.38953E+02      7.60      7.60      0.00
 -17   1   1   0.545892E+03   0.459649E+03   0.350580E+02 o    1    -2.277      3.44      3.74      0.14    0.38953E+02     23.36    -23.36     -0.03
 -16   1   1   0.749617E+02   0.584300E+02   0.194767E+02 o    1    -0.795      1.22      1.39      0.20    0.38953E+02      8.66      8.66      0.04
 -15   1   1   0.860732E+03   0.697264E+03   0.350580E+02 o    1    -4.105      4.23      4.70      0.11    0.38953E+02     29.34    -29.34     -0.06
 -14   1   1   0.425436E+02   0.155813E+02   0.155813E+02 <    1    -1.305      0.63      1.05      0.32    0.38953E+02      6.52      6.52      0.07
 -13   1   1   0.927259E+03   0.775171E+03   0.389533E+02 o    1    -3.465      4.46      4.88      0.12    0.38953E+02     30.45    -30.45     -0.09
 -12   1   1   0.764183E+01  -0.389533E+01   0.155813E+02 <    1    -0.140      0.00      0.44      3.16    0.38953E+02      2.76      2.76      0.08
 -11   1   1   0.115375E+04   0.915403E+03   0.506393E+02 o    1    -4.171      4.85      5.44      0.14    0.38953E+02     33.97    -33.97     -0.10
 -10   1   1   0.368794E+00  -0.389533E+01   0.155813E+02 <    1    -0.031      0.00      0.10      3.16    0.38953E+02      0.61      0.60      0.08
  -9   1   1   0.123569E+04   0.102058E+04   0.545347E+02 o    1    -3.518      5.12      5.63      0.15    0.38953E+02     35.15    -35.15     -0.09
  -8   1   1   0.205130E+01   0.116860E+02   0.155813E+02 <    1     0.871      0.55      0.23      0.37    0.38953E+02      1.43     -1.43      0.07
  -7   1   1   0.960792E+03   0.895926E+03   0.428487E+02 o    1    -1.372      4.80      4.97      0.12    0.38953E+02     31.00    -31.00     -0.06
  -6   1   1   0.477664E+02   0.740113E+02   0.155813E+02 o    1     1.860      1.38      1.11      0.15    0.38953E+02      6.91     -6.91      0.02
  -5   1   1   0.383584E+03   0.338894E+03   0.233720E+02 o    1    -1.780      2.95      3.14      0.11    0.38953E+02     19.59    -19.59     -0.01
  -4   1   1   0.406771E+03   0.436277E+03   0.272673E+02 o    1     1.049      3.35      3.23      0.11    0.38953E+02     20.17    -20.17     -0.04
  -3   1   1   0.185432E+01   0.389533E+01   0.116860E+02 <    1     0.207      0.32      0.22      0.47    0.38953E+02      1.36      1.36      0.06
  -2   1   1   0.167552E+04   0.162046E+04   0.740113E+02 o    1    -0.676      6.45      6.56      0.16    0.38953E+02     40.93    -40.93     -0.10
  -1   1   1   0.953212E+03   0.950461E+03   0.467440E+02 o    1    -0.054      4.94      4.95      0.13    0.38953E+02     30.87     30.87      0.11
   0   1   1   0.395246E+04   0.356812E+04   0.159709E+03 o    1    -2.141      9.57     10.07      0.23    0.38953E+02     62.87    -62.87     -0.14
   1   1   1   0.226473E+04   0.218528E+04   0.101279E+03 o    1    -0.714      7.49      7.62      0.19    0.38953E+02     47.59     47.59      0.13
   2   1   1   0.340463E+04   0.302667E+04   0.136337E+03 o    1    -2.459      8.81      9.35      0.22    0.38953E+02     58.35    -58.35     -0.13
   3   1   1   0.149048E+04   0.152307E+04   0.740113E+02 o    1     0.409      6.25      6.19      0.16    0.38953E+02     38.61     38.61      0.11
   4   1   1   0.990886E+03   0.993310E+03   0.506393E+02 o    1     0.045      5.05      5.04      0.14    0.38953E+02     31.48    -31.48     -0.08
   5   1   1   0.203293E+03   0.237615E+03   0.194767E+02 o    1     1.779      2.47      2.28      0.10    0.38953E+02     14.26     14.26      0.05
   6   1   1   0.540090E+01   0.000000E+00   0.155813E+02 <    1    -0.118      0.00      0.37      3.16    0.38953E+02      2.32      2.32     -0.01
   7   1   1   0.113010E+03   0.109069E+03   0.194767E+02 o    1    -0.199      1.67      1.70      0.15    0.38953E+02     10.63    -10.63     -0.02
   8   1   1   0.481880E+03   0.412905E+03   0.311627E+02 o    1    -2.057      3.26      3.52      0.13    0.38953E+02     21.95     21.95      0.05
   9   1   1   0.127830E+03   0.120755E+03   0.233720E+02 o    1    -0.297      1.76      1.81      0.17    0.38953E+02     11.31    -11.31     -0.06
  10   1   1   0.211049E+03   0.206453E+03   0.272673E+02 o    1    -0.166      2.30      2.33      0.15    0.38953E+02     14.53     14.53      0.08
  11   1   1   0.826531E+02   0.818020E+02   0.233720E+02 o    1    -0.036      1.45      1.46      0.21    0.38953E+02      9.09      9.09     -0.07
  12   1   1   0.669447E+02   0.109069E+03   0.233720E+02 o    1     2.012      1.67      1.31      0.18    0.38953E+02      8.18     -8.18      0.07
  13   1   1   0.138357E+04   0.145685E+04   0.779066E+02 o    1     0.892      6.12      5.96      0.17    0.38953E+02     37.20     37.20     -0.04
  14   1   1   0.979203E+03   0.112186E+04   0.662206E+02 o    1     2.110      5.37      5.01      0.17    0.38953E+02     31.29    -31.29      0.03
  15   1   1   0.301110E+04   0.292929E+04   0.140232E+03 o    1    -0.535      8.67      8.79      0.22    0.38953E+02     54.87     54.87      0.00
  16   1   1   0.171109E+04   0.170616E+04   0.895926E+02 o    1    -0.051      6.62      6.63      0.19    0.38953E+02     41.37    -41.37     -0.01
  17   1   1   0.293529E+04   0.312406E+04   0.151918E+03 o    1     1.167      8.96      8.68      0.24    0.38953E+02     54.18     54.18      0.03
  18   1   1   0.114147E+04   0.103226E+04   0.623253E+02 o    1    -1.622      5.15      5.41      0.16    0.38953E+02     33.79    -33.79     -0.04
  19   1   1   0.861565E+03   0.786857E+03   0.545347E+02 o    1    -1.286      4.49      4.70      0.16    0.38953E+02     29.35     29.35      0.05
  20   1   1   0.999648E+01  -0.194767E+02   0.233720E+02 <    1    -0.131      0.00      0.51      3.87    0.38953E+02      3.16     -3.16     -0.05
  21   1   1   0.196032E+04   0.195156E+04   0.105174E+03 o    1    -0.078      7.08      7.09      0.20    0.38953E+02     44.28     44.28      0.08
  22   1   1   0.869318E+02   0.818020E+02   0.272673E+02 o    1    -0.185      1.45      1.49      0.24    0.38953E+02      9.32     -9.32     -0.07
  23   1   1   0.304881E+03   0.319417E+03   0.389533E+02 o    1     0.373      2.86      2.80      0.18    0.38953E+02     17.46     17.46      0.08
  24   1   1   0.192493E+02   0.389533E+02   0.272673E+02 <    1     0.848      1.00      0.70      0.35    0.38953E+02      4.39     -4.39     -0.07
  25   1   1   0.136131E+03   0.109069E+03   0.311627E+02 o    1    -0.818      1.67      1.87      0.24    0.38953E+02     11.67     11.67      0.07
  26   1   1   0.485496E+01  -0.389533E+01   0.272673E+02 <    1    -0.084      0.00      0.35      4.18    0.38953E+02      2.20     -2.20     -0.06
  27   1   1   0.409809E+02   0.779066E+01   0.233720E+02 <    1    -0.862      0.45      1.03      0.67    0.38953E+02      6.40      6.40      0.05
  28   1   1   0.393173E+01  -0.155813E+02   0.272673E+02 <    1    -0.076      0.00      0.32      4.18    0.38953E+02      1.98      1.98     -0.03
  29   1   1   0.129295E+00  -0.155813E+02   0.233720E+02 <    1    -0.015      0.00      0.06      3.87    0.38953E+02      0.36     -0.36      0.01
  30   1   1   0.101319E+03   0.818020E+02   0.272673E+02 o    1    -0.676      1.45      1.61      0.24    0.38953E+02     10.07     10.07      0.01
  31   1   1   0.175416E+03   0.233720E+03   0.428487E+02 o    1     1.450      2.45      2.12      0.23    0.38953E+02     13.24    -13.24     -0.04
  32   1   1   0.327222E+03   0.276569E+03   0.428487E+02 o    1    -1.123      2.66      2.90      0.21    0.38953E+02     18.09     18.09      0.06
  33   1   1   0.526689E+03   0.685578E+03   0.584300E+02 o    1     2.822      4.20      3.68      0.18    0.38953E+02     22.95    -22.95     -0.08
  34   1   1   0.636466E+03   0.798543E+03   0.662206E+02 o    1     2.514      4.53      4.04      0.19    0.38953E+02     25.23     25.23      0.09
  35   1   1   0.803103E+03   0.101279E+04   0.779066E+02 o    1     2.756      5.10      4.54      0.20    0.38953E+02     28.34    -28.34     -0.10
  36   1   1   0.664861E+03   0.705055E+03   0.662206E+02 o    1     0.602      4.25      4.13      0.20    0.38953E+02     25.78     25.78      0.10
  37   1   1   0.783055E+03   0.993310E+03   0.779067E+02 o    1     2.770      5.05      4.48      0.20    0.38953E+02     27.98    -27.98     -0.09
  38   1   1   0.471763E+03   0.564823E+03   0.584300E+02 o    1     1.634      3.81      3.48      0.20    0.38953E+02     21.72     21.72      0.08
  39   1   1   0.438620E+03   0.490812E+03   0.545347E+02 o    1     0.968      3.55      3.36      0.20    0.38953E+02     20.94    -20.94     -0.06
  40   1   1   0.281774E+03   0.424591E+03   0.506393E+02 o    1     3.066      3.30      2.69      0.20    0.38953E+02     16.79     16.79      0.04
  41   1   1   0.103631E+04   0.927089E+03   0.105174E+03 o    1    -0.994      4.88      5.16      0.28    0.38953E+02     32.19     32.19      0.02
  42   1   1   0.212582E+03   0.202557E+03   0.389533E+02 o    1    -0.253      2.28      2.34      0.22    0.38953E+02     14.58    -14.58     -0.02
  43   1   1   0.242953E+02  -0.194767E+02   0.311627E+02 <    1    -0.177      0.00      0.79      4.47    0.38953E+02      4.93     -4.93      0.01
  44   1   1   0.121810E+03   0.128546E+03   0.350580E+02 o    1     0.194      1.82      1.77      0.25    0.38953E+02     11.04    -11.04     -0.04
  45   1   1   0.140627E-01   0.116860E+02   0.311627E+02 <    1     0.724      0.55      0.02      0.73    0.38953E+02      0.12      0.11      0.03
  46   1   1   0.747850E+02   0.779066E+02   0.350580E+02 o    1     0.090      1.41      1.39      0.32    0.38953E+02      8.65     -8.65     -0.04
  47   1   1   0.648930E+00   0.467440E+02   0.350580E+02 <    1     2.352      1.10      0.13      0.41    0.38953E+02      0.81      0.80      0.03
  48   1   1   0.235955E+02   0.467440E+02   0.506393E+02 <    1     0.534      1.10      0.78      0.59    0.38953E+02      4.86     -4.86     -0.03
  49   1   1   0.906863E+00  -0.428487E+02   0.506393E+02 <    1    -0.027      0.00      0.15      5.70    0.38953E+02      0.95     -0.95      0.02
  50   1   1   0.825466E+01  -0.506393E+02   0.506393E+02 <    1    -0.081      0.00      0.46      5.70    0.38953E+02      2.87     -2.87     -0.02
  51   1   1   0.144610E+01  -0.272673E+02   0.506393E+02 <    1    -0.034      0.00      0.19      5.70    0.38953E+02      1.20     -1.20      0.01
  52   1   1   0.159203E+01   0.662206E+02   0.818020E+02 <    1     1.368      1.30      0.20      0.81    0.38953E+02      1.26     -1.26     -0.01
 -52   2   1   0.283087E+02   0.740113E+02   0.740113E+02 <    1     0.763      1.38      0.85      0.69    0.38953E+02      5.32     -5.32     -0.04
 -51   2   1   0.647993E+02   0.506393E+02   0.584300E+02 <    1    -0.227      1.14      1.29      0.66    0.38953E+02      8.05      8.05      0.04
 -50   2   1   0.420046E+02   0.155813E+02   0.506393E+02 <    1    -0.395      0.63      1.04      1.03    0.38953E+02      6.48     -6.48     -0.03
 -49   2   1   0.409635E+02  -0.389533E+01   0.584300E+02 <    1    -0.167      0.00      1.03      6.12    0.38953E+02      6.40      6.40      0.03
 -48   2   1   0.335200E+02  -0.194767E+02   0.506393E+02 <    1    -0.163      0.00      0.93      5.70    0.38953E+02      5.79     -5.79     -0.02
 -47   2   1   0.138819E+02  -0.779066E+01   0.584300E+02 <    1    -0.097      0.00      0.60      6.12    0.38953E+02      3.73      3.73      0.01
 -46   2   1   0.185134E+02   0.105174E+03   0.584300E+02 <    1     2.088      1.64      0.69      0.46    0.38953E+02      4.30     -4.30      0.00
 -45   2   1   0.364381E+02   0.467440E+02   0.623253E+02 <    1     0.176      1.10      0.97      0.73    0.38953E+02      6.04     -6.04     -0.01
 -44   2   1   0.114014E+02   0.662206E+02   0.623253E+02 <    1     1.243      1.30      0.54      0.61    0.38953E+02      3.38      3.38      0.02
 -42   2   1   0.486711E+04   0.522754E+04   0.253197E+03 o    1     1.339     11.58     11.18      0.30    0.38953E+02     69.76    -69.76     -0.05
 -41   2   1   0.374844E+04   0.533661E+04   0.257092E+03 o    1     6.208     11.70      9.81      0.31    0.38953E+02     61.22     61.22      0.03
 -40   2   1   0.315341E+03   0.194767E+03   0.623253E+02 o    1    -1.699      2.24      2.85      0.36    0.38953E+02     17.76     17.76      0.05
 -39   2   1   0.169604E+03   0.229825E+03   0.740113E+02 o    1     0.874      2.43      2.09      0.39    0.38953E+02     13.02     13.02     -0.02
 -38   2   1   0.502740E+03   0.241511E+03   0.701160E+02 o    1    -3.043      2.49      3.59      0.36    0.38953E+02     22.42     22.42      0.06
 -37   2   1   0.494934E+01  -0.895926E+02   0.584300E+02 <    1    -0.058      0.00      0.36      6.12    0.38953E+02      2.22     -2.22     -0.03
 -36   2   1   0.515614E+03   0.424591E+03   0.701160E+02 o    1    -1.226      3.30      3.64      0.27    0.38953E+02     22.71     22.71      0.05
 -35   2   1   0.521396E+02   0.623253E+02   0.584300E+02 <    1     0.182      1.26      1.16      0.59    0.38953E+02      7.22     -7.22     -0.02
 -34   2   1   0.371684E+03   0.222034E+03   0.623253E+02 o    1    -2.088      2.39      3.09      0.34    0.38953E+02     19.28     19.28      0.01
 -33   2   1   0.190396E+02   0.701160E+02   0.740113E+02 <    1     0.907      1.34      0.70      0.71    0.38953E+02      4.36     -4.36      0.02
 -32   2   1   0.762788E+02   0.194767E+02   0.506393E+02 <    1    -0.753      0.71      1.40      0.92    0.38953E+02      8.73      8.73     -0.03
 -31   2   1   0.718479E+01   0.272673E+02   0.662206E+02 <    1     0.401      0.84      0.43      1.02    0.38953E+02      2.68      2.68      0.06
 -30   2   1   0.935559E-01  -0.389533E+01   0.350580E+02 <    1    -0.010      0.00      0.05      4.74    0.38953E+02      0.31      0.30     -0.07
 -29   2   1   0.142311E+03   0.120755E+03   0.350580E+02 o    1    -0.588      1.76      1.91      0.26    0.38953E+02     11.93     11.93      0.09
 -28   2   1   0.100906E+03   0.779066E+01   0.311627E+02 <    1    -1.299      0.45      1.61      0.89    0.38953E+02     10.05    -10.04     -0.09
 -27   2   1   0.258722E+03   0.237615E+03   0.350580E+02 o    1    -0.584      2.47      2.58      0.18    0.38953E+02     16.08     16.08      0.08
 -26   2   1   0.201712E+02  -0.272673E+02   0.272673E+02 <    1    -0.172      0.00      0.72      4.18    0.38953E+02      4.49     -4.49     -0.06
 -25   2   1   0.100312E+03   0.856973E+02   0.311627E+02 o    1    -0.450      1.48      1.60      0.27    0.38953E+02     10.02     10.02      0.04
 -24   2   1   0.198328E+03   0.233720E+03   0.350580E+02 o    1     1.042      2.45      2.26      0.19    0.38953E+02     14.08     14.08      0.00
 -23   2   1   0.101381E+03   0.973833E+02   0.311627E+02 o    1    -0.127      1.58      1.61      0.25    0.38953E+02     10.07     10.07     -0.01
 -22   2   1   0.689384E+04   0.729596E+04   0.272673E+03 o    1     1.319     13.69     13.30      0.29    0.38953E+02     83.03     83.03      0.09
 -21   2   1   0.189456E+04   0.215801E+04   0.973833E+02 o    1     2.554      7.44      6.97      0.18    0.38953E+02     43.53    -43.53     -0.09
 -20   2   1   0.383820E+04   0.364993E+04   0.140232E+03 o    1    -1.176      9.68      9.93      0.21    0.38953E+02     61.95    -61.95      0.05
 -19   2   1   0.113104E+01   0.467440E+02   0.272673E+02 <    1     2.894      1.10      0.17      0.32    0.38953E+02      1.06      1.06     -0.10
 -18   2   1   0.529680E+03   0.455754E+03   0.350580E+02 o    1    -1.964      3.42      3.69      0.14    0.38953E+02     23.01    -23.01      0.09
 -17   2   1   0.264148E+01   0.233720E+02   0.233720E+02 <    1     1.327      0.77      0.26      0.39    0.38953E+02      1.63      1.62     -0.09
 -16   2   1   0.239287E+03   0.183081E+03   0.272673E+02 o    1    -1.906      2.17      2.48      0.16    0.38953E+02     15.47    -15.47      0.08
 -15   2   1   0.760942E+02   0.701160E+02   0.233720E+02 o    1    -0.250      1.34      1.40      0.22    0.38953E+02      8.72      8.72     -0.07
 -14   2   1   0.195564E+03   0.179185E+03   0.233720E+02 o    1    -0.678      2.14      2.24      0.14    0.38953E+02     13.98    -13.98      0.05
 -13   2   1   0.298188E+03   0.311627E+03   0.272673E+02 o    1     0.486      2.83      2.77      0.13    0.38953E+02     17.27     17.27     -0.03
 -12   2   1   0.111174E+03   0.112965E+03   0.233720E+02 o    1     0.077      1.70      1.69      0.18    0.38953E+02     10.54    -10.54      0.00
 -11   2   1   0.539084E+03   0.572614E+03   0.311627E+02 o    1     1.025      3.83      3.72      0.11    0.38953E+02     23.22     23.22      0.03
 -10   2   1   0.154447E+02   0.389533E+02   0.155813E+02 o    1     1.849      1.00      0.63      0.20    0.38953E+02      3.93     -3.93     -0.05
  -9   2   1   0.966033E+03   0.105564E+04   0.467440E+02 o    1     1.786      5.21      4.98      0.13    0.38953E+02     31.08     31.08      0.08
  -8   2   1   0.293881E+02   0.311627E+02   0.155813E+02 <    1     0.115      0.89      0.87      0.22    0.38953E+02      5.42      5.42     -0.09
  -7   2   1   0.172799E+04   0.185028E+04   0.856973E+02 o    1     1.332      6.89      6.66      0.17    0.38953E+02     41.57     41.57      0.13
  -6   2   1   0.552407E+03   0.595986E+03   0.428487E+02 o    1     0.998      3.91      3.77      0.15    0.38953E+02     23.50     23.50     -0.12
  -5   2   1   0.163668E+04   0.208011E+04   0.856973E+02 o    1     4.934      7.31      6.48      0.17    0.38953E+02     40.46     40.46      0.16
  -4   2   1   0.669097E+04   0.719857E+04   0.280464E+03 o    1     1.640     13.59     13.11      0.30    0.38953E+02     81.80     81.80     -0.10
  -3   2   1   0.191379E+03   0.249301E+03   0.155813E+02 o    1     3.774      2.53      2.22      0.08    0.38953E+02     13.83     13.83      0.13
  -2   2   1   0.637140E+05   0.761148E+05   0.327987E+04 o    1     3.582     44.20     40.44      1.05    0.38953E+02    252.42    252.42      0.01
  -1   2   1   0.247024E+04   0.321365E+04   0.144127E+03 o    1     5.020      9.08      7.96      0.22    0.38953E+02     49.70     49.70      0.09
   1   2   1   0.156782E+05   0.159787E+05   0.689474E+03 o    1     0.397     20.25     20.06      0.48    0.38953E+02    125.21   -125.21     -0.07
   2   2   1   0.878100E+02   0.973833E+02   0.155813E+02 o    1     0.625      1.58      1.50      0.13    0.38953E+02      9.37      9.37      0.07
   3   2   1   0.122296E+05   0.127494E+05   0.553137E+03 o    1     0.862     18.09     17.72      0.43    0.38953E+02    110.59   -110.59     -0.14
   4   2   1   0.319555E+04   0.331493E+04   0.148023E+03 o    1     0.743      9.22      9.06      0.23    0.38953E+02     56.53     56.53      0.15
   5   2   1   0.759356E+04   0.708171E+04   0.311627E+03 o    1    -1.469     13.48     13.96      0.33    0.38953E+02     87.14    -87.14     -0.18
   6   2   1   0.208498E+04   0.216970E+04   0.101279E+03 o    1     0.777      7.46      7.32      0.19    0.38953E+02     45.66     45.66      0.17
   7   2   1   0.205897E+04   0.202557E+04   0.973833E+02 o    1    -0.315      7.21      7.27      0.19    0.38953E+02     45.38    -45.38     -0.16
   8   2   1   0.788998E+02   0.895926E+02   0.194767E+02 o    1     0.564      1.52      1.42      0.17    0.38953E+02      8.88      8.88      0.13
   9   2   1   0.351109E+01   0.350580E+02   0.155813E+02 o    1     3.073      0.95      0.30      0.21    0.38953E+02      1.87     -1.87     -0.10
  10   2   1   0.532898E+03   0.455754E+03   0.467440E+02 o    1    -1.557      3.42      3.70      0.18    0.38953E+02     23.08    -23.08      0.05
  11   2   1   0.626400E+03   0.557033E+03   0.350580E+02 o    1    -1.830      3.78      4.01      0.12    0.38953E+02     25.03     25.03     -0.02
  12   2   1   0.138779E+04   0.137116E+04   0.701160E+02 o    1    -0.220      5.93      5.97      0.16    0.38953E+02     37.25    -37.25     -0.02
  13   2   1   0.636615E+03   0.607672E+03   0.389533E+02 o    1    -0.701      3.95      4.04      0.13    0.38953E+02     25.23     25.23      0.04
  14   2   1   0.676891E+03   0.595986E+03   0.389533E+02 o    1    -1.923      3.91      4.17      0.13    0.38953E+02     26.02    -26.02     -0.06
  15   2   1   0.126577E+02  -0.779066E+01   0.194767E+02 <    1    -0.161      0.00      0.57      3.54    0.38953E+02      3.56      3.56      0.07
  16   2   1   0.186183E+02   0.779066E+01   0.194767E+02 <    1    -0.437      0.45      0.69      0.56    0.38953E+02      4.31     -4.31     -0.08
  17   2   1   0.635564E+03   0.638834E+03   0.428487E+02 o    1     0.073      4.05      4.04      0.14    0.38953E+02     25.21    -25.21      0.07
  18   2   1   0.199939E+03   0.268778E+03   0.311627E+02 o    1     2.338      2.63      2.27      0.15    0.38953E+02     14.14     14.14     -0.07
  19   2   1   0.294498E+04   0.333830E+04   0.159709E+03 o    1     2.343      9.26      8.69      0.24    0.38953E+02     54.27    -54.27      0.05
  20   2   1   0.129290E+05   0.127533E+05   0.560928E+03 o    1    -0.284     18.09     18.22      0.44    0.38953E+02    113.71    113.71     -0.01
  21   2   1   0.256045E+04   0.255144E+04   0.128546E+03 o    1    -0.065      8.09      8.11      0.22    0.38953E+02     50.60     50.60      0.08
  22   2   1   0.135342E+03   0.856973E+02   0.272673E+02 o    1    -1.610      1.48      1.86      0.24    0.38953E+02     11.63    -11.63     -0.05
  23   2   1   0.105059E+02   0.233720E+02   0.272673E+02 <    1     0.565      0.77      0.52      0.45    0.38953E+02      3.24     -3.24      0.02
  24   2   1   0.857705E+01   0.740113E+02   0.272673E+02 o    1     3.575      1.38      0.47      0.25    0.38953E+02      2.93      2.93      0.00
  25   2   1   0.226890E+03   0.268778E+03   0.350580E+02 o    1     1.231      2.63      2.41      0.17    0.38953E+02     15.06    -15.06     -0.03
  26   2   1   0.861866E+02   0.112965E+03   0.311627E+02 o    1     0.915      1.70      1.49      0.24    0.38953E+02      9.28      9.28      0.05
  27   2   1   0.484146E+03   0.537556E+03   0.467440E+02 o    1     1.143      3.71      3.53      0.17    0.38953E+02     22.00    -22.00     -0.08
  28   2   1   0.280187E+03   0.334999E+03   0.389533E+02 o    1     1.449      2.93      2.68      0.17    0.38953E+02     16.74     16.74      0.10
  29   2   1   0.107479E+04   0.118418E+04   0.105174E+03 o    1     1.039      5.51      5.25      0.25    0.38953E+02     32.78    -32.78     -0.13
  30   2   1   0.684487E+03   0.837496E+03   0.701160E+02 o    1     2.229      4.64      4.19      0.20    0.38953E+02     26.16     26.16      0.13
  31   2   1   0.134141E+04   0.155813E+04   0.132441E+03 o    1     1.653      6.32      5.87      0.28    0.38953E+02     36.63    -36.62     -0.14
  32   2   1   0.616573E+03   0.845287E+03   0.740113E+02 o    1     3.250      4.66      3.98      0.21    0.38953E+02     24.83     24.83      0.12
  33   2   1   0.942384E+03   0.114133E+04   0.151918E+03 o    1     1.357      5.41      4.92      0.36    0.38953E+02     30.70    -30.70     -0.11
  34   2   1   0.278820E+03   0.338894E+03   0.467440E+02 o    1     1.334      2.95      2.68      0.21    0.38953E+02     16.70     16.70      0.08
  35   2   1   0.379979E+03   0.358371E+03   0.506393E+02 o    1    -0.416      3.03      3.12      0.22    0.38953E+02     19.49    -19.49     -0.06
  36   2   1   0.512137E+02   0.856973E+02   0.350580E+02 o    1     1.108      1.48      1.15      0.30    0.38953E+02      7.16      7.16      0.02
  37   2   1   0.834483E+02   0.856973E+02   0.389533E+02 o    1     0.058      1.48      1.46      0.34    0.38953E+02      9.14     -9.14      0.00
  38   2   1   0.233782E+02   0.545347E+02   0.350580E+02 <    1     1.074      1.18      0.77      0.38    0.38953E+02      4.84      4.84     -0.03
  39   2   1   0.385027E+02  -0.116860E+02   0.350580E+02 <    1    -0.210      0.00      0.99      4.74    0.38953E+02      6.21     -6.20      0.05
  40   2   1   0.637066E+03   0.533661E+03   0.623253E+02 o    1    -1.563      3.70      4.04      0.22    0.38953E+02     25.24     25.24     -0.03
  42   2   1   0.639400E+03   0.436277E+03   0.105174E+03 o    1    -1.741      3.35      4.05      0.40    0.38953E+02     25.29    -25.29     -0.09
  43   2   1   0.203600E+03  -0.584300E+02   0.545347E+02 <    1    -0.386      0.00      2.29      5.92    0.38953E+02     14.27    -14.27      0.04
  44   2   1   0.160978E+02   0.623253E+02   0.506393E+02 <    1     1.210      1.26      0.64      0.51    0.38953E+02      4.01     -4.01     -0.05
  45   2   1   0.748909E+02   0.272673E+02   0.545347E+02 <    1    -0.657      0.84      1.39      0.84    0.38953E+02      8.65     -8.65      0.02
  46   2   1   0.176576E+01  -0.467440E+02   0.506393E+02 <    1    -0.037      0.00      0.21      5.70    0.38953E+02      1.33      1.33     -0.02
  47   2   1   0.486283E+02   0.140232E+03   0.701160E+02 <    1     1.643      1.90      1.12      0.47    0.38953E+02      6.97     -6.97      0.00
  48   2   1   0.439607E+01  -0.623253E+02   0.584300E+02 <    1    -0.055      0.00      0.34      6.12    0.38953E+02      2.10      2.10      0.00
  49   2   1   0.566101E+01   0.623253E+02   0.662206E+02 <    1     1.315      1.26      0.38      0.67    0.38953E+02      2.38     -2.38     -0.01
  50   2   1   0.385310E+01   0.272673E+02   0.584300E+02 <    1     0.582      0.84      0.31      0.90    0.38953E+02      1.96     -1.96      0.02
  51   2   1   0.158196E+01  -0.779066E+01   0.584300E+02 <    1    -0.033      0.00      0.20      6.12    0.38953E+02      1.26     -1.26     -0.02
  52   2   1   0.171775E+00  -0.545347E+02   0.584300E+02 <    1    -0.011      0.00      0.07      6.12    0.38953E+02      0.41      0.41      0.03
 -52   3   1   0.242629E+01  -0.506393E+02   0.545347E+02 <    1    -0.042      0.00      0.25      5.92    0.38953E+02      1.56      1.56      0.01
 -51   3   1   0.198213E+01   0.233720E+02   0.584300E+02 <    1     0.567      0.77      0.23      0.97    0.38953E+02      1.41     -1.41     -0.02
 -50   3   1   0.876685E+01  -0.311627E+02   0.506393E+02 <    1    -0.083      0.00      0.47      5.70    0.38953E+02      2.96      2.96      0.03
 -49   3   1   0.272087E+01   0.779066E+01   0.545347E+02 <    1     0.117      0.45      0.26      1.57    0.38953E+02      1.65     -1.65     -0.03
 -48   3   1   0.132181E+02   0.116860E+02   0.545347E+02 <    1    -0.027      0.55      0.58      1.28    0.38953E+02      3.64      3.64      0.04
 -47   3   1   0.275372E+02  -0.155813E+02   0.584300E+02 <    1    -0.137      0.00      0.84      6.12    0.38953E+02      5.25     -5.25     -0.04
 -46   3   1   0.607476E+02  -0.233720E+02   0.584300E+02 <    1    -0.204      0.00      1.25      6.12    0.38953E+02      7.79      7.79      0.04
 -45   3   1   0.117380E+03   0.701160E+02   0.623253E+02 <    1    -0.661      1.34      1.74      0.60    0.38953E+02     10.83    -10.83     -0.04
 -44   3   1   0.503833E+02   0.128546E+03   0.545347E+02 o    1     1.761      1.82      1.14      0.39    0.38953E+02      7.10      7.10      0.03
 -43   3   1   0.387398E+03   0.451859E+03   0.623253E+02 o    1     1.063      3.41      3.15      0.24    0.38953E+02     19.68    -19.68     -0.04
 -42   3   1   0.303144E+03   0.292150E+03   0.584300E+02 o    1    -0.185      2.74      2.79      0.28    0.38953E+02     17.41    -17.41     -0.01
 -41   3   1   0.624444E+02  -0.779066E+01   0.623253E+02 <    1    -0.200      0.00      1.27      6.32    0.38953E+02      7.90      7.90      0.01
 -40   3   1   0.332811E+01   0.428487E+02   0.584300E+02 <    1     1.058      1.05      0.29      0.72    0.38953E+02      1.82      1.82     -0.01
 -39   3   1   0.774469E+00  -0.545347E+02   0.584300E+02 <    1    -0.023      0.00      0.14      6.12    0.38953E+02      0.88     -0.88      0.02
 -38   3   1   0.760384E+01  -0.116860E+02   0.545347E+02 <    1    -0.075      0.00      0.44      5.92    0.38953E+02      2.76      2.76     -0.03
 -37   3   1   0.337117E+01  -0.272673E+02   0.584300E+02 <    1    -0.048      0.00      0.29      6.12    0.38953E+02      1.84     -1.84      0.04
 -36   3   1   0.176461E+01  -0.350580E+02   0.584300E+02 <    1    -0.035      0.00      0.21      6.12    0.38953E+02      1.33     -1.33     -0.05
 -35   3   1   0.186687E+02   0.389533E+01   0.545347E+02 <    1    -0.170      0.32      0.69      2.21    0.38953E+02      4.32      4.32      0.06
 -34   3   1   0.112191E+03   0.818020E+02   0.545347E+02 <    1    -0.513      1.45      1.70      0.48    0.38953E+02     10.59    -10.59     -0.07
 -33   3   1   0.175063E+03   0.198662E+03   0.662206E+02 o    1     0.367      2.26      2.12      0.38    0.38953E+02     13.23     13.23      0.07
 -32   3   1   0.216619E+03   0.237615E+03   0.740113E+02 o    1     0.290      2.47      2.36      0.39    0.38953E+02     14.72    -14.72     -0.07
 -31   3   1   0.225238E+03   0.276569E+03   0.545347E+02 o    1     0.984      2.66      2.40      0.26    0.38953E+02     15.01     15.01      0.05
 -30   3   1   0.169026E+03   0.280464E+03   0.584300E+02 o    1     2.138      2.68      2.08      0.28    0.38953E+02     13.00    -13.00     -0.03
 -29   3   1   0.898165E+02   0.124651E+03   0.506393E+02 o    1     0.743      1.79      1.52      0.36    0.38953E+02      9.48      9.48      0.01
 -28   3   1   0.193519E+01   0.779066E+01   0.467440E+02 <    1     0.167      0.45      0.22      1.34    0.38953E+02      1.39     -1.39      0.02
 -27   3   1   0.640832E+01   0.350580E+02   0.467440E+02 <    1     0.859      0.95      0.41      0.63    0.38953E+02      2.53     -2.53     -0.05
 -26   3   1   0.215894E+03   0.183081E+03   0.428487E+02 o    1    -0.732      2.17      2.35      0.25    0.38953E+02     14.69     14.69      0.08
 -25   3   1   0.408693E+03   0.315522E+03   0.428487E+02 o    1    -2.012      2.85      3.24      0.20    0.38953E+02     20.22    -20.22     -0.10
 -24   3   1   0.986053E+03   0.969938E+03   0.623253E+02 o    1    -0.246      4.99      5.03      0.17    0.38953E+02     31.40     31.40      0.12
 -23   3   1   0.981001E+03   0.872554E+03   0.584300E+02 o    1    -1.726      4.73      5.02      0.17    0.38953E+02     31.32    -31.32     -0.13
 -22   3   1   0.192706E+04   0.196714E+04   0.105174E+03 o    1     0.359      7.11      7.03      0.20    0.38953E+02     43.90     43.90      0.14
 -21   3   1   0.228813E+04   0.246964E+04   0.163604E+03 o    1     1.082      7.96      7.66      0.28    0.38953E+02     47.83    -47.83     -0.13
 -20   3   1   0.115500E+04   0.118029E+04   0.701160E+02 o    1     0.344      5.50      5.45      0.17    0.38953E+02     33.99     33.99      0.10
 -19   3   1   0.656097E+03   0.537556E+03   0.467440E+02 o    1    -2.348      3.71      4.10      0.17    0.38953E+02     25.61    -25.61     -0.08
 -18   3   1   0.810993E+03   0.759590E+03   0.467440E+02 o    1    -1.029      4.42      4.56      0.14    0.38953E+02     28.48     28.48      0.06
 -17   3   1   0.321920E+03   0.206453E+03   0.272673E+02 o    1    -3.724      2.30      2.87      0.15    0.38953E+02     17.94    -17.94     -0.03
 -16   3   1   0.605308E+03   0.479126E+03   0.428487E+02 o    1    -2.706      3.51      3.94      0.16    0.38953E+02     24.60     24.60      0.00
 -15   3   1   0.178579E+03   0.128546E+03   0.311627E+02 o    1    -1.469      1.82      2.14      0.22    0.38953E+02     13.36    -13.36      0.03
 -14   3   1   0.460281E+03   0.397324E+03   0.389533E+02 o    1    -1.525      3.19      3.44      0.16    0.38953E+02     21.45     21.45     -0.04
 -13   3   1   0.695016E+02   0.311627E+02   0.233720E+02 <    1    -1.315      0.89      1.34      0.34    0.38953E+02      8.34     -8.34      0.07
 -12   3   1   0.314501E+03   0.222034E+03   0.272673E+02 o    1    -3.056      2.39      2.84      0.15    0.38953E+02     17.73     17.73     -0.08
 -11   3   1   0.539651E+01   0.116860E+02   0.194767E+02 <    1     0.385      0.55      0.37      0.46    0.38953E+02      2.32     -2.32      0.09
 -10   3   1   0.207942E+03   0.222034E+03   0.350580E+02 o    1     0.405      2.39      2.31      0.19    0.38953E+02     14.42     14.42     -0.08
  -9   3   1   0.915178E+01   0.233720E+02   0.233720E+02 <    1     0.748      0.77      0.48      0.39    0.38953E+02      3.03      3.02      0.08
  -8   3   1   0.880522E+02   0.973833E+02   0.389533E+02 o    1     0.245      1.58      1.50      0.32    0.38953E+02      9.38      9.38     -0.06
  -7   3   1   0.384626E+02   0.623253E+02   0.311627E+02 <    1     0.857      1.26      0.99      0.32    0.38953E+02      6.20      6.20      0.05
  -6   3   1   0.127464E+03   0.662206E+02   0.272673E+02 o    1    -1.879      1.30      1.81      0.27    0.38953E+02     11.29     11.29     -0.01
  -5   3   1   0.228407E+00  -0.389533E+01   0.272673E+02 <    1    -0.018      0.00      0.08      4.18    0.38953E+02      0.48     -0.48     -0.01
  -4   3   1   0.428445E+03   0.412905E+03   0.428487E+02 o    1    -0.353      3.26      3.32      0.17    0.38953E+02     20.70     20.70      0.05
  -3   3   1   0.219972E+03   0.171395E+03   0.272673E+02 o    1    -1.657      2.10      2.38      0.17    0.38953E+02     14.83    -14.83     -0.08
  -2   3   1   0.120744E+04   0.133999E+04   0.934880E+02 o    1     1.398      5.87      5.57      0.21    0.38953E+02     34.75     34.75      0.12
  -1   3   1   0.956466E+03   0.112186E+04   0.818020E+02 o    1     2.028      5.37      4.96      0.20    0.38953E+02     30.93    -30.93     -0.14
   0   3   1   0.205635E+04   0.231772E+04   0.151918E+03 o    1     1.695      7.71      7.27      0.26    0.38953E+02     45.35     45.35      0.16
   1   3   1   0.134916E+04   0.140232E+04   0.973833E+02 o    1     0.530      6.00      5.89      0.22    0.38953E+02     36.73    -36.73     -0.15
   2   3   1   0.125350E+04   0.126598E+04   0.895926E+02 o    1     0.134      5.70      5.67      0.21    0.38953E+02     35.40     35.40      0.14
   3   3   1   0.468482E+03   0.475231E+03   0.311627E+02 o    1     0.208      3.49      3.47      0.12    0.38953E+02     21.64    -21.64     -0.12
   4   3   1   0.159626E+03   0.175290E+03   0.194767E+02 o    1     0.810      2.12      2.02      0.12    0.38953E+02     12.63     12.63      0.09
   5   3   1   0.393996E-01   0.000000E+00   0.116860E+02 <    1    -0.012      0.00      0.03      2.74    0.38953E+02      0.20     -0.19     -0.05
   6   3   1   0.977719E+02   0.101279E+03   0.194767E+02 o    1     0.181      1.61      1.58      0.16    0.38953E+02      9.89     -9.89      0.01
   7   3   1   0.296030E+03   0.296045E+03   0.272673E+02 o    1     0.001      2.76      2.76      0.13    0.38953E+02     17.21     17.21      0.03
   8   3   1   0.511228E+03   0.514184E+03   0.389533E+02 o    1     0.073      3.63      3.62      0.14    0.38953E+02     22.61    -22.61     -0.06
   9   3   1   0.411914E+03   0.424591E+03   0.350580E+02 o    1     0.354      3.30      3.25      0.14    0.38953E+02     20.30     20.30      0.08
  10   3   1   0.323736E+03   0.319417E+03   0.311627E+02 o    1    -0.135      2.86      2.88      0.14    0.38953E+02     17.99    -17.99     -0.09
  11   3   1   0.418922E+02   0.584300E+02   0.194767E+02 o    1     0.918      1.22      1.04      0.20    0.38953E+02      6.47      6.47      0.09
  12   3   1   0.237538E+01  -0.194767E+02   0.155813E+02 <    1    -0.078      0.00      0.25      3.16    0.38953E+02      1.54     -1.54     -0.09
  13   3   1   0.126390E+03   0.167499E+03   0.272673E+02 o    1     1.602      2.07      1.80      0.17    0.38953E+02     11.24    -11.24      0.08
  14   3   1   0.149201E+03   0.175290E+03   0.272673E+02 o    1     0.987      2.12      1.96      0.17    0.38953E+02     12.21     12.21     -0.07
  15   3   1   0.444003E+03   0.490812E+03   0.428487E+02 o    1     1.092      3.55      3.38      0.16    0.38953E+02     21.07    -21.07      0.05
  16   3   1   0.221829E+03   0.257092E+03   0.350580E+02 o    1     1.032      2.57      2.39      0.18    0.38953E+02     14.89     14.89     -0.04
  17   3   1   0.341014E+03   0.342789E+03   0.389533E+02 o    1     0.045      2.97      2.96      0.17    0.38953E+02     18.47    -18.47      0.01
  18   3   1   0.476037E+02   0.105174E+03   0.233720E+02 o    1     2.933      1.64      1.11      0.18    0.38953E+02      6.90      6.90      0.00
  19   3   1   0.127108E+03   0.171395E+03   0.272673E+02 o    1     1.732      2.10      1.81      0.17    0.38953E+02     11.27    -11.27     -0.02
  20   3   1   0.311904E+03   0.284359E+03   0.311627E+02 o    1    -0.849      2.70      2.83      0.15    0.38953E+02     17.66    -17.66      0.01
  21   3   1   0.287661E+01   0.233720E+02   0.233720E+02 <    1     1.298      0.77      0.27      0.39    0.38953E+02      1.70      1.70     -0.04
  22   3   1   0.480791E+01   0.779066E+01   0.194767E+02 <    1     0.172      0.45      0.35      0.56    0.38953E+02      2.19     -2.19      0.06
  23   3   1   0.195458E+00   0.779066E+01   0.233720E+02 <    1     0.561      0.45      0.07      0.67    0.38953E+02      0.44      0.44     -0.07
  24   3   1   0.549219E+00  -0.389533E+01   0.194767E+02 <    1    -0.034      0.00      0.12      3.54    0.38953E+02      0.74     -0.74      0.07
  25   3   1   0.342543E+01  -0.233720E+02   0.194767E+02 <    1    -0.084      0.00      0.30      3.54    0.38953E+02      1.85     -1.85     -0.08
  26   3   1   0.225827E+02  -0.194767E+02   0.233720E+02 <    1    -0.197      0.00      0.76      3.87    0.38953E+02      4.75      4.75      0.08
  27   3   1   0.742807E+02   0.116860E+02   0.233720E+02 <    1    -1.521      0.55      1.38      0.55    0.38953E+02      8.62     -8.62     -0.07
  28   3   1   0.499467E+02   0.623253E+02   0.272673E+02 o    1     0.479      1.26      1.13      0.28    0.38953E+02      7.07      7.07      0.06
  29   3   1   0.766487E+02   0.109069E+03   0.272673E+02 o    1     1.289      1.67      1.40      0.21    0.38953E+02      8.75     -8.75     -0.04
  30   3   1   0.324180E+02  -0.155813E+02   0.272673E+02 <    1    -0.218      0.00      0.91      4.18    0.38953E+02      5.69      5.69      0.02
  31   3   1   0.247595E+00   0.389533E+01   0.272673E+02 <    1     0.214      0.32      0.08      1.11    0.38953E+02      0.50     -0.50      0.01
  32   3   1   0.116122E+02  -0.194767E+02   0.311627E+02 <    1    -0.122      0.00      0.55      4.47    0.38953E+02      3.41     -3.41     -0.03
  33   3   1   0.559270E+02   0.109069E+03   0.506393E+02 o    1     1.222      1.67      1.20      0.39    0.38953E+02      7.48      7.48      0.05
  34   3   1   0.180319E+03   0.245406E+03   0.506393E+02 o    1     1.378      2.51      2.15      0.26    0.38953E+02     13.43    -13.43     -0.07
  35   3   1   0.295075E+03   0.315522E+03   0.584300E+02 o    1     0.354      2.85      2.75      0.27    0.38953E+02     17.18     17.18      0.09
  36   3   1   0.365972E+03   0.315522E+03   0.584300E+02 o    1    -0.827      2.85      3.07      0.27    0.38953E+02     19.13    -19.13     -0.09
  37   3   1   0.428122E+03   0.373952E+03   0.584300E+02 o    1    -0.889      3.10      3.32      0.24    0.38953E+02     20.69     20.69      0.09
  38   3   1   0.300113E+03   0.334999E+03   0.662206E+02 o    1     0.539      2.93      2.78      0.29    0.38953E+02     17.32    -17.32     -0.08
  39   3   1   0.111590E+03   0.584300E+02   0.584300E+02 <    1    -0.764      1.22      1.69      0.61    0.38953E+02     10.56     10.56      0.06
  40   3   1   0.301294E+02   0.467440E+02   0.545347E+02 <    1     0.338      1.10      0.88      0.64    0.38953E+02      5.49     -5.49     -0.04
  41   3   1   0.802812E+03   0.958252E+03   0.740113E+02 o    1     2.123      4.96      4.54      0.20    0.38953E+02     28.33    -28.33     -0.02
  42   3   1   0.186312E+03   0.272673E+02   0.701160E+02 <    1    -1.255      0.84      2.19      1.08    0.38953E+02     13.65     13.65      0.02
  43   3   1   0.236638E+00  -0.545347E+02   0.506393E+02 <    1    -0.014      0.00      0.08      5.70    0.38953E+02      0.49     -0.49     -0.01
  44   3   1   0.631469E+02   0.233720E+02   0.467440E+02 <    1    -0.644      0.77      1.27      0.77    0.38953E+02      7.95      7.95      0.03
  45   3   1   0.700244E+01  -0.350580E+02   0.467440E+02 <    1    -0.077      0.00      0.42      5.48    0.38953E+02      2.65      2.65     -0.03
  46   3   1   0.519327E+01   0.779066E+01   0.428487E+02 <    1     0.067      0.45      0.37      1.23    0.38953E+02      2.28      2.28      0.04
  47   3   1   0.645401E+01   0.155813E+02   0.428487E+02 <    1     0.259      0.63      0.41      0.87    0.38953E+02      2.54      2.54     -0.03
  48   3   1   0.410440E+01   0.000000E+00   0.428487E+02 <    1    -0.062      0.00      0.32      5.24    0.38953E+02      2.03      2.03      0.04
  49   3   1   0.338032E+01  -0.506393E+02   0.428487E+02 <    1    -0.056      0.00      0.29      5.24    0.38953E+02      1.84      1.84     -0.03
  50   3   1   0.140841E+00  -0.740113E+02   0.428487E+02 <    1    -0.011      0.00      0.06      5.24    0.38953E+02      0.38      0.37      0.02
  51   3   1   0.587303E+01   0.506393E+02   0.545347E+02 <    1     1.224      1.14      0.39      0.61    0.38953E+02      2.42      2.42     -0.01
 -52   4   1   0.837021E+01  -0.116860E+02   0.545347E+02 <    1    -0.078      0.00      0.46      5.92    0.38953E+02      2.89      2.89      0.02
 -51   4   1   0.110614E+02  -0.779066E+01   0.506393E+02 <    1    -0.093      0.00      0.53      5.70    0.38953E+02      3.33     -3.33     -0.01
 -50   4   1   0.378258E+01   0.389533E+01   0.428487E+02 <    1     0.003      0.32      0.31      1.74    0.38953E+02      1.94      1.94      0.01
 -49   4   1   0.174841E+00   0.506393E+02   0.662206E+02 <    1     1.439      1.14      0.07      0.75    0.38953E+02      0.42      0.42      0.00
 -48   4   1   0.430635E+01   0.623253E+02   0.818020E+02 <    1     1.123      1.26      0.33      0.83    0.38953E+02      2.08     -2.08     -0.01
 -47   4   1   0.654922E+02   0.895926E+02   0.584300E+02 <    1     0.445      1.52      1.30      0.49    0.38953E+02      8.09      8.09      0.02
 -46   4   1   0.174533E+03  -0.233720E+02   0.467440E+02 <    1    -0.386      0.00      2.12      5.48    0.38953E+02     13.21    -13.21     -0.03
 -45   4   1   0.208632E+03   0.545347E+02   0.467440E+02 <    1    -2.230      1.18      2.31      0.51    0.38953E+02     14.44     14.44      0.04
 -44   4   1   0.126115E+03   0.155813E+02   0.467440E+02 <    1    -1.230      0.63      1.80      0.95    0.38953E+02     11.23    -11.23     -0.04
 -43   4   1   0.149523E+00   0.701160E+02   0.467440E+02 <    1     2.860      1.34      0.06      0.45    0.38953E+02      0.39      0.39      0.02
 -42   4   1   0.111263E+03   0.233720E+02   0.467440E+02 <    1    -1.182      0.77      1.69      0.77    0.38953E+02     10.55     10.55     -0.01
 -41   4   1   0.351442E+02   0.233720E+02   0.545347E+02 <    1    -0.194      0.77      0.95      0.90    0.38953E+02      5.93     -5.93      0.01
 -40   4   1   0.283030E+03   0.288255E+03   0.701160E+02 o    1     0.075      2.72      2.70      0.33    0.38953E+02     16.82     16.82      0.01
 -39   4   1   0.222855E+03   0.109069E+03   0.623253E+02 <    1    -1.502      1.67      2.39      0.48    0.38953E+02     14.93    -14.93     -0.01
 -38   4   1   0.635725E+02   0.389533E+01   0.506393E+02 <    1    -0.468      0.32      1.28      2.06    0.38953E+02      7.97      7.97      0.01
 -37   4   1   0.862587E+02   0.311627E+02   0.545347E+02 <    1    -0.759      0.89      1.49      0.78    0.38953E+02      9.29     -9.29     -0.02
 -36   4   1   0.221551E+02   0.389533E+01   0.545347E+02 <    1    -0.198      0.32      0.75      2.21    0.38953E+02      4.71      4.71      0.02
 -35   4   1   0.917746E+02   0.389533E+02   0.506393E+02 <    1    -0.823      1.00      1.53      0.65    0.38953E+02      9.58     -9.58     -0.04
 -34   4   1   0.465416E+02   0.701160E+02   0.506393E+02 <    1     0.513      1.34      1.09      0.48    0.38953E+02      6.82      6.82      0.04
 -33   4   1   0.202969E+03   0.112965E+03   0.467440E+02 o    1    -1.643      1.70      2.28      0.35    0.38953E+02     14.25    -14.25     -0.06
 -32   4   1   0.129354E+03   0.128546E+03   0.467440E+02 o    1    -0.017      1.82      1.82      0.33    0.38953E+02     11.37     11.37      0.06
 -31   4   1   0.339002E+03   0.362266E+03   0.662206E+02 o    1     0.355      3.05      2.95      0.28    0.38953E+02     18.41    -18.41     -0.07
 -30   4   1   0.205149E+03   0.190871E+03   0.467440E+02 o    1    -0.299      2.21      2.29      0.27    0.38953E+02     14.32     14.32      0.07
 -29   4   1   0.409510E+03   0.397324E+03   0.506393E+02 o    1    -0.236      3.19      3.24      0.21    0.38953E+02     20.24    -20.24     -0.08
 -28   4   1   0.239922E+03   0.148023E+03   0.428487E+02 o    1    -1.883      1.95      2.48      0.28    0.38953E+02     15.49     15.49      0.07
 -27   4   1   0.361524E+03   0.350580E+03   0.467440E+02 o    1    -0.230      3.00      3.05      0.20    0.38953E+02     19.01    -19.01     -0.06
 -26   4   1   0.230955E+03   0.210348E+03   0.389533E+02 o    1    -0.514      2.32      2.43      0.22    0.38953E+02     15.20     15.20      0.05
 -25   4   1   0.245277E+03   0.276569E+03   0.428487E+02 o    1     0.746      2.66      2.51      0.21    0.38953E+02     15.66    -15.66     -0.04
 -24   4   1   0.329058E+02   0.584300E+02   0.350580E+02 <    1     0.831      1.22      0.92      0.37    0.38953E+02      5.74      5.74      0.02
 -23   4   1   0.156382E+03   0.155813E+03   0.389533E+02 o    1    -0.015      2.00      2.00      0.25    0.38953E+02     12.51    -12.51     -0.01
 -22   4   1   0.232068E+03   0.284359E+03   0.428487E+02 o    1     1.271      2.70      2.44      0.21    0.38953E+02     15.23     15.23      0.00
 -21   4   1   0.329812E+04   0.291371E+04   0.151918E+03 o    1    -2.289      8.65      9.20      0.24    0.38953E+02     57.43     57.43      0.09
 -20   4   1   0.280983E+03   0.206453E+03   0.350580E+02 o    1    -1.949      2.30      2.69      0.20    0.38953E+02     16.76    -16.76     -0.06
 -19   4   1   0.192256E+02  -0.233720E+02   0.233720E+02 <    1    -0.181      0.00      0.70      3.87    0.38953E+02      4.38      4.38      0.06
 -18   4   1   0.136971E+03   0.895926E+02   0.233720E+02 o    1    -1.808      1.52      1.88      0.20    0.38953E+02     11.70    -11.70     -0.07
 -17   4   1   0.898150E+02   0.545347E+02   0.233720E+02 o    1    -1.321      1.18      1.52      0.25    0.38953E+02      9.48      9.48      0.07
 -16   4   1   0.346825E+03   0.272673E+03   0.272673E+02 o    1    -2.506      2.65      2.98      0.13    0.38953E+02     18.62    -18.62     -0.08
 -15   4   1   0.211351E+03   0.132441E+03   0.233720E+02 o    1    -2.965      1.84      2.33      0.16    0.38953E+02     14.54     14.54      0.06
 -14   4   1   0.172711E+03   0.101279E+03   0.233720E+02 o    1    -2.641      1.61      2.11      0.19    0.38953E+02     13.14    -13.14     -0.05
 -13   4   1   0.470579E+01   0.779066E+01   0.233720E+02 <    1     0.149      0.45      0.35      0.67    0.38953E+02      2.17      2.17      0.02
 -12   4   1   0.143231E+02   0.311627E+02   0.194767E+02 <    1     1.030      0.89      0.61      0.28    0.38953E+02      3.78      3.78      0.00
 -11   4   1   0.239493E+03   0.202557E+03   0.233720E+02 o    1    -1.492      2.28      2.48      0.13    0.38953E+02     15.48    -15.48     -0.03
 -10   4   1   0.363165E+03   0.276569E+03   0.350580E+02 o    1    -2.274      2.66      3.05      0.17    0.38953E+02     19.06     19.06      0.05
  -9   4   1   0.843965E+03   0.856973E+03   0.467440E+02 o    1     0.262      4.69      4.65      0.14    0.38953E+02     29.05    -29.05     -0.08
  -8   4   1   0.608858E+03   0.490812E+03   0.311627E+02 o    1    -3.419      3.55      3.95      0.12    0.38953E+02     24.68     24.67      0.09
  -7   4   1   0.655917E+03   0.673892E+03   0.389533E+02 o    1     0.439      4.16      4.10      0.13    0.38953E+02     25.61    -25.61     -0.10
  -6   4   1   0.504745E+02  -0.350580E+02   0.311627E+02 <    1    -0.255      0.00      1.14      4.47    0.38953E+02      7.10      7.10      0.08
  -5   4   1   0.449383E+02   0.233720E+02   0.272673E+02 <    1    -0.663      0.77      1.07      0.45    0.38953E+02      6.70      6.70     -0.06
  -4   4   1   0.551341E+03   0.623253E+03   0.545347E+02 o    1     1.325      4.00      3.76      0.18    0.38953E+02     23.48    -23.48      0.04
  -3   4   1   0.375952E+03   0.373952E+03   0.428487E+02 o    1    -0.046      3.10      3.11      0.18    0.38953E+02     19.39     19.39     -0.03
  -2   4   1   0.750053E+01  -0.116860E+02   0.155813E+02 <    1    -0.139      0.00      0.44      3.16    0.38953E+02      2.74      2.74      0.02
  -1   4   1   0.211064E+02   0.779066E+01   0.194767E+02 <    1    -0.517      0.45      0.74      0.56    0.38953E+02      4.59     -4.59     -0.02
   0   4   1   0.160377E+02   0.233720E+02   0.194767E+02 <    1     0.412      0.77      0.64      0.32    0.38953E+02      4.00      4.00     -0.02
   1   4   1   0.175156E+02   0.311627E+02   0.194767E+02 <    1     0.801      0.89      0.67      0.28    0.38953E+02      4.19      4.18      0.05
   2   4   1   0.144188E+03   0.198662E+03   0.272673E+02 o    1     2.135      2.26      1.92      0.16    0.38953E+02     12.01    -12.01     -0.07
   3   4   1   0.312277E+04   0.326429E+04   0.210348E+03 o    1     0.650      9.15      8.95      0.31    0.38953E+02     55.88     55.88      0.12
   4   4   1   0.426297E+04   0.445236E+04   0.280464E+03 o    1     0.651     10.69     10.46      0.35    0.38953E+02     65.29    -65.29     -0.14
   5   4   1   0.612707E+04   0.642730E+04   0.401219E+03 o    1     0.721     12.85     12.54      0.42    0.38953E+02     78.28     78.28      0.15
   6   4   1   0.419786E+04   0.444847E+04   0.198662E+03 o    1     1.168     10.69     10.38      0.26    0.38953E+02     64.79    -64.79     -0.14
   7   4   1   0.358685E+04   0.350190E+04   0.159709E+03 o    1    -0.484      9.48      9.60      0.24    0.38953E+02     59.89     59.89      0.14
   8   4   1   0.179413E+04   0.175290E+04   0.856973E+02 o    1    -0.443      6.71      6.79      0.18    0.38953E+02     42.36    -42.36     -0.11
   9   4   1   0.120879E+04   0.107901E+04   0.506393E+02 o    1    -2.291      5.26      5.57      0.13    0.38953E+02     34.77     34.77      0.09
  10   4   1   0.428071E+03   0.334999E+03   0.311627E+02 o    1    -2.741      2.93      3.32      0.14    0.38953E+02     20.69    -20.69     -0.07
  11   4   1   0.177887E+03   0.112965E+03   0.194767E+02 o    1    -2.937      1.70      2.14      0.15    0.38953E+02     13.34     13.34      0.04
  12   4   1   0.203935E+02   0.000000E+00   0.155813E+02 <    1    -0.229      0.00      0.72      3.16    0.38953E+02      4.52     -4.52     -0.02
  13   4   1   0.187017E+01   0.272673E+02   0.155813E+02 <    1     2.582      0.84      0.22      0.24    0.38953E+02      1.37     -1.37      0.00
  14   4   1   0.181455E+02   0.272673E+02   0.194767E+02 <    1     0.516      0.84      0.68      0.30    0.38953E+02      4.26      4.26      0.02
  15   4   1   0.639439E+02   0.701160E+02   0.194767E+02 o    1     0.323      1.34      1.28      0.19    0.38953E+02      8.00     -8.00     -0.04
  16   4   1   0.355368E+02   0.779066E+01   0.194767E+02 <    1    -0.909      0.45      0.96      0.56    0.38953E+02      5.96      5.96      0.05
  17   4   1   0.230373E+03   0.233720E+03   0.272673E+02 o    1     0.121      2.45      2.43      0.14    0.38953E+02     15.18    -15.18     -0.07
  18   4   1   0.268506E+02   0.311627E+02   0.194767E+02 <    1     0.230      0.89      0.83      0.28    0.38953E+02      5.18      5.18      0.06
  19   4   1   0.178503E+04   0.188145E+04   0.895926E+02 o    1     1.005      6.95      6.77      0.18    0.38953E+02     42.25    -42.25     -0.10
  20   4   1   0.309526E+03   0.241511E+03   0.311627E+02 o    1    -2.023      2.49      2.82      0.16    0.38953E+02     17.59    -17.59      0.04
  21   4   1   0.173635E+03   0.101279E+03   0.311627E+02 o    1    -2.007      1.61      2.11      0.25    0.38953E+02     13.18     13.18     -0.04
  22   4   1   0.145862E+04   0.133999E+04   0.740113E+02 o    1    -1.475      5.87      6.12      0.17    0.38953E+02     38.19     38.19      0.08
  23   4   1   0.354551E+03   0.338894E+03   0.389533E+02 o    1    -0.392      2.95      3.02      0.17    0.38953E+02     18.83    -18.83     -0.05
  24   4   1   0.544961E+03   0.486917E+03   0.428487E+02 o    1    -1.284      3.54      3.74      0.16    0.38953E+02     23.34     23.34      0.04
  25   4   1   0.844225E+02   0.101279E+03   0.311627E+02 o    1     0.564      1.61      1.47      0.25    0.38953E+02      9.19     -9.19     -0.01
  26   4   1   0.363526E+02   0.194767E+02   0.311627E+02 <    1    -0.458      0.71      0.97      0.57    0.38953E+02      6.03      6.03      0.00
  27   4   1   0.395944E+02  -0.389533E+01   0.311627E+02 <    1    -0.225      0.00      1.01      4.47    0.38953E+02      6.29      6.29      0.03
  28   4   1   0.260668E+02   0.584300E+02   0.311627E+02 <    1     1.244      1.22      0.82      0.33    0.38953E+02      5.11     -5.11     -0.04
  29   4   1   0.193832E+03   0.112965E+03   0.350580E+02 o    1    -1.993      1.70      2.23      0.26    0.38953E+02     13.92     13.92      0.06
  30   4   1   0.137794E+03   0.202557E+03   0.467440E+02 o    1     1.513      2.28      1.88      0.26    0.38953E+02     11.74    -11.74     -0.06
  31   4   1   0.259862E+03   0.253197E+03   0.428487E+02 o    1    -0.153      2.55      2.58      0.22    0.38953E+02     16.12     16.12      0.07
  32   4   1   0.246019E+03   0.233720E+03   0.467440E+02 o    1    -0.258      2.45      2.51      0.25    0.38953E+02     15.68    -15.68     -0.07
  33   4   1   0.303815E+03   0.299941E+03   0.467440E+02 o    1    -0.082      2.77      2.79      0.22    0.38953E+02     17.43     17.43      0.07
  34   4   1   0.298023E+03   0.167499E+03   0.467440E+02 o    1    -2.387      2.07      2.77      0.29    0.38953E+02     17.26    -17.26     -0.06
  35   4   1   0.279646E+03   0.159709E+03   0.779066E+02 o    1    -1.324      2.02      2.68      0.49    0.38953E+02     16.72     16.72      0.05
  36   4   1   0.322444E+03   0.245406E+03   0.506393E+02 o    1    -1.411      2.51      2.88      0.26    0.38953E+02     17.96    -17.96     -0.04
  37   4   1   0.208438E+03   0.101279E+03   0.428487E+02 o    1    -2.052      1.61      2.31      0.34    0.38953E+02     14.44     14.44      0.03
  38   4   1   0.117438E+03   0.779066E+01   0.389533E+02 <    1    -1.153      0.45      1.74      1.12    0.38953E+02     10.84    -10.84     -0.01
  39   4   1   0.133499E+02  -0.233720E+02   0.311627E+02 <    1    -0.131      0.00      0.59      4.47    0.38953E+02      3.65     -3.65     -0.01
  40   4   1   0.136518E+03   0.229825E+03   0.428487E+02 o    1     2.446      2.43      1.87      0.23    0.38953E+02     11.68     11.68      0.03
  41   4   1   0.227826E+03   0.296045E+03   0.973833E+02 o    1     0.745      2.76      2.42      0.45    0.38953E+02     15.09    -15.09     -0.04
  42   4   1   0.105253E+03   0.934880E+02   0.467440E+02 <    1    -0.244      1.55      1.64      0.39    0.38953E+02     10.26     10.26      0.04
  43   4   1   0.118892E+03   0.584300E+02   0.428487E+02 <    1    -1.163      1.22      1.75      0.45    0.38953E+02     10.90    -10.90     -0.04
  44   4   1   0.635107E+01   0.272673E+02   0.428487E+02 <    1     0.658      0.84      0.40      0.66    0.38953E+02      2.52      2.52      0.03
  45   4   1   0.748322E+01   0.779066E+01   0.428487E+02 <    1     0.007      0.45      0.44      1.23    0.38953E+02      2.74      2.74     -0.01
  46   4   1   0.412959E+02   0.934880E+02   0.467440E+02 <    1     1.340      1.55      1.03      0.39    0.38953E+02      6.43     -6.43      0.00
  47   4   1   0.200450E+02   0.506393E+02   0.467440E+02 <    1     0.803      1.14      0.72      0.53    0.38953E+02      4.48      4.48      0.00
  48   4   1   0.198911E+02  -0.584300E+02   0.428487E+02 <    1    -0.136      0.00      0.71      5.24    0.38953E+02      4.46     -4.46     -0.01
  49   4   1   0.168998E+02  -0.233720E+02   0.467440E+02 <    1    -0.120      0.00      0.66      5.48    0.38953E+02      4.11      4.11      0.01
  50   4   1   0.788944E+01  -0.584300E+02   0.584300E+02 <    1    -0.073      0.00      0.45      6.12    0.38953E+02      2.81     -2.81     -0.02
  51   4   1   0.703421E+01   0.662206E+02   0.895926E+02 <    1     0.996      1.30      0.42      0.88    0.38953E+02      2.65      2.65      0.02
 -50   5   1   0.137323E+00  -0.467440E+02   0.740113E+02 <    1    -0.009      0.00      0.06      6.89    0.38953E+02      0.37      0.37      0.00
 -49   5   1   0.162643E+00   0.194767E+02   0.428487E+02 <    1     0.826      0.71      0.06      0.78    0.38953E+02      0.40     -0.40      0.00
 -48   5   1   0.995788E+00  -0.272673E+02   0.428487E+02 <    1    -0.030      0.00      0.16      5.24    0.38953E+02      1.00     -1.00      0.00
 -47   5   1   0.100180E+02   0.467440E+02   0.467440E+02 <    1     1.074      1.10      0.51      0.55    0.38953E+02      3.17      3.17      0.00
 -46   5   1   0.843667E+01   0.389533E+02   0.389533E+02 <    1     1.069      1.00      0.47      0.50    0.38953E+02      2.90     -2.90      0.00
 -45   5   1   0.651817E+01  -0.389533E+01   0.389533E+02 <    1    -0.082      0.00      0.41      5.00    0.38953E+02      2.55      2.55      0.00
 -44   5   1   0.402317E+00   0.194767E+02   0.428487E+02 <    1     0.778      0.71      0.10      0.78    0.38953E+02      0.63      0.63      0.01
 -43   5   1   0.164524E+03   0.973833E+02   0.428487E+02 o    1    -1.361      1.58      2.06      0.35    0.38953E+02     12.83    -12.83     -0.03
 -42   5   1   0.782988E+01   0.311627E+02   0.389533E+02 <    1     0.798      0.89      0.45      0.56    0.38953E+02      2.80     -2.80      0.01
 -41   5   1   0.770844E+00   0.389533E+02   0.350580E+02 <    1     1.909      1.00      0.14      0.45    0.38953E+02      0.88      0.88     -0.01
 -40   5   1   0.150618E+03   0.506393E+02   0.389533E+02 <    1    -1.883      1.14      1.97      0.44    0.38953E+02     12.27     12.27      0.03
 -39   5   1   0.625323E+02  -0.116860E+02   0.389533E+02 <    1    -0.253      0.00      1.27      5.00    0.38953E+02      7.91     -7.91     -0.02
 -38   5   1   0.347069E+02  -0.311627E+02   0.350580E+02 <    1    -0.199      0.00      0.94      4.74    0.38953E+02      5.89      5.89      0.01
 -37   5   1   0.724957E+01  -0.389533E+01   0.389533E+02 <    1    -0.086      0.00      0.43      5.00    0.38953E+02      2.69     -2.69      0.00
 -36   5   1   0.100998E+02   0.155813E+02   0.350580E+02 <    1     0.173      0.63      0.51      0.71    0.38953E+02      3.18     -3.18     -0.01
 -35   5   1   0.174477E+02   0.428487E+02   0.350580E+02 <    1     0.884      1.05      0.67      0.43    0.38953E+02      4.18      4.18      0.01
 -34   5   1   0.515777E+02   0.856973E+02   0.389533E+02 o    1     0.986      1.48      1.15      0.34    0.38953E+02      7.18     -7.18     -0.02
 -33   5   1   0.221648E+02  -0.779066E+01   0.389533E+02 <    1    -0.151      0.00      0.75      5.00    0.38953E+02      4.71      4.71      0.02
 -32   5   1   0.721131E+02   0.272673E+02   0.389533E+02 <    1    -0.877      0.84      1.36      0.60    0.38953E+02      8.49     -8.49     -0.03
 -31   5   1   0.472116E+01  -0.779066E+01   0.428487E+02 <    1    -0.066      0.00      0.35      5.24    0.38953E+02      2.17      2.17      0.02
 -30   5   1   0.168551E+02   0.155813E+02   0.506393E+02 <    1    -0.025      0.63      0.66      1.03    0.38953E+02      4.11     -4.11     -0.02
 -29   5   1   0.216227E+01   0.740113E+02   0.467440E+02 <    1     2.624      1.38      0.24      0.44    0.38953E+02      1.47      1.47      0.01
 -28   5   1   0.141783E-02  -0.389533E+01   0.389533E+02 <    1    -0.001      0.00      0.01      5.00    0.38953E+02      0.04     -0.04     -0.01
 -27   5   1   0.137644E+02   0.389533E+01   0.272673E+02 <    1    -0.251      0.32      0.59      1.11    0.38953E+02      3.71     -3.71      0.00
 -26   5   1   0.321815E+01  -0.155813E+02   0.272673E+02 <    1    -0.069      0.00      0.29      4.18    0.38953E+02      1.79      1.79      0.00
 -25   5   1   0.310471E-01  -0.194767E+02   0.233720E+02 <    1    -0.007      0.00      0.03      3.87    0.38953E+02      0.18      0.18      0.00
 -24   5   1   0.365426E+02   0.428487E+02   0.233720E+02 <    1     0.280      1.05      0.97      0.29    0.38953E+02      6.05     -6.05     -0.01
 -23   5   1   0.101458E+03   0.934880E+02   0.272673E+02 o    1    -0.286      1.55      1.61      0.23    0.38953E+02     10.07     10.07      0.01
 -22   5   1   0.115339E+03   0.105174E+03   0.272673E+02 o    1    -0.363      1.64      1.72      0.21    0.38953E+02     10.74    -10.74     -0.02
 -21   5   1   0.641874E+03   0.416801E+03   0.506393E+02 o    1    -3.914      3.27      4.06      0.20    0.38953E+02     25.34     25.34      0.04
 -20   5   1   0.650289E+03   0.654416E+03   0.584300E+02 o    1     0.069      4.10      4.09      0.19    0.38953E+02     25.50    -25.50     -0.04
 -19   5   1   0.601354E+03   0.518079E+03   0.545347E+02 o    1    -1.444      3.65      3.93      0.20    0.38953E+02     24.52     24.52      0.04
 -18   5   1   0.390909E+03   0.233720E+03   0.662206E+02 o    1    -2.065      2.45      3.17      0.35    0.38953E+02     19.77    -19.77     -0.04
 -17   5   1   0.276905E+03   0.186976E+03   0.584300E+02 o    1    -1.386      2.19      2.67      0.34    0.38953E+02     16.64     16.64      0.04
 -16   5   1   0.121265E+03   0.124651E+03   0.506393E+02 o    1     0.067      1.79      1.76      0.36    0.38953E+02     11.01    -11.01     -0.03
 -15   5   1   0.376814E+02   0.506393E+02   0.350580E+02 <    1     0.397      1.14      0.98      0.39    0.38953E+02      6.14      6.14      0.02
 -14   5   1   0.580204E+00   0.155813E+02   0.311627E+02 <    1     0.807      0.63      0.12      0.63    0.38953E+02      0.76     -0.76     -0.01
 -13   5   1   0.171632E+01   0.272673E+02   0.272673E+02 <    1     1.498      0.84      0.21      0.42    0.38953E+02      1.31     -1.31      0.01
 -12   5   1   0.485399E+02  -0.389533E+02   0.272673E+02 <    1    -0.267      0.00      1.12      4.18    0.38953E+02      6.97      6.97      0.00
 -11   5   1   0.132175E+02  -0.389533E+01   0.155813E+02 <    1    -0.184      0.00      0.58      3.16    0.38953E+02      3.64     -3.64      0.00
 -10   5   1   0.236778E+02   0.155813E+02   0.272673E+02 <    1    -0.266      0.63      0.78      0.55    0.38953E+02      4.87      4.87      0.00
  -9   5   1   0.239857E+01   0.428487E+02   0.311627E+02 <    1     2.099      1.05      0.25      0.38    0.38953E+02      1.55      1.55      0.01
  -8   5   1   0.931978E+00   0.155813E+02   0.350580E+02 <    1     0.671      0.63      0.15      0.71    0.38953E+02      0.97     -0.97     -0.01
  -7   5   1   0.641648E+02   0.506393E+02   0.272673E+02 <    1    -0.466      1.14      1.28      0.31    0.38953E+02      8.01      8.01      0.02
  -6   5   1   0.152150E+03   0.136337E+03   0.272673E+02 o    1    -0.561      1.87      1.98      0.19    0.38953E+02     12.33    -12.33     -0.03
  -5   5   1   0.287716E+03   0.268778E+03   0.311627E+02 o    1    -0.589      2.63      2.72      0.15    0.38953E+02     16.96     16.96      0.03
  -4   5   1   0.354149E+03   0.319417E+03   0.311627E+02 o    1    -1.064      2.86      3.02      0.14    0.38953E+02     18.82    -18.82     -0.03
  -3   5   1   0.467336E+03   0.595986E+03   0.584300E+02 o    1     2.288      3.91      3.46      0.20    0.38953E+02     21.62     21.62      0.03
  -2   5   1   0.348934E+03   0.381743E+03   0.428487E+02 o    1     0.771      3.13      2.99      0.18    0.38953E+02     18.68    -18.68     -0.02
  -1   5   1   0.214559E+03   0.237615E+03   0.350580E+02 o    1     0.668      2.47      2.35      0.18    0.38953E+02     14.65     14.65      0.01
   0   5   1   0.633584E+02   0.973833E+02   0.272673E+02 o    1     1.378      1.58      1.28      0.22    0.38953E+02      7.96     -7.96      0.00
   1   5   1   0.202383E+02   0.116860E+02   0.155813E+02 <    1    -0.474      0.55      0.72      0.37    0.38953E+02      4.50      4.50     -0.01
   2   5   1   0.218690E+01   0.779066E+01   0.155813E+02 <    1     0.470      0.45      0.24      0.45    0.38953E+02      1.48      1.48      0.01
   3   5   1   0.989211E+01   0.155813E+02   0.194767E+02 <    1     0.325      0.63      0.50      0.40    0.38953E+02      3.15     -3.15     -0.02
   4   5   1   0.100333E+02   0.350580E+02   0.194767E+02 <    1     1.673      0.95      0.51      0.26    0.38953E+02      3.17      3.17      0.01
   5   5   1   0.703864E+00   0.779066E+01   0.194767E+02 <    1     0.560      0.45      0.13      0.56    0.38953E+02      0.84      0.84      0.00
   6   5   1   0.147365E+02   0.000000E+00   0.155813E+02 <    1    -0.195      0.00      0.62      3.16    0.38953E+02      3.84     -3.84     -0.01
   7   5   1   0.117164E+03   0.467440E+02   0.272673E+02 <    1    -1.998      1.10      1.73      0.32    0.38953E+02     10.82     10.82      0.02
   8   5   1   0.169952E+03   0.237615E+03   0.428487E+02 o    1     1.701      2.47      2.09      0.22    0.38953E+02     13.04    -13.04     -0.03
   9   5   1   0.173296E+03   0.128546E+03   0.155813E+02 o    1    -2.622      1.82      2.11      0.11    0.38953E+02     13.16     13.16      0.03
  10   5   1   0.202842E+03   0.222034E+03   0.233720E+02 o    1     0.825      2.39      2.28      0.13    0.38953E+02     14.24    -14.24     -0.04
  11   5   1   0.171078E+03   0.124651E+03   0.194767E+02 o    1    -2.178      1.79      2.10      0.14    0.38953E+02     13.08     13.08      0.03
  12   5   1   0.144760E+03   0.159709E+03   0.233720E+02 o    1     0.649      2.02      1.93      0.15    0.38953E+02     12.03    -12.03     -0.03
  13   5   1   0.488951E+02   0.701160E+02   0.194767E+02 o    1     1.184      1.34      1.12      0.19    0.38953E+02      6.99      6.99      0.02
  14   5   1   0.291456E+02   0.389533E+01   0.194767E+02 <    1    -0.694      0.32      0.86      0.79    0.38953E+02      5.40     -5.40     -0.01
  15   5   1   0.412012E-01  -0.116860E+02   0.194767E+02 <    1    -0.009      0.00      0.03      3.54    0.38953E+02      0.20      0.20      0.00
  16   5   1   0.760437E+01   0.389533E+02   0.233720E+02 <    1     1.860      1.00      0.44      0.30    0.38953E+02      2.76      2.76      0.01
  17   5   1   0.189198E+02   0.155813E+02   0.272673E+02 <    1    -0.116      0.63      0.70      0.55    0.38953E+02      4.35     -4.35     -0.02
  18   5   1   0.441277E+02   0.109069E+03   0.389533E+02 o    1     2.035      1.67      1.06      0.30    0.38953E+02      6.64      6.64      0.02
  19   5   1   0.340640E+02   0.311627E+02   0.233720E+02 <    1    -0.121      0.89      0.94      0.34    0.38953E+02      5.84     -5.84     -0.02
  20   5   1   0.680932E+02   0.389533E+02   0.233720E+02 <    1    -1.073      1.00      1.32      0.30    0.38953E+02      8.25      8.25      0.03
  21   5   1   0.260267E+03   0.225929E+03   0.389533E+02 o    1    -0.845      2.41      2.58      0.21    0.38953E+02     16.13    -16.13     -0.04
  22   5   1   0.256557E+02  -0.155813E+02   0.272673E+02 <    1    -0.194      0.00      0.81      4.18    0.38953E+02      5.07      5.07      0.02
  23   5   1   0.746007E+02   0.506393E+02   0.311627E+02 <    1    -0.694      1.14      1.38      0.35    0.38953E+02      8.64     -8.64     -0.02
  24   5   1   0.195715E+02   0.779066E+01   0.311627E+02 <    1    -0.292      0.45      0.71      0.89    0.38953E+02      4.42      4.42      0.02
  25   5   1   0.323432E+02   0.155813E+02   0.311627E+02 <    1    -0.441      0.63      0.91      0.63    0.38953E+02      5.69     -5.69     -0.02
  26   5   1   0.188702E+01   0.311627E+02   0.350580E+02 <    1     1.340      0.89      0.22      0.50    0.38953E+02      1.37      1.37      0.01
  27   5   1   0.667043E+01  -0.545347E+02   0.311627E+02 <    1    -0.093      0.00      0.41      4.47    0.38953E+02      2.58     -2.58      0.00
  28   5   1   0.250878E+00  -0.233720E+02   0.311627E+02 <    1    -0.018      0.00      0.08      4.47    0.38953E+02      0.50     -0.50      0.00
  29   5   1   0.132102E+00   0.155813E+02   0.350580E+02 <    1     0.807      0.63      0.06      0.71    0.38953E+02      0.36      0.36      0.01
  30   5   1   0.287910E+02   0.272673E+02   0.428487E+02 <    1    -0.035      0.84      0.86      0.66    0.38953E+02      5.37     -5.37     -0.02
  31   5   1   0.231900E+02   0.428487E+02   0.428487E+02 <    1     0.529      1.05      0.77      0.52    0.38953E+02      4.82      4.82      0.02
  32   5   1   0.290464E+02   0.662206E+02   0.389533E+02 <    1     1.148      1.30      0.86      0.38    0.38953E+02      5.39     -5.39     -0.02
  33   5   1   0.452348E+02   0.233720E+02   0.389533E+02 <    1    -0.469      0.77      1.08      0.65    0.38953E+02      6.73      6.73      0.03
  34   5   1   0.145381E+02   0.662206E+02   0.350580E+02 <    1     2.006      1.30      0.61      0.35    0.38953E+02      3.81     -3.81     -0.02
  35   5   1   0.138347E+02   0.194767E+02   0.272673E+02 <    1     0.225      0.71      0.60      0.50    0.38953E+02      3.72      3.72      0.02
  36   5   1   0.289405E+01   0.194767E+02   0.272673E+02 <    1     0.878      0.71      0.27      0.50    0.38953E+02      1.70     -1.70     -0.02
  37   5   1   0.130560E+02   0.779066E+01   0.311627E+02 <    1    -0.147      0.45      0.58      0.89    0.38953E+02      3.61      3.61      0.01
  38   5   1   0.451615E+01  -0.155813E+02   0.311627E+02 <    1    -0.076      0.00      0.34      4.47    0.38953E+02      2.13     -2.13     -0.01
  39   5   1   0.686777E+02   0.779066E+01   0.311627E+02 <    1    -0.985      0.45      1.33      0.89    0.38953E+02      8.29      8.29      0.01
  40   5   1   0.664309E+02   0.233720E+02   0.311627E+02 <    1    -1.029      0.77      1.31      0.52    0.38953E+02      8.15     -8.15      0.00
  41   5   1   0.103643E+03  -0.116860E+02   0.311627E+02 <    1    -0.365      0.00      1.63      4.47    0.38953E+02     10.18    -10.18     -0.02
  42   5   1   0.122394E+02  -0.389533E+01   0.311627E+02 <    1    -0.125      0.00      0.56      4.47    0.38953E+02      3.50      3.50      0.02
  43   5   1   0.173885E+02  -0.506393E+02   0.311627E+02 <    1    -0.149      0.00      0.67      4.47    0.38953E+02      4.17      4.17     -0.01
  44   5   1   0.353840E+02   0.389533E+02   0.350580E+02 <    1     0.104      1.00      0.95      0.45    0.38953E+02      5.95      5.95      0.02
  45   5   1   0.177426E+02   0.194767E+02   0.350580E+02 <    1     0.051      0.71      0.67      0.64    0.38953E+02      4.21     -4.21     -0.02
  46   5   1   0.579741E+02  -0.155813E+02   0.389533E+02 <    1    -0.244      0.00      1.22      5.00    0.38953E+02      7.61      7.61      0.02
  47   5   1   0.246310E+02   0.350580E+02   0.428487E+02 <    1     0.265      0.95      0.80      0.58    0.38953E+02      4.96     -4.96     -0.01
  48   5   1   0.133083E+02  -0.116860E+02   0.389533E+02 <    1    -0.117      0.00      0.58      5.00    0.38953E+02      3.65      3.65      0.01
  49   5   1   0.808909E+00   0.779066E+01   0.428487E+02 <    1     0.246      0.45      0.14      1.23    0.38953E+02      0.90     -0.90     -0.01
 -44   6   1   0.864304E+01   0.000000E+00   0.350580E+02 <    1    -0.099      0.00      0.47      4.74    0.38953E+02      2.94     -2.94     -0.01
 -43   6   1   0.636958E+03   0.105174E+03   0.740113E+02 <    1    -4.150      1.64      4.04      0.58    0.38953E+02     25.24     25.24      0.05
 -42   6   1   0.237385E+03   0.856973E+02   0.389533E+02 o    1    -2.920      1.48      2.47      0.34    0.38953E+02     15.41     15.41      0.00
 -41   6   1   0.920046E+02   0.272673E+02   0.350580E+02 <    1    -1.302      0.84      1.54      0.54    0.38953E+02      9.59     -9.59      0.01
 -40   6   1   0.378235E+03   0.233720E+03   0.467440E+02 o    1    -2.708      2.45      3.12      0.25    0.38953E+02     19.45    -19.45     -0.05
 -39   6   1   0.672038E+02   0.116860E+03   0.623253E+02 <    1     0.906      1.73      1.31      0.46    0.38953E+02      8.20      8.20      0.04
 -38   6   1   0.218018E+03   0.315522E+03   0.740113E+02 o    1     1.434      2.85      2.37      0.34    0.38953E+02     14.77    -14.77     -0.05
 -37   6   1   0.379435E+02   0.740113E+02   0.311627E+02 o    1     1.347      1.38      0.99      0.29    0.38953E+02      6.16      6.16      0.03
 -36   6   1   0.463103E+02   0.506393E+02   0.272673E+02 <    1     0.162      1.14      1.09      0.31    0.38953E+02      6.81     -6.81     -0.03
 -35   6   1   0.412261E+00   0.350580E+02   0.272673E+02 <    1     2.292      0.95      0.10      0.37    0.38953E+02      0.64     -0.64      0.01
 -34   6   1   0.598494E+00   0.428487E+02   0.272673E+02 <    1     2.770      1.05      0.12      0.33    0.38953E+02      0.77      0.77      0.00
 -33   6   1   0.361480E+02   0.701160E+02   0.428487E+02 <    1     0.922      1.34      0.96      0.41    0.38953E+02      6.01     -6.01     -0.02
 -32   6   1   0.379171E+02   0.350580E+02   0.311627E+02 <    1    -0.090      0.95      0.99      0.42    0.38953E+02      6.16      6.16      0.03
 -31   6   1   0.753456E+02   0.545347E+02   0.350580E+02 <    1    -0.545      1.18      1.39      0.38    0.38953E+02      8.68     -8.68     -0.04
 -30   6   1   0.787747E+02   0.389533E+02   0.272673E+02 <    1    -1.205      1.00      1.42      0.35    0.38953E+02      8.88      8.88      0.05
 -29   6   1   0.842062E+02   0.506393E+02   0.311627E+02 <    1    -0.940      1.14      1.47      0.35    0.38953E+02      9.18     -9.18     -0.05
 -28   6   1   0.828066E+02   0.272673E+02   0.311627E+02 <    1    -1.299      0.84      1.46      0.48    0.38953E+02      9.10      9.10      0.05
 -27   6   1   0.407197E+02   0.701160E+02   0.311627E+02 o    1     1.070      1.34      1.02      0.30    0.38953E+02      6.38     -6.38     -0.04
 -26   6   1   0.138787E+00  -0.350580E+02   0.272673E+02 <    1    -0.014      0.00      0.06      4.18    0.38953E+02      0.37      0.37      0.03
 -25   6   1   0.102551E+02   0.000000E+00   0.272673E+02 <    1    -0.123      0.00      0.51      4.18    0.38953E+02      3.20      3.20     -0.01
 -24   6   1   0.505980E+02   0.389533E+02   0.272673E+02 <    1    -0.399      1.00      1.14      0.35    0.38953E+02      7.11     -7.11     -0.01
 -23   6   1   0.100496E-01  -0.194767E+02   0.272673E+02 <    1    -0.004      0.00      0.02      4.18    0.38953E+02      0.10      0.10      0.01
 -22   6   1   0.192317E+03   0.186976E+03   0.350580E+02 o    1    -0.150      2.19      2.22      0.21    0.38953E+02     13.87    -13.87     -0.03
 -21   6   1   0.779345E+02   0.233720E+02   0.272673E+02 <    1    -1.416      0.77      1.41      0.45    0.38953E+02      8.83      8.83      0.04
 -20   6   1   0.903387E+02   0.101279E+03   0.233720E+02 o    1     0.480      1.61      1.52      0.19    0.38953E+02      9.50      9.50     -0.02
 -19   6   1   0.353663E+01  -0.389533E+01   0.194767E+02 <    1    -0.085      0.00      0.30      3.54    0.38953E+02      1.88     -1.88      0.03
 -18   6   1   0.508296E+00   0.000000E+00   0.194767E+02 <    1    -0.032      0.00      0.11      3.54    0.38953E+02      0.71      0.71     -0.03
 -17   6   1   0.149854E+02   0.350580E+02   0.194767E+02 <    1     1.246      0.95      0.62      0.26    0.38953E+02      3.87      3.87      0.04
 -16   6   1   0.265058E+01   0.000000E+00   0.155813E+02 <    1    -0.082      0.00      0.26      3.16    0.38953E+02      1.63     -1.63     -0.03
 -15   6   1   0.566540E+01   0.116860E+02   0.116860E+02 <    1     0.607      0.55      0.38      0.27    0.38953E+02      2.38      2.38      0.03
 -14   6   1   0.136607E+00   0.194767E+02   0.155813E+02 <    1     2.290      0.71      0.06      0.28    0.38953E+02      0.37     -0.37     -0.02
 -13   6   1   0.193269E+01   0.000000E+00   0.194767E+02 <    1    -0.063      0.00      0.22      3.54    0.38953E+02      1.39      1.39      0.01
 -12   6   1   0.533481E+01  -0.779066E+01   0.194767E+02 <    1    -0.105      0.00      0.37      3.54    0.38953E+02      2.31     -2.31     -0.01
 -11   6   1   0.107255E+02   0.155813E+02   0.194767E+02 <    1     0.272      0.63      0.52      0.40    0.38953E+02      3.27      3.27      0.00
 -10   6   1   0.329545E+02   0.233720E+02   0.194767E+02 <    1    -0.450      0.77      0.92      0.32    0.38953E+02      5.74     -5.74      0.00
  -9   6   1   0.330792E+01  -0.389533E+01   0.155813E+02 <    1    -0.092      0.00      0.29      3.16    0.38953E+02      1.82      1.82     -0.01
  -8   6   1   0.741977E+01  -0.155813E+02   0.155813E+02 <    1    -0.138      0.00      0.44      3.16    0.38953E+02      2.72     -2.72      0.02
  -7   6   1   0.852452E+02   0.350580E+02   0.155813E+02 o    1    -2.514      0.95      1.48      0.21    0.38953E+02      9.23     -9.23     -0.04
  -6   6   1   0.420277E+02   0.350580E+02   0.155813E+02 o    1    -0.427      0.95      1.04      0.21    0.38953E+02      6.48      6.48      0.04
  -5   6   1   0.372605E+03   0.362266E+03   0.311627E+02 o    1    -0.321      3.05      3.09      0.13    0.38953E+02     19.30    -19.30     -0.06
  -4   6   1   0.221258E+00   0.272673E+02   0.155813E+02 <    1     3.183      0.84      0.08      0.24    0.38953E+02      0.47     -0.47      0.04
  -3   6   1   0.993172E+02   0.701160E+02   0.233720E+02 o    1    -1.139      1.34      1.60      0.22    0.38953E+02      9.97     -9.97     -0.05
  -2   6   1   0.233526E+04   0.472504E+04   0.420696E+03 o    1     6.509     11.01      7.74      0.50    0.38953E+02     48.32    -48.32     -0.01
  -1   6   1   0.273050E+01  -0.389533E+01   0.545347E+02 <    1    -0.045      0.00      0.26      5.92    0.38953E+02      1.65     -1.65     -0.03
   1   6   1   0.134707E+04   0.359150E+04   0.241511E+03 o    1    11.049      9.60      5.88      0.34    0.38953E+02     36.70     36.70      0.04
   2   6   1   0.536787E+03   0.486917E+03   0.467440E+02 o    1    -1.019      3.54      3.71      0.17    0.38953E+02     23.17    -23.17     -0.04
   3   6   1   0.617152E+03   0.763485E+03   0.584300E+02 o    1     2.552      4.43      3.98      0.18    0.38953E+02     24.84     24.84      0.06
   4   6   1   0.234536E+03   0.210348E+03   0.272673E+02 o    1    -0.853      2.32      2.45      0.15    0.38953E+02     15.31    -15.31     -0.06
   5   6   1   0.111712E+03   0.895926E+02   0.194767E+02 o    1    -1.069      1.52      1.69      0.17    0.38953E+02     10.57     10.57      0.07
   6   6   1   0.329885E+02   0.311627E+02   0.194767E+02 <    1    -0.092      0.89      0.92      0.28    0.38953E+02      5.74     -5.74     -0.07
   7   6   1   0.377248E+01   0.311627E+02   0.194767E+02 <    1     2.086      0.89      0.31      0.28    0.38953E+02      1.94      1.94      0.06
   8   6   1   0.302425E-01  -0.779066E+01   0.194767E+02 <    1    -0.008      0.00      0.03      3.54    0.38953E+02      0.17     -0.17     -0.05
   9   6   1   0.874517E+01  -0.389533E+01   0.194767E+02 <    1    -0.134      0.00      0.47      3.54    0.38953E+02      2.96     -2.96      0.03
  10   6   1   0.312008E+02  -0.389533E+01   0.194767E+02 <    1    -0.253      0.00      0.89      3.54    0.38953E+02      5.59      5.59     -0.01
  11   6   1   0.877082E+02   0.701160E+02   0.233720E+02 o    1    -0.709      1.34      1.50      0.22    0.38953E+02      9.37     -9.37     -0.01
  12   6   1   0.148611E+03   0.124651E+03   0.194767E+02 o    1    -1.167      1.79      1.95      0.14    0.38953E+02     12.19     12.19      0.03
  13   6   1   0.183300E+03   0.895926E+02   0.194767E+02 o    1    -3.943      1.52      2.17      0.17    0.38953E+02     13.54    -13.54     -0.04
  14   6   1   0.242018E+03   0.264883E+03   0.233720E+02 o    1     0.976      2.61      2.49      0.12    0.38953E+02     15.56     15.56      0.06
  15   6   1   0.176176E+03   0.132441E+03   0.194767E+02 o    1    -2.067      1.84      2.13      0.14    0.38953E+02     13.27    -13.27     -0.06
  16   6   1   0.200229E+03   0.167499E+03   0.194767E+02 o    1    -1.582      2.07      2.27      0.12    0.38953E+02     14.15     14.15      0.07
  17   6   1   0.919630E+02   0.350580E+02   0.155813E+02 o    1    -2.785      0.95      1.54      0.21    0.38953E+02      9.59     -9.59     -0.06
  18   6   1   0.285386E+03   0.222034E+03   0.233720E+02 o    1    -2.496      2.39      2.71      0.13    0.38953E+02     16.89     16.89      0.07
  19   6   1   0.893435E+02   0.818020E+02   0.194767E+02 o    1    -0.377      1.45      1.51      0.17    0.38953E+02      9.45     -9.45     -0.06
  20   6   1   0.370022E+02   0.194767E+02   0.194767E+02 <    1    -0.757      0.71      0.97      0.35    0.38953E+02      6.08     -6.08      0.03
  21   6   1   0.497963E+03   0.416801E+03   0.389533E+02 o    1    -1.947      3.27      3.58      0.16    0.38953E+02     22.32    -22.32     -0.06
  22   6   1   0.159657E+03   0.112965E+03   0.272673E+02 o    1    -1.559      1.70      2.02      0.21    0.38953E+02     12.64     12.64      0.04
  23   6   1   0.168804E+01   0.779066E+01   0.194767E+02 <    1     0.428      0.45      0.21      0.56    0.38953E+02      1.30     -1.30     -0.01
  24   6   1   0.223915E+02   0.194767E+02   0.233720E+02 <    1    -0.120      0.71      0.76      0.42    0.38953E+02      4.73     -4.73      0.00
  25   6   1   0.104597E+03   0.662206E+02   0.272673E+02 o    1    -1.246      1.30      1.64      0.27    0.38953E+02     10.23     10.23      0.02
  26   6   1   0.609633E+02   0.623253E+02   0.272673E+02 o    1     0.050      1.26      1.25      0.28    0.38953E+02      7.81     -7.81     -0.03
  27   6   1   0.554356E+02   0.389533E+01   0.272673E+02 <    1    -0.792      0.32      1.19      1.11    0.38953E+02      7.45      7.45      0.03
  28   6   1   0.196840E+02   0.000000E+00   0.272673E+02 <    1    -0.170      0.00      0.71      4.18    0.38953E+02      4.44     -4.44     -0.03
  29   6   1   0.422839E+02   0.350580E+02   0.311627E+02 <    1    -0.221      0.95      1.04      0.42    0.38953E+02      6.50      6.50      0.04
  30   6   1   0.686789E+01   0.155813E+02   0.272673E+02 <    1     0.384      0.63      0.42      0.55    0.38953E+02      2.62     -2.62     -0.04
  31   6   1   0.132928E+02  -0.194767E+02   0.311627E+02 <    1    -0.131      0.00      0.58      4.47    0.38953E+02      3.65      3.65      0.03
  32   6   1   0.397961E+01   0.233720E+02   0.350580E+02 <    1     0.783      0.77      0.32      0.58    0.38953E+02      1.99      1.99     -0.02
  33   6   1   0.956617E+01   0.506393E+02   0.350580E+02 <    1     1.633      1.14      0.50      0.39    0.38953E+02      3.09     -3.09      0.01
  34   6   1   0.819958E+02  -0.779066E+01   0.272673E+02 <    1    -0.347      0.00      1.45      4.18    0.38953E+02      9.06      9.06      0.00
  35   6   1   0.839721E+02   0.428487E+02   0.311627E+02 <    1    -1.099      1.05      1.47      0.38    0.38953E+02      9.16     -9.16     -0.02
  36   6   1   0.146456E+03   0.623253E+02   0.350580E+02 <    1    -1.894      1.26      1.94      0.36    0.38953E+02     12.10     12.10      0.03
  37   6   1   0.732765E+02   0.545347E+02   0.389533E+02 <    1    -0.445      1.18      1.37      0.42    0.38953E+02      8.56     -8.56     -0.03
  38   6   1   0.440481E+02  -0.233720E+02   0.311627E+02 <    1    -0.238      0.00      1.06      4.47    0.38953E+02      6.64      6.64      0.04
  39   6   1   0.446124E+01  -0.467440E+02   0.311627E+02 <    1    -0.076      0.00      0.34      4.47    0.38953E+02      2.11      2.11     -0.03
  40   6   1   0.105320E+03   0.389533E+01   0.350580E+02 <    1    -0.933      0.32      1.64      1.42    0.38953E+02     10.26    -10.26      0.02
  41   6   1   0.991343E+03   0.136337E+03   0.163604E+03 <    1    -2.827      1.87      5.04      1.12    0.38953E+02     31.49    -31.49     -0.07
  42   6   1   0.678432E+01   0.779066E+01   0.428487E+02 <    1     0.024      0.45      0.42      1.23    0.38953E+02      2.60      2.60      0.03
  43   6   1   0.151807E+03   0.350580E+02   0.467440E+02 <    1    -1.621      0.95      1.97      0.63    0.38953E+02     12.32     12.32      0.00
  44   6   1   0.300887E+01  -0.895926E+02   0.467440E+02 <    1    -0.051      0.00      0.28      5.48    0.38953E+02      1.73     -1.73      0.01
  45   6   1   0.142803E+02   0.389533E+01   0.584300E+02 <    1    -0.122      0.32      0.61      2.37    0.38953E+02      3.78      3.78      0.00
 -40   7   1   0.183576E+01  -0.389533E+01   0.467440E+02 <    1    -0.040      0.00      0.22      5.48    0.38953E+02      1.35     -1.35      0.00
 -39   7   1   0.914808E-03  -0.545347E+02   0.428487E+02 <    1    -0.001      0.00      0.00      5.24    0.38953E+02      0.03      0.03     -0.01
 -38   7   1   0.423686E+00  -0.389533E+02   0.311627E+02 <    1    -0.023      0.00      0.10      4.47    0.38953E+02      0.65     -0.65      0.02
 -37   7   1   0.428807E+00  -0.272673E+02   0.272673E+02 <    1    -0.025      0.00      0.10      4.18    0.38953E+02      0.65     -0.65     -0.03
 -36   7   1   0.582619E+01   0.194767E+02   0.272673E+02 <    1     0.647      0.71      0.39      0.50    0.38953E+02      2.41      2.41      0.04
 -35   7   1   0.221246E+02   0.194767E+02   0.272673E+02 <    1    -0.094      0.71      0.75      0.50    0.38953E+02      4.70     -4.70     -0.04
 -34   7   1   0.470542E+02   0.779066E+01   0.350580E+02 <    1    -0.648      0.45      1.10      1.01    0.38953E+02      6.86      6.86      0.05
 -33   7   1   0.611838E+02   0.194767E+02   0.272673E+02 <    1    -1.103      0.71      1.25      0.50    0.38953E+02      7.82     -7.82     -0.05
 -32   7   1   0.417861E+02   0.311627E+02   0.272673E+02 <    1    -0.361      0.89      1.04      0.39    0.38953E+02      6.46      6.46      0.04
 -31   7   1   0.328733E+02   0.350580E+02   0.272673E+02 <    1     0.081      0.95      0.92      0.37    0.38953E+02      5.73     -5.73     -0.03
 -30   7   1   0.166678E+02   0.311627E+02   0.272673E+02 <    1     0.614      0.89      0.65      0.39    0.38953E+02      4.08      4.08      0.02
 -29   7   1   0.353792E+01   0.000000E+00   0.272673E+02 <    1    -0.072      0.00      0.30      4.18    0.38953E+02      1.88     -1.88      0.00
 -28   7   1   0.560267E+00  -0.155813E+02   0.194767E+02 <    1    -0.034      0.00      0.12      3.54    0.38953E+02      0.75     -0.75     -0.01
 -27   7   1   0.539396E+01   0.779066E+01   0.194767E+02 <    1     0.134      0.45      0.37      0.56    0.38953E+02      2.32      2.32      0.03
 -26   7   1   0.284648E+02   0.233720E+02   0.194767E+02 <    1    -0.249      0.77      0.85      0.32    0.38953E+02      5.34     -5.34     -0.04
 -25   7   1   0.326527E+02   0.311627E+02   0.194767E+02 <    1    -0.076      0.89      0.92      0.28    0.38953E+02      5.71      5.71      0.05
 -24   7   1   0.308407E+02   0.584300E+02   0.194767E+02 o    1     1.638      1.22      0.89      0.20    0.38953E+02      5.55     -5.55     -0.05
 -23   7   1   0.742324E+01  -0.155813E+02   0.194767E+02 <    1    -0.123      0.00      0.44      3.54    0.38953E+02      2.72      2.72      0.05
 -22   7   1   0.106427E+02  -0.311627E+02   0.155813E+02 <    1    -0.165      0.00      0.52      3.16    0.38953E+02      3.26     -3.26     -0.05
 -21   7   1   0.339906E+02   0.155813E+02   0.155813E+02 <    1    -0.954      0.63      0.93      0.32    0.38953E+02      5.83      5.83      0.04
 -20   7   1   0.115261E+01   0.779066E+01   0.155813E+02 <    1     0.615      0.45      0.17      0.45    0.38953E+02      1.07      1.07     -0.03
 -19   7   1   0.115731E+02   0.389533E+01   0.155813E+02 <    1    -0.362      0.32      0.55      0.63    0.38953E+02      3.40     -3.40      0.02
 -18   7   1   0.293248E+00   0.779066E+01   0.233720E+02 <    1     0.537      0.45      0.09      0.67    0.38953E+02      0.54     -0.54     -0.01
 -17   7   1   0.453666E+00  -0.155813E+02   0.194767E+02 <    1    -0.031      0.00      0.11      3.54    0.38953E+02      0.67      0.67      0.00
 -16   7   1   0.178780E+02  -0.194767E+02   0.194767E+02 <    1    -0.192      0.00      0.68      3.54    0.38953E+02      4.23     -4.23      0.00
 -15   7   1   0.238859E+02   0.389533E+01   0.194767E+02 <    1    -0.591      0.32      0.78      0.79    0.38953E+02      4.89      4.89     -0.01
 -14   7   1   0.463748E+02   0.389533E+02   0.194767E+02 <    1    -0.364      1.00      1.09      0.25    0.38953E+02      6.81     -6.81      0.02
 -13   7   1   0.336305E+02   0.311627E+02   0.194767E+02 <    1    -0.124      0.89      0.93      0.28    0.38953E+02      5.80      5.80     -0.02
 -12   7   1   0.387708E+02   0.272673E+02   0.194767E+02 <    1    -0.539      0.84      1.00      0.30    0.38953E+02      6.23     -6.23      0.03
 -11   7   1   0.161694E+02   0.116860E+02   0.155813E+02 <    1    -0.264      0.55      0.64      0.37    0.38953E+02      4.02      4.02     -0.03
 -10   7   1   0.149472E+02   0.272673E+02   0.155813E+02 <    1     0.908      0.84      0.62      0.24    0.38953E+02      3.87     -3.87      0.04
  -9   7   1   0.953110E-01   0.000000E+00   0.116860E+02 <    1    -0.018      0.00      0.05      2.74    0.38953E+02      0.31      0.31     -0.04
   7   7   1   0.501602E+00  -0.155813E+02   0.116860E+02 <    1    -0.041      0.00      0.11      2.74    0.38953E+02      0.71      0.71     -0.01
   8   7   1   0.887638E+01  -0.233720E+02   0.155813E+02 <    1    -0.151      0.00      0.48      3.16    0.38953E+02      2.98      2.98      0.03
   9   7   1   0.312855E+02   0.779066E+01   0.155813E+02 <    1    -1.004      0.45      0.90      0.45    0.38953E+02      5.59     -5.59     -0.04
  10   7   1   0.596923E+02   0.233720E+02   0.155813E+02 <    1    -1.794      0.77      1.24      0.26    0.38953E+02      7.73      7.73      0.06
  11   7   1   0.697847E+02   0.389533E+02   0.194767E+02 <    1    -1.353      1.00      1.34      0.25    0.38953E+02      8.35     -8.35     -0.07
  12   7   1   0.787249E+02   0.623253E+02   0.194767E+02 o    1    -0.791      1.26      1.42      0.20    0.38953E+02      8.87      8.87      0.07
  13   7   1   0.772879E+02   0.428487E+02   0.194767E+02 o    1    -1.508      1.05      1.41      0.24    0.38953E+02      8.79     -8.79     -0.07
  14   7   1   0.706816E+02   0.506393E+02   0.194767E+02 o    1    -0.942      1.14      1.35      0.22    0.38953E+02      8.41      8.41      0.06
  15   7   1   0.551317E+02   0.155813E+02   0.194767E+02 <    1    -1.409      0.63      1.19      0.40    0.38953E+02      7.43     -7.42     -0.05
  16   7   1   0.521925E+02   0.545347E+02   0.311627E+02 <    1     0.076      1.18      1.16      0.34    0.38953E+02      7.22      7.22      0.04
  17   7   1   0.384956E+02   0.116860E+02   0.311627E+02 <    1    -0.611      0.55      0.99      0.73    0.38953E+02      6.20     -6.20     -0.03
  18   7   1   0.211949E+02   0.194767E+02   0.116860E+02 <    1    -0.144      0.71      0.74      0.21    0.38953E+02      4.60      4.60      0.02
  19   7   1   0.801594E+00   0.389533E+01   0.155813E+02 <    1     0.273      0.32      0.14      0.63    0.38953E+02      0.90      0.90      0.00
  20   7   1   0.497812E+02   0.779066E+01   0.155813E+02 <    1    -1.528      0.45      1.13      0.45    0.38953E+02      7.06      7.06      0.00
  21   7   1   0.117260E+02   0.779066E+01   0.116860E+02 <    1    -0.302      0.45      0.55      0.34    0.38953E+02      3.42     -3.42      0.02
  22   7   1   0.249854E+01   0.000000E+00   0.155813E+02 <    1    -0.080      0.00      0.25      3.16    0.38953E+02      1.58     -1.58     -0.03
  23   7   1   0.453816E+01   0.389533E+01   0.155813E+02 <    1    -0.040      0.32      0.34      0.63    0.38953E+02      2.13      2.13      0.04
  24   7   1   0.304015E+01  -0.116860E+02   0.155813E+02 <    1    -0.088      0.00      0.28      3.16    0.38953E+02      1.74     -1.74     -0.04
  25   7   1   0.761589E+00   0.000000E+00   0.155813E+02 <    1    -0.044      0.00      0.14      3.16    0.38953E+02      0.87      0.87      0.04
  26   7   1   0.404072E+01   0.155813E+02   0.194767E+02 <    1     0.785      0.63      0.32      0.40    0.38953E+02      2.01     -2.01     -0.04
  27   7   1   0.100172E+02   0.194767E+02   0.194767E+02 <    1     0.566      0.71      0.51      0.35    0.38953E+02      3.16      3.16      0.04
  28   7   1   0.911561E+01   0.779066E+01   0.194767E+02 <    1    -0.065      0.45      0.48      0.56    0.38953E+02      3.02     -3.02     -0.03
  29   7   1   0.133456E+02   0.779066E+01   0.194767E+02 <    1    -0.247      0.45      0.59      0.56    0.38953E+02      3.65      3.65      0.02
  30   7   1   0.110326E+02   0.233720E+02   0.233720E+02 <    1     0.626      0.77      0.53      0.39    0.38953E+02      3.32     -3.32     -0.01
  31   7   1   0.457660E+01   0.272673E+02   0.272673E+02 <    1     1.180      0.84      0.34      0.42    0.38953E+02      2.14      2.14      0.00
  32   7   1   0.591555E+01   0.272673E+02   0.272673E+02 <    1     1.068      0.84      0.39      0.42    0.38953E+02      2.43     -2.43      0.01
  33   7   1   0.795541E+01  -0.779066E+01   0.272673E+02 <    1    -0.108      0.00      0.45      4.18    0.38953E+02      2.82      2.82     -0.01
  34   7   1   0.266230E+01   0.311627E+02   0.272673E+02 <    1     1.617      0.89      0.26      0.39    0.38953E+02      1.63     -1.63      0.02
  35   7   1   0.106981E+01  -0.233720E+02   0.272673E+02 <    1    -0.040      0.00      0.17      4.18    0.38953E+02      1.03      1.03     -0.02
  36   7   1   0.885942E+00   0.311627E+02   0.272673E+02 <    1     1.900      0.89      0.15      0.39    0.38953E+02      0.94      0.94      0.03
  37   7   1   0.996780E+01  -0.311627E+02   0.389533E+02 <    1    -0.101      0.00      0.51      5.00    0.38953E+02      3.16     -3.16     -0.03
  39   7   1   0.106717E+02   0.194767E+02   0.428487E+02 <    1     0.236      0.71      0.52      0.78    0.38953E+02      3.27     -3.27     -0.02
  16   8   1   0.221021E+02  -0.272673E+02   0.194767E+02 <    1    -0.213      0.00      0.75      3.54    0.38953E+02      4.70     -4.70     -0.04
  17   8   1   0.899107E+02   0.779066E+01   0.272673E+02 <    1    -1.370      0.45      1.52      0.78    0.38953E+02      9.48      9.48      0.06
  18   8   1   0.861173E+02   0.233720E+02   0.272673E+02 <    1    -1.576      0.77      1.49      0.45    0.38953E+02      9.28     -9.28     -0.06
  20   8   1   0.227698E+02   0.155813E+02   0.272673E+02 <    1    -0.239      0.63      0.76      0.55    0.38953E+02      4.77      4.77     -0.04
  21   8   1   0.220721E+02   0.389533E+01   0.311627E+02 <    1    -0.345      0.32      0.75      1.26    0.38953E+02      4.70     -4.70      0.03
  22   8   1   0.452580E+03   0.233720E+02   0.350580E+02 <    1    -4.534      0.77      3.41      0.58    0.38953E+02     21.27    -21.27     -0.06
 -53   0   2   0.107078E+02   0.155813E+02   0.101279E+03 <    1     0.053      0.63      0.52      2.06    0.38953E+02      3.27     -3.27     -0.01
 -52   0   2   0.347977E+02  -0.428487E+02   0.116860E+03 <    1    -0.109      0.00      0.95      8.66    0.38953E+02      5.90      5.90      0.02
 -51   0   2   0.601181E+01  -0.428487E+02   0.112965E+03 <    1    -0.046      0.00      0.39      8.51    0.38953E+02      2.45     -2.45     -0.03
 -50   0   2   0.680155E+02  -0.623253E+02   0.895926E+02 <    1    -0.174      0.00      1.32      7.58    0.38953E+02      8.25      8.25      0.04
 -49   0   2   0.946518E+01  -0.116860E+03   0.112965E+03 <    1    -0.058      0.00      0.49      8.51    0.38953E+02      3.08     -3.08     -0.04
 -48   0   2   0.601938E+02   0.155813E+03   0.116860E+03 <    1     1.009      2.00      1.24      0.75    0.38953E+02      7.76      7.76      0.05
 -47   0   2   0.383378E+01   0.389533E+02   0.701160E+02 <    1     0.762      1.00      0.31      0.90    0.38953E+02      1.96     -1.96     -0.05
 -46   0   2   0.960351E+02   0.109069E+03   0.740113E+02 <    1     0.182      1.67      1.57      0.57    0.38953E+02      9.80      9.80      0.05
 -45   0   2   0.408193E+02   0.350580E+02   0.584300E+02 <    1    -0.095      0.95      1.02      0.79    0.38953E+02      6.39     -6.39     -0.04
 -44   0   2   0.902828E+03   0.751799E+03   0.934880E+02 o    1    -1.522      4.39      4.81      0.28    0.38953E+02     30.05     30.05      0.06
 -42   0   2   0.540213E+04   0.666491E+04   0.447963E+03 o    1     2.844     13.08     11.78      0.46    0.38953E+02     73.50    -73.50     -0.06
 -40   0   2   0.206258E+02  -0.233720E+02   0.428487E+02 <    1    -0.139      0.00      0.73      5.24    0.38953E+02      4.54     -4.54     -0.01
 -39   0   2   0.134671E+03   0.179185E+03   0.467440E+02 o    1     1.017      2.14      1.86      0.28    0.38953E+02     11.60     11.60      0.03
 -38   0   2   0.770018E+02   0.311627E+02   0.389533E+02 <    1    -0.915      0.89      1.41      0.56    0.38953E+02      8.78      8.78     -0.02
 -37   0   2   0.230856E+02  -0.233720E+02   0.428487E+02 <    1    -0.147      0.00      0.77      5.24    0.38953E+02      4.80      4.80      0.05
 -36   0   2   0.810771E+02   0.116860E+03   0.428487E+02 o    1     0.910      1.73      1.44      0.32    0.38953E+02      9.00      9.00     -0.04
 -35   0   2   0.150246E+02  -0.389533E+01   0.350580E+02 <    1    -0.131      0.00      0.62      4.74    0.38953E+02      3.88      3.88      0.06
 -34   0   2   0.519515E+02   0.779066E+02   0.428487E+02 <    1     0.666      1.41      1.15      0.39    0.38953E+02      7.21      7.21     -0.06
 -33   0   2   0.288517E+02   0.584300E+02   0.350580E+02 <    1     0.990      1.22      0.86      0.37    0.38953E+02      5.37      5.37      0.07
 -32   0   2   0.139912E+02   0.662206E+02   0.389533E+02 <    1     1.836      1.30      0.60      0.38    0.38953E+02      3.74      3.74     -0.05
 -23   0   2   0.140771E+04   0.114523E+04   0.171395E+03 o    1    -1.440      5.42      6.01      0.41    0.38953E+02     37.52    -37.52     -0.21
 -22   0   2   0.110531E+06   0.118613E+06   0.101941E+05 o    1     0.786     55.18     53.27      2.43    0.38953E+02    332.46    332.46      0.33
 -21   0   2   0.104788E+05   0.734270E+04   0.677788E+03 o    1    -4.121     13.73     16.40      0.65    0.38953E+02    102.37   -102.37     -0.21
 -20   0   2   0.179528E+04   0.136726E+04   0.179185E+03 o    1    -2.201      5.92      6.79      0.39    0.38953E+02     42.37    -42.37      0.11
 -19   0   2   0.845335E+03   0.560928E+03   0.116860E+03 o    1    -2.175      3.79      4.66      0.40    0.38953E+02     29.07    -29.07     -0.10
 -18   0   2   0.309820E+04   0.264493E+04   0.276569E+03 o    1    -1.546      8.24      8.92      0.44    0.38953E+02     55.66    -55.66      0.01
 -17   0   2   0.569919E+03   0.642730E+03   0.116860E+03 o    1     0.638      4.06      3.83      0.37    0.38953E+02     23.87     23.87      0.03
 -16   0   2   0.745317E+04   0.699212E+04   0.642730E+03 o    1    -0.690     13.40     13.83      0.63    0.38953E+02     86.33    -86.33     -0.11
 -15   0   2   0.327409E+04   0.329935E+04   0.327208E+03 o    1     0.076      9.20      9.17      0.47    0.38953E+02     57.22     57.22      0.14
 -14   0   2   0.879791E+04   0.821526E+04   0.736218E+03 o    1    -0.759     14.52     15.03      0.67    0.38953E+02     93.80    -93.80     -0.18
 -13   0   2   0.396587E+04   0.351749E+04   0.334999E+03 o    1    -1.271      9.50     10.09      0.46    0.38953E+02     62.98     62.97      0.19
 -12   0   2   0.590953E+04   0.414074E+04   0.385638E+03 o    1    -4.087     10.31     12.32      0.49    0.38953E+02     76.87    -76.87     -0.20
 -11   0   2   0.256279E+04   0.205284E+04   0.206453E+03 o    1    -2.288      7.26      8.11      0.37    0.38953E+02     50.62     50.62      0.18
 -10   0   2   0.216520E+04   0.164383E+04   0.175290E+03 o    1    -2.722      6.50      7.46      0.35    0.38953E+02     46.53    -46.53     -0.17
  -9   0   2   0.839826E+03   0.666102E+03   0.973833E+02 o    1    -1.665      4.14      4.64      0.31    0.38953E+02     28.98     28.98      0.13
  -8   0   2   0.722514E+01   0.233720E+02   0.389533E+02 <    1     0.533      0.77      0.43      0.65    0.38953E+02      2.69     -2.69     -0.09
  -7   0   2   0.901040E+02  -0.545347E+02   0.350580E+02 <    1    -0.321      0.00      1.52      4.74    0.38953E+02      9.49      9.49      0.06
  -6   0   2   0.260940E+04   0.276958E+04   0.260987E+03 o    1     0.609      8.43      8.18      0.41    0.38953E+02     51.08     51.08      0.00
  -5   0   2   0.220666E+03   0.296045E+03   0.545347E+02 o    1     1.475      2.76      2.38      0.26    0.38953E+02     14.85    -14.85     -0.02
  -4   0   2   0.212081E+05   0.222540E+05   0.192429E+04 o    1     0.536     23.90     23.33      1.06    0.38953E+02    145.63    145.63      0.11
  -3   0   2   0.256014E+04   0.350580E+04   0.323313E+03 o    1     3.083      9.49      8.11      0.45    0.38953E+02     50.60    -50.60     -0.11
  -2   0   2   0.213373E+06   0.205674E+06   0.176186E+05 o    1    -0.422     72.66     74.01      3.20    0.38953E+02    461.92    461.92      0.30
  -1   0   2   0.191055E+05   0.171161E+05   0.148802E+04 o    1    -1.267     20.96     22.15      0.93    0.38953E+02    138.22    138.22     -0.09
   0   0   2   0.124843E+06   0.119587E+06   0.102564E+05 o    1    -0.494     55.41     56.61      2.44    0.38953E+02    353.33   -353.33      0.02
   1   0   2   0.121990E+05   0.953967E+04   0.841392E+03 o    1    -2.893     15.65     17.70      0.71    0.38953E+02    110.45   -110.45     -0.21
   2   0   2   0.150505E+04   0.142569E+04   0.151918E+03 o    1    -0.506      6.05      6.22      0.33    0.38953E+02     38.80    -38.79      0.15
   3   0   2   0.104210E+05   0.104823E+05   0.923194E+03 o    1     0.065     16.40     16.36      0.74    0.38953E+02    102.08   -102.08     -0.19
   4   0   2   0.990441E+02   0.116860E+03   0.428487E+02 o    1     0.432      1.73      1.59      0.32    0.38953E+02      9.95      9.95      0.13
   5   0   2   0.626927E+04   0.602608E+04   0.541451E+03 o    1    -0.434     12.44     12.69      0.57    0.38953E+02     79.18    -79.18     -0.11
   6   0   2   0.248373E+02  -0.155813E+02   0.428487E+02 <    1    -0.152      0.00      0.80      5.24    0.38953E+02      4.98      4.98      0.04
   7   0   2   0.152428E+04   0.107901E+04   0.128546E+03 o    1    -3.122      5.26      6.26      0.32    0.38953E+02     39.04    -39.04     -0.01
   8   0   2   0.833885E+03   0.860868E+03   0.109069E+03 o    1     0.246      4.70      4.63      0.30    0.38953E+02     28.88    -28.88     -0.07
   9   0   2   0.142539E+02   0.779066E+01   0.428487E+02 <    1    -0.128      0.45      0.60      1.23    0.38953E+02      3.78      3.77      0.10
  10   0   2   0.366059E+04   0.283970E+04   0.272673E+03 o    1    -2.760      8.54      9.69      0.42    0.38953E+02     60.50    -60.50     -0.16
  11   0   2   0.119493E+04   0.132441E+04   0.148023E+03 o    1     0.883      5.83      5.54      0.33    0.38953E+02     34.57     34.57      0.17
  12   0   2   0.658919E+04   0.669608E+04   0.603776E+03 o    1     0.174     13.11     13.01      0.61    0.38953E+02     81.17    -81.17     -0.20
  13   0   2   0.173299E+04   0.159709E+04   0.171395E+03 o    1    -0.764      6.40      6.67      0.35    0.38953E+02     41.63     41.63      0.18
  14   0   2   0.671672E+04   0.655974E+04   0.595986E+03 o    1    -0.256     12.98     13.13      0.60    0.38953E+02     81.96    -81.96     -0.18
  15   0   2   0.693119E+03   0.595986E+03   0.895926E+02 o    1    -1.034      3.91      4.22      0.30    0.38953E+02     26.33     26.33      0.14
  16   0   2   0.557243E+04   0.577288E+04   0.529765E+03 o    1     0.373     12.17     11.96      0.57    0.38953E+02     74.65    -74.65     -0.13
  17   0   2   0.375824E+03   0.257092E+03   0.623253E+02 o    1    -1.719      2.57      3.11      0.31    0.38953E+02     19.39    -19.39      0.05
  18   0   2   0.410831E+04   0.456923E+04   0.428487E+03 o    1     1.080     10.83     10.27      0.52    0.38953E+02     64.10    -64.10     -0.05
  19   0   2   0.326427E+05   0.318171E+05   0.276179E+04 o    1    -0.289     28.58     28.95      1.27    0.38953E+02    180.67   -180.67     -0.09
  20   0   2   0.397719E+05   0.433161E+05   0.374731E+04 o    1     0.941     33.35     31.95      1.48    0.38953E+02    199.43    199.43      0.13
  21   0   2   0.119018E+05   0.124651E+05   0.111017E+04 o    1     0.501     17.89     17.48      0.82    0.38953E+02    109.10    109.10     -0.02
  22   0   2   0.426180E+03   0.428487E+03   0.779066E+02 o    1     0.029      3.32      3.31      0.30    0.38953E+02     20.64     20.64      0.11
  23   0   2   0.789296E+02   0.116860E+03   0.584300E+02 <    1     0.712      1.73      1.42      0.43    0.38953E+02      8.88      8.88     -0.11
  24   0   2   0.746455E+03   0.720636E+03   0.112965E+03 o    1    -0.225      4.30      4.38      0.34    0.38953E+02     27.32     27.32      0.14
  25   0   2   0.501648E+03   0.401219E+03   0.895926E+02 o    1    -1.054      3.21      3.59      0.36    0.38953E+02     22.40    -22.40     -0.15
  26   0   2   0.120438E+04   0.122703E+04   0.159709E+03 o    1     0.141      5.61      5.56      0.37    0.38953E+02     34.70     34.70      0.15
  27   0   2   0.115073E+04   0.107122E+04   0.151918E+03 o    1    -0.509      5.24      5.44      0.38    0.38953E+02     33.92    -33.92     -0.14
  28   0   2   0.999761E+03   0.107122E+04   0.148023E+03 o    1     0.486      5.24      5.07      0.37    0.38953E+02     31.62     31.62      0.12
  29   0   2   0.869477E+03   0.798543E+03   0.128546E+03 o    1    -0.536      4.53      4.72      0.37    0.38953E+02     29.49    -29.49     -0.10
  31   0   2   0.140779E+03   0.132441E+03   0.584300E+02 o    1    -0.140      1.84      1.90      0.41    0.38953E+02     11.87    -11.86     -0.02
  32   0   2   0.111904E+03   0.198662E+03   0.701160E+02 o    1     1.411      2.26      1.69      0.40    0.38953E+02     10.58    -10.58     -0.03
  33   0   2   0.827765E+02   0.175290E+03   0.740113E+02 o    1     1.480      2.12      1.46      0.45    0.38953E+02      9.10      9.10      0.06
  34   0   2   0.950271E+03   0.977728E+03   0.151918E+03 o    1     0.181      5.01      4.94      0.39    0.38953E+02     30.83    -30.83     -0.11
  35   0   2   0.367841E+03   0.510289E+03   0.112965E+03 o    1     1.358      3.62      3.07      0.40    0.38953E+02     19.18     19.18      0.11
  36   0   2   0.148330E+04   0.214243E+04   0.260987E+03 o    1     2.721      7.42      6.17      0.46    0.38953E+02     38.51    -38.51     -0.14
  37   0   2   0.244405E+03   0.455754E+03   0.109069E+03 o    1     2.229      3.42      2.50      0.41    0.38953E+02     15.63     15.63      0.12
  38   0   2   0.933930E+03   0.117639E+04   0.179185E+03 o    1     1.419      5.50      4.90      0.42    0.38953E+02     30.56    -30.56     -0.13
  39   0   2   0.318687E+03   0.101279E+03   0.779066E+02 <    1    -2.011      1.61      2.86      0.62    0.38953E+02     17.85    -17.85      0.07
  40   0   2   0.776639E+01   0.311627E+02   0.701160E+02 <    1     0.445      0.89      0.45      1.01    0.38953E+02      2.79      2.79     -0.07
  41   0   2   0.107153E+05   0.145958E+05   0.133220E+04 o    1     3.065     19.36     16.59      0.90    0.38953E+02    103.51    103.51      0.16
  42   0   2   0.164058E+02   0.428487E+02   0.701160E+02 <    1     0.466      1.05      0.65      0.86    0.38953E+02      4.05     -4.05     -0.03
  43   0   2   0.245020E-02  -0.132441E+03   0.740113E+02 <    1    -0.001      0.00      0.01      6.89    0.38953E+02      0.05     -0.05      0.00
  44   0   2   0.467546E+02   0.183081E+03   0.895926E+02 o    1     2.020      2.17      1.10      0.53    0.38953E+02      6.84      6.84      0.02
  45   0   2   0.746875E+02  -0.194767E+02   0.818020E+02 <    1    -0.191      0.00      1.38      7.25    0.38953E+02      8.64     -8.64     -0.04
  46   0   2   0.110355E+03   0.895926E+02   0.856973E+02 <    1    -0.230      1.52      1.68      0.73    0.38953E+02     10.50     10.50      0.05
  47   0   2   0.626729E+02   0.506393E+02   0.701160E+02 <    1    -0.162      1.14      1.27      0.79    0.38953E+02      7.92     -7.92     -0.05
  48   0   2   0.410120E+02  -0.116860E+02   0.779066E+02 <    1    -0.145      0.00      1.03      7.07    0.38953E+02      6.40      6.40      0.04
  49   0   2   0.378146E+01  -0.818020E+02   0.701160E+02 <    1    -0.046      0.00      0.31      6.71    0.38953E+02      1.94      1.94     -0.03
  50   0   2   0.179041E+02  -0.467440E+02   0.701160E+02 <    1    -0.101      0.00      0.68      6.71    0.38953E+02      4.23     -4.23      0.02
  51   0   2   0.337789E+02   0.140232E+03   0.973833E+02 <    1     1.466      1.90      0.93      0.66    0.38953E+02      5.81      5.81     -0.01
 -53   1   2   0.141670E+02  -0.140232E+03   0.101279E+03 <    1    -0.075      0.00      0.60      8.06    0.38953E+02      3.76     -3.76     -0.04
 -52   1   2   0.227126E+02   0.194767E+02   0.584300E+02 <    1    -0.053      0.71      0.76      1.06    0.38953E+02      4.77      4.77      0.04
 -51   1   2   0.235403E+01   0.311627E+02   0.506393E+02 <    1     0.892      0.89      0.25      0.73    0.38953E+02      1.53     -1.53     -0.03
 -50   1   2   0.508457E+01  -0.545347E+02   0.545347E+02 <    1    -0.061      0.00      0.36      5.92    0.38953E+02      2.25      2.25      0.03
 -49   1   2   0.601818E+01  -0.545347E+02   0.584300E+02 <    1    -0.064      0.00      0.39      6.12    0.38953E+02      2.45      2.45     -0.02
 -48   1   2   0.248100E+01  -0.194767E+02   0.545347E+02 <    1    -0.043      0.00      0.25      5.92    0.38953E+02      1.58      1.58      0.01
 -47   1   2   0.196085E+01  -0.155813E+02   0.545347E+02 <    1    -0.038      0.00      0.22      5.92    0.38953E+02      1.40      1.40      0.00
 -46   1   2   0.387496E+02   0.428487E+02   0.545347E+02 <    1     0.077      1.05      1.00      0.67    0.38953E+02      6.22      6.22      0.00
 -45   1   2   0.106982E+02   0.350580E+02   0.545347E+02 <    1     0.575      0.95      0.52      0.74    0.38953E+02      3.27     -3.27      0.01
 -44   1   2   0.182403E+03   0.253197E+03   0.701160E+02 o    1     1.089      2.55      2.16      0.35    0.38953E+02     13.51     13.51      0.00
 -43   1   2   0.450588E+03   0.315522E+03   0.128546E+03 o    1    -0.956      2.85      3.40      0.58    0.38953E+02     21.23    -21.23      0.00
 -42   1   2   0.410822E+03   0.436277E+03   0.701160E+02 o    1     0.366      3.35      3.25      0.27    0.38953E+02     20.27    -20.27     -0.05
 -41   1   2   0.897150E+01   0.428487E+02   0.584300E+02 <    1     0.795      1.05      0.48      0.72    0.38953E+02      3.00      3.00      0.04
 -40   1   2   0.942292E+01  -0.389533E+02   0.545347E+02 <    1    -0.083      0.00      0.49      5.92    0.38953E+02      3.07     -3.07     -0.04
 -39   1   2   0.503309E+01  -0.389533E+01   0.545347E+02 <    1    -0.061      0.00      0.36      5.92    0.38953E+02      2.24      2.24      0.04
 -38   1   2   0.329735E+02   0.428487E+02   0.584300E+02 <    1     0.180      1.05      0.92      0.72    0.38953E+02      5.74     -5.74     -0.04
 -37   1   2   0.171562E+02  -0.584300E+02   0.545347E+02 <    1    -0.112      0.00      0.66      5.92    0.38953E+02      4.14      4.14      0.04
 -36   1   2   0.911949E+02   0.973833E+02   0.545347E+02 <    1     0.115      1.58      1.53      0.44    0.38953E+02      9.55     -9.55     -0.03
 -35   1   2   0.268065E+02  -0.506393E+02   0.506393E+02 <    1    -0.146      0.00      0.83      5.70    0.38953E+02      5.18      5.18      0.02
 -34   1   2   0.102643E+03   0.389533E+02   0.545347E+02 <    1    -0.890      1.00      1.62      0.70    0.38953E+02     10.13    -10.13     -0.01
 -33   1   2   0.314952E+01   0.311627E+02   0.506393E+02 <    1     0.839      0.89      0.28      0.73    0.38953E+02      1.77     -1.77     -0.02
 -32   1   2   0.629460E-01  -0.116860E+02   0.506393E+02 <    1    -0.007      0.00      0.04      5.70    0.38953E+02      0.25     -0.25      0.04
 -31   1   2   0.256697E+03   0.151918E+03   0.623253E+02 o    1    -1.460      1.97      2.57      0.41    0.38953E+02     16.02    -16.02     -0.08
 -30   1   2   0.274994E+03   0.334999E+03   0.506393E+02 o    1     1.233      2.93      2.66      0.22    0.38953E+02     16.58     16.58      0.10
 -29   1   2   0.926384E+03   0.763485E+03   0.740113E+02 o    1    -2.051      4.43      4.88      0.22    0.38953E+02     30.44    -30.44     -0.12
 -28   1   2   0.939631E+03   0.100500E+04   0.856973E+02 o    1     0.755      5.08      4.91      0.22    0.38953E+02     30.65     30.65      0.13
 -27   1   2   0.131451E+04   0.101279E+04   0.818020E+02 o    1    -3.347      5.10      5.81      0.21    0.38953E+02     36.26    -36.26     -0.13
 -26   1   2   0.997431E+03   0.969938E+03   0.779066E+02 o    1    -0.340      4.99      5.06      0.21    0.38953E+02     31.58     31.58      0.12
 -25   1   2   0.799985E+03   0.638834E+03   0.584300E+02 o    1    -2.543      4.05      4.53      0.19    0.38953E+02     28.28    -28.28     -0.10
 -24   1   2   0.480074E+03   0.432382E+03   0.467440E+02 o    1    -0.977      3.33      3.51      0.18    0.38953E+02     21.91     21.91      0.06
 -23   1   2   0.427441E+02   0.194767E+02   0.311627E+02 <    1    -0.602      0.71      1.05      0.57    0.38953E+02      6.54     -6.54     -0.02
 -22   1   2   0.905811E+03   0.389533E+03   0.818020E+02 o    1    -4.977      3.16      4.82      0.33    0.38953E+02     30.10     30.10     -0.01
 -21   1   2   0.537285E+02   0.779066E+01   0.428487E+02 <    1    -0.591      0.45      1.17      1.23    0.38953E+02      7.33      7.33      0.06
 -20   1   2   0.118338E+04   0.121145E+04   0.623253E+02 o    1     0.422      5.58      5.51      0.15    0.38953E+02     34.40    -34.40     -0.11
 -19   1   2   0.182869E+04   0.166720E+04   0.779066E+02 o    1    -1.862      6.54      6.85      0.17    0.38953E+02     42.76     42.76      0.14
 -18   1   2   0.251604E+04   0.251638E+04   0.105174E+03 o    1     0.003      8.04      8.04      0.19    0.38953E+02     50.16    -50.16     -0.16
 -17   1   2   0.369695E+04   0.339673E+04   0.136337E+03 o    1    -1.929      9.34      9.74      0.21    0.38953E+02     60.80     60.80      0.17
 -16   1   2   0.293471E+04   0.283580E+04   0.116860E+03 o    1    -0.755      8.53      8.68      0.20    0.38953E+02     54.17    -54.17     -0.17
 -15   1   2   0.396210E+04   0.393429E+04   0.151918E+03 o    1    -0.162     10.05     10.09      0.22    0.38953E+02     62.95     62.95      0.15
 -14   1   2   0.228456E+04   0.209958E+04   0.973833E+02 o    1    -1.707      7.34      7.66      0.19    0.38953E+02     47.80    -47.80     -0.13
 -13   1   2   0.333179E+04   0.312795E+04   0.151918E+03 o    1    -1.221      8.96      9.25      0.24    0.38953E+02     57.72     57.72      0.10
 -12   1   2   0.150073E+04   0.130494E+04   0.662206E+02 o    1    -2.655      5.79      6.21      0.16    0.38953E+02     38.74    -38.74     -0.07
 -11   1   2   0.271275E+04   0.254365E+04   0.124651E+03 o    1    -1.236      8.08      8.35      0.21    0.38953E+02     52.08     52.08      0.04
 -10   1   2   0.736420E+03   0.790752E+03   0.545347E+02 o    1     0.974      4.51      4.35      0.16    0.38953E+02     27.14    -27.14     -0.01
  -9   1   2   0.213073E+04   0.219697E+04   0.109069E+03 o    1     0.568      7.51      7.40      0.20    0.38953E+02     46.16     46.16     -0.01
  -8   1   2   0.301852E+03   0.354475E+03   0.311627E+02 o    1     1.713      3.02      2.78      0.14    0.38953E+02     17.37    -17.37      0.05
  -7   1   2   0.128079E+04   0.119976E+04   0.662206E+02 o    1    -1.132      5.55      5.73      0.16    0.38953E+02     35.79     35.79     -0.06
  -6   1   2   0.302710E+00   0.779066E+01   0.194767E+02 <    1     0.642      0.45      0.09      0.56    0.38953E+02      0.55      0.54      0.09
  -5   1   2   0.316516E+03   0.362266E+03   0.311627E+02 o    1     1.478      3.05      2.85      0.13    0.38953E+02     17.79     17.79     -0.09
  -4   1   2   0.504636E+03   0.436277E+03   0.350580E+02 o    1    -1.823      3.35      3.60      0.14    0.38953E+02     22.46     22.46      0.11
  -3   1   2   0.551570E+02   0.545347E+02   0.194767E+02 o    1    -0.032      1.18      1.19      0.21    0.38953E+02      7.43     -7.43     -0.10
  -2   1   2   0.231136E+04   0.206842E+04   0.101279E+03 o    1    -2.159      7.29      7.70      0.19    0.38953E+02     48.08     48.08      0.11
  -1   1   2   0.115073E+04   0.112965E+04   0.623253E+02 o    1    -0.317      5.39      5.44      0.16    0.38953E+02     33.92    -33.92     -0.09
   0   1   2   0.426090E+04   0.386807E+04   0.179185E+03 o    1    -1.964      9.96     10.46      0.25    0.38953E+02     65.28     65.28      0.08
   1   1   2   0.148464E+04   0.139453E+04   0.740113E+02 o    1    -1.122      5.98      6.17      0.17    0.38953E+02     38.53    -38.53     -0.04
   2   1   2   0.254795E+04   0.261766E+04   0.124651E+03 o    1     0.519      8.20      8.09      0.21    0.38953E+02     50.48     50.48      0.02
   3   1   2   0.329049E+03   0.377847E+03   0.311627E+02 o    1     1.574      3.11      2.91      0.13    0.38953E+02     18.14    -18.14      0.02
   4   1   2   0.376932E+03   0.401219E+03   0.350580E+02 o    1     0.686      3.21      3.11      0.14    0.38953E+02     19.41     19.41     -0.05
   5   1   2   0.904139E+02   0.105174E+03   0.233720E+02 o    1     0.653      1.64      1.52      0.18    0.38953E+02      9.51      9.51      0.09
   6   1   2   0.250533E+03   0.245406E+03   0.272673E+02 o    1    -0.184      2.51      2.54      0.14    0.38953E+02     15.83    -15.83     -0.11
   7   1   2   0.139623E+04   0.133610E+04   0.740113E+02 o    1    -0.756      5.86      5.99      0.17    0.38953E+02     37.37     37.37      0.14
   8   1   2   0.185789E+04   0.158930E+04   0.856973E+02 o    1    -2.824      6.39      6.91      0.18    0.38953E+02     43.10    -43.10     -0.14
   9   1   2   0.303680E+04   0.253197E+04   0.124651E+03 o    1    -3.582      8.06      8.83      0.21    0.38953E+02     55.11     55.11      0.15
  10   1   2   0.308707E+04   0.297603E+04   0.144127E+03 o    1    -0.706      8.74      8.90      0.23    0.38953E+02     55.56    -55.56     -0.13
  11   1   2   0.339019E+04   0.306173E+04   0.148023E+03 o    1    -1.998      8.87      9.33      0.23    0.38953E+02     58.23     58.23      0.12
  12   1   2   0.302690E+04   0.298382E+04   0.144127E+03 o    1    -0.275      8.75      8.82      0.23    0.38953E+02     55.02    -55.02     -0.09
  13   1   2   0.249046E+04   0.240342E+04   0.120755E+03 o    1    -0.664      7.85      8.00      0.21    0.38953E+02     49.90     49.90      0.06
  14   1   2   0.224985E+04   0.214633E+04   0.109069E+03 o    1    -0.873      7.42      7.60      0.20    0.38953E+02     47.43    -47.43     -0.04
  15   1   2   0.145002E+04   0.137116E+04   0.779066E+02 o    1    -0.941      5.93      6.10      0.18    0.38953E+02     38.08     38.08      0.01
  16   1   2   0.106626E+04   0.101668E+04   0.623253E+02 o    1    -0.747      5.11      5.23      0.16    0.38953E+02     32.65    -32.65      0.01
  17   1   2   0.597305E+03   0.510289E+03   0.428487E+02 o    1    -1.898      3.62      3.92      0.16    0.38953E+02     24.44     24.44     -0.04
  18   1   2   0.291863E+03   0.264883E+03   0.311627E+02 o    1    -0.833      2.61      2.74      0.16    0.38953E+02     17.08    -17.08      0.05
  19   1   2   0.523277E+03   0.549242E+03   0.623253E+02 o    1     0.415      3.75      3.67      0.22    0.38953E+02     22.88     22.88     -0.06
  20   1   2   0.118825E+04   0.121924E+04   0.740113E+02 o    1     0.400      5.59      5.52      0.18    0.38953E+02     34.47    -34.47      0.06
  21   1   2   0.930107E+03   0.103616E+04   0.662206E+02 o    1     1.570      5.16      4.89      0.17    0.38953E+02     30.50    -30.50     -0.09
  22   1   2   0.309504E+03   0.377847E+03   0.428487E+02 o    1     1.649      3.11      2.82      0.18    0.38953E+02     17.59     17.59      0.07
  23   1   2   0.119983E+04   0.139063E+04   0.856973E+02 o    1     2.196      5.97      5.55      0.19    0.38953E+02     34.64    -34.64     -0.08
  24   1   2   0.555176E+03   0.580404E+03   0.506393E+02 o    1     0.491      3.86      3.78      0.17    0.38953E+02     23.56     23.56      0.05
  25   1   2   0.678740E+03   0.673892E+03   0.545347E+02 o    1    -0.086      4.16      4.17      0.17    0.38953E+02     26.05    -26.05     -0.04
  26   1   2   0.186612E+03   0.151918E+03   0.350580E+02 o    1    -0.935      1.97      2.19      0.23    0.38953E+02     13.66     13.66      0.01
  27   1   2   0.105100E+03   0.120755E+03   0.311627E+02 o    1     0.518      1.76      1.64      0.23    0.38953E+02     10.25    -10.25      0.01
  28   1   2   0.260126E+02   0.389533E+02   0.311627E+02 <    1     0.457      1.00      0.82      0.40    0.38953E+02      5.10     -5.10     -0.05
  29   1   2   0.590084E+02   0.233720E+02   0.311627E+02 <    1    -0.883      0.77      1.23      0.52    0.38953E+02      7.68      7.68      0.07
  30   1   2   0.385552E+03   0.377847E+03   0.428487E+02 o    1    -0.176      3.11      3.15      0.18    0.38953E+02     19.64    -19.64     -0.09
  31   1   2   0.509873E+03   0.553137E+03   0.545347E+02 o    1     0.793      3.77      3.62      0.19    0.38953E+02     22.58     22.58      0.10
  32   1   2   0.687901E+03   0.623253E+03   0.584300E+02 o    1    -1.055      4.00      4.20      0.19    0.38953E+02     26.23    -26.23     -0.11
  33   1   2   0.622620E+03   0.697264E+03   0.895926E+02 o    1     0.847      4.23      4.00      0.28    0.38953E+02     24.95     24.95      0.10
  34   1   2   0.616320E+03   0.576509E+03   0.584300E+02 o    1    -0.657      3.85      3.98      0.20    0.38953E+02     24.83    -24.83     -0.09
  35   1   2   0.459277E+03   0.459649E+03   0.506393E+02 o    1     0.007      3.44      3.43      0.19    0.38953E+02     21.43     21.43      0.07
  36   1   2   0.284412E+03   0.280464E+03   0.428487E+02 o    1    -0.091      2.68      2.70      0.21    0.38953E+02     16.86    -16.86     -0.05
  37   1   2   0.261300E+03   0.284359E+03   0.467440E+02 o    1     0.500      2.70      2.59      0.22    0.38953E+02     16.16     16.16      0.03
  38   1   2   0.472576E+02   0.389533E+01   0.311627E+02 <    1    -0.621      0.32      1.10      1.26    0.38953E+02      6.87     -6.87      0.00
  39   1   2   0.753829E+02   0.350580E+02   0.350580E+02 <    1    -0.933      0.95      1.39      0.47    0.38953E+02      8.68      8.68     -0.01
  40   1   2   0.235714E+02   0.233720E+02   0.311627E+02 <    1    -0.006      0.77      0.78      0.52    0.38953E+02      4.86      4.85      0.04
  41   1   2   0.153317E+04   0.164773E+04   0.109069E+03 o    1     1.023      6.50      6.27      0.22    0.38953E+02     39.16    -39.16     -0.08
  42   1   2   0.127050E+03   0.140232E+03   0.428487E+02 o    1     0.315      1.90      1.81      0.29    0.38953E+02     11.27     11.27      0.06
  43   1   2   0.450043E+02   0.105174E+03   0.389533E+02 o    1     1.865      1.64      1.07      0.30    0.38953E+02      6.71     -6.71     -0.05
  44   1   2   0.166040E+02   0.701160E+02   0.389533E+02 <    1     1.847      1.34      0.65      0.37    0.38953E+02      4.07      4.07      0.04
  45   1   2   0.255810E+02   0.895926E+02   0.389533E+02 o    1     2.140      1.52      0.81      0.33    0.38953E+02      5.06      5.06     -0.02
  46   1   2   0.180935E+02   0.112965E+03   0.428487E+02 o    1     3.158      1.70      0.68      0.32    0.38953E+02      4.25     -4.25      0.01
  47   1   2   0.893885E+02   0.272673E+02   0.428487E+02 <    1    -1.032      0.84      1.51      0.66    0.38953E+02      9.45      9.45      0.00
  48   1   2   0.330471E+02   0.506393E+02   0.389533E+02 <    1     0.499      1.14      0.92      0.44    0.38953E+02      5.75     -5.75     -0.01
  49   1   2   0.630163E+02   0.389533E+02   0.428487E+02 <    1    -0.494      1.00      1.27      0.55    0.38953E+02      7.94      7.94      0.02
  50   1   2   0.974226E+01   0.194767E+02   0.428487E+02 <    1     0.266      0.71      0.50      0.78    0.38953E+02      3.12     -3.12     -0.02
  51   1   2   0.961699E+01  -0.101279E+03   0.779066E+02 <    1    -0.070      0.00      0.50      7.07    0.38953E+02      3.10      3.10      0.02
 -53   2   2   0.123484E+00  -0.311627E+02   0.856973E+02 <    1    -0.008      0.00      0.06      7.42    0.38953E+02      0.35      0.35      0.01
 -52   2   2   0.146534E+00  -0.389533E+02   0.467440E+02 <    1    -0.011      0.00      0.06      5.48    0.38953E+02      0.38      0.38     -0.01
 -51   2   2   0.277303E+01   0.428487E+02   0.584300E+02 <    1     1.093      1.05      0.27      0.72    0.38953E+02      1.67     -1.67      0.00
 -50   2   2   0.901584E+00  -0.779066E+02   0.662206E+02 <    1    -0.023      0.00      0.15      6.52    0.38953E+02      0.95      0.95     -0.01
 -49   2   2   0.120507E+01   0.934880E+02   0.740113E+02 <    1     2.239      1.55      0.18      0.61    0.38953E+02      1.10     -1.10      0.01
 -48   2   2   0.350338E+00  -0.428487E+02   0.701160E+02 <    1    -0.014      0.00      0.09      6.71    0.38953E+02      0.59     -0.59     -0.01
 -47   2   2   0.201265E+02  -0.389533E+01   0.779066E+02 <    1    -0.102      0.00      0.72      7.07    0.38953E+02      4.49      4.49      0.01
 -46   2   2   0.921807E+02   0.350580E+02   0.584300E+02 <    1    -0.746      0.95      1.54      0.79    0.38953E+02      9.60     -9.60     -0.02
 -45   2   2   0.133654E+03   0.584300E+02   0.584300E+02 <    1    -1.025      1.22      1.85      0.61    0.38953E+02     11.56     11.56      0.02
 -44   2   2   0.210346E+03   0.186976E+03   0.623253E+02 o    1    -0.363      2.19      2.32      0.37    0.38953E+02     14.50    -14.50     -0.03
 -43   2   2   0.619656E-01  -0.779066E+01   0.623253E+02 <    1    -0.006      0.00      0.04      6.32    0.38953E+02      0.25     -0.25      0.01
 -42   2   2   0.195619E+02   0.116860E+02   0.662206E+02 <    1    -0.104      0.55      0.71      1.55    0.38953E+02      4.42      4.42      0.00
 -41   2   2   0.554613E+02   0.101279E+03   0.701160E+02 <    1     0.751      1.61      1.19      0.56    0.38953E+02      7.45      7.45      0.01
 -40   2   2   0.357238E+02   0.136337E+03   0.623253E+02 o    1     2.133      1.87      0.96      0.43    0.38953E+02      5.98      5.98      0.00
 -39   2   2   0.287768E+00  -0.389533E+01   0.584300E+02 <    1    -0.014      0.00      0.09      6.12    0.38953E+02      0.54      0.54      0.00
 -38   2   2   0.126687E+00  -0.584300E+02   0.545347E+02 <    1    -0.010      0.00      0.06      5.92    0.38953E+02      0.36     -0.36      0.00
 -37   2   2   0.144663E+02   0.701160E+02   0.545347E+02 <    1     1.403      1.34      0.61      0.52    0.38953E+02      3.80      3.80      0.00
 -36   2   2   0.300567E+02   0.428487E+02   0.545347E+02 <    1     0.255      1.05      0.88      0.67    0.38953E+02      5.48     -5.48      0.00
 -35   2   2   0.216940E+02  -0.155813E+02   0.506393E+02 <    1    -0.131      0.00      0.75      5.70    0.38953E+02      4.66      4.66     -0.01
 -34   2   2   0.251151E+02   0.506393E+02   0.545347E+02 <    1     0.549      1.14      0.80      0.61    0.38953E+02      5.01     -5.01      0.01
 -33   2   2   0.518557E+00   0.311627E+02   0.506393E+02 <    1     1.072      0.89      0.12      0.73    0.38953E+02      0.72     -0.72     -0.02
 -32   2   2   0.484094E-01   0.545347E+02   0.506393E+02 <    1     2.089      1.18      0.04      0.55    0.38953E+02      0.22     -0.22      0.02
 -31   2   2   0.455214E+02   0.895926E+02   0.467440E+02 <    1     1.100      1.52      1.08      0.40    0.38953E+02      6.75     -6.75     -0.02
 -30   2   2   0.147457E+02   0.389533E+01   0.584300E+02 <    1    -0.126      0.32      0.62      2.37    0.38953E+02      3.84      3.84      0.02
 -29   2   2   0.143551E+03   0.428487E+02   0.545347E+02 <    1    -1.305      1.05      1.92      0.67    0.38953E+02     11.98    -11.98     -0.02
 -28   2   2   0.260965E+02  -0.467440E+02   0.467440E+02 <    1    -0.149      0.00      0.82      5.48    0.38953E+02      5.11      5.11      0.01
 -27   2   2   0.189463E+03   0.132441E+03   0.467440E+02 o    1    -1.109      1.84      2.21      0.33    0.38953E+02     13.76    -13.76      0.00
 -26   2   2   0.821297E+01   0.000000E+00   0.350580E+02 <    1    -0.097      0.00      0.46      4.74    0.38953E+02      2.87      2.87     -0.01
 -25   2   2   0.622543E+02   0.389533E+01   0.389533E+02 <    1    -0.600      0.32      1.26      1.58    0.38953E+02      7.89     -7.89      0.02
 -24   2   2   0.330739E+03   0.272673E+03   0.467440E+02 o    1    -1.174      2.65      2.91      0.23    0.38953E+02     18.19    -18.19     -0.04
 -23   2   2   0.127817E+03   0.132441E+03   0.389533E+02 o    1     0.119      1.84      1.81      0.27    0.38953E+02     11.31    -11.31      0.03
 -22   2   2   0.172804E+03   0.151918E+03   0.389533E+02 o    1    -0.517      1.97      2.11      0.25    0.38953E+02     13.15    -13.15     -0.05
 -21   2   2   0.755536E+04   0.684020E+04   0.284359E+03 o    1    -2.210     13.25     13.93      0.31    0.38953E+02     86.92     86.92      0.08
 -20   2   2   0.512468E+03   0.521975E+03   0.467440E+02 o    1     0.199      3.66      3.63      0.17    0.38953E+02     22.64    -22.64     -0.04
 -19   2   2   0.210887E+03   0.202557E+03   0.350580E+02 o    1    -0.234      2.28      2.33      0.20    0.38953E+02     14.52     14.52      0.03
 -18   2   2   0.955618E+02   0.779066E+01   0.272673E+02 <    1    -1.430      0.45      1.57      0.78    0.38953E+02      9.78      9.78     -0.01
 -17   2   2   0.160143E+03   0.545347E+02   0.272673E+02 <    1    -2.852      1.18      2.03      0.30    0.38953E+02     12.65    -12.65      0.00
 -16   2   2   0.275493E+03   0.163604E+03   0.272673E+02 o    1    -3.546      2.05      2.66      0.17    0.38953E+02     16.60     16.60      0.01
 -15   2   2   0.158631E+03   0.105174E+03   0.272673E+02 o    1    -1.755      1.64      2.02      0.21    0.38953E+02     12.59    -12.59     -0.02
 -14   2   2   0.156152E+03   0.311627E+02   0.272673E+02 <    1    -2.830      0.89      2.00      0.39    0.38953E+02     12.50     12.50      0.03
 -13   2   2   0.416063E+02   0.467440E+02   0.233720E+02 <    1     0.226      1.10      1.03      0.27    0.38953E+02      6.45     -6.45     -0.03
 -12   2   2   0.655625E+01   0.311627E+02   0.194767E+02 <    1     1.731      0.89      0.41      0.28    0.38953E+02      2.56      2.56      0.03
 -11   2   2   0.781981E+02   0.973833E+02   0.233720E+02 o    1     0.863      1.58      1.42      0.19    0.38953E+02      8.84      8.84     -0.02
 -10   2   2   0.318414E+03   0.350580E+03   0.311627E+02 o    1     1.031      3.00      2.86      0.14    0.38953E+02     17.84    -17.84      0.01
  -9   2   2   0.906445E+03   0.102058E+04   0.623253E+02 o    1     1.792      5.12      4.82      0.16    0.38953E+02     30.11     30.11      0.01
  -8   2   2   0.194167E+04   0.223203E+04   0.109069E+03 o    1     2.550      7.57      7.06      0.20    0.38953E+02     44.06    -44.06     -0.03
  -7   2   2   0.326593E+04   0.349801E+04   0.163604E+03 o    1     1.327      9.48      9.16      0.24    0.38953E+02     57.15     57.15      0.04
  -6   2   2   0.616116E+04   0.627928E+04   0.280464E+03 o    1     0.386     12.70     12.58      0.31    0.38953E+02     78.49    -78.49     -0.06
  -5   2   2   0.945848E+04   0.932932E+04   0.409010E+03 o    1    -0.286     15.48     15.58      0.37    0.38953E+02     97.25     97.25      0.08
  -4   2   2   0.111712E+05   0.113627E+05   0.498603E+03 o    1     0.351     17.08     16.93      0.41    0.38953E+02    105.69   -105.69     -0.09
  -3   2   2   0.885550E+04   0.833212E+04   0.366161E+03 o    1    -1.281     14.63     15.08      0.35    0.38953E+02     94.10     94.10      0.09
  -2   2   2   0.170585E+04   0.170616E+04   0.856973E+02 o    1     0.003      6.62      6.62      0.18    0.38953E+02     41.30    -41.30     -0.06
  -1   2   2   0.228204E+04   0.225150E+04   0.109069E+03 o    1    -0.258      7.60      7.65      0.20    0.38953E+02     47.77    -47.77      0.03
   0   2   2   0.398526E+03   0.350580E+03   0.272673E+02 o    1    -1.648      3.00      3.20      0.12    0.38953E+02     19.96    -19.96     -0.05
   1   2   2   0.336043E+03   0.346685E+03   0.272673E+02 o    1     0.381      2.98      2.94      0.12    0.38953E+02     18.33    -18.33      0.02
   2   2   2   0.105892E+04   0.109069E+04   0.584300E+02 o    1     0.513      5.29      5.21      0.15    0.38953E+02     32.54     32.54     -0.01
   3   2   2   0.572655E+02   0.856973E+02   0.194767E+02 o    1     1.600      1.48      1.21      0.17    0.38953E+02      7.57     -7.57      0.02
   4   2   2   0.365505E+02   0.623253E+02   0.155813E+02 o    1     1.868      1.26      0.97      0.16    0.38953E+02      6.05      6.05     -0.02
   5   2   2   0.314788E+03   0.323313E+03   0.272673E+02 o    1     0.306      2.88      2.84      0.12    0.38953E+02     17.74     17.74      0.02
   6   2   2   0.155874E+03   0.136337E+03   0.233720E+02 o    1    -0.803      1.87      2.00      0.16    0.38953E+02     12.48    -12.48     -0.02
   7   2   2   0.782486E+03   0.681683E+03   0.428487E+02 o    1    -2.165      4.18      4.48      0.14    0.38953E+02     27.97     27.97      0.02
   8   2   2   0.260384E+03   0.257092E+03   0.272673E+02 o    1    -0.118      2.57      2.59      0.14    0.38953E+02     16.14    -16.14     -0.01
   9   2   2   0.692593E+03   0.677788E+03   0.428487E+02 o    1    -0.328      4.17      4.22      0.14    0.38953E+02     26.32     26.32      0.01
  10   2   2   0.858711E+02   0.112965E+03   0.194767E+02 o    1     1.476      1.70      1.48      0.15    0.38953E+02      9.27     -9.27      0.01
  11   2   2   0.187389E+03   0.186976E+03   0.233720E+02 o    1    -0.017      2.19      2.19      0.14    0.38953E+02     13.69     13.69     -0.01
  12   2   2   0.337014E+02   0.272673E+02   0.194767E+02 <    1    -0.313      0.84      0.93      0.30    0.38953E+02      5.81      5.81      0.03
  13   2   2   0.332094E+02   0.272673E+02   0.194767E+02 <    1    -0.290      0.84      0.92      0.30    0.38953E+02      5.76     -5.76     -0.03
  14   2   2   0.529398E+03   0.502498E+03   0.389533E+02 o    1    -0.660      3.59      3.69      0.14    0.38953E+02     23.01     23.01      0.05
  15   2   2   0.361328E+03   0.331103E+03   0.350580E+02 o    1    -0.829      2.92      3.05      0.16    0.38953E+02     19.01    -19.01     -0.05
  16   2   2   0.597416E+03   0.560928E+03   0.428487E+02 o    1    -0.811      3.79      3.92      0.15    0.38953E+02     24.44     24.44      0.05
  17   2   2   0.241492E+03   0.140232E+03   0.272673E+02 o    1    -3.195      1.90      2.49      0.19    0.38953E+02     15.54    -15.54     -0.05
  18   2   2   0.182403E+03   0.225929E+03   0.389533E+02 o    1     1.169      2.41      2.16      0.21    0.38953E+02     13.51     13.51      0.04
  19   2   2   0.257906E+04   0.314743E+04   0.183081E+03 o    1     3.082      8.99      8.14      0.28    0.38953E+02     50.78    -50.78     -0.05
  20   2   2   0.191396E+04   0.209179E+04   0.128546E+03 o    1     1.345      7.33      7.01      0.24    0.38953E+02     43.75    -43.75      0.00
  21   2   2   0.481639E+02   0.701160E+02   0.311627E+02 o    1     0.770      1.34      1.11      0.30    0.38953E+02      6.94      6.94      0.00
  22   2   2   0.581969E+03   0.627148E+03   0.623253E+02 o    1     0.724      4.01      3.87      0.20    0.38953E+02     24.12     24.12      0.01
  23   2   2   0.301091E+03   0.260987E+03   0.428487E+02 o    1    -0.896      2.59      2.78      0.21    0.38953E+02     17.35    -17.35      0.00
  24   2   2   0.407310E+03   0.362266E+03   0.467440E+02 o    1    -0.924      3.05      3.23      0.20    0.38953E+02     20.18     20.18     -0.01
  25   2   2   0.936089E+02   0.116860E+03   0.350580E+02 o    1     0.698      1.73      1.55      0.26    0.38953E+02      9.68     -9.68      0.02
  26   2   2   0.290009E+02   0.818020E+02   0.311627E+02 o    1     2.121      1.45      0.86      0.28    0.38953E+02      5.39      5.39     -0.02
  27   2   2   0.173683E+01  -0.389533E+01   0.272673E+02 <    1    -0.050      0.00      0.21      4.18    0.38953E+02      1.32      1.32      0.03
  28   2   2   0.466652E+00   0.779066E+01   0.311627E+02 <    1     0.378      0.45      0.11      0.89    0.38953E+02      0.68      0.68     -0.02
  29   2   2   0.730555E+01   0.701160E+02   0.428487E+02 <    1     2.215      1.34      0.43      0.41    0.38953E+02      2.70      2.70      0.02
  30   2   2   0.124026E+02  -0.155813E+02   0.311627E+02 <    1    -0.126      0.00      0.56      4.47    0.38953E+02      3.52      3.52     -0.01
  31   2   2   0.626561E+01   0.000000E+00   0.311627E+02 <    1    -0.090      0.00      0.40      4.47    0.38953E+02      2.50     -2.50      0.00
  32   2   2   0.483172E+02   0.506393E+02   0.311627E+02 <    1     0.075      1.14      1.11      0.35    0.38953E+02      6.95      6.95      0.02
  33   2   2   0.299700E+02   0.856973E+02   0.311627E+02 o    1     2.244      1.48      0.88      0.27    0.38953E+02      5.47     -5.47     -0.02
  34   2   2   0.647432E+02   0.740113E+02   0.311627E+02 o    1     0.307      1.38      1.29      0.29    0.38953E+02      8.05      8.05      0.03
  35   2   2   0.248483E+02   0.194767E+02   0.272673E+02 <    1    -0.185      0.71      0.80      0.50    0.38953E+02      4.98     -4.98     -0.04
  36   2   2   0.102443E+02   0.233720E+02   0.272673E+02 <    1     0.579      0.77      0.51      0.45    0.38953E+02      3.20      3.20      0.04
  37   2   2   0.311923E+00  -0.311627E+02   0.272673E+02 <    1    -0.021      0.00      0.09      4.18    0.38953E+02      0.56      0.56     -0.03
  38   2   2   0.237949E+01  -0.116860E+02   0.311627E+02 <    1    -0.055      0.00      0.25      4.47    0.38953E+02      1.54      1.54      0.03
  39   2   2   0.205914E+02  -0.233720E+02   0.311627E+02 <    1    -0.163      0.00      0.73      4.47    0.38953E+02      4.54     -4.54     -0.03
  40   2   2   0.349154E+03   0.288255E+03   0.467440E+02 o    1    -1.231      2.72      2.99      0.22    0.38953E+02     18.69     18.69      0.04
  41   2   2   0.123437E+03   0.506393E+02   0.350580E+02 <    1    -1.621      1.14      1.78      0.39    0.38953E+02     11.11    -11.11     -0.03
  42   2   2   0.976876E+01   0.389533E+02   0.350580E+02 <    1     1.109      1.00      0.50      0.45    0.38953E+02      3.13      3.13      0.01
  43   2   2   0.606398E+02   0.506393E+02   0.389533E+02 <    1    -0.245      1.14      1.25      0.44    0.38953E+02      7.79     -7.79     -0.01
  44   2   2   0.110418E+00   0.584300E+02   0.389533E+02 <    1     2.868      1.22      0.05      0.41    0.38953E+02      0.33      0.33      0.00
  45   2   2   0.306305E+01   0.389533E+02   0.311627E+02 <    1     1.798      1.00      0.28      0.40    0.38953E+02      1.75      1.75      0.01
  46   2   2   0.269638E+02   0.311627E+02   0.350580E+02 <    1     0.124      0.89      0.83      0.50    0.38953E+02      5.19     -5.19     -0.02
  47   2   2   0.102989E+02  -0.311627E+02   0.428487E+02 <    1    -0.098      0.00      0.51      5.24    0.38953E+02      3.21      3.21      0.02
  48   2   2   0.180554E+02   0.272673E+02   0.467440E+02 <    1     0.217      0.84      0.68      0.72    0.38953E+02      4.25     -4.25     -0.02
  49   2   2   0.328113E+01  -0.311627E+02   0.428487E+02 <    1    -0.055      0.00      0.29      5.24    0.38953E+02      1.81      1.81      0.01
  50   2   2   0.155416E+01  -0.662206E+02   0.467440E+02 <    1    -0.036      0.00      0.20      5.48    0.38953E+02      1.25     -1.25     -0.01
  51   2   2   0.648992E+00  -0.467440E+02   0.779066E+02 <    1    -0.018      0.00      0.13      7.07    0.38953E+02      0.81     -0.81      0.01
 -52   3   2   0.301290E+02   0.148023E+03   0.109069E+03 <    1     1.489      1.95      0.88      0.72    0.38953E+02      5.49      5.49      0.02
 -51   3   2   0.187461E+02   0.155813E+02   0.740113E+02 <    1    -0.041      0.63      0.69      1.50    0.38953E+02      4.33     -4.33     -0.02
 -50   3   2   0.244494E+02   0.233720E+02   0.623253E+02 <    1    -0.017      0.77      0.79      1.03    0.38953E+02      4.94      4.94      0.02
 -49   3   2   0.433743E+01  -0.545347E+02   0.467440E+02 <    1    -0.061      0.00      0.33      5.48    0.38953E+02      2.08     -2.08     -0.01
 -48   3   2   0.258674E+01  -0.272673E+02   0.428487E+02 <    1    -0.049      0.00      0.26      5.24    0.38953E+02      1.61      1.61      0.01
 -47   3   2   0.889452E+01  -0.194767E+02   0.428487E+02 <    1    -0.091      0.00      0.48      5.24    0.38953E+02      2.98      2.98      0.00
 -46   3   2   0.435476E+01  -0.545347E+02   0.467440E+02 <    1    -0.061      0.00      0.33      5.48    0.38953E+02      2.09     -2.09      0.00
 -45   3   2   0.385330E+02   0.194767E+02   0.428487E+02 <    1    -0.370      0.71      0.99      0.78    0.38953E+02      6.21      6.21      0.01
 -44   3   2   0.739052E+00   0.779066E+02   0.506393E+02 <    1     2.776      1.41      0.14      0.46    0.38953E+02      0.86      0.86     -0.01
 -43   3   2   0.159642E+03   0.389533E+02   0.428487E+02 <    1    -1.862      1.00      2.02      0.55    0.38953E+02     12.63    -12.63     -0.01
 -42   3   2   0.222776E+03   0.545347E+02   0.545347E+02 <    1    -2.042      1.18      2.39      0.59    0.38953E+02     14.93    -14.93     -0.03
 -41   3   2   0.351295E+02   0.779066E+01   0.467440E+02 <    1    -0.374      0.45      0.95      1.34    0.38953E+02      5.93      5.93      0.02
 -40   3   2   0.128589E+02  -0.272673E+02   0.506393E+02 <    1    -0.101      0.00      0.57      5.70    0.38953E+02      3.59      3.59     -0.01
 -39   3   2   0.392964E+01  -0.311627E+02   0.506393E+02 <    1    -0.056      0.00      0.32      5.70    0.38953E+02      1.98     -1.98      0.01
 -38   3   2   0.106459E+02  -0.506393E+02   0.467440E+02 <    1    -0.095      0.00      0.52      5.48    0.38953E+02      3.26      3.26     -0.01
 -37   3   2   0.600521E+01   0.116860E+03   0.506393E+02 o    1     3.565      1.73      0.39      0.38    0.38953E+02      2.45     -2.45      0.01
 -36   3   2   0.189711E+01  -0.779066E+01   0.467440E+02 <    1    -0.040      0.00      0.22      5.48    0.38953E+02      1.38     -1.38     -0.01
 -35   3   2   0.337310E+00  -0.428487E+02   0.428487E+02 <    1    -0.018      0.00      0.09      5.24    0.38953E+02      0.58     -0.58      0.01
 -34   3   2   0.559319E+01   0.701160E+02   0.428487E+02 <    1     2.347      1.34      0.38      0.41    0.38953E+02      2.36     -2.36     -0.01
 -33   3   2   0.107926E+02   0.311627E+02   0.467440E+02 <    1     0.549      0.89      0.53      0.67    0.38953E+02      3.29     -3.29     -0.01
 -32   3   2   0.417447E+01  -0.233720E+02   0.428487E+02 <    1    -0.062      0.00      0.33      5.24    0.38953E+02      2.04     -2.04      0.01
 -31   3   2   0.690551E+02   0.389533E+02   0.428487E+02 <    1    -0.603      1.00      1.33      0.55    0.38953E+02      8.31     -8.31     -0.03
 -30   3   2   0.634161E+01  -0.701160E+02   0.506393E+02 <    1    -0.071      0.00      0.40      5.70    0.38953E+02      2.52      2.52      0.03
 -29   3   2   0.843361E+02   0.506393E+02   0.623253E+02 <    1    -0.472      1.14      1.47      0.70    0.38953E+02      9.18     -9.18     -0.04
 -28   3   2   0.629029E+02   0.194767E+02   0.584300E+02 <    1    -0.531      0.71      1.27      1.06    0.38953E+02      7.93      7.93      0.04
 -27   3   2   0.235884E+03   0.136337E+03   0.584300E+02 o    1    -1.470      1.87      2.46      0.40    0.38953E+02     15.36    -15.36     -0.05
 -26   3   2   0.824498E+02   0.116860E+02   0.506393E+02 <    1    -0.764      0.55      1.45      1.19    0.38953E+02      9.08      9.08      0.04
 -25   3   2   0.129438E+03   0.112965E+03   0.506393E+02 o    1    -0.314      1.70      1.82      0.38    0.38953E+02     11.38    -11.38     -0.04
 -24   3   2   0.224741E+01  -0.194767E+02   0.389533E+02 <    1    -0.048      0.00      0.24      5.00    0.38953E+02      1.50      1.50      0.02
 -23   3   2   0.896093E+01   0.779066E+01   0.389533E+02 <    1    -0.029      0.45      0.48      1.12    0.38953E+02      2.99     -2.99     -0.01
 -22   3   2   0.424182E+02   0.584300E+02   0.350580E+02 <    1     0.493      1.22      1.04      0.37    0.38953E+02      6.51      6.51      0.00
 -21   3   2   0.428929E+03   0.338894E+03   0.389533E+02 o    1    -2.143      2.95      3.32      0.17    0.38953E+02     20.71     20.71      0.03
 -20   3   2   0.571008E+03   0.373952E+03   0.895926E+02 o    1    -1.961      3.10      3.83      0.37    0.38953E+02     23.90    -23.90     -0.05
 -19   3   2   0.525888E+03   0.467440E+03   0.428487E+02 o    1    -1.293      3.46      3.67      0.16    0.38953E+02     22.93     22.93      0.05
 -18   3   2   0.447102E+03   0.401219E+03   0.428487E+02 o    1    -1.024      3.21      3.39      0.17    0.38953E+02     21.14    -21.14     -0.06
 -17   3   2   0.398134E+03   0.373952E+03   0.389533E+02 o    1    -0.600      3.10      3.20      0.16    0.38953E+02     19.95     19.95      0.06
 -16   3   2   0.285680E+03   0.225929E+03   0.311627E+02 o    1    -1.786      2.41      2.71      0.17    0.38953E+02     16.90    -16.90     -0.06
 -15   3   2   0.370819E+03   0.385638E+03   0.350580E+02 o    1     0.417      3.15      3.09      0.15    0.38953E+02     19.26     19.26      0.06
 -14   3   2   0.338967E+03   0.272673E+03   0.389533E+02 o    1    -1.594      2.65      2.95      0.19    0.38953E+02     18.41    -18.41     -0.06
 -13   3   2   0.567811E+03   0.557033E+03   0.428487E+02 o    1    -0.242      3.78      3.82      0.15    0.38953E+02     23.83     23.83      0.06
 -12   3   2   0.476302E+03   0.440173E+03   0.389533E+02 o    1    -0.887      3.36      3.50      0.15    0.38953E+02     21.82    -21.82     -0.06
 -11   3   2   0.104411E+04   0.114912E+04   0.584300E+02 o    1     1.713      5.43      5.18      0.15    0.38953E+02     32.31     32.31      0.06
 -10   3   2   0.635255E+03   0.611567E+03   0.389533E+02 o    1    -0.575      3.96      4.04      0.13    0.38953E+02     25.20    -25.20     -0.04
  -9   3   2   0.114879E+04   0.118418E+04   0.584300E+02 o    1     0.566      5.51      5.43      0.15    0.38953E+02     33.89     33.89      0.04
  -8   3   2   0.282817E+03   0.264883E+03   0.233720E+02 o    1    -0.736      2.61      2.69      0.12    0.38953E+02     16.82    -16.82     -0.01
  -7   3   2   0.419937E+03   0.432382E+03   0.272673E+02 o    1     0.438      3.33      3.28      0.11    0.38953E+02     20.49     20.49      0.00
  -6   3   2   0.427536E+00  -0.116860E+02   0.155813E+02 <    1    -0.033      0.00      0.10      3.16    0.38953E+02      0.65      0.65      0.03
  -5   3   2   0.488792E+01   0.389533E+01   0.155813E+02 <    1    -0.060      0.32      0.35      0.63    0.38953E+02      2.21     -2.21     -0.04
  -4   3   2   0.683703E+03   0.736218E+03   0.428487E+02 o    1     1.180      4.35      4.19      0.13    0.38953E+02     26.15     26.15      0.07
  -3   3   2   0.669442E+03   0.763485E+03   0.467440E+02 o    1     1.975      4.43      4.15      0.14    0.38953E+02     25.87    -25.87     -0.08
  -2   3   2   0.224600E+04   0.263714E+04   0.124651E+03 o    1     3.006      8.23      7.59      0.21    0.38953E+02     47.39     47.39      0.10
  -1   3   2   0.217366E+04   0.245795E+04   0.116860E+03 o    1     2.311      7.94      7.47      0.20    0.38953E+02     46.62    -46.62     -0.10
   0   3   2   0.396020E+04   0.409789E+04   0.186976E+03 o    1     0.680     10.26     10.08      0.26    0.38953E+02     62.93     62.93      0.10
   1   3   2   0.275188E+04   0.283580E+04   0.132441E+03 o    1     0.587      8.53      8.41      0.22    0.38953E+02     52.46    -52.46     -0.08
   2   3   2   0.332893E+04   0.344347E+04   0.159709E+03 o    1     0.664      9.40      9.24      0.24    0.38953E+02     57.70     57.70      0.07
   3   3   2   0.165632E+04   0.178017E+04   0.895926E+02 o    1     1.308      6.76      6.52      0.18    0.38953E+02     40.70    -40.70     -0.04
   4   3   2   0.136705E+04   0.144906E+04   0.740113E+02 o    1     1.047      6.10      5.92      0.17    0.38953E+02     36.97     36.97      0.02
   5   3   2   0.336720E+03   0.315522E+03   0.272673E+02 o    1    -0.745      2.85      2.94      0.13    0.38953E+02     18.35    -18.35      0.01
   6   3   2   0.115740E+03   0.116860E+03   0.194767E+02 o    1     0.057      1.73      1.72      0.15    0.38953E+02     10.76     10.76     -0.03
   7   3   2   0.248131E+02   0.311627E+02   0.155813E+02 <    1     0.430      0.89      0.80      0.22    0.38953E+02      4.98      4.98      0.05
   8   3   2   0.415957E+02  -0.389533E+01   0.155813E+02 <    1    -0.327      0.00      1.03      3.16    0.38953E+02      6.45     -6.45     -0.05
   9   3   2   0.736694E+02   0.623253E+02   0.194767E+02 o    1    -0.557      1.26      1.38      0.20    0.38953E+02      8.58      8.58      0.05
  10   3   2   0.226229E+02  -0.155813E+02   0.155813E+02 <    1    -0.241      0.00      0.76      3.16    0.38953E+02      4.76     -4.76     -0.04
  11   3   2   0.173945E+01   0.116860E+02   0.155813E+02 <    1     0.921      0.55      0.21      0.37    0.38953E+02      1.32      1.32      0.02
  12   3   2   0.227693E+02   0.779066E+01   0.194767E+02 <    1    -0.568      0.45      0.76      0.56    0.38953E+02      4.77      4.77      0.00
  13   3   2   0.122673E+03   0.856973E+02   0.233720E+02 o    1    -1.437      1.48      1.77      0.20    0.38953E+02     11.08    -11.08     -0.02
  14   3   2   0.173301E+03   0.144127E+03   0.272673E+02 o    1    -1.015      1.92      2.11      0.18    0.38953E+02     13.16     13.16      0.03
  15   3   2   0.283809E+03   0.260987E+03   0.311627E+02 o    1    -0.707      2.59      2.70      0.16    0.38953E+02     16.85    -16.85     -0.04
  16   3   2   0.215865E+03   0.190871E+03   0.311627E+02 o    1    -0.772      2.21      2.35      0.18    0.38953E+02     14.69     14.69      0.05
  17   3   2   0.158227E+03   0.116860E+03   0.272673E+02 o    1    -1.397      1.73      2.02      0.20    0.38953E+02     12.58    -12.58     -0.05
  18   3   2   0.725051E+02   0.545347E+02   0.233720E+02 o    1    -0.713      1.18      1.36      0.25    0.38953E+02      8.51      8.51      0.04
  19   3   2   0.911906E+02   0.112965E+03   0.233720E+02 o    1     0.977      1.70      1.53      0.18    0.38953E+02      9.55      9.55     -0.03
  20   3   2   0.407840E+02   0.389533E+01   0.233720E+02 <    1    -0.745      0.32      1.02      0.95    0.38953E+02      6.39     -6.39      0.02
  21   3   2   0.168919E+03   0.167499E+03   0.272673E+02 o    1    -0.052      2.07      2.08      0.17    0.38953E+02     13.00    -13.00     -0.04
  22   3   2   0.292898E+02   0.389533E+02   0.233720E+02 <    1     0.443      1.00      0.87      0.30    0.38953E+02      5.41     -5.41      0.02
  23   3   2   0.280331E+02   0.272673E+02   0.233720E+02 <    1    -0.033      0.84      0.85      0.36    0.38953E+02      5.29     -5.29     -0.02
  24   3   2   0.207974E+00   0.389533E+01   0.233720E+02 <    1     0.256      0.32      0.07      0.95    0.38953E+02      0.46      0.46      0.01
  25   3   2   0.135313E+03   0.163604E+03   0.311627E+02 o    1     0.946      2.05      1.86      0.20    0.38953E+02     11.63    -11.63     -0.02
  26   3   2   0.733660E+02   0.818020E+02   0.272673E+02 o    1     0.317      1.45      1.37      0.24    0.38953E+02      8.57      8.57      0.02
  27   3   2   0.285399E+03   0.354475E+03   0.428487E+02 o    1     1.677      3.02      2.71      0.18    0.38953E+02     16.89    -16.89     -0.02
  28   3   2   0.150759E+03   0.124651E+03   0.350580E+02 o    1    -0.708      1.79      1.97      0.25    0.38953E+02     12.28     12.28      0.01
  29   3   2   0.233814E+03   0.198662E+03   0.389533E+02 o    1    -0.861      2.26      2.45      0.22    0.38953E+02     15.29    -15.29     -0.01
  30   3   2   0.458167E+02   0.623253E+02   0.272673E+02 o    1     0.651      1.26      1.08      0.28    0.38953E+02      6.77      6.77      0.00
  31   3   2   0.687524E+02   0.779066E+02   0.272673E+02 o    1     0.346      1.41      1.33      0.25    0.38953E+02      8.29     -8.29      0.01
  32   3   2   0.111347E+01   0.000000E+00   0.311627E+02 <    1    -0.038      0.00      0.17      4.47    0.38953E+02      1.06      1.06     -0.02
  33   3   2   0.124483E-01   0.779066E+01   0.311627E+02 <    1     0.480      0.45      0.02      0.89    0.38953E+02      0.11      0.11      0.02
  34   3   2   0.125073E+02   0.428487E+02   0.350580E+02 <    1     1.123      1.05      0.57      0.43    0.38953E+02      3.54     -3.54     -0.03
  35   3   2   0.324773E+02   0.662206E+02   0.350580E+02 <    1     1.131      1.30      0.91      0.35    0.38953E+02      5.70      5.70      0.03
  36   3   2   0.624390E+02   0.140232E+03   0.389533E+02 o    1     2.389      1.90      1.27      0.26    0.38953E+02      7.90     -7.90     -0.03
  37   3   2   0.140971E+03   0.120755E+03   0.389533E+02 o    1    -0.498      1.76      1.90      0.28    0.38953E+02     11.87     11.87      0.03
  38   3   2   0.147484E+03   0.206453E+03   0.428487E+02 o    1     1.485      2.30      1.95      0.24    0.38953E+02     12.14    -12.14     -0.02
  39   3   2   0.524105E+03   0.428487E+03   0.506393E+02 o    1    -1.768      3.32      3.67      0.20    0.38953E+02     22.89     22.89      0.03
  40   3   2   0.397672E+03   0.311627E+03   0.467440E+02 o    1    -1.714      2.83      3.20      0.21    0.38953E+02     19.94    -19.94     -0.02
  41   3   2   0.489824E+02   0.116860E+02   0.311627E+02 <    1    -0.785      0.55      1.12      0.73    0.38953E+02      7.00     -7.00     -0.01
  42   3   2   0.502865E+02  -0.389533E+02   0.311627E+02 <    1    -0.254      0.00      1.14      4.47    0.38953E+02      7.09     -7.09      0.00
  43   3   2   0.918975E+02   0.272673E+02   0.350580E+02 <    1    -1.300      0.84      1.54      0.54    0.38953E+02      9.59      9.59      0.00
  44   3   2   0.279075E+01   0.350580E+02   0.350580E+02 <    1     1.435      0.95      0.27      0.47    0.38953E+02      1.67     -1.67      0.01
  45   3   2   0.869163E+01   0.779066E+01   0.350580E+02 <    1    -0.025      0.45      0.47      1.01    0.38953E+02      2.95      2.95      0.00
  46   3   2   0.136892E+02   0.389533E+02   0.350580E+02 <    1     0.905      1.00      0.59      0.45    0.38953E+02      3.70      3.70      0.01
  47   3   2   0.210310E+01  -0.272673E+02   0.467440E+02 <    1    -0.042      0.00      0.23      5.48    0.38953E+02      1.45     -1.45     -0.01
  48   3   2   0.147071E+02   0.584300E+02   0.506393E+02 <    1     1.150      1.22      0.61      0.53    0.38953E+02      3.83      3.83      0.01
  49   3   2   0.241791E+01  -0.116860E+02   0.545347E+02 <    1    -0.042      0.00      0.25      5.92    0.38953E+02      1.55     -1.55      0.00
 -52   4   2   0.336058E+02   0.506393E+02   0.818020E+02 <    1     0.229      1.14      0.93      0.92    0.38953E+02      5.80     -5.80     -0.02
 -51   4   2   0.155372E+02   0.779066E+01   0.779066E+02 <    1    -0.082      0.45      0.63      2.24    0.38953E+02      3.94      3.94      0.02
 -50   4   2   0.488893E+02   0.623253E+02   0.701160E+02 <    1     0.203      1.26      1.12      0.71    0.38953E+02      6.99     -6.99     -0.03
 -49   4   2   0.762001E+01   0.155813E+02   0.623253E+02 <    1     0.150      0.63      0.44      1.26    0.38953E+02      2.76      2.76      0.03
 -48   4   2   0.132323E+02  -0.545347E+02   0.506393E+02 <    1    -0.102      0.00      0.58      5.70    0.38953E+02      3.64     -3.64     -0.04
 -47   4   2   0.118648E+02   0.895926E+02   0.623253E+02 <    1     1.828      1.52      0.55      0.53    0.38953E+02      3.44     -3.44      0.03
 -46   4   2   0.696560E-02   0.112965E+03   0.818020E+02 <    1     2.739      1.70      0.01      0.62    0.38953E+02      0.08     -0.08     -0.03
 -45   4   2   0.970739E+01   0.973833E+02   0.779066E+02 <    1     1.710      1.58      0.50      0.63    0.38953E+02      3.12     -3.12      0.02
 -44   4   2   0.184289E+03   0.428487E+02   0.662206E+02 <    1    -1.390      1.05      2.18      0.81    0.38953E+02     13.58    -13.58     -0.04
 -43   4   2   0.117808E+04   0.280464E+03   0.101279E+03 o    1    -5.804      2.68      5.50      0.49    0.38953E+02     34.32     34.32      0.06
 -41   4   2   0.174837E+03   0.467440E+02   0.545347E+02 <    1    -1.601      1.10      2.12      0.64    0.38953E+02     13.22    -13.22     -0.02
 -40   4   2   0.139833E+01  -0.233720E+02   0.506393E+02 <    1    -0.033      0.00      0.19      5.70    0.38953E+02      1.18     -1.18      0.01
 -39   4   2   0.243408E+02  -0.506393E+02   0.467440E+02 <    1    -0.144      0.00      0.79      5.48    0.38953E+02      4.93     -4.93     -0.03
 -38   4   2   0.127641E+02   0.662206E+02   0.506393E+02 <    1     1.467      1.30      0.57      0.50    0.38953E+02      3.57     -3.57      0.03
 -37   4   2   0.287373E+02   0.120755E+03   0.545347E+02 o    1     2.266      1.76      0.86      0.40    0.38953E+02      5.36     -5.36     -0.04
 -36   4   2   0.216663E+01   0.584300E+02   0.545347E+02 <    1     1.730      1.22      0.24      0.57    0.38953E+02      1.47      1.47      0.05
 -35   4   2   0.857375E+02   0.506393E+02   0.584300E+02 <    1    -0.522      1.14      1.48      0.66    0.38953E+02      9.26     -9.26     -0.06
 -34   4   2   0.288011E+02   0.272673E+02   0.545347E+02 <    1    -0.028      0.84      0.86      0.84    0.38953E+02      5.37      5.37      0.06
 -33   4   2   0.116818E+03   0.136337E+03   0.545347E+02 o    1     0.371      1.87      1.73      0.37    0.38953E+02     10.81    -10.81     -0.06
 -32   4   2   0.376023E+02   0.740113E+02   0.506393E+02 <    1     0.839      1.38      0.98      0.47    0.38953E+02      6.13      6.13      0.05
 -31   4   2   0.308697E+02   0.623253E+02   0.545347E+02 <    1     0.677      1.26      0.89      0.55    0.38953E+02      5.56     -5.56     -0.04
 -30   4   2   0.125775E+00   0.350580E+02   0.467440E+02 <    1     1.410      0.95      0.06      0.63    0.38953E+02      0.35      0.35      0.02
 -29   4   2   0.868260E+01  -0.233720E+02   0.467440E+02 <    1    -0.086      0.00      0.47      5.48    0.38953E+02      2.95      2.95      0.00
 -28   4   2   0.448904E+02   0.623253E+02   0.428487E+02 <    1     0.440      1.26      1.07      0.43    0.38953E+02      6.70     -6.70     -0.02
 -27   4   2   0.146738E+03   0.350580E+02   0.428487E+02 <    1    -1.711      0.95      1.94      0.58    0.38953E+02     12.11     12.11      0.05
 -26   4   2   0.295212E+03   0.241511E+03   0.467440E+02 o    1    -1.085      2.49      2.75      0.24    0.38953E+02     17.18    -17.18     -0.07
 -25   4   2   0.379546E+03   0.303836E+03   0.467440E+02 o    1    -1.517      2.79      3.12      0.22    0.38953E+02     19.48     19.48      0.09
 -24   4   2   0.491804E+03   0.444068E+03   0.701160E+02 o    1    -0.658      3.38      3.55      0.27    0.38953E+02     22.18    -22.18     -0.10
 -23   4   2   0.266122E+02   0.779066E+01   0.428487E+02 <    1    -0.308      0.45      0.83      1.23    0.38953E+02      5.16      5.16      0.09
 -21   4   2   0.226135E+03   0.218139E+03   0.428487E+02 o    1    -0.184      2.37      2.41      0.23    0.38953E+02     15.04     15.04      0.09
 -20   4   2   0.640074E+03   0.619358E+03   0.740113E+02 o    1    -0.274      3.99      4.05      0.24    0.38953E+02     25.30     25.30     -0.03
 -19   4   2   0.475545E+02   0.101279E+03   0.389533E+02 o    1     1.635      1.61      1.10      0.31    0.38953E+02      6.90     -6.90      0.03
 -18   4   2   0.286270E+03   0.307731E+03   0.428487E+02 o    1     0.505      2.81      2.71      0.20    0.38953E+02     16.92     16.92      0.00
 -17   4   2   0.171546E+02  -0.272673E+02   0.311627E+02 <    1    -0.148      0.00      0.66      4.47    0.38953E+02      4.14     -4.14     -0.01
 -16   4   2   0.122171E+03   0.132441E+03   0.272673E+02 o    1     0.382      1.84      1.77      0.19    0.38953E+02     11.05     11.05      0.04
 -15   4   2   0.848431E+01   0.155813E+02   0.233720E+02 <    1     0.349      0.63      0.47      0.47    0.38953E+02      2.91     -2.91     -0.05
 -14   4   2   0.117070E+03   0.112965E+03   0.233720E+02 o    1    -0.173      1.70      1.73      0.18    0.38953E+02     10.82     10.82      0.07
 -13   4   2   0.324756E+02   0.701160E+02   0.233720E+02 o    1     1.913      1.34      0.91      0.22    0.38953E+02      5.70     -5.70     -0.08
 -12   4   2   0.172798E+03   0.183081E+03   0.311627E+02 o    1     0.332      2.17      2.11      0.19    0.38953E+02     13.15     13.14      0.09
 -11   4   2   0.118080E+03   0.128546E+03   0.272673E+02 o    1     0.390      1.82      1.74      0.19    0.38953E+02     10.87    -10.87     -0.10
 -10   4   2   0.346865E+03   0.323313E+03   0.311627E+02 o    1    -0.727      2.88      2.98      0.14    0.38953E+02     18.62     18.62      0.10
  -9   4   2   0.472007E+03   0.510289E+03   0.389533E+02 o    1     0.969      3.62      3.48      0.14    0.38953E+02     21.73    -21.73     -0.10
  -8   4   2   0.743962E+03   0.802438E+03   0.506393E+02 o    1     1.122      4.54      4.37      0.15    0.38953E+02     27.28     27.28      0.09
  -7   4   2   0.146452E+04   0.171784E+04   0.895926E+02 o    1     2.745      6.64      6.13      0.19    0.38953E+02     38.27    -38.27     -0.09
  -6   4   2   0.106950E+04   0.118418E+04   0.623253E+02 o    1     1.764      5.51      5.24      0.16    0.38953E+02     32.70     32.70      0.07
  -5   4   2   0.179397E+04   0.207621E+04   0.101279E+03 o    1     2.673      7.30      6.79      0.19    0.38953E+02     42.36    -42.36     -0.05
  -4   4   2   0.138411E+01   0.116860E+02   0.155813E+02 <    1     0.984      0.55      0.19      0.37    0.38953E+02      1.18      1.18     -0.01
  -3   4   2   0.856857E+02   0.584300E+02   0.155813E+02 o    1    -1.578      1.22      1.48      0.16    0.38953E+02      9.26     -9.26      0.03
   0   4   2   0.567856E+04   0.108719E+05   0.479126E+03 o    1    11.459     16.71     12.07      0.40    0.38953E+02     75.36     75.36     -0.04
   1   4   2   0.632269E+04   0.842171E+04   0.370057E+03 o    1     5.532     14.70     12.74      0.35    0.38953E+02     79.52     79.52      0.18
   2   4   2   0.199135E+04   0.212296E+04   0.101279E+03 o    1     1.218      7.38      7.15      0.19    0.38953E+02     44.62    -44.62     -0.15
   3   4   2   0.592317E+04   0.763096E+04   0.338894E+03 o    1     4.885     14.00     12.33      0.34    0.38953E+02     76.96     76.96      0.17
   4   4   2   0.203321E+04   0.242290E+04   0.112965E+03 o    1     3.309      7.89      7.22      0.20    0.38953E+02     45.09    -45.09     -0.13
   5   4   2   0.218756E+04   0.257871E+04   0.120755E+03 o    1     3.101      8.14      7.49      0.21    0.38953E+02     46.77     46.77      0.11
   6   4   2   0.213946E+03   0.225929E+03   0.233720E+02 o    1     0.510      2.41      2.34      0.13    0.38953E+02     14.63    -14.63     -0.05
   7   4   2   0.238895E+02   0.155813E+02   0.155813E+02 <    1    -0.476      0.63      0.78      0.32    0.38953E+02      4.89      4.89      0.01
   8   4   2   0.464237E+03   0.432382E+03   0.311627E+02 o    1    -0.967      3.33      3.45      0.12    0.38953E+02     21.55     21.55      0.05
   9   4   2   0.731693E+03   0.786857E+03   0.467440E+02 o    1     1.139      4.49      4.33      0.14    0.38953E+02     27.05    -27.05     -0.08
  10   4   2   0.191193E+04   0.203336E+04   0.101279E+03 o    1     1.130      7.22      7.01      0.19    0.38953E+02     43.73     43.73      0.12
  11   4   2   0.164726E+04   0.192819E+04   0.973833E+02 o    1     2.788      7.04      6.50      0.19    0.38953E+02     40.59    -40.59     -0.14
  12   4   2   0.221620E+04   0.244627E+04   0.120755E+03 o    1     1.809      7.92      7.54      0.21    0.38953E+02     47.08     47.08      0.15
  13   4   2   0.113850E+04   0.137116E+04   0.740113E+02 o    1     3.085      5.93      5.41      0.17    0.38953E+02     33.74    -33.74     -0.14
  14   4   2   0.122632E+04   0.128546E+04   0.701160E+02 o    1     0.801      5.74      5.61      0.17    0.38953E+02     35.02     35.02      0.13
  15   4   2   0.219237E+03   0.264883E+03   0.272673E+02 o    1     1.721      2.61      2.37      0.14    0.38953E+02     14.81    -14.81     -0.09
  16   4   2   0.363133E+03   0.370057E+03   0.350580E+02 o    1     0.194      3.08      3.05      0.15    0.38953E+02     19.06     19.06      0.08
  17   4   2   0.394870E+02   0.389533E+02   0.194767E+02 <    1    -0.027      1.00      1.01      0.25    0.38953E+02      6.28      6.28     -0.03
  18   4   2   0.454509E+03   0.420696E+03   0.350580E+02 o    1    -0.920      3.29      3.42      0.14    0.38953E+02     21.32     21.32      0.03
  19   4   2   0.190432E+04   0.203336E+04   0.151918E+03 o    1     0.834      7.22      6.99      0.28    0.38953E+02     43.64     43.64      0.06
  20   4   2   0.270510E+04   0.239563E+04   0.171395E+03 o    1    -1.686      7.84      8.33      0.29    0.38953E+02     52.01    -52.01     -0.08
  21   4   2   0.122815E+04   0.141790E+04   0.779066E+02 o    1     2.371      6.03      5.62      0.18    0.38953E+02     35.04    -35.04      0.01
  22   4   2   0.256529E+01   0.272673E+02   0.233720E+02 <    1     1.617      0.84      0.26      0.36    0.38953E+02      1.60     -1.60     -0.06
  23   4   2   0.569342E+00   0.155813E+02   0.194767E+02 <    1     1.294      0.63      0.12      0.40    0.38953E+02      0.75     -0.75      0.06
  24   4   2   0.180686E+03   0.140232E+03   0.272673E+02 o    1    -1.382      1.90      2.15      0.19    0.38953E+02     13.44    -13.44     -0.08
  25   4   2   0.206296E+03   0.163604E+03   0.272673E+02 o    1    -1.465      2.05      2.30      0.17    0.38953E+02     14.36     14.36      0.08
  26   4   2   0.284572E+03   0.237615E+03   0.311627E+02 o    1    -1.423      2.47      2.70      0.16    0.38953E+02     16.87    -16.87     -0.08
  27   4   2   0.238695E+03   0.186976E+03   0.350580E+02 o    1    -1.377      2.19      2.48      0.21    0.38953E+02     15.45     15.45      0.07
  28   4   2   0.189883E+03   0.140232E+03   0.311627E+02 o    1    -1.467      1.90      2.21      0.21    0.38953E+02     13.78    -13.78     -0.06
  29   4   2   0.180562E+03   0.167499E+03   0.389533E+02 o    1    -0.328      2.07      2.15      0.24    0.38953E+02     13.44     13.44      0.05
  30   4   2   0.574965E+02   0.350580E+02   0.272673E+02 <    1    -0.721      0.95      1.21      0.37    0.38953E+02      7.58     -7.58     -0.03
  31   4   2   0.558145E+02   0.545347E+02   0.272673E+02 <    1    -0.047      1.18      1.20      0.30    0.38953E+02      7.47      7.47      0.01
  32   4   2   0.651619E+01  -0.272673E+02   0.233720E+02 <    1    -0.106      0.00      0.41      3.87    0.38953E+02      2.55      2.55      0.01
  33   4   2   0.878972E+01   0.155813E+02   0.272673E+02 <    1     0.284      0.63      0.48      0.55    0.38953E+02      2.96     -2.96     -0.03
  34   4   2   0.198159E+03   0.214243E+03   0.389533E+02 o    1     0.418      2.35      2.26      0.21    0.38953E+02     14.08     14.08      0.05
  35   4   2   0.105839E+03   0.779066E+02   0.311627E+02 o    1    -0.827      1.41      1.65      0.28    0.38953E+02     10.29    -10.29     -0.06
  36   4   2   0.378927E+03   0.334999E+03   0.467440E+02 o    1    -0.902      2.93      3.12      0.21    0.38953E+02     19.47     19.47      0.07
  37   4   2   0.596645E+02   0.779066E+02   0.311627E+02 o    1     0.624      1.41      1.24      0.28    0.38953E+02      7.72     -7.72     -0.06
  38   4   2   0.167722E+03   0.740113E+02   0.389533E+02 <    1    -1.919      1.38      2.08      0.36    0.38953E+02     12.95     12.95      0.07
  39   4   2   0.257612E+03   0.701160E+02   0.428487E+02 <    1    -2.999      1.34      2.57      0.41    0.38953E+02     16.05     16.05     -0.02
  40   4   2   0.536766E+02   0.311627E+02   0.389533E+02 <    1    -0.500      0.89      1.17      0.56    0.38953E+02      7.33     -7.33      0.02
  42   4   2   0.145717E+02  -0.155813E+02   0.389533E+02 <    1    -0.122      0.00      0.61      5.00    0.38953E+02      3.82     -3.82      0.00
  43   4   2   0.433674E+02  -0.389533E+01   0.389533E+02 <    1    -0.211      0.00      1.06      5.00    0.38953E+02      6.59      6.59      0.01
  44   4   2   0.378579E+02   0.584300E+02   0.467440E+02 <    1     0.488      1.22      0.99      0.49    0.38953E+02      6.15     -6.15     -0.02
  45   4   2   0.358881E+02  -0.428487E+02   0.506393E+02 <    1    -0.168      0.00      0.96      5.70    0.38953E+02      5.99      5.99      0.03
  46   4   2   0.224988E+02   0.506393E+02   0.428487E+02 <    1     0.788      1.14      0.76      0.48    0.38953E+02      4.74     -4.74     -0.03
  47   4   2   0.184950E+02   0.895926E+02   0.506393E+02 <    1     1.930      1.52      0.69      0.43    0.38953E+02      4.30      4.30      0.03
  48   4   2   0.817083E+01   0.350580E+02   0.506393E+02 <    1     0.716      0.95      0.46      0.69    0.38953E+02      2.86     -2.86     -0.03
  49   4   2   0.109273E+00  -0.584300E+02   0.584300E+02 <    1    -0.009      0.00      0.05      6.12    0.38953E+02      0.33     -0.33      0.03
 -50   5   2   0.125199E+02  -0.545347E+02   0.545347E+02 <    1    -0.096      0.00      0.57      5.92    0.38953E+02      3.54     -3.54     -0.02
 -49   5   2   0.130961E+01  -0.973833E+02   0.584300E+02 <    1    -0.030      0.00      0.18      6.12    0.38953E+02      1.14     -1.14      0.01
 -48   5   2   0.184721E+01  -0.428487E+02   0.506393E+02 <    1    -0.038      0.00      0.22      5.70    0.38953E+02      1.36      1.36      0.00
 -47   5   2   0.220678E+02  -0.116860E+02   0.467440E+02 <    1    -0.137      0.00      0.75      5.48    0.38953E+02      4.70     -4.70     -0.01
 -46   5   2   0.269055E+01  -0.350580E+02   0.428487E+02 <    1    -0.050      0.00      0.26      5.24    0.38953E+02      1.64      1.64      0.02
 -45   5   2   0.230322E+02   0.740113E+02   0.467440E+02 <    1     1.399      1.38      0.77      0.44    0.38953E+02      4.80     -4.80     -0.03
 -44   5   2   0.146304E+01   0.233720E+02   0.428487E+02 <    1     0.818      0.77      0.19      0.71    0.38953E+02      1.21      1.21      0.03
 -43   5   2   0.443929E+01  -0.194767E+02   0.389533E+02 <    1    -0.068      0.00      0.34      5.00    0.38953E+02      2.11     -2.11     -0.04
 -41   5   2   0.748363E+02   0.545347E+02   0.428487E+02 <    1    -0.436      1.18      1.39      0.46    0.38953E+02      8.65     -8.65     -0.05
 -40   5   2   0.802093E+02   0.428487E+02   0.389533E+02 <    1    -0.810      1.05      1.43      0.48    0.38953E+02      8.96      8.96      0.05
 -39   5   2   0.400203E+02   0.194767E+02   0.389533E+02 <    1    -0.433      0.71      1.01      0.71    0.38953E+02      6.33     -6.33     -0.05
 -38   5   2   0.277621E+02   0.779066E+02   0.428487E+02 <    1     1.465      1.41      0.84      0.39    0.38953E+02      5.27      5.27      0.04
 -37   5   2   0.516672E+01   0.389533E+02   0.389533E+02 <    1     1.271      1.00      0.36      0.50    0.38953E+02      2.27     -2.27     -0.03
 -36   5   2   0.184704E+01   0.311627E+02   0.350580E+02 <    1     1.345      0.89      0.22      0.50    0.38953E+02      1.36      1.36      0.02
 -35   5   2   0.647327E+00   0.428487E+02   0.350580E+02 <    1     2.143      1.05      0.13      0.43    0.38953E+02      0.80      0.80     -0.01
 -34   5   2   0.220196E+00   0.233720E+02   0.350580E+02 <    1     1.204      0.77      0.08      0.58    0.38953E+02      0.47      0.47     -0.01
 -33   5   2   0.132183E+02  -0.389533E+01   0.350580E+02 <    1    -0.123      0.00      0.58      4.74    0.38953E+02      3.64      3.64      0.03
 -32   5   2   0.271988E+02   0.779066E+02   0.389533E+02 <    1     1.635      1.41      0.84      0.35    0.38953E+02      5.22     -5.22     -0.04
 -31   5   2   0.861998E+02   0.467440E+02   0.428487E+02 <    1    -0.781      1.10      1.49      0.50    0.38953E+02      9.28      9.28      0.06
 -30   5   2   0.128456E+03   0.136337E+03   0.467440E+02 o    1     0.171      1.87      1.82      0.32    0.38953E+02     11.33    -11.33     -0.07
 -29   5   2   0.228011E+03   0.303836E+03   0.506393E+02 o    1     1.593      2.79      2.42      0.23    0.38953E+02     15.10     15.10      0.09
 -28   5   2   0.259056E+03   0.327208E+03   0.506393E+02 o    1     1.413      2.90      2.58      0.23    0.38953E+02     16.10    -16.09     -0.09
 -27   5   2   0.253926E+03   0.366161E+03   0.740113E+02 o    1     1.647      3.07      2.55      0.31    0.38953E+02     15.94     15.93      0.09
 -26   5   2   0.287467E+03   0.186976E+03   0.584300E+02 o    1    -1.532      2.19      2.72      0.34    0.38953E+02     16.95    -16.95     -0.08
 -25   5   2   0.201488E+03   0.155813E+03   0.506393E+02 o    1    -0.842      2.00      2.27      0.33    0.38953E+02     14.19     14.19      0.06
 -24   5   2   0.138549E+03   0.120755E+03   0.545347E+02 o    1    -0.315      1.76      1.89      0.40    0.38953E+02     11.77    -11.77     -0.04
 -23   5   2   0.130285E+02   0.779066E+01   0.467440E+02 <    1    -0.098      0.45      0.58      1.34    0.38953E+02      3.61      3.61      0.01
 -22   5   2   0.466402E+02  -0.350580E+02   0.467440E+02 <    1    -0.200      0.00      1.09      5.48    0.38953E+02      6.83     -6.83      0.00
 -20   5   2   0.170490E+03   0.779066E+02   0.467440E+02 <    1    -1.597      1.41      2.09      0.42    0.38953E+02     13.06     13.06      0.06
 -19   5   2   0.239262E+03   0.175290E+03   0.584300E+02 o    1    -1.008      2.12      2.48      0.35    0.38953E+02     15.47    -15.47     -0.08
 -18   5   2   0.286402E+03   0.257092E+03   0.584300E+02 o    1    -0.486      2.57      2.71      0.29    0.38953E+02     16.92     16.92      0.09
 -17   5   2   0.312577E+03   0.385638E+03   0.545347E+02 o    1     1.396      3.15      2.83      0.22    0.38953E+02     17.68    -17.68     -0.10
 -16   5   2   0.205003E+03   0.241511E+03   0.467440E+02 o    1     0.809      2.49      2.29      0.24    0.38953E+02     14.32     14.32      0.09
 -15   5   2   0.135901E+03   0.120755E+03   0.389533E+02 o    1    -0.377      1.76      1.87      0.28    0.38953E+02     11.66    -11.66     -0.08
 -14   5   2   0.571403E+02   0.467440E+02   0.389533E+02 <    1    -0.253      1.10      1.21      0.46    0.38953E+02      7.56      7.56      0.07
 -13   5   2   0.399201E+02  -0.350580E+02   0.350580E+02 <    1    -0.213      0.00      1.01      4.74    0.38953E+02      6.32     -6.32     -0.05
 -12   5   2   0.264954E+01   0.311627E+02   0.350580E+02 <    1     1.259      0.89      0.26      0.50    0.38953E+02      1.63      1.63      0.03
 -11   5   2   0.456274E+00   0.000000E+00   0.350580E+02 <    1    -0.023      0.00      0.11      4.74    0.38953E+02      0.68     -0.68      0.00
 -10   5   2   0.261134E+02   0.233720E+02   0.311627E+02 <    1    -0.086      0.77      0.82      0.52    0.38953E+02      5.11     -5.11     -0.02
  -9   5   2   0.195823E+02   0.856973E+02   0.467440E+02 <    1     1.913      1.48      0.71      0.40    0.38953E+02      4.43      4.42      0.04
  -8   5   2   0.980090E+02   0.175290E+03   0.506393E+02 o    1     1.742      2.12      1.59      0.31    0.38953E+02      9.90     -9.90     -0.06
  -7   5   2   0.554497E+02   0.124651E+03   0.389533E+02 o    1     2.127      1.79      1.19      0.28    0.38953E+02      7.45      7.45      0.08
  -6   5   2   0.230350E+03   0.366161E+03   0.545347E+02 o    1     2.753      3.07      2.43      0.23    0.38953E+02     15.18    -15.18     -0.10
  -5   5   2   0.123782E+03   0.350580E+03   0.545347E+02 o    1     5.175      3.00      1.78      0.24    0.38953E+02     11.13     11.13      0.10
  -4   5   2   0.318131E+03   0.424591E+03   0.584300E+02 o    1     1.933      3.30      2.86      0.23    0.38953E+02     17.84    -17.84     -0.11
  -3   5   2   0.140813E+03   0.233720E+03   0.389533E+02 o    1     2.666      2.45      1.90      0.21    0.38953E+02     11.87     11.87      0.10
  -2   5   2   0.278564E+03   0.346685E+03   0.467440E+02 o    1     1.520      2.98      2.67      0.20    0.38953E+02     16.69    -16.69     -0.09
  -1   5   2   0.114548E+03   0.194767E+03   0.350580E+02 o    1     2.574      2.24      1.71      0.20    0.38953E+02     10.70     10.70      0.07
   0   5   2   0.238295E+03   0.288255E+03   0.428487E+02 o    1     1.210      2.72      2.47      0.20    0.38953E+02     15.44    -15.44     -0.05
   1   5   2   0.343279E+02   0.779066E+01   0.233720E+02 <    1    -0.733      0.45      0.94      0.67    0.38953E+02      5.86      5.86      0.02
   2   5   2   0.454973E+01   0.233720E+02   0.233720E+02 <    1     1.117      0.77      0.34      0.39    0.38953E+02      2.13     -2.13      0.01
   3   5   2   0.859100E+02   0.311627E+02   0.233720E+02 <    1    -1.760      0.89      1.49      0.34    0.38953E+02      9.27     -9.27     -0.05
   4   5   2   0.221907E+03   0.194767E+03   0.311627E+02 o    1    -0.836      2.24      2.39      0.18    0.38953E+02     14.90     14.90      0.09
   5   5   2   0.568762E+03   0.689474E+03   0.623253E+02 o    1     1.982      4.21      3.82      0.19    0.38953E+02     23.85    -23.85     -0.12
   6   5   2   0.794032E+03   0.856973E+03   0.701160E+02 o    1     0.889      4.69      4.51      0.20    0.38953E+02     28.18     28.18      0.14
   7   5   2   0.117286E+04   0.119587E+04   0.934880E+02 o    1     0.240      5.54      5.49      0.22    0.38953E+02     34.25    -34.25     -0.15
   8   5   2   0.118786E+04   0.112965E+04   0.701160E+02 o    1    -0.780      5.39      5.52      0.18    0.38953E+02     34.47     34.47      0.15
   9   5   2   0.110910E+04   0.115302E+04   0.623253E+02 o    1     0.667      5.44      5.34      0.16    0.38953E+02     33.30    -33.30     -0.14
  10   5   2   0.779627E+03   0.759590E+03   0.467440E+02 o    1    -0.405      4.42      4.47      0.14    0.38953E+02     27.92     27.92      0.11
  11   5   2   0.470963E+03   0.529765E+03   0.389533E+02 o    1     1.499      3.69      3.48      0.14    0.38953E+02     21.70    -21.70     -0.08
  12   5   2   0.180715E+03   0.198662E+03   0.272673E+02 o    1     0.667      2.26      2.15      0.16    0.38953E+02     13.44     13.44      0.05
  13   5   2   0.526703E+02   0.623253E+02   0.233720E+02 o    1     0.430      1.26      1.16      0.24    0.38953E+02      7.26     -7.26     -0.02
  14   5   2   0.482699E-01  -0.116860E+02   0.233720E+02 <    1    -0.009      0.00      0.04      3.87    0.38953E+02      0.22      0.22     -0.01
  15   5   2   0.174216E+02   0.428487E+02   0.272673E+02 <    1     1.138      1.05      0.67      0.33    0.38953E+02      4.17      4.17      0.04
  16   5   2   0.505980E+02   0.389533E+02   0.311627E+02 <    1    -0.349      1.00      1.14      0.40    0.38953E+02      7.11     -7.11     -0.06
  17   5   2   0.309383E+02   0.272673E+02   0.311627E+02 <    1    -0.114      0.84      0.89      0.48    0.38953E+02      5.56      5.56      0.07
  18   5   2   0.604596E+02   0.506393E+02   0.272673E+02 <    1    -0.344      1.14      1.25      0.31    0.38953E+02      7.78     -7.78     -0.08
  19   5   2   0.341342E+02   0.194767E+02   0.272673E+02 <    1    -0.463      0.71      0.94      0.50    0.38953E+02      5.84      5.84      0.07
  20   5   2   0.872972E+02   0.623253E+02   0.311627E+02 <    1    -0.733      1.26      1.50      0.32    0.38953E+02      9.34      9.34     -0.05
  21   5   2   0.428471E+01  -0.545347E+02   0.311627E+02 <    1    -0.074      0.00      0.33      4.47    0.38953E+02      2.07      2.07      0.06
  22   5   2   0.306323E+00   0.116860E+02   0.272673E+02 <    1     0.718      0.55      0.09      0.64    0.38953E+02      0.55     -0.55     -0.04
  23   5   2   0.424066E+01   0.194767E+02   0.311627E+02 <    1     0.667      0.71      0.33      0.57    0.38953E+02      2.06      2.06      0.03
  24   5   2   0.244666E+01  -0.272673E+02   0.311627E+02 <    1    -0.056      0.00      0.25      4.47    0.38953E+02      1.56      1.56     -0.01
  25   5   2   0.827715E+01   0.506393E+02   0.350580E+02 <    1     1.720      1.14      0.46      0.39    0.38953E+02      2.88     -2.88      0.00
  26   5   2   0.826971E+01   0.194767E+02   0.350580E+02 <    1     0.387      0.71      0.46      0.64    0.38953E+02      2.88      2.88      0.02
  27   5   2   0.396389E+01  -0.428487E+02   0.350580E+02 <    1    -0.067      0.00      0.32      4.74    0.38953E+02      1.99     -1.99     -0.03
  28   5   2   0.132245E+02  -0.779066E+01   0.389533E+02 <    1    -0.117      0.00      0.58      5.00    0.38953E+02      3.64      3.64      0.04
  29   5   2   0.115838E+01  -0.116860E+02   0.389533E+02 <    1    -0.034      0.00      0.17      5.00    0.38953E+02      1.08     -1.08     -0.04
  30   5   2   0.394088E+01  -0.233720E+02   0.350580E+02 <    1    -0.067      0.00      0.32      4.74    0.38953E+02      1.99      1.98      0.05
  31   5   2   0.484396E+01   0.116860E+02   0.350580E+02 <    1     0.237      0.55      0.35      0.82    0.38953E+02      2.20     -2.20     -0.05
  32   5   2   0.424958E+00   0.000000E+00   0.350580E+02 <    1    -0.022      0.00      0.10      4.74    0.38953E+02      0.65      0.65      0.05
  33   5   2   0.126856E+00   0.000000E+00   0.428487E+02 <    1    -0.011      0.00      0.06      5.24    0.38953E+02      0.36      0.35     -0.04
  34   5   2   0.265392E-01   0.779066E+01   0.389533E+02 <    1     0.377      0.45      0.03      1.12    0.38953E+02      0.16     -0.16      0.03
  35   5   2   0.281208E+00   0.350580E+02   0.350580E+02 <    1     1.821      0.95      0.08      0.47    0.38953E+02      0.53      0.53     -0.02
  36   5   2   0.391409E+00   0.389533E+01   0.311627E+02 <    1     0.171      0.32      0.10      1.26    0.38953E+02      0.63      0.63      0.01
  37   5   2   0.164305E+02   0.272673E+02   0.311627E+02 <    1     0.391      0.84      0.65      0.48    0.38953E+02      4.05     -4.05      0.00
  38   5   2   0.116929E+02   0.545347E+02   0.311627E+02 <    1     1.878      1.18      0.55      0.34    0.38953E+02      3.42      3.42     -0.01
  39   5   2   0.202098E+02   0.467440E+02   0.311627E+02 <    1     1.027      1.10      0.72      0.37    0.38953E+02      4.50     -4.50      0.02
  40   5   2   0.668672E+01   0.584300E+02   0.311627E+02 <    1     2.480      1.22      0.41      0.33    0.38953E+02      2.59     -2.59     -0.04
  41   5   2   0.300671E+03   0.288255E+03   0.662206E+02 o    1    -0.185      2.72      2.78      0.31    0.38953E+02     17.34     17.34      0.06
  42   5   2   0.243133E+02  -0.272673E+02   0.350580E+02 <    1    -0.167      0.00      0.79      4.74    0.38953E+02      4.93     -4.93     -0.04
  43   5   2   0.249525E+02   0.389533E+02   0.350580E+02 <    1     0.444      1.00      0.80      0.45    0.38953E+02      5.00      5.00      0.04
  44   5   2   0.155829E+02   0.000000E+00   0.350580E+02 <    1    -0.133      0.00      0.63      4.74    0.38953E+02      3.95     -3.95     -0.04
  45   5   2   0.752567E-01   0.389533E+02   0.389533E+02 <    1     1.912      1.00      0.04      0.50    0.38953E+02      0.27      0.27      0.03
  46   5   2   0.167924E+00   0.272673E+02   0.350580E+02 <    1     1.433      0.84      0.07      0.54    0.38953E+02      0.41     -0.41     -0.02
 -45   6   2   0.740709E+02   0.311627E+02   0.584300E+02 <    1    -0.578      0.89      1.38      0.84    0.38953E+02      8.61     -8.61     -0.03
 -43   6   2   0.304795E+01  -0.116860E+02   0.350580E+02 <    1    -0.059      0.00      0.28      4.74    0.38953E+02      1.75      1.75     -0.01
 -42   6   2   0.234207E+02   0.506393E+02   0.389533E+02 <    1     0.832      1.14      0.78      0.44    0.38953E+02      4.84     -4.84      0.00
 -41   6   2   0.249199E+02   0.740113E+02   0.389533E+02 <    1     1.594      1.38      0.80      0.36    0.38953E+02      4.99     -4.99     -0.01
 -40   6   2   0.458997E+02   0.389533E+02   0.506393E+02 <    1    -0.132      1.00      1.09      0.65    0.38953E+02      6.77     -6.77     -0.01
 -39   6   2   0.124924E+01  -0.233720E+02   0.467440E+02 <    1    -0.033      0.00      0.18      5.48    0.38953E+02      1.12      1.12      0.01
 -38   6   2   0.179849E+00  -0.779066E+01   0.350580E+02 <    1    -0.014      0.00      0.07      4.74    0.38953E+02      0.42     -0.42     -0.01
 -37   6   2   0.133784E+01   0.116860E+02   0.350580E+02 <    1     0.441      0.55      0.19      0.82    0.38953E+02      1.16     -1.16      0.02
 -36   6   2   0.646501E+01   0.116860E+02   0.467440E+02 <    1     0.128      0.55      0.41      1.10    0.38953E+02      2.54      2.54     -0.02
 -35   6   2   0.461221E+01   0.000000E+00   0.389533E+02 <    1    -0.069      0.00      0.34      5.00    0.38953E+02      2.15     -2.15      0.02
 -34   6   2   0.722297E+01   0.779066E+01   0.389533E+02 <    1     0.015      0.45      0.43      1.12    0.38953E+02      2.69      2.69     -0.02
 -33   6   2   0.155412E-01   0.779066E+01   0.272673E+02 <    1     0.546      0.45      0.02      0.78    0.38953E+02      0.12      0.12      0.02
 -32   6   2   0.234598E+01  -0.779066E+01   0.272673E+02 <    1    -0.059      0.00      0.25      4.18    0.38953E+02      1.53      1.53     -0.01
 -31   6   2   0.196733E+01  -0.233720E+02   0.272673E+02 <    1    -0.054      0.00      0.22      4.18    0.38953E+02      1.40      1.40      0.01
 -30   6   2   0.185213E+01   0.779066E+01   0.272673E+02 <    1     0.293      0.45      0.22      0.78    0.38953E+02      1.36      1.36      0.00
 -29   6   2   0.851458E+01   0.272673E+02   0.272673E+02 <    1     0.882      0.84      0.47      0.42    0.38953E+02      2.92      2.92      0.00
 -28   6   2   0.206601E+01   0.000000E+00   0.272673E+02 <    1    -0.055      0.00      0.23      4.18    0.38953E+02      1.44      1.44      0.01
 -27   6   2   0.221120E+02  -0.779066E+01   0.272673E+02 <    1    -0.180      0.00      0.75      4.18    0.38953E+02      4.70      4.70     -0.01
 -26   6   2   0.121071E+01  -0.272673E+02   0.233720E+02 <    1    -0.046      0.00      0.18      3.87    0.38953E+02      1.10     -1.10      0.02
 -25   6   2   0.317013E+02   0.389533E+02   0.233720E+02 <    1     0.326      1.00      0.90      0.30    0.38953E+02      5.63      5.63     -0.02
 -24   6   2   0.366858E+02   0.389533E+02   0.233720E+02 <    1     0.098      1.00      0.97      0.30    0.38953E+02      6.06      6.06      0.04
 -23   6   2   0.273269E+03   0.412905E+03   0.623253E+02 o    1     2.449      3.26      2.65      0.25    0.38953E+02     16.53     16.53     -0.01
 -22   6   2   0.241947E+02   0.389533E+01   0.194767E+02 <    1    -0.597      0.32      0.79      0.79    0.38953E+02      4.92     -4.92      0.03
 -21   6   2   0.112312E+04   0.155813E+04   0.124651E+03 o    1     3.662      6.32      5.37      0.26    0.38953E+02     33.51    -33.51     -0.07
 -20   6   2   0.156972E+00  -0.389533E+01   0.155813E+02 <    1    -0.020      0.00      0.06      3.16    0.38953E+02      0.40     -0.40      0.03
 -19   6   2   0.156814E+02   0.779066E+01   0.194767E+02 <    1    -0.335      0.45      0.63      0.56    0.38953E+02      3.96      3.96     -0.02
 -18   6   2   0.496586E+02   0.428487E+02   0.155813E+02 o    1    -0.420      1.05      1.13      0.19    0.38953E+02      7.05     -7.05      0.00
 -17   6   2   0.658523E+01   0.779066E+01   0.116860E+02 <    1     0.107      0.45      0.41      0.34    0.38953E+02      2.57      2.57      0.00
 -16   6   2   0.122825E+02  -0.389533E+01   0.233720E+02 <    1    -0.145      0.00      0.56      3.87    0.38953E+02      3.50      3.50      0.00
 -15   6   2   0.702026E+02   0.350580E+02   0.272673E+02 <    1    -1.067      0.95      1.34      0.37    0.38953E+02      8.38     -8.38      0.00
 -14   6   2   0.102814E+03   0.856973E+02   0.272673E+02 o    1    -0.598      1.48      1.62      0.24    0.38953E+02     10.14     10.14     -0.01
 -13   6   2   0.981437E+02   0.194767E+02   0.389533E+02 <    1    -1.245      0.71      1.59      0.71    0.38953E+02      9.91     -9.91      0.02
 -12   6   2   0.511342E+02   0.623253E+02   0.350580E+02 <    1     0.335      1.26      1.15      0.36    0.38953E+02      7.15      7.15     -0.02
 -11   6   2   0.303537E+02   0.311627E+02   0.350580E+02 <    1     0.023      0.89      0.88      0.50    0.38953E+02      5.51     -5.51      0.03
 -10   6   2   0.426007E+01   0.311627E+02   0.311627E+02 <    1     1.260      0.89      0.33      0.45    0.38953E+02      2.06      2.06     -0.03
  -9   6   2   0.300468E+01  -0.584300E+02   0.311627E+02 <    1    -0.062      0.00      0.28      4.47    0.38953E+02      1.73      1.73      0.03
  -8   6   2   0.690705E+01   0.194767E+02   0.272673E+02 <    1     0.578      0.71      0.42      0.50    0.38953E+02      2.63     -2.63     -0.03
  -7   6   2   0.167487E+02   0.779066E+01   0.272673E+02 <    1    -0.266      0.45      0.66      0.78    0.38953E+02      4.09      4.09      0.02
  -6   6   2   0.362588E+02   0.818020E+02   0.428487E+02 <    1     1.275      1.45      0.96      0.38    0.38953E+02      6.02      6.02      0.01
  -5   6   2   0.220935E+03   0.284359E+03   0.506393E+02 o    1     1.323      2.70      2.38      0.24    0.38953E+02     14.86    -14.86     -0.03
  -4   6   2   0.838894E+03   0.856973E+03   0.818020E+02 o    1     0.217      4.69      4.64      0.23    0.38953E+02     28.96     28.96      0.06
  -3   6   2   0.744129E+03   0.685578E+03   0.662206E+02 o    1    -0.848      4.20      4.37      0.21    0.38953E+02     27.28    -27.28     -0.07
  -2   6   2   0.165183E+03   0.148023E+03   0.350580E+02 o    1    -0.474      1.95      2.06      0.23    0.38953E+02     12.85     12.85      0.06
  -1   6   2   0.305045E+02   0.350580E+02   0.272673E+02 <    1     0.173      0.95      0.88      0.37    0.38953E+02      5.52      5.52     -0.03
   0   6   2   0.116308E+03   0.112965E+03   0.272673E+02 o    1    -0.121      1.70      1.73      0.21    0.38953E+02     10.78     10.78      0.08
   1   6   2   0.163595E-01  -0.155813E+02   0.194767E+02 <    1    -0.006      0.00      0.02      3.54    0.38953E+02      0.13     -0.11     -0.07
   2   6   2   0.521278E+01   0.155813E+02   0.233720E+02 <    1     0.562      0.63      0.37      0.47    0.38953E+02      2.28     -2.28      0.06
   3   6   2   0.154945E+03   0.973833E+02   0.272673E+02 o    1    -1.862      1.58      1.99      0.22    0.38953E+02     12.45    -12.45     -0.07
   4   6   2   0.132977E+03   0.120755E+03   0.272673E+02 o    1    -0.436      1.76      1.85      0.20    0.38953E+02     11.53     11.53      0.05
   5   6   2   0.232775E+03   0.151918E+03   0.311627E+02 o    1    -2.308      1.97      2.44      0.20    0.38953E+02     15.26    -15.26     -0.05
   6   6   2   0.397175E+02   0.116860E+02   0.233720E+02 <    1    -0.844      0.55      1.01      0.55    0.38953E+02      6.30      6.30      0.02
   7   6   2   0.215235E+02   0.350580E+02   0.233720E+02 <    1     0.649      0.95      0.74      0.32    0.38953E+02      4.64     -4.64     -0.01
   8   6   2   0.329135E+02   0.000000E+00   0.233720E+02 <    1    -0.237      0.00      0.92      3.87    0.38953E+02      5.74     -5.74     -0.02
   9   6   2   0.248691E+02   0.233720E+02   0.233720E+02 <    1    -0.063      0.77      0.80      0.39    0.38953E+02      4.99      4.99      0.03
  10   6   2   0.181927E+03   0.151918E+03   0.311627E+02 o    1    -0.915      1.97      2.16      0.20    0.38953E+02     13.49    -13.49     -0.05
  11   6   2   0.105260E+03   0.623253E+02   0.272673E+02 o    1    -1.368      1.26      1.64      0.28    0.38953E+02     10.26     10.26      0.06
  12   6   2   0.247703E+03   0.218139E+03   0.350580E+02 o    1    -0.810      2.37      2.52      0.19    0.38953E+02     15.74    -15.74     -0.07
  13   6   2   0.130445E+03   0.120755E+03   0.194767E+02 o    1    -0.484      1.76      1.83      0.14    0.38953E+02     11.42     11.42      0.07
  14   6   2   0.225817E+03   0.159709E+03   0.233720E+02 o    1    -2.560      2.02      2.41      0.15    0.38953E+02     15.03    -15.03     -0.07
  15   6   2   0.705515E+02   0.545347E+02   0.194767E+02 o    1    -0.768      1.18      1.35      0.21    0.38953E+02      8.40      8.40      0.06
  16   6   2   0.110818E+03   0.740113E+02   0.194767E+02 o    1    -1.695      1.38      1.69      0.18    0.38953E+02     10.53    -10.53     -0.06
  17   6   2   0.321203E+01  -0.194767E+02   0.233720E+02 <    1    -0.074      0.00      0.29      3.87    0.38953E+02      1.79      1.79      0.03
  18   6   2   0.811696E+01   0.233720E+02   0.233720E+02 <    1     0.821      0.77      0.46      0.39    0.38953E+02      2.85     -2.85     -0.02
  19   6   2   0.452095E+03   0.510289E+03   0.467440E+02 o    1     1.253      3.62      3.41      0.17    0.38953E+02     21.26     21.26      0.03
  21   6   2   0.177341E+03   0.116860E+03   0.233720E+02 o    1    -2.307      1.73      2.13      0.17    0.38953E+02     13.32    -13.32     -0.03
  22   6   2   0.781366E+02   0.467440E+02   0.233720E+02 <    1    -1.171      1.10      1.42      0.27    0.38953E+02      8.84     -8.84      0.02
  23   6   2   0.122069E+02   0.272673E+02   0.233720E+02 <    1     0.772      0.84      0.56      0.36    0.38953E+02      3.49      3.49     -0.03
  24   6   2   0.280380E+02   0.233720E+02   0.233720E+02 <    1    -0.191      0.77      0.85      0.39    0.38953E+02      5.30     -5.29      0.03
  25   6   2   0.167316E+01  -0.233720E+02   0.311627E+02 <    1    -0.046      0.00      0.21      4.47    0.38953E+02      1.29     -1.29     -0.04
  26   6   2   0.187825E+02   0.155813E+02   0.272673E+02 <    1    -0.112      0.63      0.69      0.55    0.38953E+02      4.33      4.33      0.04
  27   6   2   0.547830E+02   0.389533E+02   0.272673E+02 <    1    -0.531      1.00      1.19      0.35    0.38953E+02      7.40     -7.40     -0.04
  28   6   2   0.155410E+02   0.155813E+02   0.272673E+02 <    1     0.001      0.63      0.63      0.55    0.38953E+02      3.94      3.94      0.03
  29   6   2   0.171834E+02   0.155813E+02   0.233720E+02 <    1    -0.067      0.63      0.66      0.47    0.38953E+02      4.15     -4.15     -0.02
  30   6   2   0.632551E+01   0.350580E+02   0.272673E+02 <    1     1.479      0.95      0.40      0.37    0.38953E+02      2.52     -2.52      0.00
  31   6   2   0.111555E+02   0.779066E+01   0.272673E+02 <    1    -0.112      0.45      0.54      0.78    0.38953E+02      3.34      3.34      0.01
  32   6   2   0.643972E+02   0.272673E+02   0.233720E+02 <    1    -1.252      0.84      1.29      0.36    0.38953E+02      8.02     -8.02     -0.02
  33   6   2   0.609755E+02   0.389533E+01   0.233720E+02 <    1    -0.985      0.32      1.25      0.95    0.38953E+02      7.81      7.81      0.03
  34   6   2   0.109480E+03   0.311627E+02   0.311627E+02 <    1    -1.748      0.89      1.68      0.45    0.38953E+02     10.46    -10.46     -0.04
  35   6   2   0.592820E+02  -0.155813E+02   0.311627E+02 <    1    -0.276      0.00      1.23      4.47    0.38953E+02      7.70      7.70      0.04
  36   6   2   0.216932E+02   0.272673E+02   0.272673E+02 <    1     0.216      0.84      0.75      0.42    0.38953E+02      4.66     -4.66     -0.04
  37   6   2   0.109863E+00   0.000000E+00   0.311627E+02 <    1    -0.012      0.00      0.05      4.47    0.38953E+02      0.33     -0.33      0.03
  38   6   2   0.267569E+01  -0.428487E+02   0.311627E+02 <    1    -0.059      0.00      0.26      4.47    0.38953E+02      1.64      1.64     -0.03
  39   6   2   0.193082E+01  -0.155813E+02   0.272673E+02 <    1    -0.053      0.00      0.22      4.18    0.38953E+02      1.39      1.39      0.03
  40   6   2   0.155041E+03   0.272673E+02   0.350580E+02 <    1    -2.153      0.84      2.00      0.54    0.38953E+02     12.45    -12.45     -0.04
  41   6   2   0.459311E+02   0.116860E+02   0.311627E+02 <    1    -0.737      0.55      1.09      0.73    0.38953E+02      6.78      6.78      0.03
  42   6   2   0.813338E-01  -0.116860E+02   0.389533E+02 <    1    -0.009      0.00      0.05      5.00    0.38953E+02      0.29     -0.28     -0.01
  43   6   2   0.308060E+02  -0.428487E+02   0.506393E+02 <    1    -0.156      0.00      0.89      5.70    0.38953E+02      5.55      5.55      0.01
 -37   7   2   0.689491E+01  -0.350580E+02   0.311627E+02 <    1    -0.094      0.00      0.42      4.47    0.38953E+02      2.63     -2.63     -0.01
 -36   7   2   0.156400E+02   0.779066E+01   0.233720E+02 <    1    -0.278      0.45      0.63      0.67    0.38953E+02      3.95      3.95      0.01
 -35   7   2   0.214768E+02   0.155813E+02   0.311627E+02 <    1    -0.174      0.63      0.74      0.63    0.38953E+02      4.63     -4.63     -0.02
 -34   7   2   0.170383E+02   0.779066E+01   0.272673E+02 <    1    -0.274      0.45      0.66      0.78    0.38953E+02      4.13      4.13      0.02
 -33   7   2   0.701628E+01  -0.584300E+02   0.194767E+02 <    1    -0.120      0.00      0.42      3.54    0.38953E+02      2.65     -2.65     -0.02
 -32   7   2   0.814264E+01   0.116860E+02   0.233720E+02 <    1     0.165      0.55      0.46      0.55    0.38953E+02      2.85      2.85      0.02
 -31   7   2   0.157951E+01   0.389533E+01   0.233720E+02 <    1     0.121      0.32      0.20      0.95    0.38953E+02      1.26      1.26     -0.01
 -30   7   2   0.331825E+00  -0.194767E+02   0.194767E+02 <    1    -0.026      0.00      0.09      3.54    0.38953E+02      0.58      0.58      0.01
 -29   7   2   0.853106E+00  -0.389533E+01   0.194767E+02 <    1    -0.042      0.00      0.15      3.54    0.38953E+02      0.92      0.92      0.00
 -28   7   2   0.291155E+01  -0.311627E+02   0.155813E+02 <    1    -0.086      0.00      0.27      3.16    0.38953E+02      1.71     -1.71      0.00
 -27   7   2   0.200309E+02  -0.116860E+02   0.155813E+02 <    1    -0.227      0.00      0.72      3.16    0.38953E+02      4.48      4.48      0.01
 -26   7   2   0.791469E+01   0.155813E+02   0.155813E+02 <    1     0.574      0.63      0.45      0.32    0.38953E+02      2.81     -2.81     -0.01
 -25   7   2   0.133899E+02   0.116860E+02   0.155813E+02 <    1    -0.106      0.55      0.59      0.37    0.38953E+02      3.66      3.66      0.01
 -24   7   2   0.290220E+01   0.116860E+02   0.155813E+02 <    1     0.752      0.55      0.27      0.37    0.38953E+02      1.70      1.70      0.00
 -23   7   2   0.277721E+00   0.272673E+02   0.155813E+02 <    1     3.145      0.84      0.08      0.24    0.38953E+02      0.53      0.53      0.01
 -22   7   2   0.203803E+00   0.000000E+00   0.155813E+02 <    1    -0.023      0.00      0.07      3.16    0.38953E+02      0.45     -0.45     -0.01
 -21   7   2   0.395404E+02   0.233720E+02   0.194767E+02 <    1    -0.721      0.77      1.01      0.32    0.38953E+02      6.29     -6.29      0.00
 -20   7   2   0.197600E+02  -0.272673E+02   0.194767E+02 <    1    -0.201      0.00      0.71      3.54    0.38953E+02      4.45      4.45      0.00
 -19   7   2   0.397927E+01  -0.779066E+01   0.272673E+02 <    1    -0.076      0.00      0.32      4.18    0.38953E+02      1.99     -1.99      0.00
 -18   7   2   0.428344E+01  -0.779066E+01   0.233720E+02 <    1    -0.086      0.00      0.33      3.87    0.38953E+02      2.07     -2.07     -0.01
 -17   7   2   0.163452E+02   0.194767E+02   0.272673E+02 <    1     0.120      0.71      0.65      0.50    0.38953E+02      4.04      4.04      0.02
 -16   7   2   0.336161E+02   0.233720E+02   0.272673E+02 <    1    -0.342      0.77      0.93      0.45    0.38953E+02      5.80     -5.80     -0.02
 -15   7   2   0.443307E+02   0.467440E+02   0.233720E+02 <    1     0.105      1.10      1.07      0.27    0.38953E+02      6.66      6.66      0.02
 -14   7   2   0.250465E+02   0.000000E+00   0.233720E+02 <    1    -0.207      0.00      0.80      3.87    0.38953E+02      5.00     -5.00     -0.02
 -13   7   2   0.146449E+02  -0.311627E+02   0.194767E+02 <    1    -0.173      0.00      0.61      3.54    0.38953E+02      3.83      3.83      0.01
 -12   7   2   0.946900E+01   0.779066E+01   0.194767E+02 <    1    -0.082      0.45      0.49      0.56    0.38953E+02      3.08     -3.08     -0.01
 -11   7   2   0.253040E+00  -0.389533E+02   0.155813E+02 <    1    -0.025      0.00      0.08      3.16    0.38953E+02      0.50     -0.50      0.00
 -10   7   2   0.152834E+01   0.272673E+02   0.233720E+02 <    1     1.780      0.84      0.20      0.36    0.38953E+02      1.24      1.24      0.00
  -9   7   2   0.160682E+02   0.194767E+02   0.194767E+02 <    1     0.183      0.71      0.64      0.35    0.38953E+02      4.01     -4.01     -0.01
  -8   7   2   0.209048E+01   0.272673E+02   0.272673E+02 <    1     1.446      0.84      0.23      0.42    0.38953E+02      1.45      1.45      0.01
  -7   7   2   0.519514E+01  -0.194767E+02   0.233720E+02 <    1    -0.094      0.00      0.37      3.87    0.38953E+02      2.28     -2.28     -0.02
  -6   7   2   0.395328E+00   0.779066E+01   0.194767E+02 <    1     0.620      0.45      0.10      0.56    0.38953E+02      0.63      0.63      0.01
  -5   7   2   0.429636E+01   0.155813E+02   0.233720E+02 <    1     0.633      0.63      0.33      0.47    0.38953E+02      2.07      2.07     -0.01
  -4   7   2   0.167815E+02   0.233720E+02   0.311627E+02 <    1     0.229      0.77      0.66      0.52    0.38953E+02      4.10     -4.10      0.00
  -3   7   2   0.175783E+02   0.779066E+01   0.194767E+02 <    1    -0.402      0.45      0.67      0.56    0.38953E+02      4.19      4.19      0.00
  -2   7   2   0.335020E+02  -0.389533E+01   0.272673E+02 <    1    -0.222      0.00      0.93      4.18    0.38953E+02      5.79     -5.79     -0.01
  -1   7   2   0.417136E+02   0.428487E+02   0.272673E+02 <    1     0.042      1.05      1.03      0.33    0.38953E+02      6.46      6.46      0.02
   0   7   2   0.500280E+02   0.233720E+02   0.272673E+02 <    1    -0.794      0.77      1.13      0.45    0.38953E+02      7.07     -7.07     -0.02
   1   7   2   0.330590E+02   0.194767E+02   0.272673E+02 <    1    -0.433      0.71      0.92      0.50    0.38953E+02      5.75      5.75      0.02
   2   7   2   0.368995E+02   0.155813E+02   0.272673E+02 <    1    -0.616      0.63      0.97      0.55    0.38953E+02      6.07     -6.07     -0.02
   3   7   2   0.283642E+02   0.779066E+01   0.272673E+02 <    1    -0.519      0.45      0.85      0.78    0.38953E+02      5.33      5.33      0.02
   4   7   2   0.143664E+02  -0.779066E+01   0.233720E+02 <    1    -0.157      0.00      0.61      3.87    0.38953E+02      3.79     -3.79     -0.02
   5   7   2   0.530041E+01  -0.389533E+01   0.194767E+02 <    1    -0.104      0.00      0.37      3.54    0.38953E+02      2.30      2.30      0.02
   6   7   2   0.318263E+01  -0.389533E+01   0.233720E+02 <    1    -0.074      0.00      0.29      3.87    0.38953E+02      1.78     -1.78     -0.01
   7   7   2   0.120908E+01   0.000000E+00   0.233720E+02 <    1    -0.045      0.00      0.18      3.87    0.38953E+02      1.10     -1.10      0.01
   8   7   2   0.471063E+00  -0.389533E+01   0.233720E+02 <    1    -0.028      0.00      0.11      3.87    0.38953E+02      0.69     -0.69     -0.01
   9   7   2   0.643660E+01  -0.116860E+02   0.233720E+02 <    1    -0.105      0.00      0.41      3.87    0.38953E+02      2.54      2.54      0.01
  10   7   2   0.955088E+01  -0.155813E+02   0.233720E+02 <    1    -0.128      0.00      0.50      3.87    0.38953E+02      3.09     -3.09     -0.01
  11   7   2   0.138667E+02  -0.194767E+02   0.233720E+02 <    1    -0.154      0.00      0.60      3.87    0.38953E+02      3.72      3.72      0.01
  12   7   2   0.105068E+02   0.779066E+01   0.233720E+02 <    1    -0.108      0.45      0.52      0.67    0.38953E+02      3.24     -3.24     -0.01
  13   7   2   0.167795E+02  -0.389533E+02   0.194767E+02 <    1    -0.186      0.00      0.66      3.54    0.38953E+02      4.10      4.10      0.01
  14   7   2   0.626814E+01  -0.389533E+01   0.233720E+02 <    1    -0.104      0.00      0.40      3.87    0.38953E+02      2.50     -2.50     -0.01
  15   7   2   0.586001E+01   0.428487E+02   0.233720E+02 <    1     2.309      1.05      0.39      0.29    0.38953E+02      2.42      2.42      0.01
  16   7   2   0.439131E+00  -0.155813E+02   0.233720E+02 <    1    -0.027      0.00      0.11      3.87    0.38953E+02      0.66     -0.66      0.00
  17   7   2   0.216217E+01   0.233720E+02   0.233720E+02 <    1     1.391      0.77      0.24      0.39    0.38953E+02      1.47     -1.47     -0.01
  18   7   2   0.175176E+01   0.233720E+02   0.389533E+02 <    1     0.871      0.77      0.21      0.65    0.38953E+02      1.32      1.32      0.01
  19   7   2   0.360242E+02   0.233720E+02   0.155813E+02 <    1    -0.724      0.77      0.96      0.26    0.38953E+02      6.00     -6.00     -0.02
  20   7   2   0.520468E+00  -0.116860E+02   0.155813E+02 <    1    -0.037      0.00      0.12      3.16    0.38953E+02      0.72      0.72      0.01
  21   7   2   0.971959E+01   0.155813E+02   0.155813E+02 <    1     0.420      0.63      0.50      0.32    0.38953E+02      3.12      3.12     -0.01
  22   7   2   0.135607E+01   0.194767E+02   0.155813E+02 <    1     1.840      0.71      0.19      0.28    0.38953E+02      1.16      1.16      0.01
  23   7   2   0.631891E+01  -0.155813E+02   0.194767E+02 <    1    -0.114      0.00      0.40      3.54    0.38953E+02      2.51      2.51      0.00
  24   7   2   0.101839E+02   0.000000E+00   0.194767E+02 <    1    -0.145      0.00      0.51      3.54    0.38953E+02      3.19     -3.19     -0.01
  25   7   2   0.329168E+02   0.116860E+02   0.194767E+02 <    1    -0.814      0.55      0.92      0.46    0.38953E+02      5.74      5.74      0.02
  26   7   2   0.416215E+02   0.467440E+02   0.233720E+02 <    1     0.225      1.10      1.03      0.27    0.38953E+02      6.45     -6.45     -0.02
  27   7   2   0.757452E+02   0.428487E+02   0.233720E+02 <    1    -1.208      1.05      1.39      0.29    0.38953E+02      8.70      8.70      0.03
  28   7   2   0.535181E+02   0.272673E+02   0.233720E+02 <    1    -0.935      0.84      1.17      0.36    0.38953E+02      7.32     -7.32     -0.03
  29   7   2   0.423678E+02   0.311627E+02   0.233720E+02 <    1    -0.443      0.89      1.04      0.34    0.38953E+02      6.51      6.51      0.03
  30   7   2   0.743594E+01  -0.155813E+02   0.233720E+02 <    1    -0.113      0.00      0.44      3.87    0.38953E+02      2.73     -2.73     -0.02
  31   7   2   0.756691E+01  -0.194767E+02   0.233720E+02 <    1    -0.114      0.00      0.44      3.87    0.38953E+02      2.75      2.75      0.02
  32   7   2   0.211782E+00  -0.311627E+02   0.233720E+02 <    1    -0.019      0.00      0.07      3.87    0.38953E+02      0.46      0.46     -0.01
  33   7   2   0.810960E+00  -0.233720E+02   0.350580E+02 <    1    -0.030      0.00      0.14      4.74    0.38953E+02      0.90     -0.90      0.01
  34   7   2   0.297326E-01   0.000000E+00   0.389533E+02 <    1    -0.006      0.00      0.03      5.00    0.38953E+02      0.17     -0.17     -0.01
  35   7   2   0.628251E+00  -0.233720E+02   0.350580E+02 <    1    -0.027      0.00      0.13      4.74    0.38953E+02      0.79      0.79      0.00
  36   7   2   0.316133E+01   0.155813E+02   0.467440E+02 <    1     0.366      0.63      0.28      0.95    0.38953E+02      1.78     -1.78      0.00
 -16   8   2   0.186758E+00   0.116860E+02   0.155813E+02 <    1     1.310      0.55      0.07      0.37    0.38953E+02      0.43     -0.43     -0.01
 -15   8   2   0.134069E+00   0.779066E+01   0.155813E+02 <    1     0.869      0.45      0.06      0.45    0.38953E+02      0.37      0.37      0.01
 -14   8   2   0.691386E+01  -0.389533E+01   0.155813E+02 <    1    -0.133      0.00      0.42      3.16    0.38953E+02      2.63     -2.63     -0.02
 -13   8   2   0.457296E+01   0.779066E+01   0.194767E+02 <    1     0.187      0.45      0.34      0.56    0.38953E+02      2.14      2.14      0.02
 -12   8   2   0.715505E+01   0.155813E+02   0.155813E+02 <    1     0.645      0.63      0.43      0.32    0.38953E+02      2.67     -2.67     -0.02
 -11   8   2   0.164304E-02   0.000000E+00   0.155813E+02 <    1    -0.002      0.00      0.01      3.16    0.38953E+02      0.04      0.04      0.02
 -10   8   2   0.537684E-01  -0.389533E+01   0.116860E+02 <    1    -0.014      0.00      0.04      2.74    0.38953E+02      0.23      0.23     -0.02
  -9   8   2   0.257006E+01  -0.779066E+01   0.155813E+02 <    1    -0.081      0.00      0.26      3.16    0.38953E+02      1.60     -1.60      0.02
  -8   8   2   0.113291E+01   0.000000E+00   0.155813E+02 <    1    -0.054      0.00      0.17      3.16    0.38953E+02      1.06     -1.06     -0.02
  -7   8   2   0.266298E+02   0.779066E+01   0.116860E+02 <    1    -1.132      0.45      0.83      0.34    0.38953E+02      5.16      5.16      0.02
  -6   8   2   0.122800E+03   0.000000E+00   0.155813E+02 <    1    -0.561      0.00      1.78      3.16    0.38953E+02     11.08    -11.08     -0.03
  -4   8   2   0.969483E+02  -0.194767E+02   0.116860E+02 <    1    -0.576      0.00      1.58      2.74    0.38953E+02      9.85     -9.85     -0.02
  -3   8   2   0.249987E+02   0.389533E+01   0.116860E+02 <    1    -1.022      0.32      0.80      0.47    0.38953E+02      5.00      5.00      0.01
  -2   8   2   0.524325E+03   0.167499E+03   0.194767E+02 o    1   -13.040      2.07      3.67      0.12    0.38953E+02     22.90     22.90      0.03
  -1   8   2   0.464937E+02  -0.311627E+02   0.155813E+02 <    1    -0.345      0.00      1.09      3.16    0.38953E+02      6.82      6.82      0.00
   0   8   2   0.189393E+03   0.124651E+03   0.194767E+02 o    1    -2.954      1.79      2.21      0.14    0.38953E+02     13.76    -13.76      0.00
   1   8   2   0.322273E+03   0.268778E+03   0.233720E+02 o    1    -2.129      2.63      2.88      0.12    0.38953E+02     17.95    -17.95     -0.05
   3   8   2   0.133285E+03   0.623253E+02   0.194767E+02 o    1    -2.953      1.26      1.85      0.20    0.38953E+02     11.54    -11.54     -0.04
   4   8   2   0.444093E+02   0.233720E+02   0.311627E+02 <    1    -0.568      0.77      1.07      0.52    0.38953E+02      6.66      6.66      0.04
   5   8   2   0.335553E+02  -0.116860E+02   0.194767E+02 <    1    -0.263      0.00      0.93      3.54    0.38953E+02      5.79     -5.79     -0.03
   6   8   2   0.867948E+01   0.000000E+00   0.194767E+02 <    1    -0.134      0.00      0.47      3.54    0.38953E+02      2.95      2.95      0.02
   7   8   2   0.494990E+00   0.779066E+01   0.233720E+02 <    1     0.499      0.45      0.11      0.67    0.38953E+02      0.70     -0.70     -0.01
   8   8   2   0.131888E+00  -0.233720E+02   0.233720E+02 <    1    -0.015      0.00      0.06      3.87    0.38953E+02      0.36     -0.36      0.00
   9   8   2   0.306044E+01  -0.116860E+02   0.194767E+02 <    1    -0.079      0.00      0.28      3.54    0.38953E+02      1.75      1.75      0.01
  10   8   2   0.417692E+01  -0.116860E+02   0.194767E+02 <    1    -0.093      0.00      0.33      3.54    0.38953E+02      2.04     -2.04     -0.02
  11   8   2   0.894148E+01   0.389533E+01   0.194767E+02 <    1    -0.206      0.32      0.48      0.79    0.38953E+02      2.99      2.99      0.03
  12   8   2   0.806540E+01   0.389533E+01   0.194767E+02 <    1    -0.176      0.32      0.46      0.79    0.38953E+02      2.84     -2.84     -0.03
  13   8   2   0.679595E+01  -0.194767E+02   0.194767E+02 <    1    -0.118      0.00      0.42      3.54    0.38953E+02      2.61      2.61      0.03
  14   8   2   0.819660E+01  -0.194767E+02   0.311627E+02 <    1    -0.103      0.00      0.46      4.47    0.38953E+02      2.86     -2.86     -0.02
  15   8   2   0.582338E-01   0.116860E+02   0.350580E+02 <    1     0.620      0.55      0.04      0.82    0.38953E+02      0.24      0.24      0.02
  16   8   2   0.500355E+00   0.155813E+02   0.389533E+02 <    1     0.657      0.63      0.11      0.79    0.38953E+02      0.71     -0.71     -0.01
  17   8   2   0.513715E+01  -0.272673E+02   0.311627E+02 <    1    -0.081      0.00      0.36      4.47    0.38953E+02      2.27     -2.27      0.00
  18   8   2   0.820758E+02   0.194767E+02   0.311627E+02 <    1    -1.316      0.71      1.45      0.57    0.38953E+02      9.06     -9.06     -0.02
  19   8   2   0.971213E+01   0.428487E+02   0.311627E+02 <    1     1.440      1.05      0.50      0.38    0.38953E+02      3.12     -3.12      0.00
  20   8   2   0.224986E+02  -0.155813E+02   0.272673E+02 <    1    -0.182      0.00      0.76      4.18    0.38953E+02      4.74      4.74      0.01
  21   8   2   0.228322E+03   0.506393E+02   0.389533E+02 <    1    -2.920      1.14      2.42      0.44    0.38953E+02     15.11     15.11      0.02
  22   8   2   0.707572E+02   0.389533E+01   0.311627E+02 <    1    -0.815      0.32      1.35      1.26    0.38953E+02      8.41     -8.41     -0.01
 -52   1   3   0.116644E+00   0.818020E+02   0.895926E+02 <    1     1.757      1.45      0.05      0.79    0.38953E+02      0.34      0.34      0.00
 -51   1   3   0.126470E+01   0.350580E+02   0.623253E+02 <    1     0.911      0.95      0.18      0.84    0.38953E+02      1.12      1.12      0.01
 -50   1   3   0.157804E+01  -0.194767E+02   0.584300E+02 <    1    -0.033      0.00      0.20      6.12    0.38953E+02      1.26     -1.26     -0.01
 -49   1   3   0.174692E+02  -0.155813E+02   0.584300E+02 <    1    -0.109      0.00      0.67      6.12    0.38953E+02      4.18      4.18      0.02
 -48   1   3   0.219810E+01   0.350580E+02   0.623253E+02 <    1     0.843      0.95      0.24      0.84    0.38953E+02      1.48     -1.48     -0.02
 -47   1   3   0.231476E+02   0.934880E+02   0.623253E+02 <    1     1.507      1.55      0.77      0.52    0.38953E+02      4.81      4.81      0.03
 -46   1   3   0.671985E+00   0.272673E+02   0.545347E+02 <    1     0.843      0.84      0.13      0.84    0.38953E+02      0.82      0.82     -0.02
 -45   1   3   0.262682E+02   0.545347E+02   0.545347E+02 <    1     0.612      1.18      0.82      0.59    0.38953E+02      5.13      5.13      0.02
 -44   1   3   0.137088E+03  -0.311627E+02   0.545347E+02 <    1    -0.317      0.00      1.88      5.92    0.38953E+02     11.71     11.71      0.00
 -43   1   3   0.225247E+03   0.163604E+03   0.623253E+02 o    1    -0.909      2.05      2.40      0.39    0.38953E+02     15.01    -15.01     -0.01
 -42   1   3   0.606303E+02   0.116860E+02   0.623253E+02 <    1    -0.479      0.55      1.25      1.46    0.38953E+02      7.79     -7.79     -0.01
 -41   1   3   0.116190E+02  -0.973833E+02   0.584300E+02 <    1    -0.089      0.00      0.55      6.12    0.38953E+02      3.41     -3.41     -0.01
 -40   1   3   0.167377E+02   0.350580E+02   0.584300E+02 <    1     0.371      0.95      0.66      0.79    0.38953E+02      4.09      4.09      0.01
 -39   1   3   0.242405E+02   0.779066E+01   0.584300E+02 <    1    -0.204      0.45      0.79      1.68    0.38953E+02      4.92     -4.92     -0.02
 -38   1   3   0.252892E+02   0.779066E+02   0.584300E+02 <    1     1.147      1.41      0.81      0.53    0.38953E+02      5.03      5.03      0.03
 -37   1   3   0.289055E+02   0.136337E+03   0.584300E+02 o    1     2.515      1.87      0.86      0.40    0.38953E+02      5.38     -5.38     -0.03
 -36   1   3   0.612572E+01  -0.623253E+02   0.506393E+02 <    1    -0.070      0.00      0.40      5.70    0.38953E+02      2.48      2.47      0.03
 -35   1   3   0.134743E+02   0.389533E+01   0.545347E+02 <    1    -0.123      0.32      0.59      2.21    0.38953E+02      3.67     -3.67     -0.03
 -34   1   3   0.172675E-01   0.155813E+02   0.467440E+02 <    1     0.644      0.63      0.02      0.95    0.38953E+02      0.13     -0.13      0.03
 -33   1   3   0.389099E+02   0.311627E+02   0.506393E+02 <    1    -0.144      0.89      1.00      0.73    0.38953E+02      6.24     -6.24     -0.04
 -32   1   3   0.118262E+02   0.272673E+02   0.584300E+02 <    1     0.319      0.84      0.55      0.90    0.38953E+02      3.44     -3.44      0.03
 -31   1   3   0.476617E+02   0.194767E+02   0.584300E+02 <    1    -0.376      0.71      1.11      1.06    0.38953E+02      6.90     -6.90     -0.03
 -30   1   3   0.551584E+02   0.545347E+02   0.701160E+02 <    1    -0.009      1.18      1.19      0.76    0.38953E+02      7.43     -7.43      0.01
 -29   1   3   0.365995E+00   0.155813E+02   0.545347E+02 <    1     0.484      0.63      0.10      1.11    0.38953E+02      0.60      0.60      0.00
 -28   1   3   0.234523E+03   0.245406E+03   0.506393E+02 o    1     0.216      2.51      2.45      0.26    0.38953E+02     15.31    -15.31     -0.02
 -27   1   3   0.859992E+02   0.112965E+03   0.428487E+02 o    1     0.671      1.70      1.49      0.32    0.38953E+02      9.27      9.27      0.04
 -26   1   3   0.856737E+03   0.697264E+03   0.623253E+02 o    1    -2.369      4.23      4.69      0.19    0.38953E+02     29.27    -29.27     -0.07
 -25   1   3   0.504621E+03   0.537556E+03   0.506393E+02 o    1     0.646      3.71      3.60      0.18    0.38953E+02     22.46     22.46      0.08
 -24   1   3   0.191079E+04   0.163214E+04   0.109069E+03 o    1    -2.351      6.47      7.00      0.23    0.38953E+02     43.71    -43.71     -0.11
 -23   1   3   0.728322E+03   0.428487E+03   0.623253E+02 o    1    -4.138      3.32      4.32      0.24    0.38953E+02     26.99     26.99      0.10
 -22   1   3   0.543421E+02   0.272673E+02   0.311627E+02 <    1    -0.720      0.84      1.18      0.48    0.38953E+02      7.37     -7.37     -0.10
 -21   1   3   0.113695E+04   0.101668E+04   0.701160E+02 o    1    -1.601      5.11      5.40      0.18    0.38953E+02     33.72     33.72      0.10
 -20   1   3   0.865599E+03   0.771276E+03   0.584300E+02 o    1    -1.516      4.45      4.71      0.17    0.38953E+02     29.42    -29.42     -0.09
 -19   1   3   0.258710E+03   0.292150E+03   0.389533E+02 o    1     0.875      2.74      2.58      0.18    0.38953E+02     16.08     16.08      0.06
 -18   1   3   0.596264E+02   0.350580E+02   0.272673E+02 <    1    -0.782      0.95      1.24      0.37    0.38953E+02      7.72     -7.72     -0.04
 -17   1   3   0.178461E+02   0.662206E+02   0.311627E+02 o    1     2.042      1.30      0.68      0.31    0.38953E+02      4.22     -4.22      0.01
 -16   1   3   0.200087E+03   0.140232E+03   0.350580E+02 o    1    -1.551      1.90      2.27      0.24    0.38953E+02     14.15     14.15      0.02
 -15   1   3   0.313363E+03   0.241511E+03   0.389533E+02 o    1    -1.712      2.49      2.84      0.20    0.38953E+02     17.70    -17.70     -0.04
 -14   1   3   0.468658E+03   0.362266E+03   0.428487E+02 o    1    -2.291      3.05      3.47      0.18    0.38953E+02     21.65     21.65      0.06
 -13   1   3   0.257388E+03   0.183081E+03   0.350580E+02 o    1    -1.929      2.17      2.57      0.21    0.38953E+02     16.04    -16.04     -0.07
 -12   1   3   0.195519E+03   0.171395E+03   0.311627E+02 o    1    -0.744      2.10      2.24      0.19    0.38953E+02     13.98     13.98      0.07
 -11   1   3   0.159914E+01   0.116860E+02   0.272673E+02 <    1     0.540      0.55      0.20      0.64    0.38953E+02      1.26      1.26     -0.07
 -10   1   3   0.319812E+01   0.233720E+02   0.233720E+02 <    1     1.260      0.77      0.29      0.39    0.38953E+02      1.79     -1.79      0.06
  -9   1   3   0.488246E+03   0.521975E+03   0.428487E+02 o    1     0.778      3.66      3.54      0.15    0.38953E+02     22.10     22.10     -0.04
  -8   1   3   0.248797E+03   0.264883E+03   0.311627E+02 o    1     0.517      2.61      2.53      0.16    0.38953E+02     15.77    -15.77      0.03
  -7   1   3   0.109604E+04   0.126988E+04   0.740113E+02 o    1     2.303      5.71      5.30      0.18    0.38953E+02     33.11     33.11     -0.01
  -6   1   3   0.355691E+03   0.389533E+03   0.350580E+02 o    1     0.964      3.16      3.02      0.15    0.38953E+02     18.86    -18.86      0.00
  -5   1   3   0.127975E+04   0.121924E+04   0.701160E+02 o    1    -0.805      5.59      5.73      0.17    0.38953E+02     35.77     35.77      0.02
  -4   1   3   0.199284E+03   0.206453E+03   0.311627E+02 o    1     0.230      2.30      2.26      0.18    0.38953E+02     14.12    -14.12     -0.02
  -3   1   3   0.824556E+03   0.856973E+03   0.545347E+02 o    1     0.573      4.69      4.60      0.16    0.38953E+02     28.72     28.72      0.05
  -2   1   3   0.192130E+02   0.194767E+02   0.194767E+02 <    1     0.014      0.71      0.70      0.35    0.38953E+02      4.38     -4.38     -0.05
  -1   1   3   0.325759E+03   0.292150E+03   0.311627E+02 o    1    -1.031      2.74      2.89      0.15    0.38953E+02     18.05     18.05      0.06
   0   1   3   0.334036E+02   0.584300E+02   0.233720E+02 o    1     1.218      1.22      0.93      0.25    0.38953E+02      5.78      5.78     -0.06
   1   1   3   0.109623E+03   0.545347E+02   0.233720E+02 o    1    -1.948      1.18      1.68      0.25    0.38953E+02     10.47     10.47      0.08
   2   1   3   0.900624E+02   0.701160E+02   0.233720E+02 o    1    -0.799      1.34      1.52      0.22    0.38953E+02      9.49      9.49     -0.07
   3   1   3   0.489918E+02  -0.779066E+01   0.194767E+02 <    1    -0.317      0.00      1.12      3.54    0.38953E+02      7.00      7.00      0.08
   4   1   3   0.217568E+03   0.222034E+03   0.272673E+02 o    1     0.162      2.39      2.36      0.15    0.38953E+02     14.75     14.75     -0.05
   5   1   3   0.152165E+02   0.194767E+02   0.194767E+02 <    1     0.232      0.71      0.63      0.35    0.38953E+02      3.90     -3.90      0.05
   6   1   3   0.489091E+03   0.459649E+03   0.389533E+02 o    1    -0.724      3.44      3.54      0.15    0.38953E+02     22.12     22.12     -0.01
   7   1   3   0.322420E+03   0.346685E+03   0.350580E+02 o    1     0.691      2.98      2.88      0.15    0.38953E+02     17.96    -17.96     -0.01
   8   1   3   0.134482E+04   0.126988E+04   0.740113E+02 o    1    -0.944      5.71      5.88      0.18    0.38953E+02     36.67     36.67      0.05
   9   1   3   0.141706E+04   0.140232E+04   0.818020E+02 o    1    -0.170      6.00      6.03      0.19    0.38953E+02     37.64    -37.64     -0.07
  10   1   3   0.274750E+04   0.281243E+04   0.140232E+03 o    1     0.432      8.50      8.40      0.23    0.38953E+02     52.42     52.42      0.11
  11   1   3   0.266187E+04   0.264104E+04   0.132441E+03 o    1    -0.146      8.23      8.27      0.22    0.38953E+02     51.59    -51.59     -0.13
  12   1   3   0.343048E+04   0.318638E+04   0.159709E+03 o    1    -1.393      9.04      9.38      0.24    0.38953E+02     58.57     58.57      0.14
  13   1   3   0.298803E+04   0.316691E+04   0.159709E+03 o    1     1.056      9.02      8.76      0.24    0.38953E+02     54.66    -54.66     -0.14
  14   1   3   0.253676E+04   0.238784E+04   0.124651E+03 o    1    -1.099      7.83      8.07      0.22    0.38953E+02     50.37     50.37      0.14
  15   1   3   0.177923E+04   0.179575E+04   0.101279E+03 o    1     0.154      6.79      6.76      0.20    0.38953E+02     42.18    -42.18     -0.12
  16   1   3   0.103869E+04   0.100500E+04   0.662206E+02 o    1    -0.483      5.08      5.16      0.17    0.38953E+02     32.23     32.23      0.09
  17   1   3   0.394420E+03   0.362266E+03   0.389533E+02 o    1    -0.794      3.05      3.18      0.17    0.38953E+02     19.86    -19.86     -0.06
  18   1   3   0.105077E+03   0.198662E+03   0.350580E+02 o    1     3.071      2.26      1.64      0.20    0.38953E+02     10.25     10.25      0.03
  19   1   3   0.147278E+04   0.135168E+04   0.856973E+02 o    1    -1.319      5.89      6.15      0.20    0.38953E+02     38.38     38.38      0.02
  20   1   3   0.112116E+04   0.118808E+04   0.779066E+02 o    1     0.833      5.52      5.36      0.19    0.38953E+02     33.48    -33.48     -0.05
  21   1   3   0.157583E+02  -0.350580E+02   0.233720E+02 <    1    -0.164      0.00      0.64      3.87    0.38953E+02      3.97      3.97      0.05
  22   1   3   0.612630E+03   0.685578E+03   0.584300E+02 o    1     1.250      4.20      3.97      0.18    0.38953E+02     24.75    -24.75     -0.07
  23   1   3   0.100632E+03   0.109069E+03   0.311627E+02 o    1     0.276      1.67      1.61      0.24    0.38953E+02     10.03     10.03      0.07
  24   1   3   0.412588E+03   0.444068E+03   0.467440E+02 o    1     0.674      3.38      3.25      0.18    0.38953E+02     20.31    -20.31     -0.08
  25   1   3   0.564739E+02   0.895926E+02   0.311627E+02 o    1     1.183      1.52      1.20      0.26    0.38953E+02      7.51      7.51      0.07
  26   1   3   0.167642E+03   0.198662E+03   0.389533E+02 o    1     0.826      2.26      2.07      0.22    0.38953E+02     12.95    -12.95     -0.07
  27   1   3   0.107629E+02   0.389533E+01   0.311627E+02 <    1    -0.166      0.32      0.53      1.26    0.38953E+02      3.28      3.28      0.06
  28   1   3   0.870099E+02   0.116860E+03   0.311627E+02 o    1     1.026      1.73      1.49      0.23    0.38953E+02      9.33     -9.33     -0.05
  29   1   3   0.129153E+01   0.233720E+02   0.272673E+02 <    1     1.311      0.77      0.18      0.45    0.38953E+02      1.14      1.14      0.03
  30   1   3   0.477612E+02   0.818020E+02   0.272673E+02 o    1     1.413      1.45      1.11      0.24    0.38953E+02      6.91     -6.91     -0.03
  31   1   3   0.190124E+01   0.779066E+01   0.272673E+02 <    1     0.289      0.45      0.22      0.78    0.38953E+02      1.38     -1.38      0.01
  32   1   3   0.535656E+01   0.389533E+02   0.272673E+02 <    1     1.797      1.00      0.37      0.35    0.38953E+02      2.31     -2.31      0.00
  33   1   3   0.329215E+02   0.584300E+02   0.311627E+02 <    1     0.935      1.22      0.92      0.33    0.38953E+02      5.74     -5.74     -0.02
  34   1   3   0.187412E+02  -0.389533E+01   0.311627E+02 <    1    -0.155      0.00      0.69      4.47    0.38953E+02      4.33      4.33      0.03
  35   1   3   0.876134E+02   0.311627E+02   0.311627E+02 <    1    -1.353      0.89      1.50      0.45    0.38953E+02      9.36     -9.36     -0.05
  36   1   3   0.554668E+02   0.194767E+02   0.311627E+02 <    1    -0.859      0.71      1.19      0.57    0.38953E+02      7.45      7.45      0.05
  37   1   3   0.493975E+02   0.112965E+03   0.350580E+02 o    1     2.178      1.70      1.13      0.26    0.38953E+02      7.03     -7.03     -0.05
  38   1   3   0.542277E+02   0.350580E+02   0.350580E+02 <    1    -0.487      0.95      1.18      0.47    0.38953E+02      7.36      7.36      0.05
  39   1   3   0.212286E+02   0.428487E+02   0.350580E+02 <    1     0.724      1.05      0.74      0.43    0.38953E+02      4.61      4.61     -0.03
  40   1   3   0.430473E+01  -0.389533E+01   0.311627E+02 <    1    -0.074      0.00      0.33      4.47    0.38953E+02      2.07      2.07      0.04
  41   1   3   0.419497E+03   0.370057E+03   0.545347E+02 o    1    -0.870      3.08      3.28      0.23    0.38953E+02     20.48    -20.48     -0.05
  42   1   3   0.254802E+00   0.545347E+02   0.350580E+02 <    1     2.897      1.18      0.08      0.38    0.38953E+02      0.50      0.50      0.01
  43   1   3   0.202208E+01   0.194767E+02   0.350580E+02 <    1     0.753      0.71      0.23      0.64    0.38953E+02      1.42     -1.42      0.00
  44   1   3   0.113803E+02   0.000000E+00   0.350580E+02 <    1    -0.114      0.00      0.54      4.74    0.38953E+02      3.37     -3.37     -0.01
  45   1   3   0.279497E+02   0.194767E+02   0.389533E+02 <    1    -0.198      0.71      0.85      0.71    0.38953E+02      5.29      5.29      0.02
  46   1   3   0.273539E+02   0.233720E+02   0.389533E+02 <    1    -0.098      0.77      0.84      0.65    0.38953E+02      5.23     -5.23     -0.03
  47   1   3   0.453036E+02   0.856973E+02   0.428487E+02 <    1     1.091      1.48      1.08      0.37    0.38953E+02      6.73      6.73      0.04
  48   1   3   0.285898E+02   0.000000E+00   0.467440E+02 <    1    -0.156      0.00      0.86      5.48    0.38953E+02      5.35     -5.35     -0.04
  49   1   3   0.325802E+02   0.311627E+02   0.740113E+02 <    1    -0.019      0.89      0.91      1.06    0.38953E+02      5.71      5.71      0.03
 -52   2   3   0.544638E+01   0.116860E+02   0.856973E+02 <    1     0.087      0.55      0.37      2.01    0.38953E+02      2.33     -2.33     -0.03
 -51   2   3   0.736236E+00  -0.895926E+02   0.740113E+02 <    1    -0.020      0.00      0.14      6.89    0.38953E+02      0.86      0.86      0.03
 -50   2   3   0.168012E+02  -0.233720E+02   0.623253E+02 <    1    -0.104      0.00      0.66      6.32    0.38953E+02      4.10     -4.10     -0.03
 -49   2   3   0.938847E+00   0.272673E+02   0.623253E+02 <    1     0.713      0.84      0.16      0.96    0.38953E+02      0.97     -0.97      0.02
 -48   2   3   0.450726E+01  -0.155813E+02   0.584300E+02 <    1    -0.056      0.00      0.34      6.12    0.38953E+02      2.12     -2.12     -0.02
 -47   2   3   0.287889E+02   0.000000E+00   0.545347E+02 <    1    -0.145      0.00      0.86      5.92    0.38953E+02      5.37     -5.37      0.01
 -46   2   3   0.908798E+01  -0.584300E+02   0.545347E+02 <    1    -0.082      0.00      0.48      5.92    0.38953E+02      3.01     -3.01     -0.01
 -45   2   3   0.251125E+02   0.740113E+02   0.623253E+02 <    1     0.991      1.38      0.80      0.58    0.38953E+02      5.01     -5.01     -0.01
 -42   2   3   0.107965E+04   0.669997E+03   0.124651E+03 o    1    -2.880      4.15      5.26      0.39    0.38953E+02     32.86     32.86      0.06
 -41   2   3   0.156652E+02   0.311627E+02   0.895926E+02 <    1     0.202      0.89      0.63      1.29    0.38953E+02      3.96      3.96     -0.02
 -40   2   3   0.343888E+02  -0.428487E+02   0.740113E+02 <    1    -0.136      0.00      0.94      6.89    0.38953E+02      5.86      5.86      0.04
 -39   2   3   0.738873E+01  -0.584300E+02   0.701160E+02 <    1    -0.065      0.00      0.44      6.71    0.38953E+02      2.72      2.72     -0.03
 -38   2   3   0.208606E+01  -0.389533E+02   0.545347E+02 <    1    -0.039      0.00      0.23      5.92    0.38953E+02      1.44     -1.44      0.03
 -37   2   3   0.145924E+00  -0.467440E+02   0.467440E+02 <    1    -0.011      0.00      0.06      5.48    0.38953E+02      0.38     -0.38     -0.03
 -36   2   3   0.153319E+01  -0.194767E+02   0.506393E+02 <    1    -0.035      0.00      0.20      5.70    0.38953E+02      1.24      1.24      0.02
 -35   2   3   0.165674E+02  -0.779066E+01   0.506393E+02 <    1    -0.114      0.00      0.65      5.70    0.38953E+02      4.07     -4.07     -0.02
 -34   2   3   0.934852E+01  -0.272673E+02   0.506393E+02 <    1    -0.086      0.00      0.49      5.70    0.38953E+02      3.06      3.06      0.01
 -33   2   3   0.340364E+02   0.506393E+02   0.506393E+02 <    1     0.360      1.14      0.93      0.57    0.38953E+02      5.83     -5.83      0.00
 -32   2   3   0.705509E+01  -0.116860E+02   0.545347E+02 <    1    -0.072      0.00      0.43      5.92    0.38953E+02      2.66      2.66     -0.02
 -31   2   3   0.226963E+01  -0.895926E+02   0.545347E+02 <    1    -0.041      0.00      0.24      5.92    0.38953E+02      1.51      1.51      0.04
 -30   2   3   0.336042E+01   0.116860E+02   0.545347E+02 <    1     0.199      0.55      0.29      1.28    0.38953E+02      1.83     -1.83     -0.05
 -29   2   3   0.933653E+02   0.116860E+03   0.623253E+02 <    1     0.398      1.73      1.55      0.46    0.38953E+02      9.66      9.66      0.07
 -28   2   3   0.515893E+01  -0.389533E+01   0.467440E+02 <    1    -0.066      0.00      0.36      5.48    0.38953E+02      2.27     -2.27     -0.08
 -27   2   3   0.156863E+03   0.132441E+03   0.545347E+02 o    1    -0.428      1.84      2.01      0.38    0.38953E+02     12.52     12.52      0.09
 -26   2   3   0.640760E+02   0.389533E+01   0.584300E+02 <    1    -0.407      0.32      1.28      2.37    0.38953E+02      8.00      8.00     -0.07
 -25   2   3   0.217018E+02  -0.233720E+02   0.389533E+02 <    1    -0.149      0.00      0.75      5.00    0.38953E+02      4.66      4.66      0.07
 -24   2   3   0.137551E+04   0.120755E+04   0.740113E+02 o    1    -2.087      5.57      5.94      0.18    0.38953E+02     37.09     37.09     -0.02
 -23   2   3   0.287614E+03   0.183081E+03   0.701160E+02 o    1    -1.321      2.17      2.72      0.42    0.38953E+02     16.96    -16.96      0.01
 -21   2   3   0.594407E+03   0.966042E+03   0.856973E+02 o    1     4.742      4.98      3.91      0.23    0.38953E+02     24.38    -24.38     -0.05
 -20   2   3   0.132426E+04   0.121534E+04   0.701160E+02 o    1    -1.436      5.59      5.83      0.17    0.38953E+02     36.39     36.39      0.08
 -19   2   3   0.125054E+04   0.128156E+04   0.818020E+02 o    1     0.364      5.74      5.67      0.19    0.38953E+02     35.36    -35.36     -0.10
 -18   2   3   0.183793E+04   0.175290E+04   0.934880E+02 o    1    -0.842      6.71      6.87      0.19    0.38953E+02     42.87     42.87      0.13
 -17   2   3   0.665920E+03   0.724532E+03   0.545347E+02 o    1     1.061      4.31      4.13      0.17    0.38953E+02     25.81    -25.81     -0.12
 -16   2   3   0.783327E+03   0.720636E+03   0.506393E+02 o    1    -1.166      4.30      4.48      0.16    0.38953E+02     27.99     27.99      0.12
 -15   2   3   0.234911E+02   0.272673E+02   0.272673E+02 <    1     0.144      0.84      0.78      0.42    0.38953E+02      4.85     -4.85     -0.10
 -14   2   3   0.461505E+02   0.662206E+02   0.350580E+02 <    1     0.624      1.30      1.09      0.35    0.38953E+02      6.79      6.79      0.09
 -13   2   3   0.195913E+03   0.124651E+03   0.389533E+02 o    1    -1.620      1.79      2.24      0.28    0.38953E+02     14.00     14.00     -0.05
 -12   2   3   0.335416E+02   0.623253E+02   0.350580E+02 <    1     0.947      1.26      0.93      0.36    0.38953E+02      5.79     -5.79      0.04
 -11   2   3   0.267795E+03   0.198662E+03   0.350580E+02 o    1    -1.813      2.26      2.62      0.20    0.38953E+02     16.36     16.36      0.00
 -10   2   3   0.102641E+02   0.779066E+01   0.233720E+02 <    1    -0.099      0.45      0.51      0.67    0.38953E+02      3.20      3.20      0.00
  -9   2   3   0.137370E+00   0.000000E+00   0.272673E+02 <    1    -0.014      0.00      0.06      4.18    0.38953E+02      0.37      0.37      0.03
  -8   2   3   0.687748E+03   0.615463E+03   0.545347E+02 o    1    -1.257      3.97      4.20      0.18    0.38953E+02     26.22     26.22     -0.02
  -7   2   3   0.923696E+03   0.950461E+03   0.701160E+02 o    1     0.371      4.94      4.87      0.19    0.38953E+02     30.39    -30.39      0.04
  -6   2   3   0.253759E+04   0.289813E+04   0.163604E+03 o    1     2.146      8.63      8.07      0.26    0.38953E+02     50.37     50.37     -0.03
  -5   2   3   0.230278E+04   0.275400E+04   0.159709E+03 o    1     2.790      8.41      7.69      0.26    0.38953E+02     47.99    -47.99      0.04
  -4   2   3   0.127124E+04   0.148802E+04   0.973833E+02 o    1     2.213      6.18      5.71      0.21    0.38953E+02     35.65     35.65     -0.05
  -3   2   3   0.129484E+03   0.194767E+03   0.350580E+02 o    1     2.039      2.24      1.82      0.20    0.38953E+02     11.38    -11.38      0.06
  -2   2   3   0.221124E+05   0.216542E+05   0.109069E+04 o    1    -0.388     23.58     23.83      0.64    0.38953E+02    148.70   -148.70     -0.17
  -1   2   3   0.161051E+05   0.166058E+05   0.841392E+03 o    1     0.558     20.65     20.33      0.56    0.38953E+02    126.91   -126.91     -0.04
   0   2   3   0.932530E+04   0.105525E+05   0.541451E+03 o    1     2.177     16.46     15.47      0.45    0.38953E+02     96.57     96.57      0.04
   1   2   3   0.258551E+03   0.288255E+03   0.389533E+02 o    1     0.775      2.72      2.58      0.19    0.38953E+02     16.08    -16.08      0.00
   2   2   3   0.153110E+04   0.171395E+04   0.109069E+03 o    1     1.644      6.63      6.27      0.22    0.38953E+02     39.13     39.13      0.04
   3   2   3   0.118809E+03   0.116860E+03   0.272673E+02 o    1    -0.071      1.73      1.75      0.20    0.38953E+02     10.90    -10.90     -0.05
   4   2   3   0.100835E+04   0.105174E+04   0.740113E+02 o    1     0.570      5.20      5.09      0.19    0.38953E+02     31.75     31.75      0.09
   5   2   3   0.367005E+03   0.409010E+03   0.428487E+02 o    1     0.989      3.24      3.07      0.17    0.38953E+02     19.16    -19.16     -0.11
   6   2   3   0.137202E+04   0.149581E+04   0.973833E+02 o    1     1.241      6.20      5.93      0.21    0.38953E+02     37.04     37.04      0.15
   7   2   3   0.106095E+04   0.100110E+04   0.740113E+02 o    1    -0.769      5.07      5.22      0.19    0.38953E+02     32.57    -32.57     -0.16
   8   2   3   0.186911E+04   0.180354E+04   0.112965E+03 o    1    -0.548      6.80      6.93      0.22    0.38953E+02     43.23     43.23      0.17
   9   2   3   0.110681E+04   0.125819E+04   0.895926E+02 o    1     1.679      5.68      5.33      0.21    0.38953E+02     33.27    -33.27     -0.15
  10   2   3   0.123777E+04   0.144127E+04   0.973833E+02 o    1     2.080      6.08      5.64      0.21    0.38953E+02     35.18     35.18      0.14
  11   2   3   0.355854E+03   0.381743E+03   0.428487E+02 o    1     0.605      3.13      3.02      0.18    0.38953E+02     18.86    -18.86     -0.10
  12   2   3   0.281147E+03   0.225929E+03   0.350580E+02 o    1    -1.477      2.41      2.69      0.19    0.38953E+02     16.77     16.77      0.06
  13   2   3   0.159094E+02  -0.116860E+02   0.233720E+02 <    1    -0.165      0.00      0.64      3.87    0.38953E+02      3.99      3.99     -0.01
  14   2   3   0.659606E+00   0.000000E+00   0.233720E+02 <    1    -0.034      0.00      0.13      3.87    0.38953E+02      0.81     -0.81     -0.03
  15   2   3   0.484440E+03   0.483021E+03   0.467440E+02 o    1    -0.030      3.52      3.53      0.17    0.38953E+02     22.01     22.01      0.08
  16   2   3   0.180596E+01   0.350580E+02   0.233720E+02 <    1     2.318      0.95      0.22      0.32    0.38953E+02      1.34     -1.34     -0.09
  17   2   3   0.127265E+04   0.135947E+04   0.856973E+02 o    1     0.982      5.91      5.72      0.20    0.38953E+02     35.67     35.67      0.14
  18   2   3   0.147202E+04   0.146854E+04   0.895926E+02 o    1    -0.037      6.14      6.15      0.20    0.38953E+02     38.37     38.37     -0.09
  20   2   3   0.965387E+04   0.117483E+05   0.529765E+03 o    1     3.791     17.37     15.74      0.43    0.38953E+02     98.25    -98.25     -0.19
  21   2   3   0.185619E+04   0.180743E+04   0.105174E+03 o    1    -0.435      6.81      6.90      0.21    0.38953E+02     43.08    -43.08      0.07
  22   2   3   0.151815E+03   0.194767E+03   0.350580E+02 o    1     1.293      2.24      1.97      0.20    0.38953E+02     12.32    -12.32     -0.09
  23   2   3   0.651573E+03   0.541451E+03   0.545347E+02 o    1    -1.889      3.73      4.09      0.19    0.38953E+02     25.53    -25.53      0.03
  24   2   3   0.591323E+01  -0.116860E+02   0.233720E+02 <    1    -0.101      0.00      0.39      3.87    0.38953E+02      2.43      2.43     -0.03
  25   2   3   0.358097E+03   0.237615E+03   0.389533E+02 o    1    -2.756      2.47      3.03      0.20    0.38953E+02     18.92    -18.92     -0.01
  26   2   3   0.329056E+02   0.584300E+02   0.311627E+02 <    1     0.935      1.22      0.92      0.33    0.38953E+02      5.74      5.74      0.02
  27   2   3   0.195679E+03   0.233720E+03   0.350580E+02 o    1     1.123      2.45      2.24      0.19    0.38953E+02     13.99    -13.99     -0.05
  28   2   3   0.292382E+02   0.194767E+02   0.272673E+02 <    1    -0.322      0.71      0.87      0.50    0.38953E+02      5.41      5.41      0.06
  29   2   3   0.172797E+03   0.210348E+03   0.350580E+02 o    1     1.116      2.32      2.11      0.20    0.38953E+02     13.15    -13.14     -0.08
  30   2   3   0.990177E+02   0.105174E+03   0.311627E+02 o    1     0.200      1.64      1.59      0.24    0.38953E+02      9.95      9.95      0.09
  31   2   3   0.179973E+03   0.237615E+03   0.389533E+02 o    1     1.571      2.47      2.15      0.20    0.38953E+02     13.42    -13.42     -0.09
  32   2   3   0.233574E+03   0.206453E+03   0.545347E+02 o    1    -0.481      2.30      2.45      0.30    0.38953E+02     15.28     15.28      0.10
  33   2   3   0.235535E+03   0.276569E+03   0.428487E+02 o    1     0.988      2.66      2.46      0.21    0.38953E+02     15.35    -15.35     -0.09
  34   2   3   0.330331E+03   0.327208E+03   0.467440E+02 o    1    -0.066      2.90      2.91      0.21    0.38953E+02     18.18     18.17      0.09
  35   2   3   0.110297E+03   0.934880E+02   0.350580E+02 o    1    -0.459      1.55      1.68      0.29    0.38953E+02     10.50    -10.50     -0.06
  36   2   3   0.237365E+03   0.296045E+03   0.467440E+02 o    1     1.314      2.76      2.47      0.22    0.38953E+02     15.41     15.41      0.05
  37   2   3   0.277227E+01   0.779066E+01   0.311627E+02 <    1     0.202      0.45      0.27      0.89    0.38953E+02      1.67      1.66     -0.01
  38   2   3   0.145485E+02   0.701160E+02   0.428487E+02 <    1     1.781      1.34      0.61      0.41    0.38953E+02      3.81      3.81      0.00
  40   2   3   0.700312E+02   0.545347E+02   0.428487E+02 <    1    -0.339      1.18      1.34      0.46    0.38953E+02      8.37     -8.37     -0.05
  41   2   3   0.862208E+03   0.572614E+03   0.779066E+02 o    1    -3.303      3.83      4.70      0.26    0.38953E+02     29.36    -29.36      0.01
  42   2   3   0.304942E+03   0.222034E+03   0.545347E+02 o    1    -1.395      2.39      2.80      0.29    0.38953E+02     17.46    -17.46     -0.08
  43   2   3   0.609216E+02   0.506393E+02   0.428487E+02 <    1    -0.229      1.14      1.25      0.48    0.38953E+02      7.81      7.80      0.07
  44   2   3   0.190967E+03   0.132441E+03   0.467440E+02 o    1    -1.136      1.84      2.21      0.33    0.38953E+02     13.82    -13.82     -0.07
  45   2   3   0.663533E+02  -0.272673E+02   0.389533E+02 <    1    -0.261      0.00      1.31      5.00    0.38953E+02      8.15      8.15      0.06
  46   2   3   0.103316E+03   0.856973E+02   0.428487E+02 <    1    -0.392      1.48      1.63      0.37    0.38953E+02     10.16    -10.16     -0.05
  47   2   3   0.289996E+02  -0.155813E+02   0.389533E+02 <    1    -0.173      0.00      0.86      5.00    0.38953E+02      5.39      5.39      0.03
  48   2   3   0.304666E+02  -0.545347E+02   0.545347E+02 <    1    -0.149      0.00      0.88      5.92    0.38953E+02      5.52     -5.52     -0.02
  49   2   3   0.801679E+01   0.151918E+03   0.934880E+02 <    1     2.502      1.97      0.45      0.61    0.38953E+02      2.83     -2.83      0.00
 -51   3   3   0.128921E+02  -0.171395E+03   0.740113E+02 <    1    -0.083      0.00      0.58      6.89    0.38953E+02      3.59     -3.59     -0.02
 -50   3   3   0.259742E+02   0.740113E+02   0.818020E+02 <    1     0.737      1.38      0.82      0.76    0.38953E+02      5.10      5.10      0.03
 -49   3   3   0.758521E+02   0.428487E+02   0.545347E+02 <    1    -0.519      1.05      1.40      0.67    0.38953E+02      8.71     -8.71     -0.04
 -48   3   3   0.552146E+02   0.233720E+02   0.584300E+02 <    1    -0.430      0.77      1.19      0.97    0.38953E+02      7.43      7.43      0.04
 -47   3   3   0.106451E+03   0.856973E+02   0.623253E+02 <    1    -0.315      1.48      1.65      0.54    0.38953E+02     10.32    -10.32     -0.05
 -46   3   3   0.169838E+02   0.116860E+02   0.545347E+02 <    1    -0.088      0.55      0.66      1.28    0.38953E+02      4.12      4.12      0.04
 -45   3   3   0.763416E+02   0.155813E+02   0.545347E+02 <    1    -0.693      0.63      1.40      1.11    0.38953E+02      8.74     -8.74     -0.05
 -44   3   3   0.309109E+02  -0.272673E+02   0.506393E+02 <    1    -0.156      0.00      0.89      5.70    0.38953E+02      5.56     -5.56      0.03
 -43   3   3   0.631304E+01  -0.389533E+01   0.545347E+02 <    1    -0.068      0.00      0.40      5.92    0.38953E+02      2.51     -2.51     -0.03
 -42   3   3   0.247788E+03   0.105174E+03   0.584300E+02 <    1    -1.924      1.64      2.52      0.46    0.38953E+02     15.74     15.74      0.04
 -41   3   3   0.644702E+01  -0.428487E+02   0.506393E+02 <    1    -0.071      0.00      0.41      5.70    0.38953E+02      2.54     -2.54     -0.02
 -40   3   3   0.318407E+02   0.662206E+02   0.545347E+02 <    1     0.744      1.30      0.90      0.54    0.38953E+02      5.64      5.64      0.01
 -39   3   3   0.575884E+00   0.155813E+02   0.545347E+02 <    1     0.462      0.63      0.12      1.11    0.38953E+02      0.76     -0.76      0.01
 -38   3   3   0.179074E+01   0.101279E+03   0.545347E+02 <    1     3.218      1.61      0.21      0.43    0.38953E+02      1.34      1.34     -0.02
 -37   3   3   0.114620E+02  -0.779066E+01   0.467440E+02 <    1    -0.099      0.00      0.54      5.48    0.38953E+02      3.39      3.39      0.03
 -36   3   3   0.128924E+02  -0.311627E+02   0.428487E+02 <    1    -0.110      0.00      0.58      5.24    0.38953E+02      3.59     -3.59     -0.04
 -35   3   3   0.432183E+02   0.740113E+02   0.428487E+02 <    1     0.814      1.38      1.05      0.40    0.38953E+02      6.57      6.57      0.05
 -34   3   3   0.121619E+02  -0.389533E+01   0.428487E+02 <    1    -0.107      0.00      0.56      5.24    0.38953E+02      3.49     -3.49     -0.05
 -33   3   3   0.834197E+02   0.584300E+02   0.428487E+02 <    1    -0.531      1.22      1.46      0.45    0.38953E+02      9.13      9.13      0.06
 -32   3   3   0.905608E+01   0.934880E+02   0.467440E+02 <    1     2.753      1.55      0.48      0.39    0.38953E+02      3.01     -3.01     -0.05
 -31   3   3   0.630340E+02   0.109069E+03   0.623253E+02 <    1     0.839      1.67      1.27      0.48    0.38953E+02      7.94      7.94      0.05
 -30   3   3   0.389432E+00   0.623253E+02   0.506393E+02 <    1     2.266      1.26      0.10      0.51    0.38953E+02      0.62      0.62     -0.03
 -29   3   3   0.279925E+01   0.584300E+02   0.506393E+02 <    1     1.802      1.22      0.27      0.53    0.38953E+02      1.67      1.67      0.01
 -28   3   3   0.128639E+03  -0.779066E+01   0.467440E+02 <    1    -0.332      0.00      1.82      5.48    0.38953E+02     11.34     11.34      0.02
 -27   3   3   0.184794E+03   0.260987E+03   0.545347E+02 o    1     1.511      2.59      2.18      0.27    0.38953E+02     13.59    -13.59     -0.04
 -26   3   3   0.635198E+03   0.455754E+03   0.105174E+03 o    1    -1.559      3.42      4.04      0.40    0.38953E+02     25.20     25.20      0.08
 -25   3   3   0.693084E+03   0.603776E+03   0.101279E+03 o    1    -0.845      3.94      4.22      0.33    0.38953E+02     26.33    -26.33     -0.10
 -24   3   3   0.121834E+04   0.112575E+04   0.856973E+02 o    1    -1.024      5.38      5.59      0.21    0.38953E+02     34.90     34.90      0.12
 -23   3   3   0.124175E+04   0.113354E+04   0.973833E+02 o    1    -1.058      5.39      5.65      0.24    0.38953E+02     35.24    -35.24     -0.13
 -22   3   3   0.249722E+03   0.268778E+03   0.467440E+02 o    1     0.412      2.63      2.53      0.23    0.38953E+02     15.80     15.80      0.12
 -21   3   3   0.550123E+03   0.494707E+03   0.545347E+02 o    1    -0.973      3.56      3.76      0.20    0.38953E+02     23.45    -23.45     -0.12
 -20   3   3   0.554005E+03   0.549242E+03   0.545347E+02 o    1    -0.085      3.75      3.77      0.19    0.38953E+02     23.54     23.54      0.11
 -19   3   3   0.187260E+03   0.132441E+03   0.389533E+02 o    1    -1.283      1.84      2.19      0.27    0.38953E+02     13.68    -13.68     -0.08
 -18   3   3   0.444966E+02   0.467440E+02   0.311627E+02 <    1     0.073      1.10      1.07      0.37    0.38953E+02      6.67      6.67      0.05
 -17   3   3   0.269707E+01   0.000000E+00   0.350580E+02 <    1    -0.055      0.00      0.26      4.74    0.38953E+02      1.64      1.64     -0.01
 -16   3   3   0.114271E+03   0.151918E+03   0.350580E+02 o    1     1.146      1.97      1.71      0.23    0.38953E+02     10.69    -10.69     -0.03
 -15   3   3   0.347214E+03   0.420696E+03   0.467440E+02 o    1     1.621      3.29      2.99      0.19    0.38953E+02     18.63     18.63      0.06
 -14   3   3   0.534996E+03   0.537556E+03   0.467440E+02 o    1     0.053      3.71      3.71      0.17    0.38953E+02     23.13    -23.13     -0.09
 -13   3   3   0.533675E+03   0.716741E+03   0.545347E+02 o    1     3.486      4.29      3.70      0.17    0.38953E+02     23.10     23.10      0.10
 -12   3   3   0.495476E+03   0.638834E+03   0.506393E+02 o    1     2.919      4.05      3.57      0.17    0.38953E+02     22.26    -22.26     -0.11
 -11   3   3   0.350177E+03   0.373952E+03   0.506393E+02 o    1     0.472      3.10      3.00      0.21    0.38953E+02     18.71     18.71      0.12
 -10   3   3   0.221180E+03   0.296045E+03   0.389533E+02 o    1     2.038      2.76      2.38      0.18    0.38953E+02     14.87    -14.87     -0.11
  -9   3   3   0.783436E+02   0.171395E+03   0.350580E+02 o    1     3.152      2.10      1.42      0.22    0.38953E+02      8.85      8.85      0.10
  -8   3   3   0.231557E+02   0.389533E+02   0.272673E+02 <    1     0.654      1.00      0.77      0.35    0.38953E+02      4.81     -4.81     -0.08
  -7   3   3   0.370095E+01  -0.155813E+02   0.233720E+02 <    1    -0.080      0.00      0.31      3.87    0.38953E+02      1.92     -1.92      0.06
  -6   3   3   0.780199E+00  -0.389533E+01   0.233720E+02 <    1    -0.037      0.00      0.14      3.87    0.38953E+02      0.88      0.88     -0.04
  -5   3   3   0.735499E+02   0.779066E+02   0.233720E+02 o    1     0.189      1.41      1.37      0.21    0.38953E+02      8.58     -8.58      0.01
  -4   3   3   0.150073E+02   0.623253E+02   0.233720E+02 o    1     2.712      1.26      0.62      0.24    0.38953E+02      3.87      3.87      0.01
  -3   3   3   0.156515E+03   0.194767E+03   0.311627E+02 o    1     1.285      2.24      2.00      0.18    0.38953E+02     12.51    -12.51     -0.04
  -2   3   3   0.153953E+02   0.272673E+02   0.233720E+02 <    1     0.580      0.84      0.63      0.36    0.38953E+02      3.92      3.92      0.05
  -1   3   3   0.141279E+03   0.144127E+03   0.272673E+02 o    1     0.104      1.92      1.90      0.18    0.38953E+02     11.89    -11.89     -0.08
   0   3   3   0.231938E+02   0.428487E+02   0.194767E+02 o    1     1.162      1.05      0.77      0.24    0.38953E+02      4.82      4.82      0.10
   1   3   3   0.401731E+03   0.455754E+03   0.428487E+02 o    1     1.272      3.42      3.21      0.16    0.38953E+02     20.04    -20.04     -0.12
   2   3   3   0.307063E+03   0.334999E+03   0.350580E+02 o    1     0.800      2.93      2.81      0.16    0.38953E+02     17.52     17.52      0.13
   3   3   3   0.105546E+04   0.118029E+04   0.779066E+02 o    1     1.576      5.50      5.21      0.19    0.38953E+02     32.49    -32.49     -0.14
   4   3   3   0.867355E+03   0.969938E+03   0.662206E+02 o    1     1.528      4.99      4.72      0.18    0.38953E+02     29.45     29.45      0.13
   5   3   3   0.146471E+04   0.161656E+04   0.973833E+02 o    1     1.516      6.44      6.13      0.20    0.38953E+02     38.27    -38.27     -0.12
   6   3   3   0.949282E+03   0.102837E+04   0.701160E+02 o    1     1.104      5.14      4.94      0.18    0.38953E+02     30.81     30.81      0.09
   7   3   3   0.988844E+03   0.120366E+04   0.818020E+02 o    1     2.643      5.56      5.04      0.20    0.38953E+02     31.45    -31.45     -0.06
   8   3   3   0.382315E+03   0.405115E+03   0.428487E+02 o    1     0.530      3.22      3.13      0.17    0.38953E+02     19.55     19.55      0.02
   9   3   3   0.140956E+03   0.112965E+03   0.272673E+02 o    1    -0.966      1.70      1.90      0.21    0.38953E+02     11.87    -11.87      0.02
  10   3   3   0.131103E+02   0.350580E+02   0.233720E+02 <    1     1.165      0.95      0.58      0.32    0.38953E+02      3.62     -3.62     -0.06
  11   3   3   0.173363E+03   0.179185E+03   0.311627E+02 o    1     0.187      2.14      2.11      0.19    0.38953E+02     13.17     13.17      0.10
  12   3   3   0.753239E+03   0.751799E+03   0.623253E+02 o    1    -0.022      4.39      4.40      0.19    0.38953E+02     27.45    -27.44     -0.13
  13   3   3   0.104791E+04   0.104395E+04   0.701160E+02 o    1    -0.054      5.18      5.19      0.18    0.38953E+02     32.37     32.37      0.15
  14   3   3   0.149320E+04   0.181912E+04   0.101279E+03 o    1     3.178      6.83      6.19      0.20    0.38953E+02     38.64    -38.64     -0.16
  15   3   3   0.144632E+04   0.167889E+04   0.973833E+02 o    1     2.342      6.57      6.09      0.20    0.38953E+02     38.03     38.03      0.15
  16   3   3   0.136413E+04   0.145685E+04   0.856973E+02 o    1     1.041      6.12      5.92      0.19    0.38953E+02     36.93    -36.93     -0.13
  17   3   3   0.619190E+03   0.751799E+03   0.584300E+02 o    1     2.304      4.39      3.99      0.18    0.38953E+02     24.88     24.88      0.10
  18   3   3   0.569237E+03   0.654416E+03   0.506393E+02 o    1     1.685      4.10      3.82      0.16    0.38953E+02     23.86    -23.86     -0.07
  19   3   3   0.399121E+01  -0.779066E+01   0.233720E+02 <    1    -0.083      0.00      0.32      3.87    0.38953E+02      2.00     -2.00      0.02
  20   3   3   0.232909E+03   0.253197E+03   0.350580E+02 o    1     0.585      2.55      2.45      0.18    0.38953E+02     15.26     15.26      0.02
  21   3   3   0.189831E+02   0.233720E+02   0.233720E+02 <    1     0.197      0.77      0.70      0.39    0.38953E+02      4.36      4.36     -0.02
  22   3   3   0.194173E+02   0.311627E+02   0.272673E+02 <    1     0.481      0.89      0.71      0.39    0.38953E+02      4.41      4.41      0.05
  23   3   3   0.105292E+02  -0.116860E+02   0.272673E+02 <    1    -0.124      0.00      0.52      4.18    0.38953E+02      3.24      3.24     -0.06
  24   3   3   0.181518E+02   0.779066E+01   0.233720E+02 <    1    -0.351      0.45      0.68      0.67    0.38953E+02      4.26      4.26      0.08
  25   3   3   0.309461E+01   0.155813E+02   0.233720E+02 <    1     0.739      0.63      0.28      0.47    0.38953E+02      1.76     -1.76     -0.08
  26   3   3   0.155231E+02   0.428487E+02   0.272673E+02 <    1     1.251      1.05      0.63      0.33    0.38953E+02      3.94      3.94      0.08
  27   3   3   0.233198E+01  -0.779066E+01   0.272673E+02 <    1    -0.058      0.00      0.24      4.18    0.38953E+02      1.53     -1.53     -0.07
  28   3   3   0.205298E+02   0.272673E+02   0.272673E+02 <    1     0.265      0.84      0.73      0.42    0.38953E+02      4.53      4.53      0.06
  29   3   3   0.142067E+01   0.779066E+01   0.233720E+02 <    1     0.382      0.45      0.19      0.67    0.38953E+02      1.19      1.19     -0.04
  30   3   3   0.104721E+01   0.428487E+02   0.233720E+02 <    1     3.091      1.05      0.16      0.29    0.38953E+02      1.02      1.02      0.02
  31   3   3   0.105792E+02   0.116860E+02   0.272673E+02 <    1     0.042      0.55      0.52      0.64    0.38953E+02      3.25      3.25      0.00
  32   3   3   0.215688E+02   0.545347E+02   0.311627E+02 <    1     1.298      1.18      0.74      0.34    0.38953E+02      4.64     -4.64     -0.02
  33   3   3   0.856297E+02   0.112965E+03   0.350580E+02 o    1     0.832      1.70      1.48      0.26    0.38953E+02      9.25      9.25      0.04
  34   3   3   0.818990E+02   0.779066E+02   0.350580E+02 o    1    -0.112      1.41      1.45      0.32    0.38953E+02      9.05     -9.05     -0.05
  35   3   3   0.148044E+03   0.214243E+03   0.428487E+02 o    1     1.679      2.35      1.95      0.24    0.38953E+02     12.17     12.17      0.07
  36   3   3   0.924809E+02   0.311627E+02   0.389533E+02 <    1    -1.156      0.89      1.54      0.56    0.38953E+02      9.62     -9.62     -0.07
  37   3   3   0.391077E+02   0.467440E+02   0.428487E+02 <    1     0.186      1.10      1.00      0.50    0.38953E+02      6.25      6.25      0.07
  38   3   3   0.336585E+02   0.506393E+02   0.428487E+02 <    1     0.437      1.14      0.93      0.48    0.38953E+02      5.80     -5.80     -0.07
  39   3   3   0.684744E-01   0.467440E+02   0.428487E+02 <    1     2.098      1.10      0.04      0.50    0.38953E+02      0.26      0.25      0.06
  40   3   3   0.234675E+03   0.109069E+03   0.506393E+02 o    1    -2.009      1.67      2.45      0.39    0.38953E+02     15.32    -15.32     -0.07
  41   3   3   0.581532E+03   0.237615E+03   0.584300E+02 o    1    -4.575      2.47      3.86      0.30    0.38953E+02     24.11     24.11      0.07
  42   3   3   0.517129E+02  -0.233720E+02   0.350580E+02 <    1    -0.243      0.00      1.15      4.74    0.38953E+02      7.19     -7.19     -0.04
  43   3   3   0.109860E+03   0.233720E+02   0.389533E+02 <    1    -1.402      0.77      1.68      0.65    0.38953E+02     10.48     10.48      0.03
  44   3   3   0.114423E+02   0.272673E+02   0.389533E+02 <    1     0.493      0.84      0.54      0.60    0.38953E+02      3.38     -3.38     -0.01
  45   3   3   0.561473E+00   0.584300E+02   0.389533E+02 <    1     2.705      1.22      0.12      0.41    0.38953E+02      0.75      0.75     -0.01
  46   3   3   0.775398E+01  -0.311627E+02   0.350580E+02 <    1    -0.094      0.00      0.45      4.74    0.38953E+02      2.78      2.78      0.02
  47   3   3   0.120043E+02   0.623253E+02   0.545347E+02 <    1     1.282      1.26      0.56      0.55    0.38953E+02      3.46     -3.46     -0.03
  48   3   3   0.112341E+02   0.350580E+02   0.545347E+02 <    1     0.558      0.95      0.54      0.74    0.38953E+02      3.35      3.35      0.03
 -51   4   3   0.144658E+00  -0.545347E+02   0.779066E+02 <    1    -0.009      0.00      0.06      7.07    0.38953E+02      0.38     -0.38     -0.02
 -50   4   3   0.914722E-01   0.389533E+02   0.701160E+02 <    1     1.057      1.00      0.05      0.90    0.38953E+02      0.30     -0.30      0.01
 -49   4   3   0.455132E+01   0.584300E+02   0.701160E+02 <    1     1.201      1.22      0.34      0.73    0.38953E+02      2.13      2.13     -0.01
 -48   4   3   0.210644E+01   0.467440E+02   0.545347E+02 <    1     1.350      1.10      0.23      0.64    0.38953E+02      1.45     -1.45      0.01
 -47   4   3   0.379087E+01   0.155813E+02   0.428487E+02 <    1     0.369      0.63      0.31      0.87    0.38953E+02      1.95     -1.95     -0.01
 -46   4   3   0.449919E+02  -0.155813E+02   0.428487E+02 <    1    -0.205      0.00      1.07      5.24    0.38953E+02      6.71      6.71      0.01
 -45   4   3   0.116181E+03  -0.623253E+02   0.428487E+02 <    1    -0.329      0.00      1.73      5.24    0.38953E+02     10.78    -10.78     -0.01
 -44   4   3   0.217890E+03   0.779066E+02   0.506393E+02 <    1    -2.068      1.41      2.37      0.46    0.38953E+02     14.76     14.76      0.01
 -43   4   3   0.106844E+03   0.506393E+02   0.506393E+02 <    1    -0.905      1.14      1.66      0.57    0.38953E+02     10.34     10.34      0.03
 -42   4   3   0.414521E+02   0.389533E+01   0.584300E+02 <    1    -0.302      0.32      1.03      2.37    0.38953E+02      6.44     -6.44     -0.03
 -41   4   3   0.188320E-01  -0.233720E+02   0.545347E+02 <    1    -0.004      0.00      0.02      5.92    0.38953E+02      0.14      0.14      0.02
 -40   4   3   0.221226E+03   0.124651E+03   0.701160E+02 <    1    -1.180      1.79      2.38      0.50    0.38953E+02     14.87    -14.87     -0.05
 -39   4   3   0.618982E+02  -0.779066E+01   0.506393E+02 <    1    -0.221      0.00      1.26      5.70    0.38953E+02      7.87      7.87      0.04
 -38   4   3   0.167801E+03   0.895926E+02   0.467440E+02 <    1    -1.412      1.52      2.08      0.40    0.38953E+02     12.95    -12.95     -0.04
 -37   4   3   0.497925E+02   0.545347E+02   0.389533E+02 <    1     0.124      1.18      1.13      0.42    0.38953E+02      7.06      7.06      0.03
 -36   4   3   0.425744E+02   0.467440E+02   0.428487E+02 <    1     0.100      1.10      1.05      0.50    0.38953E+02      6.52     -6.52     -0.02
 -35   4   3   0.582682E+00   0.506393E+02   0.389533E+02 <    1     2.320      1.14      0.12      0.44    0.38953E+02      0.76      0.76      0.01
 -34   4   3   0.797816E-01  -0.389533E+01   0.428487E+02 <    1    -0.009      0.00      0.05      5.24    0.38953E+02      0.28      0.28      0.00
 -33   4   3   0.545367E+01   0.272673E+02   0.428487E+02 <    1     0.703      0.84      0.37      0.66    0.38953E+02      2.34     -2.34     -0.01
 -32   4   3   0.146721E+02  -0.779066E+01   0.389533E+02 <    1    -0.123      0.00      0.61      5.00    0.38953E+02      3.83      3.83      0.02
 -31   4   3   0.199211E+02   0.389533E+02   0.545347E+02 <    1     0.407      1.00      0.72      0.70    0.38953E+02      4.46     -4.46     -0.03
 -30   4   3   0.200978E+02   0.818020E+02   0.545347E+02 <    1     1.512      1.45      0.72      0.48    0.38953E+02      4.48      4.48      0.03
 -29   4   3   0.997220E+00  -0.428487E+02   0.467440E+02 <    1    -0.029      0.00      0.16      5.48    0.38953E+02      1.00     -1.00     -0.03
 -28   4   3   0.597262E+00  -0.311627E+02   0.506393E+02 <    1    -0.022      0.00      0.12      5.70    0.38953E+02      0.77      0.77      0.03
 -27   4   3   0.106012E+03   0.545347E+02   0.428487E+02 <    1    -1.003      1.18      1.65      0.46    0.38953E+02     10.30     10.30     -0.01
 -26   4   3   0.104355E+03   0.701160E+02   0.428487E+02 <    1    -0.720      1.34      1.64      0.41    0.38953E+02     10.22    -10.22      0.00
 -25   4   3   0.263507E+03   0.202557E+03   0.506393E+02 o    1    -1.121      2.28      2.60      0.29    0.38953E+02     16.23     16.23      0.01
 -24   4   3   0.887291E+00   0.779066E+01   0.389533E+02 <    1     0.265      0.45      0.15      1.12    0.38953E+02      0.94     -0.94     -0.01
 -23   4   3   0.151199E+04   0.103616E+04   0.105174E+03 o    1    -4.021      5.16      6.23      0.27    0.38953E+02     38.88     38.88      0.04
 -22   4   3   0.574340E+01  -0.779066E+01   0.350580E+02 <    1    -0.081      0.00      0.38      4.74    0.38953E+02      2.40     -2.40     -0.03
 -21   4   3   0.704237E+03   0.650521E+03   0.701160E+02 o    1    -0.738      4.09      4.25      0.22    0.38953E+02     26.54    -26.54      0.02
 -20   4   3   0.454300E+02  -0.779066E+01   0.350580E+02 <    1    -0.228      0.00      1.08      4.74    0.38953E+02      6.74     -6.74     -0.05
 -19   4   3   0.106833E+03   0.136337E+03   0.350580E+02 o    1     0.890      1.87      1.66      0.24    0.38953E+02     10.34     10.34      0.06
 -18   4   3   0.600132E+03   0.646625E+03   0.545347E+02 o    1     0.845      4.07      3.93      0.18    0.38953E+02     24.50    -24.50     -0.08
 -17   4   3   0.401676E+03   0.436277E+03   0.506393E+02 o    1     0.687      3.35      3.21      0.20    0.38953E+02     20.04     20.04      0.07
 -16   4   3   0.312768E+03   0.284359E+03   0.428487E+02 o    1    -0.642      2.70      2.83      0.21    0.38953E+02     17.69    -17.69     -0.06
 -15   4   3   0.735619E+02   0.428487E+02   0.311627E+02 <    1    -0.853      1.05      1.37      0.38    0.38953E+02      8.58      8.58      0.05
 -14   4   3   0.119844E+02   0.506393E+02   0.311627E+02 <    1     1.668      1.14      0.55      0.35    0.38953E+02      3.46     -3.46     -0.03
 -13   4   3   0.734401E+01   0.272673E+02   0.272673E+02 <    1     0.962      0.84      0.43      0.42    0.38953E+02      2.71     -2.71      0.02
 -12   4   3   0.962878E+01   0.155813E+02   0.233720E+02 <    1     0.285      0.63      0.50      0.47    0.38953E+02      3.10      3.10      0.00
 -11   4   3   0.640781E+02   0.818020E+02   0.233720E+02 o    1     0.803      1.45      1.28      0.21    0.38953E+02      8.00     -8.00     -0.01
 -10   4   3   0.110996E+02   0.779066E+01   0.194767E+02 <    1    -0.155      0.45      0.53      0.56    0.38953E+02      3.33      3.33      0.02
  -9   4   3   0.265926E+02   0.467440E+02   0.194767E+02 o    1     1.178      1.10      0.83      0.23    0.38953E+02      5.16     -5.16     -0.04
  -8   4   3   0.802918E+00   0.116860E+02   0.155813E+02 <    1     1.107      0.55      0.14      0.37    0.38953E+02      0.90     -0.90      0.04
  -7   4   3   0.306929E+01   0.155813E+02   0.155813E+02 <    1     1.112      0.63      0.28      0.32    0.38953E+02      1.75     -1.75     -0.05
  -6   4   3   0.361552E+02   0.584300E+02   0.233720E+02 o    1     1.066      1.22      0.96      0.25    0.38953E+02      6.01      6.01      0.05
  -5   4   3   0.476406E+03   0.580404E+03   0.467440E+02 o    1     2.266      3.86      3.50      0.16    0.38953E+02     21.83    -21.83     -0.07
  -4   4   3   0.881783E+03   0.110238E+04   0.662206E+02 o    1     3.337      5.32      4.76      0.17    0.38953E+02     29.69     29.69      0.07
  -3   4   3   0.156938E+04   0.214633E+04   0.112965E+03 o    1     5.147      7.42      6.35      0.21    0.38953E+02     39.62    -39.62     -0.08
  -2   4   3   0.342414E+02  -0.389533E+01   0.194767E+02 <    1    -0.265      0.00      0.94      3.54    0.38953E+02      5.85     -5.85      0.02
  -1   4   3   0.157307E+04   0.161656E+04   0.856973E+02 o    1     0.478      6.44      6.35      0.18    0.38953E+02     39.66     39.66      0.02
   0   4   3   0.254298E+02   0.350580E+02   0.194767E+02 <    1     0.534      0.95      0.81      0.26    0.38953E+02      5.04      5.04      0.02
   1   4   3   0.932761E+03   0.105174E+04   0.623253E+02 o    1     1.863      5.20      4.89      0.16    0.38953E+02     30.54     30.54      0.03
   2   4   3   0.584913E+03   0.701160E+03   0.467440E+02 o    1     2.490      4.24      3.88      0.15    0.38953E+02     24.18    -24.18     -0.03
   3   4   3   0.429686E+03   0.506393E+03   0.389533E+02 o    1     1.984      3.61      3.32      0.14    0.38953E+02     20.73     20.73      0.05
   4   4   3   0.204851E+03   0.214243E+03   0.272673E+02 o    1     0.344      2.35      2.29      0.15    0.38953E+02     14.31    -14.31     -0.05
   5   4   3   0.912730E+02   0.662206E+02   0.194767E+02 o    1    -1.181      1.30      1.53      0.19    0.38953E+02      9.55      9.55      0.06
   6   4   3   0.850524E+02   0.105174E+03   0.233720E+02 o    1     0.903      1.64      1.48      0.18    0.38953E+02      9.22     -9.22     -0.07
   7   4   3   0.771566E+02   0.856973E+02   0.194767E+02 o    1     0.448      1.48      1.41      0.17    0.38953E+02      8.78      8.78      0.07
   8   4   3   0.192432E+03   0.186976E+03   0.233720E+02 o    1    -0.229      2.19      2.22      0.14    0.38953E+02     13.87    -13.87     -0.07
   9   4   3   0.156279E+03   0.124651E+03   0.233720E+02 o    1    -1.270      1.79      2.00      0.17    0.38953E+02     12.50     12.50      0.07
  10   4   3   0.404660E+03   0.362266E+03   0.311627E+02 o    1    -1.288      3.05      3.22      0.13    0.38953E+02     20.12    -20.12     -0.07
  11   4   3   0.216726E+03   0.222034E+03   0.272673E+02 o    1     0.193      2.39      2.36      0.15    0.38953E+02     14.72     14.72      0.06
  12   4   3   0.492245E+03   0.514184E+03   0.389533E+02 o    1     0.550      3.63      3.55      0.14    0.38953E+02     22.19    -22.19     -0.05
  13   4   3   0.183768E+03   0.229825E+03   0.311627E+02 o    1     1.544      2.43      2.17      0.17    0.38953E+02     13.56     13.56      0.03
  14   4   3   0.508226E+03   0.603776E+03   0.467440E+02 o    1     2.064      3.94      3.61      0.16    0.38953E+02     22.54    -22.54     -0.03
  15   4   3   0.559119E+02   0.389533E+02   0.233720E+02 <    1    -0.660      1.00      1.20      0.30    0.38953E+02      7.48      7.48      0.00
  16   4   3   0.211595E+03   0.183081E+03   0.272673E+02 o    1    -0.999      2.17      2.33      0.16    0.38953E+02     14.55    -14.55      0.01
  17   4   3   0.176312E+03   0.144127E+03   0.272673E+02 o    1    -1.115      1.92      2.13      0.18    0.38953E+02     13.28    -13.28     -0.04
  18   4   3   0.178506E+02   0.233720E+02   0.233720E+02 <    1     0.252      0.77      0.68      0.39    0.38953E+02      4.22     -4.22      0.04
  19   4   3   0.529749E+02   0.934880E+02   0.272673E+02 o    1     1.691      1.55      1.17      0.23    0.38953E+02      7.28      7.28     -0.04
  20   4   3   0.292403E+04   0.310068E+04   0.159709E+03 o    1     1.046      8.92      8.66      0.25    0.38953E+02     54.07     54.07      0.08
  21   4   3   0.225874E+03   0.249301E+03   0.350580E+02 o    1     0.678      2.53      2.41      0.18    0.38953E+02     15.03    -15.03     -0.05
  22   4   3   0.103033E+01   0.155813E+02   0.272673E+02 <    1     0.849      0.63      0.16      0.55    0.38953E+02      1.02     -1.01      0.02
  23   4   3   0.202522E+03   0.245406E+03   0.350580E+02 o    1     1.270      2.51      2.28      0.18    0.38953E+02     14.23     14.23      0.00
  24   4   3   0.455096E+03   0.506393E+03   0.545347E+02 o    1     0.950      3.61      3.42      0.20    0.38953E+02     21.33    -21.33     -0.02
  25   4   3   0.554824E+03   0.595986E+03   0.623253E+02 o    1     0.660      3.91      3.77      0.21    0.38953E+02     23.55     23.55      0.04
  26   4   3   0.413110E+03   0.377847E+03   0.506393E+02 o    1    -0.673      3.11      3.26      0.21    0.38953E+02     20.33    -20.33     -0.05
  27   4   3   0.401219E+03   0.432382E+03   0.545347E+02 o    1     0.575      3.33      3.21      0.21    0.38953E+02     20.03     20.03      0.06
  28   4   3   0.310867E+03   0.342789E+03   0.506393E+02 o    1     0.640      2.97      2.82      0.22    0.38953E+02     17.63    -17.63     -0.06
  29   4   3   0.246246E+03   0.264883E+03   0.467440E+02 o    1     0.403      2.61      2.51      0.23    0.38953E+02     15.69     15.69      0.06
  30   4   3   0.238603E+03   0.264883E+03   0.389533E+02 o    1     0.686      2.61      2.47      0.19    0.38953E+02     15.45    -15.45     -0.06
  31   4   3   0.156158E+03   0.198662E+03   0.389533E+02 o    1     1.151      2.26      2.00      0.22    0.38953E+02     12.50     12.50      0.06
  32   4   3   0.108710E+03   0.389533E+01   0.311627E+02 <    1    -1.071      0.32      1.67      1.26    0.38953E+02     10.43    -10.43     -0.05
  33   4   3   0.378521E+02   0.350580E+02   0.311627E+02 <    1    -0.088      0.95      0.99      0.42    0.38953E+02      6.15      6.15      0.04
  34   4   3   0.174452E+02   0.740113E+02   0.311627E+02 o    1     2.441      1.38      0.67      0.29    0.38953E+02      4.18     -4.18     -0.03
  35   4   3   0.178310E+01  -0.233720E+02   0.311627E+02 <    1    -0.048      0.00      0.21      4.47    0.38953E+02      1.34     -1.34      0.01
  36   4   3   0.635421E+02   0.428487E+02   0.311627E+02 <    1    -0.599      1.05      1.28      0.38    0.38953E+02      7.97      7.97      0.01
  37   4   3   0.193155E+03   0.144127E+03   0.389533E+02 o    1    -1.163      1.92      2.23      0.26    0.38953E+02     13.90    -13.90     -0.02
  38   4   3   0.297628E+03   0.167499E+03   0.545347E+02 o    1    -2.042      2.07      2.76      0.34    0.38953E+02     17.25     17.25      0.03
  39   4   3   0.167509E+03   0.148023E+03   0.467440E+02 o    1    -0.403      1.95      2.07      0.31    0.38953E+02     12.94    -12.94     -0.03
  40   4   3   0.770503E+02   0.740113E+02   0.389533E+02 <    1    -0.077      1.38      1.41      0.36    0.38953E+02      8.78     -8.78      0.01
  41   4   3   0.350559E+02   0.105174E+03   0.350580E+02 o    1     2.531      1.64      0.95      0.27    0.38953E+02      5.92     -5.92     -0.03
  42   4   3   0.312033E+02   0.311627E+02   0.350580E+02 <    1    -0.001      0.89      0.90      0.50    0.38953E+02      5.59      5.59      0.03
  43   4   3   0.829243E+00  -0.233720E+02   0.311627E+02 <    1    -0.033      0.00      0.15      4.47    0.38953E+02      0.91      0.91     -0.02
  44   4   3   0.104990E+02  -0.389533E+02   0.311627E+02 <    1    -0.116      0.00      0.52      4.47    0.38953E+02      3.24      3.24      0.03
  45   4   3   0.119961E+02   0.779066E+02   0.350580E+02 o    1     2.698      1.41      0.55      0.32    0.38953E+02      3.46     -3.46     -0.03
  46   4   3   0.238777E+02   0.584300E+02   0.467440E+02 <    1     0.902      1.22      0.78      0.49    0.38953E+02      4.89      4.89      0.03
  47   4   3   0.896395E+01  -0.428487E+02   0.428487E+02 <    1    -0.091      0.00      0.48      5.24    0.38953E+02      2.99     -2.99     -0.02
  48   4   3   0.193700E+02   0.105174E+03   0.779066E+02 <    1     1.541      1.64      0.71      0.61    0.38953E+02      4.40      4.40      0.02
 -48   5   3   0.367061E+01  -0.116860E+02   0.623253E+02 <    1    -0.049      0.00      0.31      6.32    0.38953E+02      1.92     -1.92     -0.01
 -47   5   3   0.501224E+00  -0.272673E+02   0.467440E+02 <    1    -0.021      0.00      0.11      5.48    0.38953E+02      0.71      0.71      0.00
 -46   5   3   0.299666E+01  -0.779066E+01   0.428487E+02 <    1    -0.053      0.00      0.28      5.24    0.38953E+02      1.73     -1.73     -0.01
 -45   5   3   0.710388E+00  -0.350580E+02   0.428487E+02 <    1    -0.026      0.00      0.14      5.24    0.38953E+02      0.84     -0.84      0.00
 -44   5   3   0.537339E+02   0.389533E+01   0.428487E+02 <    1    -0.493      0.32      1.17      1.74    0.38953E+02      7.33     -7.33     -0.02
 -43   5   3   0.172213E+03   0.109069E+03   0.467440E+02 o    1    -1.196      1.67      2.10      0.36    0.38953E+02     13.12     13.12      0.03
 -42   5   3   0.711734E-01   0.155813E+02   0.389533E+02 <    1     0.746      0.63      0.04      0.79    0.38953E+02      0.27      0.27     -0.01
 -41   5   3   0.166273E+02   0.311627E+02   0.428487E+02 <    1     0.392      0.89      0.65      0.61    0.38953E+02      4.08      4.08      0.01
 -40   5   3   0.370843E+02   0.701160E+02   0.428487E+02 <    1     0.892      1.34      0.98      0.41    0.38953E+02      6.09     -6.09     -0.01
 -39   5   3   0.518898E+01   0.272673E+02   0.389533E+02 <    1     0.789      0.84      0.36      0.60    0.38953E+02      2.28      2.28      0.01
 -38   5   3   0.798528E+01   0.740113E+02   0.428487E+02 <    1     2.318      1.38      0.45      0.40    0.38953E+02      2.83     -2.83      0.00
 -37   5   3   0.482053E+01   0.467440E+02   0.389533E+02 <    1     1.629      1.10      0.35      0.46    0.38953E+02      2.20     -2.20      0.00
 -36   5   3   0.121596E+02   0.389533E+02   0.389533E+02 <    1     0.882      1.00      0.56      0.50    0.38953E+02      3.49      3.49      0.01
 -35   5   3   0.346755E+02  -0.272673E+02   0.389533E+02 <    1    -0.189      0.00      0.94      5.00    0.38953E+02      5.89     -5.89     -0.01
 -34   5   3   0.244482E+02  -0.155813E+02   0.350580E+02 <    1    -0.167      0.00      0.79      4.74    0.38953E+02      4.94      4.94      0.01
 -33   5   3   0.133700E+02   0.194767E+02   0.350580E+02 <    1     0.191      0.71      0.59      0.64    0.38953E+02      3.66     -3.66     -0.01
 -32   5   3   0.954646E+01   0.350580E+02   0.311627E+02 <    1     1.076      0.95      0.50      0.42    0.38953E+02      3.09      3.09      0.00
 -31   5   3   0.667249E+01  -0.194767E+02   0.311627E+02 <    1    -0.093      0.00      0.41      4.47    0.38953E+02      2.58      2.58      0.01
 -30   5   3   0.246527E+00  -0.272673E+02   0.272673E+02 <    1    -0.019      0.00      0.08      4.18    0.38953E+02      0.50     -0.50     -0.01
 -29   5   3   0.209577E+02  -0.350580E+02   0.272673E+02 <    1    -0.175      0.00      0.73      4.18    0.38953E+02      4.58      4.58      0.02
 -28   5   3   0.383578E+02   0.000000E+00   0.467440E+02 <    1    -0.181      0.00      0.99      5.48    0.38953E+02      6.19     -6.19     -0.02
 -27   5   3   0.131766E+03   0.112965E+03   0.662206E+02 <    1    -0.273      1.70      1.84      0.50    0.38953E+02     11.48     11.48      0.03
 -26   5   3   0.691704E+02   0.116860E+02   0.662206E+02 <    1    -0.506      0.55      1.33      1.55    0.38953E+02      8.32     -8.32     -0.02
 -25   5   3   0.130983E+03   0.818020E+02   0.662206E+02 <    1    -0.655      1.45      1.83      0.59    0.38953E+02     11.44     11.44      0.02
 -24   5   3   0.271757E+01   0.000000E+00   0.701160E+02 <    1    -0.039      0.00      0.26      6.71    0.38953E+02      1.65     -1.65     -0.01
 -23   5   3   0.936204E+02   0.389533E+02   0.389533E+02 <    1    -1.100      1.00      1.55      0.50    0.38953E+02      9.68      9.68      0.01
 -22   5   3   0.441011E+02  -0.389533E+01   0.467440E+02 <    1    -0.194      0.00      1.06      5.48    0.38953E+02      6.64     -6.64     -0.01
 -21   5   3   0.192924E+02   0.311627E+02   0.389533E+02 <    1     0.341      0.89      0.70      0.56    0.38953E+02      4.39     -4.39     -0.01
 -20   5   3   0.327250E+02  -0.350580E+02   0.350580E+02 <    1    -0.193      0.00      0.92      4.74    0.38953E+02      5.72      5.72      0.01
 -19   5   3   0.608852E+01   0.000000E+00   0.311627E+02 <    1    -0.088      0.00      0.40      4.47    0.38953E+02      2.47     -2.47     -0.01
 -18   5   3   0.113798E-01  -0.623253E+02   0.311627E+02 <    1    -0.004      0.00      0.02      4.47    0.38953E+02      0.11      0.11      0.00
 -17   5   3   0.206410E+02   0.233720E+02   0.311627E+02 <    1     0.090      0.77      0.73      0.52    0.38953E+02      4.54      4.54      0.01
 -16   5   3   0.518270E+02   0.506393E+02   0.272673E+02 <    1    -0.043      1.14      1.15      0.31    0.38953E+02      7.20     -7.20     -0.01
 -15   5   3   0.858906E+02   0.116860E+03   0.272673E+02 o    1     1.219      1.73      1.48      0.20    0.38953E+02      9.27      9.27      0.02
 -14   5   3   0.577908E+02   0.623253E+02   0.311627E+02 <    1     0.148      1.26      1.22      0.32    0.38953E+02      7.60     -7.60     -0.02
 -13   5   3   0.638944E+02   0.132441E+03   0.311627E+02 o    1     2.587      1.84      1.28      0.22    0.38953E+02      7.99      7.99      0.02
 -12   5   3   0.292994E+02   0.545347E+02   0.272673E+02 <    1     1.067      1.18      0.87      0.30    0.38953E+02      5.41     -5.41     -0.01
 -11   5   3   0.304403E+01   0.116860E+02   0.194767E+02 <    1     0.588      0.55      0.28      0.46    0.38953E+02      1.74      1.74      0.01
 -10   5   3   0.378850E-02   0.116860E+02   0.194767E+02 <    1     1.178      0.55      0.01      0.46    0.38953E+02      0.06      0.06      0.00
  -9   5   3   0.182910E+02   0.155813E+02   0.194767E+02 <    1    -0.134      0.63      0.69      0.40    0.38953E+02      4.28     -4.28     -0.01
  -8   5   3   0.436659E+01  -0.389533E+01   0.233720E+02 <    1    -0.086      0.00      0.33      3.87    0.38953E+02      2.09      2.09      0.01
  -7   5   3   0.362854E+02  -0.779066E+01   0.194767E+02 <    1    -0.273      0.00      0.97      3.54    0.38953E+02      6.02     -6.02     -0.01
  -6   5   3   0.162562E+02   0.779066E+01   0.155813E+02 <    1    -0.444      0.45      0.65      0.45    0.38953E+02      4.03      4.03      0.01
  -5   5   3   0.260701E+02   0.467440E+02   0.194767E+02 o    1     1.214      1.10      0.82      0.23    0.38953E+02      5.11     -5.11     -0.01
  -4   5   3   0.135591E+02   0.389533E+01   0.155813E+02 <    1    -0.433      0.32      0.59      0.63    0.38953E+02      3.68      3.68      0.01
  -3   5   3   0.695978E+02   0.112965E+03   0.155813E+02 o    1     3.086      1.70      1.34      0.12    0.38953E+02      8.34     -8.34     -0.02
  -2   5   3   0.682592E+02   0.701160E+02   0.155813E+02 o    1     0.119      1.34      1.32      0.15    0.38953E+02      8.26      8.26      0.02
  -1   5   3   0.115968E+03   0.144127E+03   0.233720E+02 o    1     1.261      1.92      1.73      0.16    0.38953E+02     10.77    -10.77     -0.02
   0   5   3   0.761731E+02   0.934880E+02   0.194767E+02 o    1     0.930      1.55      1.40      0.16    0.38953E+02      8.73      8.73      0.02
   1   5   3   0.114211E+03   0.163604E+03   0.311627E+02 o    1     1.718      2.05      1.71      0.20    0.38953E+02     10.69    -10.69     -0.02
   2   5   3   0.350750E+02   0.233720E+02   0.155813E+02 <    1    -0.675      0.77      0.95      0.26    0.38953E+02      5.92      5.92      0.01
   3   5   3   0.207270E+02   0.155813E+02   0.155813E+02 <    1    -0.307      0.63      0.73      0.32    0.38953E+02      4.55     -4.55     -0.01
   4   5   3   0.446669E+01  -0.233720E+02   0.155813E+02 <    1    -0.107      0.00      0.34      3.16    0.38953E+02      2.11     -2.11      0.00
   5   5   3   0.299247E+02   0.233720E+02   0.155813E+02 <    1    -0.394      0.77      0.88      0.26    0.38953E+02      5.47      5.47      0.01
   6   5   3   0.148589E+03   0.167499E+03   0.194767E+02 o    1     0.985      2.07      1.95      0.12    0.38953E+02     12.19    -12.19     -0.02
   7   5   3   0.162820E+03   0.218139E+03   0.350580E+02 o    1     1.680      2.37      2.04      0.19    0.38953E+02     12.76     12.76      0.03
   8   5   3   0.393351E+03   0.409010E+03   0.311627E+02 o    1     0.491      3.24      3.18      0.13    0.38953E+02     19.83    -19.83     -0.04
   9   5   3   0.450297E+03   0.514184E+03   0.389533E+02 o    1     1.638      3.63      3.40      0.14    0.38953E+02     21.22     21.22      0.05
  10   5   3   0.531437E+03   0.627148E+03   0.428487E+02 o    1     2.232      4.01      3.69      0.14    0.38953E+02     23.05    -23.05     -0.05
  11   5   3   0.398358E+03   0.436277E+03   0.350580E+02 o    1     1.073      3.35      3.20      0.14    0.38953E+02     19.96     19.96      0.05
  12   5   3   0.282561E+03   0.280464E+03   0.272673E+02 o    1    -0.075      2.68      2.69      0.13    0.38953E+02     16.81    -16.81     -0.04
  13   5   3   0.132940E+03   0.136337E+03   0.233720E+02 o    1     0.145      1.87      1.85      0.16    0.38953E+02     11.53     11.53      0.03
  14   5   3   0.290461E+02   0.389533E+02   0.194767E+02 <    1     0.545      1.00      0.86      0.25    0.38953E+02      5.39     -5.39     -0.02
  15   5   3   0.679959E-03  -0.155813E+02   0.194767E+02 <    1    -0.001      0.00      0.00      3.54    0.38953E+02      0.03     -0.03      0.00
  16   5   3   0.377716E+02   0.194767E+02   0.194767E+02 <    1    -0.785      0.71      0.98      0.35    0.38953E+02      6.15      6.15      0.01
  17   5   3   0.920264E+02   0.856973E+02   0.233720E+02 o    1    -0.265      1.48      1.54      0.20    0.38953E+02      9.59     -9.59     -0.02
  18   5   3   0.142192E+03   0.144127E+03   0.311627E+02 o    1     0.062      1.92      1.91      0.21    0.38953E+02     11.92     11.92      0.03
  19   5   3   0.654935E+03   0.701160E+03   0.584300E+02 o    1     0.782      4.24      4.10      0.18    0.38953E+02     25.59    -25.59     -0.05
  20   5   3   0.234082E+03   0.225929E+03   0.389533E+02 o    1    -0.206      2.41      2.45      0.21    0.38953E+02     15.30     15.30      0.05
  21   5   3   0.101702E+03   0.934880E+02   0.272673E+02 o    1    -0.294      1.55      1.62      0.23    0.38953E+02     10.08    -10.08     -0.04
  22   5   3   0.253015E+03   0.249301E+03   0.389533E+02 o    1    -0.094      2.53      2.55      0.20    0.38953E+02     15.91     15.91      0.04
  23   5   3   0.136748E+03   0.895926E+02   0.311627E+02 o    1    -1.352      1.52      1.87      0.26    0.38953E+02     11.69    -11.69     -0.04
  24   5   3   0.156431E+03   0.140232E+03   0.311627E+02 o    1    -0.504      1.90      2.00      0.21    0.38953E+02     12.51     12.51      0.03
  25   5   3   0.623634E+02   0.467440E+02   0.272673E+02 <    1    -0.531      1.10      1.27      0.32    0.38953E+02      7.90     -7.90     -0.02
  26   5   3   0.546447E+02   0.662206E+02   0.272673E+02 o    1     0.444      1.30      1.18      0.27    0.38953E+02      7.39      7.39      0.02
  27   5   3   0.952279E+01  -0.389533E+01   0.233720E+02 <    1    -0.128      0.00      0.49      3.87    0.38953E+02      3.09     -3.09     -0.01
  28   5   3   0.213948E+02   0.350580E+02   0.233720E+02 <    1     0.656      0.95      0.74      0.32    0.38953E+02      4.63      4.63      0.01
  29   5   3   0.158395E+02   0.233720E+02   0.233720E+02 <    1     0.353      0.77      0.64      0.39    0.38953E+02      3.98     -3.98     -0.01
  30   5   3   0.394598E+02   0.350580E+02   0.272673E+02 <    1    -0.157      0.95      1.01      0.37    0.38953E+02      6.28      6.28      0.01
  31   5   3   0.107985E+02   0.350580E+02   0.272673E+02 <    1     1.144      0.95      0.53      0.37    0.38953E+02      3.29     -3.29     -0.01
  32   5   3   0.362096E+02   0.779066E+01   0.233720E+02 <    1    -0.771      0.45      0.96      0.67    0.38953E+02      6.02      6.02      0.01
  33   5   3   0.174067E+01   0.545347E+02   0.311627E+02 <    1     2.873      1.18      0.21      0.34    0.38953E+02      1.32     -1.32      0.00
  34   5   3   0.455379E+00  -0.545347E+02   0.311627E+02 <    1    -0.024      0.00      0.11      4.47    0.38953E+02      0.67     -0.67      0.00
  35   5   3   0.200287E+02   0.389533E+02   0.311627E+02 <    1     0.707      1.00      0.72      0.40    0.38953E+02      4.48      4.48      0.01
  36   5   3   0.380234E+02   0.779066E+01   0.272673E+02 <    1    -0.691      0.45      0.99      0.78    0.38953E+02      6.17     -6.17     -0.01
  37   5   3   0.690128E+02   0.311627E+02   0.311627E+02 <    1    -0.976      0.89      1.33      0.45    0.38953E+02      8.31      8.31      0.02
  38   5   3   0.493941E+02  -0.116860E+02   0.272673E+02 <    1    -0.269      0.00      1.13      4.18    0.38953E+02      7.03     -7.03     -0.02
  39   5   3   0.746770E+01   0.194767E+02   0.350580E+02 <    1     0.423      0.71      0.44      0.64    0.38953E+02      2.73     -2.73      0.01
  40   5   3   0.137262E+02   0.584300E+02   0.389533E+02 <    1     1.545      1.22      0.59      0.41    0.38953E+02      3.70      3.70      0.00
  41   5   3   0.309291E+02  -0.350580E+02   0.350580E+02 <    1    -0.188      0.00      0.89      4.74    0.38953E+02      5.56      5.56      0.01
  42   5   3   0.238496E+02   0.311627E+02   0.389533E+02 <    1     0.200      0.89      0.78      0.56    0.38953E+02      4.88      4.88      0.01
  43   5   3   0.443345E+02  -0.350580E+02   0.428487E+02 <    1    -0.203      0.00      1.07      5.24    0.38953E+02      6.66     -6.66     -0.02
  44   5   3   0.339510E+02  -0.428487E+02   0.467440E+02 <    1    -0.170      0.00      0.93      5.48    0.38953E+02      5.83      5.83      0.02
  45   5   3   0.452161E+02  -0.467440E+02   0.779066E+02 <    1    -0.152      0.00      1.08      7.07    0.38953E+02      6.72     -6.72     -0.03
 -44   6   3   0.634678E+02  -0.545347E+02   0.428487E+02 <    1    -0.243      0.00      1.28      5.24    0.38953E+02      7.97      7.97      0.00
 -42   6   3   0.246392E+03   0.128546E+03   0.779066E+02 <    1    -1.268      1.82      2.52      0.55    0.38953E+02     15.70    -15.70     -0.03
 -41   6   3   0.694352E+01   0.233720E+02   0.428487E+02 <    1     0.496      0.77      0.42      0.71    0.38953E+02      2.64     -2.64      0.01
 -40   6   3   0.859340E+01  -0.389533E+02   0.389533E+02 <    1    -0.094      0.00      0.47      5.00    0.38953E+02      2.93      2.93     -0.01
 -39   6   3   0.287604E+02   0.389533E+02   0.311627E+02 <    1     0.352      1.00      0.86      0.40    0.38953E+02      5.36     -5.36      0.00
 -38   6   3   0.378785E+02   0.155813E+02   0.311627E+02 <    1    -0.559      0.63      0.99      0.63    0.38953E+02      6.15      6.15      0.00
 -37   6   3   0.129354E+02   0.350580E+02   0.311627E+02 <    1     0.883      0.95      0.58      0.42    0.38953E+02      3.60     -3.60      0.01
 -36   6   3   0.287050E+01  -0.155813E+02   0.272673E+02 <    1    -0.065      0.00      0.27      4.18    0.38953E+02      1.69      1.69     -0.01
 -35   6   3   0.380068E+01   0.389533E+01   0.272673E+02 <    1     0.003      0.32      0.31      1.11    0.38953E+02      1.95      1.95      0.01
 -34   6   3   0.101402E+02   0.389533E+02   0.272673E+02 <    1     1.399      1.00      0.51      0.35    0.38953E+02      3.18     -3.18     -0.01
 -33   6   3   0.409637E+02   0.350580E+02   0.272673E+02 <    1    -0.208      0.95      1.03      0.37    0.38953E+02      6.40      6.40      0.01
 -32   6   3   0.290396E+02   0.506393E+02   0.311627E+02 <    1     0.788      1.14      0.86      0.35    0.38953E+02      5.39     -5.39     -0.01
 -31   6   3   0.271866E+02   0.000000E+00   0.428487E+02 <    1    -0.159      0.00      0.84      5.24    0.38953E+02      5.21      5.21      0.00
 -30   6   3   0.137639E+02   0.389533E+01   0.428487E+02 <    1    -0.160      0.32      0.59      1.74    0.38953E+02      3.71     -3.71      0.00
 -29   6   3   0.645689E-01   0.233720E+02   0.233720E+02 <    1     1.894      0.77      0.04      0.39    0.38953E+02      0.25     -0.25     -0.01
 -28   6   3   0.429934E+00   0.389533E+01   0.233720E+02 <    1     0.223      0.32      0.11      0.95    0.38953E+02      0.66     -0.66      0.02
 -27   6   3   0.317022E+02   0.350580E+02   0.272673E+02 <    1     0.126      0.95      0.90      0.37    0.38953E+02      5.63     -5.63     -0.03
 -26   6   3   0.187870E+01   0.389533E+01   0.233720E+02 <    1     0.102      0.32      0.22      0.95    0.38953E+02      1.37      1.37      0.03
 -25   6   3   0.652098E+02   0.428487E+02   0.233720E+02 <    1    -0.856      1.05      1.29      0.29    0.38953E+02      8.08     -8.08     -0.03
 -24   6   3   0.737518E+02   0.155813E+02   0.311627E+02 <    1    -1.176      0.63      1.38      0.63    0.38953E+02      8.59     -8.59      0.01
 -23   6   3   0.367948E+02   0.701160E+02   0.311627E+02 o    1     1.239      1.34      0.97      0.30    0.38953E+02      6.07      6.07     -0.01
 -21   6   3   0.130974E+03   0.895926E+02   0.350580E+02 o    1    -1.067      1.52      1.83      0.30    0.38953E+02     11.44     11.44      0.02
 -20   6   3   0.410201E+03   0.420696E+03   0.467440E+02 o    1     0.222      3.29      3.25      0.19    0.38953E+02     20.25    -20.25     -0.04
 -19   6   3   0.245103E+03   0.144127E+03   0.350580E+02 o    1    -2.492      1.92      2.51      0.23    0.38953E+02     15.66     15.66      0.04
 -18   6   3   0.134576E+03   0.120755E+03   0.350580E+02 o    1    -0.383      1.76      1.86      0.26    0.38953E+02     11.60    -11.60     -0.04
 -17   6   3   0.736376E+01   0.272673E+02   0.272673E+02 <    1     0.960      0.84      0.43      0.42    0.38953E+02      2.71      2.71      0.04
 -16   6   3   0.257021E+01  -0.116860E+02   0.272673E+02 <    1    -0.061      0.00      0.26      4.18    0.38953E+02      1.60      1.60     -0.03
 -15   6   3   0.770558E+02   0.155813E+02   0.272673E+02 <    1    -1.399      0.63      1.41      0.55    0.38953E+02      8.78     -8.78      0.02
 -14   6   3   0.962863E+02   0.662206E+02   0.272673E+02 o    1    -0.999      1.30      1.57      0.27    0.38953E+02      9.81      9.81     -0.01
 -13   6   3   0.227826E+03   0.171395E+03   0.350580E+02 o    1    -1.488      2.10      2.42      0.22    0.38953E+02     15.09    -15.09      0.00
 -12   6   3   0.198543E+03   0.132441E+03   0.272673E+02 o    1    -2.169      1.84      2.26      0.19    0.38953E+02     14.09     14.09      0.01
 -11   6   3   0.366198E+03   0.280464E+03   0.662206E+02 o    1    -1.204      2.68      3.07      0.32    0.38953E+02     19.14    -19.14     -0.03
 -10   6   3   0.249269E+03   0.327208E+03   0.662206E+02 o    1     1.251      2.90      2.53      0.29    0.38953E+02     15.79     15.79      0.03
  -9   6   3   0.354715E+03   0.580404E+03   0.779066E+02 o    1     3.216      3.86      3.02      0.26    0.38953E+02     18.83    -18.83     -0.05
  -8   6   3   0.118636E+03   0.311627E+02   0.389533E+02 <    1    -1.522      0.89      1.75      0.56    0.38953E+02     10.89     10.89      0.05
  -7   6   3   0.541245E+02   0.779066E+01   0.350580E+02 <    1    -0.727      0.45      1.18      1.01    0.38953E+02      7.36     -7.36     -0.05
  -6   6   3   0.363137E+02   0.194767E+02   0.311627E+02 <    1    -0.457      0.71      0.97      0.57    0.38953E+02      6.03     -6.03      0.04
  -5   6   3   0.419699E+02  -0.389533E+01   0.311627E+02 <    1    -0.232      0.00      1.04      4.47    0.38953E+02      6.48      6.48     -0.04
  -4   6   3   0.661668E+02  -0.350580E+02   0.272673E+02 <    1    -0.312      0.00      1.30      4.18    0.38953E+02      8.13     -8.13      0.04
  -3   6   3   0.586753E+02   0.623253E+02   0.311627E+02 <    1     0.119      1.26      1.23      0.32    0.38953E+02      7.66     -7.66     -0.05
  -2   6   3   0.275356E+04   0.375510E+04   0.257092E+03 o    1     4.029      9.82      8.41      0.35    0.38953E+02     52.47     52.47      0.10
  -1   6   3   0.492466E+03   0.747904E+03   0.779066E+02 o    1     3.555      4.38      3.56      0.23    0.38953E+02     22.19     22.19     -0.01
   0   6   3   0.170145E+03   0.167499E+03   0.389533E+02 o    1    -0.067      2.07      2.09      0.24    0.38953E+02     13.04    -13.04      0.01
   1   6   3   0.269882E+03   0.280464E+03   0.428487E+02 o    1     0.247      2.68      2.63      0.21    0.38953E+02     16.43    -16.43     -0.03
   2   6   3   0.273236E+02   0.428487E+02   0.272673E+02 <    1     0.633      1.05      0.84      0.33    0.38953E+02      5.23      5.23      0.01
   3   6   3   0.779611E+02  -0.779066E+01   0.272673E+02 <    1    -0.338      0.00      1.41      4.18    0.38953E+02      8.83     -8.83      0.00
   4   6   3   0.248088E+01  -0.272673E+02   0.233720E+02 <    1    -0.065      0.00      0.25      3.87    0.38953E+02      1.58     -1.57     -0.03
   5   6   3   0.476192E+01  -0.350580E+02   0.194767E+02 <    1    -0.099      0.00      0.35      3.54    0.38953E+02      2.18      2.18      0.04
   6   6   3   0.743731E+02   0.105174E+03   0.311627E+02 o    1     1.071      1.64      1.38      0.24    0.38953E+02      8.62     -8.62     -0.05
   7   6   3   0.840629E+02   0.740113E+02   0.272673E+02 o    1    -0.356      1.38      1.47      0.25    0.38953E+02      9.17      9.17      0.06
   8   6   3   0.822554E+02   0.128546E+03   0.311627E+02 o    1     1.645      1.82      1.45      0.22    0.38953E+02      9.07     -9.07     -0.05
   9   6   3   0.316474E+02   0.779066E+01   0.233720E+02 <    1    -0.677      0.45      0.90      0.67    0.38953E+02      5.63      5.63      0.05
  10   6   3   0.111347E+01  -0.389533E+01   0.155813E+02 <    1    -0.053      0.00      0.17      3.16    0.38953E+02      1.06     -1.05     -0.03
  11   6   3   0.163348E+02   0.233720E+02   0.155813E+02 <    1     0.492      0.77      0.65      0.26    0.38953E+02      4.04     -4.04      0.01
  12   6   3   0.979845E+02   0.545347E+02   0.194767E+02 o    1    -1.903      1.18      1.59      0.21    0.38953E+02      9.90      9.90      0.01
  13   6   3   0.188908E+03   0.124651E+03   0.233720E+02 o    1    -2.451      1.79      2.20      0.17    0.38953E+02     13.74    -13.74     -0.03
  14   6   3   0.241712E+03   0.112965E+03   0.389533E+02 o    1    -2.680      1.70      2.49      0.29    0.38953E+02     15.55     15.55      0.04
  15   6   3   0.278349E+03   0.818020E+02   0.389533E+02 o    1    -3.544      1.45      2.67      0.35    0.38953E+02     16.68    -16.68     -0.05
  16   6   3   0.148776E+03   0.124651E+03   0.272673E+02 o    1    -0.842      1.79      1.95      0.20    0.38953E+02     12.20     12.20      0.05
  18   6   3   0.321260E+03   0.428487E+03   0.467440E+02 o    1     2.418      3.32      2.87      0.18    0.38953E+02     17.92    -17.92      0.02
  20   6   3   0.921553E+02   0.116860E+03   0.272673E+02 o    1     0.956      1.73      1.54      0.20    0.38953E+02      9.60      9.60      0.04
  21   6   3   0.102216E+04   0.111017E+04   0.701160E+02 o    1     1.221      5.34      5.12      0.18    0.38953E+02     31.97     31.97      0.01
  22   6   3   0.211583E+03   0.171395E+03   0.311627E+02 o    1    -1.214      2.10      2.33      0.19    0.38953E+02     14.55    -14.55      0.00
  23   6   3   0.240536E+03   0.186976E+03   0.311627E+02 o    1    -1.599      2.19      2.48      0.18    0.38953E+02     15.51     15.51      0.01
  24   6   3   0.752565E+01  -0.116860E+02   0.233720E+02 <    1    -0.113      0.00      0.44      3.87    0.38953E+02      2.74     -2.74      0.00
  25   6   3   0.969386E+00  -0.155813E+02   0.272673E+02 <    1    -0.038      0.00      0.16      4.18    0.38953E+02      0.98      0.98      0.01
  26   6   3   0.163975E+02   0.116860E+02   0.233720E+02 <    1    -0.185      0.55      0.65      0.55    0.38953E+02      4.05      4.05     -0.01
  27   6   3   0.930543E+01   0.311627E+02   0.272673E+02 <    1     1.036      0.89      0.49      0.39    0.38953E+02      3.05     -3.05      0.01
  28   6   3   0.248369E+02  -0.389533E+01   0.311627E+02 <    1    -0.179      0.00      0.80      4.47    0.38953E+02      4.98      4.98     -0.01
  29   6   3   0.761526E+01   0.000000E+00   0.272673E+02 <    1    -0.106      0.00      0.44      4.18    0.38953E+02      2.76     -2.76      0.02
  30   6   3   0.798103E+01   0.389533E+01   0.272673E+02 <    1    -0.123      0.32      0.45      1.11    0.38953E+02      2.83      2.83     -0.02
  31   6   3   0.218905E+01  -0.311627E+02   0.272673E+02 <    1    -0.057      0.00      0.24      4.18    0.38953E+02      1.48     -1.48      0.02
  32   6   3   0.654640E+00   0.116860E+02   0.272673E+02 <    1     0.654      0.55      0.13      0.64    0.38953E+02      0.81     -0.81     -0.03
  33   6   3   0.808498E+01   0.000000E+00   0.272673E+02 <    1    -0.109      0.00      0.46      4.18    0.38953E+02      2.84      2.84      0.03
  34   6   3   0.403601E+02   0.000000E+00   0.272673E+02 <    1    -0.243      0.00      1.02      4.18    0.38953E+02      6.35     -6.35     -0.03
  35   6   3   0.486432E+02   0.311627E+02   0.272673E+02 <    1    -0.570      0.89      1.12      0.39    0.38953E+02      6.97      6.97      0.03
  36   6   3   0.984751E+02   0.467440E+02   0.311627E+02 <    1    -1.354      1.10      1.59      0.37    0.38953E+02      9.92     -9.92     -0.03
  37   6   3   0.283136E+02   0.467440E+02   0.311627E+02 <    1     0.665      1.10      0.85      0.37    0.38953E+02      5.32      5.32      0.01
  38   6   3   0.136389E+02  -0.389533E+01   0.311627E+02 <    1    -0.132      0.00      0.59      4.47    0.38953E+02      3.69     -3.69      0.00
  39   6   3   0.276051E+03   0.167499E+03   0.389533E+02 o    1    -2.431      2.07      2.66      0.24    0.38953E+02     16.61    -16.61     -0.03
  40   6   3   0.157228E+02   0.233720E+02   0.428487E+02 <    1     0.196      0.77      0.64      0.71    0.38953E+02      3.97      3.97      0.03
 -34   7   3   0.143287E+01   0.116860E+02   0.311627E+02 <    1     0.487      0.55      0.19      0.73    0.38953E+02      1.20      1.20      0.03
 -33   7   3   0.779267E+01  -0.389533E+01   0.233720E+02 <    1    -0.115      0.00      0.45      3.87    0.38953E+02      2.79     -2.79     -0.03
 -32   7   3   0.858974E+01  -0.779066E+01   0.233720E+02 <    1    -0.121      0.00      0.47      3.87    0.38953E+02      2.93      2.93      0.03
 -31   7   3   0.197947E+02   0.000000E+00   0.233720E+02 <    1    -0.184      0.00      0.71      3.87    0.38953E+02      4.45     -4.45     -0.03
 -30   7   3   0.204947E+02   0.155813E+02   0.233720E+02 <    1    -0.196      0.63      0.73      0.47    0.38953E+02      4.53      4.53      0.03
 -29   7   3   0.421983E+02   0.194767E+02   0.233720E+02 <    1    -0.786      0.71      1.04      0.42    0.38953E+02      6.50     -6.50     -0.03
 -28   7   3   0.213600E+02   0.155813E+02   0.194767E+02 <    1    -0.273      0.63      0.74      0.40    0.38953E+02      4.62      4.62      0.02
 -27   7   3   0.248531E+02   0.116860E+02   0.194767E+02 <    1    -0.550      0.55      0.80      0.46    0.38953E+02      4.99     -4.99     -0.01
 -26   7   3   0.120897E+02   0.000000E+00   0.194767E+02 <    1    -0.158      0.00      0.56      3.54    0.38953E+02      3.48      3.48     -0.01
 -25   7   3   0.724651E+01  -0.272673E+02   0.194767E+02 <    1    -0.122      0.00      0.43      3.54    0.38953E+02      2.69     -2.69      0.02
 -24   7   3   0.249139E+00  -0.116860E+02   0.194767E+02 <    1    -0.023      0.00      0.08      3.54    0.38953E+02      0.50     -0.50     -0.03
 -23   7   3   0.118353E+02   0.272673E+02   0.194767E+02 <    1     0.955      0.84      0.55      0.30    0.38953E+02      3.44      3.44      0.04
 -22   7   3   0.373376E+00   0.389533E+01   0.155813E+02 <    1     0.345      0.32      0.10      0.63    0.38953E+02      0.61     -0.61     -0.04
 -21   7   3   0.293095E+02  -0.389533E+01   0.155813E+02 <    1    -0.274      0.00      0.87      3.16    0.38953E+02      5.41      5.41      0.05
 -20   7   3   0.112119E+03   0.155813E+02   0.194767E+02 <    1    -2.692      0.63      1.70      0.40    0.38953E+02     10.59    -10.59     -0.05
 -19   7   3   0.837776E+02  -0.389533E+02   0.467440E+02 <    1    -0.268      0.00      1.47      5.48    0.38953E+02      9.15      9.15      0.05
 -18   7   3   0.649291E+02  -0.233720E+02   0.350580E+02 <    1    -0.272      0.00      1.29      4.74    0.38953E+02      8.06     -8.06     -0.03
 -17   7   3   0.370976E+02   0.311627E+02   0.311627E+02 <    1    -0.182      0.89      0.98      0.45    0.38953E+02      6.09      6.09      0.02
 -16   7   3   0.256299E+01   0.779066E+01   0.350580E+02 <    1     0.190      0.45      0.26      1.01    0.38953E+02      1.60     -1.60      0.00
 -15   7   3   0.931064E+01   0.779066E+01   0.350580E+02 <    1    -0.041      0.45      0.49      1.01    0.38953E+02      3.05     -3.05     -0.02
 -14   7   3   0.426553E+02   0.000000E+00   0.311627E+02 <    1    -0.234      0.00      1.05      4.47    0.38953E+02      6.53      6.53      0.04
 -13   7   3   0.708442E+02   0.000000E+00   0.311627E+02 <    1    -0.302      0.00      1.35      4.47    0.38953E+02      8.42     -8.42     -0.05
 -12   7   3   0.108772E+03   0.101279E+03   0.350580E+02 o    1    -0.210      1.61      1.67      0.28    0.38953E+02     10.43     10.43      0.07
 -11   7   3   0.146544E+03   0.155813E+02   0.895926E+02 <    1    -0.719      0.63      1.94      1.82    0.38953E+02     12.11    -12.11     -0.07
 -10   7   3   0.174664E+03   0.132441E+03   0.350580E+02 o    1    -1.118      1.84      2.12      0.24    0.38953E+02     13.22     13.22      0.08
  -9   7   3   0.216256E+03   0.253197E+03   0.389533E+02 o    1     0.977      2.55      2.36      0.20    0.38953E+02     14.71    -14.71     -0.08
  -8   7   3   0.196092E+03   0.506393E+02   0.856973E+02 <    1    -1.144      1.14      2.24      0.96    0.38953E+02     14.00     14.00      0.07
  -7   7   3   0.167494E+03   0.140232E+03   0.467440E+02 o    1    -0.556      1.90      2.07      0.32    0.38953E+02     12.94    -12.94     -0.06
  -6   7   3   0.146182E+03   0.124651E+03   0.428487E+02 o    1    -0.482      1.79      1.94      0.31    0.38953E+02     12.09     12.09      0.05
  -5   7   3   0.746667E+02   0.311627E+02   0.389533E+02 <    1    -0.877      0.89      1.38      0.56    0.38953E+02      8.64     -8.64     -0.03
  -4   7   3   0.359360E+02  -0.779066E+01   0.311627E+02 <    1    -0.215      0.00      0.96      4.47    0.38953E+02      5.99      5.99      0.01
  -3   7   3   0.374782E+00   0.701160E+02   0.545347E+02 <    1     2.383      1.34      0.10      0.52    0.38953E+02      0.61      0.61      0.01
  -2   7   3   0.198009E+02   0.194767E+02   0.506393E+02 <    1    -0.006      0.71      0.71      0.92    0.38953E+02      4.45     -4.45     -0.03
  -1   7   3   0.760040E+02  -0.272673E+02   0.545347E+02 <    1    -0.236      0.00      1.40      5.92    0.38953E+02      8.72      8.72      0.05
   0   7   3   0.827886E+02   0.467440E+02   0.350580E+02 <    1    -0.882      1.10      1.46      0.41    0.38953E+02      9.10     -9.10     -0.06
   1   7   3   0.182280E+03   0.159709E+03   0.350580E+02 o    1    -0.620      2.02      2.16      0.22    0.38953E+02     13.50     13.50      0.08
   2   7   3   0.200717E+03   0.934880E+02   0.311627E+02 o    1    -2.787      1.55      2.27      0.26    0.38953E+02     14.17    -14.17     -0.08
   3   7   3   0.249660E+03   0.175290E+03   0.389533E+02 o    1    -1.734      2.12      2.53      0.24    0.38953E+02     15.80     15.80      0.09
   4   7   3   0.203760E+03   0.148023E+03   0.350580E+02 o    1    -1.458      1.95      2.29      0.23    0.38953E+02     14.27    -14.27     -0.08
   5   7   3   0.184948E+03   0.701160E+02   0.272673E+02 o    1    -3.205      1.34      2.18      0.26    0.38953E+02     13.60     13.60      0.07
   6   7   3   0.112343E+03   0.467440E+02   0.272673E+02 <    1    -1.886      1.10      1.70      0.32    0.38953E+02     10.60    -10.60     -0.05
   7   7   3   0.863759E+02   0.389533E+01   0.233720E+02 <    1    -1.236      0.32      1.49      0.95    0.38953E+02      9.29      9.29      0.04
   8   7   3   0.330159E+02  -0.389533E+01   0.233720E+02 <    1    -0.238      0.00      0.92      3.87    0.38953E+02      5.75     -5.75     -0.02
   9   7   3   0.887007E+01  -0.467440E+02   0.272673E+02 <    1    -0.114      0.00      0.48      4.18    0.38953E+02      2.98      2.98      0.00
  10   7   3   0.255271E-01   0.116860E+02   0.272673E+02 <    1     0.817      0.55      0.03      0.64    0.38953E+02      0.16      0.16      0.02
  11   7   3   0.787190E+01   0.389533E+01   0.233720E+02 <    1    -0.141      0.32      0.45      0.95    0.38953E+02      2.81     -2.81     -0.04
  12   7   3   0.304825E+02   0.000000E+00   0.272673E+02 <    1    -0.211      0.00      0.88      4.18    0.38953E+02      5.52      5.52      0.05
  13   7   3   0.343295E+02  -0.155813E+02   0.272673E+02 <    1    -0.224      0.00      0.94      4.18    0.38953E+02      5.86     -5.86     -0.06
  14   7   3   0.566599E+02   0.155813E+02   0.272673E+02 <    1    -1.036      0.63      1.21      0.55    0.38953E+02      7.53      7.53      0.06
  15   7   3   0.627940E+02   0.623253E+02   0.311627E+02 <    1    -0.015      1.26      1.27      0.32    0.38953E+02      7.92     -7.92     -0.06
  16   7   3   0.558984E+02  -0.116860E+02   0.272673E+02 <    1    -0.286      0.00      1.20      4.18    0.38953E+02      7.48      7.48      0.05
  17   7   3   0.130635E+02   0.155813E+02   0.155813E+02 <    1     0.169      0.63      0.58      0.32    0.38953E+02      3.61     -3.61     -0.03
  18   7   3   0.492887E+02   0.350580E+02   0.194767E+02 <    1    -0.668      0.95      1.12      0.26    0.38953E+02      7.02      7.02      0.03
  19   7   3   0.720234E+00   0.428487E+02   0.194767E+02 o    1     3.826      1.05      0.14      0.24    0.38953E+02      0.85     -0.85     -0.01
  20   7   3   0.356758E+02   0.350580E+02   0.194767E+02 <    1    -0.032      0.95      0.96      0.26    0.38953E+02      5.97     -5.97     -0.01
  21   7   3   0.851387E-03   0.155813E+02   0.194767E+02 <    1     1.588      0.63      0.00      0.40    0.38953E+02      0.03      0.03      0.01
  22   7   3   0.120333E+00   0.194767E+02   0.194767E+02 <    1     1.842      0.71      0.06      0.35    0.38953E+02      0.35     -0.35     -0.02
  23   7   3   0.135375E+01   0.311627E+02   0.194767E+02 <    1     2.532      0.89      0.19      0.28    0.38953E+02      1.16     -1.16      0.03
  24   7   3   0.391162E+01   0.155813E+02   0.194767E+02 <    1     0.798      0.63      0.32      0.40    0.38953E+02      1.98     -1.98     -0.03
  25   7   3   0.107995E+02   0.311627E+02   0.233720E+02 <    1     1.096      0.89      0.53      0.34    0.38953E+02      3.29      3.29      0.04
  26   7   3   0.122348E+02   0.389533E+01   0.233720E+02 <    1    -0.257      0.32      0.56      0.95    0.38953E+02      3.50     -3.50     -0.04
  27   7   3   0.149323E+02  -0.116860E+02   0.233720E+02 <    1    -0.160      0.00      0.62      3.87    0.38953E+02      3.86      3.86      0.04
  28   7   3   0.250911E+02   0.194767E+02   0.233720E+02 <    1    -0.225      0.71      0.80      0.42    0.38953E+02      5.01     -5.01     -0.04
  29   7   3   0.173659E+02   0.311627E+02   0.272673E+02 <    1     0.579      0.89      0.67      0.39    0.38953E+02      4.17      4.17      0.03
  30   7   3   0.263366E+02   0.311627E+02   0.506393E+02 <    1     0.099      0.89      0.82      0.73    0.38953E+02      5.13     -5.13     -0.03
  31   7   3   0.190304E+02  -0.389533E+01   0.233720E+02 <    1    -0.180      0.00      0.70      3.87    0.38953E+02      4.36      4.36      0.02
  33   7   3   0.201689E-01   0.350580E+02   0.545347E+02 <    1     1.255      0.95      0.02      0.74    0.38953E+02      0.14     -0.14      0.00
  34   7   3   0.479048E+01  -0.506393E+02   0.506393E+02 <    1    -0.062      0.00      0.35      5.70    0.38953E+02      2.19      2.19      0.02
 -16   8   3   0.323064E+02  -0.194767E+02   0.389533E+02 <    1    -0.182      0.00      0.91      5.00    0.38953E+02      5.68      5.68      0.04
 -15   8   3   0.104687E+01   0.233720E+02   0.272673E+02 <    1     1.351      0.77      0.16      0.45    0.38953E+02      1.02     -1.02     -0.04
 -14   8   3   0.400031E+01   0.000000E+00   0.233720E+02 <    1    -0.083      0.00      0.32      3.87    0.38953E+02      2.00     -2.00      0.03
 -13   8   3   0.149311E+02   0.155813E+02   0.272673E+02 <    1     0.024      0.63      0.62      0.55    0.38953E+02      3.86      3.86     -0.02
 -12   8   3   0.149118E+02  -0.116860E+02   0.233720E+02 <    1    -0.160      0.00      0.62      3.87    0.38953E+02      3.86     -3.86      0.01
 -11   8   3   0.281199E+02  -0.389533E+01   0.272673E+02 <    1    -0.203      0.00      0.85      4.18    0.38953E+02      5.30      5.30      0.00
 -10   8   3   0.104719E+02   0.545347E+02   0.311627E+02 <    1     1.965      1.18      0.52      0.34    0.38953E+02      3.24     -3.24     -0.01
  -9   8   3   0.570948E+01  -0.272673E+02   0.272673E+02 <    1    -0.092      0.00      0.38      4.18    0.38953E+02      2.39      2.39      0.02
  -8   8   3   0.316741E+01   0.389533E+02   0.272673E+02 <    1     2.042      1.00      0.29      0.35    0.38953E+02      1.78      1.78     -0.02
  -7   8   3   0.671978E+01  -0.116860E+02   0.233720E+02 <    1    -0.107      0.00      0.42      3.87    0.38953E+02      2.59     -2.59      0.03
  -6   8   3   0.268354E+01   0.155813E+02   0.233720E+02 <    1     0.780      0.63      0.26      0.47    0.38953E+02      1.64      1.64     -0.04
  -5   8   3   0.282558E+02   0.116860E+02   0.272673E+02 <    1    -0.476      0.55      0.85      0.64    0.38953E+02      5.32      5.32      0.05
  -4   8   3   0.113781E+03   0.506393E+02   0.272673E+02 <    1    -1.852      1.14      1.71      0.31    0.38953E+02     10.67    -10.67     -0.06
  -3   8   3   0.440329E+03   0.218139E+03   0.740113E+02 o    1    -2.476      2.37      3.36      0.40    0.38953E+02     20.98     20.98      0.07
  -1   8   3   0.204673E+03   0.148023E+03   0.389533E+02 o    1    -1.333      1.95      2.29      0.26    0.38953E+02     14.31    -14.31      0.01
   0   8   3   0.152422E+03   0.740113E+02   0.389533E+02 <    1    -1.652      1.38      1.98      0.36    0.38953E+02     12.35    -12.35     -0.03
   1   8   3   0.763809E+01   0.155813E+02   0.311627E+02 <    1     0.300      0.63      0.44      0.63    0.38953E+02      2.76     -2.76      0.00
   2   8   3   0.121431E+02  -0.272673E+02   0.311627E+02 <    1    -0.125      0.00      0.56      4.47    0.38953E+02      3.48      3.48      0.01
   3   8   3   0.115236E+02   0.000000E+00   0.311627E+02 <    1    -0.122      0.00      0.54      4.47    0.38953E+02      3.39     -3.39     -0.03
   4   8   3   0.212036E+02   0.000000E+00   0.350580E+02 <    1    -0.156      0.00      0.74      4.74    0.38953E+02      4.60      4.60      0.04
   5   8   3   0.232601E+02   0.389533E+02   0.350580E+02 <    1     0.505      1.00      0.77      0.45    0.38953E+02      4.82     -4.82     -0.04
   6   8   3   0.328576E+02   0.233720E+02   0.272673E+02 <    1    -0.318      0.77      0.92      0.45    0.38953E+02      5.73      5.73      0.05
   7   8   3   0.293749E+02   0.311627E+02   0.272673E+02 <    1     0.067      0.89      0.87      0.39    0.38953E+02      5.42     -5.42     -0.05
   8   8   3   0.302486E+02   0.233720E+02   0.233720E+02 <    1    -0.275      0.77      0.88      0.39    0.38953E+02      5.50      5.50      0.05
   9   8   3   0.811757E+01  -0.389533E+01   0.272673E+02 <    1    -0.109      0.00      0.46      4.18    0.38953E+02      2.85     -2.85     -0.04
  10   8   3   0.902409E+01  -0.116860E+02   0.233720E+02 <    1    -0.124      0.00      0.48      3.87    0.38953E+02      3.00      3.00      0.03
  11   8   3   0.162160E+01  -0.311627E+02   0.233720E+02 <    1    -0.053      0.00      0.20      3.87    0.38953E+02      1.27      1.27     -0.02
  12   8   3   0.658108E+00  -0.155813E+02   0.233720E+02 <    1    -0.034      0.00      0.13      3.87    0.38953E+02      0.81     -0.81      0.01
  13   8   3   0.186757E+02  -0.389533E+01   0.389533E+02 <    1    -0.138      0.00      0.69      5.00    0.38953E+02      4.32      4.32      0.00
  14   8   3   0.250743E+01   0.155813E+02   0.350580E+02 <    1     0.532      0.63      0.25      0.71    0.38953E+02      1.58     -1.58     -0.01
  15   8   3   0.252830E+02  -0.584300E+02   0.350580E+02 <    1    -0.170      0.00      0.81      4.74    0.38953E+02      5.03      5.03      0.02
  16   8   3   0.185476E-01   0.389533E+01   0.350580E+02 <    1     0.207      0.32      0.02      1.42    0.38953E+02      0.14     -0.13     -0.02
  17   8   3   0.825661E+02   0.584300E+02   0.428487E+02 <    1    -0.515      1.22      1.46      0.45    0.38953E+02      9.09      9.09      0.04
  18   8   3   0.350494E+01  -0.116860E+02   0.272673E+02 <    1    -0.072      0.00      0.30      4.18    0.38953E+02      1.87      1.87     -0.03
  20   8   3   0.293065E+03   0.584300E+02   0.467440E+02 <    1    -3.098      1.22      2.74      0.49    0.38953E+02     17.12    -17.12     -0.05
  21   8   3   0.606624E+01   0.272673E+02   0.350580E+02 <    1     0.822      0.84      0.39      0.54    0.38953E+02      2.46      2.46      0.03
 -50   0   4   0.515424E+02  -0.233720E+02   0.116860E+03 <    1    -0.133      0.00      1.15      8.66    0.38953E+02      7.18      7.18      0.03
 -49   0   4   0.144218E+03  -0.194767E+02   0.101279E+03 <    1    -0.239      0.00      1.92      8.06    0.38953E+02     12.01    -12.01     -0.05
 -48   0   4   0.170655E+03   0.303836E+03   0.109069E+03 o    1     1.394      2.79      2.09      0.50    0.38953E+02     13.06     13.06      0.06
 -47   0   4   0.341368E+03   0.206453E+03   0.112965E+03 <    1    -1.044      2.30      2.96      0.63    0.38953E+02     18.48    -18.48     -0.07
 -46   0   4   0.249271E+03   0.159709E+03   0.934880E+02 <    1    -0.851      2.02      2.53      0.59    0.38953E+02     15.79     15.79      0.08
 -45   0   4   0.417335E+03   0.303836E+03   0.112965E+03 o    1    -0.924      2.79      3.27      0.52    0.38953E+02     20.43    -20.43     -0.08
 -44   0   4   0.230622E+03  -0.233720E+02   0.818020E+02 <    1    -0.336      0.00      2.43      7.25    0.38953E+02     15.19    -15.19      0.03
 -43   0   4   0.279027E+02   0.428487E+02   0.740113E+02 <    1     0.223      1.05      0.85      0.91    0.38953E+02      5.28      5.28     -0.04
 -42   0   4   0.358621E+03   0.175290E+03   0.895926E+02 <    1    -1.683      2.12      3.03      0.54    0.38953E+02     18.94     18.94      0.06
 -41   0   4   0.984550E+00  -0.584300E+02   0.584300E+02 <    1    -0.026      0.00      0.16      6.12    0.38953E+02      0.99      0.99     -0.02
 -40   0   4   0.635019E+02   0.467440E+02   0.740113E+02 <    1    -0.209      1.10      1.28      0.87    0.38953E+02      7.97      7.97      0.01
 -39   0   4   0.542413E+02   0.506393E+02   0.623253E+02 <    1    -0.057      1.14      1.18      0.70    0.38953E+02      7.36      7.36      0.02
 -38   0   4   0.251243E+02   0.428487E+02   0.623253E+02 <    1     0.322      1.05      0.80      0.76    0.38953E+02      5.01     -5.01     -0.03
 -37   0   4   0.124950E+03   0.171395E+03   0.662206E+02 o    1     0.756      2.10      1.79      0.41    0.38953E+02     11.18     11.18      0.06
 -36   0   4   0.830055E+02   0.159709E+03   0.856973E+02 <    1     1.039      2.02      1.46      0.54    0.38953E+02      9.11     -9.11     -0.06
 -35   0   4   0.169555E+03   0.264883E+03   0.934880E+02 o    1     1.131      2.61      2.09      0.46    0.38953E+02     13.02     13.02      0.08
 -34   0   4   0.135191E+03   0.128546E+03   0.856973E+02 <    1    -0.077      1.82      1.86      0.61    0.38953E+02     11.63    -11.63     -0.08
 -33   0   4   0.171955E+03   0.895926E+02   0.740113E+02 <    1    -0.933      1.52      2.10      0.63    0.38953E+02     13.11     13.11      0.08
 -32   0   4   0.206786E+03   0.934880E+02   0.740113E+02 <    1    -1.231      1.55      2.30      0.61    0.38953E+02     14.38    -14.38     -0.08
 -31   0   4   0.281599E+03   0.288255E+03   0.740113E+02 o    1     0.090      2.72      2.69      0.35    0.38953E+02     16.78     16.78      0.07
 -30   0   4   0.132150E+03   0.584300E+02   0.662206E+02 <    1    -0.889      1.22      1.84      0.69    0.38953E+02     11.50    -11.50     -0.06
 -29   0   4   0.303028E+03   0.101279E+03   0.701160E+02 <    1    -2.107      1.61      2.79      0.56    0.38953E+02     17.41     17.41      0.05
 -28   0   4   0.391809E+00  -0.194767E+02   0.584300E+02 <    1    -0.016      0.00      0.10      6.12    0.38953E+02      0.63      0.63     -0.01
 -27   0   4   0.631998E+02   0.934880E+02   0.662206E+02 <    1     0.502      1.55      1.27      0.55    0.38953E+02      7.95      7.95      0.00
 -26   0   4   0.134260E+04   0.101279E+04   0.151918E+03 o    1    -2.001      5.10      5.87      0.39    0.38953E+02     36.64     36.64      0.06
 -25   0   4   0.135125E+03   0.190871E+03   0.701160E+02 o    1     0.862      2.21      1.86      0.41    0.38953E+02     11.62    -11.62     -0.06
 -24   0   4   0.152218E+05   0.174823E+05   0.911508E+03 o    1     2.395     21.18     19.77      0.59    0.38953E+02    123.38    123.38      0.16
 -23   0   4   0.501090E-01  -0.545347E+02   0.740113E+02 <    1    -0.005      0.00      0.04      6.89    0.38953E+02      0.22      0.21     -0.08
 -22   0   4   0.280157E+05   0.273920E+05   0.172563E+04 o    1    -0.343     26.52     26.82      0.88    0.38953E+02    167.38   -167.38     -0.03
 -20   0   4   0.743141E+02   0.350580E+02   0.623253E+02 <    1    -0.513      0.95      1.38      0.84    0.38953E+02      8.62     -8.62      0.09
 -19   0   4   0.119031E+04   0.930984E+03   0.112965E+03 o    1    -2.126      4.89      5.53      0.30    0.38953E+02     34.50    -34.50     -0.11
 -18   0   4   0.150891E+03   0.186976E+03   0.584300E+02 o    1     0.649      2.19      1.97      0.34    0.38953E+02     12.28     12.28      0.08
 -17   0   4   0.672874E+03   0.451859E+03   0.740113E+02 o    1    -2.670      3.41      4.16      0.28    0.38953E+02     25.94    -25.94     -0.06
 -16   0   4   0.248851E+03   0.206453E+03   0.584300E+02 o    1    -0.690      2.30      2.53      0.33    0.38953E+02     15.78     15.77      0.03
 -15   0   4   0.349731E+03   0.370057E+03   0.662206E+02 o    1     0.309      3.08      3.00      0.28    0.38953E+02     18.70    -18.70      0.00
 -14   0   4   0.251755E+03   0.171395E+03   0.545347E+02 o    1    -1.330      2.10      2.54      0.33    0.38953E+02     15.87     15.87     -0.02
 -13   0   4   0.213595E+03   0.155813E+03   0.467440E+02 o    1    -1.136      2.00      2.34      0.30    0.38953E+02     14.61    -14.61      0.05
 -12   0   4   0.350250E+03   0.315522E+03   0.545347E+02 o    1    -0.616      2.85      3.00      0.25    0.38953E+02     18.71     18.71     -0.06
 -11   0   4   0.370588E+03   0.366161E+03   0.584300E+02 o    1    -0.075      3.07      3.08      0.25    0.38953E+02     19.25    -19.25      0.07
 -10   0   4   0.828639E+03   0.856973E+03   0.895926E+02 o    1     0.313      4.69      4.61      0.25    0.38953E+02     28.79     28.79     -0.07
  -9   0   4   0.495101E+03   0.502498E+03   0.701160E+02 o    1     0.105      3.59      3.57      0.25    0.38953E+02     22.25    -22.25      0.07
  -8   0   4   0.110911E+04   0.103226E+04   0.973833E+02 o    1    -0.758      5.15      5.34      0.25    0.38953E+02     33.30     33.30     -0.05
  -7   0   4   0.421237E+03   0.510289E+03   0.662206E+02 o    1     1.393      3.62      3.29      0.24    0.38953E+02     20.52    -20.52      0.05
  -6   0   4   0.820113E+03   0.724532E+03   0.779066E+02 o    1    -1.169      4.31      4.59      0.24    0.38953E+02     28.64     28.64     -0.02
  -5   0   4   0.775726E+02   0.389533E+02   0.350580E+02 <    1    -0.914      1.00      1.41      0.45    0.38953E+02      8.81     -8.81      0.02
  -4   0   4   0.288871E+03   0.210348E+03   0.467440E+02 o    1    -1.541      2.32      2.72      0.26    0.38953E+02     17.00     17.00      0.01
  -3   0   4   0.102891E+04   0.101279E+04   0.973833E+02 o    1    -0.161      5.10      5.14      0.25    0.38953E+02     32.08     32.08      0.02
  -2   0   4   0.699055E+04   0.613125E+04   0.405115E+03 o    1    -1.964     12.55     13.40      0.43    0.38953E+02     83.61    -83.61     -0.05
  -1   0   4   0.950052E+03   0.825810E+03   0.856973E+02 o    1    -1.374      4.60      4.94      0.24    0.38953E+02     30.82    -30.82     -0.10
   0   0   4   0.557511E+02   0.545347E+02   0.350580E+02 <    1    -0.034      1.18      1.20      0.38    0.38953E+02      7.47     -7.47      0.08
   1   0   4   0.493371E+01   0.155813E+02   0.350580E+02 <    1     0.389      0.63      0.36      0.71    0.38953E+02      2.22     -2.22     -0.10
   2   0   4   0.254333E+02   0.272673E+02   0.389533E+02 <    1     0.048      0.84      0.81      0.60    0.38953E+02      5.04     -5.04      0.11
   3   0   4   0.618863E+02   0.973833E+02   0.389533E+02 o    1     1.013      1.58      1.26      0.32    0.38953E+02      7.87     -7.87     -0.11
   4   0   4   0.284750E+02   0.895926E+02   0.389533E+02 o    1     2.005      1.52      0.85      0.33    0.38953E+02      5.34      5.34      0.11
   5   0   4   0.212012E+03   0.268778E+03   0.506393E+02 o    1     1.181      2.63      2.33      0.25    0.38953E+02     14.56    -14.56     -0.10
   6   0   4   0.310914E+02   0.779066E+02   0.389533E+02 <    1     1.472      1.41      0.89      0.35    0.38953E+02      5.58      5.58      0.08
   7   0   4   0.634450E+02   0.623253E+02   0.350580E+02 <    1    -0.032      1.26      1.28      0.36    0.38953E+02      7.97     -7.97     -0.05
   8   0   4   0.155410E+03   0.701160E+02   0.389533E+02 <    1    -1.758      1.34      2.00      0.37    0.38953E+02     12.47    -12.47      0.00
   9   0   4   0.223003E+03   0.245406E+03   0.506393E+02 o    1     0.451      2.51      2.39      0.26    0.38953E+02     14.93     14.93      0.04
  10   0   4   0.143621E+04   0.120755E+04   0.109069E+03 o    1    -1.958      5.57      6.07      0.26    0.38953E+02     37.90    -37.90     -0.09
  11   0   4   0.132657E+04   0.111017E+04   0.105174E+03 o    1    -1.924      5.34      5.84      0.26    0.38953E+02     36.42     36.42      0.13
  12   0   4   0.283511E+04   0.246185E+04   0.190871E+03 o    1    -1.827      7.95      8.53      0.32    0.38953E+02     53.25    -53.25     -0.16
  13   0   4   0.159697E+04   0.148023E+04   0.132441E+03 o    1    -0.844      6.16      6.40      0.28    0.38953E+02     39.96     39.96      0.17
  14   0   4   0.211589E+04   0.193988E+04   0.159709E+03 o    1    -1.048      7.06      7.37      0.30    0.38953E+02     46.00    -46.00     -0.18
  15   0   4   0.251363E+03   0.116860E+03   0.428487E+02 o    1    -2.541      1.73      2.54      0.32    0.38953E+02     15.85     15.85      0.16
  16   0   4   0.956123E+02   0.101279E+03   0.428487E+02 o    1     0.134      1.61      1.57      0.34    0.38953E+02      9.78     -9.78     -0.13
  17   0   4   0.882970E+03   0.101279E+04   0.109069E+03 o    1     1.210      5.10      4.76      0.28    0.38953E+02     29.71    -29.71      0.08
  18   0   4   0.560587E+04   0.642340E+04   0.436277E+03 o    1     1.859     12.84     12.00      0.45    0.38953E+02     74.87     74.87     -0.01
  19   0   4   0.414306E+05   0.461207E+05   0.285138E+04 o    1     1.607     34.41     32.61      1.12    0.38953E+02    203.55    203.55      0.19
  20   0   4   0.965926E+03   0.125819E+04   0.124651E+03 o    1     2.450      5.68      4.98      0.29    0.38953E+02     31.08    -31.08     -0.02
  22   0   4   0.135848E+02  -0.194767E+02   0.350580E+02 <    1    -0.124      0.00      0.59      4.74    0.38953E+02      3.69      3.69      0.06
  23   0   4   0.583189E+03   0.529765E+03   0.740113E+02 o    1    -0.697      3.69      3.87      0.26    0.38953E+02     24.15    -24.15     -0.09
  24   0   4   0.170676E+02   0.779066E+01   0.350580E+02 <    1    -0.213      0.45      0.66      1.01    0.38953E+02      4.13      4.13      0.08
  25   0   4   0.857056E+02   0.428487E+02   0.389533E+02 <    1    -0.911      1.05      1.48      0.48    0.38953E+02      9.26     -9.26     -0.08
  26   0   4   0.754045E+02   0.136337E+03   0.467440E+02 o    1     1.493      1.87      1.39      0.32    0.38953E+02      8.68     -8.68      0.05
  27   0   4   0.100438E+03   0.120755E+03   0.467440E+02 o    1     0.454      1.76      1.61      0.34    0.38953E+02     10.02     10.02     -0.04
  28   0   4   0.579194E+03   0.529765E+03   0.818020E+02 o    1    -0.586      3.69      3.86      0.29    0.38953E+02     24.07    -24.07      0.01
  29   0   4   0.291180E+03   0.253197E+03   0.584300E+02 o    1    -0.625      2.55      2.73      0.30    0.38953E+02     17.06     17.06      0.00
  30   0   4   0.650776E+03   0.662206E+03   0.856973E+02 o    1     0.132      4.12      4.09      0.27    0.38953E+02     25.51    -25.51     -0.02
  31   0   4   0.295343E+03   0.257092E+03   0.623253E+02 o    1    -0.590      2.57      2.75      0.31    0.38953E+02     17.19     17.19      0.03
  32   0   4   0.328788E+03   0.315522E+03   0.662206E+02 o    1    -0.197      2.85      2.91      0.30    0.38953E+02     18.13    -18.13     -0.04
  33   0   4   0.827145E+02   0.701160E+02   0.506393E+02 <    1    -0.238      1.34      1.46      0.48    0.38953E+02      9.09      9.09      0.04
  34   0   4   0.798090E+02   0.934880E+02   0.506393E+02 <    1     0.281      1.55      1.43      0.42    0.38953E+02      8.93     -8.93     -0.05
  35   0   4   0.204474E+02  -0.389533E+02   0.506393E+02 <    1    -0.127      0.00      0.72      5.70    0.38953E+02      4.52      4.52      0.05
  36   0   4   0.576670E+00   0.389533E+01   0.506393E+02 <    1     0.095      0.32      0.12      2.06    0.38953E+02      0.76     -0.76     -0.05
  37   0   4   0.155841E+01   0.545347E+02   0.506393E+02 <    1     1.789      1.18      0.20      0.55    0.38953E+02      1.25      1.25      0.06
  38   0   4   0.771504E+00   0.623253E+02   0.467440E+02 <    1     2.369      1.26      0.14      0.47    0.38953E+02      0.88     -0.88     -0.05
  39   0   4   0.857513E+03   0.463545E+03   0.895926E+02 o    1    -3.707      3.45      4.69      0.34    0.38953E+02     29.28     29.28      0.09
  40   0   4   0.310619E+02   0.856973E+02   0.545347E+02 <    1     1.250      1.48      0.89      0.47    0.38953E+02      5.57      5.57     -0.04
  41   0   4   0.148322E+03   0.140232E+03   0.623253E+02 o    1    -0.128      1.90      1.95      0.42    0.38953E+02     12.18    -12.18      0.02
  42   0   4   0.133771E+02   0.000000E+00   0.545347E+02 <    1    -0.099      0.00      0.59      5.92    0.38953E+02      3.66     -3.66     -0.03
  43   0   4   0.516947E+01  -0.584300E+02   0.506393E+02 <    1    -0.064      0.00      0.36      5.70    0.38953E+02      2.27     -2.27      0.01
  44   0   4   0.261173E+00  -0.311627E+02   0.467440E+02 <    1    -0.015      0.00      0.08      5.48    0.38953E+02      0.51      0.51      0.00
  45   0   4   0.126068E+02   0.155813E+02   0.545347E+02 <    1     0.057      0.63      0.57      1.11    0.38953E+02      3.55     -3.55     -0.02
  46   0   4   0.500563E+01   0.973833E+02   0.856973E+02 <    1     1.757      1.58      0.36      0.70    0.38953E+02      2.24      2.24      0.03
 -50   1   4   0.590490E+02  -0.116860E+03   0.934880E+02 <    1    -0.159      0.00      1.23      7.75    0.38953E+02      7.68      7.68      0.04
 -49   1   4   0.529477E+02  -0.272673E+02   0.740113E+02 <    1    -0.169      0.00      1.17      6.89    0.38953E+02      7.28     -7.28     -0.04
 -48   1   4   0.293772E+02   0.779066E+02   0.740113E+02 <    1     0.812      1.41      0.87      0.67    0.38953E+02      5.42      5.42      0.03
 -47   1   4   0.146100E+02  -0.856973E+02   0.662206E+02 <    1    -0.094      0.00      0.61      6.52    0.38953E+02      3.82     -3.82     -0.02
 -46   1   4   0.114702E+01  -0.116860E+02   0.584300E+02 <    1    -0.028      0.00      0.17      6.12    0.38953E+02      1.07     -1.07      0.00
 -45   1   4   0.278037E+00   0.545347E+02   0.506393E+02 <    1     2.000      1.18      0.08      0.55    0.38953E+02      0.53      0.53      0.01
 -44   1   4   0.311356E+03   0.229825E+03   0.662206E+02 o    1    -1.135      2.43      2.83      0.35    0.38953E+02     17.65    -17.65     -0.05
 -43   1   4   0.988107E+02   0.895926E+02   0.545347E+02 <    1    -0.165      1.52      1.59      0.46    0.38953E+02      9.94      9.94      0.05
 -42   1   4   0.480940E+02   0.779066E+02   0.467440E+02 <    1     0.714      1.41      1.11      0.42    0.38953E+02      6.93     -6.93     -0.05
 -41   1   4   0.191366E+03   0.186976E+03   0.545347E+02 o    1    -0.080      2.19      2.22      0.32    0.38953E+02     13.83     13.83      0.07
 -40   1   4   0.152751E+03   0.144127E+03   0.584300E+02 o    1    -0.145      1.92      1.98      0.39    0.38953E+02     12.36    -12.36     -0.07
 -39   1   4   0.187609E+03   0.222034E+03   0.545347E+02 o    1     0.656      2.39      2.19      0.29    0.38953E+02     13.70     13.70      0.07
 -38   1   4   0.165952E+03   0.895926E+02   0.506393E+02 <    1    -1.277      1.52      2.06      0.43    0.38953E+02     12.88    -12.88     -0.06
 -37   1   4   0.148793E+03   0.214243E+03   0.506393E+02 o    1     1.405      2.35      1.95      0.28    0.38953E+02     12.20     12.20      0.05
 -36   1   4   0.111762E+03   0.467440E+02   0.389533E+02 <    1    -1.311      1.10      1.69      0.46    0.38953E+02     10.57    -10.57     -0.04
 -35   1   4   0.420273E+02   0.662206E+02   0.389533E+02 <    1     0.691      1.30      1.04      0.38    0.38953E+02      6.48      6.48      0.02
 -34   1   4   0.216444E+02  -0.272673E+02   0.467440E+02 <    1    -0.136      0.00      0.75      5.48    0.38953E+02      4.65     -4.65     -0.01
 -33   1   4   0.144137E+02   0.428487E+02   0.506393E+02 <    1     0.711      1.05      0.61      0.62    0.38953E+02      3.80      3.80     -0.01
 -32   1   4   0.100196E+02  -0.545347E+02   0.428487E+02 <    1    -0.097      0.00      0.51      5.24    0.38953E+02      3.17      3.17      0.03
 -31   1   4   0.263405E-01  -0.467440E+02   0.389533E+02 <    1    -0.005      0.00      0.03      5.00    0.38953E+02      0.16      0.16     -0.04
 -30   1   4   0.935424E+02   0.140232E+03   0.467440E+02 o    1     1.098      1.90      1.55      0.32    0.38953E+02      9.67      9.67      0.06
 -29   1   4   0.322702E+02   0.116860E+03   0.428487E+02 o    1     2.584      1.73      0.91      0.32    0.38953E+02      5.68     -5.68     -0.06
 -28   1   4   0.365465E+03   0.385638E+03   0.545347E+02 o    1     0.371      3.15      3.06      0.22    0.38953E+02     19.12     19.12      0.08
 -27   1   4   0.188709E+03   0.175290E+03   0.467440E+02 o    1    -0.281      2.12      2.20      0.28    0.38953E+02     13.74    -13.74     -0.08
 -26   1   4   0.851538E+03   0.977728E+03   0.101279E+03 o    1     1.266      5.01      4.68      0.26    0.38953E+02     29.18     29.18      0.09
 -25   1   4   0.328870E+03   0.245406E+03   0.467440E+02 o    1    -1.646      2.51      2.91      0.24    0.38953E+02     18.13    -18.13     -0.07
 -24   1   4   0.134759E+04   0.128935E+04   0.101279E+03 o    1    -0.551      5.75      5.88      0.23    0.38953E+02     36.71     36.71      0.08
 -22   1   4   0.624679E+02  -0.389533E+02   0.101279E+03 <    1    -0.157      0.00      1.27      8.06    0.38953E+02      7.90     -7.90      0.00
 -21   1   4   0.105171E+01  -0.194767E+02   0.506393E+02 <    1    -0.029      0.00      0.16      5.70    0.38953E+02      1.03      1.03      0.01
 -20   1   4   0.908205E+02   0.101279E+03   0.506393E+02 <    1     0.212      1.61      1.53      0.40    0.38953E+02      9.53     -9.53     -0.04
 -19   1   4   0.552192E+03   0.447963E+03   0.662206E+02 o    1    -1.478      3.39      3.77      0.25    0.38953E+02     23.50     23.50      0.08
 -18   1   4   0.711588E+03   0.705055E+03   0.779066E+02 o    1    -0.082      4.25      4.27      0.24    0.38953E+02     26.68    -26.68     -0.10
 -17   1   4   0.132368E+04   0.128546E+04   0.105174E+03 o    1    -0.350      5.74      5.83      0.24    0.38953E+02     36.38     36.38      0.12
 -16   1   4   0.145950E+04   0.190871E+04   0.225929E+03 o    1     2.092      7.00      6.12      0.42    0.38953E+02     38.20    -38.20     -0.13
 -15   1   4   0.186570E+04   0.181133E+04   0.124651E+03 o    1    -0.416      6.82      6.92      0.24    0.38953E+02     43.19     43.19      0.13
 -14   1   4   0.153306E+04   0.178017E+04   0.120755E+03 o    1     2.036      6.76      6.27      0.24    0.38953E+02     39.15    -39.15     -0.13
 -13   1   4   0.140749E+04   0.146464E+04   0.105174E+03 o    1     0.529      6.13      6.01      0.23    0.38953E+02     37.52     37.52      0.11
 -12   1   4   0.104773E+04   0.930984E+03   0.740113E+02 o    1    -1.485      4.89      5.19      0.20    0.38953E+02     32.37    -32.37     -0.09
 -11   1   4   0.816591E+03   0.849182E+03   0.740113E+02 o    1     0.433      4.67      4.58      0.21    0.38953E+02     28.58     28.58      0.07
 -10   1   4   0.574132E+03   0.549242E+03   0.584300E+02 o    1    -0.414      3.75      3.84      0.20    0.38953E+02     23.96    -23.96     -0.04
  -9   1   4   0.359112E+03   0.412905E+03   0.506393E+02 o    1     1.085      3.26      3.04      0.20    0.38953E+02     18.95     18.95      0.02
  -8   1   4   0.260658E+03   0.307731E+03   0.428487E+02 o    1     1.133      2.81      2.59      0.20    0.38953E+02     16.14    -16.14      0.01
  -7   1   4   0.132827E+03   0.124651E+03   0.311627E+02 o    1    -0.257      1.79      1.85      0.22    0.38953E+02     11.53     11.53     -0.04
  -6   1   4   0.650201E+02   0.311627E+02   0.272673E+02 <    1    -1.016      0.89      1.29      0.39    0.38953E+02      8.06     -8.06      0.06
  -5   1   4   0.116759E+02   0.740113E+02   0.311627E+02 o    1     2.860      1.38      0.55      0.29    0.38953E+02      3.42     -3.42     -0.08
  -4   1   4   0.252364E+02   0.389533E+02   0.272673E+02 <    1     0.557      1.00      0.80      0.35    0.38953E+02      5.02      5.02      0.09
  -3   1   4   0.322607E+03   0.385638E+03   0.467440E+02 o    1     1.390      3.15      2.88      0.19    0.38953E+02     17.96    -17.96     -0.11
  -2   1   4   0.222679E+03   0.268778E+03   0.389533E+02 o    1     1.227      2.63      2.39      0.19    0.38953E+02     14.92     14.92      0.10
  -1   1   4   0.709793E+03   0.775171E+03   0.662206E+02 o    1     0.982      4.46      4.27      0.20    0.38953E+02     26.64    -26.64     -0.10
   0   1   4   0.473091E+03   0.486917E+03   0.545347E+02 o    1     0.251      3.54      3.48      0.20    0.38953E+02     21.75     21.75      0.09
   1   1   4   0.820358E+03   0.810229E+03   0.701160E+02 o    1    -0.140      4.56      4.59      0.20    0.38953E+02     28.64    -28.64     -0.07
   2   1   4   0.234253E+03   0.319417E+03   0.428487E+02 o    1     2.118      2.86      2.45      0.19    0.38953E+02     15.31     15.31      0.04
   3   1   4   0.174402E+03   0.233720E+03   0.389533E+02 o    1     1.622      2.45      2.12      0.21    0.38953E+02     13.21    -13.21     -0.01
   4   1   4   0.836353E+02   0.116860E+02   0.272673E+02 <    1    -1.436      0.55      1.47      0.64    0.38953E+02      9.15     -9.15     -0.04
   5   1   4   0.247767E+03   0.136337E+03   0.350580E+02 o    1    -2.699      1.87      2.52      0.24    0.38953E+02     15.74     15.74      0.07
   6   1   4   0.151622E+04   0.140621E+04   0.101279E+03 o    1    -1.027      6.01      6.24      0.22    0.38953E+02     38.94    -38.94     -0.12
   7   1   4   0.212019E+04   0.202168E+04   0.132441E+03 o    1    -0.703      7.20      7.38      0.25    0.38953E+02     46.05     46.05      0.14
   8   1   4   0.377337E+04   0.360318E+04   0.206453E+03 o    1    -0.769      9.62      9.84      0.29    0.38953E+02     61.43    -61.43     -0.17
[truncated: 369,151 more chars]
