# Supplementary material for: The structure of magnesium stearate trihydrate determined from a micrometre-sized single crystal using a microfocused synchrotron X-ray beam
Source: Acta Crystallogr B Struct Sci Cryst Eng Mater. 2023 Jul 8;79(Pt 4):330–5. doi: 10.1107/S2052520623005607 (PMC10410307; doi:10.1107/S2052520623005607)
Supplement: Supplementary file 5 [file b-79-00330-sup5.zip › option5/run30_full_H_opt5.ref]

Refinement program                                                                                                  page=  1
structure :                                                                                                19:24:08 01-12-22 

The following lines were read as a control data : 
=>cycles 1000 autkeys 0 convchck 0 keydynam 0 damp 0.1 corr 0.6 siglevel 2<=         
=>uisolim 0<=                                                                        
=>distfix = 0.005 Ow H1w; Ow H2w;<=                                                  
=>anglefix 104.4 0.005 H1w Ow H2w;<=                                                 
=>keep hydro tetrahed C3 2 2 C1 C10 0.96 H1c3 H2c3<=                                 
=>keep ADP riding C3 1.2 H1c3 H2c3<=                                                 
=>keep hydro tetrahed C4 2 2 C10 C33 0.96 H1c4 H2c4<=                                
=>keep ADP riding C4 1.2 H1c4 H2c4<=                                                 
=>keep hydro tetrahed C5 2 2 C18 C11 0.96 H1c5 H2c5<=                                
=>keep ADP riding C5 1.2 H1c5 H2c5<=                                                 
=>keep hydro tetrahed C6 1 3 C11 0.96 H1c6 H2c6 H3c6<=                               
=>keep ADP riding C6 1.2 H1c6 H2c6 H3c6<=                                            
=>keep hydro tetrahed C7 2 2 C28 C36 0.96 H1c7 H2c7<=                                
=>keep ADP riding C7 1.2 H1c7 H2c7<=                                                 
=>keep hydro tetrahed C8 2 2 C21 C18 0.96 H1c8 H2c8<=                                
=>keep ADP riding C8 1.2 H1c8 H2c8<=                                                 
=>keep hydro tetrahed C9 2 2 C16 C12 0.96 H1c9 H2c9<=                                
=>keep ADP riding C9 1.2 H1c9 H2c9<=                                                 
=>keep hydro tetrahed C10 2 2 C3 C4 0.96 H1c10 H2c10<=                               
=>keep ADP riding C10 1.2 H1c10 H2c10<=                                              
=>keep hydro tetrahed C11 2 2 C5 C6 0.96 H1c11 H2c11<=                               
=>keep ADP riding C11 1.2 H1c11 H2c11<=                                              
=>keep hydro tetrahed C12 2 2 C9 C30 0.96 H1c12 H2c12<=                              
=>keep ADP riding C12 1.2 H1c12 H2c12<=                                              
=>keep hydro tetrahed C13 2 2 C25 C29 0.96 H1c13 H2c13<=                             
=>keep ADP riding C13 1.2 H1c13 H2c13<=                                              
=>keep hydro tetrahed C14 2 2 C16 C26 0.96 H1c14 H2c14<=                             
=>keep ADP riding C14 1.2 H1c14 H2c14<=                                              
=>keep hydro tetrahed C15 2 2 C35 C36 0.96 H1c15 H2c15<=                             
=>keep ADP riding C15 1.2 H1c15 H2c15<=                                              
=>keep hydro tetrahed C16 2 2 C14 C9 0.96 H1c16 H2c16<=                              
=>keep ADP riding C16 1.2 H1c16 H2c16<=                                              
=>keep hydro tetrahed C17 2 2 C21 C25 0.96 H1c17 H2c17<=                             
=>keep ADP riding C17 1.2 H1c17 H2c17<=                                              
=>keep hydro tetrahed C18 2 2 C5 C8 0.96 H1c18 H2c18<=                               
=>keep ADP riding C18 1.2 H1c18 H2c18<=                                              
=>keep hydro tetrahed C19 2 2 C32 C29 0.96 H1c19 H2c19<=                             
=>keep ADP riding C19 1.2 H1c19 H2c19<=                                              
=>keep hydro tetrahed C20 2 2 C34 C35 0.96 H1c20 H2c20<=                             
=>keep ADP riding C20 1.2 H1c20 H2c20<=                                              
=>keep hydro tetrahed C21 2 2 C17 C8 0.96 H1c21 H2c21<=                              
=>keep ADP riding C21 1.2 H1c21 H2c21<=                                              
=>keep hydro tetrahed C22 2 2 C33 C32 0.96 H1c22 H2c22<=                             
=>keep ADP riding C22 1.2 H1c22 H2c22<=                                              
=>keep hydro tetrahed C23 2 2 C26 C24 0.96 H1c23 H2c23<=                             
=>keep ADP riding C23 1.2 H1c23 H2c23<=                                              
=>keep hydro tetrahed C24 2 2 C31#s3t1,1,1 C23 0.96 H1c24 H2c24<=                    
=>keep ADP riding C24 1.2 H1c24 H2c24<=                                              
=>keep hydro tetrahed C25 2 2 C13 C17 0.96 H1c25 H2c25<=                             
=>keep ADP riding C25 1.2 H1c25 H2c25<=                                              
=>keep hydro tetrahed C26 2 2 C23 C14 0.96 H1c26 H2c26<=                             
Refinement program                                                                                                  page=  2
structure :                                                                                                19:24:08 01-12-22 

=>keep ADP riding C26 1.2 H1c26 H2c26<=                                              
=>keep hydro tetrahed C27 2 2 C34 C31 0.96 H1c27 H2c27<=                             
=>keep ADP riding C27 1.2 H1c27 H2c27<=                                              
=>keep hydro tetrahed C28 2 2 C2 C7 0.96 H1c28 H2c28<=                               
=>keep ADP riding C28 1.2 H1c28 H2c28<=                                              
=>keep hydro tetrahed C29 2 2 C19 C13 0.96 H1c29 H2c29<=                             
=>keep ADP riding C29 1.2 H1c29 H2c29<=                                              
=>keep hydro tetrahed C30 1 3 C12 0.96 H1c30 H2c30 H3c30<=                           
=>keep ADP riding C30 1.2 H1c30 H2c30 H3c30<=                                        
=>keep hydro tetrahed C31 2 2 C24#s3t1,1,1 C27 0.96 H1c31 H2c31<=                    
=>keep ADP riding C31 1.2 H1c31 H2c31<=                                              
=>keep hydro tetrahed C32 2 2 C22 C19 0.96 H1c32 H2c32<=                             
=>keep ADP riding C32 1.2 H1c32 H2c32<=                                              
=>keep hydro tetrahed C33 2 2 C22 C4 0.96 H1c33 H2c33<=                              
=>keep ADP riding C33 1.2 H1c33 H2c33<=                                              
=>keep hydro tetrahed C34 2 2 C27 C20 0.96 H1c34 H2c34<=                             
=>keep ADP riding C34 1.2 H1c34 H2c34<=                                              
=>keep hydro tetrahed C35 2 2 C15 C20 0.96 H1c35 H2c35<=                             
=>keep ADP riding C35 1.2 H1c35 H2c35<=                                              
=>keep hydro tetrahed C36 2 2 C15 C7 0.96 H1c36 H2c36<=                              
=>keep ADP riding C36 1.2 H1c36 H2c36<=                                              
=>keep ADP riding Ow 1.2 H1w H2w<=                                                   

******************
* Run parameters *
******************

Structure refinement in 1000 cycles with damping 0.1 will be performed
Refinement based on F
Weight 1/sig(Fo)**2 coefficient of unstability : 0.01
Only not-matching reflections flagged by # (see below) will be printed
Print of reflections after last cycle of refinement
Reflections with I<2sig(I) will be classified as unobserved - flag *
Reflections with |Fo-Fc|>3sig(I) will be flagged by #
Correlations larger than 0.6 will be printed

Extinction correction:
----------------------
will not be applied

Automatic procedure for setting of refinement keys will be applied

*************
* Radiation *
*************

Radiation type: X-rays synchrotron
Wave length:   0.78720


Refinement program                                                                                                  page=  3
structure :                                                                                                19:24:08 01-12-22 


******************
* Structure data *
******************

Cell parameters       :    53.1859    8.2190    8.8910    90.000    94.691    90.000    Volume :     3873.5
Reciprocal parameters :   0.018865  0.121669  0.112851    90.000    85.309    90.000    Volume :   0.000258

Centrosymmetric space group: P21/c  Number : 14

List of centring vectors:

  0.000000  0.000000  0.000000

Symmetry operators:

     x      y      z
    -x      y+1/2 -z+1/2
    -x     -y     -z
     x     -y+1/2  z+1/2

                           Source and type of used form-factors

C         0.004   0.002          Atomic scattering tables - in steps as in IT, vol.C
                                    6.0000   5.9900   5.9580   5.9070   5.8370   5.7490   5.6450   5.5260
                                    5.3960   5.2550   5.1070   4.9520   4.7940   4.6330   4.4720   4.3110
                                    4.1530   3.9980   3.8470   3.7010   3.5600   3.2970   3.0580   2.9490
                                    2.8460   2.6580   2.4940   2.3510   2.2270   2.1710   2.1200   2.0280
                                    1.9480   1.8800   1.8210   1.7940   1.7700   1.7250   1.6850   1.6030
                                    1.5370   1.4790   1.4260   1.3220   1.2190   1.1140   1.0120   0.9140
                                    0.8220   0.7360   0.6590   0.5880   0.5250   0.4680   0.4180   0.3730
                                    0.2160   0.1300   0.0810   0.0530   0.0250   0.0130

O         0.014   0.008          Atomic scattering tables - in steps as in IT, vol.C
                                    8.0000   7.9920   7.9670   7.9260   7.8690   7.7980   7.7120   7.6120
                                    7.5010   7.3780   7.2450   7.1030   6.9540   6.7980   6.6370   6.4720
                                    6.3040   6.1340   5.9640   5.7930   5.6230   5.2890   4.9650   4.8080
                                    4.6550   4.3630   4.0890   3.8340   3.5990   3.4890   3.3830   3.1860
                                    3.0060   2.8440   2.6970   2.6290   2.5640   2.4450   2.3380   2.1150
                                    1.9460   1.8160   1.7140   1.5680   1.4630   1.3770   1.2980   1.2210
                                    1.1450   1.0700   0.9970   0.9260   0.8570   0.7920   0.7310   0.6740
                                    0.4430   0.2920   0.1960   0.1340   0.0670   0.0370

H         0.000   0.000          Atomic scattering tables - in steps as in IT, vol.C
                                    1.0000   0.9924   0.9704   0.9352   0.8892   0.8350   0.7752   0.7125
                                    0.6492   0.5871   0.5277   0.4201   0.3301   0.2573   0.1998   0.1552
                                    0.1208   0.0945   0.0744   0.0592   0.0474   0.0383   0.0311   0.0254
                                    0.0208   0.0171   0.0140   0.0116   0.0096   0.0080   0.0066   0.0056
                                    0.0047   0.0040   0.0035   0.0031   0.0027   0.0025   0.0022   0.0020
                                    0.0018   0.0016   0.0015   0.0013   0.0011   0.0010   0.0000   0.0000
                                    0.0000   0.0000   0.0000   0.0000   0.0000   0.0000   0.0000   0.0000
                                    0.0000   0.0000   0.0000   0.0000   0.0000   0.0000
Refinement program                                                                                                  page=  4
structure :                                                                                                19:24:08 01-12-22 


Mg        0.061   0.046          Atomic scattering tables - in steps as in IT, vol.C
                                   12.0000  11.9780  11.9140  11.8110  11.6740  11.5070  11.3190  11.1160
                                   10.9030  10.6870  10.4720  10.2620  10.0590   9.8640   9.6780   9.5020
                                    9.3340   9.1750   9.0230   8.8760   8.7350   8.4650   8.2050   8.0780
                                    7.9510   7.6980   7.4460   7.1940   6.9430   6.8170   6.6910   6.4420
                                    6.1940   5.9510   5.7120   5.5950   5.4800   5.2530   5.0340   4.5200
                                    4.0590   3.6520   3.2970   2.7290   2.3170   2.0220   1.8120   1.6600
                                    1.5460   1.4590   1.3870   1.3260   1.2700   1.2190   1.1690   1.1200
                                    0.8920   0.6910   0.5270   0.4010   0.2340   0.1410


F(000)  for X-rays    :     1440.000    1441.295       0.706
F(000)  for neutrons  :        4.352


*************************************
* User defined constrains/restrains *
*************************************


The following restrains will be used :

Angle H1w-Ow-H2w restrained to  104.400 with s.u. 0.005

******************************
* User defined keep commands *
******************************

The following hydrogens will be kept to make a regular tetrahedron with the central and neighbor atoms
======================================================================================================
The central atom C3,neighbor atoms C1 C10 and hydrogens H1c3 H2c3
Distance to central atom set to 0.96 Angstroems
The central atom C4,neighbor atoms C10 C33 and hydrogens H1c4 H2c4
Distance to central atom set to 0.96 Angstroems
The central atom C5,neighbor atoms C18 C11 and hydrogens H1c5 H2c5
Distance to central atom set to 0.96 Angstroems
The central atom C6,neighbor atom C11 and hydrogens H1c6 H2c6 H3c6
Distance to central atom set to 0.96 Angstroems
The central atom C7,neighbor atoms C28 C36 and hydrogens H1c7 H2c7
Distance to central atom set to 0.96 Angstroems
The central atom C8,neighbor atoms C21 C18 and hydrogens H1c8 H2c8
Distance to central atom set to 0.96 Angstroems
The central atom C9,neighbor atoms C16 C12 and hydrogens H1c9 H2c9
Distance to central atom set to 0.96 Angstroems
The central atom C10,neighbor atoms C3 C4 and hydrogens H1c10 H2c10
Distance to central atom set to 0.96 Angstroems
The central atom C11,neighbor atoms C5 C6 and hydrogens H1c11 H2c11
Distance to central atom set to 0.96 Angstroems
The central atom C12,neighbor atoms C9 C30 and hydrogens H1c12 H2c12
Distance to central atom set to 0.96 Angstroems

Refinement program                                                                                                  page=  5
structure :                                                                                                19:24:08 01-12-22 

The central atom C13,neighbor atoms C25 C29 and hydrogens H1c13 H2c13
Distance to central atom set to 0.96 Angstroems
The central atom C14,neighbor atoms C16 C26 and hydrogens H1c14 H2c14
Distance to central atom set to 0.96 Angstroems
The central atom C15,neighbor atoms C35 C36 and hydrogens H1c15 H2c15
Distance to central atom set to 0.96 Angstroems
The central atom C16,neighbor atoms C14 C9 and hydrogens H1c16 H2c16
Distance to central atom set to 0.96 Angstroems
The central atom C17,neighbor atoms C21 C25 and hydrogens H1c17 H2c17
Distance to central atom set to 0.96 Angstroems
The central atom C18,neighbor atoms C5 C8 and hydrogens H1c18 H2c18
Distance to central atom set to 0.96 Angstroems
The central atom C19,neighbor atoms C32 C29 and hydrogens H1c19 H2c19
Distance to central atom set to 0.96 Angstroems
The central atom C20,neighbor atoms C34 C35 and hydrogens H1c20 H2c20
Distance to central atom set to 0.96 Angstroems
The central atom C21,neighbor atoms C17 C8 and hydrogens H1c21 H2c21
Distance to central atom set to 0.96 Angstroems
The central atom C22,neighbor atoms C33 C32 and hydrogens H1c22 H2c22
Distance to central atom set to 0.96 Angstroems
The central atom C23,neighbor atoms C26 C24 and hydrogens H1c23 H2c23
Distance to central atom set to 0.96 Angstroems
The central atom C24,neighbor atoms C31#s3t1,1,1 C23 and hydrogens H1c24 H2c24
Distance to central atom set to 0.96 Angstroems
The central atom C25,neighbor atoms C13 C17 and hydrogens H1c25 H2c25
Distance to central atom set to 0.96 Angstroems
The central atom C26,neighbor atoms C23 C14 and hydrogens H1c26 H2c26
Distance to central atom set to 0.96 Angstroems
The central atom C27,neighbor atoms C34 C31 and hydrogens H1c27 H2c27
Distance to central atom set to 0.96 Angstroems
The central atom C28,neighbor atoms C2 C7 and hydrogens H1c28 H2c28
Distance to central atom set to 0.96 Angstroems
The central atom C29,neighbor atoms C19 C13 and hydrogens H1c29 H2c29
Distance to central atom set to 0.96 Angstroems
The central atom C30,neighbor atom C12 and hydrogens H1c30 H2c30 H3c30
Distance to central atom set to 0.96 Angstroems
The central atom C31,neighbor atoms C24#s3t1,1,1 C27 and hydrogens H1c31 H2c31
Distance to central atom set to 0.96 Angstroems
The central atom C32,neighbor atoms C22 C19 and hydrogens H1c32 H2c32
Distance to central atom set to 0.96 Angstroems
The central atom C33,neighbor atoms C22 C4 and hydrogens H1c33 H2c33
Distance to central atom set to 0.96 Angstroems
The central atom C34,neighbor atoms C27 C20 and hydrogens H1c34 H2c34
Distance to central atom set to 0.96 Angstroems
The central atom C35,neighbor atoms C15 C20 and hydrogens H1c35 H2c35
Distance to central atom set to 0.96 Angstroems
The central atom C36,neighbor atoms C15 C7 and hydrogens H1c36 H2c36
Distance to central atom set to 0.96 Angstroems

ADP parameter of hydrogen atoms
===============================
ADP parameter of hydrogens H1c3 H2c3 derived from that of the central atom C3 by applying of riding factor 1.2
Refinement program                                                                                                  page=  6
structure :                                                                                                19:24:08 01-12-22 

ADP parameter of hydrogens H1c4 H2c4 derived from that of the central atom C4 by applying of riding factor 1.2
ADP parameter of hydrogens H1c5 H2c5 derived from that of the central atom C5 by applying of riding factor 1.2
ADP parameter of hydrogens H1c6 H2c6 H3c6 derived from that of the central atom C6 by applying of riding factor 1.2
ADP parameter of hydrogens H1c7 H2c7 derived from that of the central atom C7 by applying of riding factor 1.2
ADP parameter of hydrogens H1c8 H2c8 derived from that of the central atom C8 by applying of riding factor 1.2
ADP parameter of hydrogens H1c9 H2c9 derived from that of the central atom C9 by applying of riding factor 1.2
ADP parameter of hydrogens H1c10 H2c10 derived from that of the central atom C10 by applying of riding factor 1.2
ADP parameter of hydrogens H1c11 H2c11 derived from that of the central atom C11 by applying of riding factor 1.2
ADP parameter of hydrogens H1c12 H2c12 derived from that of the central atom C12 by applying of riding factor 1.2
ADP parameter of hydrogens H1c13 H2c13 derived from that of the central atom C13 by applying of riding factor 1.2
ADP parameter of hydrogens H1c14 H2c14 derived from that of the central atom C14 by applying of riding factor 1.2
ADP parameter of hydrogens H1c15 H2c15 derived from that of the central atom C15 by applying of riding factor 1.2
ADP parameter of hydrogens H1c16 H2c16 derived from that of the central atom C16 by applying of riding factor 1.2
ADP parameter of hydrogens H1c17 H2c17 derived from that of the central atom C17 by applying of riding factor 1.2
ADP parameter of hydrogens H1c18 H2c18 derived from that of the central atom C18 by applying of riding factor 1.2
ADP parameter of hydrogens H1c19 H2c19 derived from that of the central atom C19 by applying of riding factor 1.2
ADP parameter of hydrogens H1c20 H2c20 derived from that of the central atom C20 by applying of riding factor 1.2
ADP parameter of hydrogens H1c21 H2c21 derived from that of the central atom C21 by applying of riding factor 1.2
ADP parameter of hydrogens H1c22 H2c22 derived from that of the central atom C22 by applying of riding factor 1.2
ADP parameter of hydrogens H1c23 H2c23 derived from that of the central atom C23 by applying of riding factor 1.2
ADP parameter of hydrogens H1c24 H2c24 derived from that of the central atom C24 by applying of riding factor 1.2
ADP parameter of hydrogens H1c25 H2c25 derived from that of the central atom C25 by applying of riding factor 1.2
ADP parameter of hydrogens H1c26 H2c26 derived from that of the central atom C26 by applying of riding factor 1.2
ADP parameter of hydrogens H1c27 H2c27 derived from that of the central atom C27 by applying of riding factor 1.2
ADP parameter of hydrogens H1c28 H2c28 derived from that of the central atom C28 by applying of riding factor 1.2
ADP parameter of hydrogens H1c29 H2c29 derived from that of the central atom C29 by applying of riding factor 1.2
ADP parameter of hydrogens H1c30 H2c30 H3c30 derived from that of the central atom C30 by applying of riding factor 1.2
ADP parameter of hydrogens H1c31 H2c31 derived from that of the central atom C31 by applying of riding factor 1.2
ADP parameter of hydrogens H1c32 H2c32 derived from that of the central atom C32 by applying of riding factor 1.2
ADP parameter of hydrogens H1c33 H2c33 derived from that of the central atom C33 by applying of riding factor 1.2
ADP parameter of hydrogens H1c34 H2c34 derived from that of the central atom C34 by applying of riding factor 1.2
ADP parameter of hydrogens H1c35 H2c35 derived from that of the central atom C35 by applying of riding factor 1.2
ADP parameter of hydrogens H1c36 H2c36 derived from that of the central atom C36 by applying of riding factor 1.2
ADP parameter of hydrogens H1w H2w derived from that of the central atom Ow by applying of riding factor 1.2


Refinement program                                                                                                  page=  7
structure :                                                                                                19:24:08 01-12-22 


*******************************
* Fo/Fc list after last cycle *
*******************************

   h   k   l     Fo        Fc        A         B        Fo-Fc    sig(Fo) sqr(1/wt) sqr(wdFq)   nref    sinthl   ext  sc
   2   0   0   12.1244   13.5246   84.4100    0.3017   -1.4002    0.3670    0.3865   -3.6225      1 # 0.018865 1.000  1
   3   0   0   18.2346   20.2511 -126.3920   -0.2614   -2.0165    0.5566    0.5857   -3.4427      2 # 0.028298 1.000  1
   6   0   0    6.8411    7.7028  -48.0754   -0.0092   -0.8618    0.2193    0.2297   -3.7520      5 # 0.056595 1.000  1
   8   0   0   12.6925   14.0130  -87.4587   -0.1443   -1.3205    0.3900    0.4101   -3.2197      7 # 0.075461 1.000  1
  10   0   0   13.3529   14.7592  -92.1158   -0.2108   -1.4063    0.4156    0.4366   -3.2213      9 # 0.094326 1.000  1
  41   0   0   20.5815   17.1471 -107.0190   -0.0676    3.4345    0.6511    0.6828    5.0298     39 # 0.386736 1.000  1
  43   0   0   11.5152   10.0938   62.9981    0.0534    1.4214    0.3734    0.3908    3.6374     41 # 0.405601 1.000  1
   1   1   0    3.3764    3.0603   19.1000    0.0534    0.3161    0.0740    0.0814    3.8842     52 # 0.061562 1.000  1
   2   1   0    4.5166    4.1753  -26.0588   -0.0977    0.3414    0.0886    0.0994    3.4336     53 # 0.063693 1.000  1
   7   1   0    5.8481    6.5948   41.1595    0.1435   -0.7467    0.1368    0.1488   -5.0191     58 # 0.089781 1.000  1
   9   1   0    2.9326    3.3008   20.6011    0.0812   -0.3682    0.1023    0.1064   -3.4604     60 # 0.104440 1.000  1
  41   1   0    5.5045    4.7205   29.4618   -0.0125    0.7841    0.2180    0.2248    3.4871     92 # 0.391491 1.000  1
  10   2   0    1.6432    2.0209   12.6127    0.0418   -0.3777    0.1217    0.1228   -3.0752    115 # 0.153951 1.000  1
  22   3   0    2.5884    3.3621   20.9837    0.0457   -0.7737    0.2125    0.2141   -3.6144    180 # 0.276353 1.000  1
   2   4   0    4.3243    2.8013   17.4836   -0.1000    1.5230    0.1850    0.1900    8.0165    211 # 0.244069 1.000  1
  42   4   0    2.3664    3.3304  -20.7858   -0.0306   -0.9640    0.3169    0.3178   -3.0331    250 # 0.464933 1.000  1
  19   6   0    2.8107    3.2534  -20.3055   -0.0445   -0.4428    0.1423    0.1451   -3.0521    312 # 0.406633 1.000  1
  37   7   0    1.1402    0.0163    0.1016    0.0051    1.1239    0.3070    0.3072    3.6587    361*# 0.550588 1.000  1
 -47   1   1    2.3022    1.0415    6.4999    0.0396    1.2607    0.3041    0.3049    4.1344    371 # 0.446471 1.000  1
 -15   1   1    4.2308    4.7007  -29.3382   -0.0640   -0.4699    0.1064    0.1145   -4.1047    403 # 0.159994 1.000  1
 -13   1   1    4.4609    4.8790  -30.4508   -0.0877   -0.4180    0.1121    0.1206   -3.4652    405 # 0.144186 1.000  1
 -11   1   1    4.8477    5.4423  -33.9667   -0.0980   -0.5946    0.1341    0.1426   -4.1705    407 # 0.129201 1.000  1
  -9   1   1    5.1186    5.6323  -35.1523   -0.0898   -0.5137    0.1368    0.1460   -3.5177    409 # 0.115361 1.000  1
  40   1   1    3.3015    2.6895   16.7861    0.0439    0.6120    0.1969    0.1996    3.0656    458 # 0.390800 1.000  1
 -41   2   1   11.7047    9.8096   61.2245    0.0318    1.8951    0.2819    0.3053    6.2079    481 # 0.404948 1.000  1
 -38   2   1    2.4900    3.5925   22.4218    0.0591   -1.1025    0.3614    0.3623   -3.0431    484 # 0.378361 1.000  1
  -5   2   1    7.3075    6.4820   40.4556    0.1555    0.8255    0.1505    0.1673    4.9335    517 # 0.140628 1.000  1
  -3   2   1    2.5298    2.2165   13.8334    0.1289    0.3133    0.0791    0.0830    3.7743    519 # 0.136113 1.000  1
  -2   2   1   44.2041   40.4432  252.4160    0.0087    3.7609    0.9524    1.0500    3.5819    520 # 0.134793 1.000  1
  -1   2   1    9.0829    7.9634   49.7014    0.0872    1.1196    0.2037    0.2230    5.0202    521 # 0.134124 1.000  1
   9   2   1    0.9487    0.3002   -1.8714   -0.0956    0.6485    0.2108    0.2110    3.0728    530 # 0.161176 1.000  1
  24   2   1    1.3784    0.4692    2.9287    0.0018    0.9092    0.2539    0.2543    3.5753    545 # 0.267068 1.000  1
  32   2   1    4.6583    3.9785   24.8306    0.1237    0.6798    0.2039    0.2092    3.2498    553 # 0.334487 1.000  1
 -17   3   1    2.3022    2.8748  -17.9421   -0.0266   -0.5726    0.1520    0.1538   -3.7238    608 # 0.246425 1.000  1
 -12   3   1    2.3875    2.8414   17.7340   -0.0752   -0.4540    0.1466    0.1485   -3.0564    613 # 0.219680 1.000  1
  -8   4   1    3.5496    3.9535   24.6749    0.0875   -0.4039    0.1127    0.1181   -3.4186    721 # 0.259606 1.000  1
 -21   5   1    3.2711    4.0593   25.3352    0.0408   -0.7882    0.1987    0.2014   -3.9140    810 # 0.364849 1.000  1
 -43   6   1    1.6432    4.0437   25.2380    0.0467   -2.4006    0.5782    0.5784   -4.1505    882*# 0.545145 1.000  1
  -4   6   1    0.8367    0.0754   -0.4685    0.0421    0.7613    0.2390    0.2392    3.1828    921*# 0.370796 1.000  1
  -2   6   1   11.0136    7.7428  -48.3245   -0.0149    3.2709    0.4903    0.5025    6.5090    923 # 0.369590 1.000  1
   1   6   1    9.6021    5.8806   36.7024    0.0393    3.7215    0.3228    0.3368   11.0488    925 # 0.369582 1.000  1
  13   6   1    1.5166    2.1693  -13.5388   -0.0440   -0.6527    0.1648    0.1655   -3.9427    937 # 0.390619 1.000  1
  22   8   1    0.7746    3.4086  -21.2738   -0.0583   -2.6340    0.5809    0.5810   -4.5336   1039*# 0.533870 1.000  1
 -21   0   2   13.7295   16.4015 -102.3660   -0.2100   -2.6720    0.6337    0.6484   -4.1210   1062 # 0.219810 1.000  1
 -12   0   2   10.3102   12.3170  -76.8732   -0.1995   -2.0068    0.4801    0.4911   -4.0867   1071 # 0.153161 1.000  1
  -3   0   2    9.4868    8.1070  -50.5977   -0.1097    1.3798    0.4374    0.4476    3.0826   1080 # 0.114078 1.000  1
Refinement program                                                                                                  page=  8
structure :                                                                                                19:24:08 01-12-22 

   7   0   2    5.2631    6.2555  -39.0421   -0.0062   -0.9924    0.3135    0.3179   -3.1218   1090 # 0.135329 1.000  1
  41   0   2   19.3572   16.5856  103.5150    0.1564    2.7716    0.8834    0.9044    3.0647   1123 # 0.411629 1.000  1
 -27   1   2    5.0990    5.8091  -36.2559   -0.1313   -0.7101    0.2059    0.2121   -3.3473   1160 # 0.276762 1.000  1
 -22   1   2    3.1623    4.8222   30.0967   -0.0080   -1.6599    0.3320    0.3335   -4.9767   1165 # 0.235943 1.000  1
   9   1   2    8.0623    8.8295   55.1070    0.1450   -0.7672    0.1985    0.2142   -3.5817   1196 # 0.158777 1.000  1
  46   1   2    1.7029    0.6815   -4.2536    0.0125    1.0214    0.3230    0.3234    3.1581   1233 # 0.461208 1.000  1
 -16   2   2    2.0494    2.6594   16.5980    0.0149   -0.6100    0.1708    0.1720   -3.5464   1276 # 0.218015 1.000  1
  17   2   2    1.8974    2.4899  -15.5399   -0.0471   -0.5925    0.1845    0.1854   -3.1952   1309 # 0.237091 1.000  1
  19   2   2    8.9889    8.1369  -50.7844   -0.0512    0.8520    0.2614    0.2765    3.0818   1311 # 0.250931 1.000  1
 -37   3   2    1.7320    0.3926   -2.4505    0.0110    1.3394    0.3753    0.3757    3.5653   1359 # 0.401754 1.000  1
  -2   3   2    8.2280    7.5933   47.3919    0.0998    0.6347    0.1945    0.2111    3.0058   1394 # 0.214594 1.000  1
 -43   4   2    2.6833    5.4994   34.3232    0.0561   -2.8161    0.4845    0.4852   -5.8038   1455 # 0.478513 1.000  1
   0   4   2   16.7063   12.0739   75.3562   -0.0406    4.6324    0.3681    0.4043   11.4590   1494 # 0.268233 1.000  1
   1   4   2   14.7037   12.7403   79.5151    0.1827    1.9635    0.3230    0.3549    5.5319   1495 # 0.268723 1.000  1
   3   4   2   13.9964   12.3312   76.9619    0.1720    1.6652    0.3108    0.3409    4.8855   1497 # 0.270688 1.000  1
   4   4   2    7.8867    7.2247  -45.0909   -0.1284    0.6620    0.1839    0.2001    3.3092   1498 # 0.272156 1.000  1
   5   4   2    8.1363    7.4939   46.7712    0.1066    0.6424    0.1905    0.2072    3.1013   1499 # 0.273941 1.000  1
  13   4   2    5.9330    5.4062  -33.7414   -0.1382    0.5267    0.1601    0.1708    3.0846   1507 # 0.298746 1.000  1
  -5   5   2    3.0000    1.7826   11.1253    0.1004    1.2174    0.2333    0.2353    5.1748   1586 # 0.326513 1.000  1
 -21   6   2    6.3246    5.3696  -33.5129   -0.0710    0.9550    0.2530    0.2608    3.6621   1661 # 0.426084 1.000  1
 -23   7   2    0.8367    0.0844    0.5270    0.0062    0.7522    0.2390    0.2392    3.1449   1739*# 0.486970 1.000  1
  -2   8   2    2.0736    3.6688   22.8981    0.0324   -1.5952    0.1206    0.1223  -13.0399   1812 # 0.499598 1.000  1
 -23   1   3    3.3166    4.3240   26.9872    0.1039   -1.0074    0.2412    0.2435   -4.1376   1865 # 0.270954 1.000  1
  18   1   3    2.2583    1.6424   10.2507    0.0300    0.6159    0.1993    0.2005    3.0712   1906 # 0.256678 1.000  1
 -21   2   3    4.9800    3.9063  -24.3804   -0.0488    1.0736    0.2209    0.2264    4.7415   1966 # 0.277869 1.000  1
  20   2   3   17.3666   15.7427  -98.2539   -0.1884    1.6240    0.3916    0.4283    3.7913   2006 # 0.290294 1.000  1
  41   2   3    3.8341    4.7047  -29.3634    0.0126   -0.8707    0.2608    0.2636   -3.3027   2026 # 0.451365 1.000  1
 -38   3   3    1.6125    0.2144    1.3381   -0.0171    1.3980    0.4341    0.4344    3.2182   2048*# 0.424872 1.000  1
 -13   3   3    4.2895    3.7014   23.1012    0.1042    0.5881    0.1632    0.1687    3.4855   2073 # 0.271300 1.000  1
  -9   3   3    2.0976    1.4182    8.8506    0.0986    0.6794    0.2145    0.2156    3.1521   2077 # 0.258493 1.000  1
  14   3   3    6.8337    6.1914  -38.6417   -0.1567    0.6424    0.1902    0.2021    3.1779   2100 # 0.288197 1.000  1
  30   3   3    1.0488    0.1640    1.0230    0.0244    0.8848    0.2860    0.2862    3.0914   2116*# 0.387135 1.000  1
  41   3   3    2.4698    3.8638   24.1149    0.0713   -1.3940    0.3037    0.3047   -4.5754   2127 # 0.471417 1.000  1
 -23   4   3    5.1575    6.2302   38.8842    0.0449   -1.0727    0.2618    0.2668   -4.0207   2163 # 0.359067 1.000  1
  -4   4   3    5.3198    4.7578   29.6947    0.0718    0.5619    0.1598    0.1684    3.3369   2182 # 0.297064 1.000  1
  -3   4   3    7.4229    6.3473  -39.6153   -0.0801    1.0756    0.1953    0.2090    5.1472   2183 # 0.296455 1.000  1
  -3   5   3    1.7029    1.3367   -8.3425   -0.0180    0.3663    0.1174    0.1187    3.0864   2280 # 0.348128 1.000  1
  -9   6   3    3.8600    3.0176  -18.8338   -0.0473    0.8424    0.2591    0.2619    3.2162   2362 # 0.408340 1.000  1
  -2   6   3    9.8183    8.4076   52.4743    0.0965    1.4107    0.3361    0.3502    4.0288   2369 # 0.402143 1.000  1
  -1   6   3    4.3818    3.5556   22.1916   -0.0126    0.8262    0.2282    0.2324    3.5551   2370 # 0.402136 1.000  1
  15   6   3    1.4491    2.6731  -16.6837   -0.0523   -1.2240    0.3450    0.3453   -3.5444   2386 # 0.431071 1.000  1
   5   7   3    1.3416    2.1790   13.5994    0.0698   -0.8373    0.2609    0.2612   -3.2055   2449 # 0.462089 1.000  1
  19   7   3    1.0488    0.1360   -0.8486   -0.0087    0.9128    0.2384    0.2386    3.8258   2463 # 0.497069 1.000  1
  20   8   3    1.2247    2.7429  -17.1191   -0.0523   -1.5181    0.4899    0.4901   -3.0979   2512*# 0.553464 1.000  1
  39   0   4    3.4496    4.6919   29.2832    0.0916   -1.2423    0.3334    0.3351   -3.7066   2601 # 0.447046 1.000  1
  37   1   4    1.5811    0.1685   -1.0517    0.0156    1.4126    0.3479    0.3482    4.0568   2695 # 0.435122 1.000  1
 -23   2   4    3.3764    2.4137   15.0647    0.0342    0.9626    0.2369    0.2393    4.0222   2732 # 0.323733 1.000  1
  -3   2   4   16.3401   14.5766  -90.9766   -0.0650    1.7635    0.3703    0.4047    4.3574   2752 # 0.255932 1.000  1
  -2   2   4    3.9243    2.9866  -18.6402    0.0105    0.9377    0.1656    0.1702    5.5086   2753 # 0.255743 1.000  1
  -1   2   4    4.3703    3.7756   23.5645    0.0046    0.5948    0.1716    0.1771    3.3586   2754 # 0.255902 1.000  1
  -9   3   4    1.2247    0.2051   -1.2798   -0.0062    1.0197    0.3266    0.3268    3.1200   2843*# 0.297191 1.000  1
 -22   4   4   10.5972    8.4529   52.7567   -0.0032    2.1443    0.2501    0.2716    7.8952   2925 # 0.381521 1.000  1
Refinement program                                                                                                  page=  9
structure :                                                                                                19:24:08 01-12-22 

  -3   4   4    3.0659    2.4436  -15.2514    0.0033    0.6223    0.1631    0.1659    3.7502   2944 # 0.331529 1.000  1
  -2   4   4   10.6066    8.4177   52.5370    0.0151    2.1889    0.2546    0.2758    7.9374   2945 # 0.331383 1.000  1
  -1   4   4    7.6354    6.1243   38.2234    0.0779    1.5111    0.2881    0.2981    5.0696   2946 # 0.331506 1.000  1
  39   4   4    2.1679    3.9235  -24.4877   -0.0705   -1.7556    0.2998    0.3006   -5.8402   2985 # 0.508983 1.000  1
 -17   5   4    3.8079    3.0332  -18.9305   -0.1051    0.7747    0.2101    0.2135    3.6284   3020 # 0.404051 1.000  1
 -15   5   4    4.2895    3.5856  -22.3780   -0.1134    0.7040    0.1865    0.1914    3.6786   3022 # 0.397818 1.000  1
  -4   5   4    2.8461    2.1975  -13.7147   -0.0927    0.6486    0.1757    0.1780    3.6442   3033 # 0.378806 1.000  1
  -3   5   4    3.3466    2.4780   15.4656    0.0931    0.8686    0.1643    0.1677    5.1792   3034 # 0.378443 1.000  1
  -2   5   4    3.0000    2.2040  -13.7553   -0.0837    0.7960    0.1667    0.1693    4.7006   3035 # 0.378315 1.000  1
  -1   5   4    2.8810    1.9442   12.1338    0.0719    0.9368    0.1736    0.1759    5.3250   3036 # 0.378423 1.000  1
   5   6   4    1.0488    0.3015   -1.8813   -0.0318    0.7473    0.2384    0.2386    3.1322   3124 # 0.433749 1.000  1
  31   6   4    1.0955    0.0404   -0.2520   -0.0144    1.0550    0.3195    0.3197    3.3001   3150*# 0.529595 1.000  1
   3   8   4    1.3784    0.2879   -1.7966   -0.0201    1.0905    0.3627    0.3630    3.0042   3240*# 0.538184 1.000  1
  -3   2   5    2.2583    1.0983    6.8542    0.1031    1.1600    0.3100    0.3108    3.7324   3387 # 0.306422 1.000  1
 -25   3   5    2.7018    1.1498   -7.1763   -0.0449    1.5520    0.4812    0.4819    3.2206   3454 # 0.397028 1.000  1
 -37   4   5    1.4142    0.0567    0.3536    0.0140    1.3575    0.4243    0.4245    3.1979   3530*# 0.494480 1.000  1
  -3   4   5    8.9219    7.8719   49.1305    0.0157    1.0500    0.2410    0.2570    4.0861   3564 # 0.371894 1.000  1
  -2   4   5    6.0745    5.1746   32.2958    0.0533    0.9000    0.1975    0.2067    4.3545   3565 # 0.371881 1.000  1
  14   4   5    3.7013    3.1578   19.7089    0.0332    0.5435    0.1756    0.1795    3.0284   3581 # 0.402917 1.000  1
  18   4   5    3.5214    2.5270   15.7718    0.0473    0.9943    0.2130    0.2159    4.6060   3585 # 0.418894 1.000  1
 -23   5   5    2.1679    1.1568   -7.2197   -0.0057    1.0112    0.2076    0.2087    4.8451   3628 # 0.457355 1.000  1
 -24   6   5    3.8210    5.5453   34.6096    0.0701   -1.7243    0.3664    0.3684   -4.6807   3704 # 0.503617 1.000  1
 -22   6   5    1.8708    3.4347  -21.4370   -0.0070   -1.5639    0.3742    0.3746   -4.1745   3706 # 0.496301 1.000  1
  14   6   5    1.7888    2.5435  -15.8745   -0.0374   -0.7546    0.1957    0.1965   -3.8409   3742 # 0.486168 1.000  1
  16   6   5    0.8367    1.9267  -12.0252   -0.0075   -1.0901    0.3586    0.3587   -3.0392   3744*# 0.492512 1.000  1
  18   6   5    1.5811    2.5504   15.9176    0.0503   -0.9693    0.2530    0.2535   -3.8239   3745 # 0.499489 1.000  1
  22   6   5    1.9748    2.6750   16.6953    0.0606   -0.7002    0.2279    0.2287   -3.0612   3748 # 0.515234 1.000  1
  -2   0   6    3.5071    2.5283  -15.7797   -0.0084    0.9789    0.2851    0.2873    3.4073   3865 # 0.337535 1.000  1
  33   1   6    1.7607    0.7047    4.3976    0.0527    1.0560    0.3124    0.3129    3.3752   3981 # 0.482129 1.000  1
  -2   2   6    5.4037    4.1564   25.9414    0.0107    1.2473    0.2498    0.2556    4.8797   4028 # 0.358794 1.000  1
  -1   2   6    1.9494    0.2621    1.6360    0.0179    1.6872    0.3078    0.3084    5.4707   4029 # 0.359150 1.000  1
  20   2   6    1.5492    0.7068    4.4112    0.0180    0.8424    0.2582    0.2587    3.2568   4050 # 0.418877 1.000  1
 -11   4   6    1.5811    0.4357   -2.7192   -0.0402    1.1454    0.2846    0.2850    4.0183   4181 # 0.422910 1.000  1
  16   6   6    1.1402    2.7349  -17.0690   -0.0689   -1.5947    0.3508    0.3510   -4.5432   4348*# 0.528189 1.000  1
 -16   1   7    1.9494    0.7257   -4.5295   -0.0259    1.2236    0.3847    0.3852    3.1763   4412 # 0.415617 1.000  1
  -3   2   7    2.1213    0.7379   -4.6045    0.0769    1.3835    0.3064    0.3071    4.5043   4495 # 0.412050 1.000  1
 -17   3   7    1.7888    0.5059   -3.1575   -0.0307    1.2829    0.3634    0.3638    3.5265   4552 # 0.452405 1.000  1
  -9   3   7    1.7607    2.8158   17.5736    0.0900   -1.0551    0.3408    0.3412   -3.0920   4560 # 0.437080 1.000  1
  16   3   7    1.7320    2.8537  -17.8104   -0.0857   -1.1216    0.3175    0.3180   -3.5270   4585 # 0.471003 1.000  1
 -24   0   8    4.5826    5.8586   36.5649    0.0628   -1.2760    0.4037    0.4063   -3.1406   4765 # 0.488161 1.000  1
  -5   0   8    4.2308    6.4048   39.9739    0.1007   -2.1740    0.3545    0.3571   -6.0886   4784 # 0.450010 1.000  1
  16   0   8    1.8166    0.4319   -2.6948   -0.0650    1.3847    0.4404    0.4408    3.1416   4804 # 0.487531 1.000  1
 -19   1   8    1.7029    0.2375    1.4825    0.0073    1.4654    0.4698    0.4701    3.1173   4819*# 0.475768 1.000  1
  -5   2   9    1.9494    4.9811  -31.0884   -0.0172   -3.0317    0.5130    0.5134   -5.9057   5087*# 0.520579 1.000  1
  -3   2   9    2.4083    5.0089   31.2616    0.0895   -2.6006    0.4775    0.4781   -5.4391   5089 # 0.520717 1.000  1


Refinement program                                                                                                  page= 10
structure :                                                                                                19:24:08 01-12-22 


******************************************
* Fo/Fc list of worst fitted reflections *
******************************************

   h   k   l     Fo        Fc        A         B        Fo-Fc    sig(Fo) sqr(1/wt) sqr(wdFq)   nref    sinthl   ext  sc
  -2   8   2    2.0736    3.6688   22.8981    0.0324   -1.5952    0.1206    0.1223  -13.0399   1812 # 0.499598 1.000  1         
   0   4   2   16.7063   12.0739   75.3562   -0.0406    4.6324    0.3681    0.4043   11.4590   1494 # 0.268233 1.000  1         
   1   6   1    9.6021    5.8806   36.7024    0.0393    3.7215    0.3228    0.3368   11.0488    925 # 0.369582 1.000  1         
   2   4   0    4.3243    2.8013   17.4836   -0.1000    1.5230    0.1850    0.1900    8.0165    211 # 0.244069 1.000  1         
  -2   4   4   10.6066    8.4177   52.5370    0.0151    2.1889    0.2546    0.2758    7.9374   2945 # 0.331383 1.000  1         
 -22   4   4   10.5972    8.4529   52.7567   -0.0032    2.1443    0.2501    0.2716    7.8952   2925 # 0.381521 1.000  1         
  -2   6   1   11.0136    7.7428  -48.3245   -0.0149    3.2709    0.4903    0.5025    6.5090    923 # 0.369590 1.000  1         
 -41   2   1   11.7047    9.8096   61.2245    0.0318    1.8951    0.2819    0.3053    6.2079    481 # 0.404948 1.000  1         
  -5   0   8    4.2308    6.4048   39.9739    0.1007   -2.1740    0.3545    0.3571   -6.0886   4784 # 0.450010 1.000  1         
  -5   2   9    1.9494    4.9811  -31.0884   -0.0172   -3.0317    0.5130    0.5134   -5.9057   5087*# 0.520579 1.000  1         

Statistics as a function of sin(th)/lambda and structure factors
sin(th)/lambda
                  limits       0.195866  0.252248  0.294789  0.332830  0.366118  0.401096  0.436116  0.554437
                  number +           97       105       104       130       134       124       112        99
                         -          123       115       116        91        86        96       108       121
                  together          220       220       220       221       220       220       220       220
                  av. wd F       2.9639    2.4279    3.6057    2.6138    2.0330    3.3929    2.8868    4.2635
                  numerator +      25.1      29.2      39.7      44.9      38.3      54.8      50.1      38.9
                            -     -45.3     -33.7     -30.7     -19.0     -23.5     -23.6     -32.3     -59.8
                  together         70.4      63.0      70.5      63.9      61.8      78.4      82.4      98.7
                  denominator    1470.8    1115.8     969.1     748.2     706.9     662.6     597.3     465.9
                  R factor         4.79      5.64      7.27      8.54      8.74     11.83     13.80     21.18
struct. factors
                  limits            1.6       1.9       2.3       2.7       3.3       4.3       6.2      72.8      unobs
                  number +          110       120        93       100       114       117       126       125      1241
                         -          112       119       117       111       106       102        94        95      2125
                  together          222       239       210       211       220       219       220       220      3366
                  av. wd F       2.1700    2.2797    3.1114    2.2847    2.2339    2.9020    3.2295    6.0197    0.6868
                  numerator +      32.7      42.0      32.0      26.8      28.8      29.3      39.8      89.6     567.9
                            -     -32.9     -35.9     -35.0     -34.3     -29.1     -30.7     -25.4     -44.8   -1017.0
                  together         65.6      77.9      67.0      61.1      57.9      60.0      65.2     134.4    1584.9
                  denominator     308.6     416.8     436.0     521.2     652.5     826.8    1139.5    2435.3    1851.6
                  R factor        21.24     18.70     15.36     11.72      8.87      7.26      5.72      5.52     85.60

                                 final check                    sin(th)/lambda     structure factors
                                               number +               905                   905
                                                      -               856                   856
                                               together              1761                  1761
                                               numerator +          321.0                 321.0
                                                         -         -268.1                -268.1
                                               together             589.1                 589.1
                                               denominator         6736.7                6736.7
                                               R-factor              8.74                  8.74


Refinement program                                                                                                  page= 11
structure :                                                                                                19:24:08 01-12-22 


Last screen information window:

--------------------------------------------------------------------------
|R factors : [5127=1761+3366/397],    Damping factor:   0.3000           |
|GOF(obs)=  1.98    GOF(all)=  1.27                                      |
|R(obs)=   8.74    wR(obs)=   9.14    R(all)=   25.31    wR(all)=  10.87 |
|Last wR(all): 10.87 10.87 10.87 10.87 10.87 10.87 10.87 10.87           |
|Maximum change/s.u. :   -0.0076 for U33[C8]                             |
--------------------------------------------------------------------------

**********************
* R-factors overview *
**********************

Cycle   Robs  wRobs   Rall  wRall  nobs  nall   np nall/np nskip nover  damp  gofobs gofall av ch/su       max ch/su            
 207    8.74   9.14  25.31  10.87  1761  5127  397   12.91     0     0 0.3000   1.98   1.27   0.0023     0.0177 U13[C35]        
 208    8.74   9.14  25.31  10.87  1761  5127  397   12.91     0     0 0.3000   1.98   1.27   0.0017     0.0131 U13[C35]        
 209    8.74   9.14  25.31  10.87  1761  5127  397   12.91     0     0 0.3000   1.98   1.27   0.0013     0.0102 U13[C35]        
 210    8.74   9.14  25.31  10.87  1761  5127  397   12.91     0     0 0.3000   1.98   1.27   0.0012     0.0086 U13[C35]        
 211    8.74   9.14  25.31  10.87  1761  5127  397   12.91     0     0 0.3000   1.98   1.27   0.0010    -0.0076 U33[C8]         
 212    8.74   9.14  25.31  10.87  1761  5127  397   12.91                                                                      


Refinement program                                                                                                  page= 12
structure :                                                                                                19:24:08 01-12-22 


********************
* Changes overview *
********************


            scale1    scale2    scale3    scale4    scale5    scale6
 207        0.160226* 0.000000  0.000000  0.000000  0.000000  0.000000   0.00
 208        0.160225* 0.000000  0.000000  0.000000  0.000000  0.000000   0.00
 209        0.160225* 0.000000  0.000000  0.000000  0.000000  0.000000   0.00
 210        0.160225* 0.000000  0.000000  0.000000  0.000000  0.000000   0.00
 211        0.160224* 0.000000  0.000000  0.000000  0.000000  0.000000   0.00
 212        0.160224  0.000000  0.000000  0.000000  0.000000  0.000000
  su        0.000526  0.000000  0.000000  0.000000  0.000000  0.000000
================================================================================================================================
           TOverall   sclam/2   sc3lam
 207        0.000000  0.000000  0.000000   0.00
 208        0.000000  0.000000  0.000000   0.00
 209        0.000000  0.000000  0.000000   0.00
 210        0.000000  0.000000  0.000000   0.00
 211        0.000000  0.000000  0.000000   0.00
 212        0.000000  0.000000  0.000000
  su        0.000000  0.000000  0.000000
================================================================================================================================
Mg1           ai         x         y         z        U11       U22       U33       U12       U13       U23      Ueq
 207        1.000000  0.541811  0.147412  0.475811  0.074372* 0.062425  0.053055 -0.008321 -0.007283  0.004561  0.063970  -0.01
 208        1.000000  0.541811  0.147413  0.475812  0.074368* 0.062426  0.053055 -0.008322 -0.007280  0.004561  0.063968  -0.01
 209        1.000000  0.541811  0.147413  0.475812  0.074365* 0.062427  0.053055 -0.008322 -0.007279  0.004561  0.063968   0.00
 210        1.000000  0.541811  0.147413  0.475812  0.074363* 0.062428  0.053055 -0.008322 -0.007277  0.004560  0.063967   0.00
 211        1.000000  0.541811  0.147413  0.475812  0.074361* 0.062428  0.053055 -0.008322 -0.007277  0.004559  0.063967   0.00
 212        1.000000  0.541811  0.147413  0.475811  0.074359  0.062428  0.053056 -0.008322 -0.007276  0.004559  0.063966
  su        0.000000  0.000045  0.000230  0.000244  0.001807  0.001357  0.001471  0.001193  0.001289  0.001066  0.000906
================================================================================================================================
O1            ai         x         y         z        U11       U22       U33       U12       U13       U23      Ueq
 207        1.000000  0.560332  0.216922  0.669887  0.073721  0.097515  0.055378 -0.025799 -0.012376*-0.013167  0.076507  -0.01
 208        1.000000  0.560332  0.216922  0.669887  0.073718  0.097513  0.055381 -0.025799 -0.012381*-0.013164  0.076507   0.00
 209        1.000000  0.560332  0.216922  0.669888  0.073716  0.097512  0.055383 -0.025799 -0.012385*-0.013161  0.076506   0.00
 210        1.000000  0.560332  0.216922  0.669888  0.073714* 0.097511  0.055384 -0.025798 -0.012386 -0.013160  0.076506   0.00
 211        1.000000  0.560332  0.216922  0.669888* 0.073712  0.097510  0.055384 -0.025797 -0.012387 -0.013159  0.076505   0.00
 212        1.000000  0.560332  0.216922  0.669888  0.073710  0.097510  0.055383 -0.025796 -0.012386 -0.013159  0.076504
  su        0.000000  0.000085  0.000518  0.000481  0.003710  0.003298  0.003193  0.002754  0.002767  0.002591  0.001982
================================================================================================================================
O2            ai         x         y         z        U11       U22       U33       U12       U13       U23      Ueq
 207        1.000000  0.536068* 0.657709  0.591032  0.109877  0.072770  0.068785 -0.020951 -0.007015 -0.002892  0.084597   0.00
 208        1.000000  0.536068* 0.657709  0.591032  0.109874  0.072770  0.068784 -0.020949 -0.007015 -0.002892  0.084595   0.00
 209        1.000000  0.536068  0.657709  0.591032  0.109873  0.072770  0.068782*-0.020947 -0.007015 -0.002891  0.084594   0.00
 210        1.000000  0.536068  0.657709  0.591032  0.109871  0.072771  0.068780*-0.020946 -0.007014 -0.002891  0.084593   0.00
 211        1.000000  0.536068  0.657709  0.591032  0.109870  0.072771  0.068776*-0.020945 -0.007012 -0.002891  0.084591   0.00
 212        1.000000  0.536068  0.657709  0.591033  0.109868  0.072772  0.068772 -0.020944 -0.007010 -0.002891  0.084590
  su        0.000000  0.000089  0.000499  0.000476  0.004343  0.003322  0.003452  0.002935  0.003010  0.002550  0.002172
================================================================================================================================

Refinement program                                                                                                  page= 13
structure :                                                                                                19:24:08 01-12-22 

O3            ai         x         y         z        U11       U22       U33       U12       U13       U23      Ueq
 207        1.000000  0.573258  0.123102  0.359751  0.060442* 0.055607  0.063062  0.001069  0.003748 -0.000569  0.059775  -0.01
 208        1.000000  0.573258  0.123102  0.359751  0.060433* 0.055608  0.063062  0.001069  0.003747 -0.000571  0.059772  -0.01
 209        1.000000  0.573258  0.123102  0.359751  0.060427* 0.055609  0.063061  0.001069  0.003747 -0.000571  0.059770   0.00
 210        1.000000  0.573258  0.123102  0.359751* 0.060424  0.055609  0.063059  0.001069  0.003747 -0.000571  0.059769   0.00
 211        1.000000  0.573258  0.123102  0.359752* 0.060422  0.055609  0.063057  0.001069  0.003748 -0.000569  0.059768   0.00
 212        1.000000  0.573258  0.123102  0.359752  0.060422  0.055610  0.063054  0.001069  0.003748 -0.000567  0.059767
  su        0.000000  0.000077  0.000432  0.000507  0.003353  0.002566  0.003220  0.002163  0.002674  0.002277  0.001785
================================================================================================================================
O4            ai         x         y         z        U11       U22       U33       U12       U13       U23      Ueq
 207        1.000000  0.541422 -0.083223  0.549166  0.083155* 0.071834  0.100128  0.009635 -0.008192  0.037179  0.085900  -0.01
 208        1.000000  0.541422 -0.083223  0.549166  0.083145* 0.071835  0.100132  0.009635 -0.008194  0.037180  0.085899  -0.01
 209        1.000000  0.541422 -0.083223  0.549166  0.083138* 0.071836  0.100135  0.009636 -0.008196  0.037180  0.085897  -0.01
 210        1.000000  0.541422 -0.083223  0.549166  0.083132* 0.071836  0.100137  0.009636 -0.008197  0.037180  0.085896   0.00
 211        1.000000  0.541422 -0.083223  0.549166  0.083127* 0.071836  0.100139  0.009637 -0.008197  0.037179  0.085895   0.00
 212        1.000000  0.541422 -0.083223  0.549166  0.083123  0.071835  0.100141  0.009637 -0.008198  0.037178  0.085894
  su        0.000000  0.000084  0.000510  0.000537  0.003887  0.003231  0.004060  0.002598  0.003057  0.002755  0.002178
================================================================================================================================
C1            ai         x         y         z        U11       U22       U33       U12       U13       U23      Ueq
 207        1.000000  0.548453  0.787889  0.617488  0.074155  0.071659  0.062324 -0.010983  0.006667*-0.013370  0.069320  -0.01
 208        1.000000  0.548453  0.787889  0.617487  0.074159  0.071659  0.062325 -0.010983  0.006657*-0.013369  0.069322  -0.01
 209        1.000000  0.548453  0.787889  0.617487  0.074162  0.071659  0.062327 -0.010983  0.006650*-0.013369  0.069324   0.00
 210        1.000000  0.548453  0.787889  0.617486  0.074162  0.071659  0.062332*-0.010983  0.006643 -0.013369  0.069326   0.00
 211        1.000000  0.548453  0.787889  0.617486  0.074162  0.071658  0.062340*-0.010983  0.006637 -0.013370  0.069328   0.01
 212        1.000000  0.548453  0.787889  0.617486  0.074160  0.071656  0.062348 -0.010983  0.006632 -0.013371  0.069331
  su        0.000000  0.000134  0.000887  0.000773  0.006255  0.005161  0.005499  0.004405  0.004591  0.004163  0.003292
================================================================================================================================
C2            ai         x         y         z        U11       U22       U33       U12       U13       U23      Ueq
 207        1.000000  0.576503  0.309412  0.731851* 0.051403  0.065537  0.077260  0.010866  0.006491  0.003433  0.064666   0.00
 208        1.000000  0.576503* 0.309412  0.731850  0.051401  0.065536  0.077260  0.010863  0.006493  0.003429  0.064665   0.00
 209        1.000000  0.576503  0.309412  0.731849  0.051399* 0.065535  0.077261  0.010860  0.006495  0.003426  0.064664   0.00
 210        1.000000  0.576503  0.309412  0.731849  0.051395* 0.065535  0.077265  0.010858  0.006495  0.003426  0.064664   0.00
 211        1.000000  0.576503  0.309412  0.731850  0.051389* 0.065534  0.077270  0.010855  0.006494  0.003426  0.064663   0.00
 212        1.000000  0.576503  0.309413  0.731851  0.051384  0.065532  0.077275  0.010852  0.006492  0.003428  0.064663
  su        0.000000  0.000140  0.000798  0.000897  0.005647  0.004819  0.006206  0.003972  0.004924  0.004311  0.003253
================================================================================================================================
C3            ai         x         y         z        U11       U22       U33       U12       U13       U23      Ueq
 207        1.000000  0.572213  0.787548  0.723013  0.064318* 0.052465  0.077526  0.004922  0.006171 -0.007401  0.064749   0.01
 208        1.000000  0.572213  0.787548  0.723012  0.064330* 0.052459  0.077523  0.004922  0.006176 -0.007402  0.064750   0.01
 209        1.000000  0.572213  0.787548  0.723011  0.064340* 0.052455  0.077521  0.004922  0.006181 -0.007402  0.064751   0.00
 210        1.000000  0.572213  0.787547  0.723011  0.064348* 0.052451  0.077517  0.004923  0.006185 -0.007403  0.064751   0.00
 211        1.000000  0.572213  0.787547  0.723010  0.064354* 0.052449  0.077513  0.004923  0.006189 -0.007405  0.064751   0.00
 212        1.000000  0.572213  0.787547  0.723010  0.064359  0.052446  0.077508  0.004924  0.006192 -0.007407  0.064750
  su        0.000000  0.000119  0.000626  0.000773  0.005207  0.003950  0.005473  0.003519  0.004714  0.003461  0.002868
================================================================================================================================


Refinement program                                                                                                  page= 14
structure :                                                                                                19:24:08 01-12-22 

C4            ai         x         y         z        U11       U22       U33       U12       U13       U23      Ueq
 207        1.000000  0.619829  0.833906  0.751799* 0.059513  0.063934  0.058270  0.001108  0.002065  0.003887  0.060723   0.01
 208        1.000000  0.619830  0.833905  0.751800* 0.059518  0.063936  0.058264  0.001111  0.002068  0.003888  0.060723   0.00
 209        1.000000  0.619830  0.833905  0.751801  0.059522  0.063938  0.058259* 0.001113  0.002070  0.003889  0.060724   0.00
 210        1.000000  0.619830  0.833905  0.751802  0.059525  0.063939  0.058253* 0.001115  0.002072  0.003890  0.060723  -0.01
 211        1.000000  0.619830  0.833905  0.751803  0.059529  0.063941  0.058245* 0.001117  0.002075  0.003890  0.060722  -0.01
 212        1.000000  0.619830  0.833905  0.751804  0.059532  0.063942  0.058237  0.001119  0.002077  0.003890  0.060721
  su        0.000000  0.000112  0.000600  0.000705  0.004931  0.004323  0.004748  0.003567  0.004197  0.003377  0.002721
================================================================================================================================
C5            ai         x         y         z        U11       U22       U33       U12       U13       U23      Ueq
 207        1.000000  0.909232  0.859410  0.893876  0.062370  0.079440  0.066868  0.004673  0.012670*-0.001808  0.069154  -0.02
 208        1.000000  0.909232  0.859410  0.893876  0.062370  0.079440  0.066866  0.004680  0.012647*-0.001810  0.069155  -0.01
 209        1.000000  0.909232  0.859410  0.893876  0.062368  0.079441  0.066866  0.004686  0.012630*-0.001812  0.069155  -0.01
 210        1.000000  0.909233  0.859411  0.893876  0.062366  0.079441  0.066867  0.004690  0.012617*-0.001813  0.069156  -0.01
 211        1.000000  0.909233  0.859411  0.893877  0.062363  0.079441  0.066870  0.004694  0.012607*-0.001815  0.069156  -0.01
 212        1.000000  0.909233  0.859410  0.893877  0.062360  0.079442  0.066874  0.004697  0.012599 -0.001816  0.069157
  su        0.000000  0.000118  0.000656  0.000760  0.005341  0.004596  0.005132  0.004001  0.004472  0.003697  0.002930
================================================================================================================================
C6            ai         x         y         z        U11       U22       U33       U12       U13       U23      Ueq
 207        1.000000  0.957744  0.853288  0.921458  0.085709* 0.091291  0.101430  0.006142 -0.007385  0.002163  0.093635  -0.01
 208        1.000000  0.957744  0.853287  0.921459  0.085687* 0.091297  0.101436  0.006142 -0.007384  0.002167  0.093632  -0.01
 209        1.000000  0.957744  0.853287  0.921459  0.085671* 0.091302  0.101441  0.006142 -0.007384  0.002170  0.093630  -0.01
 210        1.000000  0.957744  0.853287  0.921459  0.085658* 0.091306  0.101446  0.006141 -0.007384  0.002172  0.093629  -0.01
 211        1.000000  0.957744  0.853287  0.921459  0.085649* 0.091309  0.101450  0.006141 -0.007385  0.002174  0.093628   0.00
 212        1.000000  0.957744  0.853286  0.921459  0.085641  0.091311  0.101454  0.006140 -0.007385  0.002176  0.093627
  su        0.000000  0.000124  0.000807  0.000832  0.006086  0.005625  0.006328  0.004941  0.005619  0.004552  0.003506
================================================================================================================================
C7            ai         x         y         z        U11       U22       U33       U12       U13       U23      Ueq
 207        1.000000  0.623616* 0.340633  0.759730  0.049382  0.063552  0.067330 -0.001104  0.001339  0.001745  0.060277  -0.01
 208        1.000000  0.623616* 0.340633  0.759731  0.049383  0.063553  0.067335 -0.001108  0.001344  0.001748  0.060279  -0.01
 209        1.000000  0.623616* 0.340632  0.759731  0.049384  0.063553  0.067340 -0.001111  0.001348  0.001749  0.060280   0.00
 210        1.000000  0.623616  0.340632  0.759732  0.049384  0.063553  0.067346*-0.001113  0.001350  0.001750  0.060282   0.00
 211        1.000000  0.623616  0.340632  0.759732  0.049384  0.063552  0.067353*-0.001116  0.001351  0.001752  0.060284   0.00
 212        1.000000  0.623616  0.340632  0.759732  0.049383  0.063551  0.067360 -0.001117  0.001350  0.001753  0.060286
  su        0.000000  0.000108  0.000602  0.000722  0.004694  0.004333  0.004955  0.003447  0.004212  0.003426  0.002718
================================================================================================================================
C8            ai         x         y         z        U11       U22       U33       U12       U13       U23      Ueq
 207        1.000000  0.860950  0.859876  0.872355  0.052654  0.072423  0.065047  0.008294 -0.001641*-0.004653  0.063729   0.01
 208        1.000000  0.860950  0.859876  0.872354  0.052666  0.072423  0.065035  0.008296 -0.001627*-0.004652  0.063728   0.01
 209        1.000000  0.860950  0.859876  0.872354  0.052676  0.072424  0.065024* 0.008297 -0.001616 -0.004651  0.063728  -0.01
 210        1.000000  0.860950  0.859876  0.872353  0.052684  0.072424  0.065014* 0.008298 -0.001608 -0.004650  0.063726  -0.01
 211        1.000000  0.860950  0.859876  0.872353  0.052692  0.072424  0.065002* 0.008298 -0.001600 -0.004650  0.063724  -0.01
 212        1.000000  0.860950  0.859876  0.872353  0.052699  0.072424  0.064990  0.008298 -0.001594 -0.004649  0.063723
  su        0.000000  0.000114  0.000628  0.000730  0.004894  0.004282  0.004988  0.003727  0.004260  0.003513  0.002755
================================================================================================================================


Refinement program                                                                                                  page= 15
structure :                                                                                                19:24:08 01-12-22 

C9            ai         x         y         z        U11       U22       U33       U12       U13       U23      Ueq
 207        1.000000  0.064065  0.613226  0.178604  0.058049  0.093194  0.074677  0.011862  0.004879*-0.004902  0.075337   0.01
 208        1.000000  0.064065  0.613225  0.178605  0.058061  0.093192  0.074675  0.011859  0.004894*-0.004901  0.075338   0.01
 209        1.000000  0.064065  0.613225  0.178606  0.058069  0.093190  0.074672  0.011856  0.004905*-0.004900  0.075339   0.01
 210        1.000000  0.064065  0.613225  0.178607  0.058076  0.093188  0.074669  0.011854  0.004914*-0.004898  0.075339   0.00
 211        1.000000  0.064065  0.613225  0.178608  0.058081  0.093187  0.074664  0.011852  0.004921*-0.004895  0.075338   0.00
 212        1.000000  0.064065  0.613225  0.178608  0.058085  0.093186  0.074659  0.011850  0.004926 -0.004893  0.075338
  su        0.000000  0.000121  0.000693  0.000793  0.005465  0.005071  0.005553  0.004153  0.004727  0.003982  0.003124
================================================================================================================================
C10           ai         x         y         z        U11       U22       U33       U12       U13       U23      Ueq
 207        1.000000  0.595836  0.837183  0.646055  0.052773  0.079785  0.065064*-0.004716  0.000629 -0.001050  0.066104  -0.01
 208        1.000000  0.595836  0.837183  0.646055  0.052779  0.079787  0.065054*-0.004718  0.000637 -0.001051  0.066103  -0.01
 209        1.000000  0.595836  0.837183  0.646054  0.052784  0.079788  0.065046*-0.004720  0.000643 -0.001051  0.066102  -0.01
 210        1.000000  0.595836  0.837183  0.646054  0.052789  0.079788  0.065038*-0.004721  0.000648 -0.001051  0.066100  -0.01
 211        1.000000  0.595836  0.837183  0.646053  0.052793  0.079789  0.065028*-0.004721  0.000652 -0.001050  0.066099  -0.01
 212        1.000000  0.595836  0.837183  0.646053  0.052797  0.079790  0.065019 -0.004721  0.000655 -0.001049  0.066097
  su        0.000000  0.000111  0.000647  0.000743  0.004954  0.004824  0.004987  0.003718  0.004284  0.003667  0.002865
================================================================================================================================
C11           ai         x         y         z        U11       U22       U33       U12       U13       U23      Ueq
 207        1.000000  0.933189* 0.889333  0.821224  0.063565  0.086368  0.084215  0.010941  0.010581 -0.006056  0.077800   0.01
 208        1.000000  0.933190* 0.889333  0.821224  0.063553  0.086372  0.084230  0.010942  0.010591 -0.006057  0.077802   0.01
 209        1.000000  0.933190* 0.889333  0.821224  0.063544  0.086375  0.084242  0.010943  0.010598 -0.006058  0.077804   0.01
 210        1.000000  0.933190* 0.889333  0.821223  0.063536  0.086377  0.084251  0.010945  0.010603 -0.006060  0.077804   0.00
 211        1.000000  0.933191  0.889333  0.821223  0.063530  0.086379  0.084259* 0.010946  0.010606 -0.006062  0.077805   0.00
 212        1.000000  0.933191  0.889333  0.821223  0.063525  0.086380  0.084265  0.010947  0.010608 -0.006065  0.077806
  su        0.000000  0.000123  0.000685  0.000813  0.005490  0.004913  0.005893  0.004156  0.004965  0.004020  0.003172
================================================================================================================================
C12           ai         x         y         z        U11       U22       U33       U12       U13       U23      Ueq
 207        1.000000  0.039666  0.648696  0.080638* 0.054009  0.092887  0.093958 -0.004225  0.001566  0.009648  0.080531  -0.01
 208        1.000000  0.039666  0.648696  0.080636* 0.054008  0.092890  0.093959 -0.004221  0.001572  0.009651  0.080531  -0.01
 209        1.000000  0.039666  0.648696  0.080635* 0.054007  0.092892  0.093959 -0.004218  0.001577  0.009654  0.080532  -0.01
 210        1.000000  0.039666  0.648697  0.080633* 0.054007  0.092894  0.093960 -0.004216  0.001580  0.009655  0.080532   0.00
 211        1.000000  0.039666  0.648697  0.080632* 0.054006  0.092895  0.093960 -0.004214  0.001582  0.009656  0.080532   0.00
 212        1.000000  0.039666  0.648697  0.080631  0.054006  0.092895  0.093960 -0.004212  0.001583  0.009657  0.080532
  su        0.000000  0.000122  0.000712  0.000822  0.005167  0.005337  0.006019  0.004256  0.004983  0.004239  0.003213
================================================================================================================================
C13           ai         x         y         z        U11       U22       U33       U12       U13       U23      Ueq
 207        1.000000  0.764618  0.864048  0.826365  0.050982  0.071319  0.073166  0.003411 -0.004405*-0.007435  0.065676   0.01
 208        1.000000  0.764618* 0.864047  0.826363  0.050980  0.071317  0.073168  0.003403 -0.004389 -0.007435  0.065675  -0.01
 209        1.000000  0.764617  0.864047  0.826362  0.050979  0.071316  0.073170  0.003398 -0.004378*-0.007435  0.065674   0.01
 210        1.000000  0.764617  0.864047  0.826362  0.050977  0.071315  0.073170  0.003394 -0.004370*-0.007436  0.065673   0.00
 211        1.000000  0.764617  0.864047  0.826362  0.050976  0.071315  0.073170  0.003392 -0.004363*-0.007437  0.065672   0.00
 212        1.000000  0.764617  0.864047  0.826362  0.050975  0.071315  0.073168  0.003391 -0.004359 -0.007439  0.065671
  su        0.000000  0.000114  0.000641  0.000751  0.004861  0.004372  0.005172  0.003754  0.004420  0.003594  0.002803
================================================================================================================================


Refinement program                                                                                                  page= 16
structure :                                                                                                19:24:08 01-12-22 

C14           ai         x         y         z        U11       U22       U33       U12       U13       U23      Ueq
 207        1.000000  0.112194* 0.608168  0.201497  0.052923  0.072341  0.069106  0.004103  0.007152 -0.002759  0.064671   0.01
 208        1.000000  0.112194* 0.608168  0.201496  0.052927  0.072339  0.069098  0.004102  0.007140 -0.002760  0.064670   0.01
 209        1.000000  0.112195* 0.608168  0.201495  0.052929  0.072338  0.069093  0.004102  0.007131 -0.002760  0.064669   0.01
 210        1.000000  0.112195  0.608168  0.201495  0.052929  0.072337  0.069092  0.004101  0.007124*-0.002760  0.064669  -0.01
 211        1.000000  0.112195  0.608168  0.201495  0.052928  0.072336  0.069093  0.004101  0.007117*-0.002761  0.064669   0.00
 212        1.000000  0.112195  0.608168  0.201494  0.052926  0.072336  0.069096  0.004101  0.007111 -0.002761  0.064670
  su        0.000000  0.000112  0.000627  0.000742  0.005023  0.004362  0.005163  0.003623  0.004374  0.003497  0.002831
================================================================================================================================
C15           ai         x         y         z        U11       U22       U33       U12       U13       U23      Ueq
 207        1.000000  0.671735  0.356387  0.783979  0.058503* 0.061956  0.075312  0.011045  0.000969 -0.009373  0.065504   0.01
 208        1.000000  0.671735  0.356387  0.783978  0.058523* 0.061952  0.075298  0.011043  0.000980 -0.009371  0.065504   0.01
 209        1.000000  0.671735  0.356387  0.783977  0.058539* 0.061948  0.075286  0.011041  0.000989 -0.009370  0.065504   0.01
 210        1.000000  0.671735  0.356387  0.783976  0.058551  0.061946  0.075275* 0.011041  0.000997 -0.009370  0.065503  -0.01
 211        1.000000  0.671735  0.356387  0.783976  0.058561  0.061944  0.075262* 0.011040  0.001004 -0.009369  0.065501  -0.01
 212        1.000000  0.671735  0.356387  0.783976  0.058570  0.061943  0.075250  0.011040  0.001010 -0.009369  0.065499
  su        0.000000  0.000114  0.000621  0.000766  0.005015  0.004181  0.005201  0.003666  0.004463  0.003507  0.002807
================================================================================================================================
C16           ai         x         y         z        U11       U22       U33       U12       U13       U23      Ueq
 207        1.000000  0.087791  0.641115  0.102574  0.056144* 0.082893  0.071290  0.001792 -0.002720  0.005338  0.070544   0.01
 208        1.000000  0.087791  0.641115  0.102575  0.056166* 0.082886  0.071283  0.001789 -0.002725  0.005337  0.070547   0.01
 209        1.000000  0.087791  0.641115  0.102576  0.056182* 0.082881  0.071278  0.001788 -0.002727  0.005337  0.070549   0.01
 210        1.000000  0.087791  0.641115  0.102576  0.056194* 0.082878  0.071272  0.001786 -0.002728  0.005337  0.070550   0.01
 211        1.000000  0.087791  0.641114  0.102577  0.056203* 0.082876  0.071265  0.001785 -0.002727  0.005338  0.070550   0.00
 212        1.000000  0.087791  0.641114  0.102578  0.056210  0.082874  0.071259  0.001784 -0.002726  0.005338  0.070550
  su        0.000000  0.000116  0.000662  0.000766  0.005114  0.004694  0.005214  0.004006  0.004512  0.003803  0.002918
================================================================================================================================
C17           ai         x         y         z        U11       U22       U33       U12       U13       U23      Ueq
 207        1.000000  0.812898  0.862382  0.849723  0.051729* 0.072515  0.067931 -0.002277  0.004305 -0.008759  0.064091   0.01
 208        1.000000  0.812898  0.862382  0.849724  0.051740* 0.072511  0.067929 -0.002280  0.004307 -0.008758  0.064092   0.01
 209        1.000000  0.812898* 0.862382  0.849725  0.051747  0.072508  0.067929 -0.002283  0.004309 -0.008757  0.064094   0.00
 210        1.000000  0.812898  0.862382  0.849725  0.051752  0.072505  0.067932*-0.002285  0.004309 -0.008756  0.064095   0.00
 211        1.000000  0.812898  0.862382  0.849725  0.051753  0.072503  0.067937*-0.002286  0.004309 -0.008755  0.064097   0.00
 212        1.000000  0.812897  0.862382  0.849725  0.051754  0.072501  0.067944 -0.002287  0.004307 -0.008754  0.064099
  su        0.000000  0.000114  0.000637  0.000734  0.004834  0.004330  0.005013  0.003768  0.004341  0.003579  0.002757
================================================================================================================================
C18           ai         x         y         z        U11       U22       U33       U12       U13       U23      Ueq
 207        1.000000  0.884699  0.892255  0.795628  0.061202* 0.083819  0.068210  0.004705 -0.008486 -0.003134  0.071833   0.01
 208        1.000000  0.884699  0.892254  0.795629  0.061221* 0.083813  0.068197  0.004704 -0.008474 -0.003135  0.071832   0.01
 209        1.000000  0.884699  0.892254  0.795630  0.061235* 0.083809  0.068186  0.004703 -0.008465 -0.003135  0.071832   0.01
 210        1.000000  0.884699  0.892254  0.795630  0.061246  0.083806  0.068177* 0.004703 -0.008457 -0.003136  0.071831  -0.01
 211        1.000000  0.884699  0.892254  0.795631  0.061255  0.083803  0.068167* 0.004702 -0.008449 -0.003135  0.071829  -0.01
 212        1.000000  0.884699  0.892254  0.795631  0.061262  0.083801  0.068158  0.004701 -0.008442 -0.003135  0.071828
  su        0.000000  0.000118  0.000660  0.000763  0.005420  0.004813  0.005226  0.003953  0.004632  0.003719  0.003004
================================================================================================================================


Refinement program                                                                                                  page= 17
structure :                                                                                                19:24:08 01-12-22 

C19           ai         x         y         z        U11       U22       U33       U12       U13       U23      Ueq
 207        1.000000  0.716609  0.863558  0.802306  0.053814* 0.073425  0.066457 -0.002007 -0.004984 -0.005416  0.065109  -0.01
 208        1.000000  0.716609  0.863558  0.802306  0.053794* 0.073432  0.066466 -0.002006 -0.004989 -0.005417  0.065108  -0.01
 209        1.000000  0.716609  0.863558  0.802307  0.053780* 0.073437  0.066470 -0.002004 -0.004992 -0.005418  0.065106  -0.01
 210        1.000000  0.716609  0.863558  0.802307  0.053771* 0.073441  0.066472 -0.002004 -0.004993 -0.005418  0.065105   0.00
 211        1.000000  0.716609  0.863559  0.802307  0.053765* 0.073444  0.066470 -0.002003 -0.004993 -0.005417  0.065103   0.00
 212        1.000000  0.716609  0.863559  0.802307  0.053761  0.073446  0.066467 -0.002004 -0.004992 -0.005416  0.065102
  su        0.000000  0.000115  0.000640  0.000746  0.004927  0.004331  0.005030  0.003752  0.004331  0.003516  0.002779
================================================================================================================================
C20           ai         x         y         z        U11       U22       U33       U12       U13       U23      Ueq
 207        1.000000  0.719599  0.364370  0.806894  0.052110  0.059423  0.072832  0.001983 -0.000489*-0.008759  0.061762  -0.01
 208        1.000000  0.719599  0.364370  0.806896  0.052111  0.059424  0.072830  0.001989 -0.000505*-0.008758  0.061763  -0.01
 209        1.000000  0.719600  0.364370  0.806897  0.052112  0.059425  0.072830  0.001993 -0.000518*-0.008757  0.061764  -0.01
 210        1.000000  0.719600  0.364370  0.806898  0.052112  0.059425  0.072832  0.001997 -0.000528*-0.008757  0.061765  -0.01
 211        1.000000  0.719600  0.364370  0.806899  0.052110  0.059425  0.072834  0.001999 -0.000536*-0.008758  0.061766  -0.01
 212        1.000000  0.719600  0.364370  0.806900  0.052109  0.059425  0.072838  0.002001 -0.000543 -0.008758  0.061767
  su        0.000000  0.000110  0.000613  0.000745  0.004820  0.003992  0.005076  0.003482  0.004292  0.003354  0.002710
================================================================================================================================
C21           ai         x         y         z        U11       U22       U33       U12       U13       U23      Ueq
 207        1.000000  0.836512  0.893967  0.774047  0.059147* 0.068032  0.066144  0.006030 -0.002791  0.000471  0.064876   0.01
 208        1.000000  0.836512  0.893967  0.774046  0.059162* 0.068028  0.066139  0.006032 -0.002799  0.000473  0.064878   0.01
 209        1.000000  0.836512  0.893967  0.774046  0.059172* 0.068025  0.066136  0.006034 -0.002805  0.000474  0.064880   0.00
 210        1.000000  0.836512  0.893968  0.774045  0.059179  0.068023  0.066135  0.006035 -0.002810* 0.000476  0.064881   0.00
 211        1.000000  0.836512  0.893968  0.774045  0.059183  0.068022  0.066137  0.006035 -0.002816* 0.000478  0.064883   0.00
 212        1.000000  0.836512  0.893968  0.774044  0.059185  0.068022  0.066139  0.006035 -0.002821  0.000480  0.064885
  su        0.000000  0.000114  0.000634  0.000736  0.005141  0.004324  0.005098  0.003615  0.004386  0.003409  0.002835
================================================================================================================================
C22           ai         x         y         z        U11       U22       U33       U12       U13       U23      Ueq
 207        1.000000  0.668243  0.856795  0.776906  0.063676  0.067803  0.060538  0.004957 -0.002375*-0.004629  0.064415  -0.01
 208        1.000000  0.668243  0.856796  0.776905  0.063670  0.067803  0.060538  0.004961 -0.002389*-0.004631  0.064413  -0.01
 209        1.000000  0.668243  0.856796  0.776904  0.063664  0.067803  0.060540  0.004964 -0.002399*-0.004632  0.064413  -0.01
 210        1.000000  0.668244  0.856796  0.776903  0.063659  0.067802  0.060544  0.004966 -0.002408*-0.004633  0.064413  -0.01
 211        1.000000  0.668244  0.856797  0.776902  0.063653  0.067802  0.060552  0.004966 -0.002417*-0.004633  0.064414  -0.01
 212        1.000000  0.668244  0.856797  0.776902  0.063648  0.067801  0.060560  0.004967 -0.002425 -0.004633  0.064415
  su        0.000000  0.000116  0.000624  0.000737  0.005137  0.004280  0.004878  0.003796  0.004345  0.003431  0.002783
================================================================================================================================
C23           ai         x         y         z        U11       U22       U33       U12       U13       U23      Ueq
 207        1.000000  0.160211  0.606687  0.224981  0.060182* 0.069360  0.065863  0.003359 -0.001883 -0.006496  0.065521  -0.01
 208        1.000000  0.160211  0.606687  0.224982  0.060164* 0.069365  0.065871  0.003361 -0.001890 -0.006497  0.065520  -0.01
 209        1.000000  0.160211  0.606687  0.224983  0.060151* 0.069369  0.065875  0.003363 -0.001895 -0.006498  0.065518  -0.01
 210        1.000000  0.160211  0.606687  0.224984  0.060143* 0.069371  0.065876  0.003364 -0.001897 -0.006499  0.065517   0.00
 211        1.000000  0.160211  0.606687  0.224984  0.060138* 0.069373  0.065875  0.003366 -0.001897 -0.006501  0.065515   0.00
 212        1.000000  0.160211  0.606687  0.224984  0.060134  0.069374  0.065873  0.003368 -0.001896 -0.006503  0.065514
  su        0.000000  0.000114  0.000640  0.000733  0.005204  0.004354  0.005109  0.003622  0.004452  0.003419  0.002856
================================================================================================================================


Refinement program                                                                                                  page= 18
structure :                                                                                                19:24:08 01-12-22 

C24           ai         x         y         z        U11       U22       U33       U12       U13       U23      Ueq
 207        1.000000  0.184187  0.638863  0.148119  0.050004  0.067786  0.067128  0.010126 -0.002258*-0.003698  0.062026  -0.01
 208        1.000000  0.184187  0.638863  0.148119  0.049995  0.067787  0.067131  0.010126 -0.002271*-0.003699  0.062025  -0.01
 209        1.000000  0.184187  0.638863  0.148119  0.049989  0.067788  0.067132  0.010125 -0.002279*-0.003700  0.062024   0.00
 210        1.000000  0.184187  0.638862  0.148119  0.049985  0.067788  0.067130* 0.010126 -0.002284 -0.003701  0.062023   0.00
 211        1.000000  0.184187  0.638862  0.148119  0.049983  0.067789  0.067125* 0.010126 -0.002286 -0.003703  0.062021   0.00
 212        1.000000  0.184187  0.638862  0.148118  0.049983  0.067790  0.067118  0.010127 -0.002287 -0.003704  0.062019
  su        0.000000  0.000109  0.000624  0.000722  0.004748  0.004190  0.004946  0.003601  0.004248  0.003466  0.002702
================================================================================================================================
C25           ai         x         y         z        U11       U22       U33       U12       U13       U23      Ueq
 207        1.000000  0.788465* 0.894315  0.751300  0.063944  0.061475  0.070052  0.000659 -0.004560 -0.004656  0.065708  -0.01
 208        1.000000  0.788465* 0.894315  0.751300  0.063941  0.061474  0.070048  0.000657 -0.004561 -0.004656  0.065705  -0.01
 209        1.000000  0.788464* 0.894315  0.751300  0.063939  0.061473  0.070044  0.000656 -0.004562 -0.004656  0.065703  -0.01
 210        1.000000  0.788464* 0.894315  0.751301  0.063937  0.061472  0.070042  0.000656 -0.004563 -0.004658  0.065702   0.00
 211        1.000000  0.788464* 0.894315  0.751301  0.063936  0.061471  0.070040  0.000657 -0.004562 -0.004660  0.065700   0.00
 212        1.000000  0.788464  0.894315  0.751302  0.063936  0.061470  0.070038  0.000659 -0.004562 -0.004662  0.065699
  su        0.000000  0.000119  0.000617  0.000744  0.005291  0.004124  0.005255  0.003620  0.004587  0.003407  0.002866
================================================================================================================================
C26           ai         x         y         z        U11       U22       U33       U12       U13       U23      Ueq
 207        1.000000  0.135967  0.640036  0.124187  0.056740  0.072124  0.063442  0.007635 -0.003387*-0.006277  0.064558   0.01
 208        1.000000  0.135967  0.640036  0.124187  0.056734  0.072125  0.063446  0.007629 -0.003371*-0.006276  0.064556   0.01
 209        1.000000  0.135967* 0.640036  0.124187  0.056729  0.072127  0.063450  0.007625 -0.003360 -0.006275  0.064556   0.01
 210        1.000000  0.135968  0.640036  0.124187  0.056724  0.072127  0.063456* 0.007622 -0.003354 -0.006274  0.064556   0.01
 211        1.000000  0.135968  0.640037  0.124187  0.056719  0.072127  0.063464* 0.007620 -0.003351 -0.006274  0.064557   0.01
 212        1.000000  0.135968  0.640037  0.124186  0.056715  0.072127  0.063473  0.007618 -0.003350 -0.006274  0.064559
  su        0.000000  0.000113  0.000626  0.000726  0.004985  0.004360  0.004881  0.003711  0.004300  0.003501  0.002766
================================================================================================================================
C27           ai         x         y         z        U11       U22       U33       U12       U13       U23      Ueq
 207        1.000000  0.767647  0.362945  0.828050  0.063354* 0.061418  0.060212 -0.004678 -0.004467 -0.004193  0.062184  -0.01
 208        1.000000  0.767647  0.362944  0.828049  0.063340* 0.061421  0.060216 -0.004675 -0.004465 -0.004193  0.062181  -0.01
 209        1.000000  0.767647  0.362944  0.828049  0.063331* 0.061423  0.060219 -0.004673 -0.004463 -0.004192  0.062180   0.00
 210        1.000000  0.767647  0.362944  0.828048* 0.063324  0.061425  0.060221 -0.004672 -0.004462 -0.004191  0.062179   0.00
 211        1.000000  0.767647  0.362944  0.828048* 0.063319  0.061425  0.060224 -0.004672 -0.004461 -0.004190  0.062178   0.00
 212        1.000000  0.767647  0.362944  0.828047  0.063316  0.061425  0.060225 -0.004673 -0.004461 -0.004188  0.062178
  su        0.000000  0.000112  0.000615  0.000717  0.005093  0.004012  0.004783  0.003632  0.004275  0.003328  0.002709
================================================================================================================================
C28           ai         x         y         z        U11       U22       U33       U12       U13       U23      Ueq
 207        1.000000  0.599442  0.352010  0.658537  0.058240* 0.072683  0.056409  0.004116 -0.001283 -0.014269  0.062772  -0.01
 208        1.000000  0.599442  0.352011  0.658536  0.058228* 0.072688  0.056412  0.004114 -0.001279 -0.014270  0.062770  -0.01
 209        1.000000  0.599442  0.352011  0.658536  0.058219* 0.072692  0.056415  0.004112 -0.001277 -0.014271  0.062769   0.00
 210        1.000000  0.599442  0.352011  0.658536  0.058212* 0.072694  0.056417  0.004112 -0.001276 -0.014273  0.062768   0.00
 211        1.000000  0.599441  0.352011  0.658537* 0.058207  0.072695  0.056420  0.004112 -0.001275 -0.014275  0.062768   0.00
 212        1.000000  0.599441  0.352011  0.658537  0.058203  0.072695  0.056423  0.004112 -0.001276 -0.014278  0.062767
  su        0.000000  0.000115  0.000639  0.000728  0.004994  0.004461  0.004742  0.003781  0.004297  0.003426  0.002758
================================================================================================================================


Refinement program                                                                                                  page= 19
structure :                                                                                                19:24:08 01-12-22 

C29           ai         x         y         z        U11       U22       U33       U12       U13       U23      Ueq
 207        1.000000  0.740420  0.895128  0.728012  0.057993  0.067234  0.072323  0.000563 -0.000801*-0.006532  0.066186  -0.01
 208        1.000000  0.740420  0.895128  0.728011  0.057979  0.067237  0.072330  0.000567 -0.000821*-0.006532  0.066186  -0.01
 209        1.000000  0.740420  0.895128  0.728011  0.057970  0.067239  0.072334  0.000569 -0.000834*-0.006531  0.066186  -0.01
 210        1.000000  0.740420  0.895128  0.728010  0.057963  0.067240  0.072335  0.000570 -0.000842*-0.006529  0.066185   0.00
 211        1.000000  0.740420  0.895128  0.728009* 0.057959  0.067242  0.072334  0.000571 -0.000847 -0.006527  0.066184   0.00
 212        1.000000  0.740420  0.895128  0.728009  0.057957  0.067242  0.072332  0.000571 -0.000850 -0.006525  0.066183
  su        0.000000  0.000116  0.000632  0.000758  0.005148  0.004342  0.005307  0.003655  0.004477  0.003493  0.002883
================================================================================================================================
C30           ai         x         y         z        U11       U22       U33       U12       U13       U23      Ueq
 207        1.000000  0.016325  0.623390  0.162516  0.069526* 0.144088  0.095736 -0.009997 -0.007436  0.000534  0.103896   0.01
 208        1.000000  0.016325  0.623390  0.162516  0.069546* 0.144074  0.095734 -0.009992 -0.007445  0.000532  0.103898   0.01
 209        1.000000  0.016325  0.623390  0.162516  0.069561* 0.144063  0.095733 -0.009988 -0.007452  0.000529  0.103899   0.01
 210        1.000000  0.016325  0.623390  0.162515  0.069572* 0.144054  0.095732 -0.009984 -0.007457  0.000527  0.103900   0.00
 211        1.000000  0.016325  0.623390  0.162515  0.069581* 0.144047  0.095731 -0.009980 -0.007461  0.000524  0.103900   0.00
 212        1.000000  0.016325  0.623391  0.162515  0.069587  0.144041  0.095730 -0.009977 -0.007464  0.000521  0.103900
  su        0.000000  0.000129  0.000976  0.000796  0.006272  0.007194  0.006789  0.005752  0.005474  0.005240  0.003932
================================================================================================================================
C31           ai         x         y         z        U11       U22       U33       U12       U13       U23      Ueq
 207        1.000000  0.791575  0.394796  0.752736  0.059107* 0.071041  0.059652  0.001805  0.009599  0.005326  0.063006  -0.01
 208        1.000000  0.791575  0.394796  0.752737  0.059094* 0.071044  0.059655  0.001802  0.009603  0.005324  0.063004  -0.01
 209        1.000000  0.791575  0.394796  0.752738  0.059084* 0.071046  0.059657  0.001801  0.009605  0.005323  0.063001   0.00
 210        1.000000  0.791575  0.394796  0.752739  0.059077* 0.071047  0.059658  0.001799  0.009606  0.005324  0.063000   0.00
 211        1.000000  0.791575  0.394796  0.752739  0.059072  0.071049  0.059658  0.001796  0.009607  0.005326* 0.062999   0.00
 212        1.000000  0.791576  0.394796  0.752739  0.059068  0.071050  0.059658  0.001794  0.009608  0.005328  0.062998
  su        0.000000  0.000114  0.000624  0.000716  0.005098  0.004371  0.004889  0.003611  0.004259  0.003376  0.002792
================================================================================================================================
C32           ai         x         y         z        U11       U22       U33       U12       U13       U23      Ueq
 207        1.000000  0.692130  0.893436  0.704209  0.059423* 0.066229  0.059621  0.000269  0.006373 -0.004854  0.061675  -0.01
 208        1.000000  0.692131  0.893436  0.704209  0.059406* 0.066235  0.059632  0.000267  0.006387 -0.004856  0.061674  -0.01
 209        1.000000  0.692131  0.893437  0.704209  0.059392* 0.066239  0.059641  0.000265  0.006396 -0.004857  0.061673  -0.01
 210        1.000000  0.692131  0.893437  0.704210  0.059382  0.066241  0.059649* 0.000263  0.006402 -0.004858  0.061673   0.01
 211        1.000000  0.692131  0.893438  0.704210  0.059373  0.066243  0.059659* 0.000262  0.006404 -0.004859  0.061674   0.01
 212        1.000000  0.692131  0.893438  0.704210  0.059366  0.066244  0.059667  0.000261  0.006404 -0.004860  0.061675
  su        0.000000  0.000115  0.000619  0.000710  0.005107  0.004151  0.004934  0.003592  0.004382  0.003295  0.002766
================================================================================================================================
C33           ai         x         y         z        U11       U22       U33       U12       U13       U23      Ueq
 207        1.000000  0.643928  0.876195  0.678575  0.053817* 0.080629  0.060489  0.003899  0.000607  0.001363  0.065201   0.01
 208        1.000000  0.643928  0.876195  0.678576  0.053830* 0.080624  0.060485  0.003903  0.000604  0.001363  0.065203   0.01
 209        1.000000  0.643928  0.876195  0.678577  0.053840* 0.080621  0.060481  0.003906  0.000603  0.001362  0.065204   0.00
 210        1.000000  0.643928  0.876194  0.678578  0.053847* 0.080618  0.060477  0.003909  0.000605  0.001360  0.065204   0.00
 211        1.000000  0.643929  0.876194  0.678578  0.053853  0.080616  0.060472* 0.003911  0.000608  0.001358  0.065203   0.00
 212        1.000000  0.643929  0.876194  0.678579  0.053857  0.080615  0.060466  0.003914  0.000611  0.001356  0.065202
  su        0.000000  0.000114  0.000641  0.000739  0.004944  0.004550  0.004905  0.003752  0.004277  0.003536  0.002796
================================================================================================================================


Refinement program                                                                                                  page= 20
structure :                                                                                                19:24:08 01-12-22 

C34           ai         x         y         z        U11       U22       U33       U12       U13       U23      Ueq
 207        1.000000  0.743569* 0.395404  0.730350  0.056606  0.070068  0.052689  0.004461  0.000800  0.000356  0.059989   0.01
 208        1.000000  0.743569* 0.395404  0.730349  0.056608  0.070067  0.052694  0.004465  0.000802  0.000357  0.059991   0.01
 209        1.000000  0.743569* 0.395404  0.730349  0.056610  0.070067  0.052698  0.004467  0.000802  0.000358  0.059993   0.00
 210        1.000000  0.743569  0.395405  0.730349  0.056610  0.070067  0.052702* 0.004470  0.000803  0.000357  0.059994   0.00
 211        1.000000  0.743570  0.395405  0.730349  0.056610  0.070067  0.052707* 0.004472  0.000802  0.000355  0.059996   0.00
 212        1.000000  0.743570  0.395405  0.730349  0.056609  0.070067  0.052712  0.004474  0.000801  0.000353  0.059997
  su        0.000000  0.000111  0.000617  0.000697  0.005058  0.004309  0.004611  0.003532  0.004127  0.003246  0.002718
================================================================================================================================
C35           ai         x         y         z        U11       U22       U33       U12       U13       U23      Ueq
 207        1.000000  0.695326  0.392716  0.707040  0.061259  0.076258  0.055784  0.006657  0.009180*-0.011262  0.064192   0.02
 208        1.000000  0.695326  0.392716  0.707041  0.061278  0.076252  0.055773  0.006652  0.009203*-0.011263  0.064192   0.01
 209        1.000000  0.695326  0.392716  0.707042  0.061292  0.076247  0.055764  0.006648  0.009220*-0.011264  0.064191   0.01
 210        1.000000  0.695326  0.392716  0.707043  0.061304  0.076243  0.055755  0.006645  0.009234*-0.011265  0.064190   0.01
 211        1.000000  0.695326  0.392715  0.707043  0.061315  0.076239  0.055745  0.006643  0.009245*-0.011266  0.064188   0.01
 212        1.000000  0.695327  0.392715  0.707044  0.061323  0.076237  0.055736  0.006642  0.009254 -0.011267  0.064187
  su        0.000000  0.000115  0.000644  0.000708  0.005272  0.004434  0.004850  0.003756  0.004370  0.003396  0.002832
================================================================================================================================
C36           ai         x         y         z        U11       U22       U33       U12       U13       U23      Ueq
 207        1.000000  0.647221  0.379273  0.682732  0.058972  0.074381  0.063814 -0.000982  0.012798*-0.002310  0.065295  -0.01
 208        1.000000  0.647221  0.379273  0.682731  0.058981  0.074379  0.063810 -0.000983  0.012780*-0.002309  0.065298  -0.01
 209        1.000000  0.647220  0.379273  0.682730  0.058988  0.074378  0.063808 -0.000984  0.012766*-0.002308  0.065300  -0.01
 210        1.000000  0.647220  0.379273  0.682730  0.058992  0.074378  0.063807 -0.000985  0.012756*-0.002306  0.065301  -0.01
 211        1.000000  0.647220  0.379273  0.682729  0.058993  0.074378  0.063810 -0.000987  0.012747*-0.002304  0.065303  -0.01
 212        1.000000  0.647220  0.379273  0.682728  0.058993  0.074378  0.063812 -0.000989  0.012741 -0.002302  0.065304
  su        0.000000  0.000114  0.000641  0.000739  0.005143  0.004470  0.005017  0.003713  0.004340  0.003472  0.002844
================================================================================================================================
H1c3          ai         x         y         z       Uiso
 207        1.000000  0.574675  0.681434  0.766886  0.077699   0.00
 208        1.000000  0.574675  0.681434  0.766885  0.077700   0.00
 209        1.000000  0.574675  0.681433  0.766885  0.077701   0.00
 210        1.000000  0.574675  0.681433  0.766884  0.077701   0.00
 211        1.000000  0.574675  0.681433  0.766883  0.077701   0.00
 212        1.000000  0.574675  0.681433  0.766883  0.077700
  su        0.000000 -0.100000 -0.100000 -0.100000  0.000000
================================================================================================================================
H2c3          ai         x         y         z       Uiso
 207        1.000000  0.570098  0.859120  0.806369  0.077699   0.00
 208        1.000000  0.570098  0.859119  0.806369  0.077700   0.00
 209        1.000000  0.570098  0.859119  0.806368  0.077701   0.00
 210        1.000000  0.570098  0.859118  0.806368  0.077701   0.00
 211        1.000000  0.570098  0.859118  0.806367  0.077701   0.00
 212        1.000000  0.570098  0.859118  0.806367  0.077700
  su        0.000000 -0.100000 -0.100000 -0.100000  0.000000
================================================================================================================================


Refinement program                                                                                                  page= 21
structure :                                                                                                19:24:08 01-12-22 

H1c4          ai         x         y         z       Uiso
 207        1.000000  0.621629  0.728920  0.798772  0.072868   0.00
 208        1.000000  0.621629  0.728919  0.798773  0.072868   0.00
 209        1.000000  0.621629  0.728919  0.798773  0.072868   0.00
 210        1.000000  0.621629  0.728918  0.798774  0.072868   0.00
 211        1.000000  0.621629  0.728918  0.798774  0.072866   0.00
 212        1.000000  0.621629  0.728918  0.798775  0.072865
  su        0.000000 -0.100000 -0.100000 -0.100000  0.000000
================================================================================================================================
H2c4          ai         x         y         z       Uiso
 207        1.000000  0.617980  0.905683  0.835359  0.072868   0.00
 208        1.000000  0.617980  0.905682  0.835360  0.072868   0.00
 209        1.000000  0.617980  0.905682  0.835360  0.072868   0.00
 210        1.000000  0.617980  0.905683  0.835361  0.072868   0.00
 211        1.000000  0.617980  0.905683  0.835361  0.072866   0.00
 212        1.000000  0.617980  0.905684  0.835362  0.072865
  su        0.000000 -0.100000 -0.100000 -0.100000  0.000000
================================================================================================================================
H1c5          ai         x         y         z       Uiso
 207        1.000000  0.909122  0.749855  0.931258  0.082985   0.00
 208        1.000000  0.909123  0.749856  0.931259  0.082985   0.00
 209        1.000000  0.909123  0.749856  0.931260  0.082986   0.00
 210        1.000000  0.909123  0.749856  0.931261  0.082987   0.00
 211        1.000000  0.909124  0.749856  0.931261  0.082987   0.00
 212        1.000000  0.909124  0.749856  0.931262  0.082988
  su        0.000000 -0.100000 -0.100000 -0.100000  0.000000
================================================================================================================================
H2c5          ai         x         y         z       Uiso
 207        1.000000  0.909312  0.921588  0.985317  0.082985   0.00
 208        1.000000  0.909313  0.921588  0.985318  0.082985   0.00
 209        1.000000  0.909313  0.921588  0.985318  0.082986   0.00
 210        1.000000  0.909314  0.921589  0.985318  0.082987   0.00
 211        1.000000  0.909314  0.921589  0.985319  0.082987   0.00
 212        1.000000  0.909314  0.921589  0.985319  0.082988
  su        0.000000 -0.100000 -0.100000 -0.100000  0.000000
================================================================================================================================
H1c6          ai         x         y         z       Uiso
 207        1.000000  0.971978  0.892377  0.872290  0.112362   0.00
 208        1.000000  0.971979  0.892376  0.872292  0.112359   0.00
 209        1.000000  0.971979  0.892376  0.872293  0.112356   0.00
 210        1.000000  0.971979  0.892377  0.872294  0.112354   0.00
 211        1.000000  0.971979  0.892378  0.872295  0.112353   0.00
 212        1.000000  0.971979  0.892380  0.872296  0.112353
  su        0.000000 -0.100000 -0.100000 -0.100000  0.000000
================================================================================================================================


Refinement program                                                                                                  page= 22
structure :                                                                                                19:24:08 01-12-22 

H2c6          ai         x         y         z       Uiso
 207        1.000000  0.957140  0.907053  1.016950  0.112362   0.00
 208        1.000000  0.957140  0.907053  1.016951  0.112359   0.00
 209        1.000000  0.957140  0.907052  1.016951  0.112356   0.00
 210        1.000000  0.957140  0.907051  1.016952  0.112354   0.00
 211        1.000000  0.957140  0.907049  1.016952  0.112353   0.00
 212        1.000000  0.957140  0.907047  1.016953  0.112353
  su        0.000000 -0.100000 -0.100000 -0.100000  0.000000
================================================================================================================================
H3c6          ai         x         y         z       Uiso
 207        1.000000  0.959338  0.738083  0.937284  0.112362   0.00
 208        1.000000  0.959338  0.738082  0.937285  0.112359   0.00
 209        1.000000  0.959338  0.738082  0.937285  0.112356   0.00
 210        1.000000  0.959338  0.738082  0.937284  0.112354   0.00
 211        1.000000  0.959338  0.738081  0.937282  0.112353   0.00
 212        1.000000  0.959339  0.738081  0.937280  0.112353
  su        0.000000 -0.100000 -0.100000 -0.100000  0.000000
================================================================================================================================
H1c7          ai         x         y         z       Uiso
 207        1.000000  0.625057  0.233880  0.803400  0.072332   0.00
 208        1.000000  0.625057  0.233879  0.803399  0.072334   0.00
 209        1.000000  0.625056  0.233878  0.803399  0.072336   0.00
 210        1.000000  0.625056  0.233877  0.803399  0.072338   0.00
 211        1.000000  0.625056  0.233877  0.803398  0.072341   0.00
 212        1.000000  0.625056  0.233876  0.803398  0.072343
  su        0.000000 -0.100000 -0.100000 -0.100000  0.000000
================================================================================================================================
H2c7          ai         x         y         z       Uiso
 207        1.000000  0.622604  0.411183  0.845075  0.072332   0.00
 208        1.000000  0.622604  0.411184  0.845075  0.072334   0.00
 209        1.000000  0.622603  0.411184  0.845075  0.072336   0.00
 210        1.000000  0.622603  0.411184  0.845076  0.072338   0.00
 211        1.000000  0.622603  0.411184  0.845076  0.072341   0.00
 212        1.000000  0.622603  0.411184  0.845076  0.072343
  su        0.000000 -0.100000 -0.100000 -0.100000  0.000000
================================================================================================================================
H1c8          ai         x         y         z       Uiso
 207        1.000000  0.860953  0.749170  0.906784  0.076475   0.00
 208        1.000000  0.860953  0.749170  0.906784  0.076474   0.00
 209        1.000000  0.860953  0.749170  0.906784  0.076473   0.00
 210        1.000000  0.860953  0.749170  0.906783  0.076472   0.00
 211        1.000000  0.860953  0.749170  0.906783  0.076469   0.00
 212        1.000000  0.860953  0.749170  0.906783  0.076467
  su        0.000000 -0.100000 -0.100000 -0.100000  0.000000
================================================================================================================================


Refinement program                                                                                                  page= 23
structure :                                                                                                19:24:08 01-12-22 

H2c8          ai         x         y         z       Uiso
 207        1.000000  0.861167  0.922916  0.963350  0.076475   0.00
 208        1.000000  0.861167  0.922914  0.963350  0.076474   0.00
 209        1.000000  0.861167  0.922913  0.963350  0.076473   0.00
 210        1.000000  0.861167  0.922913  0.963350  0.076472   0.00
 211        1.000000  0.861167  0.922912  0.963350  0.076469   0.00
 212        1.000000  0.861167  0.922912  0.963350  0.076467
  su        0.000000 -0.100000 -0.100000 -0.100000  0.000000
================================================================================================================================
H1c9          ai         x         y         z       Uiso
 207        1.000000  0.064471  0.677028  0.269213  0.090404   0.00
 208        1.000000  0.064471  0.677028  0.269213  0.090406   0.00
 209        1.000000  0.064471  0.677029  0.269214  0.090407   0.00
 210        1.000000  0.064471  0.677030  0.269214  0.090407   0.00
 211        1.000000  0.064470  0.677030  0.269214  0.090406   0.00
 212        1.000000  0.064470  0.677031  0.269214  0.090405
  su        0.000000 -0.100000 -0.100000 -0.100000  0.000000
================================================================================================================================
H2c9          ai         x         y         z       Uiso
 207        1.000000  0.063762  0.503251  0.214786  0.090404   0.00
 208        1.000000  0.063762  0.503250  0.214786  0.090406   0.00
 209        1.000000  0.063762  0.503250  0.214787  0.090407   0.00
 210        1.000000  0.063762  0.503249  0.214787  0.090407   0.00
 211        1.000000  0.063762  0.503249  0.214787  0.090406   0.00
 212        1.000000  0.063762  0.503249  0.214787  0.090405
  su        0.000000 -0.100000 -0.100000 -0.100000  0.000000
================================================================================================================================
H1c10         ai         x         y         z       Uiso
 207        1.000000  0.593495  0.944121  0.603786  0.079325   0.00
 208        1.000000  0.593495  0.944122  0.603786  0.079323   0.00
 209        1.000000  0.593495  0.944122  0.603786  0.079322   0.00
 210        1.000000  0.593495  0.944122  0.603786  0.079321   0.00
 211        1.000000  0.593495  0.944123  0.603786  0.079319   0.00
 212        1.000000  0.593495  0.944123  0.603786  0.079317
  su        0.000000 -0.100000 -0.100000 -0.100000  0.000000
================================================================================================================================
H2c10         ai         x         y         z       Uiso
 207        1.000000  0.597789  0.766782  0.561644  0.079325   0.00
 208        1.000000  0.597789  0.766783  0.561643  0.079323   0.00
 209        1.000000  0.597790  0.766783  0.561643  0.079322   0.00
 210        1.000000  0.597790  0.766783  0.561643  0.079321   0.00
 211        1.000000  0.597790  0.766783  0.561643  0.079319   0.00
 212        1.000000  0.597790  0.766782  0.561643  0.079317
  su        0.000000 -0.100000 -0.100000 -0.100000  0.000000
================================================================================================================================


Refinement program                                                                                                  page= 24
structure :                                                                                                19:24:08 01-12-22 

H1c11         ai         x         y         z       Uiso
 207        1.000000  0.933479  0.999671  0.785984  0.093361   0.00
 208        1.000000  0.933479  0.999671  0.785984  0.093363   0.00
 209        1.000000  0.933480  0.999671  0.785985  0.093364   0.00
 210        1.000000  0.933480  0.999672  0.785985  0.093365   0.00
 211        1.000000  0.933480  0.999672  0.785985  0.093366   0.00
 212        1.000000  0.933480  0.999672  0.785986  0.093367
  su        0.000000 -0.100000 -0.100000 -0.100000  0.000000
================================================================================================================================
H2c11         ai         x         y         z       Uiso
 207        1.000000  0.933082  0.827463  0.729591  0.093361   0.00
 208        1.000000  0.933082  0.827462  0.729591  0.093363   0.00
 209        1.000000  0.933083  0.827462  0.729592  0.093364   0.00
 210        1.000000  0.933083  0.827461  0.729592  0.093365   0.00
 211        1.000000  0.933083  0.827461  0.729592  0.093366   0.00
 212        1.000000  0.933083  0.827461  0.729592  0.093367
  su        0.000000 -0.100000 -0.100000 -0.100000  0.000000
================================================================================================================================
H1c12         ai         x         y         z       Uiso
 207        1.000000  0.038880  0.581085 -0.007667  0.096637   0.00
 208        1.000000  0.038880  0.581083 -0.007668  0.096638   0.00
 209        1.000000  0.038880  0.581081 -0.007669  0.096638   0.00
 210        1.000000  0.038880  0.581080 -0.007669  0.096639   0.00
 211        1.000000  0.038880  0.581079 -0.007669  0.096638   0.00
 212        1.000000  0.038880  0.581078 -0.007670  0.096638
  su        0.000000 -0.100000 -0.100000 -0.100000  0.000000
================================================================================================================================
H2c12         ai         x         y         z       Uiso
 207        1.000000  0.040007  0.758492  0.044029  0.096637   0.00
 208        1.000000  0.040007  0.758493  0.044028  0.096638   0.00
 209        1.000000  0.040007  0.758494  0.044027  0.096638   0.00
 210        1.000000  0.040007  0.758494  0.044026  0.096639   0.00
 211        1.000000  0.040007  0.758494  0.044026  0.096638   0.00
 212        1.000000  0.040007  0.758495  0.044025  0.096638
  su        0.000000 -0.100000 -0.100000 -0.100000  0.000000
================================================================================================================================
H1c13         ai         x         y         z       Uiso
 207        1.000000  0.764693  0.928513  0.916440  0.078811   0.00
 208        1.000000  0.764693  0.928512  0.916439  0.078810   0.00
 209        1.000000  0.764692  0.928511  0.916439  0.078808   0.00
 210        1.000000  0.764692  0.928511  0.916438  0.078807   0.00
 211        1.000000  0.764692  0.928511  0.916438  0.078806   0.00
 212        1.000000  0.764692  0.928511  0.916438  0.078805
  su        0.000000 -0.100000 -0.100000 -0.100000  0.000000
================================================================================================================================


Refinement program                                                                                                  page= 25
structure :                                                                                                19:24:08 01-12-22 

H2c13         ai         x         y         z       Uiso
 207        1.000000  0.764616  0.754466  0.863740  0.078811   0.00
 208        1.000000  0.764615  0.754466  0.863739  0.078810   0.00
 209        1.000000  0.764615  0.754466  0.863738  0.078808   0.00
 210        1.000000  0.764615  0.754466  0.863737  0.078807   0.00
 211        1.000000  0.764615  0.754466  0.863737  0.078806   0.00
 212        1.000000  0.764614  0.754465  0.863737  0.078805
  su        0.000000 -0.100000 -0.100000 -0.100000  0.000000
================================================================================================================================
H1c14         ai         x         y         z       Uiso
 207        1.000000  0.112224  0.497757  0.236739  0.077606   0.00
 208        1.000000  0.112224  0.497757  0.236739  0.077604   0.00
 209        1.000000  0.112224  0.497757  0.236739  0.077603   0.00
 210        1.000000  0.112225  0.497758  0.236739  0.077603   0.00
 211        1.000000  0.112225  0.497758  0.236739  0.077603   0.00
 212        1.000000  0.112225  0.497757  0.236739  0.077604
  su        0.000000 -0.100000 -0.100000 -0.100000  0.000000
================================================================================================================================
H2c14         ai         x         y         z       Uiso
 207        1.000000  0.112380  0.672382  0.291774  0.077606   0.00
 208        1.000000  0.112381  0.672380  0.291775  0.077604   0.00
 209        1.000000  0.112381  0.672379  0.291775  0.077603   0.00
 210        1.000000  0.112381  0.672378  0.291775  0.077603   0.00
 211        1.000000  0.112382  0.672377  0.291775  0.077603   0.00
 212        1.000000  0.112382  0.672376  0.291775  0.077604
  su        0.000000 -0.100000 -0.100000 -0.100000  0.000000
================================================================================================================================
H1c15         ai         x         y         z       Uiso
 207        1.000000  0.671308  0.423369  0.872190  0.078605   0.00
 208        1.000000  0.671308  0.423368  0.872190  0.078605   0.00
 209        1.000000  0.671308  0.423366  0.872190  0.078604   0.00
 210        1.000000  0.671308  0.423365  0.872190  0.078603   0.00
 211        1.000000  0.671308  0.423365  0.872189  0.078601   0.00
 212        1.000000  0.671308  0.423364  0.872189  0.078599
  su        0.000000 -0.100000 -0.100000 -0.100000  0.000000
================================================================================================================================
H2c15         ai         x         y         z       Uiso
 207        1.000000  0.672515  0.247189  0.822398  0.078605   0.00
 208        1.000000  0.672515  0.247189  0.822398  0.078605   0.00
 209        1.000000  0.672515  0.247189  0.822398  0.078604   0.00
 210        1.000000  0.672515  0.247189  0.822398  0.078603   0.00
 211        1.000000  0.672515  0.247189  0.822398  0.078601   0.00
 212        1.000000  0.672515  0.247189  0.822397  0.078599
  su        0.000000 -0.100000 -0.100000 -0.100000  0.000000
================================================================================================================================


Refinement program                                                                                                  page= 26
structure :                                                                                                19:24:08 01-12-22 

H1c16         ai         x         y         z       Uiso
 207        1.000000  0.087512  0.575920  0.012863  0.084653   0.00
 208        1.000000  0.087511  0.575921  0.012863  0.084657   0.00
 209        1.000000  0.087511  0.575922  0.012863  0.084659   0.00
 210        1.000000  0.087511  0.575923  0.012863  0.084661   0.00
 211        1.000000  0.087511  0.575923  0.012864  0.084661   0.00
 212        1.000000  0.087511  0.575924  0.012864  0.084660
  su        0.000000 -0.100000 -0.100000 -0.100000  0.000000
================================================================================================================================
H2c16         ai         x         y         z       Uiso
 207        1.000000  0.087973  0.750586  0.065025  0.084653   0.00
 208        1.000000  0.087973  0.750585  0.065025  0.084657   0.00
 209        1.000000  0.087972  0.750585  0.065026  0.084659   0.00
 210        1.000000  0.087972  0.750584  0.065026  0.084661   0.00
 211        1.000000  0.087972  0.750584  0.065026  0.084661   0.00
 212        1.000000  0.087972  0.750584  0.065027  0.084660
  su        0.000000 -0.100000 -0.100000 -0.100000  0.000000
================================================================================================================================
H1c17         ai         x         y         z       Uiso
 207        1.000000  0.813029  0.926235  0.940196  0.076909   0.00
 208        1.000000  0.813029  0.926236  0.940196  0.076911   0.00
 209        1.000000  0.813029  0.926237  0.940196  0.076912   0.00
 210        1.000000  0.813029  0.926237  0.940197  0.076914   0.00
 211        1.000000  0.813029  0.926237  0.940197  0.076916   0.00
 212        1.000000  0.813029  0.926237  0.940197  0.076918
  su        0.000000 -0.100000 -0.100000 -0.100000  0.000000
================================================================================================================================
H2c17         ai         x         y         z       Uiso
 207        1.000000  0.812975  0.752287  0.885820  0.076909   0.00
 208        1.000000  0.812974  0.752286  0.885821  0.076911   0.00
 209        1.000000  0.812974  0.752286  0.885821  0.076912   0.00
 210        1.000000  0.812974  0.752286  0.885822  0.076914   0.00
 211        1.000000  0.812974  0.752286  0.885822  0.076916   0.00
 212        1.000000  0.812974  0.752286  0.885822  0.076918
  su        0.000000 -0.100000 -0.100000 -0.100000  0.000000
================================================================================================================================
H1c18         ai         x         y         z       Uiso
 207        1.000000  0.884511  0.828903  0.704830  0.086200   0.00
 208        1.000000  0.884512  0.828904  0.704830  0.086199   0.00
 209        1.000000  0.884512  0.828905  0.704831  0.086198   0.00
 210        1.000000  0.884512  0.828906  0.704831  0.086197   0.00
 211        1.000000  0.884512  0.828906  0.704831  0.086195   0.00
 212        1.000000  0.884512  0.828906  0.704831  0.086193
  su        0.000000 -0.100000 -0.100000 -0.100000  0.000000
================================================================================================================================


Refinement program                                                                                                  page= 27
structure :                                                                                                19:24:08 01-12-22 

H2c18         ai         x         y         z       Uiso
 207        1.000000  0.884620  1.002654  0.760334  0.086200   0.00
 208        1.000000  0.884620  1.002654  0.760334  0.086199   0.00
 209        1.000000  0.884620  1.002653  0.760334  0.086198   0.00
 210        1.000000  0.884620  1.002653  0.760334  0.086197   0.00
 211        1.000000  0.884620  1.002653  0.760334  0.086195   0.00
 212        1.000000  0.884620  1.002652  0.760334  0.086193
  su        0.000000 -0.100000 -0.100000 -0.100000  0.000000
================================================================================================================================
H1c19         ai         x         y         z       Uiso
 207        1.000000  0.716764  0.754128  0.840124  0.078131   0.00
 208        1.000000  0.716764  0.754128  0.840123  0.078129   0.00
 209        1.000000  0.716764  0.754128  0.840123  0.078128   0.00
 210        1.000000  0.716764  0.754128  0.840123  0.078126   0.00
 211        1.000000  0.716764  0.754128  0.840123  0.078124   0.00
 212        1.000000  0.716764  0.754128  0.840122  0.078122
  su        0.000000 -0.100000 -0.100000 -0.100000  0.000000
================================================================================================================================
H2c19         ai         x         y         z       Uiso
 207        1.000000  0.716613  0.927153  0.892875  0.078131   0.00
 208        1.000000  0.716613  0.927155  0.892874  0.078129   0.00
 209        1.000000  0.716613  0.927156  0.892874  0.078128   0.00
 210        1.000000  0.716613  0.927157  0.892874  0.078126   0.00
 211        1.000000  0.716613  0.927158  0.892873  0.078124   0.00
 212        1.000000  0.716613  0.927158  0.892873  0.078122
  su        0.000000 -0.100000 -0.100000 -0.100000  0.000000
================================================================================================================================
H1c20         ai         x         y         z       Uiso
 207        1.000000  0.719546  0.430679  0.895755  0.074115   0.00
 208        1.000000  0.719546  0.430681  0.895756  0.074116   0.00
 209        1.000000  0.719546  0.430682  0.895757  0.074117   0.00
 210        1.000000  0.719547  0.430682  0.895758  0.074118   0.00
 211        1.000000  0.719547  0.430683  0.895758  0.074120   0.00
 212        1.000000  0.719547  0.430683  0.895759  0.074121
  su        0.000000 -0.100000 -0.100000 -0.100000  0.000000
================================================================================================================================
H2c20         ai         x         y         z       Uiso
 207        1.000000  0.719772  0.255189  0.845328  0.074115   0.00
 208        1.000000  0.719773  0.255189  0.845330  0.074116   0.00
 209        1.000000  0.719773  0.255189  0.845331  0.074117   0.00
 210        1.000000  0.719773  0.255189  0.845332  0.074118   0.00
 211        1.000000  0.719773  0.255189  0.845332  0.074120   0.00
 212        1.000000  0.719773  0.255188  0.845333  0.074121
  su        0.000000 -0.100000 -0.100000 -0.100000  0.000000
================================================================================================================================


Refinement program                                                                                                  page= 28
structure :                                                                                                19:24:08 01-12-22 

H1c21         ai         x         y         z       Uiso
 207        1.000000  0.836547  1.004517  0.739212  0.077851   0.00
 208        1.000000  0.836547  1.004518  0.739211  0.077853   0.00
 209        1.000000  0.836546  1.004518  0.739211  0.077856   0.00
 210        1.000000  0.836546  1.004518  0.739211  0.077858   0.00
 211        1.000000  0.836546  1.004518  0.739210  0.077860   0.00
 212        1.000000  0.836546  1.004519  0.739210  0.077862
  su        0.000000 -0.100000 -0.100000 -0.100000  0.000000
================================================================================================================================
H2c21         ai         x         y         z       Uiso
 207        1.000000  0.836301  0.830979  0.683023  0.077851   0.00
 208        1.000000  0.836300  0.830979  0.683023  0.077853   0.00
 209        1.000000  0.836300  0.830979  0.683022  0.077856   0.00
 210        1.000000  0.836300  0.830979  0.683022  0.077858   0.00
 211        1.000000  0.836300  0.830979  0.683021  0.077860   0.00
 212        1.000000  0.836300  0.830979  0.683021  0.077862
  su        0.000000 -0.100000 -0.100000 -0.100000  0.000000
================================================================================================================================
H1c22         ai         x         y         z       Uiso
 207        1.000000  0.669137  0.748912  0.818381  0.077298   0.00
 208        1.000000  0.669138  0.748913  0.818381  0.077296   0.00
 209        1.000000  0.669138  0.748914  0.818381  0.077295   0.00
 210        1.000000  0.669138  0.748914  0.818381  0.077295   0.00
 211        1.000000  0.669138  0.748915  0.818381  0.077296   0.00
 212        1.000000  0.669139  0.748915  0.818381  0.077298
  su        0.000000 -0.100000 -0.100000 -0.100000  0.000000
================================================================================================================================
H2c22         ai         x         y         z       Uiso
 207        1.000000  0.667593  0.921777  0.866226  0.077298   0.00
 208        1.000000  0.667593  0.921776  0.866226  0.077296   0.00
 209        1.000000  0.667593  0.921775  0.866226  0.077295   0.00
 210        1.000000  0.667593  0.921774  0.866226  0.077295   0.00
 211        1.000000  0.667594  0.921773  0.866226  0.077296   0.00
 212        1.000000  0.667594  0.921772  0.866226  0.077298
  su        0.000000 -0.100000 -0.100000 -0.100000  0.000000
================================================================================================================================
H1c23         ai         x         y         z       Uiso
 207        1.000000  0.160175  0.496085  0.259675  0.078625   0.00
 208        1.000000  0.160175  0.496084  0.259675  0.078624   0.00
 209        1.000000  0.160175  0.496084  0.259675  0.078622   0.00
 210        1.000000  0.160175  0.496084  0.259675  0.078621   0.00
 211        1.000000  0.160175  0.496084  0.259675  0.078619   0.00
 212        1.000000  0.160175  0.496083  0.259675  0.078617
  su        0.000000 -0.100000 -0.100000 -0.100000  0.000000
================================================================================================================================


Refinement program                                                                                                  page= 29
structure :                                                                                                19:24:08 01-12-22 

H2c23         ai         x         y         z       Uiso
 207        1.000000  0.160266  0.671276  0.314972  0.078625   0.00
 208        1.000000  0.160266  0.671277  0.314972  0.078624   0.00
 209        1.000000  0.160266  0.671277  0.314973  0.078622   0.00
 210        1.000000  0.160266  0.671278  0.314973  0.078621   0.00
 211        1.000000  0.160266  0.671278  0.314973  0.078619   0.00
 212        1.000000  0.160267  0.671278  0.314973  0.078617
  su        0.000000 -0.100000 -0.100000 -0.100000  0.000000
================================================================================================================================
H1c24         ai         x         y         z       Uiso
 207        1.000000  0.184053  0.575104  0.057588  0.074431   0.00
 208        1.000000  0.184053  0.575104  0.057588  0.074430   0.00
 209        1.000000  0.184053  0.575103  0.057588  0.074429   0.00
 210        1.000000  0.184053  0.575103  0.057589  0.074427   0.00
 211        1.000000  0.184053  0.575102  0.057589  0.074425   0.00
 212        1.000000  0.184053  0.575102  0.057589  0.074423
  su        0.000000 -0.100000 -0.100000 -0.100000  0.000000
================================================================================================================================
H2c24         ai         x         y         z       Uiso
 207        1.000000  0.184224  0.749469  0.113437  0.074431   0.00
 208        1.000000  0.184224  0.749469  0.113437  0.074430   0.00
 209        1.000000  0.184224  0.749469  0.113437  0.074429   0.00
 210        1.000000  0.184224  0.749469  0.113437  0.074427   0.00
 211        1.000000  0.184224  0.749469  0.113437  0.074425   0.00
 212        1.000000  0.184224  0.749469  0.113437  0.074423
  su        0.000000 -0.100000 -0.100000 -0.100000  0.000000
================================================================================================================================
H1c25         ai         x         y         z       Uiso
 207        1.000000  0.788486  1.003978  0.714137  0.078850   0.00
 208        1.000000  0.788486  1.003978  0.714138  0.078846   0.00
 209        1.000000  0.788485  1.003978  0.714138  0.078844   0.00
 210        1.000000  0.788485  1.003977  0.714138  0.078842   0.00
 211        1.000000  0.788485  1.003977  0.714138  0.078840   0.00
 212        1.000000  0.788485  1.003977  0.714138  0.078839
  su        0.000000 -0.100000 -0.100000 -0.100000  0.000000
================================================================================================================================
H2c25         ai         x         y         z       Uiso
 207        1.000000  0.788334  0.830458  0.660830  0.078850   0.00
 208        1.000000  0.788334  0.830459  0.660830  0.078846   0.00
 209        1.000000  0.788333  0.830459  0.660830  0.078844   0.00
 210        1.000000  0.788333  0.830460  0.660830  0.078842   0.00
 211        1.000000  0.788333  0.830460  0.660830  0.078840   0.00
 212        1.000000  0.788333  0.830460  0.660830  0.078839
  su        0.000000 -0.100000 -0.100000 -0.100000  0.000000
================================================================================================================================


Refinement program                                                                                                  page= 30
structure :                                                                                                19:24:08 01-12-22 

H1c26         ai         x         y         z       Uiso
 207        1.000000  0.135864  0.574957  0.034477  0.077469   0.00
 208        1.000000  0.135864  0.574957  0.034477  0.077468   0.00
 209        1.000000  0.135864  0.574957  0.034477  0.077467   0.00
 210        1.000000  0.135865  0.574958  0.034477  0.077467   0.00
 211        1.000000  0.135865  0.574958  0.034477  0.077469   0.00
 212        1.000000  0.135865  0.574958  0.034476  0.077470
  su        0.000000 -0.100000 -0.100000 -0.100000  0.000000
================================================================================================================================
H2c26         ai         x         y         z       Uiso
 207        1.000000  0.135994  0.750672  0.089582  0.077469   0.00
 208        1.000000  0.135995  0.750673  0.089583  0.077468   0.00
 209        1.000000  0.135995  0.750673  0.089584  0.077467   0.00
 210        1.000000  0.135995  0.750674  0.089584  0.077467   0.00
 211        1.000000  0.135995  0.750674  0.089584  0.077469   0.00
 212        1.000000  0.135995  0.750674  0.089585  0.077470
  su        0.000000 -0.100000 -0.100000 -0.100000  0.000000
================================================================================================================================
H1c27         ai         x         y         z       Uiso
 207        1.000000  0.767642  0.252692  0.863698  0.074620   0.00
 208        1.000000  0.767642  0.252692  0.863697  0.074618   0.00
 209        1.000000  0.767642  0.252692  0.863697  0.074616   0.00
 210        1.000000  0.767643  0.252692  0.863696  0.074615   0.00
 211        1.000000  0.767643  0.252692  0.863696  0.074614   0.00
 212        1.000000  0.767643  0.252692  0.863695  0.074613
  su        0.000000 -0.100000 -0.100000 -0.100000  0.000000
================================================================================================================================
H2c27         ai         x         y         z       Uiso
 207        1.000000  0.767731  0.426183  0.918870  0.074620   0.00
 208        1.000000  0.767731  0.426182  0.918870  0.074618   0.00
 209        1.000000  0.767731  0.426181  0.918870  0.074616   0.00
 210        1.000000  0.767731  0.426180  0.918869  0.074615   0.00
 211        1.000000  0.767731  0.426180  0.918869  0.074614   0.00
 212        1.000000  0.767731  0.426179  0.918869  0.074613
  su        0.000000 -0.100000 -0.100000 -0.100000  0.000000
================================================================================================================================
H1c28         ai         x         y         z       Uiso
 207        1.000000  0.597748  0.459769  0.617293  0.075326   0.00
 208        1.000000  0.597748  0.459770  0.617293  0.075324   0.00
 209        1.000000  0.597747  0.459771  0.617294  0.075323   0.00
 210        1.000000  0.597747  0.459771  0.617294  0.075322   0.00
 211        1.000000  0.597747  0.459771  0.617295  0.075321   0.00
 212        1.000000  0.597747  0.459771  0.617295  0.075321
  su        0.000000 -0.100000 -0.100000 -0.100000  0.000000
================================================================================================================================


Refinement program                                                                                                  page= 31
structure :                                                                                                19:24:08 01-12-22 

H2c28         ai         x         y         z       Uiso
 207        1.000000  0.600679  0.284327  0.571453  0.075326   0.00
 208        1.000000  0.600679  0.284327  0.571453  0.075324   0.00
 209        1.000000  0.600679  0.284326  0.571453  0.075323   0.00
 210        1.000000  0.600679  0.284326  0.571453  0.075322   0.00
 211        1.000000  0.600679  0.284326  0.571454  0.075321   0.00
 212        1.000000  0.600679  0.284326  0.571454  0.075321
  su        0.000000 -0.100000 -0.100000 -0.100000  0.000000
================================================================================================================================
H1c29         ai         x         y         z       Uiso
 207        1.000000  0.740360  1.004988  0.691313  0.079424   0.00
 208        1.000000  0.740360  1.004988  0.691312  0.079424   0.00
 209        1.000000  0.740360  1.004988  0.691312  0.079423   0.00
 210        1.000000  0.740360  1.004988  0.691311  0.079422   0.00
 211        1.000000  0.740360  1.004988  0.691311  0.079421   0.00
 212        1.000000  0.740360  1.004988  0.691311  0.079420
  su        0.000000 -0.100000 -0.100000 -0.100000  0.000000
================================================================================================================================
H2c29         ai         x         y         z       Uiso
 207        1.000000  0.740421  0.831485  0.637474  0.079424   0.00
 208        1.000000  0.740421  0.831484  0.637474  0.079424   0.00
 209        1.000000  0.740420  0.831483  0.637474  0.079423   0.00
 210        1.000000  0.740420  0.831482  0.637474  0.079422   0.00
 211        1.000000  0.740420  0.831481  0.637474  0.079421   0.00
 212        1.000000  0.740420  0.831480  0.637474  0.079420
  su        0.000000 -0.100000 -0.100000 -0.100000  0.000000
================================================================================================================================
H1c30         ai         x         y         z       Uiso
 207        1.000000  0.001712  0.651984  0.097313  0.124675   0.00
 208        1.000000  0.001712  0.651986  0.097314  0.124677   0.00
 209        1.000000  0.001713  0.651988  0.097315  0.124679   0.00
 210        1.000000  0.001713  0.651990  0.097316  0.124680   0.00
 211        1.000000  0.001713  0.651992  0.097317  0.124680   0.00
 212        1.000000  0.001713  0.651994  0.097318  0.124680
  su        0.000000 -0.100000 -0.100000 -0.100000  0.000000
================================================================================================================================
H2c30         ai         x         y         z       Uiso
 207        1.000000  0.015230  0.511265  0.191518  0.124675   0.00
 208        1.000000  0.015230  0.511265  0.191516  0.124677   0.00
 209        1.000000  0.015230  0.511264  0.191515  0.124679   0.00
 210        1.000000  0.015230  0.511264  0.191513  0.124680   0.00
 211        1.000000  0.015230  0.511264  0.191511  0.124680   0.00
 212        1.000000  0.015230  0.511263  0.191509  0.124680
  su        0.000000 -0.100000 -0.100000 -0.100000  0.000000
================================================================================================================================


Refinement program                                                                                                  page= 32
structure :                                                                                                19:24:08 01-12-22 

H3c30         ai         x         y         z       Uiso
 207        1.000000  0.017133  0.690768  0.250978  0.124675   0.00
 208        1.000000  0.017133  0.690767  0.250979  0.124677   0.00
 209        1.000000  0.017134  0.690766  0.250980  0.124679   0.00
 210        1.000000  0.017134  0.690764  0.250980  0.124680   0.00
 211        1.000000  0.017134  0.690763  0.250981  0.124680   0.00
 212        1.000000  0.017135  0.690762  0.250982  0.124680
  su        0.000000 -0.100000 -0.100000 -0.100000  0.000000
================================================================================================================================
H1c31         ai         x         y         z       Uiso
 207        1.000000  0.791491  0.331565  0.661911  0.075608   0.00
 208        1.000000  0.791491  0.331566  0.661912  0.075604   0.00
 209        1.000000  0.791491  0.331567  0.661912  0.075602   0.00
 210        1.000000  0.791491  0.331567  0.661913  0.075600   0.00
 211        1.000000  0.791491  0.331568  0.661913  0.075598   0.00
 212        1.000000  0.791491  0.331568  0.661913  0.075597
  su        0.000000 -0.100000 -0.100000 -0.100000  0.000000
================================================================================================================================
H2c31         ai         x         y         z       Uiso
 207        1.000000  0.791639  0.505292  0.717769  0.075608   0.00
 208        1.000000  0.791639  0.505291  0.717770  0.075604   0.00
 209        1.000000  0.791639  0.505291  0.717771  0.075602   0.00
 210        1.000000  0.791639  0.505291  0.717771  0.075600   0.00
 211        1.000000  0.791639  0.505291  0.717771  0.075598   0.00
 212        1.000000  0.791639  0.505291  0.717771  0.075597
  su        0.000000 -0.100000 -0.100000 -0.100000  0.000000
================================================================================================================================
H1c32         ai         x         y         z       Uiso
 207        1.000000  0.691737  1.003888  0.668979  0.074010   0.00
 208        1.000000  0.691738  1.003889  0.668980  0.074009   0.00
 209        1.000000  0.691738  1.003890  0.668980  0.074008   0.00
 210        1.000000  0.691738  1.003890  0.668981  0.074008   0.00
 211        1.000000  0.691738  1.003891  0.668981  0.074009   0.00
 212        1.000000  0.691738  1.003891  0.668982  0.074010
  su        0.000000 -0.100000 -0.100000 -0.100000  0.000000
================================================================================================================================
H2c32         ai         x         y         z       Uiso
 207        1.000000  0.692371  0.832666  0.612128  0.074010   0.00
 208        1.000000  0.692371  0.832667  0.612128  0.074009   0.00
 209        1.000000  0.692371  0.832667  0.612128  0.074008   0.00
 210        1.000000  0.692372  0.832668  0.612128  0.074008   0.00
 211        1.000000  0.692372  0.832669  0.612128  0.074009   0.00
 212        1.000000  0.692372  0.832670  0.612128  0.074010
  su        0.000000 -0.100000 -0.100000 -0.100000  0.000000
================================================================================================================================


Refinement program                                                                                                  page= 33
structure :                                                                                                19:24:08 01-12-22 

H1c33         ai         x         y         z       Uiso
 207        1.000000  0.644753  0.813466  0.588030  0.078242   0.00
 208        1.000000  0.644753  0.813466  0.588030  0.078244   0.00
 209        1.000000  0.644753  0.813466  0.588031  0.078245   0.00
 210        1.000000  0.644753  0.813467  0.588031  0.078245   0.00
 211        1.000000  0.644753  0.813467  0.588031  0.078244   0.00
 212        1.000000  0.644753  0.813467  0.588032  0.078243
  su        0.000000 -0.100000 -0.100000 -0.100000  0.000000
================================================================================================================================
H2c33         ai         x         y         z       Uiso
 207        1.000000  0.642756  0.985248  0.639962  0.078242   0.00
 208        1.000000  0.642756  0.985247  0.639962  0.078244   0.00
 209        1.000000  0.642756  0.985246  0.639962  0.078245   0.00
 210        1.000000  0.642756  0.985245  0.639962  0.078245   0.00
 211        1.000000  0.642756  0.985245  0.639962  0.078244   0.00
 212        1.000000  0.642757  0.985244  0.639962  0.078243
  su        0.000000 -0.100000 -0.100000 -0.100000  0.000000
================================================================================================================================
H1c34         ai         x         y         z       Uiso
 207        1.000000  0.743408  0.331341  0.639992  0.071987   0.00
 208        1.000000  0.743408  0.331340  0.639992  0.071989   0.00
 209        1.000000  0.743408  0.331339  0.639992  0.071992   0.00
 210        1.000000  0.743408  0.331339  0.639992  0.071993   0.00
 211        1.000000  0.743409  0.331339  0.639992  0.071995   0.00
 212        1.000000  0.743409  0.331339  0.639992  0.071997
  su        0.000000 -0.100000 -0.100000 -0.100000  0.000000
================================================================================================================================
H2c34         ai         x         y         z       Uiso
 207        1.000000  0.743607  0.505511  0.694337  0.071987   0.00
 208        1.000000  0.743607  0.505511  0.694337  0.071989   0.00
 209        1.000000  0.743607  0.505512  0.694337  0.071992   0.00
 210        1.000000  0.743608  0.505512  0.694337  0.071993   0.00
 211        1.000000  0.743608  0.505512  0.694337  0.071995   0.00
 212        1.000000  0.743608  0.505512  0.694337  0.071997
  su        0.000000 -0.100000 -0.100000 -0.100000  0.000000
================================================================================================================================
H1c35         ai         x         y         z       Uiso
 207        1.000000  0.694833  0.503220  0.671945  0.077031   0.00
 208        1.000000  0.694834  0.503219  0.671946  0.077030   0.00
 209        1.000000  0.694834  0.503219  0.671946  0.077029   0.00
 210        1.000000  0.694834  0.503219  0.671946  0.077028   0.00
 211        1.000000  0.694834  0.503219  0.671947  0.077026   0.00
 212        1.000000  0.694834  0.503219  0.671947  0.077024
  su        0.000000 -0.100000 -0.100000 -0.100000  0.000000
================================================================================================================================


Refinement program                                                                                                  page= 34
structure :                                                                                                19:24:08 01-12-22 

H2c35         ai         x         y         z       Uiso
 207        1.000000  0.695520  0.327944  0.617291  0.077031   0.00
 208        1.000000  0.695520  0.327946  0.617291  0.077030   0.00
 209        1.000000  0.695521  0.327947  0.617292  0.077029   0.00
 210        1.000000  0.695521  0.327947  0.617292  0.077028   0.00
 211        1.000000  0.695521  0.327947  0.617292  0.077026   0.00
 212        1.000000  0.695521  0.327947  0.617293  0.077024
  su        0.000000 -0.100000 -0.100000 -0.100000  0.000000
================================================================================================================================
H1c36         ai         x         y         z       Uiso
 207        1.000000  0.647726  0.313196  0.593994  0.078354   0.00
 208        1.000000  0.647725  0.313196  0.593993  0.078357   0.00
 209        1.000000  0.647725  0.313196  0.593992  0.078359   0.00
 210        1.000000  0.647725  0.313196  0.593992  0.078361   0.00
 211        1.000000  0.647725  0.313196  0.593991  0.078363   0.00
 212        1.000000  0.647724  0.313196  0.593990  0.078365
  su        0.000000 -0.100000 -0.100000 -0.100000  0.000000
================================================================================================================================
H2c36         ai         x         y         z       Uiso
 207        1.000000  0.646321  0.488945  0.645532  0.078354   0.00
 208        1.000000  0.646320  0.488945  0.645531  0.078357   0.00
 209        1.000000  0.646320  0.488945  0.645531  0.078359   0.00
 210        1.000000  0.646320  0.488945  0.645530  0.078361   0.00
 211        1.000000  0.646320  0.488945  0.645530  0.078363   0.00
 212        1.000000  0.646319  0.488945  0.645529  0.078365
  su        0.000000 -0.100000 -0.100000 -0.100000  0.000000
================================================================================================================================
Ow            ai         x         y         z        U11       U22       U33       U12       U13       U23      Ueq
 207        1.000000  0.000000  0.000000  0.000000  0.070976  0.061406* 0.069350  0.002772  0.009808 -0.006129  0.067020   0.01
 208        1.000000  0.000000  0.000000  0.000000  0.070973  0.061410* 0.069350  0.002771  0.009806 -0.006128  0.067021   0.01
 209        1.000000  0.000000  0.000000  0.000000  0.070971  0.061413* 0.069350  0.002770  0.009805 -0.006128  0.067021   0.00
 210        1.000000  0.000000  0.000000  0.000000  0.070969  0.061415  0.069350  0.002768* 0.009805 -0.006127  0.067022   0.00
 211        1.000000  0.000000  0.000000  0.000000  0.070969  0.061416  0.069350  0.002767* 0.009804 -0.006127  0.067022   0.00
 212        1.000000  0.000000  0.000000  0.000000  0.070969  0.061417  0.069349  0.002766  0.009803 -0.006127  0.067022
  su        0.000000  0.000000  0.000000  0.000000  0.001883  0.002042  0.001855  0.001423  0.001596  0.001655  0.001122
================================================================================================================================
H1w           ai         x         y         z       Uiso
 207        1.000000 -0.014967  0.035514 -0.024610* 0.080424   0.00
 208        1.000000 -0.014966  0.035513 -0.024616* 0.080425   0.00
 209        1.000000 -0.014966  0.035511 -0.024621* 0.080426   0.00
 210        1.000000 -0.014966  0.035511 -0.024626* 0.080426   0.00
 211        1.000000 -0.014966  0.035511 -0.024631* 0.080426   0.00
 212        1.000000 -0.014965  0.035511 -0.024636  0.080426
  su        0.000000  0.000492  0.004687  0.005766  0.000000
================================================================================================================================


Refinement program                                                                                                  page= 35
structure :                                                                                                19:24:08 01-12-22 

H2w           ai         x         y         z       Uiso
 207        1.000000 -0.001915 -0.103750* 0.011193  0.080424   0.00
 208        1.000000 -0.001915 -0.103749* 0.011192  0.080425   0.00
 209        1.000000 -0.001915 -0.103748  0.011191* 0.080426   0.00
 210        1.000000 -0.001915 -0.103748  0.011190* 0.080426   0.00
 211        1.000000 -0.001915 -0.103747  0.011188* 0.080426   0.00
 212        1.000000 -0.001915 -0.103747  0.011186  0.080426
  su        0.000000  0.000766  0.002836  0.006073  0.000000
================================================================================================================================
Wat#1        aimol      phi       chi       psi     xtrans    ytrans    ztrans
 207        1.000000 -150.0000  240.0000 -100.0000  0.535807  0.391086  0.405775*  0.00
 208        1.000000 -150.0000  240.0000 -100.0000  0.535807  0.391085* 0.405776   0.00
 209        1.000000 -150.0000  240.0000 -100.0000  0.535807  0.391085* 0.405776   0.00
 210        1.000000 -150.0000  240.0000 -100.0000  0.535807  0.391085* 0.405776   0.00
 211        1.000000 -150.0000  240.0000 -100.0000  0.535807  0.391084* 0.405776   0.00
 212        1.000000 -150.0000  240.0000 -100.0000  0.535807  0.391084  0.405776
  su        0.000000    0.0000    0.0000    0.0000  0.000083  0.000515  0.000436
================================================================================================================================
Wat#2        aimol      phi       chi       psi     xtrans    ytrans    ztrans
 207        1.000000  98.23923 -19.76020* 219.1989  0.519041  0.067083  0.283234   0.00
 208        1.000000  98.23801 -19.76681* 219.1929  0.519041  0.067082  0.283234   0.00
 209        1.000000  98.23648 -19.77228* 219.1883  0.519041  0.067082  0.283235   0.00
 210        1.000000  98.23492 -19.77670* 219.1848  0.519041  0.067082  0.283235   0.00
 211        1.000000  98.23301 -19.77987* 219.1825  0.519041  0.067082  0.283235   0.00
 212        1.000000  98.23090 -19.78243  219.1809  0.519041  0.067082  0.283235
  su        0.000000   4.50759   5.01865    4.6634  0.000094  0.000422  0.000509
================================================================================================================================
Wat#3        aimol      phi       chi       psi     xtrans    ytrans    ztrans
 207        1.000000  54.88533  209.2838 -142.4994  0.506897  0.185580  0.581897*  0.00
 208        1.000000  54.88352  209.2821 -142.4976  0.506897  0.185580  0.581897*  0.00
 209        1.000000  54.88232  209.2811 -142.4966  0.506897  0.185580  0.581897*  0.00
 210        1.000000  54.88109  209.2808 -142.4957  0.506896  0.185580  0.581898*  0.00
 211        1.000000  54.87978  209.2813 -142.4949  0.506896  0.185580  0.581898*  0.00
 212        1.000000  54.87901  209.2822 -142.4947  0.506896  0.185581  0.581899
  su        0.000000   5.00931    5.2625    5.7050  0.000086  0.000481  0.000481
================================================================================================================================

************************************
* ADP eigenvalues and eigenvectors *
************************************


Eigenvalues and eigenvectors are related to the orthonormal system defined by the following transformation matrix:

                              53.1859      0.0000     -0.7271
                               0.0000      8.2190      0.0000
                               0.0000      0.0000      8.8612

Atom           Eigenvalues               Eigenvectors

Mg1             0.048168          0.359804 -0.077129  0.929834
                0.058312          0.392774  0.916492 -0.075964
Refinement program                                                                                                  page= 36
structure :                                                                                                19:24:08 01-12-22 

                0.085419         -0.846327  0.392547  0.360052

O1              0.036199         -0.546917 -0.381230 -0.745349
                0.079286          0.637721  0.387097 -0.665934
                0.114026          0.542396 -0.839535  0.031408

O2              0.057618         -0.399863 -0.667995 -0.627607
                0.072937          0.099807  0.648927 -0.754276
                0.123214         -0.911125  0.364247  0.192812

O3              0.055363          0.198197 -0.979507 -0.035828
                0.060113         -0.877133 -0.160931 -0.452480
                0.063824         -0.437442 -0.121106  0.891054

O4              0.041173          0.322161 -0.757700  0.567541
                0.088337          0.916170  0.400521  0.014660
                0.128172          0.238420 -0.515242 -0.823214

C1              0.051804          0.224775  0.619146  0.752419
                0.068757         -0.789625 -0.336704  0.512955
                0.087430          0.570937 -0.709428  0.413211

C2              0.045483         -0.879680  0.473313 -0.046250
                0.069873          0.453180  0.804808 -0.383291
                0.078633          0.144194  0.358133  0.922469

C3              0.048611          0.322365 -0.917366 -0.233495
                0.065926          0.940161  0.281520  0.191945
                0.079712         -0.110350 -0.281399  0.953225

C4              0.054786         -0.471412  0.379583 -0.796045
                0.061414          0.876670  0.299969 -0.376122
                0.065962         -0.096019  0.875178  0.474178

C5              0.055255          0.818859 -0.204865 -0.536190
                0.071562         -0.520972  0.126870 -0.844092
                0.080654          0.240951  0.970533 -0.002840

C6              0.075296         -0.785343  0.361601 -0.502475
                0.093598         -0.259707 -0.929238 -0.262808
                0.111988         -0.561951 -0.075898  0.823681

C7              0.048949          0.974785  0.058577  0.215319
                0.062874         -0.020397 -0.937502  0.347382
                0.069035         -0.222210  0.343014  0.912668

C8              0.048768          0.910247 -0.274047  0.310400
                0.063069          0.125135 -0.532523 -0.837114
                0.079331         -0.394704 -0.800823  0.450434

C9              0.054278          0.952771 -0.303188 -0.017449
                0.073592         -0.079686 -0.194145 -0.977731
Refinement program                                                                                                  page= 37
structure :                                                                                                19:24:08 01-12-22 

                0.098143         -0.293049 -0.932944  0.209136

C10             0.051044         -0.931922 -0.162619 -0.324154
                0.066656          0.322270  0.038579 -0.945861
                0.080592          0.166321 -0.985934  0.016454

C11             0.056884          0.896060 -0.391752 -0.208822
                0.083282         -0.358084 -0.359785 -0.861586
                0.093252          0.262397  0.846809 -0.462669

C12             0.053474         -0.987411 -0.094668 -0.126720
                0.083766          0.017443  0.731070 -0.682079
                0.104356         -0.157212  0.675703  0.720215

C13             0.048179          0.927022 -0.040932  0.372766
                0.065470          0.182820 -0.818572 -0.544533
                0.083363         -0.327424 -0.572944  0.751351

C14             0.051435          0.969575 -0.216481 -0.114282
                0.068196         -0.194091 -0.395345 -0.897792
                0.074377         -0.149174 -0.892658  0.425334

C15             0.048446          0.709276 -0.696767 -0.106972
                0.063553         -0.580445 -0.491149 -0.649504
                0.084499         -0.400014 -0.522769  0.752795

C16             0.052967          0.884771 -0.120345  0.450220
                0.073579         -0.459076 -0.391313  0.797574
                0.085104          0.080193 -0.912355 -0.401470

C17             0.051449          0.980239  0.133946  0.145568
                0.061570          0.197026 -0.595356 -0.778930
                0.079277          0.017670 -0.792219  0.609981

C18             0.051488          0.768320 -0.056412  0.637575
                0.076083         -0.494004  0.581126  0.646724
                0.087911         -0.406995 -0.811856  0.418623

C19             0.048393         -0.830864 -0.166703 -0.530919
                0.069618         -0.503994  0.629899  0.590946
                0.077295         -0.235913 -0.758576  0.607378

C20             0.051082          0.959900 -0.020200  0.279612
                0.055146          0.100748 -0.905910 -0.411310
                0.079075         -0.261612 -0.422987  0.867549

C21             0.052775         -0.797538  0.330552 -0.504646
                0.067782          0.081128 -0.770154 -0.632678
                0.074097         -0.597789 -0.545526  0.587410

C22             0.054986         -0.580265 -0.050992 -0.812830
                0.061945          0.543815 -0.767206 -0.340090
Refinement program                                                                                                  page= 38
structure :                                                                                                19:24:08 01-12-22 

                0.076314         -0.606266 -0.639371  0.472912

C23             0.055877          0.782668  0.071055  0.618371
                0.062733         -0.453558  0.745484  0.488405
                0.077932         -0.426282 -0.662725  0.615694

C24             0.044690          0.896166 -0.365658  0.251358
                0.063783         -0.036462 -0.625250 -0.779572
                0.077584         -0.442219 -0.689461  0.573660

C25             0.056235         -0.646374 -0.431566 -0.629247
                0.061453          0.480049 -0.871022  0.104270
                0.079408         -0.593088 -0.234672  0.770179

C26             0.051262          0.846274 -0.180146  0.501366
                0.061357          0.288759 -0.635758 -0.715842
                0.081057         -0.447704 -0.750573  0.486006

C27             0.049778         -0.561513 -0.457405 -0.689553
                0.064422         -0.206998  0.884481 -0.418145
                0.072333         -0.801158  0.092058  0.591330

C28             0.047524          0.238375  0.440718  0.865416
                0.057413         -0.923715  0.378045  0.061911
                0.083365         -0.299880 -0.814156  0.497214

C29             0.055886          0.888279  0.160548  0.430331
                0.063861          0.341858 -0.856822 -0.385991
                0.078802         -0.306747 -0.489980  0.815982

C30             0.063444         -0.898461 -0.109327 -0.425224
                0.102696          0.413925  0.112033 -0.903391
                0.145560          0.146404 -0.987672 -0.055404

C31             0.053771         -0.691055 -0.162679  0.704258
                0.061446          0.693891 -0.422127  0.583374
                0.073776          0.202383  0.891821  0.404594

C32             0.056155         -0.489698  0.404188  0.772546
                0.060044         -0.871777 -0.241334 -0.426335
                0.068825          0.014122 -0.882264  0.470543

C33             0.051675         -0.879279  0.137304 -0.456087
                0.062744          0.456545 -0.030001 -0.889194
                0.081188         -0.135773 -0.990075 -0.036306

C34             0.050449         -0.526029  0.134717 -0.839729
                0.058051          0.793194 -0.278492 -0.541557
                0.071491         -0.306815 -0.950943  0.039639

C35             0.046636         -0.486171  0.416953  0.767977
                0.063449         -0.839745  0.020258 -0.542603
Refinement program                                                                                                  page= 39
structure :                                                                                                19:24:08 01-12-22 

                0.082475         -0.241798 -0.908702  0.340285

C36             0.052611         -0.826201  0.029005  0.562628
                0.068034          0.536177  0.347036  0.769467
                0.075268         -0.172934  0.937403 -0.302274

Owa             0.056357          0.634288  0.758444 -0.149801
                0.070365          0.302685 -0.421930 -0.854609
                0.074343         -0.711379  0.496726 -0.497195

Owb             0.056357         -0.316336 -0.031114  0.948137
                0.070365          0.594955  0.771963  0.223834
                0.074343         -0.738891  0.634906 -0.225688

Owc             0.056357          0.695649  0.392240  0.601847
                0.070365          0.213312 -0.912780  0.348325
                0.074343         -0.685981  0.113931  0.718644


There were 3 correlations larger than  0.600 in last refinement cycle

-0.960 correlation  : y[H1w]/x[H2w]                             0.773 correlation  : x[H1w]/y[H2w]
-0.612 correlation  : phi[Wat#3]/psi[Wat#3]


Refinement program                                                                                                  page= 40
structure :                                                                                                19:24:08 01-12-22 


Program started at 19:24:08 ended   at 19:38:24 cpu time :    821.11
