# Supplementary material for: The structure of magnesium stearate trihydrate determined from a micrometre-sized single crystal using a microfocused synchrotron X-ray beam
Source: Acta Crystallogr B Struct Sci Cryst Eng Mater. 2023 Jul 8;79(Pt 4):330–5. doi: 10.1107/S2052520623005607 (PMC10410307; doi:10.1107/S2052520623005607)
Supplement: Supplementary file 5 [file b-79-00330-sup5.zip › option5/run30_full_H_opt5_tmp.cif]

data_I
_chemical_formula_sum                    'C36 H76 Mg1 O7'
_symmetry_cell_setting                   monoclinic
_symmetry_space_group_name_H-M           'P 1 21/c 1'
_symmetry_space_group_name_Hall          '-P 2ycb'
_symmetry_Int_Tables_number              14

loop_
 _space_group_symop_id
 _space_group_symop_operation_xyz
 1   x,y,z
 2   -x,y+1/2,-z+1/2
 3   -x,-y,-z
 4   x,-y+1/2,z+1/2

_cell_length_a                           53.1859
_cell_length_b                           8.219
_cell_length_c                           8.891
_cell_angle_alpha                        90
_cell_angle_beta                         94.6908
_cell_angle_gamma                        90
_cell_volume                             3873.549

loop_
 _twin_individual_id
 _twin_individual_mass_fraction_refined
 _twin_individual_twin_matrix_11
 _twin_individual_twin_matrix_12
 _twin_individual_twin_matrix_13
 _twin_individual_twin_matrix_21
 _twin_individual_twin_matrix_22
 _twin_individual_twin_matrix_23
 _twin_individual_twin_matrix_31
 _twin_individual_twin_matrix_32
 _twin_individual_twin_matrix_33
 ? ? ? ? ? ? ? ? ? ? ?

_cell_formula_units_Z                    4

loop_
 _atom_type_symbol
 _atom_type_scat_dispersion_real
 _atom_type_scat_dispersion_imag
 _atom_type_scat_source
 C    0.0045  0.0021
 'International Tables Vol C tables 4.2.6.8 and 6.1.1.1'
 H    0.0000  0.0000
 'International Tables Vol C tables 4.2.6.8 and 6.1.1.1'
 Mg   0.0608  0.0463
 'International Tables Vol C tables 4.2.6.8 and 6.1.1.1'
 O    0.0144  0.0078
 'International Tables Vol C tables 4.2.6.8 and 6.1.1.1'

loop_
 _atom_site_label
 _atom_site_type_symbol
 _atom_site_fract_x
 _atom_site_fract_y
 _atom_site_fract_z
 _atom_site_adp_type
 _atom_site_U_iso_or_equiv
 _atom_site_site_symmetry_multiplicity
 _atom_site_occupancy
 _atom_site_calc_flag
 _atom_site_refinement_flags
 _atom_site_disorder_assembly
 _atom_site_disorder_group
  Mg1 Mg 0.541811 0.147413 0.475811 Uani 0.0639 4 1 d . . .
  O1 O 0.560332 0.216922 0.669888 Uani 0.0765 4 1 d . . .
  O2 O 0.536068 0.657709 0.591033 Uani 0.0846 4 1 d . . .
  O3 O 0.573258 0.123102 0.359752 Uani 0.0597 4 1 d . . .
  O4 O 0.541422 -0.083223 0.549166 Uani 0.0859 4 1 d . . .
  C1 C 0.548453 0.787889 0.617486 Uani 0.0693 4 1 d . . .
  C2 C 0.576503 0.309413 0.731851 Uani 0.0647 4 1 d . . .
  C3 C 0.572213 0.787547 0.72301 Uani 0.0647 4 1 d . . .
  C4 C 0.61983 0.833905 0.751804 Uani 0.0607 4 1 d . . .
  C5 C 0.909233 0.85941 0.893877 Uani 0.0692 4 1 d . . .
  C6 C 0.957744 0.853286 0.921459 Uani 0.0936 4 1 d . . .
  C7 C 0.623616 0.340632 0.759732 Uani 0.0603 4 1 d . . .
  C8 C 0.86095 0.859876 0.872353 Uani 0.0637 4 1 d . . .
  C9 C 0.064065 0.613225 0.178608 Uani 0.0753 4 1 d . . .
  C10 C 0.595836 0.837183 0.646053 Uani 0.0661 4 1 d . . .
  C11 C 0.933191 0.889333 0.821223 Uani 0.0778 4 1 d . . .
  C12 C 0.039666 0.648697 0.080631 Uani 0.0805 4 1 d . . .
  C13 C 0.764617 0.864047 0.826362 Uani 0.0657 4 1 d . . .
  C14 C 0.112195 0.608168 0.201494 Uani 0.0647 4 1 d . . .
  C15 C 0.671735 0.356387 0.783976 Uani 0.0655 4 1 d . . .
  C16 C 0.087791 0.641114 0.102578 Uani 0.0706 4 1 d . . .
  C17 C 0.812897 0.862382 0.849725 Uani 0.0641 4 1 d . . .
  C18 C 0.884699 0.892254 0.795631 Uani 0.0718 4 1 d . . .
  C19 C 0.716609 0.863559 0.802307 Uani 0.0651 4 1 d . . .
  C20 C 0.7196 0.36437 0.8069 Uani 0.0618 4 1 d . . .
  C21 C 0.836512 0.893968 0.774044 Uani 0.0649 4 1 d . . .
  C22 C 0.668244 0.856797 0.776902 Uani 0.0644 4 1 d . . .
  C23 C 0.160211 0.606687 0.224984 Uani 0.0655 4 1 d . . .
  C24 C 0.184187 0.638862 0.148118 Uani 0.062 4 1 d . . .
  C25 C 0.788464 0.894315 0.751302 Uani 0.0657 4 1 d . . .
  C26 C 0.135968 0.640037 0.124186 Uani 0.0645 4 1 d . . .
  C27 C 0.767647 0.362944 0.828047 Uani 0.0622 4 1 d . . .
  C28 C 0.599441 0.352011 0.658537 Uani 0.0628 4 1 d . . .
  C29 C 0.74042 0.895128 0.728009 Uani 0.0662 4 1 d . . .
  C30 C 0.016325 0.623391 0.162515 Uani 0.1039 4 1 d . . .
  C31 C 0.791576 0.394796 0.752739 Uani 0.063 4 1 d . . .
  C32 C 0.692131 0.893438 0.70421 Uani 0.0617 4 1 d . . .
  C33 C 0.643929 0.876194 0.678579 Uani 0.0652 4 1 d . . .
  C34 C 0.74357 0.395405 0.730349 Uani 0.06 4 1 d . . .
  C35 C 0.695327 0.392715 0.707044 Uani 0.0642 4 1 d . . .
  C36 C 0.64722 0.379273 0.682728 Uani 0.0653 4 1 d . . .
  H1c3 H 0.574675 0.681433 0.766883 Uiso 0.0777 4 1 d . . .
  H2c3 H 0.570098 0.859118 0.806367 Uiso 0.0777 4 1 d . . .
  H1c4 H 0.621629 0.728918 0.798775 Uiso 0.0729 4 1 d . . .
  H2c4 H 0.61798 0.905684 0.835362 Uiso 0.0729 4 1 d . . .
  H1c5 H 0.909124 0.749856 0.931262 Uiso 0.083 4 1 d . . .
  H2c5 H 0.909314 0.921589 0.985319 Uiso 0.083 4 1 d . . .
  H1c6 H 0.971979 0.89238 0.872296 Uiso 0.1124 4 1 d . . .
  H2c6 H 0.95714 0.907047 1.016953 Uiso 0.1124 4 1 d . . .
  H3c6 H 0.959339 0.738081 0.93728 Uiso 0.1124 4 1 d . . .
  H1c7 H 0.625056 0.233876 0.803398 Uiso 0.0723 4 1 d . . .
  H2c7 H 0.622603 0.411184 0.845076 Uiso 0.0723 4 1 d . . .
  H1c8 H 0.860953 0.74917 0.906783 Uiso 0.0765 4 1 d . . .
  H2c8 H 0.861167 0.922912 0.96335 Uiso 0.0765 4 1 d . . .
  H1c9 H 0.06447 0.677031 0.269214 Uiso 0.0904 4 1 d . . .
  H2c9 H 0.063762 0.503249 0.214787 Uiso 0.0904 4 1 d . . .
  H1c10 H 0.593495 0.944123 0.603786 Uiso 0.0793 4 1 d . . .
  H2c10 H 0.59779 0.766782 0.561643 Uiso 0.0793 4 1 d . . .
  H1c11 H 0.93348 0.999672 0.785986 Uiso 0.0934 4 1 d . . .
  H2c11 H 0.933083 0.827461 0.729592 Uiso 0.0934 4 1 d . . .
  H1c12 H 0.03888 0.581078 -0.00767 Uiso 0.0966 4 1 d . . .
  H2c12 H 0.040007 0.758495 0.044025 Uiso 0.0966 4 1 d . . .
  H1c13 H 0.764692 0.928511 0.916438 Uiso 0.0788 4 1 d . . .
  H2c13 H 0.764614 0.754465 0.863737 Uiso 0.0788 4 1 d . . .
  H1c14 H 0.112225 0.497757 0.236739 Uiso 0.0776 4 1 d . . .
  H2c14 H 0.112382 0.672376 0.291775 Uiso 0.0776 4 1 d . . .
  H1c15 H 0.671308 0.423364 0.872189 Uiso 0.0786 4 1 d . . .
  H2c15 H 0.672515 0.247189 0.822397 Uiso 0.0786 4 1 d . . .
  H1c16 H 0.087511 0.575924 0.012864 Uiso 0.0847 4 1 d . . .
  H2c16 H 0.087972 0.750584 0.065027 Uiso 0.0847 4 1 d . . .
  H1c17 H 0.813029 0.926237 0.940197 Uiso 0.0769 4 1 d . . .
  H2c17 H 0.812974 0.752286 0.885822 Uiso 0.0769 4 1 d . . .
  H1c18 H 0.884512 0.828906 0.704831 Uiso 0.0862 4 1 d . . .
  H2c18 H 0.88462 1.002652 0.760334 Uiso 0.0862 4 1 d . . .
  H1c19 H 0.716764 0.754128 0.840122 Uiso 0.0781 4 1 d . . .
  H2c19 H 0.716613 0.927158 0.892873 Uiso 0.0781 4 1 d . . .
  H1c20 H 0.719547 0.430683 0.895759 Uiso 0.0741 4 1 d . . .
  H2c20 H 0.719773 0.255188 0.845333 Uiso 0.0741 4 1 d . . .
  H1c21 H 0.836546 1.004519 0.73921 Uiso 0.0779 4 1 d . . .
  H2c21 H 0.8363 0.830979 0.683021 Uiso 0.0779 4 1 d . . .
  H1c22 H 0.669139 0.748915 0.818381 Uiso 0.0773 4 1 d . . .
  H2c22 H 0.667594 0.921772 0.866226 Uiso 0.0773 4 1 d . . .
  H1c23 H 0.160175 0.496083 0.259675 Uiso 0.0786 4 1 d . . .
  H2c23 H 0.160267 0.671278 0.314973 Uiso 0.0786 4 1 d . . .
  H1c24 H 0.184053 0.575102 0.057589 Uiso 0.0744 4 1 d . . .
  H2c24 H 0.184224 0.749469 0.113437 Uiso 0.0744 4 1 d . . .
  H1c25 H 0.788485 1.003977 0.714138 Uiso 0.0788 4 1 d . . .
  H2c25 H 0.788333 0.83046 0.66083 Uiso 0.0788 4 1 d . . .
  H1c26 H 0.135865 0.574958 0.034476 Uiso 0.0775 4 1 d . . .
  H2c26 H 0.135995 0.750674 0.089585 Uiso 0.0775 4 1 d . . .
  H1c27 H 0.767643 0.252692 0.863695 Uiso 0.0746 4 1 d . . .
  H2c27 H 0.767731 0.426179 0.918869 Uiso 0.0746 4 1 d . . .
  H1c28 H 0.597747 0.459771 0.617295 Uiso 0.0753 4 1 d . . .
  H2c28 H 0.600679 0.284326 0.571454 Uiso 0.0753 4 1 d . . .
  H1c29 H 0.74036 1.004988 0.691311 Uiso 0.0794 4 1 d . . .
  H2c29 H 0.74042 0.83148 0.637474 Uiso 0.0794 4 1 d . . .
  H1c30 H 0.001713 0.651994 0.097318 Uiso 0.1247 4 1 d . . .
  H2c30 H 0.01523 0.511263 0.191509 Uiso 0.1247 4 1 d . . .
  H3c30 H 0.017135 0.690762 0.250982 Uiso 0.1247 4 1 d . . .
  H1c31 H 0.791491 0.331568 0.661913 Uiso 0.0756 4 1 d . . .
  H2c31 H 0.791639 0.505291 0.717771 Uiso 0.0756 4 1 d . . .
  H1c32 H 0.691738 1.003891 0.668982 Uiso 0.074 4 1 d . . .
  H2c32 H 0.692372 0.83267 0.612128 Uiso 0.074 4 1 d . . .
  H1c33 H 0.644753 0.813467 0.588032 Uiso 0.0782 4 1 d . . .
  H2c33 H 0.642757 0.985244 0.639962 Uiso 0.0782 4 1 d . . .
  H1c34 H 0.743409 0.331339 0.639992 Uiso 0.072 4 1 d . . .
  H2c34 H 0.743608 0.505512 0.694337 Uiso 0.072 4 1 d . . .
  H1c35 H 0.694834 0.503219 0.671947 Uiso 0.077 4 1 d . . .
  H2c35 H 0.695521 0.327947 0.617293 Uiso 0.077 4 1 d . . .
  H1c36 H 0.647724 0.313196 0.59399 Uiso 0.0784 4 1 d . . .
  H2c36 H 0.646319 0.488945 0.645529 Uiso 0.0784 4 1 d . . .
  Owa O 0.535807 0.391084 0.405776 Uani 0.067 4 1 d . . .
  H1wa H 0.52261 0.382266 0.343819 Uiso 0.0804 4 1 d . . .
  H2wa H 0.548039 0.405186 0.348615 Uiso 0.0804 4 1 d . . .
  Owb O 0.519041 0.067082 0.283235 Uani 0.067 4 1 d . . .
  H1wb H 0.527346 -0.014113 0.251909 Uiso 0.0804 4 1 d . . .
  H2wb H 0.506889 0.023192 0.328082 Uiso 0.0804 4 1 d . . .
  Owc O 0.506896 0.185581 0.581899 Uani 0.067 4 1 d . . .
  H1wc H 0.519284 0.227824 0.5394 Uiso 0.0804 4 1 d . . .
  H2wc H 0.493596 0.225259 0.532468 Uiso 0.0804 4 1 d . . .

loop_
 _atom_site_aniso_label
 _atom_site_aniso_type_symbol
 _atom_site_aniso_U_11
 _atom_site_aniso_U_22
 _atom_site_aniso_U_33
 _atom_site_aniso_U_12
 _atom_site_aniso_U_13
 _atom_site_aniso_U_23
 Mg1 Mg 0.074305 0.062428 0.053058 -0.008321 -0.007282 0.00456
 O1 O 0.073736 0.097509 0.055385 -0.025801 -0.012398 -0.013157
 O2 O 0.109892 0.072774 0.06877 -0.020946 -0.00702 -0.002893
 O3 O 0.060355 0.055611 0.063054 0.001059 0.00376 -0.000568
 O4 O 0.083131 0.071836 0.10014 0.009645 -0.00821 0.037177
 C1 C 0.074163 0.071654 0.062346 -0.010992 0.006639 -0.013371
 C2 C 0.051387 0.065532 0.077275 0.010859 0.006496 0.003428
 C3 C 0.064341 0.052446 0.077506 0.004922 0.006187 -0.007409
 C4 C 0.059501 0.063941 0.058237 0.001126 0.00207 0.003889
 C5 C 0.062348 0.079443 0.066873 0.004701 0.012588 -0.001815
 C6 C 0.085693 0.091312 0.101453 0.006136 -0.007377 0.002177
 C7 C 0.049395 0.063551 0.067358 -0.001126 0.001356 0.001753
 C8 C 0.052668 0.072425 0.064991 0.008299 -0.001594 -0.004649
 C9 C 0.058078 0.093187 0.074658 0.011852 0.004926 -0.004892
 C10 C 0.052811 0.079789 0.065019 -0.004723 0.000666 -0.001048
 C11 C 0.063487 0.08638 0.084265 0.010947 0.010613 -0.006066
 C12 C 0.05395 0.092896 0.093959 -0.004216 0.001594 0.009656
 C13 C 0.05096 0.071316 0.073166 0.003399 -0.004355 -0.007438
 C14 C 0.052953 0.072336 0.069097 0.004105 0.007115 -0.00276
 C15 C 0.058505 0.061942 0.075251 0.011036 0.000999 -0.009368
 C16 C 0.056227 0.082873 0.071261 0.001788 -0.002737 0.005339
 C17 C 0.051814 0.0725 0.067943 -0.002295 0.004307 -0.008755
 C18 C 0.061209 0.0838 0.068158 0.004701 -0.008448 -0.003136
 C19 C 0.053807 0.073444 0.066467 -0.002008 -0.004997 -0.005416
 C20 C 0.052099 0.059423 0.07284 0.002008 -0.000547 -0.008759
 C21 C 0.059216 0.068024 0.066137 0.006025 -0.002832 0.00048
 C22 C 0.063629 0.067801 0.06056 0.004966 -0.002427 -0.004634
 C23 C 0.060071 0.069375 0.065875 0.003377 -0.001904 -0.006505
 C24 C 0.049964 0.067791 0.06712 0.010131 -0.002284 -0.003704
 C25 C 0.063914 0.06147 0.070039 0.000662 -0.004569 -0.004664
 C26 C 0.056654 0.072127 0.063472 0.007615 -0.003355 -0.006272
 C27 C 0.063345 0.061425 0.060226 -0.004679 -0.00445 -0.004188
 C28 C 0.05822 0.072695 0.056423 0.004105 -0.001285 -0.014279
 C29 C 0.057935 0.067243 0.072331 0.000574 -0.000857 -0.006523
 C30 C 0.069608 0.144041 0.095729 -0.009976 -0.007472 0.00052
 C31 C 0.059074 0.071049 0.059657 0.001788 0.009614 0.005328
 C32 C 0.059359 0.066244 0.059669 0.000265 0.006401 -0.004859
 C33 C 0.053807 0.080614 0.060465 0.003907 0.000619 0.001358
 C34 C 0.056654 0.070067 0.052712 0.00448 0.000809 0.000354
 C35 C 0.061352 0.076237 0.055735 0.006643 0.009257 -0.011268
 C36 C 0.058932 0.074379 0.063814 -0.000993 0.012731 -0.002302
 Owa O 0.067188 0.063287 0.071034 -0.008078 0.008543 0.000609
 Owb O 0.071885 0.071956 0.057974 -0.002008 0.00959 -0.000159
 Owc O 0.064199 0.06826 0.067346 -0.00437 -0.002284 -0.002981

loop_
 _jana_atom_site_ADP_C_label
 _jana_atom_site_ADP_C_type_symbol
 _jana_atom_site_ADP_C_111
 _jana_atom_site_ADP_C_112
 _jana_atom_site_ADP_C_113
 _jana_atom_site_ADP_C_122
 _jana_atom_site_ADP_C_123
 _jana_atom_site_ADP_C_133
 _jana_atom_site_ADP_C_222
 _jana_atom_site_ADP_C_223
 _jana_atom_site_ADP_C_233
 _jana_atom_site_ADP_C_333
 ? ? ? ? ? ? ? ? ? ? ? ?

loop_
 _jana_atom_site_ADP_D_label
 _jana_atom_site_ADP_D_type_symbol
 _jana_atom_site_ADP_D_1111
 _jana_atom_site_ADP_D_1112
 _jana_atom_site_ADP_D_1113
 _jana_atom_site_ADP_D_1122
 _jana_atom_site_ADP_D_1123
 _jana_atom_site_ADP_D_1133
 _jana_atom_site_ADP_D_1222
 _jana_atom_site_ADP_D_1223
 _jana_atom_site_ADP_D_1233
 _jana_atom_site_ADP_D_1333
 _jana_atom_site_ADP_D_2222
 _jana_atom_site_ADP_D_2223
 _jana_atom_site_ADP_D_2233
 _jana_atom_site_ADP_D_2333
 _jana_atom_site_ADP_D_3333
 ? ? ? ? ? ? ? ? ? ? ? ? ? ? ? ? ?

loop_
 _jana_atom_site_ADP_E_label
 _jana_atom_site_ADP_E_type_symbol
 _jana_atom_site_ADP_E_11111
 _jana_atom_site_ADP_E_11112
 _jana_atom_site_ADP_E_11113
 _jana_atom_site_ADP_E_11122
 _jana_atom_site_ADP_E_11123
 _jana_atom_site_ADP_E_11133
 _jana_atom_site_ADP_E_11222
 _jana_atom_site_ADP_E_11223
 _jana_atom_site_ADP_E_11233
 _jana_atom_site_ADP_E_11333
 _jana_atom_site_ADP_E_12222
 _jana_atom_site_ADP_E_12223
 _jana_atom_site_ADP_E_12233
 _jana_atom_site_ADP_E_12333
 _jana_atom_site_ADP_E_13333
 _jana_atom_site_ADP_E_22222
 _jana_atom_site_ADP_E_22223
 _jana_atom_site_ADP_E_22233
 _jana_atom_site_ADP_E_22333
 _jana_atom_site_ADP_E_23333
 _jana_atom_site_ADP_E_33333
 ? ? ? ? ? ? ? ? ? ? ? ? ? ? ? ? ? ? ? ? ? ? ?

loop_
 _jana_atom_site_ADP_F_label
 _jana_atom_site_ADP_F_type_symbol
 _jana_atom_site_ADP_F_111111
 _jana_atom_site_ADP_F_111112
 _jana_atom_site_ADP_F_111113
 _jana_atom_site_ADP_F_111122
 _jana_atom_site_ADP_F_111123
 _jana_atom_site_ADP_F_111133
 _jana_atom_site_ADP_F_111222
 _jana_atom_site_ADP_F_111223
 _jana_atom_site_ADP_F_111233
 _jana_atom_site_ADP_F_111333
 _jana_atom_site_ADP_F_112222
 _jana_atom_site_ADP_F_112223
 _jana_atom_site_ADP_F_112233
 _jana_atom_site_ADP_F_112333
 _jana_atom_site_ADP_F_113333
 _jana_atom_site_ADP_F_122222
 _jana_atom_site_ADP_F_122223
 _jana_atom_site_ADP_F_122233
 _jana_atom_site_ADP_F_122333
 _jana_atom_site_ADP_F_123333
 _jana_atom_site_ADP_F_133333
 _jana_atom_site_ADP_F_222222
 _jana_atom_site_ADP_F_222223
 _jana_atom_site_ADP_F_222233
 _jana_atom_site_ADP_F_222333
 _jana_atom_site_ADP_F_223333
 _jana_atom_site_ADP_F_233333
 _jana_atom_site_ADP_F_333333
 ? ? ? ? ? ? ? ? ? ? ? ? ? ? ? ? ? ? ? ? ? ? ? ? ? ? ? ? ? ?
